# Supplementary material for: Thermodynamics Underpinning the Microbial Community‐Level Nitrogen Energy Metabolism
Source: Environ Microbiol. 2025 Feb 16;27(2):e70055. doi: 10.1111/1462-2920.70055 (PMC11830459; doi:10.1111/1462-2920.70055)
Supplement: Supplementary file 1 — Data S1. [file EMI-27-e70055-s001.zip › SI/Nnetwork/Results/kdef_-10/Iin_-5/p_0.2/O2_-10.8_H_-9..csv]

time	N2	N2H4	N2H5	N2O	NH2OH	NH3	NH3OH	NH4	NO	NO2	NO3
0	0.00001	0.00001	0.00001	0.00001	0.00001	0.00001	0.00001	0.00001	0.00001	0.00001	0.00001
100000	0.0007148029071243026	-1.5476022424274022e-18	-1.112645832256805e-34	8.224595712566358e-14	1.5015821055967006e-14	0.008570394185571505	-2.0286753414810708e-21	6.999024962151177e-17	1.1065216222121815e-17	3.006572955033538e-16	6.800633404926125e-19
200000	0.0007148029071243037	-1.5476022424274022e-18	-9.377484198223004e-34	8.224595712566358e-14	1.5015821054690622e-14	0.008570394185571506	-2.121261117007408e-21	6.99900525337627e-17	1.1065216222121804e-17	3.006570763272063e-16	6.800633404924772e-19
300000	0.0007148029071243038	-1.5476022424274022e-18	-1.964251394844654e-33	8.224595712566358e-14	1.5015821054851083e-14	0.00857039418557151	-2.121256435850775e-21	6.99900773106003e-17	1.1065216222121801e-17	3.0065710387938134e-16	6.800633404924695e-19
400000	0.0007148029071243035	-1.5476022424274022e-18	-2.990747951154491e-33	8.224595712566358e-14	1.5015821054649668e-14	0.008570394185571506	-2.121251754694125e-21	6.999004620962944e-17	1.1065216222121807e-17	3.006570692944743e-16	6.800633404924784e-19
500000	0.0007148029071243031	-1.5476022424274022e-18	-4.0172454026312786e-33	8.224595712566358e-14	1.501582105449894e-14	0.008570394185571505	-2.1212470735374777e-21	6.999002293501006e-17	1.1065216222121812e-17	3.006570434126044e-16	6.80063340492485e-19
600000	0.0007148029071243031	-1.5476022424274022e-18	-5.043738460243036e-33	8.224595712566358e-14	1.50158210545e-14	0.008570394185571505	-2.1212423923808373e-21	6.999002309900463e-17	1.1065216222121812e-17	3.006570435949261e-16	6.80063340492485e-19
700000	0.0007148029071243031	-1.5476022424274022e-18	-6.070222877773427e-33	8.224595712566358e-14	1.5015821054499592e-14	0.008570394185571503	-2.1212377112241966e-21	6.999002303599731e-17	1.1065216222121812e-17	3.0065704352487914e-16	6.800633404924853e-19
800000	0.0007148029071243031	-1.5476022424274022e-18	-7.09670597481887e-33	8.224595712566358e-14	1.501582105449896e-14	0.008570394185571503	-2.121233030067556e-21	6.999002293829673e-17	1.106521622212181e-17	3.006570434162621e-16	6.800633404924859e-19
900000	0.0007148029071243031	-1.5476022424274022e-18	-8.091465310652135e-33	8.224595712566358e-14	1.501582105449892e-14	0.008570394185571503	-2.1212283489109155e-21	6.999002293164354e-17	1.106521622212181e-17	3.0065704340886665e-16	6.800633404924862e-19
1000000	0.0007148029071243031	-1.5476022424274022e-18	-8.970936383501372e-33	8.224595712566358e-14	1.5015821054498923e-14	0.008570394185571503	-2.121223667754275e-21	6.999002293255042e-17	1.1065216222121809e-17	3.0065704340987594e-16	6.800633404924865e-19
1100000	0.0007148029071243031	-1.5476022424274022e-18	-9.735814568264433e-33	8.224595712566358e-14	1.501582105449893e-14	0.008570394185571503	-2.1212189865976345e-21	6.999002293333917e-17	1.1065216222121809e-17	3.006570434107538e-16	6.800633404924867e-19
1200000	0.0007148029071243031	-1.5476022424274022e-18	-1.039174348348957e-32	8.224595712566358e-14	1.5015821054498935e-14	0.008570394185571503	-2.121214305440994e-21	6.999002293401563e-17	1.1065216222121809e-17	3.006570434115066e-16	6.80063340492487e-19
1300000	0.0007148029071243031	-1.5476022424274022e-18	-1.0944366747725035e-32	8.224595712566358e-14	1.501582105449894e-14	0.008570394185571503	-2.1212096242843534e-21	6.999002293458559e-17	1.1065216222121809e-17	3.0065704341214096e-16	6.800633404924871e-19
1400000	0.0007148029071243031	-1.5476022424274022e-18	-1.1399327979519082e-32	8.224595712566358e-14	1.5015821054498942e-14	0.008570394185571503	-2.121204943127713e-21	6.999002293505488e-17	1.1065216222121809e-17	3.006570434126633e-16	6.800633404924873e-19
1500000	0.0007148029071243031	-1.5476022424274022e-18	-1.1762270797419957e-32	8.224595712566358e-14	1.5015821054498945e-14	0.008570394185571503	-2.1212002619710723e-21	6.999002293542933e-17	1.1065216222121807e-17	3.0065704341308e-16	6.800633404924874e-19
1600000	0.0007148029071243031	-1.5476022424274022e-18	-1.2038838819975918e-32	8.224595712566358e-14	1.5015821054498945e-14	0.008570394185571503	-2.121195580814432e-21	6.999002293571474e-17	1.1065216222121807e-17	3.006570434133976e-16	6.800633404924875e-19
1700000	0.0007148029071243031	-1.5476022424274022e-18	-1.223467566573521e-32	8.224595712566358e-14	1.5015821054498948e-14	0.008570394185571503	-2.1211908996577913e-21	6.999002293591692e-17	1.1065216222121807e-17	3.0065704341362264e-16	6.800633404924875e-19
1800000	0.0007148029071243031	-1.5476022424274022e-18	-1.235542495324609e-32	8.224595712566358e-14	1.5015821054498948e-14	0.008570394185571503	-2.121186218501151e-21	6.999002293604171e-17	1.1065216222121807e-17	3.0065704341376153e-16	6.800633404924876e-19
1900000	0.0007148029071243031	-1.5476022424274022e-18	-1.2406730301056806e-32	8.224595712566358e-14	1.5015821054498948e-14	0.008570394185571503	-2.1211815373445102e-21	6.999002293609492e-17	1.1065216222121807e-17	3.0065704341382074e-16	6.800633404924876e-19
2000000	0.0007148029071243031	-1.5476022424274022e-18	-1.2394235327715607e-32	8.224595712566358e-14	1.5015821054498948e-14	0.008570394185571503	-2.12117685618787e-21	6.999002293608236e-17	1.1065216222121807e-17	3.006570434138068e-16	6.800633404924876e-19
2100000	0.0007148029071243031	-1.5476022424274022e-18	-1.2323583651770752e-32	8.224595712566358e-14	1.5015821054498948e-14	0.008570394185571503	-2.1211721750312295e-21	6.999002293600986e-17	1.1065216222121807e-17	3.006570434137261e-16	6.800633404924876e-19
2200000	0.0007148029071243032	-1.5476022424274022e-18	-1.2200418891770488e-32	8.224595712566358e-14	1.5015821054498945e-14	0.008570394185571503	-2.1211674938745888e-21	6.999002293588322e-17	1.1065216222121807e-17	3.006570434135851e-16	6.800633404924875e-19
2300000	0.0007148029071243032	-1.5476022424274022e-18	-1.2030384666263067e-32	8.224595712566358e-14	1.5015821054498945e-14	0.008570394185571503	-2.1211628127179485e-21	6.999002293570827e-17	1.1065216222121807e-17	3.006570434133904e-16	6.800633404924875e-19
2400000	0.0007148029071243032	-1.5476022424274022e-18	-1.181912459379674e-32	8.224595712566358e-14	1.5015821054498945e-14	0.008570394185571503	-2.1211581315613077e-21	6.999002293549082e-17	1.1065216222121807e-17	3.0065704341314843e-16	6.800633404924874e-19
2500000	0.0007148029071243032	-1.5476022424274022e-18	-1.1572282292919758e-32	8.224595712566358e-14	1.5015821054498942e-14	0.008570394185571503	-2.1211534504046674e-21	6.99900229352367e-17	1.1065216222121807e-17	3.0065704341286563e-16	6.800633404924873e-19
2600000	0.0007148029071243032	-1.5476022424274022e-18	-1.1295501382180374e-32	8.224595712566358e-14	1.5015821054498942e-14	0.008570394185571503	-2.1211487692480267e-21	6.999002293495171e-17	1.1065216222121807e-17	3.0065704341254846e-16	6.800633404924873e-19
2700000	0.0007148029071243032	-1.5476022424274022e-18	-1.0994425480126838e-32	8.224595712566358e-14	1.501582105449894e-14	0.008570394185571503	-2.1211440880913863e-21	6.999002293464169e-17	1.1065216222121807e-17	3.006570434122034e-16	6.800633404924872e-19
2800000	0.0007148029071243032	-1.5476022424274022e-18	-1.0674698205307404e-32	8.224595712566358e-14	1.5015821054498935e-14	0.008570394185571503	-2.1211394069347456e-21	6.999002293431243e-17	1.1065216222121807e-17	3.0065704341183695e-16	6.800633404924871e-19
2900000	0.0007148029071243032	-1.5476022424274022e-18	-1.0341963176270321e-32	8.224595712566358e-14	1.5015821054498932e-14	0.008570394185571503	-2.1211347257781053e-21	6.999002293396976e-17	1.1065216222121807e-17	3.006570434114556e-16	6.800633404924869e-19
3000000	0.0007148029071243032	-1.5476022424274022e-18	-1.0001864011563842e-32	8.224595712566358e-14	1.5015821054498932e-14	0.008570394185571503	-2.121130044621465e-21	6.999002293361951e-17	1.1065216222121807e-17	3.006570434110658e-16	6.800633404924868e-19
3100000	0.0007148029071243032	-1.5476022424274022e-18	-9.660044329736216e-33	8.224595712566358e-14	1.501582105449893e-14	0.008570394185571503	-2.1211253634648242e-21	6.999002293326749e-17	1.1065216222121809e-17	3.00657043410674e-16	6.800633404924867e-19
3200000	0.0007148029071243032	-1.5476022424274022e-18	-9.322147749335698e-33	8.224595712566359e-14	1.5015821054498926e-14	0.008570394185571505	-2.121120682308184e-21	6.999002293291951e-17	1.1065216222121809e-17	3.006570434102867e-16	6.800633404924866e-19
3300000	0.0007148029071243032	-1.5476022424274022e-18	-8.993817888910537e-33	8.224595712566359e-14	1.5015821054498923e-14	0.008570394185571505	-2.121116001151543e-21	6.999002293258138e-17	1.1065216222121809e-17	3.006570434099104e-16	6.800633404924865e-19
3400000	0.0007148029071243032	-1.5476022424274022e-18	-8.680698367008984e-33	8.224595712566359e-14	1.5015821054498923e-14	0.008570394185571505	-2.1211113199949028e-21	6.999002293225893e-17	1.1065216222121809e-17	3.0065704340955157e-16	6.800633404924864e-19
3500000	0.0007148029071243034	-1.5476022424274022e-18	-8.388432802179294e-33	8.224595712566359e-14	1.501582105449892e-14	0.008570394185571505	-2.121106638838262e-21	6.9990022931958e-17	1.1065216222121809e-17	3.006570434092166e-16	6.800633404924863e-19
3600000	0.0007148029071243034	-1.5476022424274022e-18	-8.122664812969714e-33	8.224595712566359e-14	1.501582105449892e-14	0.008570394185571505	-2.1211019576816217e-21	6.999002293168436e-17	1.1065216222121809e-17	3.006570434089121e-16	6.800633404924862e-19
3700000	0.0007148029071243034	-1.5476022424274022e-18	-7.8890380179285e-33	8.224595712566359e-14	1.5015821054498916e-14	0.008570394185571505	-2.1210972765249814e-21	6.999002293144386e-17	1.1065216222121809e-17	3.0065704340864443e-16	6.800633404924862e-19
3800000	0.0007148029071243034	-1.5476022424274022e-18	-7.693196035603899e-33	8.224595712566359e-14	1.5015821054498916e-14	0.008570394185571505	-2.1210925953683407e-21	6.99900229312423e-17	1.1065216222121809e-17	3.006570434084201e-16	6.800633404924861e-19
3900000	0.0007148029071243034	-1.5476022424274022e-18	-7.540782484544167e-33	8.224595712566359e-14	1.5015821054498913e-14	0.008570394185571505	-2.1210879142117003e-21	6.999002293108552e-17	1.1065216222121809e-17	3.006570434082456e-16	6.800633404924861e-19
4000000	0.0007148029071243034	-1.5476022424274022e-18	-7.437440983297551e-33	8.224595712566359e-14	1.5015821054498913e-14	0.008570394185571505	-2.1210832330550596e-21	6.999002293097932e-17	1.1065216222121809e-17	3.0065704340812743e-16	6.80063340492486e-19
4100000	0.0007148029071243034	-1.5476022424274022e-18	-7.388815150412305e-33	8.224595712566359e-14	1.5015821054498913e-14	0.008570394185571505	-2.1210785518984193e-21	6.999002293092952e-17	1.1065216222121809e-17	3.0065704340807197e-16	6.80063340492486e-19
4200000	0.0007148029071243034	-1.5476022424274022e-18	-7.385732214733676e-33	8.224595712566359e-14	1.5015821054498913e-14	0.008570394185571505	-2.1210738707417785e-21	6.999002293092665e-17	1.1065216222121809e-17	3.006570434080688e-16	6.80063340492486e-19
4300000	0.0007148029071243034	-1.5476022424274022e-18	-7.385732214733676e-33	8.224595712566359e-14	1.5015821054498913e-14	0.008570394185571505	-2.1210691895851382e-21	6.999002293092692e-17	1.1065216222121809e-17	3.006570434080691e-16	6.80063340492486e-19
4400000	0.0007148029071243034	-1.5476022424274022e-18	-7.385732214733676e-33	8.224595712566359e-14	1.5015821054498913e-14	0.008570394185571505	-2.1210645084284975e-21	6.999002293092716e-17	1.1065216222121809e-17	3.0065704340806935e-16	6.80063340492486e-19
4500000	0.0007148029071243034	-1.5476022424274022e-18	-7.385732214733676e-33	8.224595712566359e-14	1.5015821054498913e-14	0.008570394185571505	-2.121059827271857e-21	6.999002293092737e-17	1.1065216222121809e-17	3.006570434080696e-16	6.80063340492486e-19
4600000	0.0007148029071243034	-1.5476022424274022e-18	-7.385732214733676e-33	8.224595712566359e-14	1.5015821054498913e-14	0.008570394185571505	-2.1210551461152168e-21	6.999002293092755e-17	1.1065216222121809e-17	3.006570434080698e-16	6.80063340492486e-19
4700000	0.0007148029071243034	-1.5476022424274022e-18	-7.385732214733676e-33	8.224595712566359e-14	1.5015821054498913e-14	0.008570394185571505	-2.121050464958576e-21	6.999002293092768e-17	1.1065216222121809e-17	3.0065704340806994e-16	6.80063340492486e-19
4800000	0.0007148029071243034	-1.5476022424274022e-18	-7.385732214733676e-33	8.224595712566359e-14	1.5015821054498913e-14	0.008570394185571505	-2.1210457838019357e-21	6.99900229309278e-17	1.1065216222121809e-17	3.006570434080701e-16	6.80063340492486e-19
4900000	0.0007148029071243034	-1.5476022424274022e-18	-7.385732214733676e-33	8.224595712566359e-14	1.5015821054498913e-14	0.008570394185571505	-2.121041102645295e-21	6.999002293092789e-17	1.1065216222121809e-17	3.006570434080702e-16	6.80063340492486e-19
5000000	0.0007148029071243034	-1.5476022424274022e-18	-7.385732214733676e-33	8.224595712566359e-14	1.5015821054498913e-14	0.008570394185571505	-2.1210364214886547e-21	6.999002293092795e-17	1.1065216222121809e-17	3.0065704340807024e-16	6.80063340492486e-19
5100000	0.0007148029071243034	-1.5476022424274022e-18	-7.385732214733676e-33	8.224595712566359e-14	1.5015821054498913e-14	0.008570394185571505	-2.121031740332014e-21	6.999002293092799e-17	1.1065216222121809e-17	3.006570434080703e-16	6.80063340492486e-19
5200000	0.0007148029071243034	-1.5476022424274022e-18	-7.385732214733676e-33	8.224595712566359e-14	1.5015821054498913e-14	0.008570394185571505	-2.1210270591753736e-21	6.9990022930928e-17	1.1065216222121809e-17	3.0065704340807034e-16	6.80063340492486e-19
5300000	0.0007148029071243034	-1.5476022424274022e-18	-7.385732214733676e-33	8.224595712566359e-14	1.5015821054498913e-14	0.008570394185571505	-2.121022378018733e-21	6.9990022930928e-17	1.1065216222121809e-17	3.006570434080703e-16	6.80063340492486e-19
5400000	0.0007148029071243034	-1.5476022424274022e-18	-7.385732214733676e-33	8.224595712566359e-14	1.5015821054498913e-14	0.008570394185571505	-2.1210176968620925e-21	6.999002293092798e-17	1.1065216222121809e-17	3.006570434080703e-16	6.80063340492486e-19
5500000	0.0007148029071243034	-1.5476022424274022e-18	-7.385732214733676e-33	8.224595712566359e-14	1.5015821054498913e-14	0.008570394185571505	-2.121013015705452e-21	6.999002293092794e-17	1.1065216222121809e-17	3.0065704340807024e-16	6.80063340492486e-19
5600000	0.0007148029071243034	-1.5476022424274022e-18	-7.385732214733676e-33	8.224595712566359e-14	1.5015821054498913e-14	0.008570394185571505	-2.1210083345488115e-21	6.999002293092788e-17	1.1065216222121809e-17	3.006570434080702e-16	6.80063340492486e-19
5700000	0.0007148029071243034	-1.5476022424274022e-18	-7.385732214733676e-33	8.224595712566359e-14	1.5015821054498913e-14	0.008570394185571505	-2.121003653392171e-21	6.999002293092782e-17	1.106521622212181e-17	3.006570434080701e-16	6.800633404924859e-19
5800000	0.0007148029071243032	-1.5476022424274022e-18	-7.385732214733676e-33	8.224595712566359e-14	1.5015821054498913e-14	0.008570394185571505	-2.1209989722355304e-21	6.999002293092774e-17	1.106521622212181e-17	3.0065704340807004e-16	6.800633404924859e-19
5900000	0.0007148029071243032	-1.5476022424274022e-18	-7.385732214733676e-33	8.224595712566359e-14	1.5015821054498913e-14	0.008570394185571505	-2.12099429107889e-21	6.999002293092766e-17	1.106521622212181e-17	3.0065704340806994e-16	6.800633404924859e-19
6000000	0.0007148029071243032	-1.5476022424274022e-18	-7.385732214733676e-33	8.224595712566358e-14	1.5015821054498913e-14	0.008570394185571505	-2.1209896099222493e-21	6.999002293092756e-17	1.106521622212181e-17	3.0065704340806985e-16	6.800633404924859e-19
6100000	0.0007148029071243032	-1.5476022424274022e-18	-7.385732214733676e-33	8.224595712566358e-14	1.5015821054498913e-14	0.008570394185571505	-2.120984928765609e-21	6.999002293092746e-17	1.106521622212181e-17	3.006570434080697e-16	6.800633404924859e-19
6200000	0.0007148029071243032	-1.5476022424274022e-18	-7.385732214733676e-33	8.224595712566358e-14	1.5015821054498913e-14	0.008570394185571505	-2.1209802476089683e-21	6.999002293092735e-17	1.106521622212181e-17	3.006570434080696e-16	6.800633404924859e-19
6300000	0.0007148029071243032	-1.5476022424274022e-18	-7.385732214733676e-33	8.224595712566358e-14	1.5015821054498913e-14	0.008570394185571503	-2.120975566452328e-21	6.999002293092724e-17	1.106521622212181e-17	3.006570434080695e-16	6.800633404924859e-19
6400000	0.0007148029071243032	-1.5476022424274022e-18	-7.385732214733676e-33	8.224595712566358e-14	1.5015821054498913e-14	0.008570394185571503	-2.1209708852956876e-21	6.999002293092714e-17	1.106521622212181e-17	3.0065704340806935e-16	6.800633404924859e-19
6500000	0.0007148029071243032	-1.5476022424274022e-18	-7.385732214733676e-33	8.224595712566358e-14	1.5015821054498913e-14	0.008570394185571503	-2.120966204139047e-21	6.999002293092703e-17	1.106521622212181e-17	3.0065704340806925e-16	6.800633404924859e-19
6600000	0.0007148029071243032	-1.5476022424274022e-18	-7.385732214733676e-33	8.224595712566358e-14	1.5015821054498913e-14	0.008570394185571503	-2.1209615229824065e-21	6.999002293092693e-17	1.106521622212181e-17	3.0065704340806916e-16	6.800633404924859e-19
6700000	0.0007148029071243032	-1.5476022424274022e-18	-7.385732214733676e-33	8.224595712566358e-14	1.5015821054498913e-14	0.008570394185571503	-2.1209568418257658e-21	6.999002293092683e-17	1.106521622212181e-17	3.00657043408069e-16	6.800633404924859e-19
6800000	0.0007148029071243032	-1.5476022424274022e-18	-7.385732214733676e-33	8.224595712566358e-14	1.5015821054498913e-14	0.008570394185571503	-2.1209521606691255e-21	6.999002293092673e-17	1.106521622212181e-17	3.006570434080689e-16	6.800633404924859e-19
6900000	0.0007148029071243031	-1.5476022424274022e-18	-7.385732214733676e-33	8.224595712566358e-14	1.5015821054498913e-14	0.008570394185571503	-2.1209474795124847e-21	6.999002293092665e-17	1.1065216222121812e-17	3.006570434080688e-16	6.800633404924859e-19
7000000	0.0007148029071243031	-1.5476022424274022e-18	-7.385732214733676e-33	8.224595712566358e-14	1.5015821054498913e-14	0.008570394185571503	-2.1209427983558444e-21	6.999002293092657e-17	1.1065216222121812e-17	3.0065704340806876e-16	6.800633404924859e-19
7100000	0.0007148029071243031	-1.5476022424274022e-18	-7.385732214733676e-33	8.224595712566358e-14	1.5015821054498913e-14	0.008570394185571503	-2.120938117199204e-21	6.999002293092651e-17	1.1065216222121812e-17	3.0065704340806866e-16	6.800633404924859e-19
7200000	0.0007148029071243031	-1.5476022424274022e-18	-7.385732214733676e-33	8.224595712566358e-14	1.5015821054498913e-14	0.008570394185571503	-2.1209334360425633e-21	6.999002293092646e-17	1.1065216222121812e-17	3.006570434080686e-16	6.800633404924859e-19
7300000	0.0007148029071243031	-1.5476022424274022e-18	-7.385732214733676e-33	8.224595712566358e-14	1.5015821054498913e-14	0.008570394185571503	-2.120928754885923e-21	6.999002293092642e-17	1.1065216222121812e-17	3.0065704340806856e-16	6.800633404924859e-19
7400000	0.0007148029071243031	-1.5476022424274022e-18	-7.385732214733676e-33	8.224595712566358e-14	1.5015821054498913e-14	0.008570394185571503	-2.1209240737292823e-21	6.999002293092641e-17	1.1065216222121812e-17	3.0065704340806856e-16	6.800633404924859e-19
7500000	0.0007148029071243031	-1.5476022424274022e-18	-7.385732214733676e-33	8.224595712566358e-14	1.5015821054498913e-14	0.008570394185571503	-2.120919392572642e-21	6.999002293092641e-17	1.1065216222121812e-17	3.0065704340806856e-16	6.800633404924859e-19
7600000	0.0007148029071243031	-1.5476022424274022e-18	-7.385732214733676e-33	8.224595712566358e-14	1.5015821054498913e-14	0.008570394185571503	-2.1209147114160012e-21	6.999002293092641e-17	1.1065216222121812e-17	3.0065704340806856e-16	6.800633404924859e-19
7700000	0.0007148029071243031	-1.5476022424274022e-18	-7.385732214733676e-33	8.224595712566358e-14	1.5015821054498913e-14	0.008570394185571503	-2.120910030259361e-21	6.999002293092641e-17	1.1065216222121812e-17	3.0065704340806856e-16	6.800633404924859e-19
7800000	0.0007148029071243031	-1.5476022424274022e-18	-7.385732214733676e-33	8.224595712566358e-14	1.5015821054498913e-14	0.008570394185571503	-2.12090534910272e-21	6.999002293092641e-17	1.1065216222121812e-17	3.0065704340806856e-16	6.800633404924859e-19
7900000	0.0007148029071243031	-1.5476022424274022e-18	-7.385732214733676e-33	8.224595712566358e-14	1.5015821054498913e-14	0.008570394185571503	-2.1209006679460798e-21	6.999002293092641e-17	1.1065216222121812e-17	3.0065704340806856e-16	6.800633404924859e-19
8000000	0.0007148029071243031	-1.5476022424274022e-18	-7.385732214733676e-33	8.224595712566358e-14	1.5015821054498913e-14	0.008570394185571503	-2.1208959867894394e-21	6.999002293092641e-17	1.1065216222121812e-17	3.0065704340806856e-16	6.800633404924859e-19
8100000	0.0007148029071243031	-1.5476022424274022e-18	-7.385732214733676e-33	8.224595712566358e-14	1.5015821054498913e-14	0.008570394185571503	-2.1208913056327987e-21	6.999002293092641e-17	1.1065216222121812e-17	3.0065704340806856e-16	6.800633404924859e-19
8200000	0.0007148029071243031	-1.5476022424274022e-18	-7.385732214733676e-33	8.224595712566358e-14	1.5015821054498913e-14	0.008570394185571503	-2.1208866244761584e-21	6.999002293092641e-17	1.1065216222121812e-17	3.0065704340806856e-16	6.800633404924859e-19
8300000	0.0007148029071243031	-1.5476022424274022e-18	-7.385732214733676e-33	8.224595712566358e-14	1.5015821054498913e-14	0.008570394185571503	-2.1208819433195177e-21	6.999002293092641e-17	1.1065216222121813e-17	3.0065704340806856e-16	6.800633404924859e-19
8400000	0.0007148029071243031	-1.5476022424274022e-18	-7.385732214733676e-33	8.224595712566358e-14	1.5015821054498913e-14	0.008570394185571503	-2.1208772621628773e-21	6.999002293092641e-17	1.1065216222121813e-17	3.0065704340806856e-16	6.800633404924859e-19
8500000	0.0007148029071243031	-1.5476022424274022e-18	-7.385732214733676e-33	8.224595712566358e-14	1.5015821054498913e-14	0.008570394185571503	-2.1208725810062366e-21	6.999002293092641e-17	1.1065216222121813e-17	3.0065704340806856e-16	6.800633404924859e-19
8600000	0.000714802907124303	-1.5476022424274022e-18	-7.385732214733676e-33	8.224595712566358e-14	1.5015821054498913e-14	0.008570394185571503	-2.1208678998495962e-21	6.999002293092641e-17	1.1065216222121813e-17	3.0065704340806856e-16	6.800633404924859e-19
8700000	0.000714802907124303	-1.5476022424274022e-18	-7.385732214733676e-33	8.224595712566358e-14	1.5015821054498913e-14	0.008570394185571503	-2.1208632186929555e-21	6.999002293092641e-17	1.1065216222121813e-17	3.0065704340806856e-16	6.800633404924859e-19
8800000	0.000714802907124303	-1.5476022424274022e-18	-7.385732214733676e-33	8.224595712566358e-14	1.5015821054498913e-14	0.008570394185571503	-2.120858537536315e-21	6.99900229309264e-17	1.1065216222121813e-17	3.0065704340806856e-16	6.800633404924859e-19
8900000	0.000714802907124303	-1.5476022424274022e-18	-7.385732214733676e-33	8.224595712566358e-14	1.5015821054498913e-14	0.008570394185571503	-2.120853856379675e-21	6.99900229309264e-17	1.1065216222121813e-17	3.0065704340806856e-16	6.800633404924859e-19
9000000	0.000714802907124303	-1.5476022424274022e-18	-7.385732214733676e-33	8.224595712566358e-14	1.5015821054498913e-14	0.008570394185571503	-2.120849175223034e-21	6.99900229309264e-17	1.1065216222121813e-17	3.0065704340806856e-16	6.800633404924859e-19
9100000	0.000714802907124303	-1.5476022424274022e-18	-7.385732214733676e-33	8.224595712566358e-14	1.5015821054498913e-14	0.008570394185571503	-2.1208444940663938e-21	6.99900229309264e-17	1.1065216222121813e-17	3.0065704340806856e-16	6.800633404924859e-19
9200000	0.000714802907124303	-1.5476022424274022e-18	-7.385732214733676e-33	8.224595712566358e-14	1.5015821054498913e-14	0.008570394185571503	-2.120839812909753e-21	6.99900229309264e-17	1.1065216222121813e-17	3.0065704340806856e-16	6.800633404924859e-19
9300000	0.000714802907124303	-1.5476022424274022e-18	-7.385732214733676e-33	8.224595712566358e-14	1.5015821054498913e-14	0.008570394185571503	-2.1208351317531127e-21	6.99900229309264e-17	1.1065216222121813e-17	3.0065704340806856e-16	6.800633404924859e-19
9400000	0.000714802907124303	-1.5476022424274022e-18	-7.385732214733676e-33	8.224595712566358e-14	1.5015821054498913e-14	0.008570394185571503	-2.120830450596472e-21	6.99900229309264e-17	1.1065216222121813e-17	3.0065704340806856e-16	6.800633404924859e-19
9500000	0.000714802907124303	-1.5476022424274022e-18	-7.385732214733676e-33	8.224595712566358e-14	1.5015821054498913e-14	0.008570394185571503	-2.1208257694398316e-21	6.99900229309264e-17	1.1065216222121813e-17	3.0065704340806856e-16	6.800633404924859e-19
9600000	0.000714802907124303	-1.5476022424274022e-18	-7.385732214733676e-33	8.224595712566358e-14	1.5015821054498913e-14	0.008570394185571503	-2.120821088283191e-21	6.99900229309264e-17	1.1065216222121813e-17	3.0065704340806856e-16	6.800633404924859e-19
9700000	0.000714802907124303	-1.5476022424274022e-18	-7.385732214733676e-33	8.224595712566358e-14	1.5015821054498913e-14	0.008570394185571503	-2.1208164071265506e-21	6.99900229309264e-17	1.1065216222121813e-17	3.0065704340806856e-16	6.800633404924859e-19
9800000	0.000714802907124303	-1.5476022424274022e-18	-7.385732214733676e-33	8.224595712566358e-14	1.5015821054498913e-14	0.008570394185571503	-2.1208117259699102e-21	6.99900229309264e-17	1.1065216222121813e-17	3.0065704340806856e-16	6.800633404924859e-19
9900000	0.000714802907124303	-1.5476022424274022e-18	-7.385732214733676e-33	8.224595712566358e-14	1.5015821054498913e-14	0.008570394185571503	-2.1208070448132695e-21	6.99900229309264e-17	1.1065216222121813e-17	3.0065704340806856e-16	6.800633404924859e-19
10000000	0.000714802907124303	-1.5476022424274022e-18	-7.385732214733676e-33	8.224595712566358e-14	1.5015821054498913e-14	0.008570394185571503	-2.120802363656629e-21	6.99900229309264e-17	1.1065216222121813e-17	3.0065704340806856e-16	6.800633404924859e-19
10100000	0.000714802907124303	-1.5476022424274022e-18	-7.385732214733676e-33	8.224595712566358e-14	1.5015821054498913e-14	0.008570394185571503	-2.1207976824999885e-21	6.99900229309264e-17	1.1065216222121813e-17	3.0065704340806856e-16	6.800633404924859e-19
10200000	0.000714802907124303	-1.5476022424274022e-18	-7.385732214733676e-33	8.224595712566358e-14	1.5015821054498913e-14	0.008570394185571503	-2.120793001343348e-21	6.99900229309264e-17	1.1065216222121813e-17	3.0065704340806856e-16	6.800633404924859e-19
10300000	0.000714802907124303	-1.5476022424274022e-18	-7.385732214733676e-33	8.224595712566358e-14	1.5015821054498913e-14	0.008570394185571503	-2.1207883201867074e-21	6.99900229309264e-17	1.1065216222121813e-17	3.0065704340806856e-16	6.800633404924859e-19
10400000	0.000714802907124303	-1.5476022424274022e-18	-7.385732214733676e-33	8.224595712566358e-14	1.5015821054498913e-14	0.008570394185571503	-2.120783639030067e-21	6.99900229309264e-17	1.1065216222121813e-17	3.0065704340806856e-16	6.800633404924859e-19
10500000	0.000714802907124303	-1.5476022424274022e-18	-7.385732214733676e-33	8.224595712566358e-14	1.5015821054498913e-14	0.008570394185571503	-2.1207789578734267e-21	6.99900229309264e-17	1.1065216222121813e-17	3.0065704340806856e-16	6.800633404924859e-19
10600000	0.000714802907124303	-1.5476022424274022e-18	-7.385732214733676e-33	8.224595712566358e-14	1.5015821054498913e-14	0.008570394185571503	-2.120774276716786e-21	6.99900229309264e-17	1.1065216222121813e-17	3.0065704340806856e-16	6.800633404924859e-19
10700000	0.000714802907124303	-1.5476022424274022e-18	-7.385732214733676e-33	8.224595712566358e-14	1.5015821054498913e-14	0.008570394185571503	-2.1207695955601456e-21	6.99900229309264e-17	1.1065216222121813e-17	3.0065704340806856e-16	6.800633404924859e-19
10800000	0.000714802907124303	-1.5476022424274022e-18	-7.385732214733676e-33	8.224595712566358e-14	1.5015821054498913e-14	0.008570394185571503	-2.120764914403505e-21	6.99900229309264e-17	1.1065216222121813e-17	3.0065704340806856e-16	6.800633404924859e-19
10900000	0.000714802907124303	-1.5476022424274022e-18	-7.385732214733676e-33	8.224595712566358e-14	1.5015821054498913e-14	0.008570394185571503	-2.1207602332468646e-21	6.99900229309264e-17	1.1065216222121813e-17	3.0065704340806856e-16	6.800633404924859e-19
11000000	0.000714802907124303	-1.5476022424274022e-18	-7.385732214733676e-33	8.224595712566358e-14	1.5015821054498913e-14	0.008570394185571503	-2.120755552090224e-21	6.99900229309264e-17	1.1065216222121813e-17	3.0065704340806856e-16	6.800633404924859e-19
11100000	0.000714802907124303	-1.5476022424274022e-18	-7.385732214733676e-33	8.224595712566358e-14	1.5015821054498913e-14	0.008570394185571503	-2.1207508709335835e-21	6.99900229309264e-17	1.1065216222121813e-17	3.0065704340806856e-16	6.800633404924859e-19
11200000	0.000714802907124303	-1.5476022424274022e-18	-7.385732214733676e-33	8.224595712566358e-14	1.5015821054498913e-14	0.008570394185571503	-2.1207461897769428e-21	6.99900229309264e-17	1.1065216222121813e-17	3.0065704340806856e-16	6.800633404924859e-19
11300000	0.000714802907124303	-1.5476022424274022e-18	-7.385732214733676e-33	8.224595712566358e-14	1.5015821054498913e-14	0.008570394185571503	-2.1207415086203024e-21	6.99900229309264e-17	1.1065216222121813e-17	3.0065704340806856e-16	6.800633404924859e-19
11400000	0.000714802907124303	-1.5476022424274022e-18	-7.385732214733676e-33	8.224595712566358e-14	1.5015821054498913e-14	0.008570394185571503	-2.120736827463662e-21	6.999002293092641e-17	1.1065216222121813e-17	3.0065704340806856e-16	6.800633404924859e-19
11500000	0.000714802907124303	-1.5476022424274022e-18	-7.385732214733676e-33	8.224595712566358e-14	1.5015821054498913e-14	0.008570394185571503	-2.1207321463070214e-21	6.999002293092641e-17	1.1065216222121813e-17	3.0065704340806856e-16	6.800633404924859e-19
11600000	0.000714802907124303	-1.5476022424274022e-18	-7.385732214733676e-33	8.224595712566358e-14	1.5015821054498913e-14	0.008570394185571503	-2.120727465150381e-21	6.999002293092641e-17	1.1065216222121813e-17	3.0065704340806856e-16	6.800633404924859e-19
11700000	0.000714802907124303	-1.5476022424274022e-18	-7.385732214733676e-33	8.224595712566358e-14	1.5015821054498913e-14	0.008570394185571503	-2.1207227839937403e-21	6.999002293092641e-17	1.1065216222121813e-17	3.0065704340806856e-16	6.800633404924859e-19
11800000	0.000714802907124303	-1.5476022424274022e-18	-7.385732214733676e-33	8.224595712566358e-14	1.5015821054498913e-14	0.008570394185571503	-2.1207181028371e-21	6.999002293092641e-17	1.1065216222121813e-17	3.0065704340806856e-16	6.800633404924859e-19
11900000	0.000714802907124303	-1.5476022424274022e-18	-7.385732214733676e-33	8.224595712566358e-14	1.5015821054498913e-14	0.008570394185571503	-2.1207134216804592e-21	6.999002293092641e-17	1.1065216222121813e-17	3.0065704340806856e-16	6.800633404924859e-19
12000000	0.000714802907124303	-1.5476022424274022e-18	-7.385732214733676e-33	8.224595712566357e-14	1.5015821054498913e-14	0.008570394185571503	-2.120708740523819e-21	6.999002293092641e-17	1.1065216222121813e-17	3.0065704340806856e-16	6.800633404924859e-19
12100000	0.000714802907124303	-1.5476022424274022e-18	-7.385732214733676e-33	8.224595712566357e-14	1.5015821054498913e-14	0.008570394185571503	-2.1207040593671786e-21	6.999002293092641e-17	1.1065216222121813e-17	3.0065704340806856e-16	6.800633404924859e-19
12200000	0.0007148029071243031	-1.5476022424274022e-18	-7.385732214733676e-33	8.224595712566357e-14	1.5015821054498913e-14	0.008570394185571503	-2.120699378210538e-21	6.999002293092641e-17	1.1065216222121813e-17	3.0065704340806856e-16	6.800633404924859e-19
12300000	0.0007148029071243031	-1.5476022424274022e-18	-7.385732214733676e-33	8.224595712566357e-14	1.5015821054498913e-14	0.008570394185571503	-2.1206946970538975e-21	6.999002293092641e-17	1.1065216222121813e-17	3.0065704340806856e-16	6.800633404924859e-19
12400000	0.0007148029071243031	-1.5476022424274022e-18	-7.385732214733676e-33	8.224595712566357e-14	1.5015821054498913e-14	0.008570394185571503	-2.1206900158972568e-21	6.999002293092641e-17	1.1065216222121813e-17	3.0065704340806856e-16	6.800633404924859e-19
12500000	0.0007148029071243031	-1.5476022424274022e-18	-7.385732214733676e-33	8.224595712566357e-14	1.5015821054498913e-14	0.008570394185571503	-2.1206853347406164e-21	6.999002293092641e-17	1.1065216222121813e-17	3.0065704340806856e-16	6.800633404924859e-19
12600000	0.0007148029071243031	-1.5476022424274022e-18	-7.385732214733676e-33	8.224595712566357e-14	1.5015821054498913e-14	0.008570394185571503	-2.1206806535839757e-21	6.999002293092641e-17	1.1065216222121813e-17	3.0065704340806856e-16	6.800633404924859e-19
12700000	0.0007148029071243031	-1.5476022424274022e-18	-7.385732214733676e-33	8.224595712566357e-14	1.5015821054498913e-14	0.008570394185571503	-2.1206759724273354e-21	6.999002293092641e-17	1.1065216222121813e-17	3.0065704340806856e-16	6.800633404924859e-19
12800000	0.0007148029071243031	-1.5476022424274022e-18	-7.385732214733676e-33	8.224595712566357e-14	1.5015821054498913e-14	0.008570394185571503	-2.1206712912706946e-21	6.999002293092641e-17	1.1065216222121813e-17	3.0065704340806856e-16	6.800633404924859e-19
12900000	0.0007148029071243031	-1.5476022424274022e-18	-7.385732214733676e-33	8.224595712566357e-14	1.5015821054498913e-14	0.008570394185571503	-2.1206666101140543e-21	6.999002293092641e-17	1.1065216222121813e-17	3.0065704340806856e-16	6.800633404924859e-19
13000000	0.0007148029071243031	-1.5476022424274022e-18	-7.385732214733676e-33	8.224595712566357e-14	1.5015821054498913e-14	0.008570394185571503	-2.120661928957414e-21	6.999002293092641e-17	1.1065216222121812e-17	3.0065704340806856e-16	6.800633404924859e-19
13100000	0.0007148029071243031	-1.5476022424274022e-18	-7.385732214733676e-33	8.224595712566357e-14	1.5015821054498913e-14	0.008570394185571503	-2.1206572478007732e-21	6.999002293092641e-17	1.1065216222121812e-17	3.0065704340806856e-16	6.800633404924859e-19
13200000	0.0007148029071243031	-1.5476022424274022e-18	-7.385732214733676e-33	8.224595712566357e-14	1.5015821054498913e-14	0.008570394185571503	-2.120652566644133e-21	6.999002293092641e-17	1.1065216222121812e-17	3.0065704340806856e-16	6.800633404924859e-19
13300000	0.0007148029071243031	-1.5476022424274022e-18	-7.385732214733676e-33	8.224595712566357e-14	1.5015821054498913e-14	0.008570394185571503	-2.120647885487492e-21	6.999002293092641e-17	1.1065216222121812e-17	3.0065704340806856e-16	6.800633404924859e-19
13400000	0.0007148029071243031	-1.5476022424274022e-18	-7.385732214733676e-33	8.224595712566357e-14	1.5015821054498913e-14	0.008570394185571503	-2.120643204330852e-21	6.999002293092641e-17	1.1065216222121812e-17	3.0065704340806856e-16	6.800633404924859e-19
13500000	0.0007148029071243031	-1.5476022424274022e-18	-7.385732214733676e-33	8.224595712566357e-14	1.5015821054498913e-14	0.008570394185571503	-2.120638523174211e-21	6.999002293092641e-17	1.1065216222121812e-17	3.0065704340806856e-16	6.800633404924859e-19
13600000	0.0007148029071243031	-1.5476022424274022e-18	-7.385732214733676e-33	8.224595712566357e-14	1.5015821054498916e-14	0.008570394185571503	-2.1206338420175708e-21	6.999002293092641e-17	1.1065216222121812e-17	3.0065704340806856e-16	6.800633404924859e-19
13700000	0.0007148029071243031	-1.5476022424274022e-18	-7.385732214733676e-33	8.224595712566357e-14	1.5015821054498916e-14	0.008570394185571503	-2.12062916086093e-21	6.999002293092641e-17	1.1065216222121812e-17	3.0065704340806856e-16	6.800633404924859e-19
13800000	0.0007148029071243031	-1.5476022424274022e-18	-7.385732214733676e-33	8.224595712566357e-14	1.5015821054498916e-14	0.008570394185571503	-2.1206244797042897e-21	6.999002293092641e-17	1.1065216222121812e-17	3.0065704340806856e-16	6.800633404924859e-19
13900000	0.0007148029071243031	-1.5476022424274022e-18	-7.385732214733676e-33	8.224595712566357e-14	1.5015821054498916e-14	0.008570394185571503	-2.1206197985476494e-21	6.999002293092641e-17	1.1065216222121812e-17	3.0065704340806856e-16	6.800633404924859e-19
14000000	0.0007148029071243031	-1.5476022424274022e-18	-7.385732214733676e-33	8.224595712566357e-14	1.5015821054498916e-14	0.008570394185571503	-2.1206151173910086e-21	6.999002293092641e-17	1.1065216222121812e-17	3.0065704340806856e-16	6.800633404924859e-19
14100000	0.0007148029071243031	-1.5476022424274022e-18	-7.385732214733676e-33	8.224595712566357e-14	1.5015821054498916e-14	0.008570394185571503	-2.1206104362343683e-21	6.999002293092641e-17	1.1065216222121812e-17	3.0065704340806856e-16	6.800633404924859e-19
14200000	0.0007148029071243031	-1.5476022424274022e-18	-7.385732214733676e-33	8.224595712566357e-14	1.5015821054498916e-14	0.008570394185571503	-2.1206057550777276e-21	6.999002293092641e-17	1.1065216222121812e-17	3.0065704340806856e-16	6.800633404924859e-19
14300000	0.0007148029071243031	-1.5476022424274022e-18	-7.385732214733676e-33	8.224595712566357e-14	1.5015821054498916e-14	0.008570394185571503	-2.1206010739210872e-21	6.999002293092641e-17	1.1065216222121812e-17	3.0065704340806856e-16	6.800633404924859e-19
14400000	0.0007148029071243031	-1.5476022424274022e-18	-7.385732214733676e-33	8.224595712566357e-14	1.5015821054498916e-14	0.008570394185571503	-2.1205963927644465e-21	6.999002293092641e-17	1.1065216222121812e-17	3.0065704340806856e-16	6.80063340492486e-19
14500000	0.0007148029071243031	-1.5476022424274022e-18	-7.385732214733676e-33	8.224595712566357e-14	1.5015821054498916e-14	0.008570394185571503	-2.120591711607806e-21	6.999002293092641e-17	1.1065216222121812e-17	3.0065704340806856e-16	6.80063340492486e-19
14600000	0.0007148029071243031	-1.5476022424274022e-18	-7.385732214733676e-33	8.224595712566357e-14	1.5015821054498916e-14	0.008570394185571503	-2.120587030451166e-21	6.999002293092641e-17	1.1065216222121812e-17	3.006570434080686e-16	6.80063340492486e-19
14700000	0.0007148029071243031	-1.5476022424274022e-18	-7.385732214733676e-33	8.224595712566357e-14	1.5015821054498916e-14	0.008570394185571503	-2.120582349294525e-21	6.999002293092641e-17	1.1065216222121812e-17	3.006570434080686e-16	6.80063340492486e-19
14800000	0.0007148029071243031	-1.5476022424274022e-18	-7.385732214733676e-33	8.224595712566357e-14	1.5015821054498916e-14	0.008570394185571505	-2.1205776681378847e-21	6.999002293092641e-17	1.1065216222121812e-17	3.006570434080686e-16	6.80063340492486e-19
14900000	0.0007148029071243031	-1.5476022424274022e-18	-7.385732214733676e-33	8.224595712566357e-14	1.5015821054498916e-14	0.008570394185571505	-2.120572986981244e-21	6.999002293092641e-17	1.1065216222121812e-17	3.006570434080686e-16	6.80063340492486e-19
15000000	0.0007148029071243031	-1.5476022424274022e-18	-7.385732214733676e-33	8.224595712566357e-14	1.5015821054498916e-14	0.008570394185571505	-2.1205683058246037e-21	6.999002293092641e-17	1.1065216222121812e-17	3.006570434080686e-16	6.80063340492486e-19
15100000	0.0007148029071243031	-1.5476022424274022e-18	-7.385732214733676e-33	8.224595712566357e-14	1.5015821054498916e-14	0.008570394185571505	-2.120563624667963e-21	6.999002293092642e-17	1.1065216222121812e-17	3.006570434080686e-16	6.80063340492486e-19
15200000	0.0007148029071243031	-1.5476022424274022e-18	-7.385732214733676e-33	8.224595712566357e-14	1.5015821054498916e-14	0.008570394185571505	-2.1205589435113226e-21	6.999002293092642e-17	1.1065216222121812e-17	3.006570434080686e-16	6.80063340492486e-19
15300000	0.0007148029071243031	-1.5476022424274022e-18	-7.385732214733676e-33	8.224595712566357e-14	1.5015821054498916e-14	0.008570394185571505	-2.120554262354682e-21	6.999002293092642e-17	1.1065216222121812e-17	3.006570434080686e-16	6.80063340492486e-19
15400000	0.0007148029071243032	-1.5476022424274022e-18	-7.385732214733676e-33	8.224595712566357e-14	1.5015821054498916e-14	0.008570394185571505	-2.1205495811980416e-21	6.999002293092642e-17	1.1065216222121812e-17	3.006570434080686e-16	6.80063340492486e-19
15500000	0.0007148029071243032	-1.5476022424274022e-18	-7.385732214733676e-33	8.224595712566357e-14	1.5015821054498916e-14	0.008570394185571505	-2.1205449000414012e-21	6.999002293092642e-17	1.1065216222121812e-17	3.006570434080686e-16	6.80063340492486e-19
15600000	0.0007148029071243032	-1.5476022424274022e-18	-7.385732214733676e-33	8.224595712566357e-14	1.5015821054498916e-14	0.008570394185571505	-2.1205402188847605e-21	6.999002293092642e-17	1.1065216222121812e-17	3.006570434080686e-16	6.80063340492486e-19
15700000	0.0007148029071243032	-1.5476022424274022e-18	-7.385732214733676e-33	8.224595712566357e-14	1.5015821054498916e-14	0.008570394185571505	-2.12053553772812e-21	6.999002293092642e-17	1.106521622212181e-17	3.006570434080686e-16	6.80063340492486e-19
15800000	0.0007148029071243032	-1.5476022424274022e-18	-7.385732214733676e-33	8.224595712566357e-14	1.5015821054498916e-14	0.008570394185571505	-2.1205308565714794e-21	6.999002293092642e-17	1.106521622212181e-17	3.006570434080686e-16	6.80063340492486e-19
15900000	0.0007148029071243032	-1.5476022424274022e-18	-7.385732214733676e-33	8.224595712566357e-14	1.5015821054498916e-14	0.008570394185571505	-2.120526175414839e-21	6.999002293092642e-17	1.106521622212181e-17	3.006570434080686e-16	6.80063340492486e-19
16000000	0.0007148029071243032	-1.5476022424274022e-18	-7.385732214733676e-33	8.224595712566357e-14	1.5015821054498916e-14	0.008570394185571505	-2.1205214942581984e-21	6.999002293092642e-17	1.106521622212181e-17	3.006570434080686e-16	6.80063340492486e-19
16100000	0.0007148029071243032	-1.5476022424274022e-18	-7.385732214733676e-33	8.224595712566357e-14	1.5015821054498916e-14	0.008570394185571505	-2.120516813101558e-21	6.999002293092642e-17	1.106521622212181e-17	3.006570434080686e-16	6.80063340492486e-19
16200000	0.0007148029071243032	-1.5476022424274022e-18	-7.385732214733676e-33	8.224595712566357e-14	1.5015821054498916e-14	0.008570394185571505	-2.1205121319449173e-21	6.999002293092642e-17	1.106521622212181e-17	3.006570434080686e-16	6.80063340492486e-19
16300000	0.0007148029071243032	-1.5476022424274022e-18	-7.385732214733676e-33	8.224595712566357e-14	1.5015821054498916e-14	0.008570394185571505	-2.120507450788277e-21	6.999002293092642e-17	1.106521622212181e-17	3.006570434080686e-16	6.80063340492486e-19
16400000	0.0007148029071243032	-1.5476022424274022e-18	-7.385732214733676e-33	8.224595712566357e-14	1.5015821054498916e-14	0.008570394185571505	-2.1205027696316366e-21	6.999002293092642e-17	1.106521622212181e-17	3.006570434080686e-16	6.80063340492486e-19
16500000	0.0007148029071243032	-1.5476022424274022e-18	-7.385732214733676e-33	8.224595712566357e-14	1.5015821054498916e-14	0.008570394185571505	-2.120498088474996e-21	6.999002293092642e-17	1.106521622212181e-17	3.006570434080686e-16	6.80063340492486e-19
16600000	0.0007148029071243032	-1.5476022424274022e-18	-7.385732214733676e-33	8.224595712566357e-14	1.5015821054498916e-14	0.008570394185571505	-2.1204934073183555e-21	6.999002293092642e-17	1.106521622212181e-17	3.006570434080686e-16	6.80063340492486e-19
16700000	0.0007148029071243032	-1.5476022424274022e-18	-7.385732214733676e-33	8.224595712566357e-14	1.5015821054498916e-14	0.008570394185571505	-2.120488726161715e-21	6.999002293092642e-17	1.106521622212181e-17	3.006570434080686e-16	6.80063340492486e-19
16800000	0.0007148029071243032	-1.5476022424274022e-18	-7.385732214733676e-33	8.224595712566357e-14	1.5015821054498916e-14	0.008570394185571505	-2.1204840450050745e-21	6.999002293092642e-17	1.106521622212181e-17	3.006570434080686e-16	6.80063340492486e-19
16900000	0.0007148029071243032	-1.5476022424274022e-18	-7.385732214733676e-33	8.224595712566357e-14	1.5015821054498916e-14	0.008570394185571505	-2.1204793638484338e-21	6.999002293092642e-17	1.106521622212181e-17	3.006570434080686e-16	6.80063340492486e-19
17000000	0.0007148029071243032	-1.5476022424274022e-18	-7.385732214733676e-33	8.224595712566357e-14	1.5015821054498916e-14	0.008570394185571505	-2.1204746826917934e-21	6.999002293092642e-17	1.106521622212181e-17	3.006570434080686e-16	6.80063340492486e-19
17100000	0.0007148029071243032	-1.5476022424274022e-18	-7.385732214733676e-33	8.224595712566357e-14	1.5015821054498916e-14	0.008570394185571505	-2.120470001535153e-21	6.999002293092642e-17	1.106521622212181e-17	3.006570434080686e-16	6.80063340492486e-19
17200000	0.0007148029071243032	-1.5476022424274022e-18	-7.385732214733676e-33	8.224595712566357e-14	1.5015821054498916e-14	0.008570394185571505	-2.1204653203785124e-21	6.999002293092642e-17	1.106521622212181e-17	3.006570434080686e-16	6.80063340492486e-19
17300000	0.0007148029071243032	-1.5476022424274022e-18	-7.385732214733676e-33	8.224595712566357e-14	1.5015821054498916e-14	0.008570394185571505	-2.120460639221872e-21	6.999002293092642e-17	1.106521622212181e-17	3.006570434080686e-16	6.80063340492486e-19
17400000	0.0007148029071243032	-1.5476022424274022e-18	-7.385732214733676e-33	8.224595712566357e-14	1.5015821054498916e-14	0.008570394185571505	-2.1204559580652313e-21	6.999002293092642e-17	1.106521622212181e-17	3.006570434080686e-16	6.80063340492486e-19
17500000	0.0007148029071243032	-1.5476022424274022e-18	-7.385732214733676e-33	8.224595712566357e-14	1.5015821054498916e-14	0.008570394185571505	-2.120451276908591e-21	6.999002293092642e-17	1.106521622212181e-17	3.006570434080686e-16	6.80063340492486e-19
17600000	0.0007148029071243032	-1.5476022424274022e-18	-7.385732214733676e-33	8.224595712566357e-14	1.5015821054498916e-14	0.008570394185571505	-2.1204465957519502e-21	6.999002293092642e-17	1.106521622212181e-17	3.006570434080686e-16	6.80063340492486e-19
17700000	0.0007148029071243032	-1.5476022424274022e-18	-7.385732214733676e-33	8.224595712566357e-14	1.5015821054498916e-14	0.008570394185571505	-2.12044191459531e-21	6.999002293092642e-17	1.106521622212181e-17	3.006570434080686e-16	6.80063340492486e-19
17800000	0.0007148029071243032	-1.5476022424274022e-18	-7.385732214733676e-33	8.224595712566357e-14	1.5015821054498916e-14	0.008570394185571505	-2.120437233438669e-21	6.999002293092642e-17	1.106521622212181e-17	3.006570434080686e-16	6.80063340492486e-19
17900000	0.0007148029071243032	-1.5476022424274022e-18	-7.385732214733676e-33	8.224595712566357e-14	1.5015821054498916e-14	0.008570394185571505	-2.120432552282029e-21	6.999002293092642e-17	1.106521622212181e-17	3.006570434080686e-16	6.80063340492486e-19
18000000	0.0007148029071243032	-1.5476022424274022e-18	-7.385732214733676e-33	8.224595712566357e-14	1.5015821054498916e-14	0.008570394185571505	-2.1204278711253885e-21	6.999002293092642e-17	1.106521622212181e-17	3.006570434080686e-16	6.80063340492486e-19
18100000	0.0007148029071243032	-1.5476022424274022e-18	-7.385732214733676e-33	8.224595712566357e-14	1.5015821054498916e-14	0.008570394185571505	-2.1204231899687477e-21	6.999002293092642e-17	1.106521622212181e-17	3.006570434080686e-16	6.80063340492486e-19
18200000	0.0007148029071243032	-1.5476022424274022e-18	-7.385732214733676e-33	8.224595712566357e-14	1.5015821054498916e-14	0.008570394185571505	-2.1204185088121074e-21	6.999002293092642e-17	1.106521622212181e-17	3.006570434080686e-16	6.80063340492486e-19
18300000	0.0007148029071243032	-1.5476022424274022e-18	-7.385732214733676e-33	8.224595712566357e-14	1.5015821054498916e-14	0.008570394185571505	-2.1204138276554667e-21	6.999002293092642e-17	1.106521622212181e-17	3.006570434080686e-16	6.80063340492486e-19
18400000	0.0007148029071243032	-1.5476022424274022e-18	-7.385732214733676e-33	8.224595712566357e-14	1.5015821054498916e-14	0.008570394185571505	-2.1204091464988263e-21	6.999002293092642e-17	1.106521622212181e-17	3.006570434080686e-16	6.80063340492486e-19
18500000	0.0007148029071243032	-1.5476022424274022e-18	-7.385732214733676e-33	8.224595712566357e-14	1.5015821054498916e-14	0.008570394185571505	-2.1204044653421856e-21	6.999002293092642e-17	1.106521622212181e-17	3.006570434080686e-16	6.80063340492486e-19
18600000	0.0007148029071243032	-1.5476022424274022e-18	-7.385732214733676e-33	8.224595712566357e-14	1.5015821054498916e-14	0.008570394185571505	-2.1203997841855453e-21	6.999002293092642e-17	1.106521622212181e-17	3.006570434080686e-16	6.80063340492486e-19
18700000	0.0007148029071243032	-1.5476022424274022e-18	-7.385732214733676e-33	8.224595712566357e-14	1.5015821054498916e-14	0.008570394185571505	-2.1203951030289046e-21	6.999002293092642e-17	1.106521622212181e-17	3.006570434080686e-16	6.80063340492486e-19
18800000	0.0007148029071243032	-1.5476022424274022e-18	-7.385732214733676e-33	8.224595712566357e-14	1.5015821054498916e-14	0.008570394185571505	-2.1203904218722642e-21	6.999002293092642e-17	1.106521622212181e-17	3.006570434080686e-16	6.80063340492486e-19
18900000	0.0007148029071243032	-1.5476022424274022e-18	-7.385732214733676e-33	8.224595712566357e-14	1.5015821054498916e-14	0.008570394185571505	-2.120385740715624e-21	6.999002293092642e-17	1.106521622212181e-17	3.006570434080686e-16	6.80063340492486e-19
19000000	0.0007148029071243032	-1.5476022424274022e-18	-7.385732214733676e-33	8.224595712566357e-14	1.5015821054498916e-14	0.008570394185571505	-2.120381059558983e-21	6.999002293092642e-17	1.106521622212181e-17	3.006570434080686e-16	6.80063340492486e-19
19100000	0.0007148029071243032	-1.5476022424274022e-18	-7.385732214733676e-33	8.224595712566357e-14	1.5015821054498916e-14	0.008570394185571505	-2.1203763784023428e-21	6.999002293092642e-17	1.106521622212181e-17	3.006570434080686e-16	6.80063340492486e-19
19200000	0.0007148029071243032	-1.5476022424274022e-18	-7.385732214733676e-33	8.224595712566357e-14	1.5015821054498916e-14	0.008570394185571505	-2.120371697245702e-21	6.999002293092642e-17	1.106521622212181e-17	3.006570434080686e-16	6.80063340492486e-19
19300000	0.0007148029071243032	-1.5476022424274022e-18	-7.385732214733676e-33	8.224595712566357e-14	1.5015821054498916e-14	0.008570394185571505	-2.1203670160890617e-21	6.999002293092642e-17	1.106521622212181e-17	3.006570434080686e-16	6.80063340492486e-19
19400000	0.0007148029071243032	-1.5476022424274022e-18	-7.385732214733676e-33	8.224595712566357e-14	1.5015821054498916e-14	0.008570394185571505	-2.120362334932421e-21	6.999002293092642e-17	1.106521622212181e-17	3.006570434080686e-16	6.80063340492486e-19
19500000	0.0007148029071243032	-1.5476022424274022e-18	-7.385732214733676e-33	8.224595712566357e-14	1.5015821054498916e-14	0.008570394185571505	-2.1203576537757807e-21	6.999002293092642e-17	1.106521622212181e-17	3.006570434080686e-16	6.80063340492486e-19
19600000	0.0007148029071243032	-1.5476022424274022e-18	-7.385732214733676e-33	8.224595712566357e-14	1.5015821054498916e-14	0.008570394185571505	-2.12035297261914e-21	6.999002293092642e-17	1.106521622212181e-17	3.006570434080686e-16	6.80063340492486e-19
19700000	0.0007148029071243032	-1.5476022424274022e-18	-7.385732214733676e-33	8.224595712566357e-14	1.5015821054498916e-14	0.008570394185571505	-2.1203482914624996e-21	6.999002293092642e-17	1.106521622212181e-17	3.006570434080686e-16	6.80063340492486e-19
19800000	0.0007148029071243032	-1.5476022424274022e-18	-7.385732214733676e-33	8.224595712566357e-14	1.5015821054498916e-14	0.008570394185571505	-2.1203436103058593e-21	6.999002293092642e-17	1.106521622212181e-17	3.006570434080686e-16	6.80063340492486e-19
19900000	0.0007148029071243032	-1.5476022424274022e-18	-7.385732214733676e-33	8.224595712566357e-14	1.5015821054498916e-14	0.008570394185571505	-2.1203389291492185e-21	6.999002293092642e-17	1.106521622212181e-17	3.006570434080686e-16	6.80063340492486e-19
20000000	0.0007148029071243032	-1.5476022424274022e-18	-7.385732214733676e-33	8.224595712566357e-14	1.5015821054498916e-14	0.008570394185571505	-2.1203342479925782e-21	6.999002293092642e-17	1.106521622212181e-17	3.006570434080686e-16	6.80063340492486e-19
20100000	0.0007148029071243032	-1.5476022424274022e-18	-7.385732214733676e-33	8.224595712566357e-14	1.5015821054498916e-14	0.008570394185571505	-2.1203295668359375e-21	6.999002293092642e-17	1.106521622212181e-17	3.006570434080686e-16	6.80063340492486e-19
20200000	0.0007148029071243032	-1.5476022424274022e-18	-7.385732214733676e-33	8.224595712566357e-14	1.5015821054498916e-14	0.008570394185571505	-2.120324885679297e-21	6.999002293092642e-17	1.106521622212181e-17	3.006570434080686e-16	6.80063340492486e-19
20300000	0.0007148029071243032	-1.5476022424274022e-18	-7.385732214733676e-33	8.224595712566357e-14	1.5015821054498916e-14	0.008570394185571505	-2.1203202045226564e-21	6.999002293092642e-17	1.106521622212181e-17	3.006570434080686e-16	6.80063340492486e-19
20400000	0.0007148029071243032	-1.5476022424274022e-18	-7.385732214733676e-33	8.224595712566357e-14	1.5015821054498916e-14	0.008570394185571505	-2.120315523366016e-21	6.999002293092642e-17	1.106521622212181e-17	3.006570434080686e-16	6.80063340492486e-19
20500000	0.0007148029071243032	-1.5476022424274022e-18	-7.385732214733676e-33	8.224595712566357e-14	1.5015821054498916e-14	0.008570394185571505	-2.1203108422093757e-21	6.999002293092642e-17	1.106521622212181e-17	3.006570434080686e-16	6.80063340492486e-19
20600000	0.0007148029071243032	-1.5476022424274022e-18	-7.385732214733676e-33	8.224595712566357e-14	1.5015821054498916e-14	0.008570394185571505	-2.120306161052735e-21	6.999002293092642e-17	1.106521622212181e-17	3.006570434080686e-16	6.80063340492486e-19
20700000	0.0007148029071243032	-1.5476022424274022e-18	-7.385732214733676e-33	8.224595712566357e-14	1.5015821054498916e-14	0.008570394185571505	-2.1203014798960947e-21	6.999002293092642e-17	1.106521622212181e-17	3.006570434080686e-16	6.80063340492486e-19
20800000	0.0007148029071243032	-1.5476022424274022e-18	-7.385732214733676e-33	8.224595712566357e-14	1.5015821054498916e-14	0.008570394185571505	-2.120296798739454e-21	6.999002293092642e-17	1.106521622212181e-17	3.006570434080686e-16	6.80063340492486e-19
20900000	0.0007148029071243032	-1.5476022424274022e-18	-7.385732214733676e-33	8.224595712566357e-14	1.5015821054498916e-14	0.008570394185571505	-2.1202921175828136e-21	6.999002293092642e-17	1.106521622212181e-17	3.006570434080686e-16	6.80063340492486e-19
21000000	0.0007148029071243032	-1.5476022424274022e-18	-7.385732214733676e-33	8.224595712566357e-14	1.5015821054498916e-14	0.008570394185571505	-2.120287436426173e-21	6.999002293092642e-17	1.106521622212181e-17	3.006570434080686e-16	6.80063340492486e-19
21100000	0.0007148029071243032	-1.5476022424274022e-18	-7.385732214733676e-33	8.224595712566357e-14	1.5015821054498916e-14	0.008570394185571505	-2.1202827552695325e-21	6.999002293092642e-17	1.106521622212181e-17	3.006570434080686e-16	6.80063340492486e-19
21200000	0.0007148029071243032	-1.5476022424274022e-18	-7.385732214733676e-33	8.224595712566357e-14	1.5015821054498916e-14	0.008570394185571505	-2.1202780741128918e-21	6.999002293092642e-17	1.106521622212181e-17	3.006570434080686e-16	6.80063340492486e-19
21300000	0.0007148029071243032	-1.5476022424274022e-18	-7.385732214733676e-33	8.224595712566357e-14	1.5015821054498916e-14	0.008570394185571505	-2.1202733929562515e-21	6.999002293092642e-17	1.106521622212181e-17	3.006570434080686e-16	6.80063340492486e-19
21400000	0.0007148029071243032	-1.5476022424274022e-18	-7.385732214733676e-33	8.224595712566357e-14	1.5015821054498916e-14	0.008570394185571505	-2.120268711799611e-21	6.999002293092642e-17	1.106521622212181e-17	3.006570434080686e-16	6.80063340492486e-19
21500000	0.0007148029071243032	-1.5476022424274022e-18	-7.385732214733676e-33	8.224595712566357e-14	1.5015821054498916e-14	0.008570394185571505	-2.1202640306429704e-21	6.999002293092642e-17	1.106521622212181e-17	3.006570434080686e-16	6.80063340492486e-19
21600000	0.0007148029071243032	-1.5476022424274022e-18	-7.385732214733676e-33	8.224595712566357e-14	1.5015821054498916e-14	0.008570394185571505	-2.12025934948633e-21	6.999002293092642e-17	1.106521622212181e-17	3.006570434080686e-16	6.80063340492486e-19
21700000	0.0007148029071243032	-1.5476022424274022e-18	-7.385732214733676e-33	8.224595712566357e-14	1.5015821054498916e-14	0.008570394185571505	-2.1202546683296893e-21	6.999002293092642e-17	1.106521622212181e-17	3.006570434080686e-16	6.80063340492486e-19
21800000	0.0007148029071243032	-1.5476022424274022e-18	-7.385732214733676e-33	8.224595712566357e-14	1.5015821054498916e-14	0.008570394185571505	-2.120249987173049e-21	6.999002293092642e-17	1.106521622212181e-17	3.006570434080686e-16	6.80063340492486e-19
21900000	0.0007148029071243032	-1.5476022424274022e-18	-7.385732214733676e-33	8.224595712566358e-14	1.5015821054498916e-14	0.008570394185571505	-2.1202453060164083e-21	6.999002293092642e-17	1.106521622212181e-17	3.006570434080686e-16	6.80063340492486e-19
22000000	0.0007148029071243032	-1.5476022424274022e-18	-7.385732214733676e-33	8.224595712566358e-14	1.5015821054498916e-14	0.008570394185571505	-2.120240624859768e-21	6.999002293092642e-17	1.106521622212181e-17	3.006570434080686e-16	6.80063340492486e-19
22100000	0.0007148029071243032	-1.5476022424274022e-18	-7.385732214733676e-33	8.224595712566358e-14	1.5015821054498913e-14	0.008570394185571505	-2.1202359437031276e-21	6.999002293092642e-17	1.106521622212181e-17	3.006570434080686e-16	6.80063340492486e-19
22200000	0.0007148029071243032	-1.5476022424274022e-18	-7.385732214733676e-33	8.224595712566358e-14	1.5015821054498913e-14	0.008570394185571505	-2.120231262546487e-21	6.999002293092642e-17	1.106521622212181e-17	3.006570434080686e-16	6.80063340492486e-19
22300000	0.0007148029071243032	-1.5476022424274022e-18	-7.385732214733676e-33	8.224595712566358e-14	1.5015821054498913e-14	0.008570394185571505	-2.1202265813898465e-21	6.999002293092642e-17	1.106521622212181e-17	3.006570434080686e-16	6.80063340492486e-19
22400000	0.0007148029071243032	-1.5476022424274022e-18	-7.385732214733676e-33	8.224595712566358e-14	1.5015821054498913e-14	0.008570394185571505	-2.1202219002332058e-21	6.999002293092642e-17	1.106521622212181e-17	3.006570434080686e-16	6.80063340492486e-19
22500000	0.0007148029071243032	-1.5476022424274022e-18	-7.385732214733676e-33	8.224595712566358e-14	1.5015821054498913e-14	0.008570394185571505	-2.1202172190765655e-21	6.999002293092642e-17	1.106521622212181e-17	3.006570434080686e-16	6.80063340492486e-19
22600000	0.0007148029071243032	-1.5476022424274022e-18	-7.385732214733676e-33	8.224595712566358e-14	1.5015821054498913e-14	0.008570394185571505	-2.1202125379199247e-21	6.999002293092642e-17	1.106521622212181e-17	3.006570434080686e-16	6.80063340492486e-19
22700000	0.0007148029071243032	-1.5476022424274022e-18	-7.385732214733676e-33	8.224595712566358e-14	1.5015821054498913e-14	0.008570394185571505	-2.1202078567632844e-21	6.999002293092642e-17	1.106521622212181e-17	3.006570434080686e-16	6.80063340492486e-19
22800000	0.0007148029071243032	-1.5476022424274022e-18	-7.385732214733676e-33	8.224595712566358e-14	1.5015821054498913e-14	0.008570394185571505	-2.1202031756066437e-21	6.999002293092642e-17	1.106521622212181e-17	3.006570434080686e-16	6.80063340492486e-19
22900000	0.0007148029071243032	-1.5476022424274022e-18	-7.385732214733676e-33	8.224595712566358e-14	1.5015821054498913e-14	0.008570394185571505	-2.1201984944500033e-21	6.999002293092642e-17	1.106521622212181e-17	3.006570434080686e-16	6.80063340492486e-19
23000000	0.0007148029071243032	-1.5476022424274022e-18	-7.385732214733676e-33	8.224595712566358e-14	1.5015821054498913e-14	0.008570394185571505	-2.120193813293363e-21	6.999002293092642e-17	1.106521622212181e-17	3.006570434080686e-16	6.80063340492486e-19
23100000	0.0007148029071243032	-1.5476022424274022e-18	-7.385732214733676e-33	8.224595712566358e-14	1.5015821054498913e-14	0.008570394185571505	-2.1201891321367223e-21	6.999002293092642e-17	1.106521622212181e-17	3.006570434080686e-16	6.80063340492486e-19
23200000	0.0007148029071243032	-1.5476022424274022e-18	-7.385732214733676e-33	8.224595712566358e-14	1.5015821054498913e-14	0.008570394185571505	-2.120184450980082e-21	6.999002293092642e-17	1.106521622212181e-17	3.006570434080686e-16	6.80063340492486e-19
23300000	0.0007148029071243032	-1.5476022424274022e-18	-7.385732214733676e-33	8.224595712566358e-14	1.5015821054498913e-14	0.008570394185571505	-2.1201797698234412e-21	6.999002293092642e-17	1.106521622212181e-17	3.006570434080686e-16	6.80063340492486e-19
23400000	0.0007148029071243032	-1.5476022424274022e-18	-7.385732214733676e-33	8.224595712566358e-14	1.5015821054498913e-14	0.008570394185571505	-2.120175088666801e-21	6.999002293092642e-17	1.106521622212181e-17	3.006570434080686e-16	6.80063340492486e-19
23500000	0.0007148029071243032	-1.5476022424274022e-18	-7.385732214733676e-33	8.224595712566358e-14	1.5015821054498913e-14	0.008570394185571505	-2.12017040751016e-21	6.999002293092642e-17	1.106521622212181e-17	3.006570434080686e-16	6.80063340492486e-19
23600000	0.0007148029071243032	-1.5476022424274022e-18	-7.385732214733676e-33	8.224595712566358e-14	1.5015821054498913e-14	0.008570394185571505	-2.1201657263535198e-21	6.999002293092642e-17	1.106521622212181e-17	3.006570434080686e-16	6.80063340492486e-19
23700000	0.0007148029071243032	-1.5476022424274022e-18	-7.385732214733676e-33	8.224595712566358e-14	1.5015821054498913e-14	0.008570394185571503	-2.120161045196879e-21	6.999002293092642e-17	1.106521622212181e-17	3.006570434080686e-16	6.80063340492486e-19
23800000	0.0007148029071243032	-1.5476022424274022e-18	-7.385732214733676e-33	8.224595712566358e-14	1.5015821054498913e-14	0.008570394185571503	-2.1201563640402387e-21	6.999002293092642e-17	1.106521622212181e-17	3.006570434080686e-16	6.80063340492486e-19
23900000	0.0007148029071243031	-1.5476022424274022e-18	-7.385732214733676e-33	8.224595712566358e-14	1.5015821054498913e-14	0.008570394185571503	-2.1201516828835984e-21	6.999002293092642e-17	1.106521622212181e-17	3.006570434080686e-16	6.800633404924859e-19
24000000	0.0007148029071243031	-1.5476022424274022e-18	-7.385732214733676e-33	8.224595712566358e-14	1.5015821054498913e-14	0.008570394185571503	-2.1201470017269577e-21	6.999002293092642e-17	1.106521622212181e-17	3.006570434080686e-16	6.800633404924859e-19
24100000	0.0007148029071243031	-1.5476022424274022e-18	-7.385732214733676e-33	8.224595712566358e-14	1.5015821054498913e-14	0.008570394185571503	-2.1201423205703173e-21	6.999002293092642e-17	1.106521622212181e-17	3.006570434080686e-16	6.800633404924859e-19
24200000	0.0007148029071243031	-1.5476022424274022e-18	-7.385732214733676e-33	8.224595712566358e-14	1.5015821054498913e-14	0.008570394185571503	-2.1201376394136766e-21	6.999002293092642e-17	1.106521622212181e-17	3.0065704340806856e-16	6.800633404924859e-19
24300000	0.0007148029071243031	-1.5476022424274022e-18	-7.385732214733676e-33	8.224595712566358e-14	1.5015821054498913e-14	0.008570394185571503	-2.1201329582570362e-21	6.999002293092642e-17	1.106521622212181e-17	3.0065704340806856e-16	6.800633404924859e-19
24400000	0.0007148029071243031	-1.5476022424274022e-18	-7.385732214733676e-33	8.224595712566358e-14	1.5015821054498913e-14	0.008570394185571503	-2.1201282771003955e-21	6.999002293092642e-17	1.106521622212181e-17	3.0065704340806856e-16	6.800633404924859e-19
24500000	0.0007148029071243031	-1.5476022424274022e-18	-7.385732214733676e-33	8.224595712566358e-14	1.5015821054498913e-14	0.008570394185571503	-2.120123595943755e-21	6.999002293092642e-17	1.106521622212181e-17	3.0065704340806856e-16	6.800633404924859e-19
24600000	0.0007148029071243031	-1.5476022424274022e-18	-7.385732214733676e-33	8.224595712566358e-14	1.5015821054498913e-14	0.008570394185571503	-2.120118914787115e-21	6.999002293092642e-17	1.1065216222121812e-17	3.0065704340806856e-16	6.800633404924859e-19
24700000	0.0007148029071243031	-1.5476022424274022e-18	-7.385732214733676e-33	8.224595712566358e-14	1.5015821054498913e-14	0.008570394185571503	-2.120114233630474e-21	6.999002293092642e-17	1.1065216222121812e-17	3.0065704340806856e-16	6.800633404924859e-19
24800000	0.0007148029071243031	-1.5476022424274022e-18	-7.385732214733676e-33	8.224595712566358e-14	1.5015821054498913e-14	0.008570394185571503	-2.1201095524738338e-21	6.999002293092642e-17	1.1065216222121812e-17	3.0065704340806856e-16	6.800633404924859e-19
24900000	0.0007148029071243031	-1.5476022424274022e-18	-7.385732214733676e-33	8.224595712566358e-14	1.5015821054498913e-14	0.008570394185571503	-2.120104871317193e-21	6.999002293092642e-17	1.1065216222121812e-17	3.0065704340806856e-16	6.800633404924859e-19
25000000	0.0007148029071243031	-1.5476022424274022e-18	-7.385732214733676e-33	8.224595712566358e-14	1.5015821054498913e-14	0.008570394185571503	-2.1201001901605527e-21	6.999002293092642e-17	1.1065216222121812e-17	3.0065704340806856e-16	6.800633404924859e-19
25100000	0.0007148029071243031	-1.5476022424274022e-18	-7.385732214733676e-33	8.224595712566358e-14	1.5015821054498913e-14	0.008570394185571503	-2.120095509003912e-21	6.999002293092642e-17	1.1065216222121812e-17	3.0065704340806856e-16	6.800633404924859e-19
25200000	0.0007148029071243031	-1.5476022424274022e-18	-7.385732214733676e-33	8.224595712566358e-14	1.5015821054498913e-14	0.008570394185571503	-2.1200908278472716e-21	6.999002293092642e-17	1.1065216222121812e-17	3.0065704340806856e-16	6.800633404924859e-19
25300000	0.0007148029071243031	-1.5476022424274022e-18	-7.385732214733676e-33	8.224595712566359e-14	1.5015821054498913e-14	0.008570394185571503	-2.120086146690631e-21	6.999002293092642e-17	1.1065216222121812e-17	3.0065704340806856e-16	6.800633404924859e-19
25400000	0.0007148029071243031	-1.5476022424274022e-18	-7.385732214733676e-33	8.224595712566359e-14	1.5015821054498913e-14	0.008570394185571503	-2.1200814655339906e-21	6.999002293092642e-17	1.1065216222121812e-17	3.0065704340806856e-16	6.800633404924859e-19
25500000	0.0007148029071243031	-1.5476022424274022e-18	-7.385732214733676e-33	8.224595712566359e-14	1.5015821054498913e-14	0.008570394185571503	-2.1200767843773502e-21	6.999002293092642e-17	1.1065216222121812e-17	3.0065704340806856e-16	6.800633404924859e-19
25600000	0.0007148029071243031	-1.5476022424274022e-18	-7.385732214733676e-33	8.224595712566359e-14	1.501582105449891e-14	0.008570394185571503	-2.1200721032207095e-21	6.999002293092642e-17	1.1065216222121812e-17	3.0065704340806856e-16	6.800633404924859e-19
25700000	0.0007148029071243031	-1.5476022424274022e-18	-7.385732214733676e-33	8.224595712566359e-14	1.501582105449891e-14	0.008570394185571503	-2.120067422064069e-21	6.999002293092642e-17	1.1065216222121812e-17	3.0065704340806856e-16	6.800633404924859e-19
25800000	0.0007148029071243031	-1.5476022424274022e-18	-7.385732214733676e-33	8.224595712566359e-14	1.501582105449891e-14	0.008570394185571503	-2.1200627409074285e-21	6.999002293092642e-17	1.1065216222121812e-17	3.0065704340806856e-16	6.800633404924859e-19
25900000	0.0007148029071243031	-1.5476022424274022e-18	-7.385732214733676e-33	8.224595712566359e-14	1.501582105449891e-14	0.008570394185571503	-2.120058059750788e-21	6.999002293092642e-17	1.1065216222121812e-17	3.0065704340806856e-16	6.800633404924859e-19
26000000	0.0007148029071243031	-1.5476022424274022e-18	-7.385732214733676e-33	8.224595712566359e-14	1.501582105449891e-14	0.008570394185571503	-2.1200533785941474e-21	6.999002293092642e-17	1.1065216222121812e-17	3.0065704340806856e-16	6.800633404924859e-19
26100000	0.0007148029071243031	-1.5476022424274022e-18	-7.385732214733676e-33	8.224595712566359e-14	1.501582105449891e-14	0.008570394185571503	-2.120048697437507e-21	6.999002293092642e-17	1.1065216222121812e-17	3.0065704340806856e-16	6.800633404924859e-19
26200000	0.0007148029071243031	-1.5476022424274022e-18	-7.385732214733676e-33	8.224595712566359e-14	1.501582105449891e-14	0.008570394185571503	-2.1200440162808663e-21	6.999002293092642e-17	1.1065216222121812e-17	3.0065704340806856e-16	6.800633404924859e-19
26300000	0.0007148029071243031	-1.5476022424274022e-18	-7.385732214733676e-33	8.224595712566359e-14	1.501582105449891e-14	0.008570394185571503	-2.120039335124226e-21	6.999002293092642e-17	1.1065216222121812e-17	3.0065704340806856e-16	6.800633404924859e-19
26400000	0.0007148029071243031	-1.5476022424274022e-18	-7.385732214733676e-33	8.224595712566359e-14	1.501582105449891e-14	0.008570394185571503	-2.1200346539675856e-21	6.999002293092642e-17	1.1065216222121812e-17	3.0065704340806856e-16	6.800633404924859e-19
26500000	0.0007148029071243031	-1.5476022424274022e-18	-7.385732214733676e-33	8.224595712566359e-14	1.501582105449891e-14	0.008570394185571503	-2.120029972810945e-21	6.999002293092642e-17	1.1065216222121812e-17	3.0065704340806856e-16	6.800633404924859e-19
26600000	0.0007148029071243031	-1.5476022424274022e-18	-7.385732214733676e-33	8.224595712566359e-14	1.501582105449891e-14	0.008570394185571503	-2.1200252916543046e-21	6.999002293092642e-17	1.1065216222121812e-17	3.0065704340806856e-16	6.800633404924859e-19
26700000	0.0007148029071243031	-1.5476022424274022e-18	-7.385732214733676e-33	8.224595712566359e-14	1.501582105449891e-14	0.008570394185571503	-2.120020610497664e-21	6.999002293092642e-17	1.1065216222121812e-17	3.0065704340806856e-16	6.800633404924859e-19
26800000	0.0007148029071243031	-1.5476022424274022e-18	-7.385732214733676e-33	8.224595712566359e-14	1.501582105449891e-14	0.008570394185571503	-2.1200159293410235e-21	6.999002293092642e-17	1.1065216222121812e-17	3.0065704340806856e-16	6.800633404924859e-19
26900000	0.0007148029071243031	-1.5476022424274022e-18	-7.385732214733676e-33	8.224595712566359e-14	1.501582105449891e-14	0.008570394185571503	-2.1200112481843828e-21	6.999002293092642e-17	1.1065216222121812e-17	3.0065704340806856e-16	6.800633404924859e-19
27000000	0.0007148029071243031	-1.5476022424274022e-18	-7.385732214733676e-33	8.224595712566359e-14	1.501582105449891e-14	0.008570394185571503	-2.1200065670277424e-21	6.999002293092642e-17	1.1065216222121812e-17	3.0065704340806856e-16	6.800633404924859e-19
27100000	0.0007148029071243031	-1.5476022424274022e-18	-7.385732214733676e-33	8.224595712566359e-14	1.501582105449891e-14	0.008570394185571503	-2.120001885871102e-21	6.999002293092642e-17	1.1065216222121812e-17	3.0065704340806856e-16	6.800633404924859e-19
27200000	0.0007148029071243031	-1.5476022424274022e-18	-7.385732214733676e-33	8.224595712566359e-14	1.501582105449891e-14	0.008570394185571503	-2.1199972047144614e-21	6.999002293092642e-17	1.1065216222121812e-17	3.0065704340806856e-16	6.800633404924859e-19
27300000	0.0007148029071243031	-1.5476022424274022e-18	-7.385732214733676e-33	8.224595712566359e-14	1.501582105449891e-14	0.008570394185571503	-2.119992523557821e-21	6.999002293092642e-17	1.1065216222121812e-17	3.0065704340806856e-16	6.800633404924859e-19
27400000	0.0007148029071243031	-1.5476022424274022e-18	-7.385732214733676e-33	8.224595712566359e-14	1.501582105449891e-14	0.008570394185571503	-2.1199878424011803e-21	6.999002293092642e-17	1.1065216222121812e-17	3.0065704340806856e-16	6.800633404924859e-19
27500000	0.0007148029071243031	-1.5476022424274022e-18	-7.385732214733676e-33	8.224595712566359e-14	1.501582105449891e-14	0.008570394185571503	-2.11998316124454e-21	6.999002293092642e-17	1.1065216222121812e-17	3.0065704340806856e-16	6.800633404924859e-19
27600000	0.0007148029071243031	-1.5476022424274022e-18	-7.385732214733676e-33	8.224595712566359e-14	1.501582105449891e-14	0.008570394185571503	-2.1199784800878992e-21	6.999002293092642e-17	1.1065216222121812e-17	3.0065704340806856e-16	6.800633404924859e-19
27700000	0.0007148029071243031	-1.5476022424274022e-18	-7.385732214733676e-33	8.224595712566359e-14	1.501582105449891e-14	0.008570394185571503	-2.119973798931259e-21	6.999002293092642e-17	1.1065216222121812e-17	3.0065704340806856e-16	6.800633404924859e-19
27800000	0.0007148029071243031	-1.5476022424274022e-18	-7.385732214733676e-33	8.224595712566359e-14	1.501582105449891e-14	0.008570394185571503	-2.119969117774618e-21	6.999002293092642e-17	1.1065216222121812e-17	3.0065704340806856e-16	6.800633404924859e-19
27900000	0.0007148029071243031	-1.5476022424274022e-18	-7.385732214733676e-33	8.224595712566359e-14	1.501582105449891e-14	0.008570394185571503	-2.119964436617978e-21	6.999002293092642e-17	1.1065216222121812e-17	3.0065704340806856e-16	6.800633404924859e-19
28000000	0.0007148029071243031	-1.5476022424274022e-18	-7.385732214733676e-33	8.224595712566359e-14	1.501582105449891e-14	0.008570394185571503	-2.1199597554613375e-21	6.999002293092642e-17	1.1065216222121812e-17	3.0065704340806856e-16	6.800633404924859e-19
28100000	0.0007148029071243031	-1.5476022424274022e-18	-7.385732214733676e-33	8.224595712566359e-14	1.501582105449891e-14	0.008570394185571503	-2.1199550743046968e-21	6.999002293092642e-17	1.1065216222121812e-17	3.0065704340806856e-16	6.800633404924859e-19
28200000	0.0007148029071243031	-1.5476022424274022e-18	-7.385732214733676e-33	8.224595712566359e-14	1.501582105449891e-14	0.008570394185571503	-2.1199503931480564e-21	6.999002293092642e-17	1.1065216222121812e-17	3.0065704340806856e-16	6.800633404924859e-19
28300000	0.0007148029071243031	-1.5476022424274022e-18	-7.385732214733676e-33	8.224595712566359e-14	1.501582105449891e-14	0.008570394185571503	-2.1199457119914157e-21	6.999002293092642e-17	1.1065216222121812e-17	3.0065704340806856e-16	6.800633404924859e-19
28400000	0.0007148029071243031	-1.5476022424274022e-18	-7.385732214733676e-33	8.224595712566359e-14	1.501582105449891e-14	0.008570394185571503	-2.1199410308347754e-21	6.999002293092642e-17	1.1065216222121812e-17	3.0065704340806856e-16	6.800633404924859e-19
28500000	0.0007148029071243031	-1.5476022424274022e-18	-7.385732214733676e-33	8.224595712566359e-14	1.501582105449891e-14	0.008570394185571503	-2.1199363496781346e-21	6.999002293092642e-17	1.1065216222121812e-17	3.0065704340806856e-16	6.800633404924859e-19
28600000	0.0007148029071243031	-1.5476022424274022e-18	-7.385732214733676e-33	8.224595712566359e-14	1.501582105449891e-14	0.008570394185571503	-2.1199316685214943e-21	6.999002293092642e-17	1.1065216222121812e-17	3.0065704340806856e-16	6.800633404924859e-19
28700000	0.0007148029071243031	-1.5476022424274022e-18	-7.385732214733676e-33	8.224595712566359e-14	1.501582105449891e-14	0.008570394185571503	-2.1199269873648536e-21	6.999002293092642e-17	1.1065216222121812e-17	3.0065704340806856e-16	6.800633404924859e-19
28800000	0.0007148029071243031	-1.5476022424274022e-18	-7.385732214733676e-33	8.224595712566359e-14	1.501582105449891e-14	0.008570394185571503	-2.1199223062082132e-21	6.999002293092642e-17	1.1065216222121812e-17	3.0065704340806856e-16	6.800633404924859e-19
28900000	0.0007148029071243031	-1.5476022424274022e-18	-7.385732214733676e-33	8.224595712566359e-14	1.501582105449891e-14	0.008570394185571503	-2.119917625051573e-21	6.999002293092642e-17	1.1065216222121812e-17	3.0065704340806856e-16	6.800633404924859e-19
29000000	0.0007148029071243031	-1.5476022424274022e-18	-7.385732214733676e-33	8.224595712566359e-14	1.501582105449891e-14	0.008570394185571503	-2.119912943894932e-21	6.999002293092642e-17	1.1065216222121812e-17	3.0065704340806856e-16	6.800633404924859e-19
29100000	0.0007148029071243031	-1.5476022424274022e-18	-7.385732214733676e-33	8.224595712566359e-14	1.501582105449891e-14	0.008570394185571503	-2.119908262738292e-21	6.999002293092642e-17	1.1065216222121812e-17	3.0065704340806856e-16	6.800633404924859e-19
29200000	0.0007148029071243031	-1.5476022424274022e-18	-7.385732214733676e-33	8.224595712566359e-14	1.501582105449891e-14	0.008570394185571503	-2.119903581581651e-21	6.999002293092642e-17	1.1065216222121812e-17	3.0065704340806856e-16	6.800633404924859e-19
29300000	0.0007148029071243031	-1.5476022424274022e-18	-7.385732214733676e-33	8.224595712566359e-14	1.501582105449891e-14	0.008570394185571503	-2.1198989004250108e-21	6.999002293092642e-17	1.1065216222121812e-17	3.0065704340806856e-16	6.800633404924859e-19
29400000	0.0007148029071243031	-1.5476022424274022e-18	-7.385732214733676e-33	8.224595712566359e-14	1.501582105449891e-14	0.008570394185571503	-2.11989421926837e-21	6.999002293092642e-17	1.1065216222121812e-17	3.0065704340806856e-16	6.800633404924859e-19
29500000	0.0007148029071243031	-1.5476022424274022e-18	-7.385732214733676e-33	8.224595712566359e-14	1.501582105449891e-14	0.008570394185571503	-2.1198895381117297e-21	6.999002293092642e-17	1.1065216222121812e-17	3.0065704340806856e-16	6.800633404924859e-19
29600000	0.0007148029071243031	-1.5476022424274022e-18	-7.385732214733676e-33	8.224595712566359e-14	1.501582105449891e-14	0.008570394185571503	-2.119884856955089e-21	6.999002293092642e-17	1.1065216222121812e-17	3.0065704340806856e-16	6.800633404924859e-19
29700000	0.0007148029071243031	-1.5476022424274022e-18	-7.385732214733676e-33	8.224595712566359e-14	1.501582105449891e-14	0.008570394185571503	-2.1198801757984486e-21	6.999002293092642e-17	1.1065216222121812e-17	3.0065704340806856e-16	6.800633404924859e-19
29800000	0.0007148029071243031	-1.5476022424274022e-18	-7.385732214733676e-33	8.224595712566359e-14	1.501582105449891e-14	0.008570394185571503	-2.1198754946418083e-21	6.999002293092642e-17	1.1065216222121812e-17	3.0065704340806856e-16	6.800633404924859e-19
29900000	0.0007148029071243031	-1.5476022424274022e-18	-7.385732214733676e-33	8.224595712566359e-14	1.501582105449891e-14	0.008570394185571503	-2.1198708134851676e-21	6.999002293092642e-17	1.1065216222121812e-17	3.0065704340806856e-16	6.800633404924859e-19
30000000	0.0007148029071243031	-1.5476022424274022e-18	-7.385732214733676e-33	8.224595712566359e-14	1.501582105449891e-14	0.008570394185571503	-2.1198661323285272e-21	6.999002293092642e-17	1.1065216222121812e-17	3.0065704340806856e-16	6.800633404924859e-19
30100000	0.0007148029071243031	-1.5476022424274022e-18	-7.385732214733676e-33	8.224595712566359e-14	1.501582105449891e-14	0.008570394185571503	-2.1198614511718865e-21	6.999002293092642e-17	1.1065216222121812e-17	3.0065704340806856e-16	6.800633404924859e-19
30200000	0.0007148029071243031	-1.5476022424274022e-18	-7.385732214733676e-33	8.224595712566359e-14	1.501582105449891e-14	0.008570394185571503	-2.119856770015246e-21	6.999002293092642e-17	1.1065216222121812e-17	3.0065704340806856e-16	6.800633404924859e-19
30300000	0.0007148029071243031	-1.5476022424274022e-18	-7.385732214733676e-33	8.224595712566359e-14	1.501582105449891e-14	0.008570394185571503	-2.1198520888586054e-21	6.999002293092642e-17	1.1065216222121812e-17	3.0065704340806856e-16	6.800633404924859e-19
30400000	0.0007148029071243031	-1.5476022424274022e-18	-7.385732214733676e-33	8.224595712566359e-14	1.501582105449891e-14	0.008570394185571503	-2.119847407701965e-21	6.999002293092642e-17	1.1065216222121812e-17	3.0065704340806856e-16	6.800633404924859e-19
30500000	0.0007148029071243031	-1.5476022424274022e-18	-7.385732214733676e-33	8.224595712566359e-14	1.501582105449891e-14	0.008570394185571503	-2.1198427265453248e-21	6.999002293092642e-17	1.1065216222121812e-17	3.0065704340806856e-16	6.800633404924859e-19
30600000	0.0007148029071243031	-1.5476022424274022e-18	-7.385732214733676e-33	8.224595712566359e-14	1.501582105449891e-14	0.008570394185571503	-2.119838045388684e-21	6.999002293092642e-17	1.1065216222121812e-17	3.0065704340806856e-16	6.800633404924859e-19
30700000	0.0007148029071243031	-1.5476022424274022e-18	-7.385732214733676e-33	8.224595712566359e-14	1.501582105449891e-14	0.008570394185571503	-2.1198333642320437e-21	6.999002293092642e-17	1.1065216222121812e-17	3.0065704340806856e-16	6.800633404924859e-19
30800000	0.0007148029071243031	-1.5476022424274022e-18	-7.385732214733676e-33	8.224595712566359e-14	1.501582105449891e-14	0.008570394185571503	-2.119828683075403e-21	6.999002293092642e-17	1.1065216222121812e-17	3.0065704340806856e-16	6.800633404924859e-19
30900000	0.0007148029071243031	-1.5476022424274022e-18	-7.385732214733676e-33	8.224595712566359e-14	1.501582105449891e-14	0.008570394185571503	-2.1198240019187626e-21	6.999002293092642e-17	1.1065216222121812e-17	3.0065704340806856e-16	6.800633404924859e-19
31000000	0.0007148029071243031	-1.5476022424274022e-18	-7.385732214733676e-33	8.224595712566359e-14	1.501582105449891e-14	0.008570394185571503	-2.119819320762122e-21	6.999002293092642e-17	1.1065216222121812e-17	3.0065704340806856e-16	6.800633404924859e-19
31100000	0.0007148029071243031	-1.5476022424274022e-18	-7.385732214733676e-33	8.224595712566359e-14	1.501582105449891e-14	0.008570394185571503	-2.1198146396054816e-21	6.999002293092642e-17	1.1065216222121812e-17	3.0065704340806856e-16	6.800633404924859e-19
31200000	0.0007148029071243031	-1.5476022424274022e-18	-7.385732214733676e-33	8.224595712566359e-14	1.501582105449891e-14	0.008570394185571503	-2.119809958448841e-21	6.999002293092642e-17	1.1065216222121812e-17	3.0065704340806856e-16	6.800633404924859e-19
31300000	0.0007148029071243031	-1.5476022424274022e-18	-7.385732214733676e-33	8.224595712566359e-14	1.501582105449891e-14	0.008570394185571503	-2.1198052772922005e-21	6.999002293092642e-17	1.1065216222121812e-17	3.0065704340806856e-16	6.800633404924859e-19
31400000	0.0007148029071243031	-1.5476022424274022e-18	-7.385732214733676e-33	8.224595712566359e-14	1.501582105449891e-14	0.008570394185571503	-2.11980059613556e-21	6.999002293092642e-17	1.1065216222121812e-17	3.0065704340806856e-16	6.800633404924859e-19
31500000	0.0007148029071243031	-1.5476022424274022e-18	-7.385732214733676e-33	8.224595712566359e-14	1.501582105449891e-14	0.008570394185571503	-2.1197959149789194e-21	6.999002293092642e-17	1.1065216222121812e-17	3.0065704340806856e-16	6.800633404924859e-19
31600000	0.0007148029071243031	-1.5476022424274022e-18	-7.385732214733676e-33	8.224595712566359e-14	1.501582105449891e-14	0.008570394185571503	-2.119791233822279e-21	6.999002293092642e-17	1.1065216222121812e-17	3.0065704340806856e-16	6.800633404924859e-19
31700000	0.0007148029071243031	-1.5476022424274022e-18	-7.385732214733676e-33	8.224595712566359e-14	1.501582105449891e-14	0.008570394185571503	-2.1197865526656384e-21	6.999002293092642e-17	1.1065216222121812e-17	3.0065704340806856e-16	6.800633404924859e-19
31800000	0.0007148029071243031	-1.5476022424274022e-18	-7.385732214733676e-33	8.224595712566359e-14	1.501582105449891e-14	0.008570394185571503	-2.119781871508998e-21	6.999002293092642e-17	1.1065216222121812e-17	3.0065704340806856e-16	6.80063340492486e-19
31900000	0.0007148029071243031	-1.5476022424274022e-18	-7.385732214733676e-33	8.224595712566359e-14	1.501582105449891e-14	0.008570394185571503	-2.1197771903523573e-21	6.999002293092642e-17	1.1065216222121812e-17	3.0065704340806856e-16	6.80063340492486e-19
32000000	0.0007148029071243031	-1.5476022424274022e-18	-7.385732214733676e-33	8.224595712566359e-14	1.501582105449891e-14	0.008570394185571503	-2.119772509195717e-21	6.999002293092642e-17	1.1065216222121812e-17	3.0065704340806856e-16	6.80063340492486e-19
32100000	0.0007148029071243031	-1.5476022424274022e-18	-7.385732214733676e-33	8.224595712566359e-14	1.501582105449891e-14	0.008570394185571503	-2.1197678280390766e-21	6.999002293092642e-17	1.1065216222121812e-17	3.0065704340806856e-16	6.80063340492486e-19
32200000	0.0007148029071243031	-1.5476022424274022e-18	-7.385732214733676e-33	8.224595712566359e-14	1.501582105449891e-14	0.008570394185571503	-2.119763146882436e-21	6.999002293092642e-17	1.1065216222121812e-17	3.0065704340806856e-16	6.80063340492486e-19
32300000	0.0007148029071243031	-1.5476022424274022e-18	-7.385732214733676e-33	8.224595712566359e-14	1.501582105449891e-14	0.008570394185571503	-2.1197584657257955e-21	6.999002293092642e-17	1.1065216222121812e-17	3.0065704340806856e-16	6.80063340492486e-19
32400000	0.0007148029071243031	-1.5476022424274022e-18	-7.385732214733676e-33	8.224595712566358e-14	1.501582105449891e-14	0.008570394185571503	-2.119753784569155e-21	6.999002293092642e-17	1.1065216222121812e-17	3.0065704340806856e-16	6.80063340492486e-19
32500000	0.0007148029071243031	-1.5476022424274022e-18	-7.385732214733676e-33	8.224595712566358e-14	1.501582105449891e-14	0.008570394185571503	-2.1197491034125145e-21	6.999002293092642e-17	1.1065216222121812e-17	3.0065704340806856e-16	6.80063340492486e-19
32600000	0.0007148029071243031	-1.5476022424274022e-18	-7.385732214733676e-33	8.224595712566358e-14	1.501582105449891e-14	0.008570394185571503	-2.1197444222558738e-21	6.999002293092642e-17	1.1065216222121812e-17	3.0065704340806856e-16	6.80063340492486e-19
32700000	0.0007148029071243031	-1.5476022424274022e-18	-7.385732214733676e-33	8.224595712566358e-14	1.501582105449891e-14	0.008570394185571503	-2.1197397410992334e-21	6.999002293092642e-17	1.1065216222121812e-17	3.0065704340806856e-16	6.80063340492486e-19
32800000	0.0007148029071243031	-1.5476022424274022e-18	-7.385732214733676e-33	8.224595712566358e-14	1.501582105449891e-14	0.008570394185571503	-2.1197350599425927e-21	6.999002293092642e-17	1.1065216222121812e-17	3.0065704340806856e-16	6.80063340492486e-19
32900000	0.0007148029071243031	-1.5476022424274022e-18	-7.385732214733676e-33	8.224595712566358e-14	1.501582105449891e-14	0.008570394185571503	-2.1197303787859524e-21	6.999002293092642e-17	1.1065216222121812e-17	3.0065704340806856e-16	6.80063340492486e-19
33000000	0.0007148029071243031	-1.5476022424274022e-18	-7.385732214733676e-33	8.224595712566358e-14	1.501582105449891e-14	0.008570394185571503	-2.119725697629312e-21	6.999002293092642e-17	1.1065216222121812e-17	3.0065704340806856e-16	6.80063340492486e-19
33100000	0.0007148029071243031	-1.5476022424274022e-18	-7.385732214733676e-33	8.224595712566358e-14	1.501582105449891e-14	0.008570394185571503	-2.1197210164726713e-21	6.999002293092642e-17	1.1065216222121812e-17	3.0065704340806856e-16	6.80063340492486e-19
33200000	0.0007148029071243031	-1.5476022424274022e-18	-7.385732214733676e-33	8.224595712566358e-14	1.501582105449891e-14	0.008570394185571503	-2.119716335316031e-21	6.999002293092642e-17	1.1065216222121812e-17	3.0065704340806856e-16	6.80063340492486e-19
33300000	0.0007148029071243031	-1.5476022424274022e-18	-7.385732214733676e-33	8.224595712566358e-14	1.501582105449891e-14	0.008570394185571503	-2.1197116541593902e-21	6.999002293092642e-17	1.1065216222121812e-17	3.0065704340806856e-16	6.80063340492486e-19
33400000	0.0007148029071243031	-1.5476022424274022e-18	-7.385732214733676e-33	8.224595712566358e-14	1.501582105449891e-14	0.008570394185571503	-2.11970697300275e-21	6.999002293092642e-17	1.1065216222121812e-17	3.0065704340806856e-16	6.80063340492486e-19
33500000	0.0007148029071243031	-1.5476022424274022e-18	-7.385732214733676e-33	8.224595712566358e-14	1.501582105449891e-14	0.008570394185571503	-2.119702291846109e-21	6.999002293092642e-17	1.106521622212181e-17	3.0065704340806856e-16	6.80063340492486e-19
33600000	0.0007148029071243031	-1.5476022424274022e-18	-7.385732214733676e-33	8.224595712566358e-14	1.501582105449891e-14	0.008570394185571503	-2.119697610689469e-21	6.999002293092642e-17	1.106521622212181e-17	3.0065704340806856e-16	6.80063340492486e-19
33700000	0.0007148029071243031	-1.5476022424274022e-18	-7.385732214733676e-33	8.224595712566358e-14	1.501582105449891e-14	0.008570394185571503	-2.119692929532828e-21	6.999002293092642e-17	1.106521622212181e-17	3.0065704340806856e-16	6.80063340492486e-19
33800000	0.0007148029071243031	-1.5476022424274022e-18	-7.385732214733676e-33	8.224595712566358e-14	1.501582105449891e-14	0.008570394185571503	-2.1196882483761877e-21	6.999002293092642e-17	1.106521622212181e-17	3.0065704340806856e-16	6.80063340492486e-19
33900000	0.0007148029071243031	-1.5476022424274022e-18	-7.385732214733676e-33	8.224595712566358e-14	1.501582105449891e-14	0.008570394185571503	-2.1196835672195474e-21	6.999002293092642e-17	1.106521622212181e-17	3.0065704340806856e-16	6.80063340492486e-19
34000000	0.0007148029071243031	-1.5476022424274022e-18	-7.385732214733676e-33	8.224595712566358e-14	1.501582105449891e-14	0.008570394185571503	-2.1196788860629067e-21	6.999002293092642e-17	1.106521622212181e-17	3.0065704340806856e-16	6.80063340492486e-19
34100000	0.0007148029071243031	-1.5476022424274022e-18	-7.385732214733676e-33	8.224595712566358e-14	1.5015821054498913e-14	0.008570394185571503	-2.1196742049062663e-21	6.999002293092642e-17	1.106521622212181e-17	3.0065704340806856e-16	6.80063340492486e-19
34200000	0.0007148029071243031	-1.5476022424274022e-18	-7.385732214733676e-33	8.224595712566358e-14	1.5015821054498913e-14	0.008570394185571503	-2.1196695237496256e-21	6.999002293092642e-17	1.106521622212181e-17	3.0065704340806856e-16	6.80063340492486e-19
34300000	0.0007148029071243031	-1.5476022424274022e-18	-7.385732214733676e-33	8.224595712566358e-14	1.5015821054498913e-14	0.008570394185571503	-2.1196648425929853e-21	6.999002293092642e-17	1.106521622212181e-17	3.0065704340806856e-16	6.80063340492486e-19
34400000	0.0007148029071243031	-1.5476022424274022e-18	-7.385732214733676e-33	8.224595712566358e-14	1.5015821054498913e-14	0.008570394185571503	-2.1196601614363446e-21	6.999002293092642e-17	1.106521622212181e-17	3.0065704340806856e-16	6.80063340492486e-19
34500000	0.0007148029071243031	-1.5476022424274022e-18	-7.385732214733676e-33	8.224595712566358e-14	1.5015821054498913e-14	0.008570394185571503	-2.1196554802797042e-21	6.999002293092642e-17	1.106521622212181e-17	3.0065704340806856e-16	6.80063340492486e-19
34600000	0.0007148029071243031	-1.5476022424274022e-18	-7.385732214733676e-33	8.224595712566358e-14	1.5015821054498913e-14	0.008570394185571503	-2.119650799123064e-21	6.999002293092642e-17	1.106521622212181e-17	3.0065704340806856e-16	6.80063340492486e-19
34700000	0.0007148029071243031	-1.5476022424274022e-18	-7.385732214733676e-33	8.224595712566358e-14	1.5015821054498913e-14	0.008570394185571503	-2.119646117966423e-21	6.999002293092642e-17	1.106521622212181e-17	3.0065704340806856e-16	6.80063340492486e-19
34800000	0.0007148029071243031	-1.5476022424274022e-18	-7.385732214733676e-33	8.224595712566358e-14	1.5015821054498913e-14	0.008570394185571503	-2.1196414368097828e-21	6.999002293092642e-17	1.106521622212181e-17	3.0065704340806856e-16	6.80063340492486e-19
34900000	0.0007148029071243031	-1.5476022424274022e-18	-7.385732214733676e-33	8.224595712566358e-14	1.5015821054498913e-14	0.008570394185571503	-2.119636755653142e-21	6.999002293092642e-17	1.106521622212181e-17	3.0065704340806856e-16	6.80063340492486e-19
35000000	0.0007148029071243031	-1.5476022424274022e-18	-7.385732214733676e-33	8.224595712566358e-14	1.5015821054498913e-14	0.008570394185571503	-2.1196320744965017e-21	6.999002293092642e-17	1.106521622212181e-17	3.0065704340806856e-16	6.80063340492486e-19
35100000	0.0007148029071243031	-1.5476022424274022e-18	-7.385732214733676e-33	8.224595712566358e-14	1.5015821054498913e-14	0.008570394185571503	-2.119627393339861e-21	6.999002293092642e-17	1.106521622212181e-17	3.0065704340806856e-16	6.80063340492486e-19
35200000	0.0007148029071243031	-1.5476022424274022e-18	-7.385732214733676e-33	8.224595712566358e-14	1.5015821054498913e-14	0.008570394185571503	-2.1196227121832207e-21	6.999002293092642e-17	1.106521622212181e-17	3.0065704340806856e-16	6.80063340492486e-19
35300000	0.0007148029071243031	-1.5476022424274022e-18	-7.385732214733676e-33	8.224595712566358e-14	1.5015821054498913e-14	0.008570394185571503	-2.11961803102658e-21	6.999002293092642e-17	1.106521622212181e-17	3.0065704340806856e-16	6.80063340492486e-19
35400000	0.0007148029071243031	-1.5476022424274022e-18	-7.385732214733676e-33	8.224595712566358e-14	1.5015821054498913e-14	0.008570394185571503	-2.1196133498699396e-21	6.999002293092642e-17	1.106521622212181e-17	3.0065704340806856e-16	6.800633404924861e-19
35500000	0.0007148029071243031	-1.5476022424274022e-18	-7.385732214733676e-33	8.224595712566358e-14	1.5015821054498913e-14	0.008570394185571503	-2.1196086687132993e-21	6.999002293092642e-17	1.106521622212181e-17	3.0065704340806856e-16	6.800633404924861e-19
35600000	0.0007148029071243031	-1.5476022424274022e-18	-7.385732214733676e-33	8.224595712566358e-14	1.5015821054498913e-14	0.008570394185571503	-2.1196039875566585e-21	6.999002293092642e-17	1.106521622212181e-17	3.0065704340806856e-16	6.800633404924861e-19
35700000	0.0007148029071243031	-1.5476022424274022e-18	-7.385732214733676e-33	8.224595712566357e-14	1.5015821054498913e-14	0.008570394185571503	-2.1195993064000182e-21	6.999002293092642e-17	1.106521622212181e-17	3.0065704340806856e-16	6.800633404924861e-19
35800000	0.0007148029071243031	-1.5476022424274022e-18	-7.385732214733676e-33	8.224595712566357e-14	1.5015821054498913e-14	0.008570394185571503	-2.1195946252433775e-21	6.999002293092642e-17	1.106521622212181e-17	3.0065704340806856e-16	6.800633404924861e-19
35900000	0.0007148029071243031	-1.5476022424274022e-18	-7.385732214733676e-33	8.224595712566357e-14	1.5015821054498913e-14	0.008570394185571503	-2.119589944086737e-21	6.999002293092642e-17	1.106521622212181e-17	3.0065704340806856e-16	6.800633404924861e-19
36000000	0.0007148029071243031	-1.5476022424274022e-18	-7.385732214733676e-33	8.224595712566357e-14	1.5015821054498913e-14	0.008570394185571503	-2.1195852629300964e-21	6.999002293092642e-17	1.106521622212181e-17	3.0065704340806856e-16	6.800633404924861e-19
36100000	0.0007148029071243031	-1.5476022424274022e-18	-7.385732214733676e-33	8.224595712566357e-14	1.5015821054498913e-14	0.008570394185571503	-2.119580581773456e-21	6.999002293092642e-17	1.106521622212181e-17	3.0065704340806856e-16	6.800633404924861e-19
36200000	0.0007148029071243031	-1.5476022424274022e-18	-7.385732214733676e-33	8.224595712566357e-14	1.5015821054498913e-14	0.008570394185571503	-2.1195759006168154e-21	6.999002293092642e-17	1.106521622212181e-17	3.0065704340806856e-16	6.800633404924861e-19
36300000	0.0007148029071243031	-1.5476022424274022e-18	-7.385732214733676e-33	8.224595712566357e-14	1.5015821054498913e-14	0.008570394185571503	-2.119571219460175e-21	6.999002293092642e-17	1.106521622212181e-17	3.0065704340806856e-16	6.800633404924861e-19
36400000	0.0007148029071243031	-1.5476022424274022e-18	-7.385732214733676e-33	8.224595712566357e-14	1.5015821054498913e-14	0.008570394185571503	-2.1195665383035347e-21	6.999002293092642e-17	1.106521622212181e-17	3.0065704340806856e-16	6.800633404924861e-19
36500000	0.0007148029071243031	-1.5476022424274022e-18	-7.385732214733676e-33	8.224595712566357e-14	1.5015821054498913e-14	0.008570394185571503	-2.119561857146894e-21	6.999002293092642e-17	1.106521622212181e-17	3.0065704340806856e-16	6.800633404924861e-19
36600000	0.0007148029071243031	-1.5476022424274022e-18	-7.385732214733676e-33	8.224595712566357e-14	1.5015821054498913e-14	0.008570394185571503	-2.1195571759902536e-21	6.999002293092642e-17	1.106521622212181e-17	3.0065704340806856e-16	6.800633404924861e-19
36700000	0.0007148029071243031	-1.5476022424274022e-18	-7.385732214733676e-33	8.224595712566357e-14	1.5015821054498913e-14	0.008570394185571503	-2.119552494833613e-21	6.999002293092642e-17	1.106521622212181e-17	3.0065704340806856e-16	6.800633404924861e-19
36800000	0.0007148029071243031	-1.5476022424274022e-18	-7.385732214733676e-33	8.224595712566357e-14	1.5015821054498913e-14	0.008570394185571503	-2.1195478136769725e-21	6.999002293092642e-17	1.106521622212181e-17	3.0065704340806856e-16	6.800633404924861e-19
36900000	0.0007148029071243031	-1.5476022424274022e-18	-7.385732214733676e-33	8.224595712566357e-14	1.5015821054498913e-14	0.008570394185571503	-2.119543132520332e-21	6.999002293092642e-17	1.106521622212181e-17	3.0065704340806856e-16	6.800633404924861e-19
37000000	0.0007148029071243031	-1.5476022424274022e-18	-7.385732214733676e-33	8.224595712566357e-14	1.5015821054498913e-14	0.008570394185571503	-2.1195384513636915e-21	6.999002293092642e-17	1.106521622212181e-17	3.0065704340806856e-16	6.800633404924861e-19
37100000	0.0007148029071243031	-1.5476022424274022e-18	-7.385732214733676e-33	8.224595712566357e-14	1.5015821054498913e-14	0.008570394185571503	-2.119533770207051e-21	6.999002293092642e-17	1.106521622212181e-17	3.0065704340806856e-16	6.800633404924861e-19
37200000	0.0007148029071243031	-1.5476022424274022e-18	-7.385732214733676e-33	8.224595712566357e-14	1.5015821054498913e-14	0.008570394185571503	-2.1195290890504104e-21	6.999002293092642e-17	1.106521622212181e-17	3.0065704340806856e-16	6.800633404924861e-19
37300000	0.0007148029071243031	-1.5476022424274022e-18	-7.385732214733676e-33	8.224595712566357e-14	1.5015821054498913e-14	0.008570394185571503	-2.11952440789377e-21	6.999002293092642e-17	1.106521622212181e-17	3.0065704340806856e-16	6.800633404924861e-19
37400000	0.0007148029071243031	-1.5476022424274022e-18	-7.385732214733676e-33	8.224595712566357e-14	1.5015821054498913e-14	0.008570394185571503	-2.1195197267371293e-21	6.999002293092642e-17	1.106521622212181e-17	3.0065704340806856e-16	6.800633404924861e-19
37500000	0.0007148029071243031	-1.5476022424274022e-18	-7.385732214733676e-33	8.224595712566357e-14	1.5015821054498913e-14	0.008570394185571503	-2.119515045580489e-21	6.999002293092642e-17	1.106521622212181e-17	3.0065704340806856e-16	6.800633404924861e-19
37600000	0.0007148029071243031	-1.5476022424274022e-18	-7.385732214733676e-33	8.224595712566357e-14	1.5015821054498913e-14	0.008570394185571503	-2.1195103644238483e-21	6.999002293092642e-17	1.106521622212181e-17	3.0065704340806856e-16	6.800633404924861e-19
37700000	0.0007148029071243031	-1.5476022424274022e-18	-7.385732214733676e-33	8.224595712566357e-14	1.5015821054498913e-14	0.008570394185571503	-2.119505683267208e-21	6.999002293092642e-17	1.106521622212181e-17	3.0065704340806856e-16	6.800633404924861e-19
37800000	0.0007148029071243031	-1.5476022424274022e-18	-7.385732214733676e-33	8.224595712566357e-14	1.5015821054498913e-14	0.008570394185571503	-2.1195010021105672e-21	6.999002293092642e-17	1.106521622212181e-17	3.0065704340806856e-16	6.800633404924861e-19
37900000	0.0007148029071243031	-1.5476022424274022e-18	-7.385732214733676e-33	8.224595712566357e-14	1.5015821054498913e-14	0.008570394185571503	-2.119496320953927e-21	6.999002293092642e-17	1.106521622212181e-17	3.0065704340806856e-16	6.800633404924861e-19
38000000	0.0007148029071243031	-1.5476022424274022e-18	-7.385732214733676e-33	8.224595712566357e-14	1.5015821054498913e-14	0.008570394185571503	-2.1194916397972865e-21	6.999002293092642e-17	1.106521622212181e-17	3.0065704340806856e-16	6.800633404924861e-19
38100000	0.0007148029071243031	-1.5476022424274022e-18	-7.385732214733676e-33	8.224595712566357e-14	1.5015821054498913e-14	0.008570394185571503	-2.1194869586406458e-21	6.999002293092642e-17	1.106521622212181e-17	3.0065704340806856e-16	6.800633404924861e-19
38200000	0.0007148029071243031	-1.5476022424274022e-18	-7.385732214733676e-33	8.224595712566357e-14	1.5015821054498913e-14	0.008570394185571503	-2.1194822774840055e-21	6.999002293092642e-17	1.106521622212181e-17	3.0065704340806856e-16	6.800633404924861e-19
38300000	0.0007148029071243031	-1.5476022424274022e-18	-7.385732214733676e-33	8.224595712566357e-14	1.5015821054498913e-14	0.008570394185571503	-2.1194775963273647e-21	6.999002293092642e-17	1.106521622212181e-17	3.0065704340806856e-16	6.800633404924861e-19
38400000	0.0007148029071243031	-1.5476022424274022e-18	-7.385732214733676e-33	8.224595712566357e-14	1.5015821054498913e-14	0.008570394185571503	-2.1194729151707244e-21	6.999002293092642e-17	1.106521622212181e-17	3.0065704340806856e-16	6.800633404924861e-19
38500000	0.0007148029071243031	-1.5476022424274022e-18	-7.385732214733676e-33	8.224595712566357e-14	1.5015821054498913e-14	0.008570394185571503	-2.1194682340140837e-21	6.999002293092642e-17	1.106521622212181e-17	3.0065704340806856e-16	6.800633404924861e-19
38600000	0.0007148029071243031	-1.5476022424274022e-18	-7.385732214733676e-33	8.224595712566357e-14	1.5015821054498913e-14	0.008570394185571503	-2.1194635528574433e-21	6.999002293092642e-17	1.106521622212181e-17	3.0065704340806856e-16	6.800633404924861e-19
38700000	0.0007148029071243031	-1.5476022424274022e-18	-7.385732214733676e-33	8.224595712566357e-14	1.5015821054498913e-14	0.008570394185571503	-2.1194588717008026e-21	6.999002293092642e-17	1.106521622212181e-17	3.0065704340806856e-16	6.800633404924861e-19
38800000	0.0007148029071243031	-1.5476022424274022e-18	-7.385732214733676e-33	8.224595712566357e-14	1.5015821054498913e-14	0.008570394185571503	-2.1194541905441623e-21	6.999002293092642e-17	1.106521622212181e-17	3.0065704340806856e-16	6.800633404924861e-19
38900000	0.0007148029071243031	-1.5476022424274022e-18	-7.385732214733676e-33	8.224595712566357e-14	1.5015821054498913e-14	0.008570394185571503	-2.119449509387522e-21	6.999002293092642e-17	1.106521622212181e-17	3.0065704340806856e-16	6.800633404924861e-19
39000000	0.0007148029071243031	-1.5476022424274022e-18	-7.385732214733676e-33	8.224595712566357e-14	1.5015821054498913e-14	0.008570394185571503	-2.1194448282308812e-21	6.999002293092642e-17	1.106521622212181e-17	3.0065704340806856e-16	6.800633404924861e-19
39100000	0.0007148029071243031	-1.5476022424274022e-18	-7.385732214733676e-33	8.224595712566357e-14	1.5015821054498913e-14	0.008570394185571503	-2.119440147074241e-21	6.999002293092642e-17	1.106521622212181e-17	3.0065704340806856e-16	6.800633404924861e-19
39200000	0.0007148029071243031	-1.5476022424274022e-18	-7.385732214733676e-33	8.224595712566357e-14	1.5015821054498913e-14	0.008570394185571503	-2.1194354659176e-21	6.999002293092642e-17	1.106521622212181e-17	3.0065704340806856e-16	6.800633404924861e-19
39300000	0.0007148029071243031	-1.5476022424274022e-18	-7.385732214733676e-33	8.224595712566357e-14	1.5015821054498913e-14	0.008570394185571503	-2.1194307847609598e-21	6.999002293092642e-17	1.106521622212181e-17	3.0065704340806856e-16	6.800633404924861e-19
39400000	0.0007148029071243031	-1.5476022424274022e-18	-7.385732214733676e-33	8.224595712566357e-14	1.5015821054498913e-14	0.008570394185571503	-2.119426103604319e-21	6.999002293092642e-17	1.106521622212181e-17	3.0065704340806856e-16	6.800633404924861e-19
39500000	0.0007148029071243031	-1.5476022424274022e-18	-7.385732214733676e-33	8.224595712566357e-14	1.5015821054498913e-14	0.008570394185571503	-2.1194214224476787e-21	6.999002293092642e-17	1.106521622212181e-17	3.0065704340806856e-16	6.800633404924861e-19
39600000	0.0007148029071243031	-1.5476022424274022e-18	-7.385732214733676e-33	8.224595712566357e-14	1.5015821054498913e-14	0.008570394185571503	-2.119416741291038e-21	6.999002293092642e-17	1.106521622212181e-17	3.0065704340806856e-16	6.800633404924861e-19
39700000	0.0007148029071243031	-1.5476022424274022e-18	-7.385732214733676e-33	8.224595712566357e-14	1.5015821054498913e-14	0.008570394185571503	-2.1194120601343977e-21	6.999002293092642e-17	1.106521622212181e-17	3.0065704340806856e-16	6.800633404924861e-19
39800000	0.0007148029071243031	-1.5476022424274022e-18	-7.385732214733676e-33	8.224595712566357e-14	1.5015821054498913e-14	0.008570394185571503	-2.1194073789777573e-21	6.999002293092642e-17	1.106521622212181e-17	3.0065704340806856e-16	6.800633404924861e-19
39900000	0.0007148029071243031	-1.5476022424274022e-18	-7.385732214733676e-33	8.224595712566357e-14	1.5015821054498913e-14	0.008570394185571503	-2.1194026978211166e-21	6.999002293092642e-17	1.106521622212181e-17	3.0065704340806856e-16	6.800633404924861e-19
40000000	0.0007148029071243031	-1.5476022424274022e-18	-7.385732214733676e-33	8.224595712566357e-14	1.5015821054498913e-14	0.008570394185571503	-2.1193980166644763e-21	6.999002293092642e-17	1.106521622212181e-17	3.0065704340806856e-16	6.800633404924861e-19
40100000	0.0007148029071243031	-1.5476022424274022e-18	-7.385732214733676e-33	8.224595712566357e-14	1.5015821054498913e-14	0.008570394185571503	-2.1193933355078355e-21	6.999002293092642e-17	1.106521622212181e-17	3.0065704340806856e-16	6.800633404924861e-19
40200000	0.0007148029071243031	-1.5476022424274022e-18	-7.385732214733676e-33	8.224595712566357e-14	1.5015821054498913e-14	0.008570394185571503	-2.119388654351195e-21	6.999002293092642e-17	1.106521622212181e-17	3.0065704340806856e-16	6.800633404924861e-19
40300000	0.0007148029071243031	-1.5476022424274022e-18	-7.385732214733676e-33	8.224595712566357e-14	1.5015821054498913e-14	0.008570394185571503	-2.1193839731945545e-21	6.999002293092642e-17	1.106521622212181e-17	3.0065704340806856e-16	6.800633404924861e-19
40400000	0.0007148029071243031	-1.5476022424274022e-18	-7.385732214733676e-33	8.224595712566357e-14	1.5015821054498913e-14	0.008570394185571503	-2.119379292037914e-21	6.999002293092642e-17	1.106521622212181e-17	3.0065704340806856e-16	6.800633404924861e-19
40500000	0.0007148029071243031	-1.5476022424274022e-18	-7.385732214733676e-33	8.224595712566357e-14	1.5015821054498913e-14	0.008570394185571503	-2.1193746108812738e-21	6.999002293092642e-17	1.106521622212181e-17	3.0065704340806856e-16	6.800633404924861e-19
40600000	0.0007148029071243031	-1.5476022424274022e-18	-7.385732214733676e-33	8.224595712566357e-14	1.5015821054498913e-14	0.008570394185571503	-2.119369929724633e-21	6.999002293092642e-17	1.106521622212181e-17	3.0065704340806856e-16	6.800633404924861e-19
40700000	0.0007148029071243031	-1.5476022424274022e-18	-7.385732214733676e-33	8.224595712566357e-14	1.5015821054498913e-14	0.008570394185571503	-2.1193652485679927e-21	6.999002293092642e-17	1.106521622212181e-17	3.0065704340806856e-16	6.800633404924861e-19
40800000	0.0007148029071243031	-1.5476022424274022e-18	-7.385732214733676e-33	8.224595712566357e-14	1.5015821054498913e-14	0.008570394185571503	-2.119360567411352e-21	6.999002293092642e-17	1.106521622212181e-17	3.0065704340806856e-16	6.800633404924861e-19
40900000	0.0007148029071243031	-1.5476022424274022e-18	-7.385732214733676e-33	8.224595712566357e-14	1.5015821054498913e-14	0.008570394185571503	-2.1193558862547116e-21	6.999002293092642e-17	1.106521622212181e-17	3.0065704340806856e-16	6.800633404924861e-19
41000000	0.0007148029071243031	-1.5476022424274022e-18	-7.385732214733676e-33	8.224595712566357e-14	1.5015821054498913e-14	0.008570394185571503	-2.119351205098071e-21	6.999002293092642e-17	1.106521622212181e-17	3.0065704340806856e-16	6.800633404924861e-19
41100000	0.0007148029071243031	-1.5476022424274022e-18	-7.385732214733676e-33	8.224595712566357e-14	1.5015821054498913e-14	0.008570394185571503	-2.1193465239414306e-21	6.999002293092642e-17	1.106521622212181e-17	3.0065704340806856e-16	6.800633404924861e-19
41200000	0.0007148029071243031	-1.5476022424274022e-18	-7.385732214733676e-33	8.224595712566357e-14	1.5015821054498913e-14	0.008570394185571503	-2.11934184278479e-21	6.999002293092642e-17	1.106521622212181e-17	3.0065704340806856e-16	6.800633404924861e-19
41300000	0.0007148029071243031	-1.5476022424274022e-18	-7.385732214733676e-33	8.224595712566357e-14	1.5015821054498913e-14	0.008570394185571503	-2.1193371616281495e-21	6.999002293092642e-17	1.106521622212181e-17	3.0065704340806856e-16	6.800633404924861e-19
41400000	0.0007148029071243031	-1.5476022424274022e-18	-7.385732214733676e-33	8.224595712566357e-14	1.5015821054498913e-14	0.008570394185571503	-2.119332480471509e-21	6.999002293092642e-17	1.106521622212181e-17	3.0065704340806856e-16	6.800633404924861e-19
41500000	0.0007148029071243031	-1.5476022424274022e-18	-7.385732214733676e-33	8.224595712566357e-14	1.5015821054498913e-14	0.008570394185571503	-2.1193277993148685e-21	6.999002293092642e-17	1.106521622212181e-17	3.0065704340806856e-16	6.800633404924861e-19
41600000	0.0007148029071243031	-1.5476022424274022e-18	-7.385732214733676e-33	8.224595712566357e-14	1.5015821054498913e-14	0.008570394185571503	-2.119323118158228e-21	6.999002293092642e-17	1.106521622212181e-17	3.0065704340806856e-16	6.800633404924861e-19
41700000	0.0007148029071243031	-1.5476022424274022e-18	-7.385732214733676e-33	8.224595712566357e-14	1.5015821054498913e-14	0.008570394185571503	-2.1193184370015874e-21	6.999002293092642e-17	1.106521622212181e-17	3.0065704340806856e-16	6.800633404924861e-19
41800000	0.0007148029071243031	-1.5476022424274022e-18	-7.385732214733676e-33	8.224595712566357e-14	1.5015821054498913e-14	0.008570394185571503	-2.119313755844947e-21	6.999002293092642e-17	1.106521622212181e-17	3.0065704340806856e-16	6.800633404924861e-19
41900000	0.0007148029071243031	-1.5476022424274022e-18	-7.385732214733676e-33	8.224595712566357e-14	1.5015821054498913e-14	0.008570394185571503	-2.1193090746883063e-21	6.999002293092642e-17	1.106521622212181e-17	3.0065704340806856e-16	6.800633404924861e-19
42000000	0.0007148029071243031	-1.5476022424274022e-18	-7.385732214733676e-33	8.224595712566357e-14	1.5015821054498913e-14	0.008570394185571503	-2.119304393531666e-21	6.999002293092642e-17	1.106521622212181e-17	3.0065704340806856e-16	6.800633404924861e-19
42100000	0.0007148029071243031	-1.5476022424274022e-18	-7.385732214733676e-33	8.224595712566357e-14	1.5015821054498913e-14	0.008570394185571503	-2.1192997123750256e-21	6.999002293092642e-17	1.106521622212181e-17	3.0065704340806856e-16	6.800633404924861e-19
42200000	0.0007148029071243031	-1.5476022424274022e-18	-7.385732214733676e-33	8.224595712566357e-14	1.5015821054498913e-14	0.008570394185571503	-2.119295031218385e-21	6.999002293092642e-17	1.106521622212181e-17	3.0065704340806856e-16	6.800633404924861e-19
42300000	0.0007148029071243031	-1.5476022424274022e-18	-7.385732214733676e-33	8.224595712566357e-14	1.5015821054498913e-14	0.008570394185571503	-2.1192903500617446e-21	6.999002293092642e-17	1.106521622212181e-17	3.0065704340806856e-16	6.800633404924861e-19
42400000	0.0007148029071243031	-1.5476022424274022e-18	-7.385732214733676e-33	8.224595712566357e-14	1.5015821054498913e-14	0.008570394185571503	-2.119285668905104e-21	6.999002293092642e-17	1.106521622212181e-17	3.0065704340806856e-16	6.800633404924861e-19
42500000	0.0007148029071243031	-1.5476022424274022e-18	-7.385732214733676e-33	8.224595712566357e-14	1.5015821054498913e-14	0.008570394185571503	-2.1192809877484635e-21	6.999002293092642e-17	1.106521622212181e-17	3.0065704340806856e-16	6.800633404924861e-19
42600000	0.0007148029071243031	-1.5476022424274022e-18	-7.385732214733676e-33	8.224595712566357e-14	1.5015821054498913e-14	0.008570394185571503	-2.1192763065918228e-21	6.999002293092642e-17	1.106521622212181e-17	3.0065704340806856e-16	6.800633404924861e-19
42700000	0.0007148029071243031	-1.5476022424274022e-18	-7.385732214733676e-33	8.224595712566357e-14	1.5015821054498913e-14	0.008570394185571503	-2.1192716254351824e-21	6.999002293092642e-17	1.106521622212181e-17	3.0065704340806856e-16	6.800633404924861e-19
42800000	0.0007148029071243031	-1.5476022424274022e-18	-7.385732214733676e-33	8.224595712566357e-14	1.5015821054498913e-14	0.008570394185571503	-2.1192669442785417e-21	6.999002293092642e-17	1.106521622212181e-17	3.0065704340806856e-16	6.800633404924861e-19
42900000	0.0007148029071243031	-1.5476022424274022e-18	-7.385732214733676e-33	8.224595712566357e-14	1.5015821054498913e-14	0.008570394185571503	-2.1192622631219014e-21	6.999002293092642e-17	1.106521622212181e-17	3.0065704340806856e-16	6.800633404924861e-19
43000000	0.0007148029071243031	-1.5476022424274022e-18	-7.385732214733676e-33	8.224595712566357e-14	1.5015821054498913e-14	0.008570394185571503	-2.119257581965261e-21	6.999002293092642e-17	1.106521622212181e-17	3.0065704340806856e-16	6.800633404924861e-19
43100000	0.0007148029071243031	-1.5476022424274022e-18	-7.385732214733676e-33	8.224595712566357e-14	1.5015821054498913e-14	0.008570394185571503	-2.1192529008086203e-21	6.999002293092642e-17	1.106521622212181e-17	3.0065704340806856e-16	6.800633404924861e-19
43200000	0.0007148029071243031	-1.5476022424274022e-18	-7.385732214733676e-33	8.224595712566357e-14	1.5015821054498913e-14	0.008570394185571503	-2.11924821965198e-21	6.999002293092642e-17	1.106521622212181e-17	3.0065704340806856e-16	6.800633404924861e-19
43300000	0.0007148029071243031	-1.5476022424274022e-18	-7.385732214733676e-33	8.224595712566357e-14	1.5015821054498913e-14	0.008570394185571503	-2.1192435384953392e-21	6.999002293092642e-17	1.106521622212181e-17	3.0065704340806856e-16	6.800633404924861e-19
43400000	0.0007148029071243031	-1.5476022424274022e-18	-7.385732214733676e-33	8.224595712566357e-14	1.5015821054498913e-14	0.008570394185571503	-2.119238857338699e-21	6.999002293092642e-17	1.106521622212181e-17	3.0065704340806856e-16	6.800633404924861e-19
43500000	0.0007148029071243031	-1.5476022424274022e-18	-7.385732214733676e-33	8.224595712566357e-14	1.5015821054498913e-14	0.008570394185571503	-2.119234176182058e-21	6.999002293092642e-17	1.106521622212181e-17	3.0065704340806856e-16	6.800633404924861e-19
43600000	0.0007148029071243031	-1.5476022424274022e-18	-7.385732214733676e-33	8.224595712566357e-14	1.5015821054498913e-14	0.008570394185571503	-2.119229495025418e-21	6.999002293092642e-17	1.106521622212181e-17	3.0065704340806856e-16	6.800633404924861e-19
43700000	0.0007148029071243031	-1.5476022424274022e-18	-7.385732214733676e-33	8.224595712566357e-14	1.5015821054498913e-14	0.008570394185571503	-2.119224813868777e-21	6.999002293092642e-17	1.106521622212181e-17	3.0065704340806856e-16	6.800633404924861e-19
43800000	0.0007148029071243031	-1.5476022424274022e-18	-7.385732214733676e-33	8.224595712566357e-14	1.5015821054498913e-14	0.008570394185571503	-2.1192201327121368e-21	6.999002293092642e-17	1.106521622212181e-17	3.0065704340806856e-16	6.800633404924861e-19
43900000	0.0007148029071243031	-1.5476022424274022e-18	-7.385732214733676e-33	8.224595712566357e-14	1.5015821054498913e-14	0.008570394185571503	-2.1192154515554964e-21	6.999002293092642e-17	1.106521622212181e-17	3.0065704340806856e-16	6.800633404924861e-19
44000000	0.0007148029071243031	-1.5476022424274022e-18	-7.385732214733676e-33	8.224595712566357e-14	1.5015821054498913e-14	0.008570394185571503	-2.1192107703988557e-21	6.999002293092642e-17	1.106521622212181e-17	3.0065704340806856e-16	6.800633404924861e-19
44100000	0.0007148029071243031	-1.5476022424274022e-18	-7.385732214733676e-33	8.224595712566357e-14	1.5015821054498913e-14	0.008570394185571503	-2.1192060892422154e-21	6.999002293092642e-17	1.106521622212181e-17	3.0065704340806856e-16	6.800633404924861e-19
44200000	0.0007148029071243031	-1.5476022424274022e-18	-7.385732214733676e-33	8.224595712566358e-14	1.5015821054498913e-14	0.008570394185571503	-2.1192014080855746e-21	6.999002293092642e-17	1.106521622212181e-17	3.0065704340806856e-16	6.800633404924861e-19
44300000	0.0007148029071243031	-1.5476022424274022e-18	-7.385732214733676e-33	8.224595712566358e-14	1.5015821054498913e-14	0.008570394185571503	-2.1191967269289343e-21	6.999002293092642e-17	1.106521622212181e-17	3.0065704340806856e-16	6.800633404924861e-19
44400000	0.0007148029071243031	-1.5476022424274022e-18	-7.385732214733676e-33	8.224595712566358e-14	1.5015821054498913e-14	0.008570394185571503	-2.1191920457722936e-21	6.999002293092642e-17	1.106521622212181e-17	3.0065704340806856e-16	6.800633404924861e-19
44500000	0.0007148029071243031	-1.5476022424274022e-18	-7.385732214733676e-33	8.224595712566358e-14	1.5015821054498913e-14	0.008570394185571503	-2.1191873646156532e-21	6.999002293092642e-17	1.106521622212181e-17	3.0065704340806856e-16	6.800633404924861e-19
44600000	0.0007148029071243031	-1.5476022424274022e-18	-7.385732214733676e-33	8.224595712566358e-14	1.5015821054498913e-14	0.008570394185571503	-2.119182683459013e-21	6.999002293092642e-17	1.106521622212181e-17	3.0065704340806856e-16	6.800633404924861e-19
44700000	0.0007148029071243031	-1.5476022424274022e-18	-7.385732214733676e-33	8.224595712566358e-14	1.5015821054498913e-14	0.008570394185571503	-2.119178002302372e-21	6.999002293092642e-17	1.106521622212181e-17	3.0065704340806856e-16	6.800633404924861e-19
44800000	0.0007148029071243031	-1.5476022424274022e-18	-7.385732214733676e-33	8.224595712566358e-14	1.5015821054498913e-14	0.008570394185571503	-2.119173321145732e-21	6.999002293092642e-17	1.106521622212181e-17	3.0065704340806856e-16	6.800633404924861e-19
44900000	0.0007148029071243031	-1.5476022424274022e-18	-7.385732214733676e-33	8.224595712566358e-14	1.5015821054498913e-14	0.008570394185571503	-2.119168639989091e-21	6.999002293092642e-17	1.106521622212181e-17	3.0065704340806856e-16	6.800633404924861e-19
45000000	0.0007148029071243031	-1.5476022424274022e-18	-7.385732214733676e-33	8.224595712566358e-14	1.5015821054498913e-14	0.008570394185571503	-2.1191639588324508e-21	6.999002293092642e-17	1.106521622212181e-17	3.0065704340806856e-16	6.800633404924861e-19
45100000	0.0007148029071243031	-1.5476022424274022e-18	-7.385732214733676e-33	8.224595712566358e-14	1.5015821054498913e-14	0.008570394185571503	-2.11915927767581e-21	6.999002293092642e-17	1.106521622212181e-17	3.0065704340806856e-16	6.800633404924861e-19
45200000	0.0007148029071243031	-1.5476022424274022e-18	-7.385732214733676e-33	8.224595712566358e-14	1.5015821054498913e-14	0.008570394185571503	-2.1191545965191697e-21	6.999002293092642e-17	1.106521622212181e-17	3.0065704340806856e-16	6.800633404924861e-19
45300000	0.0007148029071243031	-1.5476022424274022e-18	-7.385732214733676e-33	8.224595712566358e-14	1.5015821054498913e-14	0.008570394185571503	-2.119149915362529e-21	6.999002293092642e-17	1.106521622212181e-17	3.0065704340806856e-16	6.800633404924861e-19
45400000	0.0007148029071243031	-1.5476022424274022e-18	-7.385732214733676e-33	8.224595712566358e-14	1.5015821054498913e-14	0.008570394185571503	-2.1191452342058886e-21	6.999002293092642e-17	1.106521622212181e-17	3.0065704340806856e-16	6.800633404924861e-19
45500000	0.0007148029071243031	-1.5476022424274022e-18	-7.385732214733676e-33	8.224595712566358e-14	1.5015821054498913e-14	0.008570394185571503	-2.1191405530492483e-21	6.999002293092642e-17	1.106521622212181e-17	3.0065704340806856e-16	6.800633404924861e-19
45600000	0.0007148029071243031	-1.5476022424274022e-18	-7.385732214733676e-33	8.224595712566358e-14	1.5015821054498913e-14	0.008570394185571503	-2.1191358718926076e-21	6.999002293092642e-17	1.106521622212181e-17	3.0065704340806856e-16	6.800633404924861e-19
45700000	0.0007148029071243031	-1.5476022424274022e-18	-7.385732214733676e-33	8.224595712566358e-14	1.5015821054498913e-14	0.008570394185571503	-2.1191311907359672e-21	6.999002293092642e-17	1.106521622212181e-17	3.0065704340806856e-16	6.800633404924861e-19
45800000	0.0007148029071243031	-1.5476022424274022e-18	-7.385732214733676e-33	8.224595712566358e-14	1.5015821054498913e-14	0.008570394185571503	-2.1191265095793265e-21	6.999002293092642e-17	1.106521622212181e-17	3.0065704340806856e-16	6.800633404924861e-19
45900000	0.0007148029071243031	-1.5476022424274022e-18	-7.385732214733676e-33	8.224595712566358e-14	1.5015821054498913e-14	0.008570394185571503	-2.119121828422686e-21	6.999002293092642e-17	1.106521622212181e-17	3.0065704340806856e-16	6.800633404924861e-19
46000000	0.0007148029071243031	-1.5476022424274022e-18	-7.385732214733676e-33	8.224595712566358e-14	1.5015821054498913e-14	0.008570394185571503	-2.1191171472660454e-21	6.999002293092642e-17	1.106521622212181e-17	3.0065704340806856e-16	6.800633404924861e-19
46100000	0.0007148029071243031	-1.5476022424274022e-18	-7.385732214733676e-33	8.224595712566358e-14	1.5015821054498913e-14	0.008570394185571503	-2.119112466109405e-21	6.999002293092642e-17	1.106521622212181e-17	3.0065704340806856e-16	6.800633404924861e-19
46200000	0.0007148029071243031	-1.5476022424274022e-18	-7.385732214733676e-33	8.224595712566358e-14	1.5015821054498913e-14	0.008570394185571503	-2.1191077849527644e-21	6.999002293092642e-17	1.106521622212181e-17	3.0065704340806856e-16	6.800633404924861e-19
46300000	0.0007148029071243031	-1.5476022424274022e-18	-7.385732214733676e-33	8.224595712566358e-14	1.5015821054498913e-14	0.008570394185571503	-2.119103103796124e-21	6.999002293092642e-17	1.106521622212181e-17	3.0065704340806856e-16	6.800633404924861e-19
46400000	0.0007148029071243031	-1.5476022424274022e-18	-7.385732214733676e-33	8.224595712566358e-14	1.5015821054498913e-14	0.008570394185571503	-2.1190984226394837e-21	6.999002293092642e-17	1.106521622212181e-17	3.0065704340806856e-16	6.800633404924861e-19
46500000	0.0007148029071243031	-1.5476022424274022e-18	-7.385732214733676e-33	8.224595712566358e-14	1.5015821054498913e-14	0.008570394185571503	-2.119093741482843e-21	6.999002293092642e-17	1.106521622212181e-17	3.0065704340806856e-16	6.800633404924861e-19
46600000	0.0007148029071243031	-1.5476022424274022e-18	-7.385732214733676e-33	8.224595712566358e-14	1.5015821054498913e-14	0.008570394185571503	-2.1190890603262026e-21	6.999002293092642e-17	1.106521622212181e-17	3.0065704340806856e-16	6.800633404924861e-19
46700000	0.0007148029071243031	-1.5476022424274022e-18	-7.385732214733676e-33	8.224595712566358e-14	1.5015821054498913e-14	0.008570394185571503	-2.119084379169562e-21	6.999002293092642e-17	1.106521622212181e-17	3.0065704340806856e-16	6.800633404924861e-19
46800000	0.0007148029071243031	-1.5476022424274022e-18	-7.385732214733676e-33	8.224595712566358e-14	1.5015821054498913e-14	0.008570394185571503	-2.1190796980129216e-21	6.999002293092642e-17	1.106521622212181e-17	3.0065704340806856e-16	6.800633404924861e-19
46900000	0.0007148029071243031	-1.5476022424274022e-18	-7.385732214733676e-33	8.224595712566358e-14	1.5015821054498913e-14	0.008570394185571503	-2.119075016856281e-21	6.999002293092642e-17	1.106521622212181e-17	3.0065704340806856e-16	6.800633404924861e-19
47000000	0.0007148029071243031	-1.5476022424274022e-18	-7.385732214733676e-33	8.224595712566358e-14	1.5015821054498913e-14	0.008570394185571503	-2.1190703356996405e-21	6.999002293092642e-17	1.106521622212181e-17	3.0065704340806856e-16	6.800633404924861e-19
47100000	0.0007148029071243031	-1.5476022424274022e-18	-7.385732214733676e-33	8.224595712566358e-14	1.5015821054498913e-14	0.008570394185571503	-2.119065654543e-21	6.999002293092642e-17	1.106521622212181e-17	3.0065704340806856e-16	6.800633404924861e-19
47200000	0.0007148029071243031	-1.5476022424274022e-18	-7.385732214733676e-33	8.224595712566358e-14	1.5015821054498913e-14	0.008570394185571503	-2.1190609733863594e-21	6.999002293092642e-17	1.106521622212181e-17	3.0065704340806856e-16	6.800633404924861e-19
47300000	0.0007148029071243031	-1.5476022424274022e-18	-7.385732214733676e-33	8.224595712566358e-14	1.5015821054498913e-14	0.008570394185571503	-2.119056292229719e-21	6.999002293092642e-17	1.106521622212181e-17	3.0065704340806856e-16	6.800633404924861e-19
47400000	0.0007148029071243031	-1.5476022424274022e-18	-7.385732214733676e-33	8.224595712566358e-14	1.5015821054498913e-14	0.008570394185571503	-2.1190516110730784e-21	6.999002293092642e-17	1.106521622212181e-17	3.0065704340806856e-16	6.800633404924861e-19
47500000	0.0007148029071243031	-1.5476022424274022e-18	-7.385732214733676e-33	8.224595712566358e-14	1.5015821054498913e-14	0.008570394185571503	-2.119046929916438e-21	6.999002293092642e-17	1.106521622212181e-17	3.0065704340806856e-16	6.800633404924861e-19
47600000	0.0007148029071243031	-1.5476022424274022e-18	-7.385732214733676e-33	8.224595712566358e-14	1.5015821054498913e-14	0.008570394185571503	-2.1190422487597973e-21	6.999002293092642e-17	1.106521622212181e-17	3.0065704340806856e-16	6.800633404924861e-19
47700000	0.0007148029071243031	-1.5476022424274022e-18	-7.385732214733676e-33	8.224595712566358e-14	1.5015821054498913e-14	0.008570394185571503	-2.119037567603157e-21	6.999002293092642e-17	1.106521622212181e-17	3.0065704340806856e-16	6.800633404924861e-19
47800000	0.0007148029071243031	-1.5476022424274022e-18	-7.385732214733676e-33	8.224595712566358e-14	1.5015821054498913e-14	0.008570394185571503	-2.1190328864465162e-21	6.999002293092642e-17	1.106521622212181e-17	3.0065704340806856e-16	6.800633404924861e-19
47900000	0.0007148029071243031	-1.5476022424274022e-18	-7.385732214733676e-33	8.224595712566358e-14	1.5015821054498913e-14	0.008570394185571503	-2.119028205289876e-21	6.999002293092642e-17	1.106521622212181e-17	3.0065704340806856e-16	6.800633404924861e-19
48000000	0.0007148029071243031	-1.5476022424274022e-18	-7.385732214733676e-33	8.224595712566358e-14	1.5015821054498913e-14	0.008570394185571503	-2.1190235241332355e-21	6.999002293092642e-17	1.106521622212181e-17	3.0065704340806856e-16	6.800633404924861e-19
48100000	0.0007148029071243031	-1.5476022424274022e-18	-7.385732214733676e-33	8.224595712566358e-14	1.5015821054498913e-14	0.008570394185571503	-2.119018842976595e-21	6.999002293092642e-17	1.106521622212181e-17	3.0065704340806856e-16	6.800633404924861e-19
48200000	0.0007148029071243031	-1.5476022424274022e-18	-7.385732214733676e-33	8.224595712566358e-14	1.5015821054498913e-14	0.008570394185571503	-2.1190141618199545e-21	6.999002293092642e-17	1.106521622212181e-17	3.0065704340806856e-16	6.800633404924861e-19
48300000	0.0007148029071243031	-1.5476022424274022e-18	-7.385732214733676e-33	8.224595712566358e-14	1.5015821054498913e-14	0.008570394185571503	-2.1190094806633138e-21	6.999002293092642e-17	1.106521622212181e-17	3.0065704340806856e-16	6.800633404924861e-19
48400000	0.0007148029071243031	-1.5476022424274022e-18	-7.385732214733676e-33	8.224595712566358e-14	1.5015821054498913e-14	0.008570394185571503	-2.1190047995066734e-21	6.999002293092642e-17	1.106521622212181e-17	3.0065704340806856e-16	6.800633404924861e-19
48500000	0.0007148029071243031	-1.5476022424274022e-18	-7.385732214733676e-33	8.224595712566358e-14	1.5015821054498913e-14	0.008570394185571503	-2.1190001183500327e-21	6.999002293092642e-17	1.106521622212181e-17	3.0065704340806856e-16	6.800633404924861e-19
48600000	0.0007148029071243031	-1.5476022424274022e-18	-7.385732214733676e-33	8.224595712566358e-14	1.5015821054498913e-14	0.008570394185571503	-2.1189954371933924e-21	6.999002293092642e-17	1.106521622212181e-17	3.0065704340806856e-16	6.800633404924861e-19
48700000	0.0007148029071243031	-1.5476022424274022e-18	-7.385732214733676e-33	8.224595712566358e-14	1.5015821054498913e-14	0.008570394185571503	-2.1189907560367516e-21	6.999002293092642e-17	1.106521622212181e-17	3.0065704340806856e-16	6.800633404924861e-19
48800000	0.0007148029071243031	-1.5476022424274022e-18	-7.385732214733676e-33	8.224595712566358e-14	1.5015821054498913e-14	0.008570394185571503	-2.1189860748801113e-21	6.999002293092642e-17	1.106521622212181e-17	3.0065704340806856e-16	6.800633404924861e-19
48900000	0.0007148029071243031	-1.5476022424274022e-18	-7.385732214733676e-33	8.224595712566358e-14	1.5015821054498913e-14	0.008570394185571503	-2.118981393723471e-21	6.999002293092642e-17	1.106521622212181e-17	3.0065704340806856e-16	6.800633404924861e-19
49000000	0.0007148029071243031	-1.5476022424274022e-18	-7.385732214733676e-33	8.224595712566358e-14	1.5015821054498913e-14	0.008570394185571503	-2.1189767125668302e-21	6.999002293092642e-17	1.106521622212181e-17	3.0065704340806856e-16	6.800633404924861e-19
49100000	0.0007148029071243031	-1.5476022424274022e-18	-7.385732214733676e-33	8.224595712566358e-14	1.5015821054498913e-14	0.008570394185571503	-2.11897203141019e-21	6.999002293092642e-17	1.106521622212181e-17	3.0065704340806856e-16	6.800633404924861e-19
49200000	0.0007148029071243031	-1.5476022424274022e-18	-7.385732214733676e-33	8.224595712566358e-14	1.5015821054498913e-14	0.008570394185571503	-2.118967350253549e-21	6.999002293092642e-17	1.106521622212181e-17	3.0065704340806856e-16	6.800633404924861e-19
49300000	0.0007148029071243031	-1.5476022424274022e-18	-7.385732214733676e-33	8.224595712566358e-14	1.5015821054498913e-14	0.008570394185571503	-2.118962669096909e-21	6.999002293092642e-17	1.106521622212181e-17	3.0065704340806856e-16	6.800633404924861e-19
49400000	0.0007148029071243031	-1.5476022424274022e-18	-7.385732214733676e-33	8.224595712566358e-14	1.5015821054498913e-14	0.008570394185571503	-2.118957987940268e-21	6.999002293092642e-17	1.106521622212181e-17	3.0065704340806856e-16	6.800633404924861e-19
49500000	0.0007148029071243031	-1.5476022424274022e-18	-7.385732214733676e-33	8.224595712566358e-14	1.5015821054498913e-14	0.008570394185571503	-2.1189533067836278e-21	6.999002293092642e-17	1.106521622212181e-17	3.0065704340806856e-16	6.800633404924861e-19
49600000	0.0007148029071243031	-1.5476022424274022e-18	-7.385732214733676e-33	8.224595712566358e-14	1.5015821054498913e-14	0.008570394185571503	-2.118948625626987e-21	6.999002293092642e-17	1.106521622212181e-17	3.0065704340806856e-16	6.800633404924861e-19
49700000	0.0007148029071243031	-1.5476022424274022e-18	-7.385732214733676e-33	8.224595712566358e-14	1.5015821054498913e-14	0.008570394185571503	-2.1189439444703467e-21	6.999002293092642e-17	1.106521622212181e-17	3.0065704340806856e-16	6.800633404924861e-19
49800000	0.0007148029071243031	-1.5476022424274022e-18	-7.385732214733676e-33	8.224595712566358e-14	1.5015821054498913e-14	0.008570394185571503	-2.1189392633137063e-21	6.999002293092642e-17	1.106521622212181e-17	3.0065704340806856e-16	6.800633404924861e-19
49900000	0.0007148029071243031	-1.5476022424274022e-18	-7.385732214733676e-33	8.224595712566358e-14	1.5015821054498913e-14	0.008570394185571503	-2.1189345821570656e-21	6.999002293092642e-17	1.106521622212181e-17	3.0065704340806856e-16	6.800633404924861e-19
50000000	0.0007148029071243031	-1.5476022424274022e-18	-7.385732214733676e-33	8.224595712566358e-14	1.5015821054498913e-14	0.008570394185571503	-2.1189299010004253e-21	6.999002293092642e-17	1.106521622212181e-17	3.0065704340806856e-16	6.800633404924861e-19
50100000	0.0007148029071243031	-1.5476022424274022e-18	-7.385732214733676e-33	8.224595712566358e-14	1.5015821054498913e-14	0.008570394185571503	-2.1189252198437846e-21	6.999002293092642e-17	1.106521622212181e-17	3.0065704340806856e-16	6.800633404924861e-19
50200000	0.0007148029071243031	-1.5476022424274022e-18	-7.385732214733676e-33	8.224595712566358e-14	1.5015821054498913e-14	0.008570394185571503	-2.1189205386871442e-21	6.999002293092642e-17	1.106521622212181e-17	3.0065704340806856e-16	6.800633404924861e-19
50300000	0.0007148029071243031	-1.5476022424274022e-18	-7.385732214733676e-33	8.224595712566358e-14	1.5015821054498913e-14	0.008570394185571503	-2.1189158575305035e-21	6.999002293092642e-17	1.106521622212181e-17	3.0065704340806856e-16	6.800633404924861e-19
50400000	0.0007148029071243031	-1.5476022424274022e-18	-7.385732214733676e-33	8.224595712566358e-14	1.5015821054498913e-14	0.008570394185571503	-2.118911176373863e-21	6.999002293092642e-17	1.106521622212181e-17	3.0065704340806856e-16	6.800633404924861e-19
50500000	0.0007148029071243031	-1.5476022424274022e-18	-7.385732214733676e-33	8.224595712566358e-14	1.5015821054498913e-14	0.008570394185571503	-2.1189064952172228e-21	6.999002293092642e-17	1.106521622212181e-17	3.0065704340806856e-16	6.800633404924861e-19
50600000	0.0007148029071243031	-1.5476022424274022e-18	-7.385732214733676e-33	8.224595712566358e-14	1.5015821054498913e-14	0.008570394185571503	-2.118901814060582e-21	6.999002293092642e-17	1.106521622212181e-17	3.0065704340806856e-16	6.800633404924861e-19
50700000	0.0007148029071243031	-1.5476022424274022e-18	-7.385732214733676e-33	8.224595712566358e-14	1.5015821054498913e-14	0.008570394185571503	-2.1188971329039417e-21	6.999002293092642e-17	1.106521622212181e-17	3.0065704340806856e-16	6.800633404924861e-19
50800000	0.0007148029071243031	-1.5476022424274022e-18	-7.385732214733676e-33	8.224595712566358e-14	1.5015821054498913e-14	0.008570394185571503	-2.118892451747301e-21	6.999002293092642e-17	1.106521622212181e-17	3.0065704340806856e-16	6.800633404924861e-19
50900000	0.0007148029071243031	-1.5476022424274022e-18	-7.385732214733676e-33	8.224595712566358e-14	1.5015821054498913e-14	0.008570394185571503	-2.1188877705906607e-21	6.999002293092642e-17	1.106521622212181e-17	3.0065704340806856e-16	6.800633404924861e-19
51000000	0.0007148029071243031	-1.5476022424274022e-18	-7.385732214733676e-33	8.224595712566358e-14	1.5015821054498913e-14	0.008570394185571503	-2.11888308943402e-21	6.999002293092642e-17	1.106521622212181e-17	3.0065704340806856e-16	6.800633404924861e-19
51100000	0.0007148029071243031	-1.5476022424274022e-18	-7.385732214733676e-33	8.224595712566358e-14	1.5015821054498913e-14	0.008570394185571503	-2.1188784082773796e-21	6.999002293092642e-17	1.106521622212181e-17	3.0065704340806856e-16	6.800633404924861e-19
51200000	0.0007148029071243031	-1.5476022424274022e-18	-7.385732214733676e-33	8.224595712566358e-14	1.5015821054498913e-14	0.008570394185571503	-2.118873727120739e-21	6.999002293092642e-17	1.106521622212181e-17	3.0065704340806856e-16	6.800633404924861e-19
51300000	0.0007148029071243031	-1.5476022424274022e-18	-7.385732214733676e-33	8.224595712566358e-14	1.5015821054498913e-14	0.008570394185571503	-2.1188690459640985e-21	6.999002293092642e-17	1.106521622212181e-17	3.0065704340806856e-16	6.800633404924861e-19
51400000	0.0007148029071243031	-1.5476022424274022e-18	-7.385732214733676e-33	8.224595712566358e-14	1.5015821054498913e-14	0.008570394185571503	-2.1188643648074582e-21	6.999002293092642e-17	1.106521622212181e-17	3.0065704340806856e-16	6.800633404924861e-19
51500000	0.0007148029071243031	-1.5476022424274022e-18	-7.385732214733676e-33	8.224595712566358e-14	1.5015821054498913e-14	0.008570394185571503	-2.1188596836508175e-21	6.999002293092642e-17	1.106521622212181e-17	3.0065704340806856e-16	6.800633404924861e-19
51600000	0.0007148029071243031	-1.5476022424274022e-18	-7.385732214733676e-33	8.224595712566358e-14	1.5015821054498913e-14	0.008570394185571503	-2.118855002494177e-21	6.999002293092642e-17	1.106521622212181e-17	3.0065704340806856e-16	6.800633404924861e-19
51700000	0.0007148029071243031	-1.5476022424274022e-18	-7.385732214733676e-33	8.224595712566358e-14	1.5015821054498913e-14	0.008570394185571503	-2.1188503213375364e-21	6.999002293092642e-17	1.106521622212181e-17	3.0065704340806856e-16	6.800633404924861e-19
51800000	0.0007148029071243031	-1.5476022424274022e-18	-7.385732214733676e-33	8.224595712566358e-14	1.5015821054498913e-14	0.008570394185571503	-2.118845640180896e-21	6.999002293092642e-17	1.106521622212181e-17	3.0065704340806856e-16	6.800633404924861e-19
51900000	0.0007148029071243031	-1.5476022424274022e-18	-7.385732214733676e-33	8.224595712566358e-14	1.5015821054498913e-14	0.008570394185571503	-2.1188409590242554e-21	6.999002293092642e-17	1.106521622212181e-17	3.0065704340806856e-16	6.800633404924861e-19
52000000	0.0007148029071243031	-1.5476022424274022e-18	-7.385732214733676e-33	8.224595712566358e-14	1.5015821054498913e-14	0.008570394185571503	-2.118836277867615e-21	6.999002293092642e-17	1.106521622212181e-17	3.0065704340806856e-16	6.800633404924861e-19
52100000	0.0007148029071243031	-1.5476022424274022e-18	-7.385732214733676e-33	8.224595712566358e-14	1.5015821054498913e-14	0.008570394185571503	-2.1188315967109747e-21	6.999002293092642e-17	1.106521622212181e-17	3.0065704340806856e-16	6.800633404924861e-19
52200000	0.0007148029071243031	-1.5476022424274022e-18	-7.385732214733676e-33	8.224595712566358e-14	1.5015821054498913e-14	0.008570394185571503	-2.118826915554334e-21	6.999002293092642e-17	1.106521622212181e-17	3.0065704340806856e-16	6.800633404924861e-19
52300000	0.0007148029071243031	-1.5476022424274022e-18	-7.385732214733676e-33	8.224595712566358e-14	1.5015821054498913e-14	0.008570394185571503	-2.1188222343976936e-21	6.999002293092642e-17	1.106521622212181e-17	3.0065704340806856e-16	6.800633404924861e-19
52400000	0.0007148029071243031	-1.5476022424274022e-18	-7.385732214733676e-33	8.224595712566358e-14	1.5015821054498913e-14	0.008570394185571503	-2.118817553241053e-21	6.999002293092642e-17	1.106521622212181e-17	3.0065704340806856e-16	6.800633404924861e-19
52500000	0.0007148029071243031	-1.5476022424274022e-18	-7.385732214733676e-33	8.224595712566358e-14	1.5015821054498913e-14	0.008570394185571503	-2.1188128720844125e-21	6.999002293092642e-17	1.106521622212181e-17	3.0065704340806856e-16	6.800633404924861e-19
52600000	0.0007148029071243031	-1.5476022424274022e-18	-7.385732214733676e-33	8.224595712566358e-14	1.5015821054498913e-14	0.008570394185571503	-2.118808190927772e-21	6.999002293092642e-17	1.106521622212181e-17	3.0065704340806856e-16	6.800633404924861e-19
52700000	0.0007148029071243031	-1.5476022424274022e-18	-7.385732214733676e-33	8.224595712566358e-14	1.5015821054498913e-14	0.008570394185571503	-2.1188035097711315e-21	6.999002293092642e-17	1.106521622212181e-17	3.0065704340806856e-16	6.800633404924861e-19
52800000	0.0007148029071243031	-1.5476022424274022e-18	-7.385732214733676e-33	8.224595712566358e-14	1.5015821054498913e-14	0.008570394185571503	-2.1187988286144908e-21	6.999002293092642e-17	1.106521622212181e-17	3.0065704340806856e-16	6.800633404924861e-19
52900000	0.0007148029071243031	-1.5476022424274022e-18	-7.385732214733676e-33	8.224595712566358e-14	1.5015821054498913e-14	0.008570394185571503	-2.1187941474578504e-21	6.999002293092642e-17	1.106521622212181e-17	3.0065704340806856e-16	6.800633404924861e-19
53000000	0.0007148029071243031	-1.5476022424274022e-18	-7.385732214733676e-33	8.224595712566358e-14	1.5015821054498913e-14	0.008570394185571503	-2.11878946630121e-21	6.999002293092642e-17	1.106521622212181e-17	3.0065704340806856e-16	6.80063340492486e-19
53100000	0.0007148029071243031	-1.5476022424274022e-18	-7.385732214733676e-33	8.224595712566358e-14	1.5015821054498913e-14	0.008570394185571503	-2.1187847851445693e-21	6.999002293092642e-17	1.106521622212181e-17	3.0065704340806856e-16	6.80063340492486e-19
53200000	0.0007148029071243031	-1.5476022424274022e-18	-7.385732214733676e-33	8.224595712566358e-14	1.5015821054498913e-14	0.008570394185571503	-2.118780103987929e-21	6.999002293092642e-17	1.106521622212181e-17	3.0065704340806856e-16	6.80063340492486e-19
53300000	0.0007148029071243031	-1.5476022424274022e-18	-7.385732214733676e-33	8.224595712566358e-14	1.5015821054498913e-14	0.008570394185571503	-2.1187754228312883e-21	6.999002293092642e-17	1.106521622212181e-17	3.0065704340806856e-16	6.80063340492486e-19
53400000	0.0007148029071243031	-1.5476022424274022e-18	-7.385732214733676e-33	8.224595712566358e-14	1.5015821054498913e-14	0.008570394185571503	-2.118770741674648e-21	6.999002293092642e-17	1.106521622212181e-17	3.0065704340806856e-16	6.80063340492486e-19
53500000	0.0007148029071243031	-1.5476022424274022e-18	-7.385732214733676e-33	8.224595712566358e-14	1.5015821054498913e-14	0.008570394185571503	-2.1187660605180072e-21	6.999002293092642e-17	1.106521622212181e-17	3.0065704340806856e-16	6.80063340492486e-19
53600000	0.0007148029071243031	-1.5476022424274022e-18	-7.385732214733676e-33	8.224595712566358e-14	1.5015821054498913e-14	0.008570394185571503	-2.118761379361367e-21	6.999002293092642e-17	1.106521622212181e-17	3.0065704340806856e-16	6.80063340492486e-19
53700000	0.0007148029071243031	-1.5476022424274022e-18	-7.385732214733676e-33	8.224595712566358e-14	1.5015821054498913e-14	0.008570394185571503	-2.118756698204726e-21	6.999002293092642e-17	1.106521622212181e-17	3.0065704340806856e-16	6.80063340492486e-19
53800000	0.0007148029071243031	-1.5476022424274022e-18	-7.385732214733676e-33	8.224595712566358e-14	1.5015821054498913e-14	0.008570394185571503	-2.1187520170480858e-21	6.999002293092642e-17	1.106521622212181e-17	3.0065704340806856e-16	6.80063340492486e-19
53900000	0.0007148029071243031	-1.5476022424274022e-18	-7.385732214733676e-33	8.224595712566358e-14	1.5015821054498913e-14	0.008570394185571503	-2.1187473358914455e-21	6.999002293092642e-17	1.106521622212181e-17	3.0065704340806856e-16	6.80063340492486e-19
54000000	0.0007148029071243031	-1.5476022424274022e-18	-7.385732214733676e-33	8.224595712566358e-14	1.5015821054498913e-14	0.008570394185571503	-2.1187426547348047e-21	6.999002293092642e-17	1.106521622212181e-17	3.0065704340806856e-16	6.80063340492486e-19
54100000	0.0007148029071243031	-1.5476022424274022e-18	-7.385732214733676e-33	8.224595712566358e-14	1.5015821054498913e-14	0.008570394185571503	-2.1187379735781644e-21	6.999002293092642e-17	1.106521622212181e-17	3.0065704340806856e-16	6.80063340492486e-19
54200000	0.0007148029071243031	-1.5476022424274022e-18	-7.385732214733676e-33	8.224595712566358e-14	1.5015821054498913e-14	0.008570394185571503	-2.1187332924215237e-21	6.999002293092642e-17	1.106521622212181e-17	3.0065704340806856e-16	6.80063340492486e-19
54300000	0.0007148029071243031	-1.5476022424274022e-18	-7.385732214733676e-33	8.224595712566358e-14	1.5015821054498913e-14	0.008570394185571503	-2.1187286112648833e-21	6.999002293092642e-17	1.106521622212181e-17	3.0065704340806856e-16	6.80063340492486e-19
54400000	0.0007148029071243031	-1.5476022424274022e-18	-7.385732214733676e-33	8.224595712566358e-14	1.5015821054498913e-14	0.008570394185571503	-2.1187239301082426e-21	6.999002293092642e-17	1.106521622212181e-17	3.0065704340806856e-16	6.80063340492486e-19
54500000	0.0007148029071243031	-1.5476022424274022e-18	-7.385732214733676e-33	8.224595712566358e-14	1.5015821054498913e-14	0.008570394185571503	-2.1187192489516023e-21	6.999002293092642e-17	1.106521622212181e-17	3.0065704340806856e-16	6.80063340492486e-19
54600000	0.0007148029071243031	-1.5476022424274022e-18	-7.385732214733676e-33	8.224595712566358e-14	1.5015821054498913e-14	0.008570394185571503	-2.118714567794962e-21	6.999002293092642e-17	1.106521622212181e-17	3.0065704340806856e-16	6.80063340492486e-19
54700000	0.0007148029071243031	-1.5476022424274022e-18	-7.385732214733676e-33	8.224595712566358e-14	1.5015821054498913e-14	0.008570394185571503	-2.1187098866383212e-21	6.999002293092642e-17	1.106521622212181e-17	3.0065704340806856e-16	6.80063340492486e-19
54800000	0.0007148029071243031	-1.5476022424274022e-18	-7.385732214733676e-33	8.224595712566358e-14	1.5015821054498913e-14	0.008570394185571503	-2.118705205481681e-21	6.999002293092642e-17	1.106521622212181e-17	3.0065704340806856e-16	6.80063340492486e-19
54900000	0.0007148029071243031	-1.5476022424274022e-18	-7.385732214733676e-33	8.224595712566358e-14	1.5015821054498913e-14	0.008570394185571503	-2.11870052432504e-21	6.999002293092642e-17	1.106521622212181e-17	3.0065704340806856e-16	6.80063340492486e-19
55000000	0.0007148029071243031	-1.5476022424274022e-18	-7.385732214733676e-33	8.224595712566358e-14	1.5015821054498913e-14	0.008570394185571503	-2.1186958431683998e-21	6.999002293092642e-17	1.106521622212181e-17	3.0065704340806856e-16	6.80063340492486e-19
55100000	0.0007148029071243031	-1.5476022424274022e-18	-7.385732214733676e-33	8.224595712566358e-14	1.5015821054498913e-14	0.008570394185571503	-2.118691162011759e-21	6.999002293092642e-17	1.106521622212181e-17	3.0065704340806856e-16	6.80063340492486e-19
55200000	0.0007148029071243031	-1.5476022424274022e-18	-7.385732214733676e-33	8.224595712566358e-14	1.5015821054498913e-14	0.008570394185571503	-2.1186864808551187e-21	6.999002293092642e-17	1.106521622212181e-17	3.0065704340806856e-16	6.80063340492486e-19
55300000	0.0007148029071243031	-1.5476022424274022e-18	-7.385732214733676e-33	8.224595712566358e-14	1.5015821054498913e-14	0.008570394185571503	-2.118681799698478e-21	6.999002293092642e-17	1.106521622212181e-17	3.0065704340806856e-16	6.80063340492486e-19
55400000	0.0007148029071243031	-1.5476022424274022e-18	-7.385732214733676e-33	8.224595712566358e-14	1.5015821054498913e-14	0.008570394185571503	-2.1186771185418377e-21	6.999002293092642e-17	1.106521622212181e-17	3.0065704340806856e-16	6.80063340492486e-19
55500000	0.0007148029071243031	-1.5476022424274022e-18	-7.385732214733676e-33	8.224595712566358e-14	1.5015821054498913e-14	0.008570394185571503	-2.1186724373851973e-21	6.999002293092642e-17	1.106521622212181e-17	3.0065704340806856e-16	6.80063340492486e-19
55600000	0.0007148029071243031	-1.5476022424274022e-18	-7.385732214733676e-33	8.224595712566358e-14	1.5015821054498913e-14	0.008570394185571503	-2.1186677562285566e-21	6.999002293092642e-17	1.106521622212181e-17	3.0065704340806856e-16	6.80063340492486e-19
55700000	0.0007148029071243031	-1.5476022424274022e-18	-7.385732214733676e-33	8.224595712566358e-14	1.5015821054498913e-14	0.008570394185571503	-2.1186630750719163e-21	6.999002293092642e-17	1.106521622212181e-17	3.0065704340806856e-16	6.80063340492486e-19
55800000	0.0007148029071243031	-1.5476022424274022e-18	-7.385732214733676e-33	8.224595712566358e-14	1.5015821054498913e-14	0.008570394185571503	-2.1186583939152755e-21	6.999002293092642e-17	1.106521622212181e-17	3.0065704340806856e-16	6.80063340492486e-19
55900000	0.0007148029071243031	-1.5476022424274022e-18	-7.385732214733676e-33	8.224595712566358e-14	1.5015821054498913e-14	0.008570394185571503	-2.1186537127586352e-21	6.999002293092642e-17	1.106521622212181e-17	3.0065704340806856e-16	6.80063340492486e-19
56000000	0.0007148029071243031	-1.5476022424274022e-18	-7.385732214733676e-33	8.224595712566358e-14	1.5015821054498913e-14	0.008570394185571503	-2.1186490316019945e-21	6.999002293092642e-17	1.106521622212181e-17	3.0065704340806856e-16	6.80063340492486e-19
56100000	0.0007148029071243031	-1.5476022424274022e-18	-7.385732214733676e-33	8.224595712566358e-14	1.5015821054498913e-14	0.008570394185571503	-2.118644350445354e-21	6.999002293092642e-17	1.106521622212181e-17	3.0065704340806856e-16	6.80063340492486e-19
56200000	0.0007148029071243031	-1.5476022424274022e-18	-7.385732214733676e-33	8.224595712566358e-14	1.5015821054498913e-14	0.008570394185571503	-2.1186396692887134e-21	6.999002293092642e-17	1.106521622212181e-17	3.0065704340806856e-16	6.80063340492486e-19
56300000	0.0007148029071243031	-1.5476022424274022e-18	-7.385732214733676e-33	8.224595712566358e-14	1.5015821054498913e-14	0.008570394185571503	-2.118634988132073e-21	6.999002293092642e-17	1.106521622212181e-17	3.0065704340806856e-16	6.80063340492486e-19
56400000	0.0007148029071243031	-1.5476022424274022e-18	-7.385732214733676e-33	8.224595712566358e-14	1.5015821054498913e-14	0.008570394185571503	-2.1186303069754327e-21	6.999002293092642e-17	1.106521622212181e-17	3.0065704340806856e-16	6.80063340492486e-19
56500000	0.0007148029071243031	-1.5476022424274022e-18	-7.385732214733676e-33	8.224595712566358e-14	1.5015821054498913e-14	0.008570394185571503	-2.118625625818792e-21	6.999002293092642e-17	1.106521622212181e-17	3.0065704340806856e-16	6.80063340492486e-19
56600000	0.0007148029071243031	-1.5476022424274022e-18	-7.385732214733676e-33	8.224595712566358e-14	1.5015821054498913e-14	0.008570394185571503	-2.1186209446621517e-21	6.999002293092642e-17	1.106521622212181e-17	3.0065704340806856e-16	6.80063340492486e-19
56700000	0.0007148029071243031	-1.5476022424274022e-18	-7.385732214733676e-33	8.224595712566358e-14	1.5015821054498913e-14	0.008570394185571503	-2.118616263505511e-21	6.999002293092642e-17	1.106521622212181e-17	3.0065704340806856e-16	6.80063340492486e-19
56800000	0.0007148029071243031	-1.5476022424274022e-18	-7.385732214733676e-33	8.224595712566358e-14	1.5015821054498913e-14	0.008570394185571503	-2.1186115823488706e-21	6.999002293092642e-17	1.106521622212181e-17	3.0065704340806856e-16	6.80063340492486e-19
56900000	0.0007148029071243031	-1.5476022424274022e-18	-7.385732214733676e-33	8.224595712566358e-14	1.5015821054498913e-14	0.008570394185571503	-2.11860690119223e-21	6.999002293092642e-17	1.106521622212181e-17	3.0065704340806856e-16	6.80063340492486e-19
57000000	0.0007148029071243031	-1.5476022424274022e-18	-7.385732214733676e-33	8.224595712566358e-14	1.5015821054498913e-14	0.008570394185571503	-2.1186022200355895e-21	6.999002293092642e-17	1.106521622212181e-17	3.0065704340806856e-16	6.80063340492486e-19
57100000	0.0007148029071243031	-1.5476022424274022e-18	-7.385732214733676e-33	8.224595712566358e-14	1.5015821054498913e-14	0.008570394185571503	-2.118597538878949e-21	6.999002293092642e-17	1.106521622212181e-17	3.0065704340806856e-16	6.80063340492486e-19
57200000	0.0007148029071243031	-1.5476022424274022e-18	-7.385732214733676e-33	8.224595712566358e-14	1.5015821054498913e-14	0.008570394185571503	-2.1185928577223085e-21	6.999002293092642e-17	1.106521622212181e-17	3.0065704340806856e-16	6.80063340492486e-19
57300000	0.0007148029071243031	-1.5476022424274022e-18	-7.385732214733676e-33	8.224595712566358e-14	1.5015821054498913e-14	0.008570394185571503	-2.118588176565668e-21	6.999002293092642e-17	1.106521622212181e-17	3.0065704340806856e-16	6.80063340492486e-19
57400000	0.0007148029071243031	-1.5476022424274022e-18	-7.385732214733676e-33	8.224595712566358e-14	1.5015821054498913e-14	0.008570394185571503	-2.1185834954090274e-21	6.999002293092642e-17	1.106521622212181e-17	3.0065704340806856e-16	6.80063340492486e-19
57500000	0.0007148029071243031	-1.5476022424274022e-18	-7.385732214733676e-33	8.224595712566358e-14	1.5015821054498913e-14	0.008570394185571503	-2.118578814252387e-21	6.999002293092642e-17	1.106521622212181e-17	3.0065704340806856e-16	6.80063340492486e-19
57600000	0.0007148029071243031	-1.5476022424274022e-18	-7.385732214733676e-33	8.224595712566358e-14	1.5015821054498913e-14	0.008570394185571503	-2.1185741330957463e-21	6.999002293092642e-17	1.106521622212181e-17	3.0065704340806856e-16	6.80063340492486e-19
57700000	0.0007148029071243031	-1.5476022424274022e-18	-7.385732214733676e-33	8.224595712566358e-14	1.5015821054498913e-14	0.008570394185571503	-2.118569451939106e-21	6.999002293092642e-17	1.106521622212181e-17	3.0065704340806856e-16	6.80063340492486e-19
57800000	0.0007148029071243031	-1.5476022424274022e-18	-7.385732214733676e-33	8.224595712566358e-14	1.5015821054498913e-14	0.008570394185571503	-2.1185647707824653e-21	6.999002293092642e-17	1.106521622212181e-17	3.0065704340806856e-16	6.80063340492486e-19
57900000	0.0007148029071243031	-1.5476022424274022e-18	-7.385732214733676e-33	8.224595712566358e-14	1.5015821054498913e-14	0.008570394185571503	-2.118560089625825e-21	6.999002293092642e-17	1.106521622212181e-17	3.0065704340806856e-16	6.80063340492486e-19
58000000	0.0007148029071243031	-1.5476022424274022e-18	-7.385732214733676e-33	8.224595712566358e-14	1.5015821054498913e-14	0.008570394185571503	-2.1185554084691846e-21	6.999002293092642e-17	1.106521622212181e-17	3.0065704340806856e-16	6.80063340492486e-19
58100000	0.0007148029071243031	-1.5476022424274022e-18	-7.385732214733676e-33	8.224595712566358e-14	1.5015821054498913e-14	0.008570394185571503	-2.118550727312544e-21	6.999002293092642e-17	1.106521622212181e-17	3.0065704340806856e-16	6.80063340492486e-19
58200000	0.0007148029071243031	-1.5476022424274022e-18	-7.385732214733676e-33	8.224595712566358e-14	1.5015821054498913e-14	0.008570394185571503	-2.1185460461559035e-21	6.999002293092642e-17	1.106521622212181e-17	3.0065704340806856e-16	6.80063340492486e-19
58300000	0.0007148029071243031	-1.5476022424274022e-18	-7.385732214733676e-33	8.224595712566358e-14	1.5015821054498913e-14	0.008570394185571503	-2.1185413649992628e-21	6.999002293092642e-17	1.106521622212181e-17	3.0065704340806856e-16	6.80063340492486e-19
58400000	0.0007148029071243031	-1.5476022424274022e-18	-7.385732214733676e-33	8.224595712566358e-14	1.5015821054498913e-14	0.008570394185571503	-2.1185366838426224e-21	6.999002293092642e-17	1.106521622212181e-17	3.0065704340806856e-16	6.80063340492486e-19
58500000	0.0007148029071243031	-1.5476022424274022e-18	-7.385732214733676e-33	8.224595712566358e-14	1.5015821054498913e-14	0.008570394185571503	-2.1185320026859817e-21	6.999002293092642e-17	1.106521622212181e-17	3.0065704340806856e-16	6.80063340492486e-19
58600000	0.0007148029071243031	-1.5476022424274022e-18	-7.385732214733676e-33	8.224595712566358e-14	1.5015821054498913e-14	0.008570394185571503	-2.1185273215293414e-21	6.999002293092642e-17	1.106521622212181e-17	3.0065704340806856e-16	6.80063340492486e-19
58700000	0.0007148029071243031	-1.5476022424274022e-18	-7.385732214733676e-33	8.224595712566358e-14	1.5015821054498913e-14	0.008570394185571503	-2.1185226403727007e-21	6.999002293092642e-17	1.106521622212181e-17	3.0065704340806856e-16	6.80063340492486e-19
58800000	0.0007148029071243031	-1.5476022424274022e-18	-7.385732214733676e-33	8.224595712566358e-14	1.5015821054498913e-14	0.008570394185571503	-2.1185179592160603e-21	6.999002293092642e-17	1.106521622212181e-17	3.0065704340806856e-16	6.80063340492486e-19
58900000	0.0007148029071243031	-1.5476022424274022e-18	-7.385732214733676e-33	8.224595712566358e-14	1.5015821054498913e-14	0.008570394185571503	-2.11851327805942e-21	6.999002293092642e-17	1.106521622212181e-17	3.0065704340806856e-16	6.80063340492486e-19
59000000	0.0007148029071243031	-1.5476022424274022e-18	-7.385732214733676e-33	8.224595712566358e-14	1.5015821054498913e-14	0.008570394185571503	-2.1185085969027793e-21	6.999002293092642e-17	1.106521622212181e-17	3.0065704340806856e-16	6.80063340492486e-19
59100000	0.0007148029071243031	-1.5476022424274022e-18	-7.385732214733676e-33	8.224595712566358e-14	1.5015821054498913e-14	0.008570394185571503	-2.118503915746139e-21	6.999002293092642e-17	1.106521622212181e-17	3.0065704340806856e-16	6.80063340492486e-19
59200000	0.0007148029071243031	-1.5476022424274022e-18	-7.385732214733676e-33	8.224595712566358e-14	1.5015821054498913e-14	0.008570394185571503	-2.118499234589498e-21	6.999002293092642e-17	1.106521622212181e-17	3.0065704340806856e-16	6.80063340492486e-19
59300000	0.0007148029071243031	-1.5476022424274022e-18	-7.385732214733676e-33	8.224595712566358e-14	1.5015821054498913e-14	0.008570394185571503	-2.118494553432858e-21	6.999002293092642e-17	1.106521622212181e-17	3.0065704340806856e-16	6.80063340492486e-19
59400000	0.0007148029071243031	-1.5476022424274022e-18	-7.385732214733676e-33	8.224595712566358e-14	1.5015821054498913e-14	0.008570394185571503	-2.118489872276217e-21	6.999002293092642e-17	1.106521622212181e-17	3.0065704340806856e-16	6.80063340492486e-19
59500000	0.0007148029071243031	-1.5476022424274022e-18	-7.385732214733676e-33	8.224595712566358e-14	1.5015821054498913e-14	0.008570394185571503	-2.1184851911195768e-21	6.999002293092642e-17	1.106521622212181e-17	3.0065704340806856e-16	6.80063340492486e-19
59600000	0.0007148029071243031	-1.5476022424274022e-18	-7.385732214733676e-33	8.224595712566358e-14	1.5015821054498913e-14	0.008570394185571503	-2.118480509962936e-21	6.999002293092642e-17	1.106521622212181e-17	3.0065704340806856e-16	6.80063340492486e-19
59700000	0.0007148029071243031	-1.5476022424274022e-18	-7.385732214733676e-33	8.224595712566358e-14	1.5015821054498913e-14	0.008570394185571503	-2.1184758288062957e-21	6.999002293092642e-17	1.106521622212181e-17	3.0065704340806856e-16	6.80063340492486e-19
59800000	0.0007148029071243031	-1.5476022424274022e-18	-7.385732214733676e-33	8.224595712566358e-14	1.5015821054498913e-14	0.008570394185571503	-2.1184711476496554e-21	6.999002293092642e-17	1.106521622212181e-17	3.0065704340806856e-16	6.80063340492486e-19
59900000	0.0007148029071243031	-1.5476022424274022e-18	-7.385732214733676e-33	8.224595712566358e-14	1.5015821054498913e-14	0.008570394185571503	-2.1184664664930146e-21	6.999002293092642e-17	1.106521622212181e-17	3.0065704340806856e-16	6.80063340492486e-19
60000000	0.0007148029071243031	-1.5476022424274022e-18	-7.385732214733676e-33	8.224595712566358e-14	1.5015821054498913e-14	0.008570394185571503	-2.1184617853363743e-21	6.999002293092642e-17	1.106521622212181e-17	3.0065704340806856e-16	6.80063340492486e-19
60100000	0.0007148029071243031	-1.5476022424274022e-18	-7.385732214733676e-33	8.224595712566358e-14	1.5015821054498913e-14	0.008570394185571503	-2.1184571041797336e-21	6.999002293092642e-17	1.106521622212181e-17	3.0065704340806856e-16	6.80063340492486e-19
60200000	0.0007148029071243031	-1.5476022424274022e-18	-7.385732214733676e-33	8.224595712566358e-14	1.5015821054498913e-14	0.008570394185571503	-2.1184524230230932e-21	6.999002293092642e-17	1.106521622212181e-17	3.0065704340806856e-16	6.80063340492486e-19
60300000	0.0007148029071243031	-1.5476022424274022e-18	-7.385732214733676e-33	8.224595712566358e-14	1.5015821054498913e-14	0.008570394185571503	-2.1184477418664525e-21	6.999002293092642e-17	1.106521622212181e-17	3.0065704340806856e-16	6.80063340492486e-19
60400000	0.0007148029071243031	-1.5476022424274022e-18	-7.385732214733676e-33	8.224595712566358e-14	1.5015821054498913e-14	0.008570394185571503	-2.118443060709812e-21	6.999002293092642e-17	1.106521622212181e-17	3.0065704340806856e-16	6.80063340492486e-19
60500000	0.0007148029071243031	-1.5476022424274022e-18	-7.385732214733676e-33	8.224595712566358e-14	1.5015821054498913e-14	0.008570394185571503	-2.118438379553172e-21	6.999002293092642e-17	1.106521622212181e-17	3.0065704340806856e-16	6.80063340492486e-19
60600000	0.0007148029071243031	-1.5476022424274022e-18	-7.385732214733676e-33	8.224595712566358e-14	1.5015821054498913e-14	0.008570394185571503	-2.118433698396531e-21	6.999002293092642e-17	1.106521622212181e-17	3.0065704340806856e-16	6.80063340492486e-19
60700000	0.0007148029071243031	-1.5476022424274022e-18	-7.385732214733676e-33	8.224595712566357e-14	1.5015821054498913e-14	0.008570394185571503	-2.1184290172398908e-21	6.999002293092642e-17	1.106521622212181e-17	3.0065704340806856e-16	6.80063340492486e-19
60800000	0.0007148029071243031	-1.5476022424274022e-18	-7.385732214733676e-33	8.224595712566357e-14	1.5015821054498913e-14	0.008570394185571503	-2.11842433608325e-21	6.999002293092642e-17	1.106521622212181e-17	3.0065704340806856e-16	6.80063340492486e-19
60900000	0.0007148029071243031	-1.5476022424274022e-18	-7.385732214733676e-33	8.224595712566357e-14	1.5015821054498913e-14	0.008570394185571503	-2.1184196549266097e-21	6.999002293092642e-17	1.106521622212181e-17	3.0065704340806856e-16	6.80063340492486e-19
61000000	0.0007148029071243031	-1.5476022424274022e-18	-7.385732214733676e-33	8.224595712566357e-14	1.5015821054498913e-14	0.008570394185571503	-2.118414973769969e-21	6.999002293092642e-17	1.106521622212181e-17	3.0065704340806856e-16	6.80063340492486e-19
61100000	0.0007148029071243031	-1.5476022424274022e-18	-7.385732214733676e-33	8.224595712566357e-14	1.5015821054498913e-14	0.008570394185571503	-2.1184102926133286e-21	6.999002293092642e-17	1.106521622212181e-17	3.0065704340806856e-16	6.80063340492486e-19
61200000	0.0007148029071243031	-1.5476022424274022e-18	-7.385732214733676e-33	8.224595712566357e-14	1.5015821054498913e-14	0.008570394185571503	-2.118405611456688e-21	6.999002293092642e-17	1.106521622212181e-17	3.0065704340806856e-16	6.80063340492486e-19
61300000	0.0007148029071243031	-1.5476022424274022e-18	-7.385732214733676e-33	8.224595712566357e-14	1.5015821054498913e-14	0.008570394185571503	-2.1184009303000476e-21	6.999002293092642e-17	1.106521622212181e-17	3.0065704340806856e-16	6.80063340492486e-19
61400000	0.0007148029071243031	-1.5476022424274022e-18	-7.385732214733676e-33	8.224595712566357e-14	1.5015821054498913e-14	0.008570394185571503	-2.1183962491434072e-21	6.999002293092642e-17	1.106521622212181e-17	3.0065704340806856e-16	6.80063340492486e-19
61500000	0.0007148029071243031	-1.5476022424274022e-18	-7.385732214733676e-33	8.224595712566357e-14	1.5015821054498913e-14	0.008570394185571503	-2.1183915679867665e-21	6.999002293092642e-17	1.106521622212181e-17	3.0065704340806856e-16	6.80063340492486e-19
61600000	0.0007148029071243031	-1.5476022424274022e-18	-7.385732214733676e-33	8.224595712566357e-14	1.5015821054498913e-14	0.008570394185571503	-2.118386886830126e-21	6.999002293092642e-17	1.106521622212181e-17	3.0065704340806856e-16	6.80063340492486e-19
61700000	0.0007148029071243031	-1.5476022424274022e-18	-7.385732214733676e-33	8.224595712566357e-14	1.5015821054498913e-14	0.008570394185571503	-2.1183822056734854e-21	6.999002293092642e-17	1.106521622212181e-17	3.0065704340806856e-16	6.80063340492486e-19
61800000	0.0007148029071243031	-1.5476022424274022e-18	-7.385732214733676e-33	8.224595712566357e-14	1.5015821054498913e-14	0.008570394185571503	-2.118377524516845e-21	6.999002293092642e-17	1.106521622212181e-17	3.0065704340806856e-16	6.80063340492486e-19
61900000	0.0007148029071243031	-1.5476022424274022e-18	-7.385732214733676e-33	8.224595712566357e-14	1.5015821054498913e-14	0.008570394185571503	-2.1183728433602044e-21	6.999002293092642e-17	1.106521622212181e-17	3.0065704340806856e-16	6.80063340492486e-19
62000000	0.0007148029071243031	-1.5476022424274022e-18	-7.385732214733676e-33	8.224595712566357e-14	1.5015821054498913e-14	0.008570394185571503	-2.118368162203564e-21	6.999002293092642e-17	1.106521622212181e-17	3.0065704340806856e-16	6.80063340492486e-19
62100000	0.0007148029071243031	-1.5476022424274022e-18	-7.385732214733676e-33	8.224595712566357e-14	1.5015821054498913e-14	0.008570394185571503	-2.1183634810469237e-21	6.999002293092642e-17	1.106521622212181e-17	3.0065704340806856e-16	6.80063340492486e-19
62200000	0.0007148029071243031	-1.5476022424274022e-18	-7.385732214733676e-33	8.224595712566357e-14	1.5015821054498913e-14	0.008570394185571503	-2.118358799890283e-21	6.999002293092642e-17	1.106521622212181e-17	3.0065704340806856e-16	6.80063340492486e-19
62300000	0.0007148029071243031	-1.5476022424274022e-18	-7.385732214733676e-33	8.224595712566357e-14	1.5015821054498913e-14	0.008570394185571503	-2.1183541187336426e-21	6.999002293092642e-17	1.106521622212181e-17	3.0065704340806856e-16	6.80063340492486e-19
62400000	0.0007148029071243031	-1.5476022424274022e-18	-7.385732214733676e-33	8.224595712566357e-14	1.5015821054498913e-14	0.008570394185571503	-2.118349437577002e-21	6.999002293092642e-17	1.106521622212181e-17	3.0065704340806856e-16	6.80063340492486e-19
62500000	0.0007148029071243031	-1.5476022424274022e-18	-7.385732214733676e-33	8.224595712566357e-14	1.5015821054498913e-14	0.008570394185571503	-2.1183447564203616e-21	6.999002293092642e-17	1.106521622212181e-17	3.0065704340806856e-16	6.80063340492486e-19
62600000	0.0007148029071243031	-1.5476022424274022e-18	-7.385732214733676e-33	8.224595712566357e-14	1.5015821054498913e-14	0.008570394185571503	-2.118340075263721e-21	6.999002293092642e-17	1.106521622212181e-17	3.0065704340806856e-16	6.80063340492486e-19
62700000	0.0007148029071243031	-1.5476022424274022e-18	-7.385732214733676e-33	8.224595712566357e-14	1.5015821054498913e-14	0.008570394185571503	-2.1183353941070805e-21	6.999002293092642e-17	1.106521622212181e-17	3.0065704340806856e-16	6.80063340492486e-19
62800000	0.0007148029071243031	-1.5476022424274022e-18	-7.385732214733676e-33	8.224595712566357e-14	1.5015821054498913e-14	0.008570394185571503	-2.1183307129504398e-21	6.999002293092642e-17	1.106521622212181e-17	3.0065704340806856e-16	6.80063340492486e-19
62900000	0.0007148029071243031	-1.5476022424274022e-18	-7.385732214733676e-33	8.224595712566357e-14	1.5015821054498913e-14	0.008570394185571503	-2.1183260317937994e-21	6.999002293092642e-17	1.106521622212181e-17	3.0065704340806856e-16	6.80063340492486e-19
63000000	0.0007148029071243031	-1.5476022424274022e-18	-7.385732214733676e-33	8.224595712566357e-14	1.5015821054498913e-14	0.008570394185571503	-2.118321350637159e-21	6.999002293092642e-17	1.106521622212181e-17	3.0065704340806856e-16	6.80063340492486e-19
63100000	0.0007148029071243031	-1.5476022424274022e-18	-7.385732214733676e-33	8.224595712566357e-14	1.5015821054498913e-14	0.008570394185571503	-2.1183166694805184e-21	6.999002293092642e-17	1.106521622212181e-17	3.0065704340806856e-16	6.80063340492486e-19
63200000	0.0007148029071243031	-1.5476022424274022e-18	-7.385732214733676e-33	8.224595712566357e-14	1.5015821054498913e-14	0.008570394185571503	-2.118311988323878e-21	6.999002293092642e-17	1.106521622212181e-17	3.0065704340806856e-16	6.80063340492486e-19
63300000	0.0007148029071243031	-1.5476022424274022e-18	-7.385732214733676e-33	8.224595712566357e-14	1.5015821054498913e-14	0.008570394185571503	-2.1183073071672373e-21	6.999002293092642e-17	1.106521622212181e-17	3.0065704340806856e-16	6.80063340492486e-19
63400000	0.0007148029071243031	-1.5476022424274022e-18	-7.385732214733676e-33	8.224595712566357e-14	1.5015821054498913e-14	0.008570394185571503	-2.118302626010597e-21	6.999002293092642e-17	1.106521622212181e-17	3.0065704340806856e-16	6.80063340492486e-19
63500000	0.0007148029071243031	-1.5476022424274022e-18	-7.385732214733676e-33	8.224595712566357e-14	1.5015821054498913e-14	0.008570394185571503	-2.1182979448539562e-21	6.999002293092642e-17	1.106521622212181e-17	3.0065704340806856e-16	6.80063340492486e-19
63600000	0.000714802907124303	-1.5476022424274022e-18	-7.385732214733676e-33	8.224595712566357e-14	1.5015821054498913e-14	0.008570394185571503	-2.118293263697316e-21	6.999002293092642e-17	1.106521622212181e-17	3.0065704340806856e-16	6.80063340492486e-19
63700000	0.000714802907124303	-1.5476022424274022e-18	-7.385732214733676e-33	8.224595712566357e-14	1.5015821054498913e-14	0.008570394185571503	-2.118288582540675e-21	6.999002293092642e-17	1.106521622212181e-17	3.0065704340806856e-16	6.80063340492486e-19
63800000	0.000714802907124303	-1.5476022424274022e-18	-7.385732214733676e-33	8.224595712566357e-14	1.5015821054498913e-14	0.008570394185571503	-2.118283901384035e-21	6.999002293092642e-17	1.106521622212181e-17	3.0065704340806856e-16	6.80063340492486e-19
63900000	0.000714802907124303	-1.5476022424274022e-18	-7.385732214733676e-33	8.224595712566357e-14	1.5015821054498913e-14	0.008570394185571503	-2.1182792202273945e-21	6.999002293092642e-17	1.106521622212181e-17	3.0065704340806856e-16	6.80063340492486e-19
64000000	0.000714802907124303	-1.5476022424274022e-18	-7.385732214733676e-33	8.224595712566357e-14	1.5015821054498913e-14	0.008570394185571503	-2.1182745390707538e-21	6.999002293092642e-17	1.106521622212181e-17	3.0065704340806856e-16	6.800633404924861e-19
64100000	0.000714802907124303	-1.5476022424274022e-18	-7.385732214733676e-33	8.224595712566357e-14	1.5015821054498913e-14	0.008570394185571503	-2.1182698579141134e-21	6.999002293092642e-17	1.106521622212181e-17	3.0065704340806856e-16	6.800633404924861e-19
64200000	0.000714802907124303	-1.5476022424274022e-18	-7.385732214733676e-33	8.224595712566357e-14	1.5015821054498913e-14	0.008570394185571503	-2.1182651767574727e-21	6.999002293092642e-17	1.106521622212181e-17	3.0065704340806856e-16	6.800633404924861e-19
64300000	0.000714802907124303	-1.5476022424274022e-18	-7.385732214733676e-33	8.224595712566357e-14	1.5015821054498913e-14	0.008570394185571503	-2.1182604956008324e-21	6.999002293092642e-17	1.106521622212181e-17	3.0065704340806856e-16	6.800633404924861e-19
64400000	0.000714802907124303	-1.5476022424274022e-18	-7.385732214733676e-33	8.224595712566357e-14	1.5015821054498913e-14	0.008570394185571503	-2.1182558144441916e-21	6.999002293092642e-17	1.106521622212181e-17	3.0065704340806856e-16	6.800633404924861e-19
64500000	0.000714802907124303	-1.5476022424274022e-18	-7.385732214733676e-33	8.224595712566357e-14	1.5015821054498913e-14	0.008570394185571503	-2.1182511332875513e-21	6.999002293092642e-17	1.106521622212181e-17	3.0065704340806856e-16	6.800633404924861e-19
64600000	0.000714802907124303	-1.5476022424274022e-18	-7.385732214733676e-33	8.224595712566357e-14	1.5015821054498913e-14	0.008570394185571503	-2.118246452130911e-21	6.999002293092642e-17	1.106521622212181e-17	3.0065704340806856e-16	6.800633404924861e-19
64700000	0.000714802907124303	-1.5476022424274022e-18	-7.385732214733676e-33	8.224595712566357e-14	1.5015821054498913e-14	0.008570394185571503	-2.1182417709742702e-21	6.999002293092642e-17	1.106521622212181e-17	3.0065704340806856e-16	6.800633404924861e-19
64800000	0.000714802907124303	-1.5476022424274022e-18	-7.385732214733676e-33	8.224595712566355e-14	1.5015821054498913e-14	0.008570394185571503	-2.11823708981763e-21	6.999002293092642e-17	1.106521622212181e-17	3.0065704340806856e-16	6.800633404924861e-19
64900000	0.000714802907124303	-1.5476022424274022e-18	-7.385732214733676e-33	8.224595712566355e-14	1.5015821054498913e-14	0.008570394185571503	-2.118232408660989e-21	6.999002293092642e-17	1.106521622212181e-17	3.0065704340806856e-16	6.800633404924861e-19
65000000	0.000714802907124303	-1.5476022424274022e-18	-7.385732214733676e-33	8.224595712566355e-14	1.5015821054498913e-14	0.008570394185571503	-2.118227727504349e-21	6.999002293092642e-17	1.106521622212181e-17	3.0065704340806856e-16	6.800633404924861e-19
65100000	0.000714802907124303	-1.5476022424274022e-18	-7.385732214733676e-33	8.224595712566355e-14	1.5015821054498913e-14	0.008570394185571503	-2.118223046347708e-21	6.999002293092642e-17	1.106521622212181e-17	3.0065704340806856e-16	6.800633404924861e-19
65200000	0.000714802907124303	-1.5476022424274022e-18	-7.385732214733676e-33	8.224595712566355e-14	1.5015821054498913e-14	0.008570394185571503	-2.1182183651910678e-21	6.999002293092642e-17	1.106521622212181e-17	3.0065704340806856e-16	6.800633404924861e-19
65300000	0.000714802907124303	-1.5476022424274022e-18	-7.385732214733676e-33	8.224595712566355e-14	1.5015821054498913e-14	0.008570394185571503	-2.118213684034427e-21	6.999002293092642e-17	1.106521622212181e-17	3.0065704340806856e-16	6.800633404924861e-19
65400000	0.000714802907124303	-1.5476022424274022e-18	-7.385732214733676e-33	8.224595712566355e-14	1.5015821054498913e-14	0.008570394185571503	-2.1182090028777867e-21	6.999002293092642e-17	1.106521622212181e-17	3.0065704340806856e-16	6.800633404924861e-19
65500000	0.000714802907124303	-1.5476022424274022e-18	-7.385732214733676e-33	8.224595712566355e-14	1.5015821054498913e-14	0.008570394185571503	-2.1182043217211463e-21	6.999002293092642e-17	1.106521622212181e-17	3.0065704340806856e-16	6.800633404924861e-19
65600000	0.000714802907124303	-1.5476022424274022e-18	-7.385732214733676e-33	8.224595712566355e-14	1.5015821054498913e-14	0.008570394185571503	-2.1181996405645056e-21	6.999002293092642e-17	1.106521622212181e-17	3.0065704340806856e-16	6.800633404924861e-19
65700000	0.000714802907124303	-1.5476022424274022e-18	-7.385732214733676e-33	8.224595712566355e-14	1.5015821054498913e-14	0.008570394185571503	-2.1181949594078653e-21	6.999002293092642e-17	1.106521622212181e-17	3.0065704340806856e-16	6.800633404924861e-19
65800000	0.000714802907124303	-1.5476022424274022e-18	-7.385732214733676e-33	8.224595712566355e-14	1.5015821054498913e-14	0.008570394185571503	-2.1181902782512246e-21	6.999002293092642e-17	1.106521622212181e-17	3.0065704340806856e-16	6.800633404924861e-19
65900000	0.000714802907124303	-1.5476022424274022e-18	-7.385732214733676e-33	8.224595712566355e-14	1.5015821054498913e-14	0.008570394185571503	-2.1181855970945842e-21	6.999002293092642e-17	1.106521622212181e-17	3.0065704340806856e-16	6.800633404924861e-19
66000000	0.000714802907124303	-1.5476022424274022e-18	-7.385732214733676e-33	8.224595712566355e-14	1.5015821054498913e-14	0.008570394185571503	-2.1181809159379435e-21	6.999002293092642e-17	1.106521622212181e-17	3.0065704340806856e-16	6.800633404924861e-19
66100000	0.000714802907124303	-1.5476022424274022e-18	-7.385732214733676e-33	8.224595712566355e-14	1.5015821054498913e-14	0.008570394185571503	-2.118176234781303e-21	6.999002293092642e-17	1.106521622212181e-17	3.0065704340806856e-16	6.800633404924861e-19
66200000	0.000714802907124303	-1.5476022424274022e-18	-7.385732214733676e-33	8.224595712566355e-14	1.5015821054498913e-14	0.008570394185571503	-2.1181715536246624e-21	6.999002293092642e-17	1.106521622212181e-17	3.0065704340806856e-16	6.800633404924861e-19
66300000	0.000714802907124303	-1.5476022424274022e-18	-7.385732214733676e-33	8.224595712566355e-14	1.5015821054498913e-14	0.008570394185571503	-2.118166872468022e-21	6.999002293092642e-17	1.106521622212181e-17	3.0065704340806856e-16	6.800633404924861e-19
66400000	0.000714802907124303	-1.5476022424274022e-18	-7.385732214733676e-33	8.224595712566355e-14	1.5015821054498913e-14	0.008570394185571503	-2.1181621913113817e-21	6.999002293092642e-17	1.106521622212181e-17	3.0065704340806856e-16	6.800633404924861e-19
66500000	0.000714802907124303	-1.5476022424274022e-18	-7.385732214733676e-33	8.224595712566355e-14	1.5015821054498913e-14	0.008570394185571503	-2.118157510154741e-21	6.999002293092642e-17	1.106521622212181e-17	3.0065704340806856e-16	6.800633404924861e-19
66600000	0.000714802907124303	-1.5476022424274022e-18	-7.385732214733676e-33	8.224595712566355e-14	1.5015821054498913e-14	0.008570394185571503	-2.1181528289981007e-21	6.999002293092642e-17	1.106521622212181e-17	3.0065704340806856e-16	6.800633404924861e-19
66700000	0.000714802907124303	-1.5476022424274022e-18	-7.385732214733676e-33	8.224595712566355e-14	1.5015821054498913e-14	0.008570394185571503	-2.11814814784146e-21	6.999002293092642e-17	1.106521622212181e-17	3.0065704340806856e-16	6.800633404924861e-19
66800000	0.000714802907124303	-1.5476022424274022e-18	-7.385732214733676e-33	8.224595712566355e-14	1.5015821054498913e-14	0.008570394185571503	-2.1181434666848196e-21	6.999002293092642e-17	1.106521622212181e-17	3.0065704340806856e-16	6.800633404924861e-19
66900000	0.000714802907124303	-1.5476022424274022e-18	-7.385732214733676e-33	8.224595712566355e-14	1.5015821054498913e-14	0.008570394185571503	-2.118138785528179e-21	6.999002293092642e-17	1.106521622212181e-17	3.0065704340806856e-16	6.800633404924861e-19
67000000	0.000714802907124303	-1.5476022424274022e-18	-7.385732214733676e-33	8.224595712566355e-14	1.5015821054498913e-14	0.008570394185571503	-2.1181341043715385e-21	6.999002293092642e-17	1.106521622212181e-17	3.0065704340806856e-16	6.800633404924861e-19
67100000	0.000714802907124303	-1.5476022424274022e-18	-7.385732214733676e-33	8.224595712566355e-14	1.5015821054498913e-14	0.008570394185571503	-2.1181294232148982e-21	6.999002293092642e-17	1.106521622212181e-17	3.0065704340806856e-16	6.800633404924861e-19
67200000	0.000714802907124303	-1.5476022424274022e-18	-7.385732214733676e-33	8.224595712566355e-14	1.5015821054498913e-14	0.008570394185571503	-2.1181247420582575e-21	6.999002293092642e-17	1.106521622212181e-17	3.0065704340806856e-16	6.800633404924861e-19
67300000	0.000714802907124303	-1.5476022424274022e-18	-7.385732214733676e-33	8.224595712566355e-14	1.5015821054498913e-14	0.008570394185571503	-2.118120060901617e-21	6.999002293092642e-17	1.106521622212181e-17	3.0065704340806856e-16	6.800633404924861e-19
67400000	0.000714802907124303	-1.5476022424274022e-18	-7.385732214733676e-33	8.224595712566355e-14	1.5015821054498913e-14	0.008570394185571503	-2.1181153797449764e-21	6.999002293092642e-17	1.106521622212181e-17	3.0065704340806856e-16	6.800633404924861e-19
67500000	0.000714802907124303	-1.5476022424274022e-18	-7.385732214733676e-33	8.224595712566355e-14	1.5015821054498913e-14	0.008570394185571503	-2.118110698588336e-21	6.999002293092642e-17	1.106521622212181e-17	3.0065704340806856e-16	6.800633404924861e-19
67600000	0.000714802907124303	-1.5476022424274022e-18	-7.385732214733676e-33	8.224595712566355e-14	1.5015821054498913e-14	0.008570394185571503	-2.1181060174316954e-21	6.999002293092642e-17	1.106521622212181e-17	3.0065704340806856e-16	6.800633404924861e-19
67700000	0.000714802907124303	-1.5476022424274022e-18	-7.385732214733676e-33	8.224595712566355e-14	1.5015821054498913e-14	0.008570394185571503	-2.118101336275055e-21	6.999002293092642e-17	1.106521622212181e-17	3.0065704340806856e-16	6.800633404924861e-19
67800000	0.000714802907124303	-1.5476022424274022e-18	-7.385732214733676e-33	8.224595712566355e-14	1.5015821054498913e-14	0.008570394185571503	-2.1180966551184143e-21	6.999002293092642e-17	1.106521622212181e-17	3.0065704340806856e-16	6.800633404924861e-19
67900000	0.000714802907124303	-1.5476022424274022e-18	-7.385732214733676e-33	8.224595712566355e-14	1.5015821054498913e-14	0.008570394185571503	-2.118091973961774e-21	6.999002293092642e-17	1.106521622212181e-17	3.0065704340806856e-16	6.800633404924861e-19
68000000	0.000714802907124303	-1.5476022424274022e-18	-7.385732214733676e-33	8.224595712566355e-14	1.5015821054498913e-14	0.008570394185571503	-2.1180872928051336e-21	6.999002293092642e-17	1.106521622212181e-17	3.0065704340806856e-16	6.800633404924861e-19
68100000	0.000714802907124303	-1.5476022424274022e-18	-7.385732214733676e-33	8.224595712566355e-14	1.5015821054498913e-14	0.008570394185571503	-2.118082611648493e-21	6.999002293092642e-17	1.106521622212181e-17	3.0065704340806856e-16	6.800633404924861e-19
68200000	0.000714802907124303	-1.5476022424274022e-18	-7.385732214733676e-33	8.224595712566355e-14	1.5015821054498913e-14	0.008570394185571503	-2.1180779304918525e-21	6.999002293092642e-17	1.106521622212181e-17	3.0065704340806856e-16	6.800633404924861e-19
68300000	0.000714802907124303	-1.5476022424274022e-18	-7.385732214733676e-33	8.224595712566355e-14	1.5015821054498913e-14	0.008570394185571503	-2.118073249335212e-21	6.999002293092642e-17	1.106521622212181e-17	3.0065704340806856e-16	6.800633404924861e-19
68400000	0.000714802907124303	-1.5476022424274022e-18	-7.385732214733676e-33	8.224595712566355e-14	1.5015821054498913e-14	0.008570394185571503	-2.1180685681785715e-21	6.999002293092642e-17	1.106521622212181e-17	3.0065704340806856e-16	6.800633404924861e-19
68500000	0.000714802907124303	-1.5476022424274022e-18	-7.385732214733676e-33	8.224595712566355e-14	1.5015821054498913e-14	0.008570394185571503	-2.1180638870219308e-21	6.999002293092642e-17	1.106521622212181e-17	3.0065704340806856e-16	6.800633404924861e-19
68600000	0.000714802907124303	-1.5476022424274022e-18	-7.385732214733676e-33	8.224595712566355e-14	1.5015821054498913e-14	0.008570394185571503	-2.1180592058652904e-21	6.999002293092642e-17	1.106521622212181e-17	3.0065704340806856e-16	6.800633404924861e-19
68700000	0.000714802907124303	-1.5476022424274022e-18	-7.385732214733676e-33	8.224595712566355e-14	1.5015821054498913e-14	0.008570394185571503	-2.1180545247086497e-21	6.999002293092642e-17	1.106521622212181e-17	3.0065704340806856e-16	6.800633404924861e-19
68800000	0.000714802907124303	-1.5476022424274022e-18	-7.385732214733676e-33	8.224595712566355e-14	1.5015821054498913e-14	0.008570394185571503	-2.1180498435520093e-21	6.999002293092642e-17	1.106521622212181e-17	3.0065704340806856e-16	6.800633404924861e-19
68900000	0.000714802907124303	-1.5476022424274022e-18	-7.385732214733676e-33	8.224595712566355e-14	1.5015821054498913e-14	0.008570394185571503	-2.118045162395369e-21	6.999002293092642e-17	1.106521622212181e-17	3.0065704340806856e-16	6.800633404924861e-19
69000000	0.000714802907124303	-1.5476022424274022e-18	-7.385732214733676e-33	8.224595712566355e-14	1.5015821054498913e-14	0.008570394185571503	-2.1180404812387283e-21	6.999002293092642e-17	1.106521622212181e-17	3.0065704340806856e-16	6.800633404924861e-19
69100000	0.000714802907124303	-1.5476022424274022e-18	-7.385732214733676e-33	8.224595712566355e-14	1.5015821054498913e-14	0.008570394185571503	-2.118035800082088e-21	6.999002293092642e-17	1.106521622212181e-17	3.0065704340806856e-16	6.800633404924861e-19
69200000	0.000714802907124303	-1.5476022424274022e-18	-7.385732214733676e-33	8.224595712566355e-14	1.5015821054498913e-14	0.008570394185571503	-2.1180311189254472e-21	6.999002293092642e-17	1.106521622212181e-17	3.0065704340806856e-16	6.800633404924861e-19
69300000	0.000714802907124303	-1.5476022424274022e-18	-7.385732214733676e-33	8.224595712566355e-14	1.5015821054498913e-14	0.008570394185571503	-2.118026437768807e-21	6.999002293092642e-17	1.106521622212181e-17	3.0065704340806856e-16	6.800633404924861e-19
69400000	0.000714802907124303	-1.5476022424274022e-18	-7.385732214733676e-33	8.224595712566355e-14	1.5015821054498913e-14	0.008570394185571503	-2.118021756612166e-21	6.999002293092642e-17	1.106521622212181e-17	3.0065704340806856e-16	6.800633404924861e-19
69500000	0.000714802907124303	-1.5476022424274022e-18	-7.385732214733676e-33	8.224595712566355e-14	1.5015821054498913e-14	0.008570394185571503	-2.1180170754555258e-21	6.999002293092642e-17	1.106521622212181e-17	3.0065704340806856e-16	6.800633404924861e-19
69600000	0.000714802907124303	-1.5476022424274022e-18	-7.385732214733676e-33	8.224595712566355e-14	1.5015821054498913e-14	0.008570394185571503	-2.118012394298885e-21	6.999002293092642e-17	1.106521622212181e-17	3.0065704340806856e-16	6.800633404924861e-19
69700000	0.000714802907124303	-1.5476022424274022e-18	-7.385732214733676e-33	8.224595712566355e-14	1.5015821054498913e-14	0.008570394185571503	-2.1180077131422447e-21	6.999002293092642e-17	1.106521622212181e-17	3.0065704340806856e-16	6.800633404924861e-19
69800000	0.000714802907124303	-1.5476022424274022e-18	-7.385732214733676e-33	8.224595712566355e-14	1.5015821054498913e-14	0.008570394185571503	-2.1180030319856044e-21	6.999002293092642e-17	1.106521622212181e-17	3.0065704340806856e-16	6.800633404924861e-19
69900000	0.000714802907124303	-1.5476022424274022e-18	-7.385732214733676e-33	8.224595712566355e-14	1.5015821054498913e-14	0.008570394185571503	-2.1179983508289637e-21	6.999002293092642e-17	1.106521622212181e-17	3.0065704340806856e-16	6.800633404924861e-19
70000000	0.000714802907124303	-1.5476022424274022e-18	-7.385732214733676e-33	8.224595712566355e-14	1.5015821054498913e-14	0.008570394185571503	-2.1179936696723233e-21	6.999002293092642e-17	1.106521622212181e-17	3.0065704340806856e-16	6.800633404924861e-19
70100000	0.000714802907124303	-1.5476022424274022e-18	-7.385732214733676e-33	8.224595712566355e-14	1.5015821054498913e-14	0.008570394185571503	-2.1179889885156826e-21	6.999002293092642e-17	1.106521622212181e-17	3.0065704340806856e-16	6.800633404924861e-19
70200000	0.000714802907124303	-1.5476022424274022e-18	-7.385732214733676e-33	8.224595712566355e-14	1.5015821054498913e-14	0.008570394185571503	-2.1179843073590423e-21	6.999002293092642e-17	1.106521622212181e-17	3.0065704340806856e-16	6.800633404924861e-19
70300000	0.000714802907124303	-1.5476022424274022e-18	-7.385732214733676e-33	8.224595712566355e-14	1.5015821054498913e-14	0.008570394185571503	-2.1179796262024015e-21	6.999002293092642e-17	1.106521622212181e-17	3.0065704340806856e-16	6.800633404924861e-19
70400000	0.000714802907124303	-1.5476022424274022e-18	-7.385732214733676e-33	8.224595712566355e-14	1.5015821054498913e-14	0.008570394185571503	-2.1179749450457612e-21	6.999002293092642e-17	1.106521622212181e-17	3.0065704340806856e-16	6.800633404924861e-19
70500000	0.000714802907124303	-1.5476022424274022e-18	-7.385732214733676e-33	8.224595712566355e-14	1.5015821054498913e-14	0.008570394185571503	-2.117970263889121e-21	6.999002293092642e-17	1.106521622212181e-17	3.0065704340806856e-16	6.800633404924861e-19
70600000	0.000714802907124303	-1.5476022424274022e-18	-7.385732214733676e-33	8.224595712566355e-14	1.5015821054498913e-14	0.008570394185571503	-2.11796558273248e-21	6.999002293092642e-17	1.106521622212181e-17	3.0065704340806856e-16	6.800633404924861e-19
70700000	0.000714802907124303	-1.5476022424274022e-18	-7.385732214733676e-33	8.224595712566355e-14	1.5015821054498913e-14	0.008570394185571503	-2.1179609015758398e-21	6.999002293092642e-17	1.106521622212181e-17	3.0065704340806856e-16	6.800633404924861e-19
70800000	0.000714802907124303	-1.5476022424274022e-18	-7.385732214733676e-33	8.224595712566355e-14	1.5015821054498913e-14	0.008570394185571503	-2.117956220419199e-21	6.999002293092642e-17	1.106521622212181e-17	3.0065704340806856e-16	6.800633404924861e-19
70900000	0.000714802907124303	-1.5476022424274022e-18	-7.385732214733676e-33	8.224595712566355e-14	1.5015821054498913e-14	0.008570394185571503	-2.1179515392625587e-21	6.999002293092642e-17	1.106521622212181e-17	3.0065704340806856e-16	6.800633404924861e-19
71000000	0.000714802907124303	-1.5476022424274022e-18	-7.385732214733676e-33	8.224595712566355e-14	1.5015821054498913e-14	0.008570394185571503	-2.117946858105918e-21	6.999002293092642e-17	1.106521622212181e-17	3.0065704340806856e-16	6.800633404924861e-19
71100000	0.000714802907124303	-1.5476022424274022e-18	-7.385732214733676e-33	8.224595712566355e-14	1.5015821054498913e-14	0.008570394185571503	-2.1179421769492777e-21	6.999002293092642e-17	1.106521622212181e-17	3.0065704340806856e-16	6.800633404924861e-19
71200000	0.000714802907124303	-1.5476022424274022e-18	-7.385732214733676e-33	8.224595712566355e-14	1.5015821054498913e-14	0.008570394185571503	-2.117937495792637e-21	6.999002293092642e-17	1.106521622212181e-17	3.0065704340806856e-16	6.800633404924861e-19
71300000	0.000714802907124303	-1.5476022424274022e-18	-7.385732214733676e-33	8.224595712566355e-14	1.5015821054498913e-14	0.008570394185571503	-2.1179328146359966e-21	6.999002293092642e-17	1.106521622212181e-17	3.0065704340806856e-16	6.800633404924861e-19
71400000	0.000714802907124303	-1.5476022424274022e-18	-7.385732214733676e-33	8.224595712566355e-14	1.5015821054498913e-14	0.008570394185571503	-2.1179281334793563e-21	6.999002293092642e-17	1.106521622212181e-17	3.0065704340806856e-16	6.800633404924861e-19
71500000	0.000714802907124303	-1.5476022424274022e-18	-7.385732214733676e-33	8.224595712566355e-14	1.5015821054498913e-14	0.008570394185571503	-2.1179234523227155e-21	6.999002293092642e-17	1.106521622212181e-17	3.0065704340806856e-16	6.800633404924861e-19
71600000	0.000714802907124303	-1.5476022424274022e-18	-7.385732214733676e-33	8.224595712566355e-14	1.5015821054498913e-14	0.008570394185571503	-2.1179187711660752e-21	6.999002293092642e-17	1.106521622212181e-17	3.0065704340806856e-16	6.800633404924861e-19
71700000	0.000714802907124303	-1.5476022424274022e-18	-7.385732214733676e-33	8.224595712566355e-14	1.5015821054498913e-14	0.008570394185571503	-2.1179140900094345e-21	6.999002293092642e-17	1.106521622212181e-17	3.0065704340806856e-16	6.800633404924861e-19
71800000	0.000714802907124303	-1.5476022424274022e-18	-7.385732214733676e-33	8.224595712566355e-14	1.5015821054498913e-14	0.008570394185571503	-2.117909408852794e-21	6.999002293092642e-17	1.106521622212181e-17	3.0065704340806856e-16	6.800633404924861e-19
71900000	0.000714802907124303	-1.5476022424274022e-18	-7.385732214733676e-33	8.224595712566355e-14	1.5015821054498913e-14	0.008570394185571503	-2.1179047276961534e-21	6.999002293092642e-17	1.106521622212181e-17	3.0065704340806856e-16	6.800633404924861e-19
72000000	0.000714802907124303	-1.5476022424274022e-18	-7.385732214733676e-33	8.224595712566357e-14	1.5015821054498913e-14	0.008570394185571503	-2.117900046539513e-21	6.999002293092642e-17	1.106521622212181e-17	3.0065704340806856e-16	6.800633404924861e-19
72100000	0.000714802907124303	-1.5476022424274022e-18	-7.385732214733676e-33	8.224595712566357e-14	1.5015821054498913e-14	0.008570394185571503	-2.1178953653828727e-21	6.999002293092642e-17	1.106521622212181e-17	3.0065704340806856e-16	6.800633404924861e-19
72200000	0.000714802907124303	-1.5476022424274022e-18	-7.385732214733676e-33	8.224595712566357e-14	1.5015821054498913e-14	0.008570394185571503	-2.117890684226232e-21	6.999002293092642e-17	1.106521622212181e-17	3.0065704340806856e-16	6.800633404924861e-19
72300000	0.000714802907124303	-1.5476022424274022e-18	-7.385732214733676e-33	8.224595712566357e-14	1.5015821054498913e-14	0.008570394185571503	-2.1178860030695917e-21	6.999002293092642e-17	1.106521622212181e-17	3.0065704340806856e-16	6.800633404924861e-19
72400000	0.000714802907124303	-1.5476022424274022e-18	-7.385732214733676e-33	8.224595712566357e-14	1.5015821054498913e-14	0.008570394185571503	-2.117881321912951e-21	6.999002293092642e-17	1.106521622212181e-17	3.0065704340806856e-16	6.800633404924861e-19
72500000	0.000714802907124303	-1.5476022424274022e-18	-7.385732214733676e-33	8.224595712566357e-14	1.5015821054498913e-14	0.008570394185571503	-2.1178766407563106e-21	6.999002293092642e-17	1.106521622212181e-17	3.0065704340806856e-16	6.800633404924861e-19
72600000	0.000714802907124303	-1.5476022424274022e-18	-7.385732214733676e-33	8.224595712566357e-14	1.5015821054498913e-14	0.008570394185571503	-2.11787195959967e-21	6.999002293092642e-17	1.106521622212181e-17	3.0065704340806856e-16	6.800633404924861e-19
72700000	0.000714802907124303	-1.5476022424274022e-18	-7.385732214733676e-33	8.224595712566357e-14	1.5015821054498913e-14	0.008570394185571503	-2.1178672784430295e-21	6.999002293092642e-17	1.106521622212181e-17	3.0065704340806856e-16	6.800633404924861e-19
72800000	0.000714802907124303	-1.5476022424274022e-18	-7.385732214733676e-33	8.224595712566357e-14	1.5015821054498913e-14	0.008570394185571503	-2.1178625972863888e-21	6.999002293092642e-17	1.106521622212181e-17	3.0065704340806856e-16	6.800633404924861e-19
72900000	0.000714802907124303	-1.5476022424274022e-18	-7.385732214733676e-33	8.224595712566357e-14	1.5015821054498913e-14	0.008570394185571503	-2.1178579161297485e-21	6.999002293092642e-17	1.106521622212181e-17	3.0065704340806856e-16	6.800633404924861e-19
73000000	0.000714802907124303	-1.5476022424274022e-18	-7.385732214733676e-33	8.224595712566357e-14	1.5015821054498913e-14	0.008570394185571503	-2.117853234973108e-21	6.999002293092642e-17	1.106521622212181e-17	3.0065704340806856e-16	6.800633404924861e-19
73100000	0.000714802907124303	-1.5476022424274022e-18	-7.385732214733676e-33	8.224595712566357e-14	1.5015821054498913e-14	0.008570394185571503	-2.1178485538164674e-21	6.999002293092642e-17	1.106521622212181e-17	3.0065704340806856e-16	6.800633404924861e-19
73200000	0.000714802907124303	-1.5476022424274022e-18	-7.385732214733676e-33	8.224595712566357e-14	1.5015821054498913e-14	0.008570394185571503	-2.117843872659827e-21	6.999002293092642e-17	1.106521622212181e-17	3.0065704340806856e-16	6.800633404924861e-19
73300000	0.000714802907124303	-1.5476022424274022e-18	-7.385732214733676e-33	8.224595712566357e-14	1.5015821054498913e-14	0.008570394185571503	-2.1178391915031863e-21	6.999002293092642e-17	1.106521622212181e-17	3.0065704340806856e-16	6.800633404924861e-19
73400000	0.000714802907124303	-1.5476022424274022e-18	-7.385732214733676e-33	8.224595712566357e-14	1.5015821054498913e-14	0.008570394185571503	-2.117834510346546e-21	6.999002293092642e-17	1.106521622212181e-17	3.0065704340806856e-16	6.800633404924861e-19
73500000	0.000714802907124303	-1.5476022424274022e-18	-7.385732214733676e-33	8.224595712566357e-14	1.5015821054498913e-14	0.008570394185571503	-2.1178298291899053e-21	6.999002293092642e-17	1.106521622212181e-17	3.0065704340806856e-16	6.800633404924861e-19
73600000	0.000714802907124303	-1.5476022424274022e-18	-7.385732214733676e-33	8.224595712566357e-14	1.5015821054498913e-14	0.008570394185571503	-2.117825148033265e-21	6.999002293092642e-17	1.106521622212181e-17	3.0065704340806856e-16	6.800633404924861e-19
73700000	0.0007148029071243031	-1.5476022424274022e-18	-7.385732214733676e-33	8.224595712566357e-14	1.5015821054498913e-14	0.008570394185571503	-2.1178204668766242e-21	6.999002293092642e-17	1.106521622212181e-17	3.0065704340806856e-16	6.800633404924861e-19
73800000	0.0007148029071243031	-1.5476022424274022e-18	-7.385732214733676e-33	8.224595712566357e-14	1.5015821054498913e-14	0.008570394185571503	-2.117815785719984e-21	6.999002293092642e-17	1.106521622212181e-17	3.0065704340806856e-16	6.800633404924861e-19
73900000	0.0007148029071243031	-1.5476022424274022e-18	-7.385732214733676e-33	8.224595712566357e-14	1.5015821054498913e-14	0.008570394185571503	-2.1178111045633435e-21	6.999002293092642e-17	1.106521622212181e-17	3.0065704340806856e-16	6.800633404924861e-19
74000000	0.0007148029071243031	-1.5476022424274022e-18	-7.385732214733676e-33	8.224595712566357e-14	1.5015821054498913e-14	0.008570394185571503	-2.1178064234067028e-21	6.999002293092642e-17	1.106521622212181e-17	3.0065704340806856e-16	6.800633404924861e-19
74100000	0.0007148029071243031	-1.5476022424274022e-18	-7.385732214733676e-33	8.224595712566357e-14	1.5015821054498913e-14	0.008570394185571503	-2.1178017422500624e-21	6.999002293092642e-17	1.106521622212181e-17	3.0065704340806856e-16	6.800633404924861e-19
74200000	0.0007148029071243031	-1.5476022424274022e-18	-7.385732214733676e-33	8.224595712566357e-14	1.5015821054498913e-14	0.008570394185571503	-2.1177970610934217e-21	6.999002293092642e-17	1.106521622212181e-17	3.0065704340806856e-16	6.800633404924861e-19
74300000	0.0007148029071243031	-1.5476022424274022e-18	-7.385732214733676e-33	8.224595712566357e-14	1.5015821054498913e-14	0.008570394185571503	-2.1177923799367814e-21	6.999002293092642e-17	1.106521622212181e-17	3.0065704340806856e-16	6.800633404924861e-19
74400000	0.0007148029071243031	-1.5476022424274022e-18	-7.385732214733676e-33	8.224595712566357e-14	1.5015821054498913e-14	0.008570394185571503	-2.1177876987801407e-21	6.999002293092642e-17	1.106521622212181e-17	3.0065704340806856e-16	6.800633404924861e-19
74500000	0.0007148029071243031	-1.5476022424274022e-18	-7.385732214733676e-33	8.224595712566357e-14	1.5015821054498913e-14	0.008570394185571503	-2.1177830176235003e-21	6.999002293092642e-17	1.106521622212181e-17	3.0065704340806856e-16	6.800633404924861e-19
74600000	0.0007148029071243031	-1.5476022424274022e-18	-7.385732214733676e-33	8.224595712566357e-14	1.5015821054498913e-14	0.008570394185571503	-2.11777833646686e-21	6.999002293092642e-17	1.106521622212181e-17	3.0065704340806856e-16	6.800633404924861e-19
74700000	0.0007148029071243031	-1.5476022424274022e-18	-7.385732214733676e-33	8.224595712566357e-14	1.5015821054498913e-14	0.008570394185571503	-2.1177736553102193e-21	6.999002293092642e-17	1.106521622212181e-17	3.0065704340806856e-16	6.800633404924861e-19
74800000	0.0007148029071243031	-1.5476022424274022e-18	-7.385732214733676e-33	8.224595712566357e-14	1.5015821054498913e-14	0.008570394185571503	-2.117768974153579e-21	6.999002293092642e-17	1.106521622212181e-17	3.0065704340806856e-16	6.800633404924861e-19
74900000	0.0007148029071243031	-1.5476022424274022e-18	-7.385732214733676e-33	8.224595712566357e-14	1.5015821054498913e-14	0.008570394185571503	-2.1177642929969382e-21	6.999002293092642e-17	1.106521622212181e-17	3.0065704340806856e-16	6.800633404924861e-19
75000000	0.0007148029071243031	-1.5476022424274022e-18	-7.385732214733676e-33	8.224595712566357e-14	1.5015821054498913e-14	0.008570394185571503	-2.117759611840298e-21	6.999002293092642e-17	1.106521622212181e-17	3.0065704340806856e-16	6.800633404924861e-19
75100000	0.0007148029071243031	-1.5476022424274022e-18	-7.385732214733676e-33	8.224595712566357e-14	1.5015821054498913e-14	0.008570394185571503	-2.117754930683657e-21	6.999002293092642e-17	1.106521622212181e-17	3.0065704340806856e-16	6.800633404924861e-19
75200000	0.0007148029071243031	-1.5476022424274022e-18	-7.385732214733676e-33	8.224595712566357e-14	1.5015821054498913e-14	0.008570394185571503	-2.1177502495270168e-21	6.999002293092642e-17	1.106521622212181e-17	3.0065704340806856e-16	6.800633404924861e-19
75300000	0.0007148029071243031	-1.5476022424274022e-18	-7.385732214733676e-33	8.224595712566357e-14	1.5015821054498913e-14	0.008570394185571503	-2.117745568370376e-21	6.999002293092642e-17	1.106521622212181e-17	3.0065704340806856e-16	6.800633404924861e-19
75400000	0.0007148029071243031	-1.5476022424274022e-18	-7.385732214733676e-33	8.224595712566358e-14	1.5015821054498913e-14	0.008570394185571503	-2.1177408872137357e-21	6.999002293092642e-17	1.106521622212181e-17	3.0065704340806856e-16	6.800633404924861e-19
75500000	0.0007148029071243031	-1.5476022424274022e-18	-7.385732214733676e-33	8.224595712566358e-14	1.5015821054498913e-14	0.008570394185571503	-2.1177362060570954e-21	6.999002293092642e-17	1.106521622212181e-17	3.0065704340806856e-16	6.800633404924861e-19
75600000	0.0007148029071243031	-1.5476022424274022e-18	-7.385732214733676e-33	8.224595712566358e-14	1.5015821054498913e-14	0.008570394185571503	-2.1177315249004547e-21	6.999002293092642e-17	1.106521622212181e-17	3.0065704340806856e-16	6.800633404924861e-19
75700000	0.0007148029071243031	-1.5476022424274022e-18	-7.385732214733676e-33	8.224595712566358e-14	1.5015821054498913e-14	0.008570394185571503	-2.1177268437438143e-21	6.999002293092642e-17	1.106521622212181e-17	3.0065704340806856e-16	6.800633404924861e-19
75800000	0.0007148029071243031	-1.5476022424274022e-18	-7.385732214733676e-33	8.224595712566358e-14	1.5015821054498913e-14	0.008570394185571503	-2.1177221625871736e-21	6.999002293092642e-17	1.106521622212181e-17	3.0065704340806856e-16	6.800633404924861e-19
75900000	0.0007148029071243031	-1.5476022424274022e-18	-7.385732214733676e-33	8.224595712566358e-14	1.5015821054498913e-14	0.008570394185571503	-2.1177174814305332e-21	6.999002293092642e-17	1.106521622212181e-17	3.0065704340806856e-16	6.800633404924861e-19
76000000	0.0007148029071243031	-1.5476022424274022e-18	-7.385732214733676e-33	8.224595712566358e-14	1.5015821054498913e-14	0.008570394185571503	-2.1177128002738925e-21	6.999002293092642e-17	1.106521622212181e-17	3.0065704340806856e-16	6.800633404924861e-19
76100000	0.0007148029071243031	-1.5476022424274022e-18	-7.385732214733676e-33	8.224595712566358e-14	1.5015821054498913e-14	0.008570394185571503	-2.117708119117252e-21	6.999002293092642e-17	1.106521622212181e-17	3.0065704340806856e-16	6.800633404924861e-19
76200000	0.0007148029071243031	-1.5476022424274022e-18	-7.385732214733676e-33	8.224595712566358e-14	1.5015821054498913e-14	0.008570394185571503	-2.1177034379606115e-21	6.999002293092642e-17	1.106521622212181e-17	3.0065704340806856e-16	6.800633404924861e-19
76300000	0.0007148029071243031	-1.5476022424274022e-18	-7.385732214733676e-33	8.224595712566358e-14	1.5015821054498913e-14	0.008570394185571503	-2.117698756803971e-21	6.999002293092642e-17	1.106521622212181e-17	3.0065704340806856e-16	6.800633404924861e-19
76400000	0.0007148029071243031	-1.5476022424274022e-18	-7.385732214733676e-33	8.224595712566358e-14	1.5015821054498913e-14	0.008570394185571503	-2.1176940756473308e-21	6.999002293092642e-17	1.106521622212181e-17	3.0065704340806856e-16	6.800633404924861e-19
76500000	0.0007148029071243031	-1.5476022424274022e-18	-7.385732214733676e-33	8.224595712566358e-14	1.5015821054498913e-14	0.008570394185571503	-2.11768939449069e-21	6.999002293092642e-17	1.106521622212181e-17	3.0065704340806856e-16	6.800633404924861e-19
76600000	0.0007148029071243031	-1.5476022424274022e-18	-7.385732214733676e-33	8.224595712566358e-14	1.5015821054498913e-14	0.008570394185571503	-2.1176847133340497e-21	6.999002293092642e-17	1.106521622212181e-17	3.0065704340806856e-16	6.800633404924861e-19
76700000	0.0007148029071243031	-1.5476022424274022e-18	-7.385732214733676e-33	8.224595712566358e-14	1.5015821054498913e-14	0.008570394185571503	-2.117680032177409e-21	6.999002293092642e-17	1.106521622212181e-17	3.0065704340806856e-16	6.800633404924861e-19
76800000	0.0007148029071243031	-1.5476022424274022e-18	-7.385732214733676e-33	8.224595712566358e-14	1.5015821054498913e-14	0.008570394185571503	-2.1176753510207686e-21	6.999002293092642e-17	1.106521622212181e-17	3.0065704340806856e-16	6.800633404924861e-19
76900000	0.0007148029071243031	-1.5476022424274022e-18	-7.385732214733676e-33	8.224595712566358e-14	1.5015821054498913e-14	0.008570394185571503	-2.117670669864128e-21	6.999002293092642e-17	1.106521622212181e-17	3.0065704340806856e-16	6.800633404924861e-19
77000000	0.0007148029071243031	-1.5476022424274022e-18	-7.385732214733676e-33	8.224595712566358e-14	1.5015821054498913e-14	0.008570394185571503	-2.1176659887074876e-21	6.999002293092642e-17	1.106521622212181e-17	3.0065704340806856e-16	6.800633404924861e-19
77100000	0.0007148029071243031	-1.5476022424274022e-18	-7.385732214733676e-33	8.224595712566358e-14	1.5015821054498913e-14	0.008570394185571503	-2.1176613075508472e-21	6.999002293092642e-17	1.106521622212181e-17	3.0065704340806856e-16	6.800633404924861e-19
77200000	0.0007148029071243031	-1.5476022424274022e-18	-7.385732214733676e-33	8.224595712566358e-14	1.5015821054498913e-14	0.008570394185571503	-2.1176566263942065e-21	6.999002293092642e-17	1.106521622212181e-17	3.0065704340806856e-16	6.800633404924861e-19
77300000	0.0007148029071243031	-1.5476022424274022e-18	-7.385732214733676e-33	8.224595712566358e-14	1.5015821054498913e-14	0.008570394185571503	-2.117651945237566e-21	6.999002293092642e-17	1.106521622212181e-17	3.0065704340806856e-16	6.800633404924861e-19
77400000	0.0007148029071243031	-1.5476022424274022e-18	-7.385732214733676e-33	8.224595712566358e-14	1.5015821054498913e-14	0.008570394185571503	-2.1176472640809254e-21	6.999002293092642e-17	1.106521622212181e-17	3.0065704340806856e-16	6.800633404924861e-19
77500000	0.0007148029071243031	-1.5476022424274022e-18	-7.385732214733676e-33	8.224595712566358e-14	1.5015821054498913e-14	0.008570394185571503	-2.117642582924285e-21	6.999002293092642e-17	1.106521622212181e-17	3.0065704340806856e-16	6.800633404924861e-19
77600000	0.0007148029071243031	-1.5476022424274022e-18	-7.385732214733676e-33	8.224595712566358e-14	1.5015821054498913e-14	0.008570394185571503	-2.1176379017676444e-21	6.999002293092642e-17	1.106521622212181e-17	3.0065704340806856e-16	6.800633404924861e-19
77700000	0.0007148029071243031	-1.5476022424274022e-18	-7.385732214733676e-33	8.224595712566358e-14	1.5015821054498913e-14	0.008570394185571503	-2.117633220611004e-21	6.999002293092642e-17	1.106521622212181e-17	3.0065704340806856e-16	6.800633404924861e-19
77800000	0.0007148029071243031	-1.5476022424274022e-18	-7.385732214733676e-33	8.224595712566358e-14	1.5015821054498913e-14	0.008570394185571503	-2.1176285394543633e-21	6.999002293092642e-17	1.106521622212181e-17	3.0065704340806856e-16	6.800633404924861e-19
77900000	0.0007148029071243031	-1.5476022424274022e-18	-7.385732214733676e-33	8.224595712566358e-14	1.5015821054498913e-14	0.008570394185571503	-2.117623858297723e-21	6.999002293092642e-17	1.106521622212181e-17	3.0065704340806856e-16	6.800633404924861e-19
78000000	0.0007148029071243031	-1.5476022424274022e-18	-7.385732214733676e-33	8.224595712566358e-14	1.5015821054498913e-14	0.008570394185571503	-2.1176191771410826e-21	6.999002293092642e-17	1.106521622212181e-17	3.0065704340806856e-16	6.800633404924861e-19
78100000	0.0007148029071243031	-1.5476022424274022e-18	-7.385732214733676e-33	8.224595712566358e-14	1.5015821054498913e-14	0.008570394185571503	-2.117614495984442e-21	6.999002293092642e-17	1.106521622212181e-17	3.0065704340806856e-16	6.800633404924861e-19
78200000	0.0007148029071243031	-1.5476022424274022e-18	-7.385732214733676e-33	8.224595712566358e-14	1.5015821054498913e-14	0.008570394185571503	-2.1176098148278016e-21	6.999002293092642e-17	1.106521622212181e-17	3.0065704340806856e-16	6.800633404924861e-19
78300000	0.0007148029071243031	-1.5476022424274022e-18	-7.385732214733676e-33	8.224595712566358e-14	1.5015821054498913e-14	0.008570394185571503	-2.117605133671161e-21	6.999002293092642e-17	1.106521622212181e-17	3.0065704340806856e-16	6.800633404924861e-19
78400000	0.0007148029071243031	-1.5476022424274022e-18	-7.385732214733676e-33	8.224595712566358e-14	1.5015821054498913e-14	0.008570394185571503	-2.1176004525145205e-21	6.999002293092642e-17	1.106521622212181e-17	3.0065704340806856e-16	6.800633404924861e-19
78500000	0.0007148029071243031	-1.5476022424274022e-18	-7.385732214733676e-33	8.224595712566358e-14	1.5015821054498913e-14	0.008570394185571503	-2.1175957713578798e-21	6.999002293092642e-17	1.106521622212181e-17	3.0065704340806856e-16	6.800633404924861e-19
78600000	0.0007148029071243031	-1.5476022424274022e-18	-7.385732214733676e-33	8.224595712566358e-14	1.5015821054498913e-14	0.008570394185571503	-2.1175910902012394e-21	6.999002293092642e-17	1.106521622212181e-17	3.0065704340806856e-16	6.800633404924861e-19
78700000	0.0007148029071243031	-1.5476022424274022e-18	-7.385732214733676e-33	8.224595712566358e-14	1.5015821054498913e-14	0.008570394185571503	-2.1175864090445987e-21	6.999002293092642e-17	1.106521622212181e-17	3.0065704340806856e-16	6.800633404924861e-19
78800000	0.0007148029071243031	-1.5476022424274022e-18	-7.385732214733676e-33	8.224595712566358e-14	1.5015821054498913e-14	0.008570394185571503	-2.1175817278879584e-21	6.999002293092642e-17	1.106521622212181e-17	3.0065704340806856e-16	6.800633404924861e-19
78900000	0.0007148029071243031	-1.5476022424274022e-18	-7.385732214733676e-33	8.224595712566358e-14	1.5015821054498913e-14	0.008570394185571503	-2.117577046731318e-21	6.999002293092642e-17	1.106521622212181e-17	3.0065704340806856e-16	6.800633404924861e-19
79000000	0.0007148029071243031	-1.5476022424274022e-18	-7.385732214733676e-33	8.224595712566358e-14	1.5015821054498913e-14	0.008570394185571503	-2.1175723655746773e-21	6.999002293092642e-17	1.106521622212181e-17	3.0065704340806856e-16	6.800633404924861e-19
79100000	0.0007148029071243031	-1.5476022424274022e-18	-7.385732214733676e-33	8.224595712566358e-14	1.5015821054498913e-14	0.008570394185571503	-2.117567684418037e-21	6.999002293092642e-17	1.106521622212181e-17	3.0065704340806856e-16	6.800633404924861e-19
79200000	0.0007148029071243031	-1.5476022424274022e-18	-7.385732214733676e-33	8.224595712566358e-14	1.5015821054498913e-14	0.008570394185571503	-2.1175630032613962e-21	6.999002293092642e-17	1.106521622212181e-17	3.0065704340806856e-16	6.800633404924861e-19
79300000	0.0007148029071243031	-1.5476022424274022e-18	-7.385732214733676e-33	8.224595712566358e-14	1.5015821054498913e-14	0.008570394185571503	-2.117558322104756e-21	6.999002293092642e-17	1.106521622212181e-17	3.0065704340806856e-16	6.800633404924861e-19
79400000	0.0007148029071243031	-1.5476022424274022e-18	-7.385732214733676e-33	8.224595712566358e-14	1.5015821054498913e-14	0.008570394185571503	-2.117553640948115e-21	6.999002293092642e-17	1.106521622212181e-17	3.0065704340806856e-16	6.800633404924861e-19
79500000	0.0007148029071243031	-1.5476022424274022e-18	-7.385732214733676e-33	8.224595712566358e-14	1.5015821054498913e-14	0.008570394185571503	-2.117548959791475e-21	6.999002293092642e-17	1.106521622212181e-17	3.0065704340806856e-16	6.800633404924861e-19
79600000	0.0007148029071243031	-1.5476022424274022e-18	-7.385732214733676e-33	8.224595712566358e-14	1.5015821054498913e-14	0.008570394185571503	-2.117544278634834e-21	6.999002293092642e-17	1.106521622212181e-17	3.0065704340806856e-16	6.800633404924861e-19
79700000	0.0007148029071243031	-1.5476022424274022e-18	-7.385732214733676e-33	8.224595712566358e-14	1.5015821054498913e-14	0.008570394185571503	-2.1175395974781938e-21	6.999002293092642e-17	1.106521622212181e-17	3.0065704340806856e-16	6.800633404924861e-19
79800000	0.0007148029071243031	-1.5476022424274022e-18	-7.385732214733676e-33	8.224595712566358e-14	1.5015821054498913e-14	0.008570394185571503	-2.1175349163215534e-21	6.999002293092642e-17	1.106521622212181e-17	3.0065704340806856e-16	6.800633404924861e-19
79900000	0.0007148029071243031	-1.5476022424274022e-18	-7.385732214733676e-33	8.224595712566358e-14	1.5015821054498913e-14	0.008570394185571503	-2.1175302351649127e-21	6.999002293092642e-17	1.106521622212181e-17	3.0065704340806856e-16	6.800633404924861e-19
80000000	0.0007148029071243031	-1.5476022424274022e-18	-7.385732214733676e-33	8.224595712566358e-14	1.5015821054498913e-14	0.008570394185571503	-2.1175255540082724e-21	6.999002293092642e-17	1.106521622212181e-17	3.0065704340806856e-16	6.800633404924861e-19
80100000	0.0007148029071243031	-1.5476022424274022e-18	-7.385732214733676e-33	8.224595712566358e-14	1.5015821054498913e-14	0.008570394185571503	-2.1175208728516316e-21	6.999002293092642e-17	1.106521622212181e-17	3.0065704340806856e-16	6.800633404924861e-19
80200000	0.0007148029071243031	-1.5476022424274022e-18	-7.385732214733676e-33	8.224595712566358e-14	1.5015821054498913e-14	0.008570394185571503	-2.1175161916949913e-21	6.999002293092642e-17	1.106521622212181e-17	3.0065704340806856e-16	6.800633404924861e-19
80300000	0.0007148029071243031	-1.5476022424274022e-18	-7.385732214733676e-33	8.224595712566358e-14	1.5015821054498913e-14	0.008570394185571503	-2.1175115105383506e-21	6.999002293092642e-17	1.106521622212181e-17	3.0065704340806856e-16	6.800633404924861e-19
80400000	0.0007148029071243031	-1.5476022424274022e-18	-7.385732214733676e-33	8.224595712566358e-14	1.5015821054498913e-14	0.008570394185571503	-2.1175068293817102e-21	6.999002293092642e-17	1.106521622212181e-17	3.0065704340806856e-16	6.800633404924861e-19
80500000	0.0007148029071243031	-1.5476022424274022e-18	-7.385732214733676e-33	8.224595712566358e-14	1.5015821054498913e-14	0.008570394185571503	-2.11750214822507e-21	6.999002293092642e-17	1.106521622212181e-17	3.0065704340806856e-16	6.800633404924861e-19
80600000	0.0007148029071243031	-1.5476022424274022e-18	-7.385732214733676e-33	8.224595712566358e-14	1.5015821054498913e-14	0.008570394185571503	-2.117497467068429e-21	6.999002293092642e-17	1.106521622212181e-17	3.0065704340806856e-16	6.800633404924861e-19
80700000	0.0007148029071243031	-1.5476022424274022e-18	-7.385732214733676e-33	8.224595712566358e-14	1.5015821054498913e-14	0.008570394185571503	-2.117492785911789e-21	6.999002293092642e-17	1.106521622212181e-17	3.0065704340806856e-16	6.800633404924861e-19
80800000	0.0007148029071243031	-1.5476022424274022e-18	-7.385732214733676e-33	8.224595712566358e-14	1.5015821054498913e-14	0.008570394185571503	-2.117488104755148e-21	6.999002293092642e-17	1.106521622212181e-17	3.0065704340806856e-16	6.800633404924861e-19
80900000	0.0007148029071243031	-1.5476022424274022e-18	-7.385732214733676e-33	8.224595712566358e-14	1.5015821054498913e-14	0.008570394185571503	-2.1174834235985078e-21	6.999002293092642e-17	1.106521622212181e-17	3.0065704340806856e-16	6.800633404924861e-19
81000000	0.0007148029071243031	-1.5476022424274022e-18	-7.385732214733676e-33	8.224595712566358e-14	1.5015821054498913e-14	0.008570394185571503	-2.117478742441867e-21	6.999002293092642e-17	1.106521622212181e-17	3.0065704340806856e-16	6.800633404924861e-19
81100000	0.0007148029071243031	-1.5476022424274022e-18	-7.385732214733676e-33	8.224595712566358e-14	1.5015821054498913e-14	0.008570394185571503	-2.1174740612852267e-21	6.999002293092642e-17	1.106521622212181e-17	3.0065704340806856e-16	6.800633404924861e-19
81200000	0.0007148029071243031	-1.5476022424274022e-18	-7.385732214733676e-33	8.224595712566358e-14	1.5015821054498913e-14	0.008570394185571503	-2.117469380128586e-21	6.999002293092642e-17	1.106521622212181e-17	3.0065704340806856e-16	6.800633404924861e-19
81300000	0.0007148029071243031	-1.5476022424274022e-18	-7.385732214733676e-33	8.224595712566358e-14	1.5015821054498913e-14	0.008570394185571503	-2.1174646989719456e-21	6.999002293092642e-17	1.106521622212181e-17	3.0065704340806856e-16	6.800633404924861e-19
81400000	0.0007148029071243031	-1.5476022424274022e-18	-7.385732214733676e-33	8.224595712566358e-14	1.5015821054498913e-14	0.008570394185571503	-2.1174600178153053e-21	6.999002293092642e-17	1.106521622212181e-17	3.0065704340806856e-16	6.800633404924861e-19
81500000	0.0007148029071243031	-1.5476022424274022e-18	-7.385732214733676e-33	8.224595712566358e-14	1.5015821054498913e-14	0.008570394185571503	-2.1174553366586646e-21	6.999002293092642e-17	1.106521622212181e-17	3.0065704340806856e-16	6.800633404924861e-19
81600000	0.0007148029071243031	-1.5476022424274022e-18	-7.385732214733676e-33	8.224595712566358e-14	1.5015821054498913e-14	0.008570394185571503	-2.1174506555020242e-21	6.999002293092642e-17	1.106521622212181e-17	3.0065704340806856e-16	6.800633404924861e-19
81700000	0.0007148029071243031	-1.5476022424274022e-18	-7.385732214733676e-33	8.224595712566358e-14	1.5015821054498913e-14	0.008570394185571503	-2.1174459743453835e-21	6.999002293092642e-17	1.106521622212181e-17	3.0065704340806856e-16	6.800633404924861e-19
81800000	0.0007148029071243031	-1.5476022424274022e-18	-7.385732214733676e-33	8.224595712566358e-14	1.5015821054498913e-14	0.008570394185571503	-2.117441293188743e-21	6.999002293092642e-17	1.106521622212181e-17	3.0065704340806856e-16	6.800633404924861e-19
81900000	0.0007148029071243031	-1.5476022424274022e-18	-7.385732214733676e-33	8.224595712566358e-14	1.5015821054498913e-14	0.008570394185571503	-2.1174366120321024e-21	6.999002293092642e-17	1.106521622212181e-17	3.0065704340806856e-16	6.800633404924861e-19
82000000	0.0007148029071243031	-1.5476022424274022e-18	-7.385732214733676e-33	8.224595712566358e-14	1.5015821054498913e-14	0.008570394185571503	-2.117431930875462e-21	6.999002293092642e-17	1.106521622212181e-17	3.0065704340806856e-16	6.800633404924861e-19
82100000	0.0007148029071243031	-1.5476022424274022e-18	-7.385732214733676e-33	8.224595712566358e-14	1.5015821054498913e-14	0.008570394185571503	-2.1174272497188217e-21	6.999002293092642e-17	1.106521622212181e-17	3.0065704340806856e-16	6.800633404924861e-19
82200000	0.0007148029071243031	-1.5476022424274022e-18	-7.385732214733676e-33	8.224595712566358e-14	1.5015821054498913e-14	0.008570394185571503	-2.117422568562181e-21	6.999002293092642e-17	1.106521622212181e-17	3.0065704340806856e-16	6.800633404924861e-19
82300000	0.0007148029071243031	-1.5476022424274022e-18	-7.385732214733676e-33	8.224595712566358e-14	1.5015821054498913e-14	0.008570394185571503	-2.1174178874055407e-21	6.999002293092642e-17	1.106521622212181e-17	3.0065704340806856e-16	6.800633404924861e-19
82400000	0.0007148029071243031	-1.5476022424274022e-18	-7.385732214733676e-33	8.224595712566358e-14	1.5015821054498913e-14	0.008570394185571503	-2.1174132062489e-21	6.999002293092642e-17	1.106521622212181e-17	3.0065704340806856e-16	6.800633404924861e-19
82500000	0.0007148029071243031	-1.5476022424274022e-18	-7.385732214733676e-33	8.224595712566358e-14	1.5015821054498913e-14	0.008570394185571503	-2.1174085250922596e-21	6.999002293092642e-17	1.106521622212181e-17	3.0065704340806856e-16	6.800633404924861e-19
82600000	0.0007148029071243031	-1.5476022424274022e-18	-7.385732214733676e-33	8.224595712566358e-14	1.5015821054498913e-14	0.008570394185571503	-2.117403843935619e-21	6.999002293092642e-17	1.106521622212181e-17	3.0065704340806856e-16	6.800633404924861e-19
82700000	0.0007148029071243031	-1.5476022424274022e-18	-7.385732214733676e-33	8.224595712566358e-14	1.5015821054498913e-14	0.008570394185571503	-2.1173991627789786e-21	6.999002293092642e-17	1.106521622212181e-17	3.0065704340806856e-16	6.800633404924861e-19
82800000	0.0007148029071243031	-1.5476022424274022e-18	-7.385732214733676e-33	8.224595712566358e-14	1.5015821054498913e-14	0.008570394185571503	-2.117394481622338e-21	6.999002293092642e-17	1.106521622212181e-17	3.0065704340806856e-16	6.800633404924861e-19
82900000	0.0007148029071243031	-1.5476022424274022e-18	-7.385732214733676e-33	8.224595712566358e-14	1.5015821054498913e-14	0.008570394185571503	-2.1173898004656975e-21	6.999002293092642e-17	1.106521622212181e-17	3.0065704340806856e-16	6.800633404924861e-19
83000000	0.0007148029071243031	-1.5476022424274022e-18	-7.385732214733676e-33	8.224595712566358e-14	1.5015821054498913e-14	0.008570394185571503	-2.117385119309057e-21	6.999002293092642e-17	1.106521622212181e-17	3.0065704340806856e-16	6.80063340492486e-19
83100000	0.0007148029071243031	-1.5476022424274022e-18	-7.385732214733676e-33	8.224595712566358e-14	1.5015821054498913e-14	0.008570394185571503	-2.1173804381524164e-21	6.999002293092642e-17	1.106521622212181e-17	3.0065704340806856e-16	6.80063340492486e-19
83200000	0.0007148029071243031	-1.5476022424274022e-18	-7.385732214733676e-33	8.224595712566358e-14	1.5015821054498913e-14	0.008570394185571503	-2.117375756995776e-21	6.999002293092642e-17	1.106521622212181e-17	3.0065704340806856e-16	6.80063340492486e-19
83300000	0.0007148029071243031	-1.5476022424274022e-18	-7.385732214733676e-33	8.224595712566358e-14	1.5015821054498913e-14	0.008570394185571503	-2.1173710758391354e-21	6.999002293092642e-17	1.106521622212181e-17	3.0065704340806856e-16	6.80063340492486e-19
83400000	0.0007148029071243031	-1.5476022424274022e-18	-7.385732214733676e-33	8.224595712566358e-14	1.5015821054498913e-14	0.008570394185571503	-2.117366394682495e-21	6.999002293092642e-17	1.106521622212181e-17	3.0065704340806856e-16	6.80063340492486e-19
83500000	0.0007148029071243031	-1.5476022424274022e-18	-7.385732214733676e-33	8.224595712566358e-14	1.5015821054498913e-14	0.008570394185571503	-2.1173617135258543e-21	6.999002293092642e-17	1.106521622212181e-17	3.0065704340806856e-16	6.80063340492486e-19
83600000	0.0007148029071243031	-1.5476022424274022e-18	-7.385732214733676e-33	8.224595712566358e-14	1.5015821054498913e-14	0.008570394185571503	-2.117357032369214e-21	6.999002293092642e-17	1.106521622212181e-17	3.0065704340806856e-16	6.80063340492486e-19
83700000	0.0007148029071243031	-1.5476022424274022e-18	-7.385732214733676e-33	8.224595712566358e-14	1.5015821054498913e-14	0.008570394185571503	-2.1173523512125732e-21	6.999002293092642e-17	1.106521622212181e-17	3.0065704340806856e-16	6.80063340492486e-19
83800000	0.0007148029071243031	-1.5476022424274022e-18	-7.385732214733676e-33	8.224595712566358e-14	1.5015821054498913e-14	0.008570394185571503	-2.117347670055933e-21	6.999002293092642e-17	1.106521622212181e-17	3.0065704340806856e-16	6.80063340492486e-19
83900000	0.0007148029071243031	-1.5476022424274022e-18	-7.385732214733676e-33	8.224595712566358e-14	1.5015821054498913e-14	0.008570394185571503	-2.1173429888992925e-21	6.999002293092642e-17	1.106521622212181e-17	3.0065704340806856e-16	6.80063340492486e-19
84000000	0.0007148029071243031	-1.5476022424274022e-18	-7.385732214733676e-33	8.224595712566358e-14	1.5015821054498913e-14	0.008570394185571503	-2.117338307742652e-21	6.999002293092642e-17	1.106521622212181e-17	3.0065704340806856e-16	6.80063340492486e-19
84100000	0.0007148029071243031	-1.5476022424274022e-18	-7.385732214733676e-33	8.224595712566358e-14	1.5015821054498913e-14	0.008570394185571503	-2.1173336265860115e-21	6.999002293092642e-17	1.106521622212181e-17	3.0065704340806856e-16	6.80063340492486e-19
84200000	0.0007148029071243031	-1.5476022424274022e-18	-7.385732214733676e-33	8.224595712566358e-14	1.5015821054498913e-14	0.008570394185571503	-2.1173289454293708e-21	6.999002293092642e-17	1.106521622212181e-17	3.0065704340806856e-16	6.80063340492486e-19
84300000	0.0007148029071243031	-1.5476022424274022e-18	-7.385732214733676e-33	8.224595712566358e-14	1.5015821054498913e-14	0.008570394185571503	-2.1173242642727304e-21	6.999002293092642e-17	1.106521622212181e-17	3.0065704340806856e-16	6.80063340492486e-19
84400000	0.0007148029071243031	-1.5476022424274022e-18	-7.385732214733676e-33	8.224595712566358e-14	1.5015821054498913e-14	0.008570394185571503	-2.1173195831160897e-21	6.999002293092642e-17	1.106521622212181e-17	3.0065704340806856e-16	6.80063340492486e-19
84500000	0.0007148029071243031	-1.5476022424274022e-18	-7.385732214733676e-33	8.224595712566358e-14	1.5015821054498913e-14	0.008570394185571503	-2.1173149019594493e-21	6.999002293092642e-17	1.106521622212181e-17	3.0065704340806856e-16	6.80063340492486e-19
84600000	0.0007148029071243031	-1.5476022424274022e-18	-7.385732214733676e-33	8.224595712566358e-14	1.5015821054498913e-14	0.008570394185571503	-2.117310220802809e-21	6.999002293092642e-17	1.106521622212181e-17	3.0065704340806856e-16	6.80063340492486e-19
84700000	0.0007148029071243031	-1.5476022424274022e-18	-7.385732214733676e-33	8.224595712566358e-14	1.5015821054498913e-14	0.008570394185571503	-2.1173055396461683e-21	6.999002293092642e-17	1.106521622212181e-17	3.0065704340806856e-16	6.80063340492486e-19
84800000	0.0007148029071243031	-1.5476022424274022e-18	-7.385732214733676e-33	8.224595712566358e-14	1.5015821054498913e-14	0.008570394185571503	-2.117300858489528e-21	6.999002293092642e-17	1.106521622212181e-17	3.0065704340806856e-16	6.80063340492486e-19
84900000	0.0007148029071243031	-1.5476022424274022e-18	-7.385732214733676e-33	8.224595712566358e-14	1.5015821054498913e-14	0.008570394185571503	-2.1172961773328872e-21	6.999002293092642e-17	1.106521622212181e-17	3.0065704340806856e-16	6.80063340492486e-19
85000000	0.0007148029071243031	-1.5476022424274022e-18	-7.385732214733676e-33	8.224595712566358e-14	1.5015821054498913e-14	0.008570394185571503	-2.117291496176247e-21	6.999002293092642e-17	1.106521622212181e-17	3.0065704340806856e-16	6.80063340492486e-19
85100000	0.0007148029071243031	-1.5476022424274022e-18	-7.385732214733676e-33	8.224595712566358e-14	1.5015821054498913e-14	0.008570394185571503	-2.117286815019606e-21	6.999002293092642e-17	1.106521622212181e-17	3.0065704340806856e-16	6.80063340492486e-19
85200000	0.0007148029071243031	-1.5476022424274022e-18	-7.385732214733676e-33	8.224595712566358e-14	1.5015821054498913e-14	0.008570394185571503	-2.1172821338629658e-21	6.999002293092642e-17	1.106521622212181e-17	3.0065704340806856e-16	6.80063340492486e-19
85300000	0.0007148029071243031	-1.5476022424274022e-18	-7.385732214733676e-33	8.224595712566358e-14	1.5015821054498913e-14	0.008570394185571503	-2.117277452706325e-21	6.999002293092642e-17	1.106521622212181e-17	3.0065704340806856e-16	6.80063340492486e-19
85400000	0.0007148029071243031	-1.5476022424274022e-18	-7.385732214733676e-33	8.224595712566358e-14	1.5015821054498913e-14	0.008570394185571503	-2.1172727715496847e-21	6.999002293092642e-17	1.106521622212181e-17	3.0065704340806856e-16	6.80063340492486e-19
85500000	0.0007148029071243031	-1.5476022424274022e-18	-7.385732214733676e-33	8.224595712566358e-14	1.5015821054498913e-14	0.008570394185571503	-2.1172680903930444e-21	6.999002293092642e-17	1.106521622212181e-17	3.0065704340806856e-16	6.80063340492486e-19
85600000	0.0007148029071243031	-1.5476022424274022e-18	-7.385732214733676e-33	8.224595712566358e-14	1.5015821054498913e-14	0.008570394185571503	-2.1172634092364037e-21	6.999002293092642e-17	1.106521622212181e-17	3.0065704340806856e-16	6.80063340492486e-19
85700000	0.0007148029071243031	-1.5476022424274022e-18	-7.385732214733676e-33	8.224595712566358e-14	1.5015821054498913e-14	0.008570394185571503	-2.1172587280797633e-21	6.999002293092642e-17	1.106521622212181e-17	3.0065704340806856e-16	6.80063340492486e-19
85800000	0.0007148029071243031	-1.5476022424274022e-18	-7.385732214733676e-33	8.224595712566358e-14	1.5015821054498913e-14	0.008570394185571503	-2.1172540469231226e-21	6.999002293092642e-17	1.106521622212181e-17	3.0065704340806856e-16	6.80063340492486e-19
85900000	0.0007148029071243031	-1.5476022424274022e-18	-7.385732214733676e-33	8.224595712566358e-14	1.5015821054498913e-14	0.008570394185571503	-2.1172493657664823e-21	6.999002293092642e-17	1.106521622212181e-17	3.0065704340806856e-16	6.80063340492486e-19
86000000	0.0007148029071243031	-1.5476022424274022e-18	-7.385732214733676e-33	8.224595712566358e-14	1.5015821054498913e-14	0.008570394185571503	-2.1172446846098415e-21	6.999002293092642e-17	1.106521622212181e-17	3.0065704340806856e-16	6.80063340492486e-19
86100000	0.0007148029071243031	-1.5476022424274022e-18	-7.385732214733676e-33	8.224595712566358e-14	1.5015821054498913e-14	0.008570394185571503	-2.1172400034532012e-21	6.999002293092642e-17	1.106521622212181e-17	3.0065704340806856e-16	6.80063340492486e-19
86200000	0.0007148029071243031	-1.5476022424274022e-18	-7.385732214733676e-33	8.224595712566358e-14	1.5015821054498913e-14	0.008570394185571503	-2.1172353222965605e-21	6.999002293092642e-17	1.106521622212181e-17	3.0065704340806856e-16	6.80063340492486e-19
86300000	0.0007148029071243031	-1.5476022424274022e-18	-7.385732214733676e-33	8.224595712566358e-14	1.5015821054498913e-14	0.008570394185571503	-2.11723064113992e-21	6.999002293092642e-17	1.106521622212181e-17	3.0065704340806856e-16	6.80063340492486e-19
86400000	0.0007148029071243031	-1.5476022424274022e-18	-7.385732214733676e-33	8.224595712566358e-14	1.5015821054498913e-14	0.008570394185571503	-2.1172259599832798e-21	6.999002293092642e-17	1.106521622212181e-17	3.0065704340806856e-16	6.80063340492486e-19
86500000	0.0007148029071243031	-1.5476022424274022e-18	-7.385732214733676e-33	8.224595712566358e-14	1.5015821054498913e-14	0.008570394185571503	-2.117221278826639e-21	6.999002293092642e-17	1.106521622212181e-17	3.0065704340806856e-16	6.80063340492486e-19
86600000	0.0007148029071243031	-1.5476022424274022e-18	-7.385732214733676e-33	8.224595712566358e-14	1.5015821054498913e-14	0.008570394185571503	-2.1172165976699987e-21	6.999002293092642e-17	1.106521622212181e-17	3.0065704340806856e-16	6.80063340492486e-19
86700000	0.0007148029071243031	-1.5476022424274022e-18	-7.385732214733676e-33	8.224595712566358e-14	1.5015821054498913e-14	0.008570394185571503	-2.117211916513358e-21	6.999002293092642e-17	1.106521622212181e-17	3.0065704340806856e-16	6.80063340492486e-19
86800000	0.0007148029071243031	-1.5476022424274022e-18	-7.385732214733676e-33	8.224595712566358e-14	1.5015821054498913e-14	0.008570394185571503	-2.1172072353567177e-21	6.999002293092642e-17	1.106521622212181e-17	3.0065704340806856e-16	6.80063340492486e-19
86900000	0.0007148029071243031	-1.5476022424274022e-18	-7.385732214733676e-33	8.224595712566358e-14	1.5015821054498913e-14	0.008570394185571503	-2.117202554200077e-21	6.999002293092642e-17	1.106521622212181e-17	3.0065704340806856e-16	6.80063340492486e-19
87000000	0.0007148029071243031	-1.5476022424274022e-18	-7.385732214733676e-33	8.224595712566358e-14	1.5015821054498913e-14	0.008570394185571503	-2.1171978730434366e-21	6.999002293092642e-17	1.106521622212181e-17	3.0065704340806856e-16	6.80063340492486e-19
87100000	0.0007148029071243031	-1.5476022424274022e-18	-7.385732214733676e-33	8.224595712566358e-14	1.5015821054498913e-14	0.008570394185571503	-2.1171931918867963e-21	6.999002293092642e-17	1.106521622212181e-17	3.0065704340806856e-16	6.80063340492486e-19
87200000	0.0007148029071243031	-1.5476022424274022e-18	-7.385732214733676e-33	8.224595712566358e-14	1.5015821054498913e-14	0.008570394185571503	-2.1171885107301555e-21	6.999002293092642e-17	1.106521622212181e-17	3.0065704340806856e-16	6.80063340492486e-19
87300000	0.0007148029071243031	-1.5476022424274022e-18	-7.385732214733676e-33	8.224595712566358e-14	1.5015821054498913e-14	0.008570394185571503	-2.1171838295735152e-21	6.999002293092642e-17	1.106521622212181e-17	3.0065704340806856e-16	6.80063340492486e-19
87400000	0.0007148029071243031	-1.5476022424274022e-18	-7.385732214733676e-33	8.224595712566358e-14	1.5015821054498913e-14	0.008570394185571503	-2.1171791484168745e-21	6.999002293092642e-17	1.106521622212181e-17	3.0065704340806856e-16	6.80063340492486e-19
87500000	0.0007148029071243031	-1.5476022424274022e-18	-7.385732214733676e-33	8.224595712566358e-14	1.5015821054498913e-14	0.008570394185571503	-2.117174467260234e-21	6.999002293092642e-17	1.106521622212181e-17	3.0065704340806856e-16	6.80063340492486e-19
87600000	0.0007148029071243031	-1.5476022424274022e-18	-7.385732214733676e-33	8.224595712566358e-14	1.5015821054498913e-14	0.008570394185571503	-2.1171697861035934e-21	6.999002293092642e-17	1.106521622212181e-17	3.0065704340806856e-16	6.80063340492486e-19
87700000	0.0007148029071243031	-1.5476022424274022e-18	-7.385732214733676e-33	8.224595712566358e-14	1.5015821054498913e-14	0.008570394185571503	-2.117165104946953e-21	6.999002293092642e-17	1.106521622212181e-17	3.0065704340806856e-16	6.80063340492486e-19
87800000	0.0007148029071243031	-1.5476022424274022e-18	-7.385732214733676e-33	8.224595712566358e-14	1.5015821054498913e-14	0.008570394185571503	-2.1171604237903123e-21	6.999002293092642e-17	1.106521622212181e-17	3.0065704340806856e-16	6.80063340492486e-19
87900000	0.0007148029071243031	-1.5476022424274022e-18	-7.385732214733676e-33	8.224595712566358e-14	1.5015821054498913e-14	0.008570394185571503	-2.117155742633672e-21	6.999002293092642e-17	1.106521622212181e-17	3.0065704340806856e-16	6.80063340492486e-19
88000000	0.0007148029071243031	-1.5476022424274022e-18	-7.385732214733676e-33	8.224595712566358e-14	1.5015821054498913e-14	0.008570394185571503	-2.1171510614770317e-21	6.999002293092642e-17	1.106521622212181e-17	3.0065704340806856e-16	6.80063340492486e-19
88100000	0.0007148029071243031	-1.5476022424274022e-18	-7.385732214733676e-33	8.224595712566358e-14	1.5015821054498913e-14	0.008570394185571503	-2.117146380320391e-21	6.999002293092642e-17	1.106521622212181e-17	3.0065704340806856e-16	6.80063340492486e-19
88200000	0.0007148029071243031	-1.5476022424274022e-18	-7.385732214733676e-33	8.224595712566358e-14	1.5015821054498913e-14	0.008570394185571503	-2.1171416991637506e-21	6.999002293092642e-17	1.106521622212181e-17	3.0065704340806856e-16	6.80063340492486e-19
88300000	0.0007148029071243031	-1.5476022424274022e-18	-7.385732214733676e-33	8.224595712566358e-14	1.5015821054498913e-14	0.008570394185571503	-2.11713701800711e-21	6.999002293092642e-17	1.106521622212181e-17	3.0065704340806856e-16	6.80063340492486e-19
88400000	0.0007148029071243031	-1.5476022424274022e-18	-7.385732214733676e-33	8.224595712566358e-14	1.5015821054498913e-14	0.008570394185571503	-2.1171323368504695e-21	6.999002293092642e-17	1.106521622212181e-17	3.0065704340806856e-16	6.80063340492486e-19
88500000	0.0007148029071243031	-1.5476022424274022e-18	-7.385732214733676e-33	8.224595712566358e-14	1.5015821054498913e-14	0.008570394185571503	-2.1171276556938288e-21	6.999002293092642e-17	1.106521622212181e-17	3.0065704340806856e-16	6.80063340492486e-19
88600000	0.0007148029071243031	-1.5476022424274022e-18	-7.385732214733676e-33	8.224595712566358e-14	1.5015821054498913e-14	0.008570394185571503	-2.1171229745371885e-21	6.999002293092642e-17	1.106521622212181e-17	3.0065704340806856e-16	6.80063340492486e-19
88700000	0.0007148029071243031	-1.5476022424274022e-18	-7.385732214733676e-33	8.224595712566358e-14	1.5015821054498913e-14	0.008570394185571503	-2.1171182933805477e-21	6.999002293092642e-17	1.106521622212181e-17	3.0065704340806856e-16	6.80063340492486e-19
88800000	0.0007148029071243031	-1.5476022424274022e-18	-7.385732214733676e-33	8.224595712566358e-14	1.5015821054498913e-14	0.008570394185571503	-2.1171136122239074e-21	6.999002293092642e-17	1.106521622212181e-17	3.0065704340806856e-16	6.80063340492486e-19
88900000	0.0007148029071243031	-1.5476022424274022e-18	-7.385732214733676e-33	8.224595712566358e-14	1.5015821054498913e-14	0.008570394185571503	-2.117108931067267e-21	6.999002293092642e-17	1.106521622212181e-17	3.0065704340806856e-16	6.80063340492486e-19
89000000	0.0007148029071243031	-1.5476022424274022e-18	-7.385732214733676e-33	8.224595712566358e-14	1.5015821054498913e-14	0.008570394185571503	-2.1171042499106263e-21	6.999002293092642e-17	1.106521622212181e-17	3.0065704340806856e-16	6.80063340492486e-19
89100000	0.0007148029071243031	-1.5476022424274022e-18	-7.385732214733676e-33	8.224595712566358e-14	1.5015821054498913e-14	0.008570394185571503	-2.117099568753986e-21	6.999002293092642e-17	1.106521622212181e-17	3.0065704340806856e-16	6.80063340492486e-19
89200000	0.0007148029071243031	-1.5476022424274022e-18	-7.385732214733676e-33	8.224595712566358e-14	1.5015821054498913e-14	0.008570394185571503	-2.1170948875973453e-21	6.999002293092642e-17	1.106521622212181e-17	3.0065704340806856e-16	6.80063340492486e-19
89300000	0.0007148029071243031	-1.5476022424274022e-18	-7.385732214733676e-33	8.224595712566358e-14	1.5015821054498913e-14	0.008570394185571503	-2.117090206440705e-21	6.999002293092642e-17	1.106521622212181e-17	3.0065704340806856e-16	6.80063340492486e-19
89400000	0.0007148029071243031	-1.5476022424274022e-18	-7.385732214733676e-33	8.224595712566358e-14	1.5015821054498913e-14	0.008570394185571503	-2.1170855252840642e-21	6.999002293092642e-17	1.106521622212181e-17	3.0065704340806856e-16	6.80063340492486e-19
89500000	0.0007148029071243031	-1.5476022424274022e-18	-7.385732214733676e-33	8.224595712566358e-14	1.5015821054498913e-14	0.008570394185571503	-2.117080844127424e-21	6.999002293092642e-17	1.106521622212181e-17	3.0065704340806856e-16	6.80063340492486e-19
89600000	0.0007148029071243031	-1.5476022424274022e-18	-7.385732214733676e-33	8.224595712566358e-14	1.5015821054498913e-14	0.008570394185571503	-2.1170761629707835e-21	6.999002293092642e-17	1.106521622212181e-17	3.0065704340806856e-16	6.80063340492486e-19
89700000	0.0007148029071243031	-1.5476022424274022e-18	-7.385732214733676e-33	8.224595712566358e-14	1.5015821054498913e-14	0.008570394185571503	-2.1170714818141428e-21	6.999002293092642e-17	1.106521622212181e-17	3.0065704340806856e-16	6.80063340492486e-19
89800000	0.0007148029071243031	-1.5476022424274022e-18	-7.385732214733676e-33	8.224595712566358e-14	1.5015821054498913e-14	0.008570394185571503	-2.1170668006575025e-21	6.999002293092642e-17	1.106521622212181e-17	3.0065704340806856e-16	6.80063340492486e-19
89900000	0.0007148029071243031	-1.5476022424274022e-18	-7.385732214733676e-33	8.224595712566358e-14	1.5015821054498913e-14	0.008570394185571503	-2.1170621195008617e-21	6.999002293092642e-17	1.106521622212181e-17	3.0065704340806856e-16	6.80063340492486e-19
90000000	0.0007148029071243031	-1.5476022424274022e-18	-7.385732214733676e-33	8.224595712566358e-14	1.5015821054498913e-14	0.008570394185571503	-2.1170574383442214e-21	6.999002293092642e-17	1.106521622212181e-17	3.0065704340806856e-16	6.80063340492486e-19
90100000	0.0007148029071243031	-1.5476022424274022e-18	-7.385732214733676e-33	8.224595712566358e-14	1.5015821054498913e-14	0.008570394185571503	-2.1170527571875807e-21	6.999002293092642e-17	1.106521622212181e-17	3.0065704340806856e-16	6.80063340492486e-19
90200000	0.0007148029071243031	-1.5476022424274022e-18	-7.385732214733676e-33	8.224595712566358e-14	1.5015821054498913e-14	0.008570394185571503	-2.1170480760309403e-21	6.999002293092642e-17	1.106521622212181e-17	3.0065704340806856e-16	6.80063340492486e-19
90300000	0.0007148029071243031	-1.5476022424274022e-18	-7.385732214733676e-33	8.224595712566358e-14	1.5015821054498913e-14	0.008570394185571503	-2.1170433948742996e-21	6.999002293092642e-17	1.106521622212181e-17	3.0065704340806856e-16	6.80063340492486e-19
90400000	0.0007148029071243031	-1.5476022424274022e-18	-7.385732214733676e-33	8.224595712566358e-14	1.5015821054498913e-14	0.008570394185571503	-2.1170387137176593e-21	6.999002293092642e-17	1.106521622212181e-17	3.0065704340806856e-16	6.80063340492486e-19
90500000	0.0007148029071243031	-1.5476022424274022e-18	-7.385732214733676e-33	8.224595712566358e-14	1.5015821054498913e-14	0.008570394185571503	-2.117034032561019e-21	6.999002293092642e-17	1.106521622212181e-17	3.0065704340806856e-16	6.80063340492486e-19
90600000	0.0007148029071243031	-1.5476022424274022e-18	-7.385732214733676e-33	8.224595712566358e-14	1.5015821054498913e-14	0.008570394185571503	-2.1170293514043782e-21	6.999002293092642e-17	1.106521622212181e-17	3.0065704340806856e-16	6.80063340492486e-19
90700000	0.0007148029071243031	-1.5476022424274022e-18	-7.385732214733676e-33	8.224595712566358e-14	1.5015821054498913e-14	0.008570394185571503	-2.117024670247738e-21	6.999002293092642e-17	1.106521622212181e-17	3.0065704340806856e-16	6.80063340492486e-19
90800000	0.0007148029071243031	-1.5476022424274022e-18	-7.385732214733676e-33	8.224595712566358e-14	1.5015821054498913e-14	0.008570394185571503	-2.117019989091097e-21	6.999002293092642e-17	1.106521622212181e-17	3.0065704340806856e-16	6.80063340492486e-19
90900000	0.0007148029071243031	-1.5476022424274022e-18	-7.385732214733676e-33	8.224595712566358e-14	1.5015821054498913e-14	0.008570394185571503	-2.1170153079344568e-21	6.999002293092642e-17	1.106521622212181e-17	3.0065704340806856e-16	6.80063340492486e-19
91000000	0.0007148029071243031	-1.5476022424274022e-18	-7.385732214733676e-33	8.224595712566358e-14	1.5015821054498913e-14	0.008570394185571503	-2.117010626777816e-21	6.999002293092642e-17	1.106521622212181e-17	3.0065704340806856e-16	6.80063340492486e-19
91100000	0.0007148029071243031	-1.5476022424274022e-18	-7.385732214733676e-33	8.224595712566358e-14	1.5015821054498913e-14	0.008570394185571503	-2.1170059456211757e-21	6.999002293092642e-17	1.106521622212181e-17	3.0065704340806856e-16	6.80063340492486e-19
91200000	0.0007148029071243031	-1.5476022424274022e-18	-7.385732214733676e-33	8.224595712566358e-14	1.5015821054498913e-14	0.008570394185571503	-2.1170012644645354e-21	6.999002293092642e-17	1.106521622212181e-17	3.0065704340806856e-16	6.800633404924861e-19
91300000	0.0007148029071243031	-1.5476022424274022e-18	-7.385732214733676e-33	8.224595712566358e-14	1.5015821054498913e-14	0.008570394185571503	-2.1169965833078947e-21	6.999002293092642e-17	1.106521622212181e-17	3.0065704340806856e-16	6.800633404924861e-19
91400000	0.0007148029071243031	-1.5476022424274022e-18	-7.385732214733676e-33	8.224595712566358e-14	1.5015821054498913e-14	0.008570394185571503	-2.1169919021512543e-21	6.999002293092642e-17	1.106521622212181e-17	3.0065704340806856e-16	6.800633404924861e-19
91500000	0.0007148029071243031	-1.5476022424274022e-18	-7.385732214733676e-33	8.224595712566358e-14	1.5015821054498913e-14	0.008570394185571503	-2.1169872209946136e-21	6.999002293092642e-17	1.106521622212181e-17	3.0065704340806856e-16	6.800633404924861e-19
91600000	0.0007148029071243031	-1.5476022424274022e-18	-7.385732214733676e-33	8.224595712566358e-14	1.5015821054498913e-14	0.008570394185571503	-2.1169825398379732e-21	6.999002293092642e-17	1.106521622212181e-17	3.0065704340806856e-16	6.800633404924861e-19
91700000	0.0007148029071243031	-1.5476022424274022e-18	-7.385732214733676e-33	8.224595712566358e-14	1.5015821054498913e-14	0.008570394185571503	-2.1169778586813325e-21	6.999002293092642e-17	1.106521622212181e-17	3.0065704340806856e-16	6.800633404924861e-19
91800000	0.0007148029071243031	-1.5476022424274022e-18	-7.385732214733676e-33	8.224595712566358e-14	1.5015821054498913e-14	0.008570394185571503	-2.116973177524692e-21	6.999002293092642e-17	1.106521622212181e-17	3.0065704340806856e-16	6.800633404924861e-19
91900000	0.0007148029071243031	-1.5476022424274022e-18	-7.385732214733676e-33	8.224595712566358e-14	1.5015821054498913e-14	0.008570394185571503	-2.116968496368052e-21	6.999002293092642e-17	1.106521622212181e-17	3.0065704340806856e-16	6.800633404924861e-19
92000000	0.0007148029071243031	-1.5476022424274022e-18	-7.385732214733676e-33	8.224595712566358e-14	1.5015821054498913e-14	0.008570394185571503	-2.116963815211411e-21	6.999002293092642e-17	1.106521622212181e-17	3.0065704340806856e-16	6.800633404924861e-19
92100000	0.0007148029071243031	-1.5476022424274022e-18	-7.385732214733676e-33	8.224595712566358e-14	1.5015821054498913e-14	0.008570394185571503	-2.1169591340547708e-21	6.999002293092642e-17	1.106521622212181e-17	3.0065704340806856e-16	6.800633404924861e-19
92200000	0.0007148029071243031	-1.5476022424274022e-18	-7.385732214733676e-33	8.224595712566358e-14	1.5015821054498913e-14	0.008570394185571503	-2.11695445289813e-21	6.999002293092642e-17	1.106521622212181e-17	3.0065704340806856e-16	6.800633404924861e-19
92300000	0.0007148029071243031	-1.5476022424274022e-18	-7.385732214733676e-33	8.224595712566358e-14	1.5015821054498913e-14	0.008570394185571503	-2.1169497717414897e-21	6.999002293092642e-17	1.106521622212181e-17	3.0065704340806856e-16	6.800633404924861e-19
92400000	0.0007148029071243031	-1.5476022424274022e-18	-7.385732214733676e-33	8.224595712566358e-14	1.5015821054498913e-14	0.008570394185571503	-2.116945090584849e-21	6.999002293092642e-17	1.106521622212181e-17	3.0065704340806856e-16	6.800633404924861e-19
92500000	0.0007148029071243031	-1.5476022424274022e-18	-7.385732214733676e-33	8.224595712566358e-14	1.5015821054498913e-14	0.008570394185571503	-2.1169404094282086e-21	6.999002293092642e-17	1.106521622212181e-17	3.0065704340806856e-16	6.800633404924861e-19
92600000	0.0007148029071243031	-1.5476022424274022e-18	-7.385732214733676e-33	8.224595712566358e-14	1.5015821054498913e-14	0.008570394185571503	-2.116935728271568e-21	6.999002293092642e-17	1.106521622212181e-17	3.0065704340806856e-16	6.800633404924861e-19
92700000	0.0007148029071243031	-1.5476022424274022e-18	-7.385732214733676e-33	8.224595712566358e-14	1.5015821054498913e-14	0.008570394185571503	-2.1169310471149276e-21	6.999002293092642e-17	1.106521622212181e-17	3.0065704340806856e-16	6.800633404924861e-19
92800000	0.0007148029071243031	-1.5476022424274022e-18	-7.385732214733676e-33	8.224595712566358e-14	1.5015821054498913e-14	0.008570394185571503	-2.1169263659582872e-21	6.999002293092642e-17	1.106521622212181e-17	3.0065704340806856e-16	6.800633404924861e-19
92900000	0.0007148029071243031	-1.5476022424274022e-18	-7.385732214733676e-33	8.224595712566358e-14	1.5015821054498913e-14	0.008570394185571503	-2.1169216848016465e-21	6.999002293092642e-17	1.106521622212181e-17	3.0065704340806856e-16	6.800633404924861e-19
93000000	0.0007148029071243031	-1.5476022424274022e-18	-7.385732214733676e-33	8.224595712566358e-14	1.5015821054498913e-14	0.008570394185571503	-2.116917003645006e-21	6.999002293092642e-17	1.106521622212181e-17	3.0065704340806856e-16	6.800633404924861e-19
93100000	0.0007148029071243031	-1.5476022424274022e-18	-7.385732214733676e-33	8.224595712566358e-14	1.5015821054498913e-14	0.008570394185571503	-2.1169123224883654e-21	6.999002293092642e-17	1.106521622212181e-17	3.0065704340806856e-16	6.800633404924861e-19
93200000	0.0007148029071243031	-1.5476022424274022e-18	-7.385732214733676e-33	8.224595712566358e-14	1.5015821054498913e-14	0.008570394185571503	-2.116907641331725e-21	6.999002293092642e-17	1.106521622212181e-17	3.0065704340806856e-16	6.800633404924861e-19
93300000	0.0007148029071243031	-1.5476022424274022e-18	-7.385732214733676e-33	8.224595712566358e-14	1.5015821054498913e-14	0.008570394185571503	-2.1169029601750844e-21	6.999002293092642e-17	1.106521622212181e-17	3.0065704340806856e-16	6.800633404924861e-19
93400000	0.0007148029071243031	-1.5476022424274022e-18	-7.385732214733676e-33	8.224595712566358e-14	1.5015821054498913e-14	0.008570394185571503	-2.116898279018444e-21	6.999002293092642e-17	1.106521622212181e-17	3.0065704340806856e-16	6.800633404924861e-19
93500000	0.0007148029071243031	-1.5476022424274022e-18	-7.385732214733676e-33	8.224595712566358e-14	1.5015821054498913e-14	0.008570394185571503	-2.1168935978618033e-21	6.999002293092642e-17	1.106521622212181e-17	3.0065704340806856e-16	6.800633404924861e-19
93600000	0.0007148029071243031	-1.5476022424274022e-18	-7.385732214733676e-33	8.224595712566358e-14	1.5015821054498913e-14	0.008570394185571503	-2.116888916705163e-21	6.999002293092642e-17	1.106521622212181e-17	3.0065704340806856e-16	6.800633404924861e-19
93700000	0.0007148029071243031	-1.5476022424274022e-18	-7.385732214733676e-33	8.224595712566358e-14	1.5015821054498913e-14	0.008570394185571503	-2.1168842355485226e-21	6.999002293092642e-17	1.106521622212181e-17	3.0065704340806856e-16	6.800633404924861e-19
93800000	0.0007148029071243031	-1.5476022424274022e-18	-7.385732214733676e-33	8.224595712566358e-14	1.5015821054498913e-14	0.008570394185571503	-2.116879554391882e-21	6.999002293092642e-17	1.106521622212181e-17	3.0065704340806856e-16	6.800633404924861e-19
93900000	0.0007148029071243031	-1.5476022424274022e-18	-7.385732214733676e-33	8.224595712566358e-14	1.5015821054498913e-14	0.008570394185571503	-2.1168748732352416e-21	6.999002293092642e-17	1.106521622212181e-17	3.0065704340806856e-16	6.800633404924861e-19
94000000	0.0007148029071243031	-1.5476022424274022e-18	-7.385732214733676e-33	8.224595712566358e-14	1.5015821054498913e-14	0.008570394185571503	-2.116870192078601e-21	6.999002293092642e-17	1.106521622212181e-17	3.0065704340806856e-16	6.800633404924861e-19
94100000	0.0007148029071243031	-1.5476022424274022e-18	-7.385732214733676e-33	8.224595712566358e-14	1.5015821054498913e-14	0.008570394185571503	-2.1168655109219605e-21	6.999002293092642e-17	1.106521622212181e-17	3.0065704340806856e-16	6.800633404924861e-19
94200000	0.0007148029071243031	-1.5476022424274022e-18	-7.385732214733676e-33	8.224595712566358e-14	1.5015821054498913e-14	0.008570394185571503	-2.1168608297653198e-21	6.999002293092642e-17	1.106521622212181e-17	3.0065704340806856e-16	6.800633404924861e-19
94300000	0.0007148029071243031	-1.5476022424274022e-18	-7.385732214733676e-33	8.224595712566358e-14	1.5015821054498913e-14	0.008570394185571503	-2.1168561486086794e-21	6.999002293092642e-17	1.106521622212181e-17	3.0065704340806856e-16	6.800633404924861e-19
94400000	0.0007148029071243031	-1.5476022424274022e-18	-7.385732214733676e-33	8.224595712566358e-14	1.5015821054498913e-14	0.008570394185571503	-2.116851467452039e-21	6.999002293092642e-17	1.106521622212181e-17	3.0065704340806856e-16	6.800633404924861e-19
94500000	0.0007148029071243031	-1.5476022424274022e-18	-7.385732214733676e-33	8.224595712566358e-14	1.5015821054498913e-14	0.008570394185571503	-2.1168467862953984e-21	6.999002293092642e-17	1.106521622212181e-17	3.0065704340806856e-16	6.800633404924861e-19
94600000	0.0007148029071243031	-1.5476022424274022e-18	-7.385732214733676e-33	8.224595712566358e-14	1.5015821054498913e-14	0.008570394185571503	-2.116842105138758e-21	6.999002293092642e-17	1.106521622212181e-17	3.0065704340806856e-16	6.800633404924861e-19
94700000	0.0007148029071243031	-1.5476022424274022e-18	-7.385732214733676e-33	8.224595712566358e-14	1.5015821054498913e-14	0.008570394185571503	-2.1168374239821173e-21	6.999002293092642e-17	1.106521622212181e-17	3.0065704340806856e-16	6.800633404924861e-19
94800000	0.0007148029071243031	-1.5476022424274022e-18	-7.385732214733676e-33	8.224595712566358e-14	1.5015821054498913e-14	0.008570394185571503	-2.116832742825477e-21	6.999002293092642e-17	1.106521622212181e-17	3.0065704340806856e-16	6.800633404924861e-19
94900000	0.0007148029071243031	-1.5476022424274022e-18	-7.385732214733676e-33	8.224595712566358e-14	1.5015821054498913e-14	0.008570394185571503	-2.1168280616688362e-21	6.999002293092642e-17	1.106521622212181e-17	3.0065704340806856e-16	6.800633404924861e-19
95000000	0.0007148029071243031	-1.5476022424274022e-18	-7.385732214733676e-33	8.224595712566358e-14	1.5015821054498913e-14	0.008570394185571503	-2.116823380512196e-21	6.999002293092642e-17	1.106521622212181e-17	3.0065704340806856e-16	6.800633404924861e-19
95100000	0.0007148029071243031	-1.5476022424274022e-18	-7.385732214733676e-33	8.224595712566358e-14	1.5015821054498913e-14	0.008570394185571503	-2.116818699355555e-21	6.999002293092642e-17	1.106521622212181e-17	3.0065704340806856e-16	6.800633404924861e-19
95200000	0.0007148029071243031	-1.5476022424274022e-18	-7.385732214733676e-33	8.224595712566358e-14	1.5015821054498913e-14	0.008570394185571503	-2.116814018198915e-21	6.999002293092642e-17	1.106521622212181e-17	3.0065704340806856e-16	6.800633404924861e-19
95300000	0.0007148029071243031	-1.5476022424274022e-18	-7.385732214733676e-33	8.224595712566358e-14	1.5015821054498913e-14	0.008570394185571503	-2.1168093370422745e-21	6.999002293092642e-17	1.106521622212181e-17	3.0065704340806856e-16	6.800633404924861e-19
95400000	0.0007148029071243031	-1.5476022424274022e-18	-7.385732214733676e-33	8.224595712566358e-14	1.5015821054498913e-14	0.008570394185571503	-2.1168046558856338e-21	6.999002293092642e-17	1.106521622212181e-17	3.0065704340806856e-16	6.800633404924861e-19
95500000	0.0007148029071243031	-1.5476022424274022e-18	-7.385732214733676e-33	8.224595712566358e-14	1.5015821054498913e-14	0.008570394185571503	-2.1167999747289934e-21	6.999002293092642e-17	1.106521622212181e-17	3.0065704340806856e-16	6.800633404924861e-19
95600000	0.0007148029071243031	-1.5476022424274022e-18	-7.385732214733676e-33	8.224595712566358e-14	1.5015821054498913e-14	0.008570394185571503	-2.1167952935723527e-21	6.999002293092642e-17	1.106521622212181e-17	3.0065704340806856e-16	6.800633404924861e-19
95700000	0.0007148029071243031	-1.5476022424274022e-18	-7.385732214733676e-33	8.224595712566358e-14	1.5015821054498913e-14	0.008570394185571503	-2.1167906124157124e-21	6.999002293092642e-17	1.106521622212181e-17	3.0065704340806856e-16	6.800633404924861e-19
95800000	0.0007148029071243031	-1.5476022424274022e-18	-7.385732214733676e-33	8.224595712566357e-14	1.5015821054498913e-14	0.008570394185571503	-2.1167859312590716e-21	6.999002293092642e-17	1.106521622212181e-17	3.0065704340806856e-16	6.800633404924861e-19
95900000	0.0007148029071243031	-1.5476022424274022e-18	-7.385732214733676e-33	8.224595712566357e-14	1.5015821054498913e-14	0.008570394185571503	-2.1167812501024313e-21	6.999002293092642e-17	1.106521622212181e-17	3.0065704340806856e-16	6.800633404924861e-19
96000000	0.0007148029071243031	-1.5476022424274022e-18	-7.385732214733676e-33	8.224595712566357e-14	1.5015821054498913e-14	0.008570394185571503	-2.1167765689457906e-21	6.999002293092642e-17	1.106521622212181e-17	3.0065704340806856e-16	6.800633404924861e-19
96100000	0.0007148029071243031	-1.5476022424274022e-18	-7.385732214733676e-33	8.224595712566357e-14	1.5015821054498913e-14	0.008570394185571503	-2.1167718877891502e-21	6.999002293092642e-17	1.106521622212181e-17	3.0065704340806856e-16	6.800633404924861e-19
96200000	0.0007148029071243031	-1.5476022424274022e-18	-7.385732214733676e-33	8.224595712566357e-14	1.5015821054498913e-14	0.008570394185571503	-2.11676720663251e-21	6.999002293092642e-17	1.106521622212181e-17	3.0065704340806856e-16	6.800633404924861e-19
96300000	0.0007148029071243031	-1.5476022424274022e-18	-7.385732214733676e-33	8.224595712566357e-14	1.5015821054498913e-14	0.008570394185571503	-2.116762525475869e-21	6.999002293092642e-17	1.106521622212181e-17	3.0065704340806856e-16	6.800633404924861e-19
96400000	0.0007148029071243031	-1.5476022424274022e-18	-7.385732214733676e-33	8.224595712566357e-14	1.5015821054498913e-14	0.008570394185571503	-2.116757844319229e-21	6.999002293092642e-17	1.106521622212181e-17	3.0065704340806856e-16	6.800633404924861e-19
96500000	0.0007148029071243031	-1.5476022424274022e-18	-7.385732214733676e-33	8.224595712566357e-14	1.5015821054498913e-14	0.008570394185571503	-2.116753163162588e-21	6.999002293092642e-17	1.106521622212181e-17	3.0065704340806856e-16	6.800633404924861e-19
96600000	0.0007148029071243031	-1.5476022424274022e-18	-7.385732214733676e-33	8.224595712566357e-14	1.5015821054498913e-14	0.008570394185571503	-2.1167484820059478e-21	6.999002293092642e-17	1.106521622212181e-17	3.0065704340806856e-16	6.800633404924861e-19
96700000	0.0007148029071243031	-1.5476022424274022e-18	-7.385732214733676e-33	8.224595712566357e-14	1.5015821054498913e-14	0.008570394185571503	-2.116743800849307e-21	6.999002293092642e-17	1.106521622212181e-17	3.0065704340806856e-16	6.800633404924861e-19
96800000	0.0007148029071243031	-1.5476022424274022e-18	-7.385732214733676e-33	8.224595712566357e-14	1.5015821054498913e-14	0.008570394185571503	-2.1167391196926667e-21	6.999002293092642e-17	1.106521622212181e-17	3.0065704340806856e-16	6.800633404924861e-19
96900000	0.0007148029071243031	-1.5476022424274022e-18	-7.385732214733676e-33	8.224595712566357e-14	1.5015821054498913e-14	0.008570394185571503	-2.1167344385360263e-21	6.999002293092642e-17	1.106521622212181e-17	3.0065704340806856e-16	6.800633404924861e-19
97000000	0.0007148029071243031	-1.5476022424274022e-18	-7.385732214733676e-33	8.224595712566357e-14	1.5015821054498913e-14	0.008570394185571503	-2.1167297573793856e-21	6.999002293092642e-17	1.106521622212181e-17	3.0065704340806856e-16	6.800633404924861e-19
97100000	0.0007148029071243031	-1.5476022424274022e-18	-7.385732214733676e-33	8.224595712566357e-14	1.5015821054498913e-14	0.008570394185571503	-2.1167250762227453e-21	6.999002293092642e-17	1.106521622212181e-17	3.0065704340806856e-16	6.800633404924861e-19
97200000	0.0007148029071243031	-1.5476022424274022e-18	-7.385732214733676e-33	8.224595712566357e-14	1.5015821054498913e-14	0.008570394185571503	-2.1167203950661046e-21	6.999002293092642e-17	1.106521622212181e-17	3.0065704340806856e-16	6.800633404924861e-19
97300000	0.0007148029071243031	-1.5476022424274022e-18	-7.385732214733676e-33	8.224595712566357e-14	1.5015821054498913e-14	0.008570394185571503	-2.1167157139094642e-21	6.999002293092642e-17	1.106521622212181e-17	3.0065704340806856e-16	6.800633404924861e-19
97400000	0.0007148029071243031	-1.5476022424274022e-18	-7.385732214733676e-33	8.224595712566357e-14	1.5015821054498913e-14	0.008570394185571503	-2.1167110327528235e-21	6.999002293092642e-17	1.106521622212181e-17	3.0065704340806856e-16	6.800633404924861e-19
97500000	0.000714802907124303	-1.5476022424274022e-18	-7.385732214733676e-33	8.224595712566357e-14	1.5015821054498913e-14	0.008570394185571503	-2.116706351596183e-21	6.999002293092642e-17	1.106521622212181e-17	3.0065704340806856e-16	6.800633404924861e-19
97600000	0.000714802907124303	-1.5476022424274022e-18	-7.385732214733676e-33	8.224595712566357e-14	1.5015821054498913e-14	0.008570394185571503	-2.116701670439543e-21	6.999002293092642e-17	1.106521622212181e-17	3.0065704340806856e-16	6.800633404924861e-19
97700000	0.000714802907124303	-1.5476022424274022e-18	-7.385732214733676e-33	8.224595712566357e-14	1.5015821054498913e-14	0.008570394185571503	-2.116696989282902e-21	6.999002293092642e-17	1.106521622212181e-17	3.0065704340806856e-16	6.800633404924861e-19
97800000	0.000714802907124303	-1.5476022424274022e-18	-7.385732214733676e-33	8.224595712566357e-14	1.5015821054498913e-14	0.008570394185571503	-2.1166923081262617e-21	6.999002293092642e-17	1.106521622212181e-17	3.0065704340806856e-16	6.800633404924861e-19
97900000	0.000714802907124303	-1.5476022424274022e-18	-7.385732214733676e-33	8.224595712566357e-14	1.5015821054498913e-14	0.008570394185571503	-2.116687626969621e-21	6.999002293092642e-17	1.106521622212181e-17	3.0065704340806856e-16	6.800633404924861e-19
98000000	0.000714802907124303	-1.5476022424274022e-18	-7.385732214733676e-33	8.224595712566357e-14	1.5015821054498913e-14	0.008570394185571503	-2.1166829458129807e-21	6.999002293092642e-17	1.106521622212181e-17	3.0065704340806856e-16	6.800633404924861e-19
98100000	0.000714802907124303	-1.5476022424274022e-18	-7.385732214733676e-33	8.224595712566357e-14	1.5015821054498913e-14	0.008570394185571503	-2.11667826465634e-21	6.999002293092642e-17	1.106521622212181e-17	3.0065704340806856e-16	6.800633404924861e-19
98200000	0.000714802907124303	-1.5476022424274022e-18	-7.385732214733676e-33	8.224595712566357e-14	1.5015821054498913e-14	0.008570394185571503	-2.1166735834996996e-21	6.999002293092642e-17	1.106521622212181e-17	3.0065704340806856e-16	6.800633404924861e-19
98300000	0.000714802907124303	-1.5476022424274022e-18	-7.385732214733676e-33	8.224595712566357e-14	1.5015821054498913e-14	0.008570394185571503	-2.116668902343059e-21	6.999002293092642e-17	1.106521622212181e-17	3.0065704340806856e-16	6.800633404924861e-19
98400000	0.000714802907124303	-1.5476022424274022e-18	-7.385732214733676e-33	8.224595712566355e-14	1.5015821054498913e-14	0.008570394185571503	-2.1166642211864186e-21	6.999002293092642e-17	1.106521622212181e-17	3.0065704340806856e-16	6.800633404924861e-19
98500000	0.000714802907124303	-1.5476022424274022e-18	-7.385732214733676e-33	8.224595712566355e-14	1.5015821054498913e-14	0.008570394185571503	-2.1166595400297782e-21	6.999002293092642e-17	1.106521622212181e-17	3.0065704340806856e-16	6.800633404924861e-19
98600000	0.000714802907124303	-1.5476022424274022e-18	-7.385732214733676e-33	8.224595712566355e-14	1.5015821054498913e-14	0.008570394185571503	-2.1166548588731375e-21	6.999002293092642e-17	1.106521622212181e-17	3.0065704340806856e-16	6.800633404924861e-19
98700000	0.000714802907124303	-1.5476022424274022e-18	-7.385732214733676e-33	8.224595712566355e-14	1.5015821054498913e-14	0.008570394185571503	-2.116650177716497e-21	6.999002293092642e-17	1.106521622212181e-17	3.0065704340806856e-16	6.800633404924861e-19
98800000	0.000714802907124303	-1.5476022424274022e-18	-7.385732214733676e-33	8.224595712566355e-14	1.5015821054498913e-14	0.008570394185571503	-2.1166454965598564e-21	6.999002293092642e-17	1.106521622212181e-17	3.0065704340806856e-16	6.800633404924861e-19
98900000	0.000714802907124303	-1.5476022424274022e-18	-7.385732214733676e-33	8.224595712566355e-14	1.5015821054498913e-14	0.008570394185571503	-2.116640815403216e-21	6.999002293092642e-17	1.106521622212181e-17	3.0065704340806856e-16	6.800633404924861e-19
99000000	0.000714802907124303	-1.5476022424274022e-18	-7.385732214733676e-33	8.224595712566355e-14	1.5015821054498913e-14	0.008570394185571503	-2.1166361342465754e-21	6.999002293092642e-17	1.106521622212181e-17	3.0065704340806856e-16	6.800633404924861e-19
99100000	0.000714802907124303	-1.5476022424274022e-18	-7.385732214733676e-33	8.224595712566355e-14	1.5015821054498913e-14	0.008570394185571503	-2.116631453089935e-21	6.999002293092642e-17	1.106521622212181e-17	3.0065704340806856e-16	6.800633404924861e-19
99200000	0.000714802907124303	-1.5476022424274022e-18	-7.385732214733676e-33	8.224595712566355e-14	1.5015821054498913e-14	0.008570394185571503	-2.1166267719332947e-21	6.999002293092642e-17	1.106521622212181e-17	3.0065704340806856e-16	6.800633404924861e-19
99300000	0.000714802907124303	-1.5476022424274022e-18	-7.385732214733676e-33	8.224595712566355e-14	1.5015821054498913e-14	0.008570394185571503	-2.116622090776654e-21	6.999002293092642e-17	1.106521622212181e-17	3.0065704340806856e-16	6.800633404924861e-19
99400000	0.000714802907124303	-1.5476022424274022e-18	-7.385732214733676e-33	8.224595712566355e-14	1.5015821054498913e-14	0.008570394185571503	-2.1166174096200136e-21	6.999002293092642e-17	1.106521622212181e-17	3.0065704340806856e-16	6.800633404924861e-19
99500000	0.000714802907124303	-1.5476022424274022e-18	-7.385732214733676e-33	8.224595712566355e-14	1.5015821054498913e-14	0.008570394185571503	-2.116612728463373e-21	6.999002293092642e-17	1.106521622212181e-17	3.0065704340806856e-16	6.800633404924861e-19
99600000	0.000714802907124303	-1.5476022424274022e-18	-7.385732214733676e-33	8.224595712566355e-14	1.5015821054498913e-14	0.008570394185571503	-2.1166080473067325e-21	6.999002293092642e-17	1.106521622212181e-17	3.0065704340806856e-16	6.800633404924861e-19
99700000	0.000714802907124303	-1.5476022424274022e-18	-7.385732214733676e-33	8.224595712566355e-14	1.5015821054498913e-14	0.008570394185571503	-2.116603366150092e-21	6.999002293092642e-17	1.106521622212181e-17	3.0065704340806856e-16	6.800633404924861e-19
99800000	0.000714802907124303	-1.5476022424274022e-18	-7.385732214733676e-33	8.224595712566355e-14	1.5015821054498913e-14	0.008570394185571503	-2.1165986849934515e-21	6.999002293092642e-17	1.106521622212181e-17	3.0065704340806856e-16	6.800633404924861e-19
99900000	0.000714802907124303	-1.5476022424274022e-18	-7.385732214733676e-33	8.224595712566355e-14	1.5015821054498913e-14	0.008570394185571503	-2.1165940038368108e-21	6.999002293092642e-17	1.106521622212181e-17	3.0065704340806856e-16	6.800633404924861e-19
100000000	0.000714802907124303	-1.5476022424274022e-18	-7.385732214733676e-33	8.224595712566355e-14	1.5015821054498913e-14	0.008570394185571503	-2.1165893226801704e-21	6.999002293092642e-17	1.106521622212181e-17	3.0065704340806856e-16	6.800633404924861e-19
