# Supplementary material for: Thermodynamics Underpinning the Microbial Community‐Level Nitrogen Energy Metabolism
Source: Environ Microbiol. 2025 Feb 16;27(2):e70055. doi: 10.1111/1462-2920.70055 (PMC11830459; doi:10.1111/1462-2920.70055)
Supplement: Supplementary file 1 — Data S1. [file EMI-27-e70055-s001.zip › SI/Nnetwork/Results/kdef_-10/Iin_-5/p_0.2/O2_-9.6_H_-8.5.csv]

time	N2	N2H4	N2H5	N2O	NH2OH	NH3	NH3OH	NH4	NO	NO2	NO3
0	0.00001	0.00001	0.00001	0.00001	0.00001	0.00001	0.00001	0.00001	0.00001	0.00001	0.00001
100000	0.0037623270062993215	-3.1706336539117406e-22	-2.0271345467530896e-22	1.4373041489585723e-12	1.7267362390191616e-14	0.0024753459845036872	-1.3293761318496505e-21	6.392507880089105e-17	1.7530607584113056e-16	5.4791783855604955e-15	7.799525682079801e-17
200000	0.0037623270062993185	-3.1706336539117406e-22	-2.0271345467530896e-22	1.4373041489585727e-12	1.726736239016966e-14	0.0024753459845036903	-1.3018241880584832e-21	6.392507531672576e-17	1.7530607584113066e-16	5.4791783818536736e-15	7.799525682079805e-17
300000	0.003762327006299318	-3.1706336539117406e-22	-2.0271345467530896e-22	1.4373041489585727e-12	1.7267362390171232e-14	0.0024753459845036907	-1.3018071644421243e-21	6.392507556610497e-17	1.7530607584113068e-16	5.479178382118982e-15	7.799525682079801e-17
400000	0.0037623270062993185	-3.1706336539117406e-22	-2.0271345467530896e-22	1.4373041489585725e-12	1.726736239017047e-14	0.0024753459845036907	-1.301790140825765e-21	6.392507544541886e-17	1.7530607584113068e-16	5.479178381990586e-15	7.799525682079803e-17
500000	0.003762327006299319	-3.1706336539117406e-22	-2.0271345467530896e-22	1.4373041489585725e-12	1.7267362390169276e-14	0.0024753459845036903	-1.3017731172094055e-21	6.392507525593837e-17	1.7530607584113068e-16	5.479178381789002e-15	7.799525682079806e-17
600000	0.003762327006299319	-3.1706336539117406e-22	-2.0271345467530896e-22	1.4373041489585725e-12	1.7267362390169105e-14	0.0024753459845036903	-1.3017560935930463e-21	6.39250752290477e-17	1.7530607584113068e-16	5.479178381760394e-15	7.799525682079807e-17
700000	0.003762327006299319	-3.1706336539117406e-22	-2.0271345467530896e-22	1.4373041489585725e-12	1.7267362390169108e-14	0.0024753459845036903	-1.3017390699766872e-21	6.392507522921103e-17	1.7530607584113068e-16	5.4791783817605675e-15	7.799525682079807e-17
800000	0.003762327006299319	-3.1706336539117406e-22	-2.0271345467530896e-22	1.4373041489585727e-12	1.7267362390169102e-14	0.0024753459845036903	-1.3017220463603279e-21	6.392507522869361e-17	1.7530607584113068e-16	5.479178381760016e-15	7.799525682079806e-17
900000	0.003762327006299319	-3.1706336539117406e-22	-2.0271345467530896e-22	1.4373041489585727e-12	1.72673623901691e-14	0.0024753459845036903	-1.3017050227439688e-21	6.392507522833381e-17	1.7530607584113068e-16	5.4791783817596334e-15	7.799525682079806e-17
1000000	0.003762327006299319	-3.1706336539117406e-22	-2.0271345467530896e-22	1.4373041489585727e-12	1.72673623901691e-14	0.0024753459845036903	-1.3016879991276097e-21	6.392507522833852e-17	1.7530607584113068e-16	5.479178381759638e-15	7.799525682079806e-17
1100000	0.003762327006299319	-3.1706336539117406e-22	-2.0271345467530896e-22	1.4373041489585727e-12	1.7267362390169096e-14	0.0024753459845036903	-1.3016709755112505e-21	6.392507522834271e-17	1.7530607584113068e-16	5.479178381759643e-15	7.799525682079805e-17
1200000	0.003762327006299319	-3.1706336539117406e-22	-2.0271345467530896e-22	1.4373041489585727e-12	1.7267362390169096e-14	0.0024753459845036903	-1.3016539518948914e-21	6.392507522834639e-17	1.7530607584113068e-16	5.479178381759646e-15	7.799525682079805e-17
1300000	0.003762327006299319	-3.1706336539117406e-22	-2.0271345467530896e-22	1.4373041489585727e-12	1.7267362390169096e-14	0.0024753459845036903	-1.301636928278532e-21	6.392507522834958e-17	1.7530607584113068e-16	5.47917838175965e-15	7.799525682079805e-17
1400000	0.003762327006299319	-3.1706336539117406e-22	-2.0271345467530896e-22	1.4373041489585727e-12	1.7267362390169096e-14	0.0024753459845036903	-1.301619904662173e-21	6.392507522835232e-17	1.7530607584113068e-16	5.479178381759652e-15	7.799525682079805e-17
1500000	0.003762327006299319	-3.1706336539117406e-22	-2.0271345467530896e-22	1.4373041489585727e-12	1.7267362390169096e-14	0.0024753459845036903	-1.3016028810458137e-21	6.39250752283546e-17	1.7530607584113068e-16	5.479178381759655e-15	7.799525682079805e-17
1600000	0.003762327006299319	-3.1706336539117406e-22	-2.0271345467530896e-22	1.4373041489585729e-12	1.7267362390169096e-14	0.0024753459845036903	-1.3015858574294546e-21	6.392507522835647e-17	1.7530607584113068e-16	5.479178381759657e-15	7.799525682079803e-17
1700000	0.003762327006299319	-3.1706336539117406e-22	-2.0271345467530896e-22	1.4373041489585729e-12	1.7267362390169093e-14	0.0024753459845036903	-1.3015688338130954e-21	6.392507522835795e-17	1.7530607584113068e-16	5.479178381759659e-15	7.799525682079803e-17
1800000	0.003762327006299319	-3.1706336539117406e-22	-2.0271345467530896e-22	1.4373041489585729e-12	1.7267362390169093e-14	0.0024753459845036903	-1.3015518101967363e-21	6.392507522835905e-17	1.7530607584113068e-16	5.4791783817596595e-15	7.799525682079803e-17
1900000	0.003762327006299319	-3.1706336539117406e-22	-2.0271345467530896e-22	1.4373041489585729e-12	1.7267362390169093e-14	0.0024753459845036903	-1.3015347865803772e-21	6.39250752283598e-17	1.7530607584113068e-16	5.47917838175966e-15	7.799525682079803e-17
2000000	0.003762327006299319	-3.1706336539117406e-22	-2.0271345467530896e-22	1.4373041489585729e-12	1.7267362390169093e-14	0.0024753459845036903	-1.301517762964018e-21	6.392507522836023e-17	1.7530607584113068e-16	5.479178381759661e-15	7.799525682079803e-17
2100000	0.0037623270062993193	-3.1706336539117406e-22	-2.0271345467530896e-22	1.4373041489585729e-12	1.7267362390169093e-14	0.0024753459845036903	-1.3015007393476588e-21	6.392507522836036e-17	1.7530607584113068e-16	5.479178381759661e-15	7.799525682079803e-17
2200000	0.0037623270062993193	-3.1706336539117406e-22	-2.0271345467530896e-22	1.4373041489585729e-12	1.7267362390169093e-14	0.0024753459845036903	-1.3014837157312996e-21	6.392507522836022e-17	1.7530607584113068e-16	5.479178381759661e-15	7.799525682079803e-17
2300000	0.0037623270062993193	-3.1706336539117406e-22	-2.0271345467530896e-22	1.4373041489585729e-12	1.7267362390169093e-14	0.0024753459845036903	-1.3014666921149405e-21	6.392507522835982e-17	1.7530607584113068e-16	5.47917838175966e-15	7.799525682079803e-17
2400000	0.0037623270062993193	-3.1706336539117406e-22	-2.0271345467530896e-22	1.4373041489585729e-12	1.7267362390169093e-14	0.0024753459845036903	-1.3014496684985812e-21	6.392507522835918e-17	1.7530607584113068e-16	5.47917838175966e-15	7.799525682079803e-17
2500000	0.0037623270062993193	-3.1706336539117406e-22	-2.0271345467530896e-22	1.4373041489585729e-12	1.7267362390169093e-14	0.0024753459845036903	-1.3014326448822221e-21	6.392507522835834e-17	1.7530607584113068e-16	5.479178381759659e-15	7.799525682079805e-17
2600000	0.0037623270062993193	-3.1706336539117406e-22	-2.0271345467530896e-22	1.4373041489585729e-12	1.7267362390169093e-14	0.0024753459845036903	-1.3014156212658628e-21	6.392507522835732e-17	1.7530607584113068e-16	5.479178381759658e-15	7.799525682079805e-17
2700000	0.0037623270062993193	-3.1706336539117406e-22	-2.0271345467530896e-22	1.4373041489585729e-12	1.7267362390169093e-14	0.0024753459845036903	-1.3013985976495038e-21	6.392507522835614e-17	1.7530607584113068e-16	5.479178381759657e-15	7.799525682079805e-17
2800000	0.0037623270062993193	-3.1706336539117406e-22	-2.0271345467530896e-22	1.4373041489585727e-12	1.7267362390169096e-14	0.0024753459845036903	-1.3013815740331447e-21	6.39250752283548e-17	1.7530607584113068e-16	5.4791783817596555e-15	7.799525682079805e-17
2900000	0.0037623270062993193	-3.1706336539117406e-22	-2.0271345467530896e-22	1.4373041489585727e-12	1.7267362390169096e-14	0.0024753459845036903	-1.3013645504167854e-21	6.392507522835338e-17	1.7530607584113068e-16	5.479178381759654e-15	7.799525682079805e-17
3000000	0.0037623270062993193	-3.1706336539117406e-22	-2.0271345467530896e-22	1.4373041489585727e-12	1.7267362390169096e-14	0.0024753459845036903	-1.3013475268004263e-21	6.392507522835185e-17	1.7530607584113068e-16	5.479178381759652e-15	7.799525682079805e-17
3100000	0.0037623270062993193	-3.1706336539117406e-22	-2.0271345467530896e-22	1.4373041489585727e-12	1.7267362390169096e-14	0.0024753459845036903	-1.301330503184067e-21	6.392507522835024e-17	1.7530607584113068e-16	5.479178381759651e-15	7.799525682079805e-17
3200000	0.0037623270062993193	-3.1706336539117406e-22	-2.0271345467530896e-22	1.4373041489585727e-12	1.7267362390169096e-14	0.0024753459845036903	-1.301313479567708e-21	6.39250752283486e-17	1.7530607584113068e-16	5.479178381759649e-15	7.799525682079805e-17
3300000	0.0037623270062993193	-3.1706336539117406e-22	-2.0271345467530896e-22	1.4373041489585727e-12	1.7267362390169096e-14	0.0024753459845036903	-1.3012964559513487e-21	6.392507522834694e-17	1.7530607584113068e-16	5.479178381759648e-15	7.799525682079806e-17
3400000	0.0037623270062993193	-3.1706336539117406e-22	-2.0271345467530896e-22	1.4373041489585727e-12	1.7267362390169096e-14	0.0024753459845036903	-1.3012794323349896e-21	6.392507522834529e-17	1.7530607584113068e-16	5.479178381759646e-15	7.799525682079806e-17
3500000	0.0037623270062993193	-3.1706336539117406e-22	-2.0271345467530896e-22	1.4373041489585727e-12	1.7267362390169096e-14	0.0024753459845036903	-1.3012624087186305e-21	6.392507522834365e-17	1.7530607584113068e-16	5.4791783817596445e-15	7.799525682079806e-17
3600000	0.0037623270062993193	-3.1706336539117406e-22	-2.0271345467530896e-22	1.4373041489585727e-12	1.7267362390169096e-14	0.0024753459845036903	-1.3012453851022712e-21	6.392507522834207e-17	1.7530607584113068e-16	5.479178381759643e-15	7.799525682079806e-17
3700000	0.0037623270062993193	-3.1706336539117406e-22	-2.0271345467530896e-22	1.4373041489585727e-12	1.7267362390169096e-14	0.0024753459845036903	-1.3012283614859121e-21	6.392507522834056e-17	1.7530607584113068e-16	5.479178381759641e-15	7.799525682079806e-17
3800000	0.0037623270062993193	-3.1706336539117406e-22	-2.0271345467530896e-22	1.4373041489585727e-12	1.72673623901691e-14	0.0024753459845036903	-1.3012113378695529e-21	6.392507522833914e-17	1.7530607584113068e-16	5.47917838175964e-15	7.799525682079806e-17
3900000	0.0037623270062993193	-3.1706336539117406e-22	-2.0271345467530896e-22	1.4373041489585727e-12	1.72673623901691e-14	0.0024753459845036903	-1.3011943142531938e-21	6.392507522833784e-17	1.7530607584113068e-16	5.479178381759638e-15	7.799525682079807e-17
4000000	0.0037623270062993193	-3.1706336539117406e-22	-2.0271345467530896e-22	1.4373041489585727e-12	1.72673623901691e-14	0.0024753459845036903	-1.3011772906368345e-21	6.392507522833669e-17	1.7530607584113068e-16	5.479178381759637e-15	7.799525682079807e-17
4100000	0.0037623270062993193	-3.1706336539117406e-22	-2.0271345467530896e-22	1.4373041489585727e-12	1.72673623901691e-14	0.0024753459845036903	-1.3011602670204754e-21	6.39250752283357e-17	1.7530607584113068e-16	5.479178381759636e-15	7.799525682079807e-17
4200000	0.0037623270062993193	-3.1706336539117406e-22	-2.0271345467530896e-22	1.4373041489585727e-12	1.72673623901691e-14	0.0024753459845036903	-1.3011432434041161e-21	6.39250752283349e-17	1.7530607584113068e-16	5.479178381759635e-15	7.799525682079807e-17
4300000	0.0037623270062993193	-3.1706336539117406e-22	-2.0271345467530896e-22	1.4373041489585727e-12	1.72673623901691e-14	0.0024753459845036903	-1.301126219787757e-21	6.392507522833431e-17	1.7530607584113068e-16	5.479178381759635e-15	7.799525682079807e-17
4400000	0.0037623270062993193	-3.1706336539117406e-22	-2.0271345467530896e-22	1.4373041489585727e-12	1.72673623901691e-14	0.0024753459845036903	-1.301109196171398e-21	6.392507522833396e-17	1.7530607584113068e-16	5.479178381759634e-15	7.799525682079807e-17
4500000	0.0037623270062993193	-3.1706336539117406e-22	-2.0271345467530896e-22	1.4373041489585727e-12	1.72673623901691e-14	0.0024753459845036903	-1.3010921725550387e-21	6.392507522833386e-17	1.7530607584113068e-16	5.479178381759634e-15	7.799525682079807e-17
4600000	0.0037623270062993193	-3.1706336539117406e-22	-2.0271345467530896e-22	1.4373041489585727e-12	1.72673623901691e-14	0.0024753459845036903	-1.3010751489386796e-21	6.392507522833386e-17	1.7530607584113068e-16	5.479178381759634e-15	7.799525682079807e-17
4700000	0.0037623270062993193	-3.1706336539117406e-22	-2.0271345467530896e-22	1.4373041489585727e-12	1.72673623901691e-14	0.0024753459845036903	-1.3010581253223203e-21	6.392507522833386e-17	1.7530607584113068e-16	5.479178381759634e-15	7.799525682079807e-17
4800000	0.0037623270062993193	-3.1706336539117406e-22	-2.0271345467530896e-22	1.4373041489585727e-12	1.72673623901691e-14	0.0024753459845036903	-1.3010411017059612e-21	6.392507522833386e-17	1.7530607584113068e-16	5.479178381759634e-15	7.799525682079807e-17
4900000	0.0037623270062993193	-3.1706336539117406e-22	-2.0271345467530896e-22	1.4373041489585727e-12	1.72673623901691e-14	0.0024753459845036903	-1.301024078089602e-21	6.392507522833386e-17	1.7530607584113068e-16	5.479178381759634e-15	7.799525682079807e-17
5000000	0.0037623270062993193	-3.1706336539117406e-22	-2.0271345467530896e-22	1.4373041489585727e-12	1.72673623901691e-14	0.0024753459845036903	-1.3010070544732429e-21	6.392507522833386e-17	1.7530607584113068e-16	5.479178381759634e-15	7.799525682079807e-17
5100000	0.0037623270062993193	-3.1706336539117406e-22	-2.0271345467530896e-22	1.4373041489585727e-12	1.72673623901691e-14	0.0024753459845036903	-1.3009900308568836e-21	6.392507522833386e-17	1.7530607584113068e-16	5.479178381759634e-15	7.799525682079807e-17
5200000	0.0037623270062993193	-3.1706336539117406e-22	-2.0271345467530896e-22	1.4373041489585727e-12	1.72673623901691e-14	0.0024753459845036903	-1.3009730072405245e-21	6.392507522833386e-17	1.7530607584113068e-16	5.479178381759634e-15	7.799525682079807e-17
5300000	0.0037623270062993193	-3.1706336539117406e-22	-2.0271345467530896e-22	1.4373041489585727e-12	1.72673623901691e-14	0.0024753459845036903	-1.3009559836241654e-21	6.392507522833388e-17	1.7530607584113068e-16	5.479178381759634e-15	7.799525682079807e-17
5400000	0.0037623270062993193	-3.1706336539117406e-22	-2.0271345467530896e-22	1.4373041489585727e-12	1.72673623901691e-14	0.0024753459845036903	-1.3009389600078062e-21	6.392507522833388e-17	1.7530607584113068e-16	5.479178381759634e-15	7.799525682079807e-17
5500000	0.0037623270062993193	-3.1706336539117406e-22	-2.0271345467530896e-22	1.4373041489585727e-12	1.72673623901691e-14	0.0024753459845036903	-1.300921936391447e-21	6.392507522833388e-17	1.7530607584113068e-16	5.479178381759634e-15	7.799525682079807e-17
5600000	0.0037623270062993193	-3.1706336539117406e-22	-2.0271345467530896e-22	1.4373041489585727e-12	1.72673623901691e-14	0.0024753459845036903	-1.3009049127750878e-21	6.392507522833388e-17	1.7530607584113068e-16	5.479178381759634e-15	7.799525682079807e-17
5700000	0.0037623270062993193	-3.1706336539117406e-22	-2.0271345467530896e-22	1.4373041489585727e-12	1.72673623901691e-14	0.0024753459845036903	-1.3008878891587287e-21	6.392507522833388e-17	1.7530607584113068e-16	5.479178381759634e-15	7.799525682079807e-17
5800000	0.0037623270062993193	-3.1706336539117406e-22	-2.0271345467530896e-22	1.4373041489585727e-12	1.72673623901691e-14	0.0024753459845036903	-1.3008708655423694e-21	6.392507522833388e-17	1.7530607584113068e-16	5.479178381759634e-15	7.799525682079807e-17
5900000	0.0037623270062993193	-3.1706336539117406e-22	-2.0271345467530896e-22	1.4373041489585727e-12	1.72673623901691e-14	0.0024753459845036903	-1.3008538419260103e-21	6.392507522833388e-17	1.7530607584113068e-16	5.479178381759634e-15	7.799525682079807e-17
6000000	0.0037623270062993193	-3.1706336539117406e-22	-2.0271345467530896e-22	1.4373041489585727e-12	1.72673623901691e-14	0.0024753459845036903	-1.300836818309651e-21	6.392507522833388e-17	1.7530607584113068e-16	5.479178381759634e-15	7.799525682079807e-17
6100000	0.0037623270062993193	-3.1706336539117406e-22	-2.0271345467530896e-22	1.4373041489585727e-12	1.72673623901691e-14	0.0024753459845036903	-1.300819794693292e-21	6.392507522833388e-17	1.7530607584113068e-16	5.479178381759634e-15	7.799525682079807e-17
6200000	0.0037623270062993193	-3.1706336539117406e-22	-2.0271345467530896e-22	1.4373041489585727e-12	1.72673623901691e-14	0.0024753459845036903	-1.3008027710769329e-21	6.392507522833388e-17	1.7530607584113068e-16	5.479178381759634e-15	7.799525682079807e-17
6300000	0.0037623270062993193	-3.1706336539117406e-22	-2.0271345467530896e-22	1.4373041489585727e-12	1.72673623901691e-14	0.0024753459845036903	-1.3007857474605736e-21	6.392507522833388e-17	1.7530607584113068e-16	5.479178381759634e-15	7.799525682079807e-17
6400000	0.0037623270062993193	-3.1706336539117406e-22	-2.0271345467530896e-22	1.4373041489585727e-12	1.72673623901691e-14	0.0024753459845036903	-1.3007687238442145e-21	6.392507522833388e-17	1.7530607584113068e-16	5.479178381759634e-15	7.799525682079807e-17
6500000	0.0037623270062993193	-3.1706336539117406e-22	-2.0271345467530896e-22	1.4373041489585725e-12	1.72673623901691e-14	0.00247534598450369	-1.3007517002278553e-21	6.392507522833388e-17	1.7530607584113068e-16	5.479178381759634e-15	7.799525682079807e-17
6600000	0.0037623270062993193	-3.1706336539117406e-22	-2.0271345467530896e-22	1.4373041489585725e-12	1.72673623901691e-14	0.00247534598450369	-1.3007346766114962e-21	6.392507522833388e-17	1.7530607584113068e-16	5.479178381759634e-15	7.799525682079807e-17
6700000	0.0037623270062993193	-3.1706336539117406e-22	-2.0271345467530896e-22	1.4373041489585725e-12	1.72673623901691e-14	0.00247534598450369	-1.3007176529951369e-21	6.392507522833388e-17	1.7530607584113068e-16	5.479178381759634e-15	7.799525682079807e-17
6800000	0.003762327006299319	-3.1706336539117406e-22	-2.0271345467530896e-22	1.4373041489585725e-12	1.72673623901691e-14	0.00247534598450369	-1.3007006293787778e-21	6.392507522833388e-17	1.7530607584113068e-16	5.479178381759634e-15	7.799525682079807e-17
6900000	0.003762327006299319	-3.1706336539117406e-22	-2.0271345467530896e-22	1.4373041489585725e-12	1.72673623901691e-14	0.00247534598450369	-1.3006836057624187e-21	6.392507522833388e-17	1.7530607584113068e-16	5.479178381759634e-15	7.799525682079806e-17
7000000	0.003762327006299319	-3.1706336539117406e-22	-2.0271345467530896e-22	1.4373041489585725e-12	1.72673623901691e-14	0.00247534598450369	-1.3006665821460595e-21	6.392507522833388e-17	1.7530607584113068e-16	5.479178381759634e-15	7.799525682079806e-17
7100000	0.003762327006299319	-3.1706336539117406e-22	-2.0271345467530896e-22	1.4373041489585725e-12	1.72673623901691e-14	0.00247534598450369	-1.3006495585297004e-21	6.392507522833388e-17	1.7530607584113068e-16	5.479178381759634e-15	7.799525682079806e-17
7200000	0.003762327006299319	-3.1706336539117406e-22	-2.0271345467530896e-22	1.4373041489585725e-12	1.72673623901691e-14	0.00247534598450369	-1.300632534913341e-21	6.392507522833388e-17	1.7530607584113068e-16	5.479178381759634e-15	7.799525682079806e-17
7300000	0.003762327006299319	-3.1706336539117406e-22	-2.0271345467530896e-22	1.4373041489585725e-12	1.72673623901691e-14	0.00247534598450369	-1.300615511296982e-21	6.392507522833388e-17	1.7530607584113068e-16	5.479178381759634e-15	7.799525682079806e-17
7400000	0.003762327006299319	-3.1706336539117406e-22	-2.0271345467530896e-22	1.4373041489585725e-12	1.72673623901691e-14	0.00247534598450369	-1.3005984876806227e-21	6.392507522833388e-17	1.7530607584113068e-16	5.479178381759634e-15	7.799525682079806e-17
7500000	0.003762327006299319	-3.1706336539117406e-22	-2.0271345467530896e-22	1.4373041489585725e-12	1.72673623901691e-14	0.00247534598450369	-1.3005814640642636e-21	6.392507522833388e-17	1.7530607584113068e-16	5.479178381759634e-15	7.799525682079806e-17
7600000	0.003762327006299319	-3.1706336539117406e-22	-2.0271345467530896e-22	1.4373041489585725e-12	1.72673623901691e-14	0.00247534598450369	-1.3005644404479044e-21	6.392507522833388e-17	1.7530607584113068e-16	5.479178381759634e-15	7.799525682079806e-17
7700000	0.003762327006299319	-3.1706336539117406e-22	-2.0271345467530896e-22	1.4373041489585725e-12	1.72673623901691e-14	0.00247534598450369	-1.3005474168315453e-21	6.392507522833388e-17	1.7530607584113068e-16	5.479178381759634e-15	7.799525682079806e-17
7800000	0.003762327006299319	-3.1706336539117406e-22	-2.0271345467530896e-22	1.4373041489585725e-12	1.72673623901691e-14	0.00247534598450369	-1.3005303932151862e-21	6.392507522833388e-17	1.7530607584113068e-16	5.479178381759634e-15	7.799525682079806e-17
7900000	0.003762327006299319	-3.1706336539117406e-22	-2.0271345467530896e-22	1.4373041489585725e-12	1.72673623901691e-14	0.00247534598450369	-1.300513369598827e-21	6.392507522833388e-17	1.7530607584113068e-16	5.479178381759634e-15	7.799525682079806e-17
8000000	0.003762327006299319	-3.1706336539117406e-22	-2.0271345467530896e-22	1.4373041489585725e-12	1.72673623901691e-14	0.00247534598450369	-1.3004963459824678e-21	6.392507522833388e-17	1.7530607584113068e-16	5.479178381759634e-15	7.799525682079806e-17
8100000	0.003762327006299319	-3.1706336539117406e-22	-2.0271345467530896e-22	1.4373041489585725e-12	1.72673623901691e-14	0.00247534598450369	-1.3004793223661086e-21	6.392507522833388e-17	1.7530607584113068e-16	5.479178381759634e-15	7.799525682079806e-17
8200000	0.003762327006299319	-3.1706336539117406e-22	-2.0271345467530896e-22	1.4373041489585725e-12	1.72673623901691e-14	0.00247534598450369	-1.3004622987497495e-21	6.392507522833388e-17	1.7530607584113068e-16	5.479178381759634e-15	7.799525682079806e-17
8300000	0.003762327006299319	-3.1706336539117406e-22	-2.0271345467530896e-22	1.4373041489585725e-12	1.72673623901691e-14	0.00247534598450369	-1.3004452751333902e-21	6.392507522833388e-17	1.7530607584113068e-16	5.479178381759634e-15	7.799525682079806e-17
8400000	0.003762327006299319	-3.1706336539117406e-22	-2.0271345467530896e-22	1.4373041489585725e-12	1.72673623901691e-14	0.00247534598450369	-1.3004282515170311e-21	6.392507522833388e-17	1.7530607584113068e-16	5.479178381759634e-15	7.799525682079806e-17
8500000	0.003762327006299319	-3.1706336539117406e-22	-2.0271345467530896e-22	1.4373041489585725e-12	1.72673623901691e-14	0.00247534598450369	-1.3004112279006718e-21	6.392507522833388e-17	1.7530607584113068e-16	5.479178381759634e-15	7.799525682079806e-17
8600000	0.003762327006299319	-3.1706336539117406e-22	-2.0271345467530896e-22	1.4373041489585725e-12	1.72673623901691e-14	0.00247534598450369	-1.3003942042843128e-21	6.392507522833388e-17	1.7530607584113068e-16	5.479178381759634e-15	7.799525682079806e-17
8700000	0.003762327006299319	-3.1706336539117406e-22	-2.0271345467530896e-22	1.4373041489585725e-12	1.72673623901691e-14	0.00247534598450369	-1.3003771806679537e-21	6.392507522833388e-17	1.7530607584113068e-16	5.479178381759634e-15	7.799525682079806e-17
8800000	0.003762327006299319	-3.1706336539117406e-22	-2.0271345467530896e-22	1.4373041489585725e-12	1.72673623901691e-14	0.00247534598450369	-1.3003601570515944e-21	6.392507522833388e-17	1.7530607584113068e-16	5.479178381759634e-15	7.799525682079806e-17
8900000	0.003762327006299319	-3.1706336539117406e-22	-2.0271345467530896e-22	1.4373041489585725e-12	1.72673623901691e-14	0.00247534598450369	-1.3003431334352353e-21	6.392507522833388e-17	1.7530607584113068e-16	5.479178381759634e-15	7.799525682079806e-17
9000000	0.003762327006299319	-3.1706336539117406e-22	-2.0271345467530896e-22	1.4373041489585725e-12	1.72673623901691e-14	0.00247534598450369	-1.300326109818876e-21	6.392507522833388e-17	1.7530607584113068e-16	5.479178381759634e-15	7.799525682079806e-17
9100000	0.003762327006299319	-3.1706336539117406e-22	-2.0271345467530896e-22	1.4373041489585725e-12	1.72673623901691e-14	0.00247534598450369	-1.300309086202517e-21	6.392507522833388e-17	1.7530607584113068e-16	5.479178381759634e-15	7.799525682079806e-17
9200000	0.003762327006299319	-3.1706336539117406e-22	-2.0271345467530896e-22	1.4373041489585725e-12	1.72673623901691e-14	0.00247534598450369	-1.3002920625861577e-21	6.392507522833388e-17	1.7530607584113068e-16	5.479178381759634e-15	7.799525682079806e-17
9300000	0.003762327006299319	-3.1706336539117406e-22	-2.0271345467530896e-22	1.4373041489585725e-12	1.72673623901691e-14	0.00247534598450369	-1.3002750389697986e-21	6.392507522833388e-17	1.7530607584113068e-16	5.479178381759634e-15	7.799525682079806e-17
9400000	0.003762327006299319	-3.1706336539117406e-22	-2.0271345467530896e-22	1.4373041489585725e-12	1.72673623901691e-14	0.00247534598450369	-1.3002580153534393e-21	6.392507522833388e-17	1.7530607584113068e-16	5.479178381759634e-15	7.799525682079806e-17
9500000	0.003762327006299319	-3.1706336539117406e-22	-2.0271345467530896e-22	1.4373041489585725e-12	1.72673623901691e-14	0.00247534598450369	-1.3002409917370802e-21	6.392507522833388e-17	1.7530607584113068e-16	5.479178381759634e-15	7.799525682079806e-17
9600000	0.003762327006299319	-3.1706336539117406e-22	-2.0271345467530896e-22	1.4373041489585725e-12	1.72673623901691e-14	0.00247534598450369	-1.3002239681207211e-21	6.392507522833388e-17	1.7530607584113068e-16	5.479178381759634e-15	7.799525682079806e-17
9700000	0.003762327006299319	-3.1706336539117406e-22	-2.0271345467530896e-22	1.4373041489585725e-12	1.72673623901691e-14	0.00247534598450369	-1.3002069445043619e-21	6.392507522833388e-17	1.7530607584113068e-16	5.479178381759634e-15	7.799525682079806e-17
9800000	0.003762327006299319	-3.1706336539117406e-22	-2.0271345467530896e-22	1.4373041489585725e-12	1.72673623901691e-14	0.00247534598450369	-1.3001899208880028e-21	6.392507522833388e-17	1.7530607584113068e-16	5.479178381759634e-15	7.799525682079806e-17
9900000	0.003762327006299319	-3.1706336539117406e-22	-2.0271345467530896e-22	1.4373041489585725e-12	1.72673623901691e-14	0.00247534598450369	-1.3001728972716435e-21	6.392507522833388e-17	1.7530607584113068e-16	5.479178381759634e-15	7.799525682079806e-17
10000000	0.003762327006299319	-3.1706336539117406e-22	-2.0271345467530896e-22	1.4373041489585725e-12	1.72673623901691e-14	0.00247534598450369	-1.3001558736552844e-21	6.392507522833388e-17	1.7530607584113068e-16	5.479178381759634e-15	7.799525682079806e-17
10100000	0.003762327006299319	-3.1706336539117406e-22	-2.0271345467530896e-22	1.4373041489585725e-12	1.72673623901691e-14	0.00247534598450369	-1.3001388500389251e-21	6.392507522833388e-17	1.7530607584113068e-16	5.479178381759634e-15	7.799525682079806e-17
10200000	0.003762327006299319	-3.1706336539117406e-22	-2.0271345467530896e-22	1.4373041489585725e-12	1.72673623901691e-14	0.00247534598450369	-1.300121826422566e-21	6.392507522833388e-17	1.7530607584113068e-16	5.479178381759634e-15	7.799525682079806e-17
10300000	0.003762327006299319	-3.1706336539117406e-22	-2.0271345467530896e-22	1.4373041489585725e-12	1.72673623901691e-14	0.00247534598450369	-1.300104802806207e-21	6.392507522833388e-17	1.7530607584113068e-16	5.479178381759634e-15	7.799525682079806e-17
10400000	0.003762327006299319	-3.1706336539117406e-22	-2.0271345467530896e-22	1.4373041489585725e-12	1.72673623901691e-14	0.00247534598450369	-1.3000877791898477e-21	6.392507522833388e-17	1.7530607584113068e-16	5.479178381759634e-15	7.799525682079806e-17
10500000	0.003762327006299319	-3.1706336539117406e-22	-2.0271345467530896e-22	1.4373041489585725e-12	1.72673623901691e-14	0.00247534598450369	-1.3000707555734886e-21	6.392507522833388e-17	1.7530607584113068e-16	5.479178381759634e-15	7.799525682079806e-17
10600000	0.003762327006299319	-3.1706336539117406e-22	-2.0271345467530896e-22	1.4373041489585725e-12	1.72673623901691e-14	0.00247534598450369	-1.3000537319571293e-21	6.392507522833388e-17	1.7530607584113068e-16	5.479178381759634e-15	7.799525682079806e-17
10700000	0.003762327006299319	-3.1706336539117406e-22	-2.0271345467530896e-22	1.4373041489585725e-12	1.72673623901691e-14	0.00247534598450369	-1.3000367083407702e-21	6.392507522833388e-17	1.7530607584113068e-16	5.479178381759634e-15	7.799525682079806e-17
10800000	0.003762327006299319	-3.1706336539117406e-22	-2.0271345467530896e-22	1.4373041489585725e-12	1.72673623901691e-14	0.00247534598450369	-1.300019684724411e-21	6.392507522833388e-17	1.7530607584113068e-16	5.479178381759634e-15	7.799525682079806e-17
10900000	0.003762327006299319	-3.1706336539117406e-22	-2.0271345467530896e-22	1.4373041489585725e-12	1.72673623901691e-14	0.00247534598450369	-1.3000026611080519e-21	6.392507522833388e-17	1.7530607584113068e-16	5.479178381759634e-15	7.799525682079806e-17
11000000	0.003762327006299319	-3.1706336539117406e-22	-2.0271345467530896e-22	1.4373041489585725e-12	1.72673623901691e-14	0.00247534598450369	-1.2999856374916926e-21	6.392507522833388e-17	1.7530607584113068e-16	5.479178381759634e-15	7.799525682079806e-17
11100000	0.003762327006299319	-3.1706336539117406e-22	-2.0271345467530896e-22	1.4373041489585725e-12	1.72673623901691e-14	0.00247534598450369	-1.2999686138753335e-21	6.392507522833388e-17	1.7530607584113068e-16	5.479178381759634e-15	7.799525682079806e-17
11200000	0.003762327006299319	-3.1706336539117406e-22	-2.0271345467530896e-22	1.4373041489585725e-12	1.72673623901691e-14	0.00247534598450369	-1.2999515902589744e-21	6.392507522833388e-17	1.7530607584113068e-16	5.479178381759634e-15	7.799525682079806e-17
11300000	0.003762327006299319	-3.1706336539117406e-22	-2.0271345467530896e-22	1.4373041489585725e-12	1.72673623901691e-14	0.00247534598450369	-1.2999345666426152e-21	6.392507522833388e-17	1.7530607584113068e-16	5.479178381759634e-15	7.799525682079806e-17
11400000	0.003762327006299319	-3.1706336539117406e-22	-2.0271345467530896e-22	1.4373041489585725e-12	1.72673623901691e-14	0.00247534598450369	-1.299917543026256e-21	6.392507522833388e-17	1.7530607584113068e-16	5.479178381759634e-15	7.799525682079806e-17
11500000	0.003762327006299319	-3.1706336539117406e-22	-2.0271345467530896e-22	1.4373041489585725e-12	1.72673623901691e-14	0.00247534598450369	-1.2999005194098968e-21	6.392507522833388e-17	1.7530607584113068e-16	5.479178381759634e-15	7.799525682079806e-17
11600000	0.003762327006299319	-3.1706336539117406e-22	-2.0271345467530896e-22	1.4373041489585725e-12	1.72673623901691e-14	0.00247534598450369	-1.2998834957935377e-21	6.392507522833388e-17	1.7530607584113068e-16	5.479178381759634e-15	7.799525682079806e-17
11700000	0.003762327006299319	-3.1706336539117406e-22	-2.0271345467530896e-22	1.4373041489585725e-12	1.72673623901691e-14	0.00247534598450369	-1.2998664721771784e-21	6.392507522833388e-17	1.7530607584113068e-16	5.479178381759634e-15	7.799525682079806e-17
11800000	0.003762327006299319	-3.1706336539117406e-22	-2.0271345467530896e-22	1.4373041489585725e-12	1.72673623901691e-14	0.00247534598450369	-1.2998494485608193e-21	6.392507522833388e-17	1.7530607584113068e-16	5.479178381759634e-15	7.799525682079806e-17
11900000	0.003762327006299319	-3.1706336539117406e-22	-2.0271345467530896e-22	1.4373041489585725e-12	1.72673623901691e-14	0.00247534598450369	-1.29983242494446e-21	6.392507522833388e-17	1.7530607584113068e-16	5.479178381759634e-15	7.799525682079806e-17
12000000	0.003762327006299319	-3.1706336539117406e-22	-2.0271345467530896e-22	1.4373041489585725e-12	1.72673623901691e-14	0.00247534598450369	-1.299815401328101e-21	6.392507522833388e-17	1.7530607584113068e-16	5.479178381759634e-15	7.799525682079806e-17
12100000	0.003762327006299319	-3.1706336539117406e-22	-2.0271345467530896e-22	1.4373041489585725e-12	1.72673623901691e-14	0.00247534598450369	-1.2997983777117419e-21	6.392507522833388e-17	1.7530607584113068e-16	5.479178381759634e-15	7.799525682079806e-17
12200000	0.003762327006299319	-3.1706336539117406e-22	-2.0271345467530896e-22	1.4373041489585725e-12	1.72673623901691e-14	0.00247534598450369	-1.2997813540953826e-21	6.392507522833388e-17	1.7530607584113068e-16	5.479178381759634e-15	7.799525682079806e-17
12300000	0.003762327006299319	-3.1706336539117406e-22	-2.0271345467530896e-22	1.4373041489585725e-12	1.72673623901691e-14	0.00247534598450369	-1.2997643304790235e-21	6.392507522833388e-17	1.7530607584113068e-16	5.479178381759634e-15	7.799525682079806e-17
12400000	0.003762327006299319	-3.1706336539117406e-22	-2.0271345467530896e-22	1.4373041489585725e-12	1.72673623901691e-14	0.00247534598450369	-1.2997473068626643e-21	6.392507522833388e-17	1.7530607584113068e-16	5.479178381759634e-15	7.799525682079806e-17
12500000	0.003762327006299319	-3.1706336539117406e-22	-2.0271345467530896e-22	1.4373041489585725e-12	1.72673623901691e-14	0.00247534598450369	-1.2997302832463052e-21	6.392507522833388e-17	1.7530607584113068e-16	5.479178381759634e-15	7.799525682079806e-17
12600000	0.003762327006299319	-3.1706336539117406e-22	-2.0271345467530896e-22	1.4373041489585725e-12	1.72673623901691e-14	0.00247534598450369	-1.2997132596299459e-21	6.392507522833388e-17	1.7530607584113068e-16	5.479178381759634e-15	7.799525682079806e-17
12700000	0.003762327006299319	-3.1706336539117406e-22	-2.0271345467530896e-22	1.4373041489585725e-12	1.72673623901691e-14	0.00247534598450369	-1.2996962360135868e-21	6.392507522833388e-17	1.7530607584113068e-16	5.479178381759634e-15	7.799525682079806e-17
12800000	0.003762327006299319	-3.1706336539117406e-22	-2.0271345467530896e-22	1.4373041489585725e-12	1.72673623901691e-14	0.00247534598450369	-1.2996792123972277e-21	6.392507522833388e-17	1.7530607584113068e-16	5.479178381759634e-15	7.799525682079806e-17
12900000	0.003762327006299319	-3.1706336539117406e-22	-2.0271345467530896e-22	1.4373041489585725e-12	1.72673623901691e-14	0.00247534598450369	-1.2996621887808685e-21	6.392507522833388e-17	1.7530607584113068e-16	5.479178381759634e-15	7.799525682079806e-17
13000000	0.003762327006299319	-3.1706336539117406e-22	-2.0271345467530896e-22	1.4373041489585725e-12	1.72673623901691e-14	0.00247534598450369	-1.2996451651645094e-21	6.392507522833388e-17	1.7530607584113068e-16	5.479178381759634e-15	7.799525682079806e-17
13100000	0.003762327006299319	-3.1706336539117406e-22	-2.0271345467530896e-22	1.4373041489585725e-12	1.72673623901691e-14	0.00247534598450369	-1.29962814154815e-21	6.392507522833388e-17	1.7530607584113068e-16	5.479178381759634e-15	7.799525682079806e-17
13200000	0.003762327006299319	-3.1706336539117406e-22	-2.0271345467530896e-22	1.4373041489585725e-12	1.72673623901691e-14	0.00247534598450369	-1.299611117931791e-21	6.392507522833388e-17	1.7530607584113068e-16	5.479178381759634e-15	7.799525682079806e-17
13300000	0.003762327006299319	-3.1706336539117406e-22	-2.0271345467530896e-22	1.4373041489585725e-12	1.72673623901691e-14	0.00247534598450369	-1.2995940943154317e-21	6.392507522833388e-17	1.7530607584113068e-16	5.479178381759634e-15	7.799525682079806e-17
13400000	0.003762327006299319	-3.1706336539117406e-22	-2.0271345467530896e-22	1.4373041489585725e-12	1.72673623901691e-14	0.00247534598450369	-1.2995770706990726e-21	6.392507522833388e-17	1.7530607584113068e-16	5.479178381759634e-15	7.799525682079806e-17
13500000	0.003762327006299319	-3.1706336539117406e-22	-2.0271345467530896e-22	1.4373041489585725e-12	1.72673623901691e-14	0.00247534598450369	-1.2995600470827134e-21	6.392507522833388e-17	1.7530607584113068e-16	5.479178381759634e-15	7.799525682079806e-17
13600000	0.003762327006299319	-3.1706336539117406e-22	-2.0271345467530896e-22	1.4373041489585725e-12	1.72673623901691e-14	0.00247534598450369	-1.2995430234663543e-21	6.392507522833388e-17	1.7530607584113068e-16	5.479178381759634e-15	7.799525682079806e-17
13700000	0.003762327006299319	-3.1706336539117406e-22	-2.0271345467530896e-22	1.4373041489585725e-12	1.72673623901691e-14	0.00247534598450369	-1.2995259998499952e-21	6.392507522833388e-17	1.7530607584113068e-16	5.479178381759634e-15	7.799525682079806e-17
13800000	0.003762327006299319	-3.1706336539117406e-22	-2.0271345467530896e-22	1.4373041489585725e-12	1.7267362390169102e-14	0.00247534598450369	-1.299508976233636e-21	6.392507522833388e-17	1.7530607584113068e-16	5.479178381759634e-15	7.799525682079806e-17
13900000	0.003762327006299319	-3.1706336539117406e-22	-2.0271345467530896e-22	1.4373041489585725e-12	1.7267362390169102e-14	0.00247534598450369	-1.2994919526172768e-21	6.392507522833388e-17	1.7530607584113068e-16	5.479178381759634e-15	7.799525682079806e-17
14000000	0.003762327006299319	-3.1706336539117406e-22	-2.0271345467530896e-22	1.4373041489585725e-12	1.7267362390169102e-14	0.00247534598450369	-1.2994749290009176e-21	6.392507522833388e-17	1.7530607584113068e-16	5.479178381759634e-15	7.799525682079806e-17
14100000	0.003762327006299319	-3.1706336539117406e-22	-2.0271345467530896e-22	1.4373041489585725e-12	1.7267362390169102e-14	0.00247534598450369	-1.2994579053845585e-21	6.392507522833388e-17	1.7530607584113068e-16	5.479178381759634e-15	7.799525682079806e-17
14200000	0.003762327006299319	-3.1706336539117406e-22	-2.0271345467530896e-22	1.4373041489585725e-12	1.7267362390169102e-14	0.00247534598450369	-1.2994408817681992e-21	6.392507522833388e-17	1.7530607584113068e-16	5.479178381759634e-15	7.799525682079806e-17
14300000	0.003762327006299319	-3.1706336539117406e-22	-2.0271345467530896e-22	1.4373041489585725e-12	1.7267362390169102e-14	0.00247534598450369	-1.2994238581518401e-21	6.392507522833388e-17	1.7530607584113068e-16	5.479178381759634e-15	7.799525682079806e-17
14400000	0.003762327006299319	-3.1706336539117406e-22	-2.0271345467530896e-22	1.4373041489585725e-12	1.7267362390169102e-14	0.00247534598450369	-1.299406834535481e-21	6.392507522833388e-17	1.7530607584113068e-16	5.479178381759634e-15	7.799525682079806e-17
14500000	0.003762327006299319	-3.1706336539117406e-22	-2.0271345467530896e-22	1.4373041489585725e-12	1.7267362390169102e-14	0.00247534598450369	-1.2993898109191218e-21	6.392507522833388e-17	1.7530607584113068e-16	5.479178381759634e-15	7.799525682079806e-17
14600000	0.0037623270062993193	-3.1706336539117406e-22	-2.0271345467530896e-22	1.4373041489585725e-12	1.7267362390169102e-14	0.00247534598450369	-1.2993727873027627e-21	6.392507522833388e-17	1.7530607584113068e-16	5.479178381759634e-15	7.799525682079806e-17
14700000	0.0037623270062993193	-3.1706336539117406e-22	-2.0271345467530896e-22	1.4373041489585725e-12	1.7267362390169102e-14	0.00247534598450369	-1.2993557636864034e-21	6.392507522833388e-17	1.7530607584113068e-16	5.479178381759634e-15	7.799525682079806e-17
14800000	0.0037623270062993193	-3.1706336539117406e-22	-2.0271345467530896e-22	1.4373041489585725e-12	1.7267362390169102e-14	0.0024753459845036903	-1.2993387400700443e-21	6.392507522833388e-17	1.7530607584113068e-16	5.479178381759634e-15	7.799525682079806e-17
14900000	0.0037623270062993193	-3.1706336539117406e-22	-2.0271345467530896e-22	1.4373041489585725e-12	1.7267362390169102e-14	0.0024753459845036903	-1.299321716453685e-21	6.392507522833388e-17	1.7530607584113068e-16	5.479178381759634e-15	7.799525682079806e-17
15000000	0.0037623270062993193	-3.1706336539117406e-22	-2.0271345467530896e-22	1.4373041489585725e-12	1.7267362390169102e-14	0.0024753459845036903	-1.299304692837326e-21	6.392507522833388e-17	1.7530607584113068e-16	5.479178381759634e-15	7.799525682079807e-17
15100000	0.0037623270062993193	-3.1706336539117406e-22	-2.0271345467530896e-22	1.4373041489585725e-12	1.7267362390169102e-14	0.0024753459845036903	-1.2992876692209667e-21	6.392507522833388e-17	1.7530607584113068e-16	5.479178381759634e-15	7.799525682079807e-17
15200000	0.0037623270062993193	-3.1706336539117406e-22	-2.0271345467530896e-22	1.4373041489585725e-12	1.7267362390169102e-14	0.0024753459845036903	-1.2992706456046076e-21	6.392507522833388e-17	1.7530607584113068e-16	5.479178381759634e-15	7.799525682079807e-17
15300000	0.0037623270062993193	-3.1706336539117406e-22	-2.0271345467530896e-22	1.4373041489585725e-12	1.7267362390169102e-14	0.0024753459845036903	-1.2992536219882485e-21	6.392507522833388e-17	1.7530607584113068e-16	5.479178381759634e-15	7.799525682079807e-17
15400000	0.0037623270062993193	-3.1706336539117406e-22	-2.0271345467530896e-22	1.4373041489585725e-12	1.7267362390169102e-14	0.0024753459845036903	-1.2992365983718892e-21	6.392507522833388e-17	1.7530607584113068e-16	5.479178381759634e-15	7.799525682079807e-17
15500000	0.0037623270062993193	-3.1706336539117406e-22	-2.0271345467530896e-22	1.4373041489585725e-12	1.7267362390169102e-14	0.0024753459845036903	-1.2992195747555301e-21	6.392507522833388e-17	1.7530607584113068e-16	5.479178381759634e-15	7.799525682079807e-17
15600000	0.0037623270062993193	-3.1706336539117406e-22	-2.0271345467530896e-22	1.4373041489585725e-12	1.7267362390169102e-14	0.0024753459845036903	-1.2992025511391709e-21	6.392507522833388e-17	1.7530607584113068e-16	5.479178381759634e-15	7.799525682079807e-17
15700000	0.0037623270062993193	-3.1706336539117406e-22	-2.0271345467530896e-22	1.4373041489585725e-12	1.7267362390169102e-14	0.0024753459845036903	-1.2991855275228118e-21	6.392507522833388e-17	1.7530607584113068e-16	5.479178381759634e-15	7.799525682079807e-17
15800000	0.0037623270062993193	-3.1706336539117406e-22	-2.0271345467530896e-22	1.4373041489585725e-12	1.7267362390169102e-14	0.0024753459845036903	-1.2991685039064525e-21	6.392507522833388e-17	1.7530607584113068e-16	5.479178381759634e-15	7.799525682079807e-17
15900000	0.0037623270062993193	-3.1706336539117406e-22	-2.0271345467530896e-22	1.4373041489585725e-12	1.7267362390169102e-14	0.0024753459845036903	-1.2991514802900934e-21	6.392507522833388e-17	1.7530607584113068e-16	5.479178381759634e-15	7.799525682079807e-17
16000000	0.0037623270062993193	-3.1706336539117406e-22	-2.0271345467530896e-22	1.4373041489585725e-12	1.7267362390169102e-14	0.0024753459845036903	-1.2991344566737343e-21	6.392507522833388e-17	1.7530607584113068e-16	5.479178381759634e-15	7.799525682079807e-17
16100000	0.0037623270062993193	-3.1706336539117406e-22	-2.0271345467530896e-22	1.4373041489585725e-12	1.7267362390169102e-14	0.0024753459845036903	-1.299117433057375e-21	6.392507522833388e-17	1.7530607584113068e-16	5.479178381759634e-15	7.799525682079807e-17
16200000	0.0037623270062993193	-3.1706336539117406e-22	-2.0271345467530896e-22	1.4373041489585725e-12	1.7267362390169102e-14	0.0024753459845036903	-1.299100409441016e-21	6.392507522833388e-17	1.7530607584113068e-16	5.479178381759634e-15	7.799525682079807e-17
16300000	0.0037623270062993193	-3.1706336539117406e-22	-2.0271345467530896e-22	1.4373041489585725e-12	1.7267362390169102e-14	0.0024753459845036903	-1.2990833858246567e-21	6.392507522833388e-17	1.7530607584113068e-16	5.479178381759634e-15	7.799525682079807e-17
16400000	0.0037623270062993193	-3.1706336539117406e-22	-2.0271345467530896e-22	1.4373041489585725e-12	1.7267362390169102e-14	0.0024753459845036903	-1.2990663622082976e-21	6.392507522833388e-17	1.7530607584113068e-16	5.479178381759634e-15	7.799525682079807e-17
16500000	0.0037623270062993193	-3.1706336539117406e-22	-2.0271345467530896e-22	1.4373041489585725e-12	1.7267362390169102e-14	0.0024753459845036903	-1.2990493385919383e-21	6.392507522833388e-17	1.7530607584113068e-16	5.479178381759634e-15	7.799525682079807e-17
16600000	0.0037623270062993193	-3.1706336539117406e-22	-2.0271345467530896e-22	1.4373041489585725e-12	1.7267362390169102e-14	0.0024753459845036903	-1.2990323149755792e-21	6.392507522833388e-17	1.7530607584113068e-16	5.479178381759634e-15	7.799525682079807e-17
16700000	0.0037623270062993193	-3.1706336539117406e-22	-2.0271345467530896e-22	1.4373041489585725e-12	1.7267362390169102e-14	0.0024753459845036903	-1.29901529135922e-21	6.392507522833388e-17	1.7530607584113068e-16	5.479178381759634e-15	7.799525682079807e-17
16800000	0.0037623270062993193	-3.1706336539117406e-22	-2.0271345467530896e-22	1.4373041489585725e-12	1.7267362390169102e-14	0.0024753459845036903	-1.2989982677428609e-21	6.392507522833388e-17	1.7530607584113068e-16	5.479178381759634e-15	7.799525682079807e-17
16900000	0.0037623270062993193	-3.1706336539117406e-22	-2.0271345467530896e-22	1.4373041489585725e-12	1.7267362390169102e-14	0.0024753459845036903	-1.2989812441265018e-21	6.392507522833388e-17	1.7530607584113068e-16	5.479178381759634e-15	7.799525682079807e-17
17000000	0.0037623270062993193	-3.1706336539117406e-22	-2.0271345467530896e-22	1.4373041489585725e-12	1.7267362390169102e-14	0.0024753459845036903	-1.2989642205101425e-21	6.392507522833388e-17	1.7530607584113068e-16	5.479178381759634e-15	7.799525682079807e-17
17100000	0.0037623270062993193	-3.1706336539117406e-22	-2.0271345467530896e-22	1.4373041489585725e-12	1.7267362390169102e-14	0.0024753459845036903	-1.2989471968937834e-21	6.392507522833388e-17	1.7530607584113068e-16	5.479178381759634e-15	7.799525682079807e-17
17200000	0.0037623270062993193	-3.1706336539117406e-22	-2.0271345467530896e-22	1.4373041489585725e-12	1.7267362390169102e-14	0.0024753459845036903	-1.2989301732774242e-21	6.392507522833388e-17	1.7530607584113068e-16	5.479178381759634e-15	7.799525682079807e-17
17300000	0.0037623270062993193	-3.1706336539117406e-22	-2.0271345467530896e-22	1.4373041489585725e-12	1.7267362390169102e-14	0.0024753459845036903	-1.298913149661065e-21	6.392507522833388e-17	1.7530607584113068e-16	5.479178381759634e-15	7.799525682079807e-17
17400000	0.0037623270062993193	-3.1706336539117406e-22	-2.0271345467530896e-22	1.4373041489585725e-12	1.7267362390169102e-14	0.0024753459845036903	-1.2988961260447058e-21	6.392507522833388e-17	1.7530607584113068e-16	5.479178381759634e-15	7.799525682079807e-17
17500000	0.0037623270062993193	-3.1706336539117406e-22	-2.0271345467530896e-22	1.4373041489585725e-12	1.7267362390169102e-14	0.0024753459845036903	-1.2988791024283467e-21	6.392507522833388e-17	1.7530607584113068e-16	5.479178381759634e-15	7.799525682079807e-17
17600000	0.0037623270062993193	-3.1706336539117406e-22	-2.0271345467530896e-22	1.4373041489585725e-12	1.7267362390169102e-14	0.0024753459845036903	-1.2988620788119874e-21	6.392507522833388e-17	1.7530607584113068e-16	5.479178381759634e-15	7.799525682079807e-17
17700000	0.0037623270062993193	-3.1706336539117406e-22	-2.0271345467530896e-22	1.4373041489585725e-12	1.7267362390169102e-14	0.0024753459845036903	-1.2988450551956283e-21	6.392507522833388e-17	1.7530607584113068e-16	5.479178381759634e-15	7.799525682079807e-17
17800000	0.0037623270062993193	-3.1706336539117406e-22	-2.0271345467530896e-22	1.4373041489585725e-12	1.7267362390169102e-14	0.0024753459845036903	-1.2988280315792693e-21	6.392507522833388e-17	1.7530607584113068e-16	5.479178381759634e-15	7.799525682079807e-17
17900000	0.0037623270062993193	-3.1706336539117406e-22	-2.0271345467530896e-22	1.4373041489585725e-12	1.7267362390169102e-14	0.0024753459845036903	-1.29881100796291e-21	6.392507522833388e-17	1.7530607584113068e-16	5.479178381759634e-15	7.799525682079807e-17
18000000	0.0037623270062993193	-3.1706336539117406e-22	-2.0271345467530896e-22	1.4373041489585725e-12	1.7267362390169102e-14	0.0024753459845036903	-1.2987939843465509e-21	6.392507522833388e-17	1.7530607584113068e-16	5.479178381759634e-15	7.799525682079807e-17
18100000	0.0037623270062993193	-3.1706336539117406e-22	-2.0271345467530896e-22	1.4373041489585725e-12	1.7267362390169102e-14	0.0024753459845036903	-1.2987769607301916e-21	6.392507522833388e-17	1.7530607584113068e-16	5.479178381759634e-15	7.799525682079807e-17
18200000	0.0037623270062993193	-3.1706336539117406e-22	-2.0271345467530896e-22	1.4373041489585725e-12	1.7267362390169102e-14	0.0024753459845036903	-1.2987599371138325e-21	6.392507522833388e-17	1.7530607584113068e-16	5.479178381759634e-15	7.799525682079807e-17
18300000	0.0037623270062993193	-3.1706336539117406e-22	-2.0271345467530896e-22	1.4373041489585725e-12	1.7267362390169102e-14	0.0024753459845036903	-1.2987429134974733e-21	6.392507522833388e-17	1.7530607584113068e-16	5.479178381759634e-15	7.799525682079807e-17
18400000	0.0037623270062993193	-3.1706336539117406e-22	-2.0271345467530896e-22	1.4373041489585725e-12	1.7267362390169102e-14	0.0024753459845036903	-1.2987258898811142e-21	6.392507522833388e-17	1.7530607584113068e-16	5.479178381759634e-15	7.799525682079807e-17
18500000	0.0037623270062993193	-3.1706336539117406e-22	-2.0271345467530896e-22	1.4373041489585725e-12	1.7267362390169102e-14	0.0024753459845036903	-1.2987088662647549e-21	6.392507522833388e-17	1.7530607584113068e-16	5.479178381759634e-15	7.799525682079807e-17
18600000	0.0037623270062993193	-3.1706336539117406e-22	-2.0271345467530896e-22	1.4373041489585725e-12	1.7267362390169102e-14	0.0024753459845036903	-1.2986918426483958e-21	6.392507522833388e-17	1.7530607584113068e-16	5.479178381759634e-15	7.799525682079807e-17
18700000	0.0037623270062993193	-3.1706336539117406e-22	-2.0271345467530896e-22	1.4373041489585725e-12	1.7267362390169102e-14	0.0024753459845036903	-1.2986748190320367e-21	6.392507522833388e-17	1.7530607584113068e-16	5.479178381759634e-15	7.799525682079807e-17
18800000	0.0037623270062993193	-3.1706336539117406e-22	-2.0271345467530896e-22	1.4373041489585725e-12	1.7267362390169102e-14	0.0024753459845036903	-1.2986577954156775e-21	6.392507522833388e-17	1.7530607584113068e-16	5.479178381759634e-15	7.799525682079807e-17
18900000	0.0037623270062993193	-3.1706336539117406e-22	-2.0271345467530896e-22	1.4373041489585725e-12	1.7267362390169102e-14	0.0024753459845036903	-1.2986407717993184e-21	6.392507522833388e-17	1.7530607584113068e-16	5.479178381759634e-15	7.799525682079807e-17
19000000	0.0037623270062993193	-3.1706336539117406e-22	-2.0271345467530896e-22	1.4373041489585725e-12	1.7267362390169102e-14	0.0024753459845036903	-1.298623748182959e-21	6.392507522833388e-17	1.7530607584113068e-16	5.479178381759634e-15	7.799525682079807e-17
19100000	0.0037623270062993193	-3.1706336539117406e-22	-2.0271345467530896e-22	1.4373041489585725e-12	1.7267362390169102e-14	0.0024753459845036903	-1.2986067245666e-21	6.392507522833388e-17	1.7530607584113068e-16	5.479178381759634e-15	7.799525682079807e-17
19200000	0.0037623270062993193	-3.1706336539117406e-22	-2.0271345467530896e-22	1.4373041489585725e-12	1.7267362390169102e-14	0.0024753459845036903	-1.2985897009502407e-21	6.392507522833388e-17	1.7530607584113068e-16	5.479178381759634e-15	7.799525682079807e-17
19300000	0.0037623270062993193	-3.1706336539117406e-22	-2.0271345467530896e-22	1.4373041489585725e-12	1.7267362390169102e-14	0.0024753459845036903	-1.2985726773338816e-21	6.392507522833388e-17	1.7530607584113068e-16	5.479178381759634e-15	7.799525682079807e-17
19400000	0.0037623270062993193	-3.1706336539117406e-22	-2.0271345467530896e-22	1.4373041489585725e-12	1.7267362390169102e-14	0.0024753459845036903	-1.2985556537175224e-21	6.392507522833388e-17	1.7530607584113068e-16	5.479178381759634e-15	7.799525682079807e-17
19500000	0.0037623270062993193	-3.1706336539117406e-22	-2.0271345467530896e-22	1.4373041489585725e-12	1.7267362390169102e-14	0.0024753459845036903	-1.2985386301011633e-21	6.392507522833388e-17	1.7530607584113068e-16	5.479178381759634e-15	7.799525682079807e-17
19600000	0.0037623270062993193	-3.1706336539117406e-22	-2.0271345467530896e-22	1.4373041489585725e-12	1.7267362390169102e-14	0.0024753459845036903	-1.2985216064848042e-21	6.392507522833388e-17	1.7530607584113068e-16	5.479178381759634e-15	7.799525682079807e-17
19700000	0.0037623270062993193	-3.1706336539117406e-22	-2.0271345467530896e-22	1.4373041489585725e-12	1.7267362390169102e-14	0.0024753459845036903	-1.298504582868445e-21	6.392507522833388e-17	1.7530607584113068e-16	5.479178381759634e-15	7.799525682079807e-17
19800000	0.0037623270062993193	-3.1706336539117406e-22	-2.0271345467530896e-22	1.4373041489585725e-12	1.7267362390169102e-14	0.0024753459845036903	-1.2984875592520858e-21	6.392507522833388e-17	1.7530607584113068e-16	5.479178381759634e-15	7.799525682079807e-17
19900000	0.0037623270062993193	-3.1706336539117406e-22	-2.0271345467530896e-22	1.4373041489585725e-12	1.7267362390169102e-14	0.0024753459845036903	-1.2984705356357266e-21	6.392507522833388e-17	1.7530607584113068e-16	5.479178381759634e-15	7.799525682079807e-17
20000000	0.0037623270062993193	-3.1706336539117406e-22	-2.0271345467530896e-22	1.4373041489585725e-12	1.7267362390169102e-14	0.0024753459845036903	-1.2984535120193675e-21	6.392507522833388e-17	1.7530607584113068e-16	5.479178381759634e-15	7.799525682079807e-17
20100000	0.0037623270062993193	-3.1706336539117406e-22	-2.0271345467530896e-22	1.4373041489585725e-12	1.7267362390169102e-14	0.0024753459845036903	-1.2984364884030082e-21	6.392507522833388e-17	1.7530607584113068e-16	5.479178381759634e-15	7.799525682079807e-17
20200000	0.0037623270062993193	-3.1706336539117406e-22	-2.0271345467530896e-22	1.4373041489585725e-12	1.7267362390169102e-14	0.0024753459845036903	-1.2984194647866491e-21	6.392507522833388e-17	1.7530607584113068e-16	5.479178381759634e-15	7.799525682079807e-17
20300000	0.0037623270062993193	-3.1706336539117406e-22	-2.0271345467530896e-22	1.4373041489585725e-12	1.7267362390169102e-14	0.0024753459845036903	-1.29840244117029e-21	6.392507522833388e-17	1.7530607584113068e-16	5.479178381759634e-15	7.799525682079807e-17
20400000	0.0037623270062993193	-3.1706336539117406e-22	-2.0271345467530896e-22	1.4373041489585725e-12	1.7267362390169102e-14	0.0024753459845036903	-1.2983854175539308e-21	6.392507522833388e-17	1.7530607584113068e-16	5.479178381759634e-15	7.799525682079807e-17
20500000	0.0037623270062993193	-3.1706336539117406e-22	-2.0271345467530896e-22	1.4373041489585725e-12	1.7267362390169102e-14	0.0024753459845036903	-1.2983683939375717e-21	6.392507522833388e-17	1.7530607584113068e-16	5.479178381759634e-15	7.799525682079807e-17
20600000	0.0037623270062993193	-3.1706336539117406e-22	-2.0271345467530896e-22	1.4373041489585725e-12	1.7267362390169102e-14	0.0024753459845036903	-1.2983513703212124e-21	6.392507522833388e-17	1.7530607584113068e-16	5.479178381759634e-15	7.799525682079807e-17
20700000	0.0037623270062993193	-3.1706336539117406e-22	-2.0271345467530896e-22	1.4373041489585725e-12	1.7267362390169102e-14	0.0024753459845036903	-1.2983343467048533e-21	6.392507522833388e-17	1.7530607584113068e-16	5.479178381759634e-15	7.799525682079807e-17
20800000	0.0037623270062993193	-3.1706336539117406e-22	-2.0271345467530896e-22	1.4373041489585725e-12	1.7267362390169102e-14	0.0024753459845036903	-1.298317323088494e-21	6.392507522833388e-17	1.7530607584113068e-16	5.479178381759634e-15	7.799525682079807e-17
20900000	0.0037623270062993193	-3.1706336539117406e-22	-2.0271345467530896e-22	1.4373041489585725e-12	1.7267362390169102e-14	0.0024753459845036903	-1.298300299472135e-21	6.392507522833388e-17	1.7530607584113068e-16	5.479178381759634e-15	7.799525682079807e-17
21000000	0.0037623270062993193	-3.1706336539117406e-22	-2.0271345467530896e-22	1.4373041489585725e-12	1.7267362390169102e-14	0.0024753459845036903	-1.2982832758557757e-21	6.392507522833388e-17	1.7530607584113068e-16	5.479178381759634e-15	7.799525682079807e-17
21100000	0.0037623270062993193	-3.1706336539117406e-22	-2.0271345467530896e-22	1.4373041489585725e-12	1.7267362390169102e-14	0.0024753459845036903	-1.2982662522394166e-21	6.392507522833388e-17	1.7530607584113068e-16	5.479178381759634e-15	7.799525682079807e-17
21200000	0.0037623270062993193	-3.1706336539117406e-22	-2.0271345467530896e-22	1.4373041489585725e-12	1.7267362390169102e-14	0.0024753459845036903	-1.2982492286230575e-21	6.392507522833388e-17	1.7530607584113068e-16	5.479178381759634e-15	7.799525682079807e-17
21300000	0.0037623270062993193	-3.1706336539117406e-22	-2.0271345467530896e-22	1.4373041489585725e-12	1.7267362390169102e-14	0.0024753459845036903	-1.2982322050066982e-21	6.392507522833388e-17	1.7530607584113068e-16	5.479178381759634e-15	7.799525682079807e-17
21400000	0.0037623270062993193	-3.1706336539117406e-22	-2.0271345467530896e-22	1.4373041489585725e-12	1.7267362390169102e-14	0.0024753459845036903	-1.2982151813903391e-21	6.392507522833388e-17	1.7530607584113068e-16	5.479178381759634e-15	7.799525682079807e-17
21500000	0.0037623270062993193	-3.1706336539117406e-22	-2.0271345467530896e-22	1.4373041489585725e-12	1.7267362390169102e-14	0.0024753459845036903	-1.2981981577739799e-21	6.392507522833388e-17	1.7530607584113068e-16	5.479178381759634e-15	7.799525682079807e-17
21600000	0.0037623270062993193	-3.1706336539117406e-22	-2.0271345467530896e-22	1.4373041489585725e-12	1.7267362390169102e-14	0.0024753459845036903	-1.2981811341576208e-21	6.392507522833388e-17	1.7530607584113068e-16	5.479178381759634e-15	7.799525682079807e-17
21700000	0.0037623270062993193	-3.1706336539117406e-22	-2.0271345467530896e-22	1.4373041489585725e-12	1.7267362390169102e-14	0.0024753459845036903	-1.2981641105412615e-21	6.392507522833388e-17	1.7530607584113068e-16	5.479178381759634e-15	7.799525682079807e-17
21800000	0.0037623270062993193	-3.1706336539117406e-22	-2.0271345467530896e-22	1.4373041489585725e-12	1.7267362390169102e-14	0.0024753459845036903	-1.2981470869249024e-21	6.392507522833388e-17	1.7530607584113068e-16	5.479178381759634e-15	7.799525682079807e-17
21900000	0.0037623270062993193	-3.1706336539117406e-22	-2.0271345467530896e-22	1.4373041489585725e-12	1.7267362390169102e-14	0.0024753459845036903	-1.2981300633085431e-21	6.392507522833388e-17	1.7530607584113068e-16	5.479178381759634e-15	7.799525682079807e-17
22000000	0.0037623270062993193	-3.1706336539117406e-22	-2.0271345467530896e-22	1.4373041489585725e-12	1.7267362390169102e-14	0.0024753459845036903	-1.298113039692184e-21	6.392507522833388e-17	1.7530607584113068e-16	5.479178381759634e-15	7.799525682079807e-17
22100000	0.0037623270062993193	-3.1706336539117406e-22	-2.0271345467530896e-22	1.4373041489585725e-12	1.7267362390169102e-14	0.0024753459845036903	-1.298096016075825e-21	6.392507522833388e-17	1.7530607584113068e-16	5.479178381759634e-15	7.799525682079807e-17
22200000	0.0037623270062993193	-3.1706336539117406e-22	-2.0271345467530896e-22	1.4373041489585725e-12	1.7267362390169102e-14	0.0024753459845036903	-1.2980789924594657e-21	6.392507522833388e-17	1.7530607584113068e-16	5.479178381759634e-15	7.799525682079807e-17
22300000	0.0037623270062993193	-3.1706336539117406e-22	-2.0271345467530896e-22	1.4373041489585725e-12	1.7267362390169102e-14	0.0024753459845036903	-1.2980619688431066e-21	6.392507522833388e-17	1.7530607584113068e-16	5.479178381759634e-15	7.799525682079807e-17
22400000	0.0037623270062993193	-3.1706336539117406e-22	-2.0271345467530896e-22	1.4373041489585725e-12	1.7267362390169102e-14	0.0024753459845036903	-1.2980449452267473e-21	6.392507522833388e-17	1.7530607584113068e-16	5.479178381759634e-15	7.799525682079807e-17
22500000	0.0037623270062993193	-3.1706336539117406e-22	-2.0271345467530896e-22	1.4373041489585725e-12	1.7267362390169102e-14	0.0024753459845036903	-1.2980279216103882e-21	6.392507522833388e-17	1.7530607584113068e-16	5.479178381759634e-15	7.799525682079807e-17
22600000	0.0037623270062993193	-3.1706336539117406e-22	-2.0271345467530896e-22	1.4373041489585725e-12	1.7267362390169102e-14	0.0024753459845036903	-1.298010897994029e-21	6.392507522833388e-17	1.7530607584113068e-16	5.479178381759634e-15	7.799525682079807e-17
22700000	0.0037623270062993193	-3.1706336539117406e-22	-2.0271345467530896e-22	1.4373041489585725e-12	1.7267362390169102e-14	0.0024753459845036903	-1.2979938743776699e-21	6.392507522833388e-17	1.7530607584113068e-16	5.479178381759634e-15	7.799525682079807e-17
22800000	0.0037623270062993193	-3.1706336539117406e-22	-2.0271345467530896e-22	1.4373041489585725e-12	1.7267362390169102e-14	0.0024753459845036903	-1.2979768507613108e-21	6.392507522833388e-17	1.7530607584113068e-16	5.479178381759634e-15	7.799525682079807e-17
22900000	0.0037623270062993193	-3.1706336539117406e-22	-2.0271345467530896e-22	1.4373041489585725e-12	1.7267362390169102e-14	0.0024753459845036903	-1.2979598271449515e-21	6.392507522833388e-17	1.7530607584113068e-16	5.479178381759634e-15	7.799525682079807e-17
23000000	0.0037623270062993193	-3.1706336539117406e-22	-2.0271345467530896e-22	1.4373041489585725e-12	1.7267362390169102e-14	0.0024753459845036903	-1.2979428035285924e-21	6.392507522833388e-17	1.7530607584113068e-16	5.479178381759634e-15	7.799525682079807e-17
23100000	0.0037623270062993193	-3.1706336539117406e-22	-2.0271345467530896e-22	1.4373041489585725e-12	1.7267362390169102e-14	0.0024753459845036903	-1.2979257799122332e-21	6.392507522833388e-17	1.7530607584113068e-16	5.479178381759634e-15	7.799525682079807e-17
23200000	0.0037623270062993193	-3.1706336539117406e-22	-2.0271345467530896e-22	1.4373041489585725e-12	1.7267362390169102e-14	0.0024753459845036903	-1.297908756295874e-21	6.392507522833388e-17	1.7530607584113068e-16	5.479178381759634e-15	7.799525682079807e-17
23300000	0.0037623270062993193	-3.1706336539117406e-22	-2.0271345467530896e-22	1.4373041489585725e-12	1.7267362390169102e-14	0.0024753459845036903	-1.2978917326795148e-21	6.392507522833388e-17	1.7530607584113068e-16	5.479178381759634e-15	7.799525682079807e-17
23400000	0.0037623270062993193	-3.1706336539117406e-22	-2.0271345467530896e-22	1.4373041489585725e-12	1.7267362390169102e-14	0.0024753459845036903	-1.2978747090631557e-21	6.392507522833388e-17	1.7530607584113068e-16	5.479178381759634e-15	7.799525682079807e-17
23500000	0.0037623270062993193	-3.1706336539117406e-22	-2.0271345467530896e-22	1.4373041489585725e-12	1.7267362390169102e-14	0.0024753459845036903	-1.2978576854467964e-21	6.392507522833388e-17	1.7530607584113068e-16	5.479178381759634e-15	7.799525682079807e-17
23600000	0.0037623270062993193	-3.1706336539117406e-22	-2.0271345467530896e-22	1.4373041489585725e-12	1.7267362390169102e-14	0.00247534598450369	-1.2978406618304373e-21	6.392507522833388e-17	1.7530607584113068e-16	5.479178381759634e-15	7.799525682079807e-17
23700000	0.003762327006299319	-3.1706336539117406e-22	-2.0271345467530896e-22	1.4373041489585725e-12	1.7267362390169102e-14	0.00247534598450369	-1.2978236382140783e-21	6.392507522833388e-17	1.7530607584113068e-16	5.479178381759634e-15	7.799525682079807e-17
23800000	0.003762327006299319	-3.1706336539117406e-22	-2.0271345467530896e-22	1.4373041489585725e-12	1.7267362390169102e-14	0.00247534598450369	-1.297806614597719e-21	6.392507522833388e-17	1.7530607584113068e-16	5.479178381759634e-15	7.799525682079807e-17
23900000	0.003762327006299319	-3.1706336539117406e-22	-2.0271345467530896e-22	1.4373041489585725e-12	1.7267362390169102e-14	0.00247534598450369	-1.2977895909813599e-21	6.392507522833388e-17	1.7530607584113068e-16	5.479178381759634e-15	7.799525682079807e-17
24000000	0.003762327006299319	-3.1706336539117406e-22	-2.0271345467530896e-22	1.4373041489585725e-12	1.7267362390169102e-14	0.00247534598450369	-1.2977725673650006e-21	6.392507522833388e-17	1.7530607584113068e-16	5.479178381759634e-15	7.799525682079806e-17
24100000	0.003762327006299319	-3.1706336539117406e-22	-2.0271345467530896e-22	1.4373041489585725e-12	1.7267362390169102e-14	0.00247534598450369	-1.2977555437486415e-21	6.392507522833388e-17	1.7530607584113068e-16	5.479178381759634e-15	7.799525682079806e-17
24200000	0.003762327006299319	-3.1706336539117406e-22	-2.0271345467530896e-22	1.4373041489585725e-12	1.72673623901691e-14	0.00247534598450369	-1.2977385201322823e-21	6.392507522833388e-17	1.7530607584113068e-16	5.479178381759634e-15	7.799525682079806e-17
24300000	0.003762327006299319	-3.1706336539117406e-22	-2.0271345467530896e-22	1.4373041489585725e-12	1.72673623901691e-14	0.00247534598450369	-1.2977214965159232e-21	6.392507522833388e-17	1.7530607584113068e-16	5.479178381759634e-15	7.799525682079806e-17
24400000	0.003762327006299319	-3.1706336539117406e-22	-2.0271345467530896e-22	1.4373041489585725e-12	1.72673623901691e-14	0.00247534598450369	-1.297704472899564e-21	6.392507522833388e-17	1.7530607584113068e-16	5.479178381759634e-15	7.799525682079806e-17
24500000	0.003762327006299319	-3.1706336539117406e-22	-2.0271345467530896e-22	1.4373041489585725e-12	1.72673623901691e-14	0.00247534598450369	-1.2976874492832048e-21	6.392507522833388e-17	1.7530607584113068e-16	5.479178381759634e-15	7.799525682079806e-17
24600000	0.003762327006299319	-3.1706336539117406e-22	-2.0271345467530896e-22	1.4373041489585725e-12	1.72673623901691e-14	0.00247534598450369	-1.2976704256668457e-21	6.392507522833388e-17	1.7530607584113068e-16	5.479178381759634e-15	7.799525682079806e-17
24700000	0.003762327006299319	-3.1706336539117406e-22	-2.0271345467530896e-22	1.4373041489585725e-12	1.72673623901691e-14	0.00247534598450369	-1.2976534020504865e-21	6.392507522833388e-17	1.7530607584113068e-16	5.479178381759634e-15	7.799525682079806e-17
24800000	0.003762327006299319	-3.1706336539117406e-22	-2.0271345467530896e-22	1.4373041489585725e-12	1.72673623901691e-14	0.00247534598450369	-1.2976363784341274e-21	6.392507522833388e-17	1.7530607584113068e-16	5.479178381759634e-15	7.799525682079806e-17
24900000	0.003762327006299319	-3.1706336539117406e-22	-2.0271345467530896e-22	1.4373041489585725e-12	1.72673623901691e-14	0.00247534598450369	-1.297619354817768e-21	6.392507522833388e-17	1.7530607584113068e-16	5.479178381759634e-15	7.799525682079806e-17
25000000	0.003762327006299319	-3.1706336539117406e-22	-2.0271345467530896e-22	1.4373041489585725e-12	1.72673623901691e-14	0.00247534598450369	-1.297602331201409e-21	6.392507522833388e-17	1.7530607584113068e-16	5.479178381759634e-15	7.799525682079806e-17
25100000	0.003762327006299319	-3.1706336539117406e-22	-2.0271345467530896e-22	1.4373041489585725e-12	1.72673623901691e-14	0.00247534598450369	-1.2975853075850497e-21	6.392507522833388e-17	1.7530607584113068e-16	5.479178381759634e-15	7.799525682079806e-17
25200000	0.003762327006299319	-3.1706336539117406e-22	-2.0271345467530896e-22	1.4373041489585725e-12	1.72673623901691e-14	0.00247534598450369	-1.2975682839686906e-21	6.392507522833388e-17	1.7530607584113068e-16	5.479178381759634e-15	7.799525682079806e-17
25300000	0.003762327006299319	-3.1706336539117406e-22	-2.0271345467530896e-22	1.4373041489585725e-12	1.72673623901691e-14	0.00247534598450369	-1.2975512603523316e-21	6.392507522833388e-17	1.7530607584113068e-16	5.479178381759634e-15	7.799525682079806e-17
25400000	0.003762327006299319	-3.1706336539117406e-22	-2.0271345467530896e-22	1.4373041489585725e-12	1.72673623901691e-14	0.00247534598450369	-1.2975342367359723e-21	6.392507522833388e-17	1.7530607584113068e-16	5.479178381759634e-15	7.799525682079806e-17
25500000	0.003762327006299319	-3.1706336539117406e-22	-2.0271345467530896e-22	1.4373041489585725e-12	1.72673623901691e-14	0.00247534598450369	-1.2975172131196132e-21	6.392507522833388e-17	1.7530607584113068e-16	5.479178381759634e-15	7.799525682079806e-17
25600000	0.003762327006299319	-3.1706336539117406e-22	-2.0271345467530896e-22	1.4373041489585725e-12	1.72673623901691e-14	0.00247534598450369	-1.297500189503254e-21	6.392507522833388e-17	1.7530607584113068e-16	5.479178381759634e-15	7.799525682079806e-17
25700000	0.003762327006299319	-3.1706336539117406e-22	-2.0271345467530896e-22	1.4373041489585725e-12	1.72673623901691e-14	0.00247534598450369	-1.2974831658868948e-21	6.392507522833388e-17	1.7530607584113068e-16	5.479178381759634e-15	7.799525682079806e-17
25800000	0.003762327006299319	-3.1706336539117406e-22	-2.0271345467530896e-22	1.4373041489585725e-12	1.72673623901691e-14	0.00247534598450369	-1.2974661422705356e-21	6.392507522833388e-17	1.7530607584113068e-16	5.479178381759634e-15	7.799525682079806e-17
25900000	0.003762327006299319	-3.1706336539117406e-22	-2.0271345467530896e-22	1.4373041489585725e-12	1.72673623901691e-14	0.00247534598450369	-1.2974491186541765e-21	6.392507522833388e-17	1.7530607584113068e-16	5.479178381759634e-15	7.799525682079806e-17
26000000	0.003762327006299319	-3.1706336539117406e-22	-2.0271345467530896e-22	1.4373041489585725e-12	1.72673623901691e-14	0.00247534598450369	-1.2974320950378174e-21	6.392507522833388e-17	1.7530607584113068e-16	5.479178381759634e-15	7.799525682079806e-17
26100000	0.003762327006299319	-3.1706336539117406e-22	-2.0271345467530896e-22	1.4373041489585725e-12	1.72673623901691e-14	0.00247534598450369	-1.2974150714214581e-21	6.392507522833388e-17	1.7530607584113068e-16	5.479178381759634e-15	7.799525682079806e-17
26200000	0.003762327006299319	-3.1706336539117406e-22	-2.0271345467530896e-22	1.4373041489585725e-12	1.72673623901691e-14	0.00247534598450369	-1.297398047805099e-21	6.392507522833388e-17	1.7530607584113068e-16	5.479178381759634e-15	7.799525682079806e-17
26300000	0.003762327006299319	-3.1706336539117406e-22	-2.0271345467530896e-22	1.4373041489585725e-12	1.72673623901691e-14	0.00247534598450369	-1.2973810241887398e-21	6.392507522833388e-17	1.7530607584113068e-16	5.479178381759634e-15	7.799525682079806e-17
26400000	0.003762327006299319	-3.1706336539117406e-22	-2.0271345467530896e-22	1.4373041489585725e-12	1.72673623901691e-14	0.00247534598450369	-1.2973640005723807e-21	6.392507522833388e-17	1.7530607584113068e-16	5.479178381759634e-15	7.799525682079806e-17
26500000	0.003762327006299319	-3.1706336539117406e-22	-2.0271345467530896e-22	1.4373041489585725e-12	1.72673623901691e-14	0.00247534598450369	-1.2973469769560214e-21	6.392507522833388e-17	1.7530607584113068e-16	5.479178381759634e-15	7.799525682079806e-17
26600000	0.003762327006299319	-3.1706336539117406e-22	-2.0271345467530896e-22	1.4373041489585725e-12	1.72673623901691e-14	0.00247534598450369	-1.2973299533396623e-21	6.392507522833388e-17	1.7530607584113068e-16	5.479178381759634e-15	7.799525682079806e-17
26700000	0.003762327006299319	-3.1706336539117406e-22	-2.0271345467530896e-22	1.4373041489585725e-12	1.72673623901691e-14	0.00247534598450369	-1.297312929723303e-21	6.392507522833388e-17	1.7530607584113068e-16	5.479178381759634e-15	7.799525682079806e-17
26800000	0.003762327006299319	-3.1706336539117406e-22	-2.0271345467530896e-22	1.4373041489585725e-12	1.72673623901691e-14	0.00247534598450369	-1.297295906106944e-21	6.392507522833388e-17	1.7530607584113068e-16	5.479178381759634e-15	7.799525682079806e-17
26900000	0.003762327006299319	-3.1706336539117406e-22	-2.0271345467530896e-22	1.4373041489585725e-12	1.72673623901691e-14	0.00247534598450369	-1.2972788824905849e-21	6.392507522833388e-17	1.7530607584113068e-16	5.479178381759634e-15	7.799525682079806e-17
27000000	0.003762327006299319	-3.1706336539117406e-22	-2.0271345467530896e-22	1.4373041489585725e-12	1.72673623901691e-14	0.00247534598450369	-1.2972618588742256e-21	6.392507522833388e-17	1.7530607584113068e-16	5.479178381759634e-15	7.799525682079806e-17
27100000	0.003762327006299319	-3.1706336539117406e-22	-2.0271345467530896e-22	1.4373041489585725e-12	1.72673623901691e-14	0.00247534598450369	-1.2972448352578665e-21	6.392507522833388e-17	1.7530607584113068e-16	5.479178381759634e-15	7.799525682079806e-17
27200000	0.003762327006299319	-3.1706336539117406e-22	-2.0271345467530896e-22	1.4373041489585725e-12	1.72673623901691e-14	0.00247534598450369	-1.2972278116415072e-21	6.392507522833388e-17	1.7530607584113068e-16	5.479178381759634e-15	7.799525682079806e-17
27300000	0.003762327006299319	-3.1706336539117406e-22	-2.0271345467530896e-22	1.4373041489585725e-12	1.72673623901691e-14	0.00247534598450369	-1.2972107880251481e-21	6.392507522833388e-17	1.7530607584113068e-16	5.479178381759634e-15	7.799525682079806e-17
27400000	0.003762327006299319	-3.1706336539117406e-22	-2.0271345467530896e-22	1.4373041489585725e-12	1.72673623901691e-14	0.00247534598450369	-1.2971937644087889e-21	6.392507522833388e-17	1.7530607584113068e-16	5.479178381759634e-15	7.799525682079806e-17
27500000	0.003762327006299319	-3.1706336539117406e-22	-2.0271345467530896e-22	1.4373041489585725e-12	1.72673623901691e-14	0.00247534598450369	-1.2971767407924298e-21	6.392507522833388e-17	1.7530607584113068e-16	5.479178381759634e-15	7.799525682079806e-17
27600000	0.003762327006299319	-3.1706336539117406e-22	-2.0271345467530896e-22	1.4373041489585725e-12	1.72673623901691e-14	0.00247534598450369	-1.2971597171760705e-21	6.392507522833388e-17	1.7530607584113068e-16	5.479178381759634e-15	7.799525682079806e-17
27700000	0.003762327006299319	-3.1706336539117406e-22	-2.0271345467530896e-22	1.4373041489585725e-12	1.72673623901691e-14	0.00247534598450369	-1.2971426935597114e-21	6.392507522833388e-17	1.7530607584113068e-16	5.479178381759634e-15	7.799525682079806e-17
27800000	0.003762327006299319	-3.1706336539117406e-22	-2.0271345467530896e-22	1.4373041489585725e-12	1.72673623901691e-14	0.00247534598450369	-1.2971256699433523e-21	6.392507522833388e-17	1.7530607584113068e-16	5.479178381759634e-15	7.799525682079806e-17
27900000	0.003762327006299319	-3.1706336539117406e-22	-2.0271345467530896e-22	1.4373041489585725e-12	1.72673623901691e-14	0.00247534598450369	-1.297108646326993e-21	6.392507522833388e-17	1.7530607584113068e-16	5.479178381759634e-15	7.799525682079806e-17
28000000	0.003762327006299319	-3.1706336539117406e-22	-2.0271345467530896e-22	1.4373041489585725e-12	1.72673623901691e-14	0.00247534598450369	-1.297091622710634e-21	6.392507522833388e-17	1.7530607584113068e-16	5.479178381759634e-15	7.799525682079806e-17
28100000	0.003762327006299319	-3.1706336539117406e-22	-2.0271345467530896e-22	1.4373041489585725e-12	1.72673623901691e-14	0.00247534598450369	-1.2970745990942747e-21	6.392507522833388e-17	1.7530607584113068e-16	5.479178381759634e-15	7.799525682079806e-17
28200000	0.003762327006299319	-3.1706336539117406e-22	-2.0271345467530896e-22	1.4373041489585725e-12	1.72673623901691e-14	0.00247534598450369	-1.2970575754779156e-21	6.392507522833388e-17	1.7530607584113068e-16	5.479178381759634e-15	7.799525682079806e-17
28300000	0.003762327006299319	-3.1706336539117406e-22	-2.0271345467530896e-22	1.4373041489585725e-12	1.72673623901691e-14	0.00247534598450369	-1.2970405518615563e-21	6.392507522833388e-17	1.7530607584113068e-16	5.479178381759634e-15	7.799525682079806e-17
28400000	0.003762327006299319	-3.1706336539117406e-22	-2.0271345467530896e-22	1.4373041489585725e-12	1.72673623901691e-14	0.00247534598450369	-1.2970235282451972e-21	6.392507522833388e-17	1.7530607584113068e-16	5.479178381759634e-15	7.799525682079806e-17
28500000	0.003762327006299319	-3.1706336539117406e-22	-2.0271345467530896e-22	1.4373041489585725e-12	1.72673623901691e-14	0.00247534598450369	-1.297006504628838e-21	6.392507522833388e-17	1.7530607584113068e-16	5.479178381759634e-15	7.799525682079806e-17
28600000	0.003762327006299319	-3.1706336539117406e-22	-2.0271345467530896e-22	1.4373041489585725e-12	1.72673623901691e-14	0.00247534598450369	-1.2969894810124789e-21	6.392507522833388e-17	1.7530607584113068e-16	5.479178381759634e-15	7.799525682079806e-17
28700000	0.003762327006299319	-3.1706336539117406e-22	-2.0271345467530896e-22	1.4373041489585725e-12	1.72673623901691e-14	0.00247534598450369	-1.2969724573961198e-21	6.392507522833388e-17	1.7530607584113068e-16	5.479178381759634e-15	7.799525682079806e-17
28800000	0.003762327006299319	-3.1706336539117406e-22	-2.0271345467530896e-22	1.4373041489585725e-12	1.72673623901691e-14	0.00247534598450369	-1.2969554337797605e-21	6.392507522833388e-17	1.7530607584113068e-16	5.479178381759634e-15	7.799525682079806e-17
28900000	0.003762327006299319	-3.1706336539117406e-22	-2.0271345467530896e-22	1.4373041489585725e-12	1.72673623901691e-14	0.00247534598450369	-1.2969384101634014e-21	6.392507522833388e-17	1.7530607584113068e-16	5.479178381759634e-15	7.799525682079806e-17
29000000	0.003762327006299319	-3.1706336539117406e-22	-2.0271345467530896e-22	1.4373041489585725e-12	1.72673623901691e-14	0.00247534598450369	-1.2969213865470422e-21	6.392507522833388e-17	1.7530607584113068e-16	5.479178381759634e-15	7.799525682079806e-17
29100000	0.003762327006299319	-3.1706336539117406e-22	-2.0271345467530896e-22	1.4373041489585725e-12	1.72673623901691e-14	0.00247534598450369	-1.296904362930683e-21	6.392507522833388e-17	1.7530607584113068e-16	5.479178381759634e-15	7.799525682079806e-17
29200000	0.003762327006299319	-3.1706336539117406e-22	-2.0271345467530896e-22	1.4373041489585725e-12	1.72673623901691e-14	0.00247534598450369	-1.2968873393143238e-21	6.392507522833388e-17	1.7530607584113068e-16	5.479178381759634e-15	7.799525682079806e-17
29300000	0.003762327006299319	-3.1706336539117406e-22	-2.0271345467530896e-22	1.4373041489585725e-12	1.72673623901691e-14	0.00247534598450369	-1.2968703156979647e-21	6.392507522833388e-17	1.7530607584113068e-16	5.479178381759634e-15	7.799525682079806e-17
29400000	0.003762327006299319	-3.1706336539117406e-22	-2.0271345467530896e-22	1.4373041489585725e-12	1.72673623901691e-14	0.00247534598450369	-1.2968532920816054e-21	6.392507522833388e-17	1.7530607584113068e-16	5.479178381759634e-15	7.799525682079806e-17
29500000	0.003762327006299319	-3.1706336539117406e-22	-2.0271345467530896e-22	1.4373041489585725e-12	1.72673623901691e-14	0.00247534598450369	-1.2968362684652463e-21	6.392507522833388e-17	1.7530607584113068e-16	5.479178381759634e-15	7.799525682079806e-17
29600000	0.003762327006299319	-3.1706336539117406e-22	-2.0271345467530896e-22	1.4373041489585725e-12	1.72673623901691e-14	0.00247534598450369	-1.2968192448488873e-21	6.392507522833388e-17	1.7530607584113068e-16	5.479178381759634e-15	7.799525682079806e-17
29700000	0.003762327006299319	-3.1706336539117406e-22	-2.0271345467530896e-22	1.4373041489585725e-12	1.72673623901691e-14	0.00247534598450369	-1.296802221232528e-21	6.392507522833388e-17	1.7530607584113068e-16	5.479178381759634e-15	7.799525682079806e-17
29800000	0.003762327006299319	-3.1706336539117406e-22	-2.0271345467530896e-22	1.4373041489585725e-12	1.72673623901691e-14	0.00247534598450369	-1.2967851976161689e-21	6.392507522833388e-17	1.7530607584113068e-16	5.479178381759634e-15	7.799525682079806e-17
29900000	0.003762327006299319	-3.1706336539117406e-22	-2.0271345467530896e-22	1.4373041489585725e-12	1.72673623901691e-14	0.00247534598450369	-1.2967681739998096e-21	6.392507522833388e-17	1.7530607584113068e-16	5.479178381759634e-15	7.799525682079806e-17
30000000	0.003762327006299319	-3.1706336539117406e-22	-2.0271345467530896e-22	1.4373041489585725e-12	1.72673623901691e-14	0.00247534598450369	-1.2967511503834505e-21	6.392507522833388e-17	1.7530607584113068e-16	5.479178381759634e-15	7.799525682079806e-17
30100000	0.003762327006299319	-3.1706336539117406e-22	-2.0271345467530896e-22	1.4373041489585725e-12	1.72673623901691e-14	0.00247534598450369	-1.2967341267670913e-21	6.392507522833388e-17	1.7530607584113068e-16	5.479178381759634e-15	7.799525682079806e-17
30200000	0.003762327006299319	-3.1706336539117406e-22	-2.0271345467530896e-22	1.4373041489585725e-12	1.72673623901691e-14	0.00247534598450369	-1.2967171031507322e-21	6.392507522833388e-17	1.7530607584113068e-16	5.479178381759634e-15	7.799525682079806e-17
30300000	0.003762327006299319	-3.1706336539117406e-22	-2.0271345467530896e-22	1.4373041489585725e-12	1.72673623901691e-14	0.00247534598450369	-1.296700079534373e-21	6.392507522833388e-17	1.7530607584113068e-16	5.479178381759634e-15	7.799525682079806e-17
30400000	0.003762327006299319	-3.1706336539117406e-22	-2.0271345467530896e-22	1.4373041489585725e-12	1.72673623901691e-14	0.00247534598450369	-1.2966830559180138e-21	6.392507522833388e-17	1.7530607584113068e-16	5.479178381759634e-15	7.799525682079806e-17
30500000	0.003762327006299319	-3.1706336539117406e-22	-2.0271345467530896e-22	1.4373041489585725e-12	1.72673623901691e-14	0.00247534598450369	-1.2966660323016547e-21	6.392507522833388e-17	1.7530607584113068e-16	5.479178381759634e-15	7.799525682079806e-17
30600000	0.003762327006299319	-3.1706336539117406e-22	-2.0271345467530896e-22	1.4373041489585725e-12	1.72673623901691e-14	0.00247534598450369	-1.2966490086852955e-21	6.392507522833388e-17	1.7530607584113068e-16	5.479178381759634e-15	7.799525682079806e-17
30700000	0.003762327006299319	-3.1706336539117406e-22	-2.0271345467530896e-22	1.4373041489585725e-12	1.72673623901691e-14	0.00247534598450369	-1.2966319850689364e-21	6.392507522833388e-17	1.7530607584113068e-16	5.479178381759634e-15	7.799525682079806e-17
30800000	0.003762327006299319	-3.1706336539117406e-22	-2.0271345467530896e-22	1.4373041489585725e-12	1.72673623901691e-14	0.00247534598450369	-1.296614961452577e-21	6.392507522833388e-17	1.7530607584113068e-16	5.479178381759634e-15	7.799525682079806e-17
30900000	0.003762327006299319	-3.1706336539117406e-22	-2.0271345467530896e-22	1.4373041489585725e-12	1.72673623901691e-14	0.00247534598450369	-1.296597937836218e-21	6.392507522833388e-17	1.7530607584113068e-16	5.479178381759634e-15	7.799525682079806e-17
31000000	0.003762327006299319	-3.1706336539117406e-22	-2.0271345467530896e-22	1.4373041489585725e-12	1.72673623901691e-14	0.00247534598450369	-1.2965809142198587e-21	6.392507522833388e-17	1.7530607584113068e-16	5.479178381759634e-15	7.799525682079806e-17
31100000	0.003762327006299319	-3.1706336539117406e-22	-2.0271345467530896e-22	1.4373041489585725e-12	1.72673623901691e-14	0.00247534598450369	-1.2965638906034996e-21	6.392507522833388e-17	1.7530607584113068e-16	5.479178381759634e-15	7.799525682079806e-17
31200000	0.003762327006299319	-3.1706336539117406e-22	-2.0271345467530896e-22	1.4373041489585725e-12	1.72673623901691e-14	0.00247534598450369	-1.2965468669871406e-21	6.392507522833388e-17	1.7530607584113068e-16	5.479178381759634e-15	7.799525682079806e-17
31300000	0.003762327006299319	-3.1706336539117406e-22	-2.0271345467530896e-22	1.4373041489585725e-12	1.72673623901691e-14	0.00247534598450369	-1.2965298433707813e-21	6.392507522833388e-17	1.7530607584113068e-16	5.479178381759634e-15	7.799525682079806e-17
31400000	0.003762327006299319	-3.1706336539117406e-22	-2.0271345467530896e-22	1.4373041489585725e-12	1.72673623901691e-14	0.00247534598450369	-1.2965128197544222e-21	6.392507522833388e-17	1.7530607584113068e-16	5.479178381759634e-15	7.799525682079806e-17
31500000	0.003762327006299319	-3.1706336539117406e-22	-2.0271345467530896e-22	1.4373041489585725e-12	1.72673623901691e-14	0.00247534598450369	-1.296495796138063e-21	6.392507522833388e-17	1.7530607584113068e-16	5.479178381759634e-15	7.799525682079806e-17
31600000	0.003762327006299319	-3.1706336539117406e-22	-2.0271345467530896e-22	1.4373041489585725e-12	1.72673623901691e-14	0.00247534598450369	-1.2964787725217038e-21	6.392507522833388e-17	1.7530607584113068e-16	5.479178381759634e-15	7.799525682079806e-17
31700000	0.003762327006299319	-3.1706336539117406e-22	-2.0271345467530896e-22	1.4373041489585725e-12	1.72673623901691e-14	0.00247534598450369	-1.2964617489053446e-21	6.392507522833388e-17	1.7530607584113068e-16	5.479178381759634e-15	7.799525682079806e-17
31800000	0.003762327006299319	-3.1706336539117406e-22	-2.0271345467530896e-22	1.4373041489585725e-12	1.72673623901691e-14	0.00247534598450369	-1.2964447252889855e-21	6.392507522833388e-17	1.7530607584113068e-16	5.479178381759634e-15	7.799525682079806e-17
31900000	0.003762327006299319	-3.1706336539117406e-22	-2.0271345467530896e-22	1.4373041489585725e-12	1.72673623901691e-14	0.00247534598450369	-1.2964277016726262e-21	6.392507522833388e-17	1.7530607584113068e-16	5.479178381759634e-15	7.799525682079806e-17
32000000	0.003762327006299319	-3.1706336539117406e-22	-2.0271345467530896e-22	1.4373041489585725e-12	1.72673623901691e-14	0.00247534598450369	-1.2964106780562671e-21	6.392507522833388e-17	1.7530607584113068e-16	5.479178381759634e-15	7.799525682079806e-17
32100000	0.003762327006299319	-3.1706336539117406e-22	-2.0271345467530896e-22	1.4373041489585725e-12	1.72673623901691e-14	0.00247534598450369	-1.296393654439908e-21	6.392507522833388e-17	1.7530607584113068e-16	5.479178381759634e-15	7.799525682079806e-17
32200000	0.003762327006299319	-3.1706336539117406e-22	-2.0271345467530896e-22	1.4373041489585725e-12	1.72673623901691e-14	0.00247534598450369	-1.2963766308235488e-21	6.392507522833388e-17	1.7530607584113068e-16	5.479178381759634e-15	7.799525682079806e-17
32300000	0.003762327006299319	-3.1706336539117406e-22	-2.0271345467530896e-22	1.4373041489585725e-12	1.72673623901691e-14	0.00247534598450369	-1.2963596072071897e-21	6.392507522833388e-17	1.7530607584113068e-16	5.479178381759634e-15	7.799525682079806e-17
32400000	0.003762327006299319	-3.1706336539117406e-22	-2.0271345467530896e-22	1.4373041489585725e-12	1.72673623901691e-14	0.00247534598450369	-1.2963425835908304e-21	6.392507522833388e-17	1.7530607584113068e-16	5.479178381759634e-15	7.799525682079806e-17
32500000	0.003762327006299319	-3.1706336539117406e-22	-2.0271345467530896e-22	1.4373041489585725e-12	1.72673623901691e-14	0.00247534598450369	-1.2963255599744713e-21	6.392507522833388e-17	1.7530607584113068e-16	5.479178381759634e-15	7.799525682079806e-17
32600000	0.003762327006299319	-3.1706336539117406e-22	-2.0271345467530896e-22	1.4373041489585725e-12	1.72673623901691e-14	0.00247534598450369	-1.296308536358112e-21	6.392507522833388e-17	1.7530607584113068e-16	5.479178381759634e-15	7.799525682079806e-17
32700000	0.003762327006299319	-3.1706336539117406e-22	-2.0271345467530896e-22	1.4373041489585725e-12	1.72673623901691e-14	0.00247534598450369	-1.296291512741753e-21	6.392507522833388e-17	1.7530607584113068e-16	5.479178381759634e-15	7.799525682079806e-17
32800000	0.003762327006299319	-3.1706336539117406e-22	-2.0271345467530896e-22	1.4373041489585725e-12	1.72673623901691e-14	0.00247534598450369	-1.2962744891253939e-21	6.392507522833388e-17	1.7530607584113068e-16	5.479178381759634e-15	7.799525682079806e-17
32900000	0.003762327006299319	-3.1706336539117406e-22	-2.0271345467530896e-22	1.4373041489585725e-12	1.72673623901691e-14	0.00247534598450369	-1.2962574655090346e-21	6.392507522833388e-17	1.7530607584113068e-16	5.479178381759634e-15	7.799525682079806e-17
33000000	0.003762327006299319	-3.1706336539117406e-22	-2.0271345467530896e-22	1.4373041489585725e-12	1.72673623901691e-14	0.00247534598450369	-1.2962404418926755e-21	6.392507522833388e-17	1.7530607584113068e-16	5.479178381759634e-15	7.799525682079806e-17
33100000	0.003762327006299319	-3.1706336539117406e-22	-2.0271345467530896e-22	1.4373041489585725e-12	1.72673623901691e-14	0.00247534598450369	-1.2962234182763162e-21	6.392507522833388e-17	1.7530607584113068e-16	5.479178381759634e-15	7.799525682079806e-17
33200000	0.003762327006299319	-3.1706336539117406e-22	-2.0271345467530896e-22	1.4373041489585725e-12	1.72673623901691e-14	0.00247534598450369	-1.2962063946599571e-21	6.392507522833388e-17	1.7530607584113068e-16	5.479178381759634e-15	7.799525682079806e-17
33300000	0.003762327006299319	-3.1706336539117406e-22	-2.0271345467530896e-22	1.4373041489585725e-12	1.72673623901691e-14	0.00247534598450369	-1.2961893710435979e-21	6.392507522833388e-17	1.7530607584113068e-16	5.479178381759634e-15	7.799525682079806e-17
33400000	0.003762327006299319	-3.1706336539117406e-22	-2.0271345467530896e-22	1.4373041489585725e-12	1.72673623901691e-14	0.00247534598450369	-1.2961723474272388e-21	6.392507522833388e-17	1.7530607584113068e-16	5.479178381759634e-15	7.799525682079806e-17
33500000	0.003762327006299319	-3.1706336539117406e-22	-2.0271345467530896e-22	1.4373041489585725e-12	1.72673623901691e-14	0.00247534598450369	-1.2961553238108795e-21	6.392507522833388e-17	1.7530607584113068e-16	5.479178381759634e-15	7.799525682079806e-17
33600000	0.003762327006299319	-3.1706336539117406e-22	-2.0271345467530896e-22	1.4373041489585725e-12	1.72673623901691e-14	0.0024753459845036903	-1.2961383001945204e-21	6.392507522833388e-17	1.7530607584113068e-16	5.479178381759634e-15	7.799525682079806e-17
33700000	0.003762327006299319	-3.1706336539117406e-22	-2.0271345467530896e-22	1.4373041489585725e-12	1.72673623901691e-14	0.0024753459845036903	-1.2961212765781613e-21	6.392507522833388e-17	1.7530607584113068e-16	5.479178381759634e-15	7.799525682079806e-17
33800000	0.003762327006299319	-3.1706336539117406e-22	-2.0271345467530896e-22	1.4373041489585725e-12	1.72673623901691e-14	0.0024753459845036903	-1.296104252961802e-21	6.392507522833388e-17	1.7530607584113068e-16	5.479178381759634e-15	7.799525682079806e-17
33900000	0.003762327006299319	-3.1706336539117406e-22	-2.0271345467530896e-22	1.4373041489585725e-12	1.72673623901691e-14	0.0024753459845036903	-1.296087229345443e-21	6.392507522833388e-17	1.7530607584113068e-16	5.479178381759634e-15	7.799525682079806e-17
34000000	0.003762327006299319	-3.1706336539117406e-22	-2.0271345467530896e-22	1.4373041489585725e-12	1.72673623901691e-14	0.0024753459845036903	-1.2960702057290837e-21	6.392507522833388e-17	1.7530607584113068e-16	5.479178381759634e-15	7.799525682079806e-17
34100000	0.003762327006299319	-3.1706336539117406e-22	-2.0271345467530896e-22	1.4373041489585725e-12	1.72673623901691e-14	0.0024753459845036903	-1.2960531821127246e-21	6.392507522833388e-17	1.7530607584113068e-16	5.479178381759634e-15	7.799525682079806e-17
34200000	0.003762327006299319	-3.1706336539117406e-22	-2.0271345467530896e-22	1.4373041489585725e-12	1.72673623901691e-14	0.0024753459845036903	-1.2960361584963653e-21	6.392507522833388e-17	1.7530607584113068e-16	5.479178381759634e-15	7.799525682079806e-17
34300000	0.003762327006299319	-3.1706336539117406e-22	-2.0271345467530896e-22	1.4373041489585725e-12	1.72673623901691e-14	0.0024753459845036903	-1.2960191348800062e-21	6.392507522833388e-17	1.7530607584113068e-16	5.479178381759634e-15	7.799525682079806e-17
34400000	0.003762327006299319	-3.1706336539117406e-22	-2.0271345467530896e-22	1.4373041489585725e-12	1.72673623901691e-14	0.0024753459845036903	-1.2960021112636472e-21	6.392507522833388e-17	1.7530607584113068e-16	5.479178381759634e-15	7.799525682079806e-17
34500000	0.003762327006299319	-3.1706336539117406e-22	-2.0271345467530896e-22	1.4373041489585725e-12	1.72673623901691e-14	0.0024753459845036903	-1.2959850876472879e-21	6.392507522833388e-17	1.7530607584113068e-16	5.479178381759634e-15	7.799525682079806e-17
34600000	0.003762327006299319	-3.1706336539117406e-22	-2.0271345467530896e-22	1.4373041489585725e-12	1.72673623901691e-14	0.0024753459845036903	-1.2959680640309288e-21	6.392507522833388e-17	1.7530607584113068e-16	5.479178381759634e-15	7.799525682079806e-17
34700000	0.003762327006299319	-3.1706336539117406e-22	-2.0271345467530896e-22	1.4373041489585725e-12	1.72673623901691e-14	0.0024753459845036903	-1.2959510404145695e-21	6.392507522833388e-17	1.7530607584113068e-16	5.479178381759634e-15	7.799525682079806e-17
34800000	0.003762327006299319	-3.1706336539117406e-22	-2.0271345467530896e-22	1.4373041489585725e-12	1.72673623901691e-14	0.0024753459845036903	-1.2959340167982104e-21	6.392507522833388e-17	1.7530607584113068e-16	5.479178381759634e-15	7.799525682079806e-17
34900000	0.003762327006299319	-3.1706336539117406e-22	-2.0271345467530896e-22	1.4373041489585725e-12	1.72673623901691e-14	0.0024753459845036903	-1.2959169931818512e-21	6.392507522833388e-17	1.7530607584113068e-16	5.479178381759634e-15	7.799525682079806e-17
35000000	0.003762327006299319	-3.1706336539117406e-22	-2.0271345467530896e-22	1.4373041489585725e-12	1.72673623901691e-14	0.0024753459845036903	-1.295899969565492e-21	6.392507522833388e-17	1.7530607584113068e-16	5.479178381759634e-15	7.799525682079806e-17
35100000	0.003762327006299319	-3.1706336539117406e-22	-2.0271345467530896e-22	1.4373041489585725e-12	1.72673623901691e-14	0.0024753459845036903	-1.2958829459491328e-21	6.392507522833388e-17	1.7530607584113068e-16	5.479178381759634e-15	7.799525682079806e-17
35200000	0.003762327006299319	-3.1706336539117406e-22	-2.0271345467530896e-22	1.4373041489585725e-12	1.72673623901691e-14	0.0024753459845036903	-1.2958659223327737e-21	6.392507522833388e-17	1.7530607584113068e-16	5.479178381759634e-15	7.799525682079806e-17
35300000	0.003762327006299319	-3.1706336539117406e-22	-2.0271345467530896e-22	1.4373041489585725e-12	1.72673623901691e-14	0.0024753459845036903	-1.2958488987164146e-21	6.392507522833388e-17	1.7530607584113068e-16	5.479178381759634e-15	7.799525682079806e-17
35400000	0.003762327006299319	-3.1706336539117406e-22	-2.0271345467530896e-22	1.4373041489585725e-12	1.72673623901691e-14	0.0024753459845036903	-1.2958318751000553e-21	6.392507522833388e-17	1.7530607584113068e-16	5.479178381759634e-15	7.799525682079806e-17
35500000	0.003762327006299319	-3.1706336539117406e-22	-2.0271345467530896e-22	1.4373041489585725e-12	1.72673623901691e-14	0.0024753459845036903	-1.2958148514836963e-21	6.392507522833388e-17	1.7530607584113068e-16	5.479178381759634e-15	7.799525682079806e-17
35600000	0.003762327006299319	-3.1706336539117406e-22	-2.0271345467530896e-22	1.4373041489585725e-12	1.72673623901691e-14	0.0024753459845036903	-1.295797827867337e-21	6.392507522833388e-17	1.7530607584113068e-16	5.479178381759634e-15	7.799525682079806e-17
35700000	0.003762327006299319	-3.1706336539117406e-22	-2.0271345467530896e-22	1.4373041489585725e-12	1.72673623901691e-14	0.0024753459845036903	-1.2957808042509779e-21	6.392507522833388e-17	1.7530607584113068e-16	5.479178381759634e-15	7.799525682079806e-17
35800000	0.003762327006299319	-3.1706336539117406e-22	-2.0271345467530896e-22	1.4373041489585725e-12	1.72673623901691e-14	0.0024753459845036903	-1.2957637806346186e-21	6.392507522833388e-17	1.7530607584113068e-16	5.479178381759634e-15	7.799525682079806e-17
35900000	0.003762327006299319	-3.1706336539117406e-22	-2.0271345467530896e-22	1.4373041489585725e-12	1.72673623901691e-14	0.0024753459845036903	-1.2957467570182595e-21	6.392507522833388e-17	1.7530607584113068e-16	5.479178381759634e-15	7.799525682079806e-17
36000000	0.003762327006299319	-3.1706336539117406e-22	-2.0271345467530896e-22	1.4373041489585725e-12	1.72673623901691e-14	0.0024753459845036903	-1.2957297334019005e-21	6.392507522833388e-17	1.7530607584113068e-16	5.479178381759634e-15	7.799525682079806e-17
36100000	0.003762327006299319	-3.1706336539117406e-22	-2.0271345467530896e-22	1.4373041489585725e-12	1.72673623901691e-14	0.0024753459845036903	-1.2957127097855412e-21	6.392507522833388e-17	1.7530607584113068e-16	5.479178381759634e-15	7.799525682079806e-17
36200000	0.003762327006299319	-3.1706336539117406e-22	-2.0271345467530896e-22	1.4373041489585725e-12	1.72673623901691e-14	0.0024753459845036903	-1.295695686169182e-21	6.392507522833388e-17	1.7530607584113068e-16	5.479178381759634e-15	7.799525682079806e-17
36300000	0.003762327006299319	-3.1706336539117406e-22	-2.0271345467530896e-22	1.4373041489585725e-12	1.72673623901691e-14	0.0024753459845036903	-1.2956786625528228e-21	6.392507522833388e-17	1.7530607584113068e-16	5.479178381759634e-15	7.799525682079806e-17
36400000	0.003762327006299319	-3.1706336539117406e-22	-2.0271345467530896e-22	1.4373041489585725e-12	1.72673623901691e-14	0.0024753459845036903	-1.2956616389364637e-21	6.392507522833388e-17	1.7530607584113068e-16	5.479178381759634e-15	7.799525682079806e-17
36500000	0.003762327006299319	-3.1706336539117406e-22	-2.0271345467530896e-22	1.4373041489585725e-12	1.72673623901691e-14	0.0024753459845036903	-1.2956446153201045e-21	6.392507522833388e-17	1.7530607584113068e-16	5.479178381759634e-15	7.799525682079806e-17
36600000	0.003762327006299319	-3.1706336539117406e-22	-2.0271345467530896e-22	1.4373041489585725e-12	1.72673623901691e-14	0.0024753459845036903	-1.2956275917037454e-21	6.392507522833388e-17	1.7530607584113068e-16	5.479178381759634e-15	7.799525682079806e-17
36700000	0.003762327006299319	-3.1706336539117406e-22	-2.0271345467530896e-22	1.4373041489585725e-12	1.72673623901691e-14	0.0024753459845036903	-1.295610568087386e-21	6.392507522833388e-17	1.7530607584113068e-16	5.479178381759634e-15	7.799525682079806e-17
36800000	0.003762327006299319	-3.1706336539117406e-22	-2.0271345467530896e-22	1.4373041489585725e-12	1.72673623901691e-14	0.0024753459845036903	-1.295593544471027e-21	6.392507522833388e-17	1.7530607584113068e-16	5.479178381759634e-15	7.799525682079806e-17
36900000	0.003762327006299319	-3.1706336539117406e-22	-2.0271345467530896e-22	1.4373041489585725e-12	1.72673623901691e-14	0.0024753459845036903	-1.295576520854668e-21	6.392507522833388e-17	1.7530607584113068e-16	5.479178381759634e-15	7.799525682079806e-17
37000000	0.003762327006299319	-3.1706336539117406e-22	-2.0271345467530896e-22	1.4373041489585725e-12	1.72673623901691e-14	0.0024753459845036903	-1.2955594972383086e-21	6.392507522833388e-17	1.7530607584113068e-16	5.479178381759634e-15	7.799525682079806e-17
37100000	0.003762327006299319	-3.1706336539117406e-22	-2.0271345467530896e-22	1.4373041489585725e-12	1.72673623901691e-14	0.0024753459845036903	-1.2955424736219496e-21	6.392507522833388e-17	1.7530607584113068e-16	5.479178381759634e-15	7.799525682079806e-17
37200000	0.003762327006299319	-3.1706336539117406e-22	-2.0271345467530896e-22	1.4373041489585725e-12	1.72673623901691e-14	0.0024753459845036903	-1.2955254500055903e-21	6.392507522833388e-17	1.7530607584113068e-16	5.479178381759634e-15	7.799525682079806e-17
37300000	0.003762327006299319	-3.1706336539117406e-22	-2.0271345467530896e-22	1.4373041489585725e-12	1.72673623901691e-14	0.0024753459845036903	-1.2955084263892312e-21	6.392507522833388e-17	1.7530607584113068e-16	5.479178381759634e-15	7.799525682079806e-17
37400000	0.003762327006299319	-3.1706336539117406e-22	-2.0271345467530896e-22	1.4373041489585725e-12	1.72673623901691e-14	0.0024753459845036903	-1.295491402772872e-21	6.392507522833388e-17	1.7530607584113068e-16	5.479178381759634e-15	7.799525682079806e-17
37500000	0.003762327006299319	-3.1706336539117406e-22	-2.0271345467530896e-22	1.4373041489585725e-12	1.72673623901691e-14	0.0024753459845036903	-1.2954743791565128e-21	6.392507522833388e-17	1.7530607584113068e-16	5.479178381759634e-15	7.799525682079806e-17
37600000	0.003762327006299319	-3.1706336539117406e-22	-2.0271345467530896e-22	1.4373041489585725e-12	1.72673623901691e-14	0.0024753459845036903	-1.2954573555401536e-21	6.392507522833388e-17	1.7530607584113068e-16	5.479178381759634e-15	7.799525682079806e-17
37700000	0.003762327006299319	-3.1706336539117406e-22	-2.0271345467530896e-22	1.4373041489585725e-12	1.72673623901691e-14	0.0024753459845036903	-1.2954403319237945e-21	6.392507522833388e-17	1.7530607584113068e-16	5.479178381759634e-15	7.799525682079806e-17
37800000	0.003762327006299319	-3.1706336539117406e-22	-2.0271345467530896e-22	1.4373041489585725e-12	1.72673623901691e-14	0.0024753459845036903	-1.2954233083074354e-21	6.392507522833388e-17	1.7530607584113068e-16	5.479178381759634e-15	7.799525682079806e-17
37900000	0.003762327006299319	-3.1706336539117406e-22	-2.0271345467530896e-22	1.4373041489585725e-12	1.72673623901691e-14	0.0024753459845036903	-1.2954062846910761e-21	6.392507522833388e-17	1.7530607584113068e-16	5.479178381759634e-15	7.799525682079806e-17
38000000	0.003762327006299319	-3.1706336539117406e-22	-2.0271345467530896e-22	1.4373041489585725e-12	1.72673623901691e-14	0.0024753459845036903	-1.295389261074717e-21	6.392507522833388e-17	1.7530607584113068e-16	5.479178381759634e-15	7.799525682079806e-17
38100000	0.003762327006299319	-3.1706336539117406e-22	-2.0271345467530896e-22	1.4373041489585725e-12	1.72673623901691e-14	0.0024753459845036903	-1.2953722374583578e-21	6.392507522833388e-17	1.7530607584113068e-16	5.479178381759634e-15	7.799525682079806e-17
38200000	0.003762327006299319	-3.1706336539117406e-22	-2.0271345467530896e-22	1.4373041489585725e-12	1.72673623901691e-14	0.0024753459845036903	-1.2953552138419987e-21	6.392507522833388e-17	1.7530607584113068e-16	5.479178381759634e-15	7.799525682079806e-17
38300000	0.003762327006299319	-3.1706336539117406e-22	-2.0271345467530896e-22	1.4373041489585725e-12	1.72673623901691e-14	0.0024753459845036903	-1.2953381902256394e-21	6.392507522833388e-17	1.7530607584113068e-16	5.479178381759634e-15	7.799525682079806e-17
38400000	0.003762327006299319	-3.1706336539117406e-22	-2.0271345467530896e-22	1.4373041489585725e-12	1.72673623901691e-14	0.0024753459845036903	-1.2953211666092803e-21	6.392507522833388e-17	1.7530607584113068e-16	5.479178381759634e-15	7.799525682079806e-17
38500000	0.003762327006299319	-3.1706336539117406e-22	-2.0271345467530896e-22	1.4373041489585725e-12	1.72673623901691e-14	0.0024753459845036903	-1.295304142992921e-21	6.392507522833388e-17	1.7530607584113068e-16	5.479178381759634e-15	7.799525682079806e-17
38600000	0.003762327006299319	-3.1706336539117406e-22	-2.0271345467530896e-22	1.4373041489585725e-12	1.72673623901691e-14	0.0024753459845036903	-1.295287119376562e-21	6.392507522833388e-17	1.7530607584113068e-16	5.479178381759634e-15	7.799525682079806e-17
38700000	0.003762327006299319	-3.1706336539117406e-22	-2.0271345467530896e-22	1.4373041489585725e-12	1.72673623901691e-14	0.0024753459845036903	-1.2952700957602029e-21	6.392507522833388e-17	1.7530607584113068e-16	5.479178381759634e-15	7.799525682079806e-17
38800000	0.003762327006299319	-3.1706336539117406e-22	-2.0271345467530896e-22	1.4373041489585725e-12	1.72673623901691e-14	0.0024753459845036903	-1.2952530721438436e-21	6.392507522833388e-17	1.7530607584113068e-16	5.479178381759634e-15	7.799525682079806e-17
38900000	0.003762327006299319	-3.1706336539117406e-22	-2.0271345467530896e-22	1.4373041489585725e-12	1.72673623901691e-14	0.0024753459845036903	-1.2952360485274845e-21	6.392507522833388e-17	1.7530607584113068e-16	5.479178381759634e-15	7.799525682079806e-17
39000000	0.003762327006299319	-3.1706336539117406e-22	-2.0271345467530896e-22	1.4373041489585725e-12	1.72673623901691e-14	0.0024753459845036903	-1.2952190249111252e-21	6.392507522833388e-17	1.7530607584113068e-16	5.479178381759634e-15	7.799525682079806e-17
39100000	0.003762327006299319	-3.1706336539117406e-22	-2.0271345467530896e-22	1.4373041489585725e-12	1.72673623901691e-14	0.0024753459845036903	-1.2952020012947661e-21	6.392507522833388e-17	1.7530607584113068e-16	5.479178381759634e-15	7.799525682079806e-17
39200000	0.003762327006299319	-3.1706336539117406e-22	-2.0271345467530896e-22	1.4373041489585725e-12	1.72673623901691e-14	0.0024753459845036903	-1.2951849776784069e-21	6.392507522833388e-17	1.7530607584113068e-16	5.479178381759634e-15	7.799525682079806e-17
39300000	0.003762327006299319	-3.1706336539117406e-22	-2.0271345467530896e-22	1.4373041489585725e-12	1.72673623901691e-14	0.0024753459845036903	-1.2951679540620478e-21	6.392507522833388e-17	1.7530607584113068e-16	5.479178381759634e-15	7.799525682079806e-17
39400000	0.003762327006299319	-3.1706336539117406e-22	-2.0271345467530896e-22	1.4373041489585725e-12	1.72673623901691e-14	0.0024753459845036903	-1.2951509304456885e-21	6.392507522833388e-17	1.7530607584113068e-16	5.479178381759634e-15	7.799525682079806e-17
39500000	0.003762327006299319	-3.1706336539117406e-22	-2.0271345467530896e-22	1.4373041489585725e-12	1.72673623901691e-14	0.0024753459845036903	-1.2951339068293294e-21	6.392507522833388e-17	1.7530607584113068e-16	5.479178381759634e-15	7.799525682079806e-17
39600000	0.003762327006299319	-3.1706336539117406e-22	-2.0271345467530896e-22	1.4373041489585725e-12	1.72673623901691e-14	0.0024753459845036903	-1.2951168832129703e-21	6.392507522833388e-17	1.7530607584113068e-16	5.479178381759634e-15	7.799525682079806e-17
39700000	0.003762327006299319	-3.1706336539117406e-22	-2.0271345467530896e-22	1.4373041489585725e-12	1.72673623901691e-14	0.0024753459845036903	-1.295099859596611e-21	6.392507522833388e-17	1.7530607584113068e-16	5.479178381759634e-15	7.799525682079806e-17
39800000	0.003762327006299319	-3.1706336539117406e-22	-2.0271345467530896e-22	1.4373041489585725e-12	1.72673623901691e-14	0.0024753459845036903	-1.295082835980252e-21	6.392507522833388e-17	1.7530607584113068e-16	5.479178381759634e-15	7.799525682079806e-17
39900000	0.003762327006299319	-3.1706336539117406e-22	-2.0271345467530896e-22	1.4373041489585725e-12	1.72673623901691e-14	0.0024753459845036903	-1.2950658123638927e-21	6.392507522833388e-17	1.7530607584113068e-16	5.479178381759634e-15	7.799525682079806e-17
40000000	0.003762327006299319	-3.1706336539117406e-22	-2.0271345467530896e-22	1.4373041489585725e-12	1.72673623901691e-14	0.0024753459845036903	-1.2950487887475336e-21	6.392507522833388e-17	1.7530607584113068e-16	5.479178381759634e-15	7.799525682079806e-17
40100000	0.003762327006299319	-3.1706336539117406e-22	-2.0271345467530896e-22	1.4373041489585725e-12	1.72673623901691e-14	0.0024753459845036903	-1.2950317651311743e-21	6.392507522833388e-17	1.7530607584113068e-16	5.479178381759634e-15	7.799525682079806e-17
40200000	0.003762327006299319	-3.1706336539117406e-22	-2.0271345467530896e-22	1.4373041489585725e-12	1.72673623901691e-14	0.0024753459845036903	-1.2950147415148152e-21	6.392507522833388e-17	1.7530607584113068e-16	5.479178381759634e-15	7.799525682079806e-17
40300000	0.003762327006299319	-3.1706336539117406e-22	-2.0271345467530896e-22	1.4373041489585725e-12	1.72673623901691e-14	0.0024753459845036903	-1.2949977178984562e-21	6.392507522833388e-17	1.7530607584113068e-16	5.479178381759634e-15	7.799525682079806e-17
40400000	0.003762327006299319	-3.1706336539117406e-22	-2.0271345467530896e-22	1.4373041489585725e-12	1.72673623901691e-14	0.0024753459845036903	-1.2949806942820969e-21	6.392507522833388e-17	1.7530607584113068e-16	5.479178381759634e-15	7.799525682079806e-17
40500000	0.003762327006299319	-3.1706336539117406e-22	-2.0271345467530896e-22	1.4373041489585725e-12	1.72673623901691e-14	0.0024753459845036903	-1.2949636706657378e-21	6.392507522833388e-17	1.7530607584113068e-16	5.479178381759634e-15	7.799525682079806e-17
40600000	0.003762327006299319	-3.1706336539117406e-22	-2.0271345467530896e-22	1.4373041489585725e-12	1.72673623901691e-14	0.0024753459845036903	-1.2949466470493785e-21	6.392507522833388e-17	1.7530607584113068e-16	5.479178381759634e-15	7.799525682079806e-17
40700000	0.003762327006299319	-3.1706336539117406e-22	-2.0271345467530896e-22	1.4373041489585725e-12	1.72673623901691e-14	0.0024753459845036903	-1.2949296234330194e-21	6.392507522833388e-17	1.7530607584113068e-16	5.479178381759634e-15	7.799525682079806e-17
40800000	0.003762327006299319	-3.1706336539117406e-22	-2.0271345467530896e-22	1.4373041489585725e-12	1.72673623901691e-14	0.0024753459845036903	-1.2949125998166602e-21	6.392507522833388e-17	1.7530607584113068e-16	5.479178381759634e-15	7.799525682079806e-17
40900000	0.003762327006299319	-3.1706336539117406e-22	-2.0271345467530896e-22	1.4373041489585725e-12	1.72673623901691e-14	0.0024753459845036903	-1.294895576200301e-21	6.392507522833388e-17	1.7530607584113068e-16	5.479178381759634e-15	7.799525682079806e-17
41000000	0.003762327006299319	-3.1706336539117406e-22	-2.0271345467530896e-22	1.4373041489585725e-12	1.72673623901691e-14	0.0024753459845036903	-1.2948785525839418e-21	6.392507522833388e-17	1.7530607584113068e-16	5.479178381759634e-15	7.799525682079806e-17
41100000	0.003762327006299319	-3.1706336539117406e-22	-2.0271345467530896e-22	1.4373041489585725e-12	1.72673623901691e-14	0.0024753459845036903	-1.2948615289675827e-21	6.392507522833388e-17	1.7530607584113068e-16	5.479178381759634e-15	7.799525682079806e-17
41200000	0.003762327006299319	-3.1706336539117406e-22	-2.0271345467530896e-22	1.4373041489585725e-12	1.72673623901691e-14	0.0024753459845036903	-1.2948445053512236e-21	6.392507522833388e-17	1.7530607584113068e-16	5.479178381759634e-15	7.799525682079806e-17
41300000	0.003762327006299319	-3.1706336539117406e-22	-2.0271345467530896e-22	1.4373041489585725e-12	1.72673623901691e-14	0.0024753459845036903	-1.2948274817348643e-21	6.392507522833388e-17	1.7530607584113068e-16	5.479178381759634e-15	7.799525682079806e-17
41400000	0.003762327006299319	-3.1706336539117406e-22	-2.0271345467530896e-22	1.4373041489585725e-12	1.72673623901691e-14	0.0024753459845036903	-1.2948104581185053e-21	6.392507522833388e-17	1.7530607584113068e-16	5.479178381759634e-15	7.799525682079806e-17
41500000	0.003762327006299319	-3.1706336539117406e-22	-2.0271345467530896e-22	1.4373041489585725e-12	1.72673623901691e-14	0.0024753459845036903	-1.294793434502146e-21	6.392507522833388e-17	1.7530607584113068e-16	5.479178381759634e-15	7.799525682079806e-17
41600000	0.003762327006299319	-3.1706336539117406e-22	-2.0271345467530896e-22	1.4373041489585725e-12	1.72673623901691e-14	0.0024753459845036903	-1.2947764108857869e-21	6.392507522833388e-17	1.7530607584113068e-16	5.479178381759634e-15	7.799525682079806e-17
41700000	0.003762327006299319	-3.1706336539117406e-22	-2.0271345467530896e-22	1.4373041489585725e-12	1.72673623901691e-14	0.0024753459845036903	-1.2947593872694276e-21	6.392507522833388e-17	1.7530607584113068e-16	5.479178381759634e-15	7.799525682079806e-17
41800000	0.003762327006299319	-3.1706336539117406e-22	-2.0271345467530896e-22	1.4373041489585725e-12	1.72673623901691e-14	0.0024753459845036903	-1.2947423636530685e-21	6.392507522833388e-17	1.7530607584113068e-16	5.479178381759634e-15	7.799525682079806e-17
41900000	0.003762327006299319	-3.1706336539117406e-22	-2.0271345467530896e-22	1.4373041489585725e-12	1.72673623901691e-14	0.0024753459845036903	-1.2947253400367093e-21	6.392507522833388e-17	1.7530607584113068e-16	5.479178381759634e-15	7.799525682079806e-17
42000000	0.003762327006299319	-3.1706336539117406e-22	-2.0271345467530896e-22	1.4373041489585725e-12	1.72673623901691e-14	0.0024753459845036903	-1.2947083164203502e-21	6.392507522833388e-17	1.7530607584113068e-16	5.479178381759634e-15	7.799525682079806e-17
42100000	0.003762327006299319	-3.1706336539117406e-22	-2.0271345467530896e-22	1.4373041489585725e-12	1.72673623901691e-14	0.0024753459845036903	-1.294691292803991e-21	6.392507522833388e-17	1.7530607584113068e-16	5.479178381759634e-15	7.799525682079806e-17
42200000	0.003762327006299319	-3.1706336539117406e-22	-2.0271345467530896e-22	1.4373041489585725e-12	1.72673623901691e-14	0.0024753459845036903	-1.2946742691876318e-21	6.392507522833388e-17	1.7530607584113068e-16	5.479178381759634e-15	7.799525682079806e-17
42300000	0.003762327006299319	-3.1706336539117406e-22	-2.0271345467530896e-22	1.4373041489585725e-12	1.72673623901691e-14	0.0024753459845036903	-1.2946572455712727e-21	6.392507522833388e-17	1.7530607584113068e-16	5.479178381759634e-15	7.799525682079806e-17
42400000	0.003762327006299319	-3.1706336539117406e-22	-2.0271345467530896e-22	1.4373041489585725e-12	1.72673623901691e-14	0.0024753459845036903	-1.2946402219549135e-21	6.392507522833388e-17	1.7530607584113068e-16	5.479178381759634e-15	7.799525682079806e-17
42500000	0.003762327006299319	-3.1706336539117406e-22	-2.0271345467530896e-22	1.4373041489585725e-12	1.72673623901691e-14	0.0024753459845036903	-1.2946231983385544e-21	6.392507522833388e-17	1.7530607584113068e-16	5.479178381759634e-15	7.799525682079806e-17
42600000	0.003762327006299319	-3.1706336539117406e-22	-2.0271345467530896e-22	1.4373041489585725e-12	1.72673623901691e-14	0.0024753459845036903	-1.294606174722195e-21	6.392507522833388e-17	1.7530607584113068e-16	5.479178381759634e-15	7.799525682079806e-17
42700000	0.003762327006299319	-3.1706336539117406e-22	-2.0271345467530896e-22	1.4373041489585725e-12	1.72673623901691e-14	0.0024753459845036903	-1.294589151105836e-21	6.392507522833388e-17	1.7530607584113068e-16	5.479178381759634e-15	7.799525682079806e-17
42800000	0.003762327006299319	-3.1706336539117406e-22	-2.0271345467530896e-22	1.4373041489585725e-12	1.72673623901691e-14	0.0024753459845036903	-1.294572127489477e-21	6.392507522833388e-17	1.7530607584113068e-16	5.479178381759634e-15	7.799525682079806e-17
42900000	0.003762327006299319	-3.1706336539117406e-22	-2.0271345467530896e-22	1.4373041489585725e-12	1.72673623901691e-14	0.0024753459845036903	-1.2945551038731176e-21	6.392507522833388e-17	1.7530607584113068e-16	5.479178381759634e-15	7.799525682079806e-17
43000000	0.003762327006299319	-3.1706336539117406e-22	-2.0271345467530896e-22	1.4373041489585725e-12	1.72673623901691e-14	0.0024753459845036903	-1.2945380802567586e-21	6.392507522833388e-17	1.7530607584113068e-16	5.479178381759634e-15	7.799525682079806e-17
43100000	0.003762327006299319	-3.1706336539117406e-22	-2.0271345467530896e-22	1.4373041489585725e-12	1.72673623901691e-14	0.0024753459845036903	-1.2945210566403993e-21	6.392507522833388e-17	1.7530607584113068e-16	5.479178381759634e-15	7.799525682079806e-17
43200000	0.003762327006299319	-3.1706336539117406e-22	-2.0271345467530896e-22	1.4373041489585725e-12	1.72673623901691e-14	0.0024753459845036903	-1.2945040330240402e-21	6.392507522833388e-17	1.7530607584113068e-16	5.479178381759634e-15	7.799525682079806e-17
43300000	0.003762327006299319	-3.1706336539117406e-22	-2.0271345467530896e-22	1.4373041489585725e-12	1.72673623901691e-14	0.0024753459845036903	-1.294487009407681e-21	6.392507522833388e-17	1.7530607584113068e-16	5.479178381759634e-15	7.799525682079806e-17
43400000	0.003762327006299319	-3.1706336539117406e-22	-2.0271345467530896e-22	1.4373041489585725e-12	1.72673623901691e-14	0.0024753459845036903	-1.2944699857913218e-21	6.392507522833388e-17	1.7530607584113068e-16	5.479178381759634e-15	7.799525682079806e-17
43500000	0.003762327006299319	-3.1706336539117406e-22	-2.0271345467530896e-22	1.4373041489585725e-12	1.72673623901691e-14	0.0024753459845036903	-1.2944529621749626e-21	6.392507522833388e-17	1.7530607584113068e-16	5.479178381759634e-15	7.799525682079806e-17
43600000	0.003762327006299319	-3.1706336539117406e-22	-2.0271345467530896e-22	1.4373041489585725e-12	1.72673623901691e-14	0.00247534598450369	-1.2944359385586035e-21	6.392507522833388e-17	1.7530607584113068e-16	5.479178381759634e-15	7.799525682079806e-17
43700000	0.003762327006299319	-3.1706336539117406e-22	-2.0271345467530896e-22	1.4373041489585725e-12	1.72673623901691e-14	0.00247534598450369	-1.2944189149422444e-21	6.392507522833388e-17	1.7530607584113068e-16	5.479178381759634e-15	7.799525682079806e-17
43800000	0.003762327006299319	-3.1706336539117406e-22	-2.0271345467530896e-22	1.4373041489585725e-12	1.72673623901691e-14	0.00247534598450369	-1.2944018913258851e-21	6.392507522833388e-17	1.7530607584113068e-16	5.479178381759634e-15	7.799525682079806e-17
43900000	0.003762327006299319	-3.1706336539117406e-22	-2.0271345467530896e-22	1.4373041489585725e-12	1.72673623901691e-14	0.00247534598450369	-1.294384867709526e-21	6.392507522833388e-17	1.7530607584113068e-16	5.479178381759634e-15	7.799525682079806e-17
44000000	0.003762327006299319	-3.1706336539117406e-22	-2.0271345467530896e-22	1.4373041489585725e-12	1.72673623901691e-14	0.00247534598450369	-1.2943678440931668e-21	6.392507522833388e-17	1.7530607584113068e-16	5.479178381759634e-15	7.799525682079806e-17
44100000	0.003762327006299319	-3.1706336539117406e-22	-2.0271345467530896e-22	1.4373041489585725e-12	1.72673623901691e-14	0.00247534598450369	-1.2943508204768077e-21	6.392507522833388e-17	1.7530607584113068e-16	5.479178381759634e-15	7.799525682079806e-17
44200000	0.003762327006299319	-3.1706336539117406e-22	-2.0271345467530896e-22	1.4373041489585725e-12	1.72673623901691e-14	0.00247534598450369	-1.2943337968604484e-21	6.392507522833388e-17	1.7530607584113068e-16	5.479178381759634e-15	7.799525682079806e-17
44300000	0.003762327006299319	-3.1706336539117406e-22	-2.0271345467530896e-22	1.4373041489585725e-12	1.72673623901691e-14	0.00247534598450369	-1.2943167732440893e-21	6.392507522833388e-17	1.7530607584113068e-16	5.479178381759634e-15	7.799525682079806e-17
44400000	0.003762327006299319	-3.1706336539117406e-22	-2.0271345467530896e-22	1.4373041489585725e-12	1.72673623901691e-14	0.00247534598450369	-1.2942997496277302e-21	6.392507522833388e-17	1.7530607584113068e-16	5.479178381759634e-15	7.799525682079806e-17
44500000	0.003762327006299319	-3.1706336539117406e-22	-2.0271345467530896e-22	1.4373041489585725e-12	1.72673623901691e-14	0.00247534598450369	-1.294282726011371e-21	6.392507522833388e-17	1.7530607584113068e-16	5.479178381759634e-15	7.799525682079806e-17
44600000	0.003762327006299319	-3.1706336539117406e-22	-2.0271345467530896e-22	1.4373041489585725e-12	1.72673623901691e-14	0.00247534598450369	-1.2942657023950119e-21	6.392507522833388e-17	1.7530607584113068e-16	5.479178381759634e-15	7.799525682079806e-17
44700000	0.003762327006299319	-3.1706336539117406e-22	-2.0271345467530896e-22	1.4373041489585725e-12	1.72673623901691e-14	0.00247534598450369	-1.2942486787786526e-21	6.392507522833388e-17	1.7530607584113068e-16	5.479178381759634e-15	7.799525682079806e-17
44800000	0.003762327006299319	-3.1706336539117406e-22	-2.0271345467530896e-22	1.4373041489585725e-12	1.72673623901691e-14	0.00247534598450369	-1.2942316551622935e-21	6.392507522833388e-17	1.7530607584113068e-16	5.479178381759634e-15	7.799525682079806e-17
44900000	0.003762327006299319	-3.1706336539117406e-22	-2.0271345467530896e-22	1.4373041489585725e-12	1.72673623901691e-14	0.00247534598450369	-1.2942146315459342e-21	6.392507522833388e-17	1.7530607584113068e-16	5.479178381759634e-15	7.799525682079806e-17
45000000	0.003762327006299319	-3.1706336539117406e-22	-2.0271345467530896e-22	1.4373041489585725e-12	1.72673623901691e-14	0.00247534598450369	-1.2941976079295751e-21	6.392507522833388e-17	1.7530607584113068e-16	5.479178381759634e-15	7.799525682079806e-17
45100000	0.003762327006299319	-3.1706336539117406e-22	-2.0271345467530896e-22	1.4373041489585725e-12	1.72673623901691e-14	0.00247534598450369	-1.2941805843132159e-21	6.392507522833388e-17	1.7530607584113068e-16	5.479178381759634e-15	7.799525682079806e-17
45200000	0.003762327006299319	-3.1706336539117406e-22	-2.0271345467530896e-22	1.4373041489585725e-12	1.72673623901691e-14	0.00247534598450369	-1.2941635606968568e-21	6.392507522833388e-17	1.7530607584113068e-16	5.479178381759634e-15	7.799525682079806e-17
45300000	0.003762327006299319	-3.1706336539117406e-22	-2.0271345467530896e-22	1.4373041489585725e-12	1.72673623901691e-14	0.00247534598450369	-1.2941465370804977e-21	6.392507522833388e-17	1.7530607584113068e-16	5.479178381759634e-15	7.799525682079806e-17
45400000	0.003762327006299319	-3.1706336539117406e-22	-2.0271345467530896e-22	1.4373041489585725e-12	1.72673623901691e-14	0.00247534598450369	-1.2941295134641384e-21	6.392507522833388e-17	1.7530607584113068e-16	5.479178381759634e-15	7.799525682079806e-17
45500000	0.003762327006299319	-3.1706336539117406e-22	-2.0271345467530896e-22	1.4373041489585725e-12	1.72673623901691e-14	0.00247534598450369	-1.2941124898477793e-21	6.392507522833388e-17	1.7530607584113068e-16	5.479178381759634e-15	7.799525682079806e-17
45600000	0.003762327006299319	-3.1706336539117406e-22	-2.0271345467530896e-22	1.4373041489585725e-12	1.72673623901691e-14	0.00247534598450369	-1.29409546623142e-21	6.392507522833388e-17	1.7530607584113068e-16	5.479178381759634e-15	7.799525682079806e-17
45700000	0.003762327006299319	-3.1706336539117406e-22	-2.0271345467530896e-22	1.4373041489585725e-12	1.72673623901691e-14	0.00247534598450369	-1.294078442615061e-21	6.392507522833388e-17	1.7530607584113068e-16	5.479178381759634e-15	7.799525682079806e-17
45800000	0.003762327006299319	-3.1706336539117406e-22	-2.0271345467530896e-22	1.4373041489585725e-12	1.72673623901691e-14	0.00247534598450369	-1.2940614189987017e-21	6.392507522833388e-17	1.7530607584113068e-16	5.479178381759634e-15	7.799525682079806e-17
45900000	0.003762327006299319	-3.1706336539117406e-22	-2.0271345467530896e-22	1.4373041489585725e-12	1.72673623901691e-14	0.00247534598450369	-1.2940443953823426e-21	6.392507522833388e-17	1.7530607584113068e-16	5.479178381759634e-15	7.799525682079806e-17
46000000	0.003762327006299319	-3.1706336539117406e-22	-2.0271345467530896e-22	1.4373041489585725e-12	1.72673623901691e-14	0.00247534598450369	-1.2940273717659835e-21	6.392507522833388e-17	1.7530607584113068e-16	5.479178381759634e-15	7.799525682079806e-17
46100000	0.003762327006299319	-3.1706336539117406e-22	-2.0271345467530896e-22	1.4373041489585725e-12	1.72673623901691e-14	0.00247534598450369	-1.2940103481496242e-21	6.392507522833388e-17	1.7530607584113068e-16	5.479178381759634e-15	7.799525682079806e-17
46200000	0.003762327006299319	-3.1706336539117406e-22	-2.0271345467530896e-22	1.4373041489585725e-12	1.72673623901691e-14	0.00247534598450369	-1.2939933245332652e-21	6.392507522833388e-17	1.7530607584113068e-16	5.479178381759634e-15	7.799525682079806e-17
46300000	0.003762327006299319	-3.1706336539117406e-22	-2.0271345467530896e-22	1.4373041489585725e-12	1.72673623901691e-14	0.00247534598450369	-1.2939763009169059e-21	6.392507522833388e-17	1.7530607584113068e-16	5.479178381759634e-15	7.799525682079806e-17
46400000	0.003762327006299319	-3.1706336539117406e-22	-2.0271345467530896e-22	1.4373041489585725e-12	1.72673623901691e-14	0.00247534598450369	-1.2939592773005468e-21	6.392507522833388e-17	1.7530607584113068e-16	5.479178381759634e-15	7.799525682079806e-17
46500000	0.003762327006299319	-3.1706336539117406e-22	-2.0271345467530896e-22	1.4373041489585725e-12	1.72673623901691e-14	0.00247534598450369	-1.2939422536841875e-21	6.392507522833388e-17	1.7530607584113068e-16	5.479178381759634e-15	7.799525682079806e-17
46600000	0.003762327006299319	-3.1706336539117406e-22	-2.0271345467530896e-22	1.4373041489585725e-12	1.72673623901691e-14	0.00247534598450369	-1.2939252300678284e-21	6.392507522833388e-17	1.7530607584113068e-16	5.479178381759634e-15	7.799525682079806e-17
46700000	0.003762327006299319	-3.1706336539117406e-22	-2.0271345467530896e-22	1.4373041489585725e-12	1.72673623901691e-14	0.00247534598450369	-1.2939082064514692e-21	6.392507522833388e-17	1.7530607584113068e-16	5.479178381759634e-15	7.799525682079806e-17
46800000	0.003762327006299319	-3.1706336539117406e-22	-2.0271345467530896e-22	1.4373041489585725e-12	1.72673623901691e-14	0.00247534598450369	-1.29389118283511e-21	6.392507522833388e-17	1.7530607584113068e-16	5.479178381759634e-15	7.799525682079806e-17
46900000	0.003762327006299319	-3.1706336539117406e-22	-2.0271345467530896e-22	1.4373041489585725e-12	1.72673623901691e-14	0.00247534598450369	-1.293874159218751e-21	6.392507522833388e-17	1.7530607584113068e-16	5.479178381759634e-15	7.799525682079806e-17
47000000	0.003762327006299319	-3.1706336539117406e-22	-2.0271345467530896e-22	1.4373041489585725e-12	1.72673623901691e-14	0.00247534598450369	-1.2938571356023917e-21	6.392507522833388e-17	1.7530607584113068e-16	5.479178381759634e-15	7.799525682079806e-17
47100000	0.003762327006299319	-3.1706336539117406e-22	-2.0271345467530896e-22	1.4373041489585725e-12	1.72673623901691e-14	0.00247534598450369	-1.2938401119860326e-21	6.392507522833388e-17	1.7530607584113068e-16	5.479178381759634e-15	7.799525682079806e-17
47200000	0.003762327006299319	-3.1706336539117406e-22	-2.0271345467530896e-22	1.4373041489585725e-12	1.72673623901691e-14	0.00247534598450369	-1.2938230883696733e-21	6.392507522833388e-17	1.7530607584113068e-16	5.479178381759634e-15	7.799525682079806e-17
47300000	0.003762327006299319	-3.1706336539117406e-22	-2.0271345467530896e-22	1.4373041489585725e-12	1.72673623901691e-14	0.00247534598450369	-1.2938060647533143e-21	6.392507522833388e-17	1.7530607584113068e-16	5.479178381759634e-15	7.799525682079806e-17
47400000	0.003762327006299319	-3.1706336539117406e-22	-2.0271345467530896e-22	1.4373041489585725e-12	1.72673623901691e-14	0.00247534598450369	-1.293789041136955e-21	6.392507522833388e-17	1.7530607584113068e-16	5.479178381759634e-15	7.799525682079806e-17
47500000	0.003762327006299319	-3.1706336539117406e-22	-2.0271345467530896e-22	1.4373041489585725e-12	1.72673623901691e-14	0.00247534598450369	-1.2937720175205959e-21	6.392507522833388e-17	1.7530607584113068e-16	5.479178381759634e-15	7.799525682079806e-17
47600000	0.003762327006299319	-3.1706336539117406e-22	-2.0271345467530896e-22	1.4373041489585725e-12	1.72673623901691e-14	0.00247534598450369	-1.2937549939042366e-21	6.392507522833388e-17	1.7530607584113068e-16	5.479178381759634e-15	7.799525682079806e-17
47700000	0.003762327006299319	-3.1706336539117406e-22	-2.0271345467530896e-22	1.4373041489585725e-12	1.72673623901691e-14	0.00247534598450369	-1.2937379702878775e-21	6.392507522833388e-17	1.7530607584113068e-16	5.479178381759634e-15	7.799525682079806e-17
47800000	0.003762327006299319	-3.1706336539117406e-22	-2.0271345467530896e-22	1.4373041489585725e-12	1.72673623901691e-14	0.00247534598450369	-1.2937209466715185e-21	6.392507522833388e-17	1.7530607584113068e-16	5.479178381759634e-15	7.799525682079806e-17
47900000	0.003762327006299319	-3.1706336539117406e-22	-2.0271345467530896e-22	1.4373041489585725e-12	1.72673623901691e-14	0.00247534598450369	-1.2937039230551592e-21	6.392507522833388e-17	1.7530607584113068e-16	5.479178381759634e-15	7.799525682079806e-17
48000000	0.003762327006299319	-3.1706336539117406e-22	-2.0271345467530896e-22	1.4373041489585725e-12	1.72673623901691e-14	0.00247534598450369	-1.2936868994388e-21	6.392507522833388e-17	1.7530607584113068e-16	5.479178381759634e-15	7.799525682079806e-17
48100000	0.003762327006299319	-3.1706336539117406e-22	-2.0271345467530896e-22	1.4373041489585725e-12	1.72673623901691e-14	0.00247534598450369	-1.2936698758224408e-21	6.392507522833388e-17	1.7530607584113068e-16	5.479178381759634e-15	7.799525682079806e-17
48200000	0.003762327006299319	-3.1706336539117406e-22	-2.0271345467530896e-22	1.4373041489585725e-12	1.72673623901691e-14	0.00247534598450369	-1.2936528522060817e-21	6.392507522833388e-17	1.7530607584113068e-16	5.479178381759634e-15	7.799525682079806e-17
48300000	0.003762327006299319	-3.1706336539117406e-22	-2.0271345467530896e-22	1.4373041489585725e-12	1.72673623901691e-14	0.00247534598450369	-1.2936358285897225e-21	6.392507522833388e-17	1.7530607584113068e-16	5.479178381759634e-15	7.799525682079806e-17
48400000	0.003762327006299319	-3.1706336539117406e-22	-2.0271345467530896e-22	1.4373041489585725e-12	1.72673623901691e-14	0.00247534598450369	-1.2936188049733634e-21	6.392507522833388e-17	1.7530607584113068e-16	5.479178381759634e-15	7.799525682079806e-17
48500000	0.003762327006299319	-3.1706336539117406e-22	-2.0271345467530896e-22	1.4373041489585725e-12	1.72673623901691e-14	0.00247534598450369	-1.293601781357004e-21	6.392507522833388e-17	1.7530607584113068e-16	5.479178381759634e-15	7.799525682079806e-17
48600000	0.003762327006299319	-3.1706336539117406e-22	-2.0271345467530896e-22	1.4373041489585725e-12	1.72673623901691e-14	0.00247534598450369	-1.293584757740645e-21	6.392507522833388e-17	1.7530607584113068e-16	5.479178381759634e-15	7.799525682079806e-17
48700000	0.003762327006299319	-3.1706336539117406e-22	-2.0271345467530896e-22	1.4373041489585725e-12	1.72673623901691e-14	0.00247534598450369	-1.293567734124286e-21	6.392507522833388e-17	1.7530607584113068e-16	5.479178381759634e-15	7.799525682079806e-17
48800000	0.003762327006299319	-3.1706336539117406e-22	-2.0271345467530896e-22	1.4373041489585725e-12	1.72673623901691e-14	0.00247534598450369	-1.2935507105079266e-21	6.392507522833388e-17	1.7530607584113068e-16	5.479178381759634e-15	7.799525682079806e-17
48900000	0.003762327006299319	-3.1706336539117406e-22	-2.0271345467530896e-22	1.4373041489585725e-12	1.72673623901691e-14	0.00247534598450369	-1.2935336868915676e-21	6.392507522833388e-17	1.7530607584113068e-16	5.479178381759634e-15	7.799525682079806e-17
49000000	0.003762327006299319	-3.1706336539117406e-22	-2.0271345467530896e-22	1.4373041489585725e-12	1.72673623901691e-14	0.00247534598450369	-1.2935166632752083e-21	6.392507522833388e-17	1.7530607584113068e-16	5.479178381759634e-15	7.799525682079806e-17
49100000	0.003762327006299319	-3.1706336539117406e-22	-2.0271345467530896e-22	1.4373041489585725e-12	1.72673623901691e-14	0.00247534598450369	-1.2934996396588492e-21	6.392507522833388e-17	1.7530607584113068e-16	5.479178381759634e-15	7.799525682079806e-17
49200000	0.003762327006299319	-3.1706336539117406e-22	-2.0271345467530896e-22	1.4373041489585725e-12	1.72673623901691e-14	0.00247534598450369	-1.29348261604249e-21	6.392507522833388e-17	1.7530607584113068e-16	5.479178381759634e-15	7.799525682079806e-17
49300000	0.003762327006299319	-3.1706336539117406e-22	-2.0271345467530896e-22	1.4373041489585725e-12	1.72673623901691e-14	0.00247534598450369	-1.2934655924261308e-21	6.392507522833388e-17	1.7530607584113068e-16	5.479178381759634e-15	7.799525682079806e-17
49400000	0.003762327006299319	-3.1706336539117406e-22	-2.0271345467530896e-22	1.4373041489585725e-12	1.72673623901691e-14	0.00247534598450369	-1.2934485688097716e-21	6.392507522833388e-17	1.7530607584113068e-16	5.479178381759634e-15	7.799525682079806e-17
49500000	0.003762327006299319	-3.1706336539117406e-22	-2.0271345467530896e-22	1.4373041489585725e-12	1.72673623901691e-14	0.00247534598450369	-1.2934315451934125e-21	6.392507522833388e-17	1.7530607584113068e-16	5.479178381759634e-15	7.799525682079806e-17
49600000	0.003762327006299319	-3.1706336539117406e-22	-2.0271345467530896e-22	1.4373041489585725e-12	1.72673623901691e-14	0.00247534598450369	-1.2934145215770534e-21	6.392507522833388e-17	1.7530607584113068e-16	5.479178381759634e-15	7.799525682079806e-17
49700000	0.003762327006299319	-3.1706336539117406e-22	-2.0271345467530896e-22	1.4373041489585725e-12	1.72673623901691e-14	0.00247534598450369	-1.2933974979606941e-21	6.392507522833388e-17	1.7530607584113068e-16	5.479178381759634e-15	7.799525682079806e-17
49800000	0.003762327006299319	-3.1706336539117406e-22	-2.0271345467530896e-22	1.4373041489585725e-12	1.72673623901691e-14	0.00247534598450369	-1.293380474344335e-21	6.392507522833388e-17	1.7530607584113068e-16	5.479178381759634e-15	7.799525682079806e-17
49900000	0.003762327006299319	-3.1706336539117406e-22	-2.0271345467530896e-22	1.4373041489585725e-12	1.72673623901691e-14	0.00247534598450369	-1.2933634507279758e-21	6.392507522833388e-17	1.7530607584113068e-16	5.479178381759634e-15	7.799525682079806e-17
50000000	0.003762327006299319	-3.1706336539117406e-22	-2.0271345467530896e-22	1.4373041489585725e-12	1.72673623901691e-14	0.00247534598450369	-1.2933464271116167e-21	6.392507522833388e-17	1.7530607584113068e-16	5.479178381759634e-15	7.799525682079806e-17
50100000	0.003762327006299319	-3.1706336539117406e-22	-2.0271345467530896e-22	1.4373041489585725e-12	1.72673623901691e-14	0.00247534598450369	-1.2933294034952574e-21	6.392507522833388e-17	1.7530607584113068e-16	5.479178381759634e-15	7.799525682079806e-17
50200000	0.003762327006299319	-3.1706336539117406e-22	-2.0271345467530896e-22	1.4373041489585725e-12	1.72673623901691e-14	0.00247534598450369	-1.2933123798788983e-21	6.392507522833388e-17	1.7530607584113068e-16	5.479178381759634e-15	7.799525682079806e-17
50300000	0.003762327006299319	-3.1706336539117406e-22	-2.0271345467530896e-22	1.4373041489585725e-12	1.72673623901691e-14	0.00247534598450369	-1.2932953562625392e-21	6.392507522833388e-17	1.7530607584113068e-16	5.479178381759634e-15	7.799525682079806e-17
50400000	0.003762327006299319	-3.1706336539117406e-22	-2.0271345467530896e-22	1.4373041489585725e-12	1.72673623901691e-14	0.00247534598450369	-1.29327833264618e-21	6.392507522833388e-17	1.7530607584113068e-16	5.479178381759634e-15	7.799525682079806e-17
50500000	0.003762327006299319	-3.1706336539117406e-22	-2.0271345467530896e-22	1.4373041489585725e-12	1.72673623901691e-14	0.00247534598450369	-1.2932613090298209e-21	6.392507522833388e-17	1.7530607584113068e-16	5.479178381759634e-15	7.799525682079806e-17
50600000	0.003762327006299319	-3.1706336539117406e-22	-2.0271345467530896e-22	1.4373041489585725e-12	1.72673623901691e-14	0.00247534598450369	-1.2932442854134616e-21	6.392507522833388e-17	1.7530607584113068e-16	5.479178381759634e-15	7.799525682079806e-17
50700000	0.003762327006299319	-3.1706336539117406e-22	-2.0271345467530896e-22	1.4373041489585725e-12	1.72673623901691e-14	0.00247534598450369	-1.2932272617971025e-21	6.392507522833388e-17	1.7530607584113068e-16	5.479178381759634e-15	7.799525682079806e-17
50800000	0.003762327006299319	-3.1706336539117406e-22	-2.0271345467530896e-22	1.4373041489585725e-12	1.72673623901691e-14	0.00247534598450369	-1.2932102381807432e-21	6.392507522833388e-17	1.7530607584113068e-16	5.479178381759634e-15	7.799525682079806e-17
50900000	0.003762327006299319	-3.1706336539117406e-22	-2.0271345467530896e-22	1.4373041489585725e-12	1.72673623901691e-14	0.00247534598450369	-1.2931932145643841e-21	6.392507522833388e-17	1.7530607584113068e-16	5.479178381759634e-15	7.799525682079806e-17
51000000	0.003762327006299319	-3.1706336539117406e-22	-2.0271345467530896e-22	1.4373041489585725e-12	1.72673623901691e-14	0.00247534598450369	-1.2931761909480249e-21	6.392507522833388e-17	1.7530607584113068e-16	5.479178381759634e-15	7.799525682079806e-17
51100000	0.003762327006299319	-3.1706336539117406e-22	-2.0271345467530896e-22	1.4373041489585725e-12	1.72673623901691e-14	0.00247534598450369	-1.2931591673316658e-21	6.392507522833388e-17	1.7530607584113068e-16	5.479178381759634e-15	7.799525682079806e-17
51200000	0.003762327006299319	-3.1706336539117406e-22	-2.0271345467530896e-22	1.4373041489585725e-12	1.72673623901691e-14	0.00247534598450369	-1.2931421437153067e-21	6.392507522833388e-17	1.7530607584113068e-16	5.479178381759634e-15	7.799525682079806e-17
51300000	0.003762327006299319	-3.1706336539117406e-22	-2.0271345467530896e-22	1.4373041489585725e-12	1.72673623901691e-14	0.00247534598450369	-1.2931251200989474e-21	6.392507522833388e-17	1.7530607584113068e-16	5.479178381759634e-15	7.799525682079806e-17
51400000	0.003762327006299319	-3.1706336539117406e-22	-2.0271345467530896e-22	1.4373041489585725e-12	1.72673623901691e-14	0.00247534598450369	-1.2931080964825883e-21	6.392507522833388e-17	1.7530607584113068e-16	5.479178381759634e-15	7.799525682079806e-17
51500000	0.003762327006299319	-3.1706336539117406e-22	-2.0271345467530896e-22	1.4373041489585725e-12	1.72673623901691e-14	0.00247534598450369	-1.293091072866229e-21	6.392507522833388e-17	1.7530607584113068e-16	5.479178381759634e-15	7.799525682079806e-17
51600000	0.003762327006299319	-3.1706336539117406e-22	-2.0271345467530896e-22	1.4373041489585725e-12	1.72673623901691e-14	0.00247534598450369	-1.29307404924987e-21	6.392507522833388e-17	1.7530607584113068e-16	5.479178381759634e-15	7.799525682079806e-17
51700000	0.003762327006299319	-3.1706336539117406e-22	-2.0271345467530896e-22	1.4373041489585725e-12	1.72673623901691e-14	0.00247534598450369	-1.2930570256335107e-21	6.392507522833388e-17	1.7530607584113068e-16	5.479178381759634e-15	7.799525682079806e-17
51800000	0.003762327006299319	-3.1706336539117406e-22	-2.0271345467530896e-22	1.4373041489585725e-12	1.72673623901691e-14	0.00247534598450369	-1.2930400020171516e-21	6.392507522833388e-17	1.7530607584113068e-16	5.479178381759634e-15	7.799525682079806e-17
51900000	0.003762327006299319	-3.1706336539117406e-22	-2.0271345467530896e-22	1.4373041489585725e-12	1.72673623901691e-14	0.00247534598450369	-1.2930229784007923e-21	6.392507522833388e-17	1.7530607584113068e-16	5.479178381759634e-15	7.799525682079806e-17
52000000	0.003762327006299319	-3.1706336539117406e-22	-2.0271345467530896e-22	1.4373041489585725e-12	1.72673623901691e-14	0.00247534598450369	-1.2930059547844332e-21	6.392507522833388e-17	1.7530607584113068e-16	5.479178381759634e-15	7.799525682079806e-17
52100000	0.003762327006299319	-3.1706336539117406e-22	-2.0271345467530896e-22	1.4373041489585725e-12	1.72673623901691e-14	0.00247534598450369	-1.2929889311680742e-21	6.392507522833388e-17	1.7530607584113068e-16	5.479178381759634e-15	7.799525682079806e-17
52200000	0.003762327006299319	-3.1706336539117406e-22	-2.0271345467530896e-22	1.4373041489585725e-12	1.72673623901691e-14	0.00247534598450369	-1.2929719075517149e-21	6.392507522833388e-17	1.7530607584113068e-16	5.479178381759634e-15	7.799525682079806e-17
52300000	0.003762327006299319	-3.1706336539117406e-22	-2.0271345467530896e-22	1.4373041489585725e-12	1.72673623901691e-14	0.00247534598450369	-1.2929548839353558e-21	6.392507522833388e-17	1.7530607584113068e-16	5.479178381759634e-15	7.799525682079806e-17
52400000	0.003762327006299319	-3.1706336539117406e-22	-2.0271345467530896e-22	1.4373041489585725e-12	1.72673623901691e-14	0.00247534598450369	-1.2929378603189965e-21	6.392507522833388e-17	1.7530607584113068e-16	5.479178381759634e-15	7.799525682079806e-17
52500000	0.003762327006299319	-3.1706336539117406e-22	-2.0271345467530896e-22	1.4373041489585725e-12	1.72673623901691e-14	0.00247534598450369	-1.2929208367026374e-21	6.392507522833388e-17	1.7530607584113068e-16	5.479178381759634e-15	7.799525682079806e-17
52600000	0.003762327006299319	-3.1706336539117406e-22	-2.0271345467530896e-22	1.4373041489585725e-12	1.72673623901691e-14	0.00247534598450369	-1.2929038130862782e-21	6.392507522833388e-17	1.7530607584113068e-16	5.479178381759634e-15	7.799525682079806e-17
52700000	0.003762327006299319	-3.1706336539117406e-22	-2.0271345467530896e-22	1.4373041489585725e-12	1.72673623901691e-14	0.00247534598450369	-1.292886789469919e-21	6.392507522833388e-17	1.7530607584113068e-16	5.479178381759634e-15	7.799525682079806e-17
52800000	0.003762327006299319	-3.1706336539117406e-22	-2.0271345467530896e-22	1.4373041489585725e-12	1.72673623901691e-14	0.00247534598450369	-1.29286976585356e-21	6.392507522833388e-17	1.7530607584113068e-16	5.479178381759634e-15	7.799525682079806e-17
52900000	0.003762327006299319	-3.1706336539117406e-22	-2.0271345467530896e-22	1.4373041489585725e-12	1.72673623901691e-14	0.00247534598450369	-1.2928527422372007e-21	6.392507522833388e-17	1.7530607584113068e-16	5.479178381759634e-15	7.799525682079806e-17
53000000	0.003762327006299319	-3.1706336539117406e-22	-2.0271345467530896e-22	1.4373041489585725e-12	1.72673623901691e-14	0.00247534598450369	-1.2928357186208416e-21	6.392507522833388e-17	1.7530607584113068e-16	5.479178381759634e-15	7.799525682079806e-17
53100000	0.003762327006299319	-3.1706336539117406e-22	-2.0271345467530896e-22	1.4373041489585725e-12	1.72673623901691e-14	0.00247534598450369	-1.2928186950044823e-21	6.392507522833388e-17	1.7530607584113068e-16	5.479178381759634e-15	7.799525682079806e-17
53200000	0.003762327006299319	-3.1706336539117406e-22	-2.0271345467530896e-22	1.4373041489585725e-12	1.72673623901691e-14	0.00247534598450369	-1.2928016713881233e-21	6.392507522833388e-17	1.7530607584113068e-16	5.479178381759634e-15	7.799525682079806e-17
53300000	0.003762327006299319	-3.1706336539117406e-22	-2.0271345467530896e-22	1.4373041489585725e-12	1.72673623901691e-14	0.00247534598450369	-1.292784647771764e-21	6.392507522833388e-17	1.7530607584113068e-16	5.479178381759634e-15	7.799525682079806e-17
53400000	0.003762327006299319	-3.1706336539117406e-22	-2.0271345467530896e-22	1.4373041489585725e-12	1.72673623901691e-14	0.00247534598450369	-1.2927676241554049e-21	6.392507522833388e-17	1.7530607584113068e-16	5.479178381759634e-15	7.799525682079806e-17
53500000	0.003762327006299319	-3.1706336539117406e-22	-2.0271345467530896e-22	1.4373041489585725e-12	1.72673623901691e-14	0.00247534598450369	-1.2927506005390456e-21	6.392507522833388e-17	1.7530607584113068e-16	5.479178381759634e-15	7.799525682079806e-17
53600000	0.003762327006299319	-3.1706336539117406e-22	-2.0271345467530896e-22	1.4373041489585725e-12	1.72673623901691e-14	0.0024753459845036903	-1.2927335769226865e-21	6.392507522833388e-17	1.7530607584113068e-16	5.479178381759634e-15	7.799525682079806e-17
53700000	0.003762327006299319	-3.1706336539117406e-22	-2.0271345467530896e-22	1.4373041489585725e-12	1.72673623901691e-14	0.0024753459845036903	-1.2927165533063275e-21	6.392507522833388e-17	1.7530607584113068e-16	5.479178381759634e-15	7.799525682079806e-17
53800000	0.003762327006299319	-3.1706336539117406e-22	-2.0271345467530896e-22	1.4373041489585725e-12	1.72673623901691e-14	0.0024753459845036903	-1.2926995296899682e-21	6.392507522833388e-17	1.7530607584113068e-16	5.479178381759634e-15	7.799525682079806e-17
53900000	0.003762327006299319	-3.1706336539117406e-22	-2.0271345467530896e-22	1.4373041489585725e-12	1.72673623901691e-14	0.0024753459845036903	-1.292682506073609e-21	6.392507522833388e-17	1.7530607584113068e-16	5.479178381759634e-15	7.799525682079806e-17
54000000	0.003762327006299319	-3.1706336539117406e-22	-2.0271345467530896e-22	1.4373041489585725e-12	1.72673623901691e-14	0.0024753459845036903	-1.2926654824572498e-21	6.392507522833388e-17	1.7530607584113068e-16	5.479178381759634e-15	7.799525682079806e-17
54100000	0.003762327006299319	-3.1706336539117406e-22	-2.0271345467530896e-22	1.4373041489585725e-12	1.72673623901691e-14	0.0024753459845036903	-1.2926484588408907e-21	6.392507522833388e-17	1.7530607584113068e-16	5.479178381759634e-15	7.799525682079806e-17
54200000	0.003762327006299319	-3.1706336539117406e-22	-2.0271345467530896e-22	1.4373041489585725e-12	1.72673623901691e-14	0.0024753459845036903	-1.2926314352245315e-21	6.392507522833388e-17	1.7530607584113068e-16	5.479178381759634e-15	7.799525682079806e-17
54300000	0.003762327006299319	-3.1706336539117406e-22	-2.0271345467530896e-22	1.4373041489585725e-12	1.72673623901691e-14	0.0024753459845036903	-1.2926144116081724e-21	6.392507522833388e-17	1.7530607584113068e-16	5.479178381759634e-15	7.799525682079806e-17
54400000	0.003762327006299319	-3.1706336539117406e-22	-2.0271345467530896e-22	1.4373041489585725e-12	1.72673623901691e-14	0.0024753459845036903	-1.2925973879918133e-21	6.392507522833388e-17	1.7530607584113068e-16	5.479178381759634e-15	7.799525682079806e-17
54500000	0.003762327006299319	-3.1706336539117406e-22	-2.0271345467530896e-22	1.4373041489585725e-12	1.72673623901691e-14	0.0024753459845036903	-1.292580364375454e-21	6.392507522833388e-17	1.7530607584113068e-16	5.479178381759634e-15	7.799525682079806e-17
54600000	0.003762327006299319	-3.1706336539117406e-22	-2.0271345467530896e-22	1.4373041489585725e-12	1.72673623901691e-14	0.0024753459845036903	-1.292563340759095e-21	6.392507522833388e-17	1.7530607584113068e-16	5.479178381759634e-15	7.799525682079806e-17
54700000	0.003762327006299319	-3.1706336539117406e-22	-2.0271345467530896e-22	1.4373041489585725e-12	1.72673623901691e-14	0.0024753459845036903	-1.2925463171427356e-21	6.392507522833388e-17	1.7530607584113068e-16	5.479178381759634e-15	7.799525682079806e-17
54800000	0.003762327006299319	-3.1706336539117406e-22	-2.0271345467530896e-22	1.4373041489585725e-12	1.72673623901691e-14	0.0024753459845036903	-1.2925292935263766e-21	6.392507522833388e-17	1.7530607584113068e-16	5.479178381759634e-15	7.799525682079806e-17
54900000	0.003762327006299319	-3.1706336539117406e-22	-2.0271345467530896e-22	1.4373041489585725e-12	1.72673623901691e-14	0.0024753459845036903	-1.2925122699100173e-21	6.392507522833388e-17	1.7530607584113068e-16	5.479178381759634e-15	7.799525682079806e-17
55000000	0.003762327006299319	-3.1706336539117406e-22	-2.0271345467530896e-22	1.4373041489585725e-12	1.72673623901691e-14	0.0024753459845036903	-1.2924952462936582e-21	6.392507522833388e-17	1.7530607584113068e-16	5.479178381759634e-15	7.799525682079806e-17
55100000	0.003762327006299319	-3.1706336539117406e-22	-2.0271345467530896e-22	1.4373041489585725e-12	1.72673623901691e-14	0.0024753459845036903	-1.292478222677299e-21	6.392507522833388e-17	1.7530607584113068e-16	5.479178381759634e-15	7.799525682079806e-17
55200000	0.003762327006299319	-3.1706336539117406e-22	-2.0271345467530896e-22	1.4373041489585725e-12	1.72673623901691e-14	0.0024753459845036903	-1.2924611990609398e-21	6.392507522833388e-17	1.7530607584113068e-16	5.479178381759634e-15	7.799525682079806e-17
55300000	0.003762327006299319	-3.1706336539117406e-22	-2.0271345467530896e-22	1.4373041489585725e-12	1.72673623901691e-14	0.0024753459845036903	-1.2924441754445807e-21	6.392507522833388e-17	1.7530607584113068e-16	5.479178381759634e-15	7.799525682079806e-17
55400000	0.003762327006299319	-3.1706336539117406e-22	-2.0271345467530896e-22	1.4373041489585725e-12	1.72673623901691e-14	0.0024753459845036903	-1.2924271518282215e-21	6.392507522833388e-17	1.7530607584113068e-16	5.479178381759634e-15	7.799525682079806e-17
55500000	0.003762327006299319	-3.1706336539117406e-22	-2.0271345467530896e-22	1.4373041489585725e-12	1.72673623901691e-14	0.0024753459845036903	-1.2924101282118624e-21	6.392507522833388e-17	1.7530607584113068e-16	5.479178381759634e-15	7.799525682079806e-17
55600000	0.003762327006299319	-3.1706336539117406e-22	-2.0271345467530896e-22	1.4373041489585725e-12	1.72673623901691e-14	0.0024753459845036903	-1.2923931045955031e-21	6.392507522833388e-17	1.7530607584113068e-16	5.479178381759634e-15	7.799525682079806e-17
55700000	0.003762327006299319	-3.1706336539117406e-22	-2.0271345467530896e-22	1.4373041489585725e-12	1.72673623901691e-14	0.0024753459845036903	-1.292376080979144e-21	6.392507522833388e-17	1.7530607584113068e-16	5.479178381759634e-15	7.799525682079806e-17
55800000	0.003762327006299319	-3.1706336539117406e-22	-2.0271345467530896e-22	1.4373041489585725e-12	1.72673623901691e-14	0.0024753459845036903	-1.2923590573627848e-21	6.392507522833388e-17	1.7530607584113068e-16	5.479178381759634e-15	7.799525682079806e-17
55900000	0.003762327006299319	-3.1706336539117406e-22	-2.0271345467530896e-22	1.4373041489585725e-12	1.72673623901691e-14	0.0024753459845036903	-1.2923420337464257e-21	6.392507522833388e-17	1.7530607584113068e-16	5.479178381759634e-15	7.799525682079806e-17
56000000	0.003762327006299319	-3.1706336539117406e-22	-2.0271345467530896e-22	1.4373041489585725e-12	1.72673623901691e-14	0.0024753459845036903	-1.2923250101300666e-21	6.392507522833388e-17	1.7530607584113068e-16	5.479178381759634e-15	7.799525682079806e-17
56100000	0.003762327006299319	-3.1706336539117406e-22	-2.0271345467530896e-22	1.4373041489585725e-12	1.72673623901691e-14	0.0024753459845036903	-1.2923079865137073e-21	6.392507522833388e-17	1.7530607584113068e-16	5.479178381759634e-15	7.799525682079806e-17
56200000	0.003762327006299319	-3.1706336539117406e-22	-2.0271345467530896e-22	1.4373041489585725e-12	1.72673623901691e-14	0.0024753459845036903	-1.2922909628973482e-21	6.392507522833388e-17	1.7530607584113068e-16	5.479178381759634e-15	7.799525682079806e-17
56300000	0.003762327006299319	-3.1706336539117406e-22	-2.0271345467530896e-22	1.4373041489585725e-12	1.72673623901691e-14	0.0024753459845036903	-1.292273939280989e-21	6.392507522833388e-17	1.7530607584113068e-16	5.479178381759634e-15	7.799525682079806e-17
56400000	0.003762327006299319	-3.1706336539117406e-22	-2.0271345467530896e-22	1.4373041489585725e-12	1.72673623901691e-14	0.0024753459845036903	-1.2922569156646299e-21	6.392507522833388e-17	1.7530607584113068e-16	5.479178381759634e-15	7.799525682079806e-17
56500000	0.003762327006299319	-3.1706336539117406e-22	-2.0271345467530896e-22	1.4373041489585725e-12	1.72673623901691e-14	0.0024753459845036903	-1.2922398920482706e-21	6.392507522833388e-17	1.7530607584113068e-16	5.479178381759634e-15	7.799525682079806e-17
56600000	0.003762327006299319	-3.1706336539117406e-22	-2.0271345467530896e-22	1.4373041489585725e-12	1.72673623901691e-14	0.0024753459845036903	-1.2922228684319115e-21	6.392507522833388e-17	1.7530607584113068e-16	5.479178381759634e-15	7.799525682079806e-17
56700000	0.003762327006299319	-3.1706336539117406e-22	-2.0271345467530896e-22	1.4373041489585725e-12	1.72673623901691e-14	0.0024753459845036903	-1.2922058448155522e-21	6.392507522833388e-17	1.7530607584113068e-16	5.479178381759634e-15	7.799525682079806e-17
56800000	0.003762327006299319	-3.1706336539117406e-22	-2.0271345467530896e-22	1.4373041489585725e-12	1.72673623901691e-14	0.0024753459845036903	-1.2921888211991931e-21	6.392507522833388e-17	1.7530607584113068e-16	5.479178381759634e-15	7.799525682079806e-17
56900000	0.003762327006299319	-3.1706336539117406e-22	-2.0271345467530896e-22	1.4373041489585725e-12	1.72673623901691e-14	0.0024753459845036903	-1.292171797582834e-21	6.392507522833388e-17	1.7530607584113068e-16	5.479178381759634e-15	7.799525682079806e-17
57000000	0.003762327006299319	-3.1706336539117406e-22	-2.0271345467530896e-22	1.4373041489585725e-12	1.72673623901691e-14	0.0024753459845036903	-1.2921547739664748e-21	6.392507522833388e-17	1.7530607584113068e-16	5.479178381759634e-15	7.799525682079806e-17
57100000	0.003762327006299319	-3.1706336539117406e-22	-2.0271345467530896e-22	1.4373041489585725e-12	1.72673623901691e-14	0.0024753459845036903	-1.2921377503501157e-21	6.392507522833388e-17	1.7530607584113068e-16	5.479178381759634e-15	7.799525682079806e-17
57200000	0.003762327006299319	-3.1706336539117406e-22	-2.0271345467530896e-22	1.4373041489585725e-12	1.72673623901691e-14	0.0024753459845036903	-1.2921207267337564e-21	6.392507522833388e-17	1.7530607584113068e-16	5.479178381759634e-15	7.799525682079806e-17
57300000	0.003762327006299319	-3.1706336539117406e-22	-2.0271345467530896e-22	1.4373041489585725e-12	1.72673623901691e-14	0.0024753459845036903	-1.2921037031173973e-21	6.392507522833388e-17	1.7530607584113068e-16	5.479178381759634e-15	7.799525682079806e-17
57400000	0.003762327006299319	-3.1706336539117406e-22	-2.0271345467530896e-22	1.4373041489585725e-12	1.72673623901691e-14	0.0024753459845036903	-1.292086679501038e-21	6.392507522833388e-17	1.7530607584113068e-16	5.479178381759634e-15	7.799525682079806e-17
57500000	0.003762327006299319	-3.1706336539117406e-22	-2.0271345467530896e-22	1.4373041489585725e-12	1.72673623901691e-14	0.0024753459845036903	-1.292069655884679e-21	6.392507522833388e-17	1.7530607584113068e-16	5.479178381759634e-15	7.799525682079806e-17
57600000	0.003762327006299319	-3.1706336539117406e-22	-2.0271345467530896e-22	1.4373041489585725e-12	1.72673623901691e-14	0.0024753459845036903	-1.2920526322683197e-21	6.392507522833388e-17	1.7530607584113068e-16	5.479178381759634e-15	7.799525682079806e-17
57700000	0.003762327006299319	-3.1706336539117406e-22	-2.0271345467530896e-22	1.4373041489585725e-12	1.72673623901691e-14	0.0024753459845036903	-1.2920356086519606e-21	6.392507522833388e-17	1.7530607584113068e-16	5.479178381759634e-15	7.799525682079806e-17
57800000	0.003762327006299319	-3.1706336539117406e-22	-2.0271345467530896e-22	1.4373041489585725e-12	1.72673623901691e-14	0.0024753459845036903	-1.2920185850356015e-21	6.392507522833388e-17	1.7530607584113068e-16	5.479178381759634e-15	7.799525682079806e-17
57900000	0.003762327006299319	-3.1706336539117406e-22	-2.0271345467530896e-22	1.4373041489585725e-12	1.72673623901691e-14	0.0024753459845036903	-1.2920015614192422e-21	6.392507522833388e-17	1.7530607584113068e-16	5.479178381759634e-15	7.799525682079806e-17
58000000	0.003762327006299319	-3.1706336539117406e-22	-2.0271345467530896e-22	1.4373041489585725e-12	1.72673623901691e-14	0.0024753459845036903	-1.2919845378028832e-21	6.392507522833388e-17	1.7530607584113068e-16	5.479178381759634e-15	7.799525682079806e-17
58100000	0.003762327006299319	-3.1706336539117406e-22	-2.0271345467530896e-22	1.4373041489585725e-12	1.72673623901691e-14	0.0024753459845036903	-1.2919675141865239e-21	6.392507522833388e-17	1.7530607584113068e-16	5.479178381759634e-15	7.799525682079806e-17
58200000	0.003762327006299319	-3.1706336539117406e-22	-2.0271345467530896e-22	1.4373041489585725e-12	1.72673623901691e-14	0.0024753459845036903	-1.2919504905701648e-21	6.392507522833388e-17	1.7530607584113068e-16	5.479178381759634e-15	7.799525682079806e-17
58300000	0.003762327006299319	-3.1706336539117406e-22	-2.0271345467530896e-22	1.4373041489585725e-12	1.72673623901691e-14	0.0024753459845036903	-1.2919334669538055e-21	6.392507522833388e-17	1.7530607584113068e-16	5.479178381759634e-15	7.799525682079806e-17
58400000	0.003762327006299319	-3.1706336539117406e-22	-2.0271345467530896e-22	1.4373041489585725e-12	1.72673623901691e-14	0.0024753459845036903	-1.2919164433374464e-21	6.392507522833388e-17	1.7530607584113068e-16	5.479178381759634e-15	7.799525682079806e-17
58500000	0.003762327006299319	-3.1706336539117406e-22	-2.0271345467530896e-22	1.4373041489585725e-12	1.72673623901691e-14	0.0024753459845036903	-1.2918994197210872e-21	6.392507522833388e-17	1.7530607584113068e-16	5.479178381759634e-15	7.799525682079806e-17
58600000	0.003762327006299319	-3.1706336539117406e-22	-2.0271345467530896e-22	1.4373041489585725e-12	1.72673623901691e-14	0.0024753459845036903	-1.291882396104728e-21	6.392507522833388e-17	1.7530607584113068e-16	5.479178381759634e-15	7.799525682079806e-17
58700000	0.003762327006299319	-3.1706336539117406e-22	-2.0271345467530896e-22	1.4373041489585725e-12	1.72673623901691e-14	0.0024753459845036903	-1.291865372488369e-21	6.392507522833388e-17	1.7530607584113068e-16	5.479178381759634e-15	7.799525682079806e-17
58800000	0.003762327006299319	-3.1706336539117406e-22	-2.0271345467530896e-22	1.4373041489585725e-12	1.72673623901691e-14	0.0024753459845036903	-1.2918483488720097e-21	6.392507522833388e-17	1.7530607584113068e-16	5.479178381759634e-15	7.799525682079806e-17
58900000	0.003762327006299319	-3.1706336539117406e-22	-2.0271345467530896e-22	1.4373041489585725e-12	1.72673623901691e-14	0.0024753459845036903	-1.2918313252556506e-21	6.392507522833388e-17	1.7530607584113068e-16	5.479178381759634e-15	7.799525682079806e-17
59000000	0.003762327006299319	-3.1706336539117406e-22	-2.0271345467530896e-22	1.4373041489585725e-12	1.72673623901691e-14	0.0024753459845036903	-1.2918143016392913e-21	6.392507522833388e-17	1.7530607584113068e-16	5.479178381759634e-15	7.799525682079806e-17
59100000	0.003762327006299319	-3.1706336539117406e-22	-2.0271345467530896e-22	1.4373041489585725e-12	1.72673623901691e-14	0.0024753459845036903	-1.2917972780229323e-21	6.392507522833388e-17	1.7530607584113068e-16	5.479178381759634e-15	7.799525682079806e-17
59200000	0.003762327006299319	-3.1706336539117406e-22	-2.0271345467530896e-22	1.4373041489585725e-12	1.72673623901691e-14	0.0024753459845036903	-1.291780254406573e-21	6.392507522833388e-17	1.7530607584113068e-16	5.479178381759634e-15	7.799525682079806e-17
59300000	0.003762327006299319	-3.1706336539117406e-22	-2.0271345467530896e-22	1.4373041489585725e-12	1.72673623901691e-14	0.0024753459845036903	-1.2917632307902139e-21	6.392507522833388e-17	1.7530607584113068e-16	5.479178381759634e-15	7.799525682079806e-17
59400000	0.003762327006299319	-3.1706336539117406e-22	-2.0271345467530896e-22	1.4373041489585725e-12	1.72673623901691e-14	0.0024753459845036903	-1.2917462071738546e-21	6.392507522833388e-17	1.7530607584113068e-16	5.479178381759634e-15	7.799525682079806e-17
59500000	0.003762327006299319	-3.1706336539117406e-22	-2.0271345467530896e-22	1.4373041489585725e-12	1.72673623901691e-14	0.0024753459845036903	-1.2917291835574955e-21	6.392507522833388e-17	1.7530607584113068e-16	5.479178381759634e-15	7.799525682079806e-17
59600000	0.003762327006299319	-3.1706336539117406e-22	-2.0271345467530896e-22	1.4373041489585725e-12	1.72673623901691e-14	0.0024753459845036903	-1.2917121599411365e-21	6.392507522833388e-17	1.7530607584113068e-16	5.479178381759634e-15	7.799525682079806e-17
59700000	0.003762327006299319	-3.1706336539117406e-22	-2.0271345467530896e-22	1.4373041489585725e-12	1.72673623901691e-14	0.0024753459845036903	-1.2916951363247772e-21	6.392507522833388e-17	1.7530607584113068e-16	5.479178381759634e-15	7.799525682079806e-17
59800000	0.003762327006299319	-3.1706336539117406e-22	-2.0271345467530896e-22	1.4373041489585725e-12	1.72673623901691e-14	0.0024753459845036903	-1.291678112708418e-21	6.392507522833388e-17	1.7530607584113068e-16	5.479178381759634e-15	7.799525682079806e-17
59900000	0.003762327006299319	-3.1706336539117406e-22	-2.0271345467530896e-22	1.4373041489585725e-12	1.72673623901691e-14	0.0024753459845036903	-1.2916610890920588e-21	6.392507522833388e-17	1.7530607584113068e-16	5.479178381759634e-15	7.799525682079806e-17
60000000	0.003762327006299319	-3.1706336539117406e-22	-2.0271345467530896e-22	1.4373041489585725e-12	1.72673623901691e-14	0.0024753459845036903	-1.2916440654756997e-21	6.392507522833388e-17	1.7530607584113068e-16	5.479178381759634e-15	7.799525682079806e-17
60100000	0.003762327006299319	-3.1706336539117406e-22	-2.0271345467530896e-22	1.4373041489585725e-12	1.72673623901691e-14	0.0024753459845036903	-1.2916270418593405e-21	6.392507522833388e-17	1.7530607584113068e-16	5.479178381759634e-15	7.799525682079806e-17
60200000	0.003762327006299319	-3.1706336539117406e-22	-2.0271345467530896e-22	1.4373041489585725e-12	1.72673623901691e-14	0.0024753459845036903	-1.2916100182429814e-21	6.392507522833388e-17	1.7530607584113068e-16	5.479178381759634e-15	7.799525682079806e-17
60300000	0.003762327006299319	-3.1706336539117406e-22	-2.0271345467530896e-22	1.4373041489585725e-12	1.72673623901691e-14	0.0024753459845036903	-1.2915929946266223e-21	6.392507522833388e-17	1.7530607584113068e-16	5.479178381759634e-15	7.799525682079806e-17
60400000	0.003762327006299319	-3.1706336539117406e-22	-2.0271345467530896e-22	1.4373041489585725e-12	1.72673623901691e-14	0.0024753459845036903	-1.291575971010263e-21	6.392507522833388e-17	1.7530607584113068e-16	5.479178381759634e-15	7.799525682079806e-17
60500000	0.003762327006299319	-3.1706336539117406e-22	-2.0271345467530896e-22	1.4373041489585725e-12	1.72673623901691e-14	0.0024753459845036903	-1.291558947393904e-21	6.392507522833388e-17	1.7530607584113068e-16	5.479178381759634e-15	7.799525682079806e-17
60600000	0.003762327006299319	-3.1706336539117406e-22	-2.0271345467530896e-22	1.4373041489585725e-12	1.72673623901691e-14	0.0024753459845036903	-1.2915419237775446e-21	6.392507522833388e-17	1.7530607584113068e-16	5.479178381759634e-15	7.799525682079806e-17
60700000	0.003762327006299319	-3.1706336539117406e-22	-2.0271345467530896e-22	1.4373041489585725e-12	1.72673623901691e-14	0.0024753459845036903	-1.2915249001611856e-21	6.392507522833388e-17	1.7530607584113068e-16	5.479178381759634e-15	7.799525682079806e-17
60800000	0.003762327006299319	-3.1706336539117406e-22	-2.0271345467530896e-22	1.4373041489585725e-12	1.72673623901691e-14	0.0024753459845036903	-1.2915078765448263e-21	6.392507522833388e-17	1.7530607584113068e-16	5.479178381759634e-15	7.799525682079806e-17
60900000	0.003762327006299319	-3.1706336539117406e-22	-2.0271345467530896e-22	1.4373041489585725e-12	1.72673623901691e-14	0.0024753459845036903	-1.2914908529284672e-21	6.392507522833388e-17	1.7530607584113068e-16	5.479178381759634e-15	7.799525682079806e-17
61000000	0.003762327006299319	-3.1706336539117406e-22	-2.0271345467530896e-22	1.4373041489585725e-12	1.72673623901691e-14	0.0024753459845036903	-1.291473829312108e-21	6.392507522833388e-17	1.7530607584113068e-16	5.479178381759634e-15	7.799525682079806e-17
61100000	0.003762327006299319	-3.1706336539117406e-22	-2.0271345467530896e-22	1.4373041489585725e-12	1.72673623901691e-14	0.0024753459845036903	-1.2914568056957488e-21	6.392507522833388e-17	1.7530607584113068e-16	5.479178381759634e-15	7.799525682079806e-17
61200000	0.003762327006299319	-3.1706336539117406e-22	-2.0271345467530896e-22	1.4373041489585725e-12	1.72673623901691e-14	0.0024753459845036903	-1.2914397820793897e-21	6.392507522833388e-17	1.7530607584113068e-16	5.479178381759634e-15	7.799525682079806e-17
61300000	0.003762327006299319	-3.1706336539117406e-22	-2.0271345467530896e-22	1.4373041489585725e-12	1.72673623901691e-14	0.0024753459845036903	-1.2914227584630305e-21	6.392507522833388e-17	1.7530607584113068e-16	5.479178381759634e-15	7.799525682079806e-17
61400000	0.003762327006299319	-3.1706336539117406e-22	-2.0271345467530896e-22	1.4373041489585725e-12	1.72673623901691e-14	0.0024753459845036903	-1.2914057348466714e-21	6.392507522833388e-17	1.7530607584113068e-16	5.479178381759634e-15	7.799525682079806e-17
61500000	0.003762327006299319	-3.1706336539117406e-22	-2.0271345467530896e-22	1.4373041489585725e-12	1.72673623901691e-14	0.0024753459845036903	-1.2913887112303121e-21	6.392507522833388e-17	1.7530607584113068e-16	5.479178381759634e-15	7.799525682079806e-17
61600000	0.003762327006299319	-3.1706336539117406e-22	-2.0271345467530896e-22	1.4373041489585725e-12	1.72673623901691e-14	0.0024753459845036903	-1.291371687613953e-21	6.392507522833388e-17	1.7530607584113068e-16	5.479178381759634e-15	7.799525682079806e-17
61700000	0.003762327006299319	-3.1706336539117406e-22	-2.0271345467530896e-22	1.4373041489585725e-12	1.72673623901691e-14	0.0024753459845036903	-1.2913546639975938e-21	6.392507522833388e-17	1.7530607584113068e-16	5.479178381759634e-15	7.799525682079806e-17
61800000	0.003762327006299319	-3.1706336539117406e-22	-2.0271345467530896e-22	1.4373041489585725e-12	1.72673623901691e-14	0.0024753459845036903	-1.2913376403812347e-21	6.392507522833388e-17	1.7530607584113068e-16	5.479178381759634e-15	7.799525682079806e-17
61900000	0.003762327006299319	-3.1706336539117406e-22	-2.0271345467530896e-22	1.4373041489585725e-12	1.72673623901691e-14	0.0024753459845036903	-1.2913206167648754e-21	6.392507522833388e-17	1.7530607584113068e-16	5.479178381759634e-15	7.799525682079806e-17
62000000	0.003762327006299319	-3.1706336539117406e-22	-2.0271345467530896e-22	1.4373041489585725e-12	1.72673623901691e-14	0.0024753459845036903	-1.2913035931485163e-21	6.392507522833388e-17	1.7530607584113068e-16	5.479178381759634e-15	7.799525682079806e-17
62100000	0.003762327006299319	-3.1706336539117406e-22	-2.0271345467530896e-22	1.4373041489585725e-12	1.72673623901691e-14	0.0024753459845036903	-1.2912865695321572e-21	6.392507522833388e-17	1.7530607584113068e-16	5.479178381759634e-15	7.799525682079806e-17
62200000	0.003762327006299319	-3.1706336539117406e-22	-2.0271345467530896e-22	1.4373041489585725e-12	1.72673623901691e-14	0.0024753459845036903	-1.291269545915798e-21	6.392507522833388e-17	1.7530607584113068e-16	5.479178381759634e-15	7.799525682079806e-17
62300000	0.003762327006299319	-3.1706336539117406e-22	-2.0271345467530896e-22	1.4373041489585725e-12	1.72673623901691e-14	0.0024753459845036903	-1.2912525222994389e-21	6.392507522833388e-17	1.7530607584113068e-16	5.479178381759634e-15	7.799525682079806e-17
62400000	0.003762327006299319	-3.1706336539117406e-22	-2.0271345467530896e-22	1.4373041489585725e-12	1.72673623901691e-14	0.0024753459845036903	-1.2912354986830796e-21	6.392507522833388e-17	1.7530607584113068e-16	5.479178381759634e-15	7.799525682079806e-17
62500000	0.003762327006299319	-3.1706336539117406e-22	-2.0271345467530896e-22	1.4373041489585725e-12	1.72673623901691e-14	0.0024753459845036903	-1.2912184750667205e-21	6.392507522833388e-17	1.7530607584113068e-16	5.479178381759634e-15	7.799525682079806e-17
62600000	0.003762327006299319	-3.1706336539117406e-22	-2.0271345467530896e-22	1.4373041489585725e-12	1.72673623901691e-14	0.0024753459845036903	-1.2912014514503612e-21	6.392507522833388e-17	1.7530607584113068e-16	5.479178381759634e-15	7.799525682079806e-17
62700000	0.003762327006299319	-3.1706336539117406e-22	-2.0271345467530896e-22	1.4373041489585725e-12	1.72673623901691e-14	0.0024753459845036903	-1.2911844278340021e-21	6.392507522833388e-17	1.7530607584113068e-16	5.479178381759634e-15	7.799525682079806e-17
62800000	0.003762327006299319	-3.1706336539117406e-22	-2.0271345467530896e-22	1.4373041489585725e-12	1.72673623901691e-14	0.0024753459845036903	-1.291167404217643e-21	6.392507522833388e-17	1.7530607584113068e-16	5.479178381759634e-15	7.799525682079806e-17
62900000	0.003762327006299319	-3.1706336539117406e-22	-2.0271345467530896e-22	1.4373041489585725e-12	1.72673623901691e-14	0.0024753459845036903	-1.2911503806012838e-21	6.392507522833388e-17	1.7530607584113068e-16	5.479178381759634e-15	7.799525682079806e-17
63000000	0.003762327006299319	-3.1706336539117406e-22	-2.0271345467530896e-22	1.4373041489585725e-12	1.72673623901691e-14	0.0024753459845036903	-1.2911333569849247e-21	6.392507522833388e-17	1.7530607584113068e-16	5.479178381759634e-15	7.799525682079806e-17
63100000	0.003762327006299319	-3.1706336539117406e-22	-2.0271345467530896e-22	1.4373041489585725e-12	1.72673623901691e-14	0.0024753459845036903	-1.2911163333685654e-21	6.392507522833388e-17	1.7530607584113068e-16	5.479178381759634e-15	7.799525682079806e-17
63200000	0.003762327006299319	-3.1706336539117406e-22	-2.0271345467530896e-22	1.4373041489585725e-12	1.72673623901691e-14	0.0024753459845036903	-1.2910993097522063e-21	6.392507522833388e-17	1.7530607584113068e-16	5.479178381759634e-15	7.799525682079806e-17
63300000	0.003762327006299319	-3.1706336539117406e-22	-2.0271345467530896e-22	1.4373041489585725e-12	1.72673623901691e-14	0.0024753459845036903	-1.291082286135847e-21	6.392507522833388e-17	1.7530607584113068e-16	5.479178381759634e-15	7.799525682079806e-17
63400000	0.003762327006299319	-3.1706336539117406e-22	-2.0271345467530896e-22	1.4373041489585725e-12	1.72673623901691e-14	0.0024753459845036903	-1.291065262519488e-21	6.392507522833388e-17	1.7530607584113068e-16	5.479178381759634e-15	7.799525682079806e-17
63500000	0.003762327006299319	-3.1706336539117406e-22	-2.0271345467530896e-22	1.4373041489585725e-12	1.72673623901691e-14	0.0024753459845036903	-1.2910482389031287e-21	6.392507522833388e-17	1.7530607584113068e-16	5.479178381759634e-15	7.799525682079806e-17
63600000	0.003762327006299319	-3.1706336539117406e-22	-2.0271345467530896e-22	1.4373041489585725e-12	1.72673623901691e-14	0.00247534598450369	-1.2910312152867696e-21	6.392507522833388e-17	1.7530607584113068e-16	5.479178381759634e-15	7.799525682079806e-17
63700000	0.003762327006299319	-3.1706336539117406e-22	-2.0271345467530896e-22	1.4373041489585725e-12	1.72673623901691e-14	0.00247534598450369	-1.2910141916704105e-21	6.392507522833388e-17	1.7530607584113068e-16	5.479178381759634e-15	7.799525682079806e-17
63800000	0.003762327006299319	-3.1706336539117406e-22	-2.0271345467530896e-22	1.4373041489585725e-12	1.72673623901691e-14	0.00247534598450369	-1.2909971680540512e-21	6.392507522833388e-17	1.7530607584113068e-16	5.479178381759634e-15	7.799525682079806e-17
63900000	0.003762327006299319	-3.1706336539117406e-22	-2.0271345467530896e-22	1.4373041489585725e-12	1.72673623901691e-14	0.00247534598450369	-1.2909801444376922e-21	6.392507522833388e-17	1.7530607584113068e-16	5.479178381759634e-15	7.799525682079806e-17
64000000	0.003762327006299319	-3.1706336539117406e-22	-2.0271345467530896e-22	1.4373041489585725e-12	1.72673623901691e-14	0.00247534598450369	-1.2909631208213329e-21	6.392507522833388e-17	1.7530607584113068e-16	5.479178381759634e-15	7.799525682079806e-17
64100000	0.003762327006299319	-3.1706336539117406e-22	-2.0271345467530896e-22	1.4373041489585725e-12	1.72673623901691e-14	0.00247534598450369	-1.2909460972049738e-21	6.392507522833388e-17	1.7530607584113068e-16	5.479178381759634e-15	7.799525682079806e-17
64200000	0.003762327006299319	-3.1706336539117406e-22	-2.0271345467530896e-22	1.4373041489585725e-12	1.72673623901691e-14	0.00247534598450369	-1.2909290735886145e-21	6.392507522833388e-17	1.7530607584113068e-16	5.479178381759634e-15	7.799525682079806e-17
64300000	0.003762327006299319	-3.1706336539117406e-22	-2.0271345467530896e-22	1.4373041489585725e-12	1.72673623901691e-14	0.00247534598450369	-1.2909120499722554e-21	6.392507522833388e-17	1.7530607584113068e-16	5.479178381759634e-15	7.799525682079806e-17
64400000	0.003762327006299319	-3.1706336539117406e-22	-2.0271345467530896e-22	1.4373041489585725e-12	1.72673623901691e-14	0.00247534598450369	-1.2908950263558963e-21	6.392507522833388e-17	1.7530607584113068e-16	5.479178381759634e-15	7.799525682079806e-17
64500000	0.003762327006299319	-3.1706336539117406e-22	-2.0271345467530896e-22	1.4373041489585725e-12	1.72673623901691e-14	0.00247534598450369	-1.290878002739537e-21	6.392507522833388e-17	1.7530607584113068e-16	5.479178381759634e-15	7.799525682079806e-17
64600000	0.003762327006299319	-3.1706336539117406e-22	-2.0271345467530896e-22	1.4373041489585725e-12	1.72673623901691e-14	0.00247534598450369	-1.290860979123178e-21	6.392507522833388e-17	1.7530607584113068e-16	5.479178381759634e-15	7.799525682079806e-17
64700000	0.003762327006299319	-3.1706336539117406e-22	-2.0271345467530896e-22	1.4373041489585725e-12	1.72673623901691e-14	0.00247534598450369	-1.2908439555068187e-21	6.392507522833388e-17	1.7530607584113068e-16	5.479178381759634e-15	7.799525682079806e-17
64800000	0.003762327006299319	-3.1706336539117406e-22	-2.0271345467530896e-22	1.4373041489585725e-12	1.72673623901691e-14	0.00247534598450369	-1.2908269318904596e-21	6.392507522833388e-17	1.7530607584113068e-16	5.479178381759634e-15	7.799525682079806e-17
64900000	0.003762327006299319	-3.1706336539117406e-22	-2.0271345467530896e-22	1.4373041489585725e-12	1.72673623901691e-14	0.00247534598450369	-1.2908099082741003e-21	6.392507522833388e-17	1.7530607584113068e-16	5.479178381759634e-15	7.799525682079806e-17
65000000	0.003762327006299319	-3.1706336539117406e-22	-2.0271345467530896e-22	1.4373041489585725e-12	1.72673623901691e-14	0.00247534598450369	-1.2907928846577413e-21	6.392507522833388e-17	1.7530607584113068e-16	5.479178381759634e-15	7.799525682079806e-17
65100000	0.003762327006299319	-3.1706336539117406e-22	-2.0271345467530896e-22	1.4373041489585725e-12	1.72673623901691e-14	0.00247534598450369	-1.290775861041382e-21	6.392507522833388e-17	1.7530607584113068e-16	5.479178381759634e-15	7.799525682079806e-17
65200000	0.003762327006299319	-3.1706336539117406e-22	-2.0271345467530896e-22	1.4373041489585725e-12	1.72673623901691e-14	0.00247534598450369	-1.2907588374250229e-21	6.392507522833388e-17	1.7530607584113068e-16	5.479178381759634e-15	7.799525682079806e-17
65300000	0.003762327006299319	-3.1706336539117406e-22	-2.0271345467530896e-22	1.4373041489585725e-12	1.72673623901691e-14	0.00247534598450369	-1.2907418138086638e-21	6.392507522833388e-17	1.7530607584113068e-16	5.479178381759634e-15	7.799525682079806e-17
65400000	0.003762327006299319	-3.1706336539117406e-22	-2.0271345467530896e-22	1.4373041489585725e-12	1.72673623901691e-14	0.00247534598450369	-1.2907247901923045e-21	6.392507522833388e-17	1.7530607584113068e-16	5.479178381759634e-15	7.799525682079806e-17
65500000	0.003762327006299319	-3.1706336539117406e-22	-2.0271345467530896e-22	1.4373041489585725e-12	1.72673623901691e-14	0.00247534598450369	-1.2907077665759455e-21	6.392507522833388e-17	1.7530607584113068e-16	5.479178381759634e-15	7.799525682079806e-17
65600000	0.003762327006299319	-3.1706336539117406e-22	-2.0271345467530896e-22	1.4373041489585725e-12	1.72673623901691e-14	0.00247534598450369	-1.2906907429595862e-21	6.392507522833388e-17	1.7530607584113068e-16	5.479178381759634e-15	7.799525682079806e-17
65700000	0.003762327006299319	-3.1706336539117406e-22	-2.0271345467530896e-22	1.4373041489585725e-12	1.72673623901691e-14	0.00247534598450369	-1.290673719343227e-21	6.392507522833388e-17	1.7530607584113068e-16	5.479178381759634e-15	7.799525682079806e-17
65800000	0.003762327006299319	-3.1706336539117406e-22	-2.0271345467530896e-22	1.4373041489585725e-12	1.72673623901691e-14	0.00247534598450369	-1.2906566957268678e-21	6.392507522833388e-17	1.7530607584113068e-16	5.479178381759634e-15	7.799525682079806e-17
65900000	0.003762327006299319	-3.1706336539117406e-22	-2.0271345467530896e-22	1.4373041489585725e-12	1.72673623901691e-14	0.00247534598450369	-1.2906396721105087e-21	6.392507522833388e-17	1.7530607584113068e-16	5.479178381759634e-15	7.799525682079806e-17
66000000	0.003762327006299319	-3.1706336539117406e-22	-2.0271345467530896e-22	1.4373041489585725e-12	1.72673623901691e-14	0.00247534598450369	-1.2906226484941495e-21	6.392507522833388e-17	1.7530607584113068e-16	5.479178381759634e-15	7.799525682079806e-17
66100000	0.003762327006299319	-3.1706336539117406e-22	-2.0271345467530896e-22	1.4373041489585725e-12	1.72673623901691e-14	0.00247534598450369	-1.2906056248777904e-21	6.392507522833388e-17	1.7530607584113068e-16	5.479178381759634e-15	7.799525682079806e-17
66200000	0.003762327006299319	-3.1706336539117406e-22	-2.0271345467530896e-22	1.4373041489585725e-12	1.72673623901691e-14	0.00247534598450369	-1.2905886012614313e-21	6.392507522833388e-17	1.7530607584113068e-16	5.479178381759634e-15	7.799525682079806e-17
66300000	0.003762327006299319	-3.1706336539117406e-22	-2.0271345467530896e-22	1.4373041489585725e-12	1.72673623901691e-14	0.00247534598450369	-1.290571577645072e-21	6.392507522833388e-17	1.7530607584113068e-16	5.479178381759634e-15	7.799525682079806e-17
66400000	0.003762327006299319	-3.1706336539117406e-22	-2.0271345467530896e-22	1.4373041489585725e-12	1.72673623901691e-14	0.00247534598450369	-1.290554554028713e-21	6.392507522833388e-17	1.7530607584113068e-16	5.479178381759634e-15	7.799525682079806e-17
66500000	0.003762327006299319	-3.1706336539117406e-22	-2.0271345467530896e-22	1.4373041489585725e-12	1.72673623901691e-14	0.00247534598450369	-1.2905375304123536e-21	6.392507522833388e-17	1.7530607584113068e-16	5.479178381759634e-15	7.799525682079806e-17
66600000	0.003762327006299319	-3.1706336539117406e-22	-2.0271345467530896e-22	1.4373041489585725e-12	1.72673623901691e-14	0.00247534598450369	-1.2905205067959946e-21	6.392507522833388e-17	1.7530607584113068e-16	5.479178381759634e-15	7.799525682079806e-17
66700000	0.003762327006299319	-3.1706336539117406e-22	-2.0271345467530896e-22	1.4373041489585725e-12	1.72673623901691e-14	0.00247534598450369	-1.2905034831796353e-21	6.392507522833388e-17	1.7530607584113068e-16	5.479178381759634e-15	7.799525682079806e-17
66800000	0.003762327006299319	-3.1706336539117406e-22	-2.0271345467530896e-22	1.4373041489585725e-12	1.72673623901691e-14	0.00247534598450369	-1.2904864595632762e-21	6.392507522833388e-17	1.7530607584113068e-16	5.479178381759634e-15	7.799525682079806e-17
66900000	0.003762327006299319	-3.1706336539117406e-22	-2.0271345467530896e-22	1.4373041489585725e-12	1.72673623901691e-14	0.00247534598450369	-1.2904694359469171e-21	6.392507522833388e-17	1.7530607584113068e-16	5.479178381759634e-15	7.799525682079806e-17
67000000	0.003762327006299319	-3.1706336539117406e-22	-2.0271345467530896e-22	1.4373041489585725e-12	1.72673623901691e-14	0.00247534598450369	-1.2904524123305578e-21	6.392507522833388e-17	1.7530607584113068e-16	5.479178381759634e-15	7.799525682079806e-17
67100000	0.003762327006299319	-3.1706336539117406e-22	-2.0271345467530896e-22	1.4373041489585725e-12	1.72673623901691e-14	0.00247534598450369	-1.2904353887141987e-21	6.392507522833388e-17	1.7530607584113068e-16	5.479178381759634e-15	7.799525682079806e-17
67200000	0.003762327006299319	-3.1706336539117406e-22	-2.0271345467530896e-22	1.4373041489585725e-12	1.72673623901691e-14	0.00247534598450369	-1.2904183650978395e-21	6.392507522833388e-17	1.7530607584113068e-16	5.479178381759634e-15	7.799525682079806e-17
67300000	0.003762327006299319	-3.1706336539117406e-22	-2.0271345467530896e-22	1.4373041489585725e-12	1.72673623901691e-14	0.00247534598450369	-1.2904013414814804e-21	6.392507522833388e-17	1.7530607584113068e-16	5.479178381759634e-15	7.799525682079806e-17
67400000	0.003762327006299319	-3.1706336539117406e-22	-2.0271345467530896e-22	1.4373041489585725e-12	1.72673623901691e-14	0.00247534598450369	-1.2903843178651211e-21	6.392507522833388e-17	1.7530607584113068e-16	5.479178381759634e-15	7.799525682079806e-17
67500000	0.003762327006299319	-3.1706336539117406e-22	-2.0271345467530896e-22	1.4373041489585725e-12	1.72673623901691e-14	0.00247534598450369	-1.290367294248762e-21	6.392507522833388e-17	1.7530607584113068e-16	5.479178381759634e-15	7.799525682079806e-17
67600000	0.003762327006299319	-3.1706336539117406e-22	-2.0271345467530896e-22	1.4373041489585725e-12	1.72673623901691e-14	0.00247534598450369	-1.2903502706324028e-21	6.392507522833388e-17	1.7530607584113068e-16	5.479178381759634e-15	7.799525682079806e-17
67700000	0.003762327006299319	-3.1706336539117406e-22	-2.0271345467530896e-22	1.4373041489585725e-12	1.72673623901691e-14	0.00247534598450369	-1.2903332470160437e-21	6.392507522833388e-17	1.7530607584113068e-16	5.479178381759634e-15	7.799525682079806e-17
67800000	0.003762327006299319	-3.1706336539117406e-22	-2.0271345467530896e-22	1.4373041489585725e-12	1.72673623901691e-14	0.00247534598450369	-1.2903162233996846e-21	6.392507522833388e-17	1.7530607584113068e-16	5.479178381759634e-15	7.799525682079806e-17
67900000	0.003762327006299319	-3.1706336539117406e-22	-2.0271345467530896e-22	1.4373041489585725e-12	1.72673623901691e-14	0.00247534598450369	-1.2902991997833253e-21	6.392507522833388e-17	1.7530607584113068e-16	5.479178381759634e-15	7.799525682079806e-17
68000000	0.003762327006299319	-3.1706336539117406e-22	-2.0271345467530896e-22	1.4373041489585725e-12	1.72673623901691e-14	0.00247534598450369	-1.2902821761669662e-21	6.392507522833388e-17	1.7530607584113068e-16	5.479178381759634e-15	7.799525682079806e-17
68100000	0.003762327006299319	-3.1706336539117406e-22	-2.0271345467530896e-22	1.4373041489585725e-12	1.72673623901691e-14	0.00247534598450369	-1.290265152550607e-21	6.392507522833388e-17	1.7530607584113068e-16	5.479178381759634e-15	7.799525682079806e-17
68200000	0.003762327006299319	-3.1706336539117406e-22	-2.0271345467530896e-22	1.4373041489585725e-12	1.72673623901691e-14	0.00247534598450369	-1.2902481289342479e-21	6.392507522833388e-17	1.7530607584113068e-16	5.479178381759634e-15	7.799525682079806e-17
68300000	0.003762327006299319	-3.1706336539117406e-22	-2.0271345467530896e-22	1.4373041489585725e-12	1.72673623901691e-14	0.00247534598450369	-1.2902311053178886e-21	6.392507522833388e-17	1.7530607584113068e-16	5.479178381759634e-15	7.799525682079806e-17
68400000	0.003762327006299319	-3.1706336539117406e-22	-2.0271345467530896e-22	1.4373041489585725e-12	1.72673623901691e-14	0.00247534598450369	-1.2902140817015295e-21	6.392507522833388e-17	1.7530607584113068e-16	5.479178381759634e-15	7.799525682079806e-17
68500000	0.003762327006299319	-3.1706336539117406e-22	-2.0271345467530896e-22	1.4373041489585725e-12	1.72673623901691e-14	0.00247534598450369	-1.2901970580851702e-21	6.392507522833388e-17	1.7530607584113068e-16	5.479178381759634e-15	7.799525682079806e-17
68600000	0.003762327006299319	-3.1706336539117406e-22	-2.0271345467530896e-22	1.4373041489585725e-12	1.72673623901691e-14	0.00247534598450369	-1.2901800344688111e-21	6.392507522833388e-17	1.7530607584113068e-16	5.479178381759634e-15	7.799525682079806e-17
68700000	0.003762327006299319	-3.1706336539117406e-22	-2.0271345467530896e-22	1.4373041489585725e-12	1.72673623901691e-14	0.00247534598450369	-1.290163010852452e-21	6.392507522833388e-17	1.7530607584113068e-16	5.479178381759634e-15	7.799525682079806e-17
68800000	0.003762327006299319	-3.1706336539117406e-22	-2.0271345467530896e-22	1.4373041489585725e-12	1.72673623901691e-14	0.00247534598450369	-1.2901459872360928e-21	6.392507522833388e-17	1.7530607584113068e-16	5.479178381759634e-15	7.799525682079806e-17
68900000	0.003762327006299319	-3.1706336539117406e-22	-2.0271345467530896e-22	1.4373041489585725e-12	1.72673623901691e-14	0.00247534598450369	-1.2901289636197337e-21	6.392507522833388e-17	1.7530607584113068e-16	5.479178381759634e-15	7.799525682079806e-17
69000000	0.003762327006299319	-3.1706336539117406e-22	-2.0271345467530896e-22	1.4373041489585725e-12	1.72673623901691e-14	0.00247534598450369	-1.2901119400033744e-21	6.392507522833388e-17	1.7530607584113068e-16	5.479178381759634e-15	7.799525682079806e-17
69100000	0.003762327006299319	-3.1706336539117406e-22	-2.0271345467530896e-22	1.4373041489585725e-12	1.72673623901691e-14	0.00247534598450369	-1.2900949163870153e-21	6.392507522833388e-17	1.7530607584113068e-16	5.479178381759634e-15	7.799525682079806e-17
69200000	0.003762327006299319	-3.1706336539117406e-22	-2.0271345467530896e-22	1.4373041489585725e-12	1.72673623901691e-14	0.00247534598450369	-1.290077892770656e-21	6.392507522833388e-17	1.7530607584113068e-16	5.479178381759634e-15	7.799525682079806e-17
69300000	0.003762327006299319	-3.1706336539117406e-22	-2.0271345467530896e-22	1.4373041489585725e-12	1.72673623901691e-14	0.00247534598450369	-1.290060869154297e-21	6.392507522833388e-17	1.7530607584113068e-16	5.479178381759634e-15	7.799525682079806e-17
69400000	0.003762327006299319	-3.1706336539117406e-22	-2.0271345467530896e-22	1.4373041489585725e-12	1.72673623901691e-14	0.00247534598450369	-1.2900438455379377e-21	6.392507522833388e-17	1.7530607584113068e-16	5.479178381759634e-15	7.799525682079806e-17
69500000	0.003762327006299319	-3.1706336539117406e-22	-2.0271345467530896e-22	1.4373041489585725e-12	1.72673623901691e-14	0.00247534598450369	-1.2900268219215786e-21	6.392507522833388e-17	1.7530607584113068e-16	5.479178381759634e-15	7.799525682079806e-17
69600000	0.003762327006299319	-3.1706336539117406e-22	-2.0271345467530896e-22	1.4373041489585725e-12	1.72673623901691e-14	0.00247534598450369	-1.2900097983052195e-21	6.392507522833388e-17	1.7530607584113068e-16	5.479178381759634e-15	7.799525682079806e-17
69700000	0.003762327006299319	-3.1706336539117406e-22	-2.0271345467530896e-22	1.4373041489585725e-12	1.72673623901691e-14	0.00247534598450369	-1.2899927746888602e-21	6.392507522833388e-17	1.7530607584113068e-16	5.479178381759634e-15	7.799525682079806e-17
69800000	0.003762327006299319	-3.1706336539117406e-22	-2.0271345467530896e-22	1.4373041489585725e-12	1.72673623901691e-14	0.00247534598450369	-1.2899757510725012e-21	6.392507522833388e-17	1.7530607584113068e-16	5.479178381759634e-15	7.799525682079806e-17
69900000	0.003762327006299319	-3.1706336539117406e-22	-2.0271345467530896e-22	1.4373041489585725e-12	1.72673623901691e-14	0.00247534598450369	-1.2899587274561419e-21	6.392507522833388e-17	1.7530607584113068e-16	5.479178381759634e-15	7.799525682079806e-17
70000000	0.003762327006299319	-3.1706336539117406e-22	-2.0271345467530896e-22	1.4373041489585725e-12	1.72673623901691e-14	0.00247534598450369	-1.2899417038397828e-21	6.392507522833388e-17	1.7530607584113068e-16	5.479178381759634e-15	7.799525682079806e-17
70100000	0.003762327006299319	-3.1706336539117406e-22	-2.0271345467530896e-22	1.4373041489585725e-12	1.72673623901691e-14	0.00247534598450369	-1.2899246802234235e-21	6.392507522833388e-17	1.7530607584113068e-16	5.479178381759634e-15	7.799525682079806e-17
70200000	0.003762327006299319	-3.1706336539117406e-22	-2.0271345467530896e-22	1.4373041489585725e-12	1.72673623901691e-14	0.00247534598450369	-1.2899076566070644e-21	6.392507522833388e-17	1.7530607584113068e-16	5.479178381759634e-15	7.799525682079806e-17
70300000	0.003762327006299319	-3.1706336539117406e-22	-2.0271345467530896e-22	1.4373041489585725e-12	1.72673623901691e-14	0.00247534598450369	-1.2898906329907053e-21	6.392507522833388e-17	1.7530607584113068e-16	5.479178381759634e-15	7.799525682079806e-17
70400000	0.003762327006299319	-3.1706336539117406e-22	-2.0271345467530896e-22	1.4373041489585725e-12	1.72673623901691e-14	0.00247534598450369	-1.289873609374346e-21	6.392507522833388e-17	1.7530607584113068e-16	5.479178381759634e-15	7.799525682079806e-17
70500000	0.003762327006299319	-3.1706336539117406e-22	-2.0271345467530896e-22	1.4373041489585725e-12	1.72673623901691e-14	0.00247534598450369	-1.289856585757987e-21	6.392507522833388e-17	1.7530607584113068e-16	5.479178381759634e-15	7.799525682079806e-17
70600000	0.003762327006299319	-3.1706336539117406e-22	-2.0271345467530896e-22	1.4373041489585725e-12	1.72673623901691e-14	0.00247534598450369	-1.2898395621416277e-21	6.392507522833388e-17	1.7530607584113068e-16	5.479178381759634e-15	7.799525682079806e-17
70700000	0.003762327006299319	-3.1706336539117406e-22	-2.0271345467530896e-22	1.4373041489585725e-12	1.72673623901691e-14	0.00247534598450369	-1.2898225385252686e-21	6.392507522833388e-17	1.7530607584113068e-16	5.479178381759634e-15	7.799525682079806e-17
70800000	0.003762327006299319	-3.1706336539117406e-22	-2.0271345467530896e-22	1.4373041489585725e-12	1.72673623901691e-14	0.00247534598450369	-1.2898055149089093e-21	6.392507522833388e-17	1.7530607584113068e-16	5.479178381759634e-15	7.799525682079806e-17
70900000	0.003762327006299319	-3.1706336539117406e-22	-2.0271345467530896e-22	1.4373041489585725e-12	1.72673623901691e-14	0.00247534598450369	-1.2897884912925503e-21	6.392507522833388e-17	1.7530607584113068e-16	5.479178381759634e-15	7.799525682079806e-17
71000000	0.003762327006299319	-3.1706336539117406e-22	-2.0271345467530896e-22	1.4373041489585725e-12	1.72673623901691e-14	0.00247534598450369	-1.289771467676191e-21	6.392507522833388e-17	1.7530607584113068e-16	5.479178381759634e-15	7.799525682079806e-17
71100000	0.003762327006299319	-3.1706336539117406e-22	-2.0271345467530896e-22	1.4373041489585725e-12	1.72673623901691e-14	0.00247534598450369	-1.2897544440598319e-21	6.392507522833388e-17	1.7530607584113068e-16	5.479178381759634e-15	7.799525682079806e-17
71200000	0.003762327006299319	-3.1706336539117406e-22	-2.0271345467530896e-22	1.4373041489585725e-12	1.72673623901691e-14	0.00247534598450369	-1.2897374204434728e-21	6.392507522833388e-17	1.7530607584113068e-16	5.479178381759634e-15	7.799525682079806e-17
71300000	0.003762327006299319	-3.1706336539117406e-22	-2.0271345467530896e-22	1.4373041489585725e-12	1.72673623901691e-14	0.00247534598450369	-1.2897203968271135e-21	6.392507522833388e-17	1.7530607584113068e-16	5.479178381759634e-15	7.799525682079806e-17
71400000	0.003762327006299319	-3.1706336539117406e-22	-2.0271345467530896e-22	1.4373041489585725e-12	1.72673623901691e-14	0.00247534598450369	-1.2897033732107545e-21	6.392507522833388e-17	1.7530607584113068e-16	5.479178381759634e-15	7.799525682079806e-17
71500000	0.003762327006299319	-3.1706336539117406e-22	-2.0271345467530896e-22	1.4373041489585725e-12	1.72673623901691e-14	0.00247534598450369	-1.2896863495943952e-21	6.392507522833388e-17	1.7530607584113068e-16	5.479178381759634e-15	7.799525682079806e-17
71600000	0.003762327006299319	-3.1706336539117406e-22	-2.0271345467530896e-22	1.4373041489585725e-12	1.72673623901691e-14	0.00247534598450369	-1.289669325978036e-21	6.392507522833388e-17	1.7530607584113068e-16	5.479178381759634e-15	7.799525682079806e-17
71700000	0.003762327006299319	-3.1706336539117406e-22	-2.0271345467530896e-22	1.4373041489585725e-12	1.72673623901691e-14	0.00247534598450369	-1.2896523023616768e-21	6.392507522833388e-17	1.7530607584113068e-16	5.479178381759634e-15	7.799525682079806e-17
71800000	0.003762327006299319	-3.1706336539117406e-22	-2.0271345467530896e-22	1.4373041489585725e-12	1.72673623901691e-14	0.00247534598450369	-1.2896352787453177e-21	6.392507522833388e-17	1.7530607584113068e-16	5.479178381759634e-15	7.799525682079806e-17
71900000	0.003762327006299319	-3.1706336539117406e-22	-2.0271345467530896e-22	1.4373041489585725e-12	1.72673623901691e-14	0.00247534598450369	-1.2896182551289585e-21	6.392507522833388e-17	1.7530607584113068e-16	5.479178381759634e-15	7.799525682079806e-17
72000000	0.003762327006299319	-3.1706336539117406e-22	-2.0271345467530896e-22	1.4373041489585725e-12	1.72673623901691e-14	0.00247534598450369	-1.2896012315125994e-21	6.392507522833388e-17	1.7530607584113068e-16	5.479178381759634e-15	7.799525682079806e-17
72100000	0.003762327006299319	-3.1706336539117406e-22	-2.0271345467530896e-22	1.4373041489585725e-12	1.72673623901691e-14	0.00247534598450369	-1.2895842078962403e-21	6.392507522833388e-17	1.7530607584113068e-16	5.479178381759634e-15	7.799525682079806e-17
72200000	0.003762327006299319	-3.1706336539117406e-22	-2.0271345467530896e-22	1.4373041489585725e-12	1.72673623901691e-14	0.00247534598450369	-1.289567184279881e-21	6.392507522833388e-17	1.7530607584113068e-16	5.479178381759634e-15	7.799525682079806e-17
72300000	0.003762327006299319	-3.1706336539117406e-22	-2.0271345467530896e-22	1.4373041489585725e-12	1.72673623901691e-14	0.00247534598450369	-1.289550160663522e-21	6.392507522833388e-17	1.7530607584113068e-16	5.479178381759634e-15	7.799525682079806e-17
72400000	0.003762327006299319	-3.1706336539117406e-22	-2.0271345467530896e-22	1.4373041489585725e-12	1.72673623901691e-14	0.00247534598450369	-1.2895331370471626e-21	6.392507522833388e-17	1.7530607584113068e-16	5.479178381759634e-15	7.799525682079806e-17
72500000	0.003762327006299319	-3.1706336539117406e-22	-2.0271345467530896e-22	1.4373041489585725e-12	1.72673623901691e-14	0.00247534598450369	-1.2895161134308036e-21	6.392507522833388e-17	1.7530607584113068e-16	5.479178381759634e-15	7.799525682079806e-17
72600000	0.003762327006299319	-3.1706336539117406e-22	-2.0271345467530896e-22	1.4373041489585725e-12	1.72673623901691e-14	0.00247534598450369	-1.2894990898144443e-21	6.392507522833388e-17	1.7530607584113068e-16	5.479178381759634e-15	7.799525682079806e-17
72700000	0.003762327006299319	-3.1706336539117406e-22	-2.0271345467530896e-22	1.4373041489585725e-12	1.72673623901691e-14	0.00247534598450369	-1.2894820661980852e-21	6.392507522833388e-17	1.7530607584113068e-16	5.479178381759634e-15	7.799525682079806e-17
72800000	0.003762327006299319	-3.1706336539117406e-22	-2.0271345467530896e-22	1.4373041489585725e-12	1.72673623901691e-14	0.00247534598450369	-1.2894650425817261e-21	6.392507522833388e-17	1.7530607584113068e-16	5.479178381759634e-15	7.799525682079806e-17
72900000	0.003762327006299319	-3.1706336539117406e-22	-2.0271345467530896e-22	1.4373041489585725e-12	1.72673623901691e-14	0.00247534598450369	-1.2894480189653668e-21	6.392507522833388e-17	1.7530607584113068e-16	5.479178381759634e-15	7.799525682079806e-17
73000000	0.003762327006299319	-3.1706336539117406e-22	-2.0271345467530896e-22	1.4373041489585725e-12	1.72673623901691e-14	0.00247534598450369	-1.2894309953490077e-21	6.392507522833388e-17	1.7530607584113068e-16	5.479178381759634e-15	7.799525682079806e-17
73100000	0.003762327006299319	-3.1706336539117406e-22	-2.0271345467530896e-22	1.4373041489585725e-12	1.72673623901691e-14	0.00247534598450369	-1.2894139717326485e-21	6.392507522833388e-17	1.7530607584113068e-16	5.479178381759634e-15	7.799525682079806e-17
73200000	0.003762327006299319	-3.1706336539117406e-22	-2.0271345467530896e-22	1.4373041489585725e-12	1.72673623901691e-14	0.00247534598450369	-1.2893969481162894e-21	6.392507522833388e-17	1.7530607584113068e-16	5.479178381759634e-15	7.799525682079806e-17
73300000	0.003762327006299319	-3.1706336539117406e-22	-2.0271345467530896e-22	1.4373041489585725e-12	1.72673623901691e-14	0.00247534598450369	-1.2893799244999301e-21	6.392507522833388e-17	1.7530607584113068e-16	5.479178381759634e-15	7.799525682079806e-17
73400000	0.003762327006299319	-3.1706336539117406e-22	-2.0271345467530896e-22	1.4373041489585725e-12	1.72673623901691e-14	0.00247534598450369	-1.289362900883571e-21	6.392507522833388e-17	1.7530607584113068e-16	5.479178381759634e-15	7.799525682079806e-17
73500000	0.003762327006299319	-3.1706336539117406e-22	-2.0271345467530896e-22	1.4373041489585725e-12	1.72673623901691e-14	0.0024753459845036903	-1.2893458772672118e-21	6.392507522833388e-17	1.7530607584113068e-16	5.479178381759634e-15	7.799525682079806e-17
73600000	0.003762327006299319	-3.1706336539117406e-22	-2.0271345467530896e-22	1.4373041489585725e-12	1.72673623901691e-14	0.0024753459845036903	-1.2893288536508527e-21	6.392507522833388e-17	1.7530607584113068e-16	5.479178381759634e-15	7.799525682079806e-17
73700000	0.003762327006299319	-3.1706336539117406e-22	-2.0271345467530896e-22	1.4373041489585725e-12	1.72673623901691e-14	0.0024753459845036903	-1.2893118300344936e-21	6.392507522833388e-17	1.7530607584113068e-16	5.479178381759634e-15	7.799525682079806e-17
73800000	0.003762327006299319	-3.1706336539117406e-22	-2.0271345467530896e-22	1.4373041489585725e-12	1.72673623901691e-14	0.0024753459845036903	-1.2892948064181343e-21	6.392507522833388e-17	1.7530607584113068e-16	5.479178381759634e-15	7.799525682079806e-17
73900000	0.003762327006299319	-3.1706336539117406e-22	-2.0271345467530896e-22	1.4373041489585725e-12	1.72673623901691e-14	0.0024753459845036903	-1.2892777828017752e-21	6.392507522833388e-17	1.7530607584113068e-16	5.479178381759634e-15	7.799525682079806e-17
74000000	0.003762327006299319	-3.1706336539117406e-22	-2.0271345467530896e-22	1.4373041489585725e-12	1.72673623901691e-14	0.0024753459845036903	-1.289260759185416e-21	6.392507522833388e-17	1.7530607584113068e-16	5.479178381759634e-15	7.799525682079806e-17
74100000	0.003762327006299319	-3.1706336539117406e-22	-2.0271345467530896e-22	1.4373041489585725e-12	1.72673623901691e-14	0.0024753459845036903	-1.2892437355690569e-21	6.392507522833388e-17	1.7530607584113068e-16	5.479178381759634e-15	7.799525682079806e-17
74200000	0.003762327006299319	-3.1706336539117406e-22	-2.0271345467530896e-22	1.4373041489585725e-12	1.72673623901691e-14	0.0024753459845036903	-1.2892267119526976e-21	6.392507522833388e-17	1.7530607584113068e-16	5.479178381759634e-15	7.799525682079806e-17
74300000	0.003762327006299319	-3.1706336539117406e-22	-2.0271345467530896e-22	1.4373041489585725e-12	1.72673623901691e-14	0.0024753459845036903	-1.2892096883363385e-21	6.392507522833388e-17	1.7530607584113068e-16	5.479178381759634e-15	7.799525682079806e-17
74400000	0.003762327006299319	-3.1706336539117406e-22	-2.0271345467530896e-22	1.4373041489585725e-12	1.72673623901691e-14	0.0024753459845036903	-1.2891926647199794e-21	6.392507522833388e-17	1.7530607584113068e-16	5.479178381759634e-15	7.799525682079806e-17
74500000	0.003762327006299319	-3.1706336539117406e-22	-2.0271345467530896e-22	1.4373041489585725e-12	1.72673623901691e-14	0.0024753459845036903	-1.2891756411036201e-21	6.392507522833388e-17	1.7530607584113068e-16	5.479178381759634e-15	7.799525682079806e-17
74600000	0.003762327006299319	-3.1706336539117406e-22	-2.0271345467530896e-22	1.4373041489585725e-12	1.72673623901691e-14	0.0024753459845036903	-1.289158617487261e-21	6.392507522833388e-17	1.7530607584113068e-16	5.479178381759634e-15	7.799525682079806e-17
74700000	0.003762327006299319	-3.1706336539117406e-22	-2.0271345467530896e-22	1.4373041489585725e-12	1.72673623901691e-14	0.0024753459845036903	-1.2891415938709018e-21	6.392507522833388e-17	1.7530607584113068e-16	5.479178381759634e-15	7.799525682079806e-17
74800000	0.003762327006299319	-3.1706336539117406e-22	-2.0271345467530896e-22	1.4373041489585725e-12	1.72673623901691e-14	0.0024753459845036903	-1.2891245702545427e-21	6.392507522833388e-17	1.7530607584113068e-16	5.479178381759634e-15	7.799525682079806e-17
74900000	0.003762327006299319	-3.1706336539117406e-22	-2.0271345467530896e-22	1.4373041489585725e-12	1.72673623901691e-14	0.0024753459845036903	-1.2891075466381834e-21	6.392507522833388e-17	1.7530607584113068e-16	5.479178381759634e-15	7.799525682079806e-17
75000000	0.003762327006299319	-3.1706336539117406e-22	-2.0271345467530896e-22	1.4373041489585725e-12	1.72673623901691e-14	0.0024753459845036903	-1.2890905230218243e-21	6.392507522833388e-17	1.7530607584113068e-16	5.479178381759634e-15	7.799525682079806e-17
75100000	0.003762327006299319	-3.1706336539117406e-22	-2.0271345467530896e-22	1.4373041489585725e-12	1.72673623901691e-14	0.0024753459845036903	-1.289073499405465e-21	6.392507522833388e-17	1.7530607584113068e-16	5.479178381759634e-15	7.799525682079806e-17
75200000	0.003762327006299319	-3.1706336539117406e-22	-2.0271345467530896e-22	1.4373041489585725e-12	1.72673623901691e-14	0.0024753459845036903	-1.289056475789106e-21	6.392507522833388e-17	1.7530607584113068e-16	5.479178381759634e-15	7.799525682079806e-17
75300000	0.003762327006299319	-3.1706336539117406e-22	-2.0271345467530896e-22	1.4373041489585725e-12	1.72673623901691e-14	0.0024753459845036903	-1.2890394521727469e-21	6.392507522833388e-17	1.7530607584113068e-16	5.479178381759634e-15	7.799525682079806e-17
75400000	0.003762327006299319	-3.1706336539117406e-22	-2.0271345467530896e-22	1.4373041489585725e-12	1.72673623901691e-14	0.0024753459845036903	-1.2890224285563876e-21	6.392507522833388e-17	1.7530607584113068e-16	5.479178381759634e-15	7.799525682079806e-17
75500000	0.003762327006299319	-3.1706336539117406e-22	-2.0271345467530896e-22	1.4373041489585725e-12	1.72673623901691e-14	0.0024753459845036903	-1.2890054049400285e-21	6.392507522833388e-17	1.7530607584113068e-16	5.479178381759634e-15	7.799525682079806e-17
75600000	0.003762327006299319	-3.1706336539117406e-22	-2.0271345467530896e-22	1.4373041489585725e-12	1.72673623901691e-14	0.0024753459845036903	-1.2889883813236692e-21	6.392507522833388e-17	1.7530607584113068e-16	5.479178381759634e-15	7.799525682079806e-17
75700000	0.003762327006299319	-3.1706336539117406e-22	-2.0271345467530896e-22	1.4373041489585725e-12	1.72673623901691e-14	0.0024753459845036903	-1.2889713577073102e-21	6.392507522833388e-17	1.7530607584113068e-16	5.479178381759634e-15	7.799525682079806e-17
75800000	0.003762327006299319	-3.1706336539117406e-22	-2.0271345467530896e-22	1.4373041489585725e-12	1.72673623901691e-14	0.0024753459845036903	-1.2889543340909509e-21	6.392507522833388e-17	1.7530607584113068e-16	5.479178381759634e-15	7.799525682079806e-17
75900000	0.003762327006299319	-3.1706336539117406e-22	-2.0271345467530896e-22	1.4373041489585725e-12	1.72673623901691e-14	0.0024753459845036903	-1.2889373104745918e-21	6.392507522833388e-17	1.7530607584113068e-16	5.479178381759634e-15	7.799525682079806e-17
76000000	0.003762327006299319	-3.1706336539117406e-22	-2.0271345467530896e-22	1.4373041489585725e-12	1.72673623901691e-14	0.0024753459845036903	-1.2889202868582325e-21	6.392507522833388e-17	1.7530607584113068e-16	5.479178381759634e-15	7.799525682079806e-17
76100000	0.003762327006299319	-3.1706336539117406e-22	-2.0271345467530896e-22	1.4373041489585725e-12	1.72673623901691e-14	0.0024753459845036903	-1.2889032632418734e-21	6.392507522833388e-17	1.7530607584113068e-16	5.479178381759634e-15	7.799525682079806e-17
76200000	0.003762327006299319	-3.1706336539117406e-22	-2.0271345467530896e-22	1.4373041489585725e-12	1.72673623901691e-14	0.0024753459845036903	-1.2888862396255143e-21	6.392507522833388e-17	1.7530607584113068e-16	5.479178381759634e-15	7.799525682079806e-17
76300000	0.003762327006299319	-3.1706336539117406e-22	-2.0271345467530896e-22	1.4373041489585725e-12	1.72673623901691e-14	0.0024753459845036903	-1.288869216009155e-21	6.392507522833388e-17	1.7530607584113068e-16	5.479178381759634e-15	7.799525682079806e-17
76400000	0.003762327006299319	-3.1706336539117406e-22	-2.0271345467530896e-22	1.4373041489585725e-12	1.72673623901691e-14	0.0024753459845036903	-1.288852192392796e-21	6.392507522833388e-17	1.7530607584113068e-16	5.479178381759634e-15	7.799525682079806e-17
76500000	0.003762327006299319	-3.1706336539117406e-22	-2.0271345467530896e-22	1.4373041489585725e-12	1.72673623901691e-14	0.0024753459845036903	-1.2888351687764367e-21	6.392507522833388e-17	1.7530607584113068e-16	5.479178381759634e-15	7.799525682079806e-17
76600000	0.003762327006299319	-3.1706336539117406e-22	-2.0271345467530896e-22	1.4373041489585725e-12	1.72673623901691e-14	0.0024753459845036903	-1.2888181451600776e-21	6.392507522833388e-17	1.7530607584113068e-16	5.479178381759634e-15	7.799525682079806e-17
76700000	0.003762327006299319	-3.1706336539117406e-22	-2.0271345467530896e-22	1.4373041489585725e-12	1.72673623901691e-14	0.0024753459845036903	-1.2888011215437183e-21	6.392507522833388e-17	1.7530607584113068e-16	5.479178381759634e-15	7.799525682079806e-17
76800000	0.003762327006299319	-3.1706336539117406e-22	-2.0271345467530896e-22	1.4373041489585725e-12	1.72673623901691e-14	0.0024753459845036903	-1.2887840979273593e-21	6.392507522833388e-17	1.7530607584113068e-16	5.479178381759634e-15	7.799525682079806e-17
76900000	0.003762327006299319	-3.1706336539117406e-22	-2.0271345467530896e-22	1.4373041489585725e-12	1.72673623901691e-14	0.0024753459845036903	-1.2887670743110002e-21	6.392507522833388e-17	1.7530607584113068e-16	5.479178381759634e-15	7.799525682079806e-17
77000000	0.003762327006299319	-3.1706336539117406e-22	-2.0271345467530896e-22	1.4373041489585725e-12	1.72673623901691e-14	0.0024753459845036903	-1.2887500506946409e-21	6.392507522833388e-17	1.7530607584113068e-16	5.479178381759634e-15	7.799525682079806e-17
77100000	0.003762327006299319	-3.1706336539117406e-22	-2.0271345467530896e-22	1.4373041489585725e-12	1.72673623901691e-14	0.0024753459845036903	-1.2887330270782818e-21	6.392507522833388e-17	1.7530607584113068e-16	5.479178381759634e-15	7.799525682079806e-17
77200000	0.003762327006299319	-3.1706336539117406e-22	-2.0271345467530896e-22	1.4373041489585725e-12	1.72673623901691e-14	0.0024753459845036903	-1.2887160034619225e-21	6.392507522833388e-17	1.7530607584113068e-16	5.479178381759634e-15	7.799525682079806e-17
77300000	0.003762327006299319	-3.1706336539117406e-22	-2.0271345467530896e-22	1.4373041489585725e-12	1.72673623901691e-14	0.0024753459845036903	-1.2886989798455635e-21	6.392507522833388e-17	1.7530607584113068e-16	5.479178381759634e-15	7.799525682079806e-17
77400000	0.003762327006299319	-3.1706336539117406e-22	-2.0271345467530896e-22	1.4373041489585725e-12	1.72673623901691e-14	0.0024753459845036903	-1.2886819562292042e-21	6.392507522833388e-17	1.7530607584113068e-16	5.479178381759634e-15	7.799525682079806e-17
77500000	0.003762327006299319	-3.1706336539117406e-22	-2.0271345467530896e-22	1.4373041489585725e-12	1.72673623901691e-14	0.0024753459845036903	-1.288664932612845e-21	6.392507522833388e-17	1.7530607584113068e-16	5.479178381759634e-15	7.799525682079806e-17
77600000	0.003762327006299319	-3.1706336539117406e-22	-2.0271345467530896e-22	1.4373041489585725e-12	1.72673623901691e-14	0.0024753459845036903	-1.2886479089964858e-21	6.392507522833388e-17	1.7530607584113068e-16	5.479178381759634e-15	7.799525682079806e-17
77700000	0.003762327006299319	-3.1706336539117406e-22	-2.0271345467530896e-22	1.4373041489585725e-12	1.72673623901691e-14	0.0024753459845036903	-1.2886308853801267e-21	6.392507522833388e-17	1.7530607584113068e-16	5.479178381759634e-15	7.799525682079806e-17
77800000	0.003762327006299319	-3.1706336539117406e-22	-2.0271345467530896e-22	1.4373041489585725e-12	1.72673623901691e-14	0.0024753459845036903	-1.2886138617637676e-21	6.392507522833388e-17	1.7530607584113068e-16	5.479178381759634e-15	7.799525682079806e-17
77900000	0.003762327006299319	-3.1706336539117406e-22	-2.0271345467530896e-22	1.4373041489585725e-12	1.72673623901691e-14	0.0024753459845036903	-1.2885968381474084e-21	6.392507522833388e-17	1.7530607584113068e-16	5.479178381759634e-15	7.799525682079806e-17
78000000	0.003762327006299319	-3.1706336539117406e-22	-2.0271345467530896e-22	1.4373041489585725e-12	1.72673623901691e-14	0.0024753459845036903	-1.2885798145310493e-21	6.392507522833388e-17	1.7530607584113068e-16	5.479178381759634e-15	7.799525682079806e-17
78100000	0.003762327006299319	-3.1706336539117406e-22	-2.0271345467530896e-22	1.4373041489585725e-12	1.72673623901691e-14	0.0024753459845036903	-1.28856279091469e-21	6.392507522833388e-17	1.7530607584113068e-16	5.479178381759634e-15	7.799525682079806e-17
78200000	0.003762327006299319	-3.1706336539117406e-22	-2.0271345467530896e-22	1.4373041489585725e-12	1.72673623901691e-14	0.0024753459845036903	-1.288545767298331e-21	6.392507522833388e-17	1.7530607584113068e-16	5.479178381759634e-15	7.799525682079806e-17
78300000	0.003762327006299319	-3.1706336539117406e-22	-2.0271345467530896e-22	1.4373041489585725e-12	1.72673623901691e-14	0.0024753459845036903	-1.2885287436819716e-21	6.392507522833388e-17	1.7530607584113068e-16	5.479178381759634e-15	7.799525682079806e-17
78400000	0.003762327006299319	-3.1706336539117406e-22	-2.0271345467530896e-22	1.4373041489585725e-12	1.72673623901691e-14	0.0024753459845036903	-1.2885117200656126e-21	6.392507522833388e-17	1.7530607584113068e-16	5.479178381759634e-15	7.799525682079806e-17
78500000	0.003762327006299319	-3.1706336539117406e-22	-2.0271345467530896e-22	1.4373041489585725e-12	1.72673623901691e-14	0.0024753459845036903	-1.2884946964492533e-21	6.392507522833388e-17	1.7530607584113068e-16	5.479178381759634e-15	7.799525682079806e-17
78600000	0.003762327006299319	-3.1706336539117406e-22	-2.0271345467530896e-22	1.4373041489585725e-12	1.72673623901691e-14	0.0024753459845036903	-1.2884776728328942e-21	6.392507522833388e-17	1.7530607584113068e-16	5.479178381759634e-15	7.799525682079806e-17
78700000	0.003762327006299319	-3.1706336539117406e-22	-2.0271345467530896e-22	1.4373041489585725e-12	1.72673623901691e-14	0.0024753459845036903	-1.2884606492165351e-21	6.392507522833388e-17	1.7530607584113068e-16	5.479178381759634e-15	7.799525682079806e-17
78800000	0.003762327006299319	-3.1706336539117406e-22	-2.0271345467530896e-22	1.4373041489585725e-12	1.72673623901691e-14	0.0024753459845036903	-1.2884436256001758e-21	6.392507522833388e-17	1.7530607584113068e-16	5.479178381759634e-15	7.799525682079806e-17
78900000	0.003762327006299319	-3.1706336539117406e-22	-2.0271345467530896e-22	1.4373041489585725e-12	1.72673623901691e-14	0.0024753459845036903	-1.2884266019838167e-21	6.392507522833388e-17	1.7530607584113068e-16	5.479178381759634e-15	7.799525682079806e-17
79000000	0.003762327006299319	-3.1706336539117406e-22	-2.0271345467530896e-22	1.4373041489585725e-12	1.72673623901691e-14	0.0024753459845036903	-1.2884095783674575e-21	6.392507522833388e-17	1.7530607584113068e-16	5.479178381759634e-15	7.799525682079806e-17
79100000	0.003762327006299319	-3.1706336539117406e-22	-2.0271345467530896e-22	1.4373041489585725e-12	1.72673623901691e-14	0.0024753459845036903	-1.2883925547510984e-21	6.392507522833388e-17	1.7530607584113068e-16	5.479178381759634e-15	7.799525682079806e-17
79200000	0.003762327006299319	-3.1706336539117406e-22	-2.0271345467530896e-22	1.4373041489585725e-12	1.72673623901691e-14	0.0024753459845036903	-1.2883755311347391e-21	6.392507522833388e-17	1.7530607584113068e-16	5.479178381759634e-15	7.799525682079806e-17
79300000	0.003762327006299319	-3.1706336539117406e-22	-2.0271345467530896e-22	1.4373041489585725e-12	1.72673623901691e-14	0.0024753459845036903	-1.28835850751838e-21	6.392507522833388e-17	1.7530607584113068e-16	5.479178381759634e-15	7.799525682079806e-17
79400000	0.003762327006299319	-3.1706336539117406e-22	-2.0271345467530896e-22	1.4373041489585725e-12	1.72673623901691e-14	0.0024753459845036903	-1.2883414839020208e-21	6.392507522833388e-17	1.7530607584113068e-16	5.479178381759634e-15	7.799525682079806e-17
79500000	0.003762327006299319	-3.1706336539117406e-22	-2.0271345467530896e-22	1.4373041489585725e-12	1.72673623901691e-14	0.0024753459845036903	-1.2883244602856617e-21	6.392507522833388e-17	1.7530607584113068e-16	5.479178381759634e-15	7.799525682079806e-17
79600000	0.003762327006299319	-3.1706336539117406e-22	-2.0271345467530896e-22	1.4373041489585725e-12	1.72673623901691e-14	0.0024753459845036903	-1.2883074366693026e-21	6.392507522833388e-17	1.7530607584113068e-16	5.479178381759634e-15	7.799525682079806e-17
79700000	0.003762327006299319	-3.1706336539117406e-22	-2.0271345467530896e-22	1.4373041489585725e-12	1.72673623901691e-14	0.0024753459845036903	-1.2882904130529433e-21	6.392507522833388e-17	1.7530607584113068e-16	5.479178381759634e-15	7.799525682079806e-17
79800000	0.003762327006299319	-3.1706336539117406e-22	-2.0271345467530896e-22	1.4373041489585725e-12	1.72673623901691e-14	0.0024753459845036903	-1.2882733894365842e-21	6.392507522833388e-17	1.7530607584113068e-16	5.479178381759634e-15	7.799525682079806e-17
79900000	0.003762327006299319	-3.1706336539117406e-22	-2.0271345467530896e-22	1.4373041489585725e-12	1.72673623901691e-14	0.0024753459845036903	-1.288256365820225e-21	6.392507522833388e-17	1.7530607584113068e-16	5.479178381759634e-15	7.799525682079806e-17
80000000	0.003762327006299319	-3.1706336539117406e-22	-2.0271345467530896e-22	1.4373041489585725e-12	1.72673623901691e-14	0.0024753459845036903	-1.2882393422038659e-21	6.392507522833388e-17	1.7530607584113068e-16	5.479178381759634e-15	7.799525682079806e-17
80100000	0.003762327006299319	-3.1706336539117406e-22	-2.0271345467530896e-22	1.4373041489585725e-12	1.72673623901691e-14	0.0024753459845036903	-1.2882223185875066e-21	6.392507522833388e-17	1.7530607584113068e-16	5.479178381759634e-15	7.799525682079806e-17
80200000	0.003762327006299319	-3.1706336539117406e-22	-2.0271345467530896e-22	1.4373041489585725e-12	1.72673623901691e-14	0.0024753459845036903	-1.2882052949711475e-21	6.392507522833388e-17	1.7530607584113068e-16	5.479178381759634e-15	7.799525682079806e-17
80300000	0.003762327006299319	-3.1706336539117406e-22	-2.0271345467530896e-22	1.4373041489585725e-12	1.72673623901691e-14	0.0024753459845036903	-1.2881882713547884e-21	6.392507522833388e-17	1.7530607584113068e-16	5.479178381759634e-15	7.799525682079806e-17
80400000	0.003762327006299319	-3.1706336539117406e-22	-2.0271345467530896e-22	1.4373041489585725e-12	1.72673623901691e-14	0.0024753459845036903	-1.2881712477384291e-21	6.392507522833388e-17	1.7530607584113068e-16	5.479178381759634e-15	7.799525682079806e-17
80500000	0.003762327006299319	-3.1706336539117406e-22	-2.0271345467530896e-22	1.4373041489585725e-12	1.72673623901691e-14	0.0024753459845036903	-1.28815422412207e-21	6.392507522833388e-17	1.7530607584113068e-16	5.479178381759634e-15	7.799525682079806e-17
80600000	0.003762327006299319	-3.1706336539117406e-22	-2.0271345467530896e-22	1.4373041489585725e-12	1.72673623901691e-14	0.0024753459845036903	-1.2881372005057108e-21	6.392507522833388e-17	1.7530607584113068e-16	5.479178381759634e-15	7.799525682079806e-17
80700000	0.003762327006299319	-3.1706336539117406e-22	-2.0271345467530896e-22	1.4373041489585725e-12	1.72673623901691e-14	0.0024753459845036903	-1.2881201768893517e-21	6.392507522833388e-17	1.7530607584113068e-16	5.479178381759634e-15	7.799525682079806e-17
80800000	0.003762327006299319	-3.1706336539117406e-22	-2.0271345467530896e-22	1.4373041489585725e-12	1.72673623901691e-14	0.0024753459845036903	-1.2881031532729924e-21	6.392507522833388e-17	1.7530607584113068e-16	5.479178381759634e-15	7.799525682079806e-17
80900000	0.003762327006299319	-3.1706336539117406e-22	-2.0271345467530896e-22	1.4373041489585725e-12	1.72673623901691e-14	0.0024753459845036903	-1.2880861296566333e-21	6.392507522833388e-17	1.7530607584113068e-16	5.479178381759634e-15	7.799525682079806e-17
81000000	0.003762327006299319	-3.1706336539117406e-22	-2.0271345467530896e-22	1.4373041489585725e-12	1.72673623901691e-14	0.0024753459845036903	-1.288069106040274e-21	6.392507522833388e-17	1.7530607584113068e-16	5.479178381759634e-15	7.799525682079806e-17
81100000	0.003762327006299319	-3.1706336539117406e-22	-2.0271345467530896e-22	1.4373041489585725e-12	1.72673623901691e-14	0.0024753459845036903	-1.288052082423915e-21	6.392507522833388e-17	1.7530607584113068e-16	5.479178381759634e-15	7.799525682079806e-17
81200000	0.003762327006299319	-3.1706336539117406e-22	-2.0271345467530896e-22	1.4373041489585725e-12	1.72673623901691e-14	0.0024753459845036903	-1.2880350588075559e-21	6.392507522833388e-17	1.7530607584113068e-16	5.479178381759634e-15	7.799525682079806e-17
81300000	0.003762327006299319	-3.1706336539117406e-22	-2.0271345467530896e-22	1.4373041489585725e-12	1.72673623901691e-14	0.0024753459845036903	-1.2880180351911966e-21	6.392507522833388e-17	1.7530607584113068e-16	5.479178381759634e-15	7.799525682079806e-17
81400000	0.003762327006299319	-3.1706336539117406e-22	-2.0271345467530896e-22	1.4373041489585725e-12	1.72673623901691e-14	0.0024753459845036903	-1.2880010115748375e-21	6.392507522833388e-17	1.7530607584113068e-16	5.479178381759634e-15	7.799525682079806e-17
81500000	0.003762327006299319	-3.1706336539117406e-22	-2.0271345467530896e-22	1.4373041489585725e-12	1.72673623901691e-14	0.0024753459845036903	-1.2879839879584782e-21	6.392507522833388e-17	1.7530607584113068e-16	5.479178381759634e-15	7.799525682079806e-17
81600000	0.003762327006299319	-3.1706336539117406e-22	-2.0271345467530896e-22	1.4373041489585725e-12	1.72673623901691e-14	0.0024753459845036903	-1.2879669643421192e-21	6.392507522833388e-17	1.7530607584113068e-16	5.479178381759634e-15	7.799525682079806e-17
81700000	0.003762327006299319	-3.1706336539117406e-22	-2.0271345467530896e-22	1.4373041489585725e-12	1.72673623901691e-14	0.0024753459845036903	-1.2879499407257599e-21	6.392507522833388e-17	1.7530607584113068e-16	5.479178381759634e-15	7.799525682079806e-17
81800000	0.003762327006299319	-3.1706336539117406e-22	-2.0271345467530896e-22	1.4373041489585725e-12	1.72673623901691e-14	0.0024753459845036903	-1.2879329171094008e-21	6.392507522833388e-17	1.7530607584113068e-16	5.479178381759634e-15	7.799525682079806e-17
81900000	0.003762327006299319	-3.1706336539117406e-22	-2.0271345467530896e-22	1.4373041489585725e-12	1.72673623901691e-14	0.0024753459845036903	-1.2879158934930415e-21	6.392507522833388e-17	1.7530607584113068e-16	5.479178381759634e-15	7.799525682079806e-17
82000000	0.003762327006299319	-3.1706336539117406e-22	-2.0271345467530896e-22	1.4373041489585725e-12	1.72673623901691e-14	0.0024753459845036903	-1.2878988698766824e-21	6.392507522833388e-17	1.7530607584113068e-16	5.479178381759634e-15	7.799525682079806e-17
82100000	0.003762327006299319	-3.1706336539117406e-22	-2.0271345467530896e-22	1.4373041489585725e-12	1.72673623901691e-14	0.0024753459845036903	-1.2878818462603233e-21	6.392507522833388e-17	1.7530607584113068e-16	5.479178381759634e-15	7.799525682079806e-17
82200000	0.003762327006299319	-3.1706336539117406e-22	-2.0271345467530896e-22	1.4373041489585725e-12	1.72673623901691e-14	0.0024753459845036903	-1.287864822643964e-21	6.392507522833388e-17	1.7530607584113068e-16	5.479178381759634e-15	7.799525682079806e-17
82300000	0.003762327006299319	-3.1706336539117406e-22	-2.0271345467530896e-22	1.4373041489585725e-12	1.72673623901691e-14	0.0024753459845036903	-1.287847799027605e-21	6.392507522833388e-17	1.7530607584113068e-16	5.479178381759634e-15	7.799525682079806e-17
82400000	0.003762327006299319	-3.1706336539117406e-22	-2.0271345467530896e-22	1.4373041489585725e-12	1.72673623901691e-14	0.0024753459845036903	-1.2878307754112457e-21	6.392507522833388e-17	1.7530607584113068e-16	5.479178381759634e-15	7.799525682079806e-17
82500000	0.003762327006299319	-3.1706336539117406e-22	-2.0271345467530896e-22	1.4373041489585725e-12	1.72673623901691e-14	0.0024753459845036903	-1.2878137517948866e-21	6.392507522833388e-17	1.7530607584113068e-16	5.479178381759634e-15	7.799525682079806e-17
82600000	0.003762327006299319	-3.1706336539117406e-22	-2.0271345467530896e-22	1.4373041489585725e-12	1.72673623901691e-14	0.0024753459845036903	-1.2877967281785273e-21	6.392507522833388e-17	1.7530607584113068e-16	5.479178381759634e-15	7.799525682079806e-17
82700000	0.003762327006299319	-3.1706336539117406e-22	-2.0271345467530896e-22	1.4373041489585725e-12	1.72673623901691e-14	0.0024753459845036903	-1.2877797045621683e-21	6.392507522833388e-17	1.7530607584113068e-16	5.479178381759634e-15	7.799525682079806e-17
82800000	0.003762327006299319	-3.1706336539117406e-22	-2.0271345467530896e-22	1.4373041489585725e-12	1.72673623901691e-14	0.0024753459845036903	-1.2877626809458092e-21	6.392507522833388e-17	1.7530607584113068e-16	5.479178381759634e-15	7.799525682079806e-17
82900000	0.003762327006299319	-3.1706336539117406e-22	-2.0271345467530896e-22	1.4373041489585725e-12	1.72673623901691e-14	0.0024753459845036903	-1.2877456573294499e-21	6.392507522833388e-17	1.7530607584113068e-16	5.479178381759634e-15	7.799525682079806e-17
83000000	0.003762327006299319	-3.1706336539117406e-22	-2.0271345467530896e-22	1.4373041489585725e-12	1.72673623901691e-14	0.0024753459845036903	-1.2877286337130908e-21	6.392507522833388e-17	1.7530607584113068e-16	5.479178381759634e-15	7.799525682079806e-17
83100000	0.003762327006299319	-3.1706336539117406e-22	-2.0271345467530896e-22	1.4373041489585725e-12	1.72673623901691e-14	0.0024753459845036903	-1.2877116100967315e-21	6.392507522833388e-17	1.7530607584113068e-16	5.479178381759634e-15	7.799525682079806e-17
83200000	0.003762327006299319	-3.1706336539117406e-22	-2.0271345467530896e-22	1.4373041489585725e-12	1.72673623901691e-14	0.0024753459845036903	-1.2876945864803725e-21	6.392507522833388e-17	1.7530607584113068e-16	5.479178381759634e-15	7.799525682079806e-17
83300000	0.003762327006299319	-3.1706336539117406e-22	-2.0271345467530896e-22	1.4373041489585725e-12	1.72673623901691e-14	0.0024753459845036903	-1.2876775628640132e-21	6.392507522833388e-17	1.7530607584113068e-16	5.479178381759634e-15	7.799525682079806e-17
83400000	0.003762327006299319	-3.1706336539117406e-22	-2.0271345467530896e-22	1.4373041489585725e-12	1.72673623901691e-14	0.0024753459845036903	-1.287660539247654e-21	6.392507522833388e-17	1.7530607584113068e-16	5.479178381759634e-15	7.799525682079806e-17
83500000	0.003762327006299319	-3.1706336539117406e-22	-2.0271345467530896e-22	1.4373041489585725e-12	1.72673623901691e-14	0.0024753459845036903	-1.2876435156312948e-21	6.392507522833388e-17	1.7530607584113068e-16	5.479178381759634e-15	7.799525682079806e-17
83600000	0.003762327006299319	-3.1706336539117406e-22	-2.0271345467530896e-22	1.4373041489585725e-12	1.72673623901691e-14	0.00247534598450369	-1.2876264920149357e-21	6.392507522833388e-17	1.7530607584113068e-16	5.479178381759634e-15	7.799525682079806e-17
83700000	0.003762327006299319	-3.1706336539117406e-22	-2.0271345467530896e-22	1.4373041489585725e-12	1.72673623901691e-14	0.00247534598450369	-1.2876094683985766e-21	6.392507522833388e-17	1.7530607584113068e-16	5.479178381759634e-15	7.799525682079806e-17
83800000	0.003762327006299319	-3.1706336539117406e-22	-2.0271345467530896e-22	1.4373041489585725e-12	1.72673623901691e-14	0.00247534598450369	-1.2875924447822174e-21	6.392507522833388e-17	1.7530607584113068e-16	5.479178381759634e-15	7.799525682079806e-17
83900000	0.003762327006299319	-3.1706336539117406e-22	-2.0271345467530896e-22	1.4373041489585725e-12	1.72673623901691e-14	0.00247534598450369	-1.2875754211658583e-21	6.392507522833388e-17	1.7530607584113068e-16	5.479178381759634e-15	7.799525682079806e-17
84000000	0.003762327006299319	-3.1706336539117406e-22	-2.0271345467530896e-22	1.4373041489585725e-12	1.72673623901691e-14	0.00247534598450369	-1.287558397549499e-21	6.392507522833388e-17	1.7530607584113068e-16	5.479178381759634e-15	7.799525682079806e-17
84100000	0.003762327006299319	-3.1706336539117406e-22	-2.0271345467530896e-22	1.4373041489585725e-12	1.72673623901691e-14	0.00247534598450369	-1.28754137393314e-21	6.392507522833388e-17	1.7530607584113068e-16	5.479178381759634e-15	7.799525682079806e-17
84200000	0.003762327006299319	-3.1706336539117406e-22	-2.0271345467530896e-22	1.4373041489585725e-12	1.72673623901691e-14	0.00247534598450369	-1.2875243503167806e-21	6.392507522833388e-17	1.7530607584113068e-16	5.479178381759634e-15	7.799525682079806e-17
84300000	0.003762327006299319	-3.1706336539117406e-22	-2.0271345467530896e-22	1.4373041489585725e-12	1.72673623901691e-14	0.00247534598450369	-1.2875073267004216e-21	6.392507522833388e-17	1.7530607584113068e-16	5.479178381759634e-15	7.799525682079806e-17
84400000	0.003762327006299319	-3.1706336539117406e-22	-2.0271345467530896e-22	1.4373041489585725e-12	1.72673623901691e-14	0.00247534598450369	-1.2874903030840625e-21	6.392507522833388e-17	1.7530607584113068e-16	5.479178381759634e-15	7.799525682079806e-17
84500000	0.003762327006299319	-3.1706336539117406e-22	-2.0271345467530896e-22	1.4373041489585725e-12	1.72673623901691e-14	0.00247534598450369	-1.2874732794677032e-21	6.392507522833388e-17	1.7530607584113068e-16	5.479178381759634e-15	7.799525682079806e-17
84600000	0.003762327006299319	-3.1706336539117406e-22	-2.0271345467530896e-22	1.4373041489585725e-12	1.72673623901691e-14	0.00247534598450369	-1.2874562558513441e-21	6.392507522833388e-17	1.7530607584113068e-16	5.479178381759634e-15	7.799525682079806e-17
84700000	0.003762327006299319	-3.1706336539117406e-22	-2.0271345467530896e-22	1.4373041489585725e-12	1.72673623901691e-14	0.00247534598450369	-1.2874392322349848e-21	6.392507522833388e-17	1.7530607584113068e-16	5.479178381759634e-15	7.799525682079806e-17
84800000	0.003762327006299319	-3.1706336539117406e-22	-2.0271345467530896e-22	1.4373041489585725e-12	1.72673623901691e-14	0.00247534598450369	-1.2874222086186257e-21	6.392507522833388e-17	1.7530607584113068e-16	5.479178381759634e-15	7.799525682079806e-17
84900000	0.003762327006299319	-3.1706336539117406e-22	-2.0271345467530896e-22	1.4373041489585725e-12	1.72673623901691e-14	0.00247534598450369	-1.2874051850022665e-21	6.392507522833388e-17	1.7530607584113068e-16	5.479178381759634e-15	7.799525682079806e-17
85000000	0.003762327006299319	-3.1706336539117406e-22	-2.0271345467530896e-22	1.4373041489585725e-12	1.72673623901691e-14	0.00247534598450369	-1.2873881613859074e-21	6.392507522833388e-17	1.7530607584113068e-16	5.479178381759634e-15	7.799525682079806e-17
85100000	0.003762327006299319	-3.1706336539117406e-22	-2.0271345467530896e-22	1.4373041489585725e-12	1.72673623901691e-14	0.00247534598450369	-1.2873711377695481e-21	6.392507522833388e-17	1.7530607584113068e-16	5.479178381759634e-15	7.799525682079806e-17
85200000	0.003762327006299319	-3.1706336539117406e-22	-2.0271345467530896e-22	1.4373041489585725e-12	1.72673623901691e-14	0.00247534598450369	-1.287354114153189e-21	6.392507522833388e-17	1.7530607584113068e-16	5.479178381759634e-15	7.799525682079806e-17
85300000	0.003762327006299319	-3.1706336539117406e-22	-2.0271345467530896e-22	1.4373041489585725e-12	1.72673623901691e-14	0.00247534598450369	-1.28733709053683e-21	6.392507522833388e-17	1.7530607584113068e-16	5.479178381759634e-15	7.799525682079806e-17
85400000	0.003762327006299319	-3.1706336539117406e-22	-2.0271345467530896e-22	1.4373041489585725e-12	1.72673623901691e-14	0.00247534598450369	-1.2873200669204707e-21	6.392507522833388e-17	1.7530607584113068e-16	5.479178381759634e-15	7.799525682079806e-17
85500000	0.003762327006299319	-3.1706336539117406e-22	-2.0271345467530896e-22	1.4373041489585725e-12	1.72673623901691e-14	0.00247534598450369	-1.2873030433041116e-21	6.392507522833388e-17	1.7530607584113068e-16	5.479178381759634e-15	7.799525682079806e-17
85600000	0.003762327006299319	-3.1706336539117406e-22	-2.0271345467530896e-22	1.4373041489585725e-12	1.72673623901691e-14	0.00247534598450369	-1.2872860196877523e-21	6.392507522833388e-17	1.7530607584113068e-16	5.479178381759634e-15	7.799525682079806e-17
85700000	0.003762327006299319	-3.1706336539117406e-22	-2.0271345467530896e-22	1.4373041489585725e-12	1.72673623901691e-14	0.00247534598450369	-1.2872689960713932e-21	6.392507522833388e-17	1.7530607584113068e-16	5.479178381759634e-15	7.799525682079806e-17
85800000	0.003762327006299319	-3.1706336539117406e-22	-2.0271345467530896e-22	1.4373041489585725e-12	1.72673623901691e-14	0.00247534598450369	-1.287251972455034e-21	6.392507522833388e-17	1.7530607584113068e-16	5.479178381759634e-15	7.799525682079806e-17
85900000	0.003762327006299319	-3.1706336539117406e-22	-2.0271345467530896e-22	1.4373041489585725e-12	1.72673623901691e-14	0.00247534598450369	-1.2872349488386749e-21	6.392507522833388e-17	1.7530607584113068e-16	5.479178381759634e-15	7.799525682079806e-17
86000000	0.003762327006299319	-3.1706336539117406e-22	-2.0271345467530896e-22	1.4373041489585725e-12	1.72673623901691e-14	0.00247534598450369	-1.2872179252223156e-21	6.392507522833388e-17	1.7530607584113068e-16	5.479178381759634e-15	7.799525682079806e-17
86100000	0.003762327006299319	-3.1706336539117406e-22	-2.0271345467530896e-22	1.4373041489585725e-12	1.72673623901691e-14	0.00247534598450369	-1.2872009016059565e-21	6.392507522833388e-17	1.7530607584113068e-16	5.479178381759634e-15	7.799525682079806e-17
86200000	0.003762327006299319	-3.1706336539117406e-22	-2.0271345467530896e-22	1.4373041489585725e-12	1.72673623901691e-14	0.00247534598450369	-1.2871838779895974e-21	6.392507522833388e-17	1.7530607584113068e-16	5.479178381759634e-15	7.799525682079806e-17
86300000	0.003762327006299319	-3.1706336539117406e-22	-2.0271345467530896e-22	1.4373041489585725e-12	1.72673623901691e-14	0.00247534598450369	-1.2871668543732381e-21	6.392507522833388e-17	1.7530607584113068e-16	5.479178381759634e-15	7.799525682079806e-17
86400000	0.003762327006299319	-3.1706336539117406e-22	-2.0271345467530896e-22	1.4373041489585725e-12	1.72673623901691e-14	0.00247534598450369	-1.287149830756879e-21	6.392507522833388e-17	1.7530607584113068e-16	5.479178381759634e-15	7.799525682079806e-17
86500000	0.003762327006299319	-3.1706336539117406e-22	-2.0271345467530896e-22	1.4373041489585725e-12	1.72673623901691e-14	0.00247534598450369	-1.2871328071405198e-21	6.392507522833388e-17	1.7530607584113068e-16	5.479178381759634e-15	7.799525682079806e-17
86600000	0.003762327006299319	-3.1706336539117406e-22	-2.0271345467530896e-22	1.4373041489585725e-12	1.72673623901691e-14	0.00247534598450369	-1.2871157835241607e-21	6.392507522833388e-17	1.7530607584113068e-16	5.479178381759634e-15	7.799525682079806e-17
86700000	0.003762327006299319	-3.1706336539117406e-22	-2.0271345467530896e-22	1.4373041489585725e-12	1.72673623901691e-14	0.00247534598450369	-1.2870987599078014e-21	6.392507522833388e-17	1.7530607584113068e-16	5.479178381759634e-15	7.799525682079806e-17
86800000	0.003762327006299319	-3.1706336539117406e-22	-2.0271345467530896e-22	1.4373041489585725e-12	1.72673623901691e-14	0.00247534598450369	-1.2870817362914423e-21	6.392507522833388e-17	1.7530607584113068e-16	5.479178381759634e-15	7.799525682079806e-17
86900000	0.003762327006299319	-3.1706336539117406e-22	-2.0271345467530896e-22	1.4373041489585725e-12	1.72673623901691e-14	0.00247534598450369	-1.2870647126750832e-21	6.392507522833388e-17	1.7530607584113068e-16	5.479178381759634e-15	7.799525682079806e-17
87000000	0.003762327006299319	-3.1706336539117406e-22	-2.0271345467530896e-22	1.4373041489585725e-12	1.72673623901691e-14	0.00247534598450369	-1.287047689058724e-21	6.392507522833388e-17	1.7530607584113068e-16	5.479178381759634e-15	7.799525682079806e-17
87100000	0.003762327006299319	-3.1706336539117406e-22	-2.0271345467530896e-22	1.4373041489585725e-12	1.72673623901691e-14	0.00247534598450369	-1.2870306654423649e-21	6.392507522833388e-17	1.7530607584113068e-16	5.479178381759634e-15	7.799525682079806e-17
87200000	0.003762327006299319	-3.1706336539117406e-22	-2.0271345467530896e-22	1.4373041489585725e-12	1.72673623901691e-14	0.00247534598450369	-1.2870136418260056e-21	6.392507522833388e-17	1.7530607584113068e-16	5.479178381759634e-15	7.799525682079806e-17
87300000	0.003762327006299319	-3.1706336539117406e-22	-2.0271345467530896e-22	1.4373041489585725e-12	1.72673623901691e-14	0.00247534598450369	-1.2869966182096465e-21	6.392507522833388e-17	1.7530607584113068e-16	5.479178381759634e-15	7.799525682079806e-17
87400000	0.003762327006299319	-3.1706336539117406e-22	-2.0271345467530896e-22	1.4373041489585725e-12	1.72673623901691e-14	0.00247534598450369	-1.2869795945932872e-21	6.392507522833388e-17	1.7530607584113068e-16	5.479178381759634e-15	7.799525682079806e-17
87500000	0.003762327006299319	-3.1706336539117406e-22	-2.0271345467530896e-22	1.4373041489585725e-12	1.72673623901691e-14	0.00247534598450369	-1.2869625709769282e-21	6.392507522833388e-17	1.7530607584113068e-16	5.479178381759634e-15	7.799525682079806e-17
87600000	0.003762327006299319	-3.1706336539117406e-22	-2.0271345467530896e-22	1.4373041489585725e-12	1.72673623901691e-14	0.00247534598450369	-1.2869455473605689e-21	6.392507522833388e-17	1.7530607584113068e-16	5.479178381759634e-15	7.799525682079806e-17
87700000	0.003762327006299319	-3.1706336539117406e-22	-2.0271345467530896e-22	1.4373041489585725e-12	1.72673623901691e-14	0.00247534598450369	-1.2869285237442098e-21	6.392507522833388e-17	1.7530607584113068e-16	5.479178381759634e-15	7.799525682079806e-17
87800000	0.003762327006299319	-3.1706336539117406e-22	-2.0271345467530896e-22	1.4373041489585725e-12	1.72673623901691e-14	0.00247534598450369	-1.2869115001278507e-21	6.392507522833388e-17	1.7530607584113068e-16	5.479178381759634e-15	7.799525682079806e-17
87900000	0.003762327006299319	-3.1706336539117406e-22	-2.0271345467530896e-22	1.4373041489585725e-12	1.72673623901691e-14	0.00247534598450369	-1.2868944765114914e-21	6.392507522833388e-17	1.7530607584113068e-16	5.479178381759634e-15	7.799525682079806e-17
88000000	0.003762327006299319	-3.1706336539117406e-22	-2.0271345467530896e-22	1.4373041489585725e-12	1.72673623901691e-14	0.00247534598450369	-1.2868774528951323e-21	6.392507522833388e-17	1.7530607584113068e-16	5.479178381759634e-15	7.799525682079806e-17
88100000	0.003762327006299319	-3.1706336539117406e-22	-2.0271345467530896e-22	1.4373041489585725e-12	1.72673623901691e-14	0.00247534598450369	-1.286860429278773e-21	6.392507522833388e-17	1.7530607584113068e-16	5.479178381759634e-15	7.799525682079806e-17
88200000	0.003762327006299319	-3.1706336539117406e-22	-2.0271345467530896e-22	1.4373041489585725e-12	1.72673623901691e-14	0.00247534598450369	-1.286843405662414e-21	6.392507522833388e-17	1.7530607584113068e-16	5.479178381759634e-15	7.799525682079806e-17
88300000	0.003762327006299319	-3.1706336539117406e-22	-2.0271345467530896e-22	1.4373041489585725e-12	1.72673623901691e-14	0.00247534598450369	-1.2868263820460547e-21	6.392507522833388e-17	1.7530607584113068e-16	5.479178381759634e-15	7.799525682079806e-17
88400000	0.003762327006299319	-3.1706336539117406e-22	-2.0271345467530896e-22	1.4373041489585725e-12	1.72673623901691e-14	0.00247534598450369	-1.2868093584296956e-21	6.392507522833388e-17	1.7530607584113068e-16	5.479178381759634e-15	7.799525682079806e-17
88500000	0.003762327006299319	-3.1706336539117406e-22	-2.0271345467530896e-22	1.4373041489585725e-12	1.72673623901691e-14	0.00247534598450369	-1.2867923348133363e-21	6.392507522833388e-17	1.7530607584113068e-16	5.479178381759634e-15	7.799525682079806e-17
88600000	0.003762327006299319	-3.1706336539117406e-22	-2.0271345467530896e-22	1.4373041489585725e-12	1.72673623901691e-14	0.00247534598450369	-1.2867753111969773e-21	6.392507522833388e-17	1.7530607584113068e-16	5.479178381759634e-15	7.799525682079806e-17
88700000	0.003762327006299319	-3.1706336539117406e-22	-2.0271345467530896e-22	1.4373041489585725e-12	1.72673623901691e-14	0.00247534598450369	-1.2867582875806182e-21	6.392507522833388e-17	1.7530607584113068e-16	5.479178381759634e-15	7.799525682079806e-17
88800000	0.003762327006299319	-3.1706336539117406e-22	-2.0271345467530896e-22	1.4373041489585725e-12	1.72673623901691e-14	0.00247534598450369	-1.2867412639642589e-21	6.392507522833388e-17	1.7530607584113068e-16	5.479178381759634e-15	7.799525682079806e-17
88900000	0.003762327006299319	-3.1706336539117406e-22	-2.0271345467530896e-22	1.4373041489585725e-12	1.72673623901691e-14	0.00247534598450369	-1.2867242403478998e-21	6.392507522833388e-17	1.7530607584113068e-16	5.479178381759634e-15	7.799525682079806e-17
89000000	0.003762327006299319	-3.1706336539117406e-22	-2.0271345467530896e-22	1.4373041489585725e-12	1.72673623901691e-14	0.00247534598450369	-1.2867072167315405e-21	6.392507522833388e-17	1.7530607584113068e-16	5.479178381759634e-15	7.799525682079806e-17
89100000	0.003762327006299319	-3.1706336539117406e-22	-2.0271345467530896e-22	1.4373041489585725e-12	1.72673623901691e-14	0.00247534598450369	-1.2866901931151815e-21	6.392507522833388e-17	1.7530607584113068e-16	5.479178381759634e-15	7.799525682079806e-17
89200000	0.003762327006299319	-3.1706336539117406e-22	-2.0271345467530896e-22	1.4373041489585725e-12	1.72673623901691e-14	0.00247534598450369	-1.2866731694988222e-21	6.392507522833388e-17	1.7530607584113068e-16	5.479178381759634e-15	7.799525682079806e-17
89300000	0.003762327006299319	-3.1706336539117406e-22	-2.0271345467530896e-22	1.4373041489585725e-12	1.72673623901691e-14	0.00247534598450369	-1.286656145882463e-21	6.392507522833388e-17	1.7530607584113068e-16	5.479178381759634e-15	7.799525682079806e-17
89400000	0.003762327006299319	-3.1706336539117406e-22	-2.0271345467530896e-22	1.4373041489585725e-12	1.72673623901691e-14	0.00247534598450369	-1.2866391222661038e-21	6.392507522833388e-17	1.7530607584113068e-16	5.479178381759634e-15	7.799525682079806e-17
89500000	0.003762327006299319	-3.1706336539117406e-22	-2.0271345467530896e-22	1.4373041489585725e-12	1.72673623901691e-14	0.00247534598450369	-1.2866220986497447e-21	6.392507522833388e-17	1.7530607584113068e-16	5.479178381759634e-15	7.799525682079806e-17
89600000	0.003762327006299319	-3.1706336539117406e-22	-2.0271345467530896e-22	1.4373041489585725e-12	1.72673623901691e-14	0.00247534598450369	-1.2866050750333856e-21	6.392507522833388e-17	1.7530607584113068e-16	5.479178381759634e-15	7.799525682079806e-17
89700000	0.003762327006299319	-3.1706336539117406e-22	-2.0271345467530896e-22	1.4373041489585725e-12	1.72673623901691e-14	0.00247534598450369	-1.2865880514170264e-21	6.392507522833388e-17	1.7530607584113068e-16	5.479178381759634e-15	7.799525682079806e-17
89800000	0.003762327006299319	-3.1706336539117406e-22	-2.0271345467530896e-22	1.4373041489585725e-12	1.72673623901691e-14	0.00247534598450369	-1.2865710278006673e-21	6.392507522833388e-17	1.7530607584113068e-16	5.479178381759634e-15	7.799525682079806e-17
89900000	0.003762327006299319	-3.1706336539117406e-22	-2.0271345467530896e-22	1.4373041489585725e-12	1.72673623901691e-14	0.00247534598450369	-1.286554004184308e-21	6.392507522833388e-17	1.7530607584113068e-16	5.479178381759634e-15	7.799525682079806e-17
90000000	0.003762327006299319	-3.1706336539117406e-22	-2.0271345467530896e-22	1.4373041489585725e-12	1.72673623901691e-14	0.00247534598450369	-1.286536980567949e-21	6.392507522833388e-17	1.7530607584113068e-16	5.479178381759634e-15	7.799525682079806e-17
90100000	0.003762327006299319	-3.1706336539117406e-22	-2.0271345467530896e-22	1.4373041489585725e-12	1.72673623901691e-14	0.00247534598450369	-1.2865199569515896e-21	6.392507522833388e-17	1.7530607584113068e-16	5.479178381759634e-15	7.799525682079806e-17
90200000	0.003762327006299319	-3.1706336539117406e-22	-2.0271345467530896e-22	1.4373041489585725e-12	1.72673623901691e-14	0.00247534598450369	-1.2865029333352306e-21	6.392507522833388e-17	1.7530607584113068e-16	5.479178381759634e-15	7.799525682079806e-17
90300000	0.003762327006299319	-3.1706336539117406e-22	-2.0271345467530896e-22	1.4373041489585725e-12	1.72673623901691e-14	0.00247534598450369	-1.2864859097188715e-21	6.392507522833388e-17	1.7530607584113068e-16	5.479178381759634e-15	7.799525682079806e-17
90400000	0.003762327006299319	-3.1706336539117406e-22	-2.0271345467530896e-22	1.4373041489585725e-12	1.72673623901691e-14	0.00247534598450369	-1.2864688861025122e-21	6.392507522833388e-17	1.7530607584113068e-16	5.479178381759634e-15	7.799525682079806e-17
90500000	0.003762327006299319	-3.1706336539117406e-22	-2.0271345467530896e-22	1.4373041489585725e-12	1.72673623901691e-14	0.00247534598450369	-1.2864518624861531e-21	6.392507522833388e-17	1.7530607584113068e-16	5.479178381759634e-15	7.799525682079806e-17
90600000	0.003762327006299319	-3.1706336539117406e-22	-2.0271345467530896e-22	1.4373041489585725e-12	1.72673623901691e-14	0.00247534598450369	-1.2864348388697938e-21	6.392507522833388e-17	1.7530607584113068e-16	5.479178381759634e-15	7.799525682079806e-17
90700000	0.003762327006299319	-3.1706336539117406e-22	-2.0271345467530896e-22	1.4373041489585725e-12	1.72673623901691e-14	0.00247534598450369	-1.2864178152534347e-21	6.392507522833388e-17	1.7530607584113068e-16	5.479178381759634e-15	7.799525682079806e-17
90800000	0.003762327006299319	-3.1706336539117406e-22	-2.0271345467530896e-22	1.4373041489585725e-12	1.72673623901691e-14	0.00247534598450369	-1.2864007916370755e-21	6.392507522833388e-17	1.7530607584113068e-16	5.479178381759634e-15	7.799525682079806e-17
90900000	0.003762327006299319	-3.1706336539117406e-22	-2.0271345467530896e-22	1.4373041489585725e-12	1.72673623901691e-14	0.00247534598450369	-1.2863837680207164e-21	6.392507522833388e-17	1.7530607584113068e-16	5.479178381759634e-15	7.799525682079806e-17
91000000	0.003762327006299319	-3.1706336539117406e-22	-2.0271345467530896e-22	1.4373041489585725e-12	1.72673623901691e-14	0.00247534598450369	-1.2863667444043571e-21	6.392507522833388e-17	1.7530607584113068e-16	5.479178381759634e-15	7.799525682079806e-17
91100000	0.003762327006299319	-3.1706336539117406e-22	-2.0271345467530896e-22	1.4373041489585725e-12	1.72673623901691e-14	0.00247534598450369	-1.286349720787998e-21	6.392507522833388e-17	1.7530607584113068e-16	5.479178381759634e-15	7.799525682079806e-17
91200000	0.003762327006299319	-3.1706336539117406e-22	-2.0271345467530896e-22	1.4373041489585725e-12	1.72673623901691e-14	0.00247534598450369	-1.286332697171639e-21	6.392507522833388e-17	1.7530607584113068e-16	5.479178381759634e-15	7.799525682079806e-17
91300000	0.003762327006299319	-3.1706336539117406e-22	-2.0271345467530896e-22	1.4373041489585725e-12	1.72673623901691e-14	0.00247534598450369	-1.2863156735552797e-21	6.392507522833388e-17	1.7530607584113068e-16	5.479178381759634e-15	7.799525682079806e-17
91400000	0.003762327006299319	-3.1706336539117406e-22	-2.0271345467530896e-22	1.4373041489585725e-12	1.72673623901691e-14	0.0024753459845036903	-1.2862986499389206e-21	6.392507522833388e-17	1.7530607584113068e-16	5.479178381759634e-15	7.799525682079806e-17
91500000	0.003762327006299319	-3.1706336539117406e-22	-2.0271345467530896e-22	1.4373041489585725e-12	1.72673623901691e-14	0.0024753459845036903	-1.2862816263225613e-21	6.392507522833388e-17	1.7530607584113068e-16	5.479178381759634e-15	7.799525682079806e-17
91600000	0.003762327006299319	-3.1706336539117406e-22	-2.0271345467530896e-22	1.4373041489585725e-12	1.72673623901691e-14	0.0024753459845036903	-1.2862646027062022e-21	6.392507522833388e-17	1.7530607584113068e-16	5.479178381759634e-15	7.799525682079806e-17
91700000	0.003762327006299319	-3.1706336539117406e-22	-2.0271345467530896e-22	1.4373041489585725e-12	1.72673623901691e-14	0.0024753459845036903	-1.286247579089843e-21	6.392507522833388e-17	1.7530607584113068e-16	5.479178381759634e-15	7.799525682079806e-17
91800000	0.003762327006299319	-3.1706336539117406e-22	-2.0271345467530896e-22	1.4373041489585725e-12	1.72673623901691e-14	0.0024753459845036903	-1.2862305554734839e-21	6.392507522833388e-17	1.7530607584113068e-16	5.479178381759634e-15	7.799525682079806e-17
91900000	0.003762327006299319	-3.1706336539117406e-22	-2.0271345467530896e-22	1.4373041489585725e-12	1.72673623901691e-14	0.0024753459845036903	-1.2862135318571248e-21	6.392507522833388e-17	1.7530607584113068e-16	5.479178381759634e-15	7.799525682079806e-17
92000000	0.003762327006299319	-3.1706336539117406e-22	-2.0271345467530896e-22	1.4373041489585725e-12	1.72673623901691e-14	0.0024753459845036903	-1.2861965082407655e-21	6.392507522833388e-17	1.7530607584113068e-16	5.479178381759634e-15	7.799525682079806e-17
92100000	0.003762327006299319	-3.1706336539117406e-22	-2.0271345467530896e-22	1.4373041489585725e-12	1.72673623901691e-14	0.0024753459845036903	-1.2861794846244064e-21	6.392507522833388e-17	1.7530607584113068e-16	5.479178381759634e-15	7.799525682079806e-17
92200000	0.003762327006299319	-3.1706336539117406e-22	-2.0271345467530896e-22	1.4373041489585725e-12	1.72673623901691e-14	0.0024753459845036903	-1.2861624610080471e-21	6.392507522833388e-17	1.7530607584113068e-16	5.479178381759634e-15	7.799525682079806e-17
92300000	0.003762327006299319	-3.1706336539117406e-22	-2.0271345467530896e-22	1.4373041489585725e-12	1.72673623901691e-14	0.0024753459845036903	-1.286145437391688e-21	6.392507522833388e-17	1.7530607584113068e-16	5.479178381759634e-15	7.799525682079806e-17
92400000	0.003762327006299319	-3.1706336539117406e-22	-2.0271345467530896e-22	1.4373041489585725e-12	1.72673623901691e-14	0.0024753459845036903	-1.2861284137753288e-21	6.392507522833388e-17	1.7530607584113068e-16	5.479178381759634e-15	7.799525682079806e-17
92500000	0.003762327006299319	-3.1706336539117406e-22	-2.0271345467530896e-22	1.4373041489585725e-12	1.72673623901691e-14	0.0024753459845036903	-1.2861113901589697e-21	6.392507522833388e-17	1.7530607584113068e-16	5.479178381759634e-15	7.799525682079806e-17
92600000	0.003762327006299319	-3.1706336539117406e-22	-2.0271345467530896e-22	1.4373041489585725e-12	1.72673623901691e-14	0.0024753459845036903	-1.2860943665426106e-21	6.392507522833388e-17	1.7530607584113068e-16	5.479178381759634e-15	7.799525682079806e-17
92700000	0.003762327006299319	-3.1706336539117406e-22	-2.0271345467530896e-22	1.4373041489585725e-12	1.72673623901691e-14	0.0024753459845036903	-1.2860773429262513e-21	6.392507522833388e-17	1.7530607584113068e-16	5.479178381759634e-15	7.799525682079806e-17
92800000	0.003762327006299319	-3.1706336539117406e-22	-2.0271345467530896e-22	1.4373041489585725e-12	1.72673623901691e-14	0.0024753459845036903	-1.2860603193098922e-21	6.392507522833388e-17	1.7530607584113068e-16	5.479178381759634e-15	7.799525682079806e-17
92900000	0.003762327006299319	-3.1706336539117406e-22	-2.0271345467530896e-22	1.4373041489585725e-12	1.72673623901691e-14	0.0024753459845036903	-1.286043295693533e-21	6.392507522833388e-17	1.7530607584113068e-16	5.479178381759634e-15	7.799525682079806e-17
93000000	0.003762327006299319	-3.1706336539117406e-22	-2.0271345467530896e-22	1.4373041489585725e-12	1.72673623901691e-14	0.0024753459845036903	-1.2860262720771739e-21	6.392507522833388e-17	1.7530607584113068e-16	5.479178381759634e-15	7.799525682079806e-17
93100000	0.003762327006299319	-3.1706336539117406e-22	-2.0271345467530896e-22	1.4373041489585725e-12	1.72673623901691e-14	0.0024753459845036903	-1.2860092484608146e-21	6.392507522833388e-17	1.7530607584113068e-16	5.479178381759634e-15	7.799525682079806e-17
93200000	0.003762327006299319	-3.1706336539117406e-22	-2.0271345467530896e-22	1.4373041489585725e-12	1.72673623901691e-14	0.0024753459845036903	-1.2859922248444555e-21	6.392507522833388e-17	1.7530607584113068e-16	5.479178381759634e-15	7.799525682079806e-17
93300000	0.003762327006299319	-3.1706336539117406e-22	-2.0271345467530896e-22	1.4373041489585725e-12	1.72673623901691e-14	0.0024753459845036903	-1.2859752012280962e-21	6.392507522833388e-17	1.7530607584113068e-16	5.479178381759634e-15	7.799525682079806e-17
93400000	0.003762327006299319	-3.1706336539117406e-22	-2.0271345467530896e-22	1.4373041489585725e-12	1.72673623901691e-14	0.0024753459845036903	-1.2859581776117372e-21	6.392507522833388e-17	1.7530607584113068e-16	5.479178381759634e-15	7.799525682079806e-17
93500000	0.003762327006299319	-3.1706336539117406e-22	-2.0271345467530896e-22	1.4373041489585725e-12	1.72673623901691e-14	0.0024753459845036903	-1.285941153995378e-21	6.392507522833388e-17	1.7530607584113068e-16	5.479178381759634e-15	7.799525682079806e-17
93600000	0.003762327006299319	-3.1706336539117406e-22	-2.0271345467530896e-22	1.4373041489585725e-12	1.72673623901691e-14	0.0024753459845036903	-1.2859241303790188e-21	6.392507522833388e-17	1.7530607584113068e-16	5.479178381759634e-15	7.799525682079806e-17
93700000	0.003762327006299319	-3.1706336539117406e-22	-2.0271345467530896e-22	1.4373041489585725e-12	1.72673623901691e-14	0.0024753459845036903	-1.2859071067626597e-21	6.392507522833388e-17	1.7530607584113068e-16	5.479178381759634e-15	7.799525682079806e-17
93800000	0.003762327006299319	-3.1706336539117406e-22	-2.0271345467530896e-22	1.4373041489585725e-12	1.72673623901691e-14	0.0024753459845036903	-1.2858900831463004e-21	6.392507522833388e-17	1.7530607584113068e-16	5.479178381759634e-15	7.799525682079806e-17
93900000	0.003762327006299319	-3.1706336539117406e-22	-2.0271345467530896e-22	1.4373041489585725e-12	1.72673623901691e-14	0.0024753459845036903	-1.2858730595299413e-21	6.392507522833388e-17	1.7530607584113068e-16	5.479178381759634e-15	7.799525682079806e-17
94000000	0.003762327006299319	-3.1706336539117406e-22	-2.0271345467530896e-22	1.4373041489585725e-12	1.72673623901691e-14	0.0024753459845036903	-1.285856035913582e-21	6.392507522833388e-17	1.7530607584113068e-16	5.479178381759634e-15	7.799525682079806e-17
94100000	0.003762327006299319	-3.1706336539117406e-22	-2.0271345467530896e-22	1.4373041489585725e-12	1.72673623901691e-14	0.0024753459845036903	-1.285839012297223e-21	6.392507522833388e-17	1.7530607584113068e-16	5.479178381759634e-15	7.799525682079806e-17
94200000	0.003762327006299319	-3.1706336539117406e-22	-2.0271345467530896e-22	1.4373041489585725e-12	1.72673623901691e-14	0.0024753459845036903	-1.2858219886808637e-21	6.392507522833388e-17	1.7530607584113068e-16	5.479178381759634e-15	7.799525682079806e-17
94300000	0.003762327006299319	-3.1706336539117406e-22	-2.0271345467530896e-22	1.4373041489585725e-12	1.72673623901691e-14	0.0024753459845036903	-1.2858049650645046e-21	6.392507522833388e-17	1.7530607584113068e-16	5.479178381759634e-15	7.799525682079806e-17
94400000	0.003762327006299319	-3.1706336539117406e-22	-2.0271345467530896e-22	1.4373041489585725e-12	1.72673623901691e-14	0.0024753459845036903	-1.2857879414481455e-21	6.392507522833388e-17	1.7530607584113068e-16	5.479178381759634e-15	7.799525682079806e-17
94500000	0.003762327006299319	-3.1706336539117406e-22	-2.0271345467530896e-22	1.4373041489585725e-12	1.72673623901691e-14	0.0024753459845036903	-1.2857709178317863e-21	6.392507522833388e-17	1.7530607584113068e-16	5.479178381759634e-15	7.799525682079806e-17
94600000	0.003762327006299319	-3.1706336539117406e-22	-2.0271345467530896e-22	1.4373041489585725e-12	1.72673623901691e-14	0.0024753459845036903	-1.2857538942154272e-21	6.392507522833388e-17	1.7530607584113068e-16	5.479178381759634e-15	7.799525682079806e-17
94700000	0.003762327006299319	-3.1706336539117406e-22	-2.0271345467530896e-22	1.4373041489585725e-12	1.72673623901691e-14	0.0024753459845036903	-1.2857368705990679e-21	6.392507522833388e-17	1.7530607584113068e-16	5.479178381759634e-15	7.799525682079806e-17
94800000	0.003762327006299319	-3.1706336539117406e-22	-2.0271345467530896e-22	1.4373041489585725e-12	1.72673623901691e-14	0.0024753459845036903	-1.2857198469827088e-21	6.392507522833388e-17	1.7530607584113068e-16	5.479178381759634e-15	7.799525682079806e-17
94900000	0.003762327006299319	-3.1706336539117406e-22	-2.0271345467530896e-22	1.4373041489585725e-12	1.72673623901691e-14	0.0024753459845036903	-1.2857028233663495e-21	6.392507522833388e-17	1.7530607584113068e-16	5.479178381759634e-15	7.799525682079806e-17
95000000	0.003762327006299319	-3.1706336539117406e-22	-2.0271345467530896e-22	1.4373041489585725e-12	1.72673623901691e-14	0.0024753459845036903	-1.2856857997499905e-21	6.392507522833388e-17	1.7530607584113068e-16	5.479178381759634e-15	7.799525682079806e-17
95100000	0.003762327006299319	-3.1706336539117406e-22	-2.0271345467530896e-22	1.4373041489585725e-12	1.72673623901691e-14	0.0024753459845036903	-1.2856687761336312e-21	6.392507522833388e-17	1.7530607584113068e-16	5.479178381759634e-15	7.799525682079806e-17
95200000	0.003762327006299319	-3.1706336539117406e-22	-2.0271345467530896e-22	1.4373041489585725e-12	1.72673623901691e-14	0.0024753459845036903	-1.285651752517272e-21	6.392507522833388e-17	1.7530607584113068e-16	5.479178381759634e-15	7.799525682079806e-17
95300000	0.003762327006299319	-3.1706336539117406e-22	-2.0271345467530896e-22	1.4373041489585725e-12	1.72673623901691e-14	0.0024753459845036903	-1.285634728900913e-21	6.392507522833388e-17	1.7530607584113068e-16	5.479178381759634e-15	7.799525682079806e-17
95400000	0.003762327006299319	-3.1706336539117406e-22	-2.0271345467530896e-22	1.4373041489585725e-12	1.72673623901691e-14	0.0024753459845036903	-1.2856177052845537e-21	6.392507522833388e-17	1.7530607584113068e-16	5.479178381759634e-15	7.799525682079806e-17
95500000	0.003762327006299319	-3.1706336539117406e-22	-2.0271345467530896e-22	1.4373041489585725e-12	1.72673623901691e-14	0.0024753459845036903	-1.2856006816681946e-21	6.392507522833388e-17	1.7530607584113068e-16	5.479178381759634e-15	7.799525682079806e-17
95600000	0.003762327006299319	-3.1706336539117406e-22	-2.0271345467530896e-22	1.4373041489585725e-12	1.72673623901691e-14	0.0024753459845036903	-1.2855836580518354e-21	6.392507522833388e-17	1.7530607584113068e-16	5.479178381759634e-15	7.799525682079806e-17
95700000	0.003762327006299319	-3.1706336539117406e-22	-2.0271345467530896e-22	1.4373041489585725e-12	1.72673623901691e-14	0.0024753459845036903	-1.2855666344354763e-21	6.392507522833388e-17	1.7530607584113068e-16	5.479178381759634e-15	7.799525682079806e-17
95800000	0.003762327006299319	-3.1706336539117406e-22	-2.0271345467530896e-22	1.4373041489585725e-12	1.72673623901691e-14	0.0024753459845036903	-1.285549610819117e-21	6.392507522833388e-17	1.7530607584113068e-16	5.479178381759634e-15	7.799525682079806e-17
95900000	0.003762327006299319	-3.1706336539117406e-22	-2.0271345467530896e-22	1.4373041489585725e-12	1.72673623901691e-14	0.0024753459845036903	-1.285532587202758e-21	6.392507522833388e-17	1.7530607584113068e-16	5.479178381759634e-15	7.799525682079806e-17
96000000	0.003762327006299319	-3.1706336539117406e-22	-2.0271345467530896e-22	1.4373041489585725e-12	1.72673623901691e-14	0.0024753459845036903	-1.2855155635863988e-21	6.392507522833388e-17	1.7530607584113068e-16	5.479178381759634e-15	7.799525682079806e-17
96100000	0.003762327006299319	-3.1706336539117406e-22	-2.0271345467530896e-22	1.4373041489585725e-12	1.72673623901691e-14	0.0024753459845036903	-1.2854985399700396e-21	6.392507522833388e-17	1.7530607584113068e-16	5.479178381759634e-15	7.799525682079806e-17
96200000	0.003762327006299319	-3.1706336539117406e-22	-2.0271345467530896e-22	1.4373041489585725e-12	1.72673623901691e-14	0.0024753459845036903	-1.2854815163536805e-21	6.392507522833388e-17	1.7530607584113068e-16	5.479178381759634e-15	7.799525682079806e-17
96300000	0.003762327006299319	-3.1706336539117406e-22	-2.0271345467530896e-22	1.4373041489585725e-12	1.72673623901691e-14	0.0024753459845036903	-1.2854644927373212e-21	6.392507522833388e-17	1.7530607584113068e-16	5.479178381759634e-15	7.799525682079806e-17
96400000	0.003762327006299319	-3.1706336539117406e-22	-2.0271345467530896e-22	1.4373041489585725e-12	1.72673623901691e-14	0.0024753459845036903	-1.2854474691209621e-21	6.392507522833388e-17	1.7530607584113068e-16	5.479178381759634e-15	7.799525682079806e-17
96500000	0.003762327006299319	-3.1706336539117406e-22	-2.0271345467530896e-22	1.4373041489585725e-12	1.72673623901691e-14	0.0024753459845036903	-1.2854304455046028e-21	6.392507522833388e-17	1.7530607584113068e-16	5.479178381759634e-15	7.799525682079806e-17
96600000	0.003762327006299319	-3.1706336539117406e-22	-2.0271345467530896e-22	1.4373041489585725e-12	1.72673623901691e-14	0.0024753459845036903	-1.2854134218882437e-21	6.392507522833388e-17	1.7530607584113068e-16	5.479178381759634e-15	7.799525682079806e-17
96700000	0.003762327006299319	-3.1706336539117406e-22	-2.0271345467530896e-22	1.4373041489585725e-12	1.72673623901691e-14	0.0024753459845036903	-1.2853963982718845e-21	6.392507522833388e-17	1.7530607584113068e-16	5.479178381759634e-15	7.799525682079806e-17
96800000	0.003762327006299319	-3.1706336539117406e-22	-2.0271345467530896e-22	1.4373041489585725e-12	1.72673623901691e-14	0.0024753459845036903	-1.2853793746555254e-21	6.392507522833388e-17	1.7530607584113068e-16	5.479178381759634e-15	7.799525682079806e-17
96900000	0.003762327006299319	-3.1706336539117406e-22	-2.0271345467530896e-22	1.4373041489585725e-12	1.72673623901691e-14	0.0024753459845036903	-1.2853623510391663e-21	6.392507522833388e-17	1.7530607584113068e-16	5.479178381759634e-15	7.799525682079806e-17
97000000	0.003762327006299319	-3.1706336539117406e-22	-2.0271345467530896e-22	1.4373041489585725e-12	1.72673623901691e-14	0.0024753459845036903	-1.285345327422807e-21	6.392507522833388e-17	1.7530607584113068e-16	5.479178381759634e-15	7.799525682079806e-17
97100000	0.003762327006299319	-3.1706336539117406e-22	-2.0271345467530896e-22	1.4373041489585725e-12	1.72673623901691e-14	0.0024753459845036903	-1.285328303806448e-21	6.392507522833388e-17	1.7530607584113068e-16	5.479178381759634e-15	7.799525682079806e-17
97200000	0.003762327006299319	-3.1706336539117406e-22	-2.0271345467530896e-22	1.4373041489585725e-12	1.72673623901691e-14	0.0024753459845036903	-1.2853112801900887e-21	6.392507522833388e-17	1.7530607584113068e-16	5.479178381759634e-15	7.799525682079806e-17
97300000	0.003762327006299319	-3.1706336539117406e-22	-2.0271345467530896e-22	1.4373041489585725e-12	1.72673623901691e-14	0.0024753459845036903	-1.2852942565737296e-21	6.392507522833388e-17	1.7530607584113068e-16	5.479178381759634e-15	7.799525682079806e-17
97400000	0.003762327006299319	-3.1706336539117406e-22	-2.0271345467530896e-22	1.4373041489585725e-12	1.72673623901691e-14	0.00247534598450369	-1.2852772329573703e-21	6.392507522833388e-17	1.7530607584113068e-16	5.479178381759634e-15	7.799525682079806e-17
97500000	0.003762327006299319	-3.1706336539117406e-22	-2.0271345467530896e-22	1.4373041489585725e-12	1.72673623901691e-14	0.00247534598450369	-1.2852602093410112e-21	6.392507522833388e-17	1.7530607584113068e-16	5.479178381759634e-15	7.799525682079806e-17
97600000	0.003762327006299319	-3.1706336539117406e-22	-2.0271345467530896e-22	1.4373041489585725e-12	1.72673623901691e-14	0.00247534598450369	-1.2852431857246521e-21	6.392507522833388e-17	1.7530607584113068e-16	5.479178381759634e-15	7.799525682079806e-17
97700000	0.003762327006299319	-3.1706336539117406e-22	-2.0271345467530896e-22	1.4373041489585725e-12	1.72673623901691e-14	0.00247534598450369	-1.2852261621082929e-21	6.392507522833388e-17	1.7530607584113068e-16	5.479178381759634e-15	7.799525682079806e-17
97800000	0.003762327006299319	-3.1706336539117406e-22	-2.0271345467530896e-22	1.4373041489585725e-12	1.72673623901691e-14	0.00247534598450369	-1.2852091384919338e-21	6.392507522833388e-17	1.7530607584113068e-16	5.479178381759634e-15	7.799525682079806e-17
97900000	0.003762327006299319	-3.1706336539117406e-22	-2.0271345467530896e-22	1.4373041489585725e-12	1.72673623901691e-14	0.00247534598450369	-1.2851921148755745e-21	6.392507522833388e-17	1.7530607584113068e-16	5.479178381759634e-15	7.799525682079806e-17
98000000	0.003762327006299319	-3.1706336539117406e-22	-2.0271345467530896e-22	1.4373041489585725e-12	1.72673623901691e-14	0.00247534598450369	-1.2851750912592154e-21	6.392507522833388e-17	1.7530607584113068e-16	5.479178381759634e-15	7.799525682079806e-17
98100000	0.003762327006299319	-3.1706336539117406e-22	-2.0271345467530896e-22	1.4373041489585725e-12	1.72673623901691e-14	0.00247534598450369	-1.2851580676428561e-21	6.392507522833388e-17	1.7530607584113068e-16	5.479178381759634e-15	7.799525682079806e-17
98200000	0.003762327006299319	-3.1706336539117406e-22	-2.0271345467530896e-22	1.4373041489585725e-12	1.72673623901691e-14	0.00247534598450369	-1.285141044026497e-21	6.392507522833388e-17	1.7530607584113068e-16	5.479178381759634e-15	7.799525682079806e-17
98300000	0.003762327006299319	-3.1706336539117406e-22	-2.0271345467530896e-22	1.4373041489585725e-12	1.72673623901691e-14	0.00247534598450369	-1.2851240204101378e-21	6.392507522833388e-17	1.7530607584113068e-16	5.479178381759634e-15	7.799525682079806e-17
98400000	0.003762327006299319	-3.1706336539117406e-22	-2.0271345467530896e-22	1.4373041489585725e-12	1.72673623901691e-14	0.00247534598450369	-1.2851069967937787e-21	6.392507522833388e-17	1.7530607584113068e-16	5.479178381759634e-15	7.799525682079806e-17
98500000	0.003762327006299319	-3.1706336539117406e-22	-2.0271345467530896e-22	1.4373041489585725e-12	1.72673623901691e-14	0.00247534598450369	-1.2850899731774196e-21	6.392507522833388e-17	1.7530607584113068e-16	5.479178381759634e-15	7.799525682079806e-17
98600000	0.003762327006299319	-3.1706336539117406e-22	-2.0271345467530896e-22	1.4373041489585725e-12	1.72673623901691e-14	0.00247534598450369	-1.2850729495610603e-21	6.392507522833388e-17	1.7530607584113068e-16	5.479178381759634e-15	7.799525682079806e-17
98700000	0.003762327006299319	-3.1706336539117406e-22	-2.0271345467530896e-22	1.4373041489585725e-12	1.72673623901691e-14	0.00247534598450369	-1.2850559259447012e-21	6.392507522833388e-17	1.7530607584113068e-16	5.479178381759634e-15	7.799525682079806e-17
98800000	0.003762327006299319	-3.1706336539117406e-22	-2.0271345467530896e-22	1.4373041489585725e-12	1.72673623901691e-14	0.00247534598450369	-1.285038902328342e-21	6.392507522833388e-17	1.7530607584113068e-16	5.479178381759634e-15	7.799525682079806e-17
98900000	0.003762327006299319	-3.1706336539117406e-22	-2.0271345467530896e-22	1.4373041489585725e-12	1.72673623901691e-14	0.00247534598450369	-1.2850218787119829e-21	6.392507522833388e-17	1.7530607584113068e-16	5.479178381759634e-15	7.799525682079806e-17
99000000	0.003762327006299319	-3.1706336539117406e-22	-2.0271345467530896e-22	1.4373041489585725e-12	1.72673623901691e-14	0.00247534598450369	-1.2850048550956236e-21	6.392507522833388e-17	1.7530607584113068e-16	5.479178381759634e-15	7.799525682079806e-17
99100000	0.003762327006299319	-3.1706336539117406e-22	-2.0271345467530896e-22	1.4373041489585725e-12	1.72673623901691e-14	0.00247534598450369	-1.2849878314792645e-21	6.392507522833388e-17	1.7530607584113068e-16	5.479178381759634e-15	7.799525682079806e-17
99200000	0.003762327006299319	-3.1706336539117406e-22	-2.0271345467530896e-22	1.4373041489585725e-12	1.72673623901691e-14	0.00247534598450369	-1.2849708078629054e-21	6.392507522833388e-17	1.7530607584113068e-16	5.479178381759634e-15	7.799525682079806e-17
99300000	0.003762327006299319	-3.1706336539117406e-22	-2.0271345467530896e-22	1.4373041489585725e-12	1.72673623901691e-14	0.00247534598450369	-1.2849537842465462e-21	6.392507522833388e-17	1.7530607584113068e-16	5.479178381759634e-15	7.799525682079806e-17
99400000	0.003762327006299319	-3.1706336539117406e-22	-2.0271345467530896e-22	1.4373041489585725e-12	1.72673623901691e-14	0.00247534598450369	-1.284936760630187e-21	6.392507522833388e-17	1.7530607584113068e-16	5.479178381759634e-15	7.799525682079806e-17
99500000	0.003762327006299319	-3.1706336539117406e-22	-2.0271345467530896e-22	1.4373041489585725e-12	1.72673623901691e-14	0.00247534598450369	-1.2849197370138278e-21	6.392507522833388e-17	1.7530607584113068e-16	5.479178381759634e-15	7.799525682079806e-17
99600000	0.003762327006299319	-3.1706336539117406e-22	-2.0271345467530896e-22	1.4373041489585725e-12	1.72673623901691e-14	0.00247534598450369	-1.2849027133974687e-21	6.392507522833388e-17	1.7530607584113068e-16	5.479178381759634e-15	7.799525682079806e-17
99700000	0.003762327006299319	-3.1706336539117406e-22	-2.0271345467530896e-22	1.4373041489585725e-12	1.72673623901691e-14	0.00247534598450369	-1.2848856897811094e-21	6.392507522833388e-17	1.7530607584113068e-16	5.479178381759634e-15	7.799525682079806e-17
99800000	0.003762327006299319	-3.1706336539117406e-22	-2.0271345467530896e-22	1.4373041489585725e-12	1.72673623901691e-14	0.00247534598450369	-1.2848686661647503e-21	6.392507522833388e-17	1.7530607584113068e-16	5.479178381759634e-15	7.799525682079806e-17
99900000	0.003762327006299319	-3.1706336539117406e-22	-2.0271345467530896e-22	1.4373041489585725e-12	1.72673623901691e-14	0.00247534598450369	-1.284851642548391e-21	6.392507522833388e-17	1.7530607584113068e-16	5.479178381759634e-15	7.799525682079806e-17
100000000	0.003762327006299319	-3.1706336539117406e-22	-2.0271345467530896e-22	1.4373041489585725e-12	1.72673623901691e-14	0.00247534598450369	-1.284834618932032e-21	6.392507522833388e-17	1.7530607584113068e-16	5.479178381759634e-15	7.799525682079806e-17
