# Supplementary material for: Thermodynamics Underpinning the Microbial Community‐Level Nitrogen Energy Metabolism
Source: Environ Microbiol. 2025 Feb 16;27(2):e70055. doi: 10.1111/1462-2920.70055 (PMC11830459; doi:10.1111/1462-2920.70055)
Supplement: Supplementary file 1 — Data S1. [file EMI-27-e70055-s001.zip › SI/Nnetwork/Results/kdef_-10/Iin_-5/p_0.2/O2_-10.4_H_-2.5.csv]

time	N2	N2H4	N2H5	N2O	NH2OH	NH3	NH3OH	NH4	NO	NO2	NO3
0	0.00001	0.00001	0.00001	0.00001	0.00001	0.00001	0.00001	0.00001	0.00001	0.00001	0.00001
100000	0.0016938785952287235	-3.100379217741468e-21	-6.177138180373997e-22	2.3774820788853806e-13	1.83614630905242e-14	0.006612242638288667	2.9484424395163766e-22	1.7075999193195138e-10	2.77934883004911e-17	1.5873578843299634e-18	-6.311275728027611e-16
200000	0.0016938785952287311	-3.100379217741468e-21	-6.177138180373997e-22	2.377482078885379e-13	1.8361463090555333e-14	0.00661224263828866	-3.937266482230161e-21	1.7075999193922371e-10	2.77934883004911e-17	1.5873578843299637e-18	2.6359437538390713e-24
300000	0.0016938785952287311	-3.100379217741468e-21	-6.177138180373997e-22	2.37748207888538e-13	1.8361463090555365e-14	0.00661224263828866	4.882705500118335e-21	1.707599919392285e-10	2.77934883004911e-17	1.5873578843299632e-18	2.6359437538390713e-24
400000	0.0016938785952287313	-3.100379217741468e-21	-6.177138180373997e-22	2.377482078885379e-13	1.836146309055532e-14	0.006612242638288659	2.89637917167565e-22	1.7075999193922022e-10	2.77934883004911e-17	1.5873578843299635e-18	2.635943753839071e-24
500000	0.0016938785952287313	-3.100379217741468e-21	-6.177138180373997e-22	2.377482078885379e-13	1.836146309055532e-14	0.006612242638288659	2.1982711580671124e-22	1.7075999193922007e-10	2.77934883004911e-17	1.5873578843299635e-18	2.6359437538390713e-24
600000	0.0016938785952287311	-3.100379217741468e-21	-6.177138180373997e-22	2.377482078885379e-13	1.836146309055532e-14	0.00661224263828866	1.810599942250112e-22	1.7075999193922004e-10	2.7793488300491105e-17	1.5873578843299637e-18	2.635943753839072e-24
700000	0.0016938785952287311	-3.100379217741468e-21	-6.177138180373997e-22	2.377482078885379e-13	1.836146309055532e-14	0.00661224263828866	1.8171542223535396e-22	1.7075999193922007e-10	2.779348830049111e-17	1.587357884329964e-18	2.6359437538390728e-24
800000	0.001693878595228731	-3.100379217741468e-21	-6.177138180373997e-22	2.377482078885379e-13	1.836146309055532e-14	0.006612242638288661	1.8229166158660509e-22	1.7075999193922007e-10	2.779348830049111e-17	1.587357884329964e-18	2.635943753839073e-24
900000	0.001693878595228731	-3.100379217741468e-21	-6.177138180373997e-22	2.377482078885379e-13	1.836146309055532e-14	0.006612242638288661	1.8272449076320436e-22	1.7075999193922007e-10	2.779348830049111e-17	1.5873578843299641e-18	2.6359437538390735e-24
1000000	0.001693878595228731	-3.100379217741468e-21	-6.177138180373997e-22	2.377482078885379e-13	1.836146309055532e-14	0.006612242638288661	1.8302723157928032e-22	1.707599919392201e-10	2.779348830049112e-17	1.5873578843299641e-18	2.635943753839074e-24
1100000	0.001693878595228731	-3.100379217741468e-21	-6.177138180373997e-22	2.3774820788853796e-13	1.836146309055532e-14	0.006612242638288661	1.8321320584896156e-22	1.707599919392201e-10	2.779348830049112e-17	1.5873578843299641e-18	2.635943753839074e-24
1200000	0.001693878595228731	-3.100379217741468e-21	-6.177138180373997e-22	2.3774820788853796e-13	1.836146309055532e-14	0.006612242638288661	1.8329573538637665e-22	1.707599919392201e-10	2.779348830049112e-17	1.5873578843299641e-18	2.635943753839074e-24
1300000	0.001693878595228731	-3.100379217741468e-21	-6.177138180373997e-22	2.3774820788853796e-13	1.836146309055532e-14	0.006612242638288661	1.8328814200565413e-22	1.707599919392201e-10	2.779348830049112e-17	1.5873578843299641e-18	2.635943753839074e-24
1400000	0.001693878595228731	-3.100379217741468e-21	-6.177138180373997e-22	2.3774820788853796e-13	1.836146309055532e-14	0.006612242638288661	1.832037475209226e-22	1.7075999193922007e-10	2.779348830049112e-17	1.5873578843299641e-18	2.635943753839074e-24
1500000	0.001693878595228731	-3.100379217741468e-21	-6.177138180373997e-22	2.3774820788853796e-13	1.836146309055532e-14	0.006612242638288661	1.8305587374631057e-22	1.7075999193922007e-10	2.779348830049112e-17	1.5873578843299641e-18	2.6359437538390735e-24
1600000	0.0016938785952287311	-3.100379217741468e-21	-6.177138180373997e-22	2.3774820788853796e-13	1.836146309055532e-14	0.006612242638288661	1.8285784249594666e-22	1.7075999193922007e-10	2.779348830049111e-17	1.5873578843299641e-18	2.6359437538390735e-24
1700000	0.0016938785952287311	-3.100379217741468e-21	-6.177138180373997e-22	2.3774820788853796e-13	1.836146309055532e-14	0.006612242638288661	1.8262297558395942e-22	1.7075999193922007e-10	2.779348830049111e-17	1.587357884329964e-18	2.635943753839073e-24
1800000	0.0016938785952287311	-3.100379217741468e-21	-6.177138180373997e-22	2.3774820788853796e-13	1.836146309055532e-14	0.006612242638288661	1.823645948244774e-22	1.7075999193922004e-10	2.779348830049111e-17	1.587357884329964e-18	2.6359437538390728e-24
1900000	0.0016938785952287311	-3.100379217741468e-21	-6.177138180373997e-22	2.3774820788853796e-13	1.836146309055532e-14	0.006612242638288661	1.8209602203162918e-22	1.7075999193922004e-10	2.779348830049111e-17	1.5873578843299637e-18	2.6359437538390724e-24
2000000	0.0016938785952287311	-3.100379217741468e-21	-6.177138180373997e-22	2.3774820788853796e-13	1.836146309055532e-14	0.00661224263828866	1.8183057901954335e-22	1.7075999193922004e-10	2.779348830049111e-17	1.5873578843299637e-18	2.6359437538390724e-24
2100000	0.0016938785952287311	-3.100379217741468e-21	-6.177138180373997e-22	2.3774820788853796e-13	1.836146309055532e-14	0.00661224263828866	1.8158158760234842e-22	1.7075999193922004e-10	2.7793488300491105e-17	1.5873578843299637e-18	2.635943753839072e-24
2200000	0.0016938785952287313	-3.100379217741468e-21	-6.177138180373997e-22	2.3774820788853796e-13	1.836146309055532e-14	0.00661224263828866	1.81362369594173e-22	1.7075999193922002e-10	2.7793488300491105e-17	1.5873578843299635e-18	2.6359437538390717e-24
2300000	0.0016938785952287313	-3.100379217741468e-21	-6.177138180373997e-22	2.3774820788853796e-13	1.836146309055532e-14	0.00661224263828866	1.8118624680914565e-22	1.7075999193922002e-10	2.7793488300491105e-17	1.5873578843299635e-18	2.6359437538390717e-24
2400000	0.0016938785952287313	-3.100379217741468e-21	-6.177138180373997e-22	2.3774820788853796e-13	1.836146309055532e-14	0.00661224263828866	1.8106654106139493e-22	1.7075999193922002e-10	2.7793488300491105e-17	1.5873578843299635e-18	2.6359437538390713e-24
2500000	0.0016938785952287313	-3.100379217741468e-21	-6.177138180373997e-22	2.3774820788853796e-13	1.836146309055532e-14	0.00661224263828866	1.810165741650494e-22	1.7075999193922002e-10	2.7793488300491105e-17	1.5873578843299635e-18	2.6359437538390713e-24
2600000	0.0016938785952287313	-3.100379217741468e-21	-6.177138180373997e-22	2.3774820788853796e-13	1.836146309055532e-14	0.00661224263828866	1.8101623159192334e-22	1.7075999193922002e-10	2.7793488300491105e-17	1.5873578843299635e-18	2.6359437538390713e-24
2700000	0.0016938785952287313	-3.100379217741468e-21	-6.177138180373997e-22	2.3774820788853796e-13	1.836146309055532e-14	0.00661224263828866	1.810165410389404e-22	1.7075999193922002e-10	2.7793488300491105e-17	1.5873578843299635e-18	2.6359437538390713e-24
2800000	0.0016938785952287313	-3.100379217741468e-21	-6.177138180373997e-22	2.3774820788853796e-13	1.836146309055532e-14	0.00661224263828866	1.8101677475011174e-22	1.7075999193922002e-10	2.7793488300491105e-17	1.5873578843299635e-18	2.6359437538390713e-24
2900000	0.0016938785952287313	-3.100379217741468e-21	-6.177138180373997e-22	2.3774820788853796e-13	1.836146309055532e-14	0.00661224263828866	1.810169396954835e-22	1.7075999193922002e-10	2.7793488300491105e-17	1.5873578843299635e-18	2.6359437538390713e-24
3000000	0.0016938785952287313	-3.100379217741468e-21	-6.177138180373997e-22	2.3774820788853796e-13	1.836146309055532e-14	0.00661224263828866	1.8101704284510173e-22	1.7075999193922002e-10	2.7793488300491105e-17	1.5873578843299635e-18	2.6359437538390713e-24
3100000	0.0016938785952287313	-3.100379217741468e-21	-6.177138180373997e-22	2.3774820788853796e-13	1.836146309055532e-14	0.00661224263828866	1.8101709116901257e-22	1.7075999193922002e-10	2.7793488300491105e-17	1.5873578843299635e-18	2.6359437538390713e-24
3200000	0.0016938785952287313	-3.100379217741468e-21	-6.177138180373997e-22	2.3774820788853796e-13	1.836146309055532e-14	0.00661224263828866	1.8101709163726211e-22	1.7075999193922002e-10	2.7793488300491105e-17	1.5873578843299635e-18	2.6359437538390713e-24
3300000	0.0016938785952287313	-3.100379217741468e-21	-6.177138180373997e-22	2.3774820788853796e-13	1.836146309055532e-14	0.00661224263828866	1.8101705121989642e-22	1.7075999193922002e-10	2.7793488300491105e-17	1.5873578843299635e-18	2.6359437538390713e-24
3400000	0.0016938785952287313	-3.100379217741468e-21	-6.177138180373997e-22	2.3774820788853796e-13	1.836146309055532e-14	0.00661224263828866	1.8101697688696165e-22	1.7075999193922002e-10	2.7793488300491105e-17	1.5873578843299635e-18	2.6359437538390713e-24
3500000	0.0016938785952287313	-3.100379217741468e-21	-6.177138180373997e-22	2.3774820788853796e-13	1.836146309055532e-14	0.00661224263828866	1.8101687560850383e-22	1.7075999193922002e-10	2.7793488300491105e-17	1.5873578843299635e-18	2.6359437538390713e-24
3600000	0.0016938785952287313	-3.100379217741468e-21	-6.177138180373997e-22	2.3774820788853796e-13	1.836146309055532e-14	0.00661224263828866	1.810167543545691e-22	1.7075999193922002e-10	2.77934883004911e-17	1.5873578843299635e-18	2.6359437538390713e-24
3700000	0.0016938785952287313	-3.100379217741468e-21	-6.177138180373997e-22	2.377482078885379e-13	1.836146309055532e-14	0.00661224263828866	1.8101662009520355e-22	1.7075999193922002e-10	2.77934883004911e-17	1.5873578843299637e-18	2.6359437538390713e-24
3800000	0.0016938785952287313	-3.100379217741468e-21	-6.177138180373997e-22	2.377482078885379e-13	1.836146309055532e-14	0.00661224263828866	1.8101647980045325e-22	1.7075999193922002e-10	2.77934883004911e-17	1.5873578843299637e-18	2.6359437538390713e-24
3900000	0.0016938785952287313	-3.100379217741468e-21	-6.177138180373997e-22	2.377482078885379e-13	1.836146309055532e-14	0.00661224263828866	1.8101634044036436e-22	1.7075999193922002e-10	2.77934883004911e-17	1.5873578843299637e-18	2.6359437538390713e-24
4000000	0.0016938785952287313	-3.100379217741468e-21	-6.177138180373997e-22	2.377482078885379e-13	1.836146309055532e-14	0.00661224263828866	1.810162089849829e-22	1.7075999193922002e-10	2.77934883004911e-17	1.5873578843299637e-18	2.6359437538390713e-24
4100000	0.0016938785952287313	-3.100379217741468e-21	-6.177138180373997e-22	2.377482078885379e-13	1.836146309055532e-14	0.00661224263828866	1.8101609240435503e-22	1.7075999193922002e-10	2.77934883004911e-17	1.5873578843299637e-18	2.6359437538390713e-24
4200000	0.0016938785952287313	-3.100379217741468e-21	-6.177138180373997e-22	2.377482078885379e-13	1.836146309055532e-14	0.00661224263828866	1.810159976685268e-22	1.7075999193922002e-10	2.77934883004911e-17	1.5873578843299637e-18	2.6359437538390713e-24
4300000	0.0016938785952287313	-3.100379217741468e-21	-6.177138180373997e-22	2.377482078885379e-13	1.836146309055532e-14	0.00661224263828866	1.8101593174754433e-22	1.7075999193922002e-10	2.77934883004911e-17	1.5873578843299637e-18	2.6359437538390713e-24
4400000	0.0016938785952287313	-3.100379217741468e-21	-6.177138180373997e-22	2.377482078885379e-13	1.836146309055532e-14	0.00661224263828866	1.810159016114537e-22	1.7075999193922002e-10	2.77934883004911e-17	1.5873578843299637e-18	2.6359437538390713e-24
4500000	0.0016938785952287313	-3.100379217741468e-21	-6.177138180373997e-22	2.377482078885379e-13	1.836146309055532e-14	0.00661224263828866	1.8101590064456164e-22	1.7075999193922002e-10	2.77934883004911e-17	1.5873578843299637e-18	2.6359437538390713e-24
4600000	0.0016938785952287313	-3.100379217741468e-21	-6.177138180373997e-22	2.377482078885379e-13	1.836146309055532e-14	0.00661224263828866	1.8101590085744806e-22	1.7075999193922002e-10	2.77934883004911e-17	1.5873578843299637e-18	2.6359437538390713e-24
4700000	0.0016938785952287313	-3.100379217741468e-21	-6.177138180373997e-22	2.377482078885379e-13	1.836146309055532e-14	0.00661224263828866	1.8101590106160775e-22	1.7075999193922002e-10	2.77934883004911e-17	1.5873578843299637e-18	2.6359437538390713e-24
4800000	0.0016938785952287313	-3.100379217741468e-21	-6.177138180373997e-22	2.377482078885379e-13	1.836146309055532e-14	0.00661224263828866	1.8101590125717513e-22	1.7075999193922002e-10	2.77934883004911e-17	1.5873578843299637e-18	2.6359437538390713e-24
4900000	0.0016938785952287313	-3.100379217741468e-21	-6.177138180373997e-22	2.377482078885379e-13	1.836146309055532e-14	0.00661224263828866	1.810159014442847e-22	1.7075999193922002e-10	2.77934883004911e-17	1.5873578843299637e-18	2.6359437538390713e-24
5000000	0.0016938785952287313	-3.100379217741468e-21	-6.177138180373997e-22	2.377482078885379e-13	1.836146309055532e-14	0.00661224263828866	1.810159016230709e-22	1.7075999193922002e-10	2.77934883004911e-17	1.5873578843299637e-18	2.6359437538390713e-24
5100000	0.0016938785952287313	-3.100379217741468e-21	-6.177138180373997e-22	2.377482078885379e-13	1.836146309055532e-14	0.00661224263828866	1.8101590179366818e-22	1.7075999193922002e-10	2.77934883004911e-17	1.5873578843299637e-18	2.6359437538390713e-24
5200000	0.0016938785952287313	-3.100379217741468e-21	-6.177138180373997e-22	2.377482078885379e-13	1.836146309055532e-14	0.00661224263828866	1.8101590195621108e-22	1.7075999193922002e-10	2.77934883004911e-17	1.5873578843299637e-18	2.6359437538390713e-24
5300000	0.0016938785952287313	-3.100379217741468e-21	-6.177138180373997e-22	2.377482078885379e-13	1.836146309055532e-14	0.00661224263828866	1.8101590211083398e-22	1.7075999193922002e-10	2.77934883004911e-17	1.5873578843299637e-18	2.6359437538390713e-24
5400000	0.0016938785952287313	-3.100379217741468e-21	-6.177138180373997e-22	2.377482078885379e-13	1.836146309055532e-14	0.00661224263828866	1.810159022576714e-22	1.7075999193922002e-10	2.77934883004911e-17	1.5873578843299637e-18	2.6359437538390713e-24
5500000	0.0016938785952287313	-3.100379217741468e-21	-6.177138180373997e-22	2.377482078885379e-13	1.836146309055532e-14	0.00661224263828866	1.8101590239685778e-22	1.7075999193922002e-10	2.77934883004911e-17	1.5873578843299637e-18	2.6359437538390713e-24
5600000	0.0016938785952287313	-3.100379217741468e-21	-6.177138180373997e-22	2.377482078885379e-13	1.836146309055532e-14	0.00661224263828866	1.810159025285276e-22	1.7075999193922002e-10	2.77934883004911e-17	1.587357884329964e-18	2.6359437538390713e-24
5700000	0.0016938785952287313	-3.100379217741468e-21	-6.177138180373997e-22	2.377482078885379e-13	1.836146309055532e-14	0.00661224263828866	1.810159026528153e-22	1.7075999193922002e-10	2.77934883004911e-17	1.587357884329964e-18	2.6359437538390713e-24
5800000	0.0016938785952287313	-3.100379217741468e-21	-6.177138180373997e-22	2.377482078885379e-13	1.836146309055532e-14	0.00661224263828866	1.810159027698554e-22	1.7075999193922002e-10	2.77934883004911e-17	1.587357884329964e-18	2.6359437538390713e-24
5900000	0.0016938785952287313	-3.100379217741468e-21	-6.177138180373997e-22	2.377482078885379e-13	1.836146309055532e-14	0.00661224263828866	1.8101590287978232e-22	1.7075999193922002e-10	2.77934883004911e-17	1.587357884329964e-18	2.6359437538390713e-24
6000000	0.0016938785952287313	-3.100379217741468e-21	-6.177138180373997e-22	2.377482078885379e-13	1.836146309055532e-14	0.00661224263828866	1.8101590298273051e-22	1.7075999193922002e-10	2.77934883004911e-17	1.587357884329964e-18	2.6359437538390713e-24
6100000	0.0016938785952287313	-3.100379217741468e-21	-6.177138180373997e-22	2.377482078885379e-13	1.836146309055532e-14	0.00661224263828866	1.810159030788345e-22	1.7075999193922002e-10	2.77934883004911e-17	1.587357884329964e-18	2.6359437538390713e-24
6200000	0.0016938785952287313	-3.100379217741468e-21	-6.177138180373997e-22	2.377482078885379e-13	1.836146309055532e-14	0.00661224263828866	1.810159031682287e-22	1.7075999193922002e-10	2.77934883004911e-17	1.587357884329964e-18	2.6359437538390713e-24
6300000	0.0016938785952287313	-3.100379217741468e-21	-6.177138180373997e-22	2.377482078885379e-13	1.836146309055532e-14	0.00661224263828866	1.8101590325104758e-22	1.7075999193922002e-10	2.77934883004911e-17	1.587357884329964e-18	2.6359437538390713e-24
6400000	0.0016938785952287313	-3.100379217741468e-21	-6.177138180373997e-22	2.377482078885379e-13	1.836146309055532e-14	0.00661224263828866	1.8101590332742564e-22	1.7075999193922002e-10	2.77934883004911e-17	1.587357884329964e-18	2.6359437538390713e-24
6500000	0.0016938785952287313	-3.100379217741468e-21	-6.177138180373997e-22	2.377482078885379e-13	1.836146309055532e-14	0.00661224263828866	1.8101590339749732e-22	1.7075999193922002e-10	2.77934883004911e-17	1.587357884329964e-18	2.6359437538390713e-24
6600000	0.0016938785952287313	-3.100379217741468e-21	-6.177138180373997e-22	2.377482078885379e-13	1.836146309055532e-14	0.00661224263828866	1.8101590346139708e-22	1.7075999193922e-10	2.77934883004911e-17	1.587357884329964e-18	2.6359437538390713e-24
6700000	0.0016938785952287313	-3.100379217741468e-21	-6.177138180373997e-22	2.377482078885379e-13	1.836146309055532e-14	0.00661224263828866	1.810159035192594e-22	1.7075999193922e-10	2.77934883004911e-17	1.587357884329964e-18	2.6359437538390713e-24
6800000	0.0016938785952287313	-3.100379217741468e-21	-6.177138180373997e-22	2.377482078885379e-13	1.836146309055532e-14	0.006612242638288659	1.8101590357121874e-22	1.7075999193922e-10	2.77934883004911e-17	1.587357884329964e-18	2.6359437538390713e-24
6900000	0.0016938785952287313	-3.100379217741468e-21	-6.177138180373997e-22	2.377482078885379e-13	1.836146309055532e-14	0.006612242638288659	1.8101590361740958e-22	1.7075999193922e-10	2.77934883004911e-17	1.587357884329964e-18	2.6359437538390713e-24
7000000	0.0016938785952287313	-3.100379217741468e-21	-6.177138180373997e-22	2.377482078885379e-13	1.836146309055532e-14	0.006612242638288659	1.8101590365796637e-22	1.7075999193922e-10	2.77934883004911e-17	1.587357884329964e-18	2.6359437538390713e-24
7100000	0.0016938785952287313	-3.100379217741468e-21	-6.177138180373997e-22	2.377482078885379e-13	1.836146309055532e-14	0.006612242638288659	1.8101590369302359e-22	1.7075999193922e-10	2.77934883004911e-17	1.587357884329964e-18	2.6359437538390713e-24
7200000	0.0016938785952287313	-3.100379217741468e-21	-6.177138180373997e-22	2.377482078885379e-13	1.836146309055532e-14	0.006612242638288659	1.8101590372271568e-22	1.7075999193922e-10	2.77934883004911e-17	1.587357884329964e-18	2.6359437538390713e-24
7300000	0.0016938785952287313	-3.100379217741468e-21	-6.177138180373997e-22	2.377482078885379e-13	1.836146309055532e-14	0.006612242638288659	1.810159037471771e-22	1.7075999193922e-10	2.77934883004911e-17	1.587357884329964e-18	2.6359437538390713e-24
7400000	0.0016938785952287313	-3.100379217741468e-21	-6.177138180373997e-22	2.377482078885379e-13	1.836146309055532e-14	0.006612242638288659	1.8101590376654237e-22	1.7075999193922e-10	2.77934883004911e-17	1.587357884329964e-18	2.6359437538390713e-24
7500000	0.0016938785952287313	-3.100379217741468e-21	-6.177138180373997e-22	2.377482078885379e-13	1.836146309055532e-14	0.006612242638288659	1.810159037809459e-22	1.7075999193922e-10	2.77934883004911e-17	1.587357884329964e-18	2.6359437538390713e-24
7600000	0.0016938785952287313	-3.100379217741468e-21	-6.177138180373997e-22	2.377482078885379e-13	1.836146309055532e-14	0.006612242638288659	1.810159037905222e-22	1.7075999193922e-10	2.77934883004911e-17	1.587357884329964e-18	2.6359437538390713e-24
7700000	0.0016938785952287313	-3.100379217741468e-21	-6.177138180373997e-22	2.377482078885379e-13	1.836146309055532e-14	0.006612242638288659	1.8101590379540571e-22	1.7075999193922e-10	2.77934883004911e-17	1.587357884329964e-18	2.6359437538390713e-24
7800000	0.0016938785952287313	-3.100379217741468e-21	-6.177138180373997e-22	2.377482078885379e-13	1.836146309055532e-14	0.006612242638288659	1.8101590379573088e-22	1.7075999193922e-10	2.77934883004911e-17	1.587357884329964e-18	2.6359437538390713e-24
7900000	0.0016938785952287313	-3.100379217741468e-21	-6.177138180373997e-22	2.377482078885379e-13	1.836146309055532e-14	0.006612242638288659	1.810159037916322e-22	1.7075999193922e-10	2.77934883004911e-17	1.587357884329964e-18	2.6359437538390713e-24
8000000	0.0016938785952287313	-3.100379217741468e-21	-6.177138180373997e-22	2.377482078885379e-13	1.836146309055532e-14	0.006612242638288659	1.8101590378324414e-22	1.7075999193922e-10	2.77934883004911e-17	1.587357884329964e-18	2.6359437538390713e-24
8100000	0.0016938785952287313	-3.100379217741468e-21	-6.177138180373997e-22	2.377482078885379e-13	1.836146309055532e-14	0.006612242638288659	1.8101590377070115e-22	1.7075999193922e-10	2.77934883004911e-17	1.587357884329964e-18	2.6359437538390713e-24
8200000	0.0016938785952287313	-3.100379217741468e-21	-6.177138180373997e-22	2.377482078885379e-13	1.836146309055532e-14	0.006612242638288659	1.810159037541377e-22	1.7075999193922e-10	2.77934883004911e-17	1.587357884329964e-18	2.6359437538390713e-24
8300000	0.0016938785952287313	-3.100379217741468e-21	-6.177138180373997e-22	2.377482078885379e-13	1.836146309055532e-14	0.006612242638288659	1.8101590373368826e-22	1.7075999193922e-10	2.77934883004911e-17	1.587357884329964e-18	2.6359437538390713e-24
8400000	0.0016938785952287313	-3.100379217741468e-21	-6.177138180373997e-22	2.377482078885379e-13	1.836146309055532e-14	0.006612242638288659	1.8101590370948728e-22	1.7075999193922e-10	2.77934883004911e-17	1.587357884329964e-18	2.6359437538390713e-24
8500000	0.0016938785952287313	-3.100379217741468e-21	-6.177138180373997e-22	2.377482078885379e-13	1.836146309055532e-14	0.006612242638288659	1.8101590368166925e-22	1.7075999193922e-10	2.77934883004911e-17	1.587357884329964e-18	2.6359437538390713e-24
8600000	0.0016938785952287313	-3.100379217741468e-21	-6.177138180373997e-22	2.377482078885379e-13	1.836146309055532e-14	0.006612242638288659	1.8101590365036863e-22	1.7075999193922e-10	2.77934883004911e-17	1.587357884329964e-18	2.6359437538390713e-24
8700000	0.0016938785952287313	-3.100379217741468e-21	-6.177138180373997e-22	2.377482078885379e-13	1.836146309055532e-14	0.006612242638288659	1.8101590361571988e-22	1.7075999193922e-10	2.77934883004911e-17	1.587357884329964e-18	2.6359437538390713e-24
8800000	0.0016938785952287313	-3.100379217741468e-21	-6.177138180373997e-22	2.377482078885379e-13	1.836146309055532e-14	0.006612242638288659	1.8101590357785744e-22	1.7075999193922e-10	2.77934883004911e-17	1.587357884329964e-18	2.6359437538390713e-24
8900000	0.0016938785952287313	-3.100379217741468e-21	-6.177138180373997e-22	2.377482078885379e-13	1.836146309055532e-14	0.006612242638288659	1.8101590353691582e-22	1.7075999193922e-10	2.77934883004911e-17	1.587357884329964e-18	2.6359437538390713e-24
9000000	0.0016938785952287313	-3.100379217741468e-21	-6.177138180373997e-22	2.377482078885379e-13	1.836146309055532e-14	0.006612242638288659	1.8101590349302947e-22	1.7075999193922e-10	2.77934883004911e-17	1.587357884329964e-18	2.6359437538390713e-24
9100000	0.0016938785952287313	-3.100379217741468e-21	-6.177138180373997e-22	2.377482078885379e-13	1.836146309055532e-14	0.006612242638288659	1.8101590344633286e-22	1.7075999193922e-10	2.77934883004911e-17	1.587357884329964e-18	2.6359437538390713e-24
9200000	0.0016938785952287313	-3.100379217741468e-21	-6.177138180373997e-22	2.377482078885379e-13	1.836146309055532e-14	0.006612242638288659	1.8101590339696043e-22	1.7075999193922e-10	2.77934883004911e-17	1.587357884329964e-18	2.6359437538390713e-24
9300000	0.0016938785952287313	-3.100379217741468e-21	-6.177138180373997e-22	2.377482078885379e-13	1.836146309055532e-14	0.006612242638288659	1.8101590334504667e-22	1.7075999193922e-10	2.77934883004911e-17	1.587357884329964e-18	2.6359437538390713e-24
9400000	0.0016938785952287313	-3.100379217741468e-21	-6.177138180373997e-22	2.377482078885379e-13	1.836146309055532e-14	0.006612242638288659	1.8101590329072604e-22	1.7075999193922e-10	2.77934883004911e-17	1.587357884329964e-18	2.6359437538390713e-24
9500000	0.0016938785952287313	-3.100379217741468e-21	-6.177138180373997e-22	2.377482078885379e-13	1.836146309055532e-14	0.006612242638288659	1.81015903234133e-22	1.7075999193922e-10	2.77934883004911e-17	1.587357884329964e-18	2.6359437538390713e-24
9600000	0.0016938785952287313	-3.100379217741468e-21	-6.177138180373997e-22	2.377482078885379e-13	1.836146309055532e-14	0.006612242638288659	1.8101590317540203e-22	1.7075999193922e-10	2.77934883004911e-17	1.587357884329964e-18	2.6359437538390713e-24
9700000	0.0016938785952287313	-3.100379217741468e-21	-6.177138180373997e-22	2.377482078885379e-13	1.836146309055532e-14	0.006612242638288659	1.8101590311466758e-22	1.7075999193922e-10	2.77934883004911e-17	1.587357884329964e-18	2.6359437538390713e-24
9800000	0.0016938785952287313	-3.100379217741468e-21	-6.177138180373997e-22	2.377482078885379e-13	1.836146309055532e-14	0.006612242638288659	1.8101590305206413e-22	1.7075999193922002e-10	2.77934883004911e-17	1.587357884329964e-18	2.6359437538390713e-24
9900000	0.0016938785952287313	-3.100379217741468e-21	-6.177138180373997e-22	2.377482078885379e-13	1.836146309055532e-14	0.006612242638288659	1.8101590298772613e-22	1.7075999193922002e-10	2.77934883004911e-17	1.587357884329964e-18	2.6359437538390713e-24
10000000	0.0016938785952287313	-3.100379217741468e-21	-6.177138180373997e-22	2.377482078885379e-13	1.836146309055532e-14	0.006612242638288659	1.8101590292178807e-22	1.7075999193922002e-10	2.77934883004911e-17	1.587357884329964e-18	2.6359437538390713e-24
10100000	0.0016938785952287313	-3.100379217741468e-21	-6.177138180373997e-22	2.377482078885379e-13	1.836146309055532e-14	0.006612242638288659	1.8101590285438437e-22	1.7075999193922002e-10	2.77934883004911e-17	1.587357884329964e-18	2.6359437538390713e-24
10200000	0.0016938785952287313	-3.100379217741468e-21	-6.177138180373997e-22	2.377482078885379e-13	1.836146309055532e-14	0.006612242638288659	1.8101590278564955e-22	1.7075999193922002e-10	2.77934883004911e-17	1.587357884329964e-18	2.6359437538390713e-24
10300000	0.0016938785952287313	-3.100379217741468e-21	-6.177138180373997e-22	2.377482078885379e-13	1.836146309055532e-14	0.006612242638288659	1.8101590271571803e-22	1.7075999193922002e-10	2.77934883004911e-17	1.587357884329964e-18	2.6359437538390713e-24
10400000	0.0016938785952287313	-3.100379217741468e-21	-6.177138180373997e-22	2.377482078885379e-13	1.836146309055532e-14	0.006612242638288659	1.810159026447243e-22	1.7075999193922002e-10	2.77934883004911e-17	1.587357884329964e-18	2.6359437538390713e-24
10500000	0.0016938785952287313	-3.100379217741468e-21	-6.177138180373997e-22	2.377482078885379e-13	1.836146309055532e-14	0.006612242638288659	1.8101590257280284e-22	1.7075999193922002e-10	2.77934883004911e-17	1.587357884329964e-18	2.6359437538390713e-24
10600000	0.0016938785952287313	-3.100379217741468e-21	-6.177138180373997e-22	2.377482078885379e-13	1.836146309055532e-14	0.006612242638288659	1.810159025000881e-22	1.7075999193922002e-10	2.77934883004911e-17	1.587357884329964e-18	2.6359437538390713e-24
10700000	0.0016938785952287313	-3.100379217741468e-21	-6.177138180373997e-22	2.377482078885379e-13	1.836146309055532e-14	0.006612242638288659	1.8101590242671452e-22	1.7075999193922002e-10	2.77934883004911e-17	1.587357884329964e-18	2.6359437538390713e-24
10800000	0.0016938785952287313	-3.100379217741468e-21	-6.177138180373997e-22	2.377482078885379e-13	1.836146309055532e-14	0.006612242638288659	1.810159023528166e-22	1.7075999193922002e-10	2.77934883004911e-17	1.587357884329964e-18	2.6359437538390713e-24
10900000	0.0016938785952287313	-3.100379217741468e-21	-6.177138180373997e-22	2.377482078885379e-13	1.836146309055532e-14	0.006612242638288659	1.8101590227852878e-22	1.7075999193922002e-10	2.77934883004911e-17	1.587357884329964e-18	2.6359437538390713e-24
11000000	0.0016938785952287313	-3.100379217741468e-21	-6.177138180373997e-22	2.377482078885379e-13	1.836146309055532e-14	0.006612242638288659	1.8101590220398556e-22	1.7075999193922002e-10	2.77934883004911e-17	1.587357884329964e-18	2.6359437538390713e-24
11100000	0.0016938785952287313	-3.100379217741468e-21	-6.177138180373997e-22	2.377482078885379e-13	1.836146309055532e-14	0.006612242638288659	1.8101590212932138e-22	1.7075999193922002e-10	2.7793488300491105e-17	1.587357884329964e-18	2.6359437538390713e-24
11200000	0.0016938785952287313	-3.100379217741468e-21	-6.177138180373997e-22	2.377482078885379e-13	1.836146309055532e-14	0.006612242638288659	1.8101590205467072e-22	1.7075999193922002e-10	2.7793488300491105e-17	1.587357884329964e-18	2.6359437538390713e-24
11300000	0.0016938785952287313	-3.100379217741468e-21	-6.177138180373997e-22	2.377482078885379e-13	1.836146309055532e-14	0.006612242638288659	1.8101590198016803e-22	1.7075999193922002e-10	2.7793488300491105e-17	1.587357884329964e-18	2.6359437538390713e-24
11400000	0.0016938785952287313	-3.100379217741468e-21	-6.177138180373997e-22	2.377482078885379e-13	1.836146309055532e-14	0.006612242638288659	1.8101590190594778e-22	1.7075999193922002e-10	2.7793488300491105e-17	1.587357884329964e-18	2.6359437538390713e-24
11500000	0.0016938785952287313	-3.100379217741468e-21	-6.177138180373997e-22	2.377482078885379e-13	1.836146309055532e-14	0.006612242638288659	1.8101590183214444e-22	1.7075999193922002e-10	2.7793488300491105e-17	1.587357884329964e-18	2.6359437538390713e-24
11600000	0.0016938785952287313	-3.100379217741468e-21	-6.177138180373997e-22	2.377482078885379e-13	1.836146309055532e-14	0.006612242638288659	1.8101590175889248e-22	1.7075999193922002e-10	2.7793488300491105e-17	1.587357884329964e-18	2.6359437538390713e-24
11700000	0.0016938785952287313	-3.100379217741468e-21	-6.177138180373997e-22	2.377482078885379e-13	1.836146309055532e-14	0.006612242638288659	1.8101590168632634e-22	1.7075999193922002e-10	2.7793488300491105e-17	1.587357884329964e-18	2.6359437538390713e-24
11800000	0.0016938785952287313	-3.100379217741468e-21	-6.177138180373997e-22	2.377482078885379e-13	1.836146309055532e-14	0.006612242638288659	1.8101590161458051e-22	1.7075999193922002e-10	2.7793488300491105e-17	1.587357884329964e-18	2.6359437538390713e-24
11900000	0.0016938785952287313	-3.100379217741468e-21	-6.177138180373997e-22	2.377482078885379e-13	1.836146309055532e-14	0.006612242638288659	1.8101590154378947e-22	1.7075999193922002e-10	2.7793488300491105e-17	1.587357884329964e-18	2.6359437538390713e-24
12000000	0.0016938785952287313	-3.100379217741468e-21	-6.177138180373997e-22	2.377482078885379e-13	1.836146309055532e-14	0.006612242638288659	1.8101590147408766e-22	1.7075999193922002e-10	2.7793488300491105e-17	1.587357884329964e-18	2.6359437538390713e-24
12100000	0.0016938785952287313	-3.100379217741468e-21	-6.177138180373997e-22	2.377482078885379e-13	1.836146309055532e-14	0.006612242638288659	1.8101590140560955e-22	1.7075999193922002e-10	2.7793488300491105e-17	1.587357884329964e-18	2.6359437538390713e-24
12200000	0.0016938785952287313	-3.100379217741468e-21	-6.177138180373997e-22	2.377482078885379e-13	1.836146309055532e-14	0.006612242638288659	1.8101590133848962e-22	1.7075999193922002e-10	2.7793488300491105e-17	1.587357884329964e-18	2.6359437538390713e-24
12300000	0.0016938785952287313	-3.100379217741468e-21	-6.177138180373997e-22	2.377482078885379e-13	1.836146309055532e-14	0.006612242638288659	1.810159012728623e-22	1.7075999193922002e-10	2.7793488300491105e-17	1.587357884329964e-18	2.6359437538390713e-24
12400000	0.0016938785952287313	-3.100379217741468e-21	-6.177138180373997e-22	2.377482078885379e-13	1.836146309055532e-14	0.006612242638288659	1.810159012088621e-22	1.7075999193922002e-10	2.7793488300491105e-17	1.587357884329964e-18	2.6359437538390713e-24
12500000	0.0016938785952287313	-3.100379217741468e-21	-6.177138180373997e-22	2.377482078885379e-13	1.836146309055532e-14	0.006612242638288659	1.8101590114662345e-22	1.7075999193922002e-10	2.7793488300491105e-17	1.587357884329964e-18	2.6359437538390713e-24
12600000	0.0016938785952287313	-3.100379217741468e-21	-6.177138180373997e-22	2.377482078885379e-13	1.836146309055532e-14	0.006612242638288659	1.8101590108628084e-22	1.7075999193922002e-10	2.7793488300491105e-17	1.587357884329964e-18	2.6359437538390713e-24
12700000	0.0016938785952287313	-3.100379217741468e-21	-6.177138180373997e-22	2.377482078885379e-13	1.836146309055532e-14	0.006612242638288659	1.8101590102796873e-22	1.7075999193922002e-10	2.7793488300491105e-17	1.587357884329964e-18	2.6359437538390713e-24
12800000	0.0016938785952287313	-3.100379217741468e-21	-6.177138180373997e-22	2.377482078885379e-13	1.836146309055532e-14	0.006612242638288659	1.8101590097182157e-22	1.7075999193922002e-10	2.7793488300491105e-17	1.587357884329964e-18	2.6359437538390713e-24
12900000	0.0016938785952287313	-3.100379217741468e-21	-6.177138180373997e-22	2.377482078885379e-13	1.836146309055532e-14	0.006612242638288659	1.8101590091797386e-22	1.7075999193922002e-10	2.7793488300491105e-17	1.587357884329964e-18	2.6359437538390713e-24
13000000	0.0016938785952287313	-3.100379217741468e-21	-6.177138180373997e-22	2.377482078885379e-13	1.836146309055532e-14	0.006612242638288659	1.8101590086656002e-22	1.7075999193922002e-10	2.7793488300491105e-17	1.587357884329964e-18	2.6359437538390713e-24
13100000	0.0016938785952287313	-3.100379217741468e-21	-6.177138180373997e-22	2.377482078885379e-13	1.836146309055532e-14	0.006612242638288659	1.8101590081771456e-22	1.7075999193922002e-10	2.7793488300491105e-17	1.587357884329964e-18	2.6359437538390713e-24
13200000	0.0016938785952287313	-3.100379217741468e-21	-6.177138180373997e-22	2.377482078885379e-13	1.836146309055532e-14	0.006612242638288659	1.810159007715719e-22	1.7075999193922002e-10	2.7793488300491105e-17	1.587357884329964e-18	2.6359437538390713e-24
13300000	0.0016938785952287313	-3.100379217741468e-21	-6.177138180373997e-22	2.377482078885379e-13	1.836146309055532e-14	0.006612242638288659	1.8101590072826654e-22	1.7075999193922002e-10	2.7793488300491105e-17	1.587357884329964e-18	2.6359437538390713e-24
13400000	0.0016938785952287313	-3.100379217741468e-21	-6.177138180373997e-22	2.377482078885379e-13	1.836146309055532e-14	0.006612242638288659	1.8101590068793296e-22	1.7075999193922002e-10	2.7793488300491105e-17	1.587357884329964e-18	2.6359437538390713e-24
13500000	0.0016938785952287313	-3.100379217741468e-21	-6.177138180373997e-22	2.377482078885379e-13	1.836146309055532e-14	0.006612242638288659	1.8101590065070557e-22	1.7075999193922002e-10	2.7793488300491105e-17	1.587357884329964e-18	2.6359437538390713e-24
13600000	0.0016938785952287313	-3.100379217741468e-21	-6.177138180373997e-22	2.377482078885379e-13	1.836146309055532e-14	0.006612242638288659	1.810159006167189e-22	1.7075999193922002e-10	2.7793488300491105e-17	1.587357884329964e-18	2.6359437538390713e-24
13700000	0.0016938785952287313	-3.100379217741468e-21	-6.177138180373997e-22	2.377482078885379e-13	1.836146309055532e-14	0.006612242638288659	1.8101590058610736e-22	1.7075999193922002e-10	2.7793488300491105e-17	1.587357884329964e-18	2.6359437538390713e-24
13800000	0.0016938785952287313	-3.100379217741468e-21	-6.177138180373997e-22	2.377482078885379e-13	1.836146309055532e-14	0.006612242638288659	1.8101590055900544e-22	1.7075999193922002e-10	2.7793488300491105e-17	1.587357884329964e-18	2.6359437538390713e-24
13900000	0.0016938785952287313	-3.100379217741468e-21	-6.177138180373997e-22	2.377482078885379e-13	1.836146309055532e-14	0.006612242638288659	1.810159005355476e-22	1.7075999193922002e-10	2.7793488300491105e-17	1.587357884329964e-18	2.6359437538390713e-24
14000000	0.0016938785952287313	-3.100379217741468e-21	-6.177138180373997e-22	2.377482078885379e-13	1.836146309055532e-14	0.006612242638288659	1.8101590051586833e-22	1.7075999193922002e-10	2.7793488300491105e-17	1.587357884329964e-18	2.6359437538390713e-24
14100000	0.0016938785952287313	-3.100379217741468e-21	-6.177138180373997e-22	2.377482078885379e-13	1.836146309055532e-14	0.006612242638288659	1.8101590050010206e-22	1.7075999193922002e-10	2.7793488300491105e-17	1.587357884329964e-18	2.6359437538390713e-24
14200000	0.0016938785952287313	-3.100379217741468e-21	-6.177138180373997e-22	2.377482078885379e-13	1.836146309055532e-14	0.006612242638288659	1.8101590048838327e-22	1.7075999193922002e-10	2.7793488300491105e-17	1.587357884329964e-18	2.6359437538390713e-24
14300000	0.0016938785952287313	-3.100379217741468e-21	-6.177138180373997e-22	2.377482078885379e-13	1.836146309055532e-14	0.006612242638288659	1.8101590048084645e-22	1.7075999193922002e-10	2.7793488300491105e-17	1.587357884329964e-18	2.6359437538390713e-24
14400000	0.0016938785952287313	-3.100379217741468e-21	-6.177138180373997e-22	2.377482078885379e-13	1.836146309055532e-14	0.006612242638288659	1.8101590047762602e-22	1.7075999193922002e-10	2.7793488300491105e-17	1.587357884329964e-18	2.6359437538390713e-24
14500000	0.0016938785952287313	-3.100379217741468e-21	-6.177138180373997e-22	2.377482078885379e-13	1.836146309055532e-14	0.006612242638288659	1.8101590047752716e-22	1.7075999193922002e-10	2.7793488300491105e-17	1.587357884329964e-18	2.6359437538390713e-24
14600000	0.0016938785952287313	-3.100379217741468e-21	-6.177138180373997e-22	2.377482078885379e-13	1.836146309055532e-14	0.006612242638288659	1.8101590047754867e-22	1.7075999193922002e-10	2.7793488300491105e-17	1.587357884329964e-18	2.6359437538390713e-24
14700000	0.0016938785952287313	-3.100379217741468e-21	-6.177138180373997e-22	2.377482078885379e-13	1.836146309055532e-14	0.006612242638288659	1.8101590047756929e-22	1.7075999193922002e-10	2.7793488300491105e-17	1.587357884329964e-18	2.6359437538390713e-24
14800000	0.0016938785952287313	-3.100379217741468e-21	-6.177138180373997e-22	2.377482078885379e-13	1.836146309055532e-14	0.006612242638288659	1.8101590047758903e-22	1.7075999193922002e-10	2.7793488300491105e-17	1.587357884329964e-18	2.6359437538390713e-24
14900000	0.0016938785952287313	-3.100379217741468e-21	-6.177138180373997e-22	2.377482078885379e-13	1.836146309055532e-14	0.006612242638288659	1.8101590047760794e-22	1.7075999193922002e-10	2.7793488300491105e-17	1.587357884329964e-18	2.6359437538390713e-24
15000000	0.0016938785952287313	-3.100379217741468e-21	-6.177138180373997e-22	2.377482078885379e-13	1.836146309055532e-14	0.006612242638288659	1.81015900477626e-22	1.7075999193922002e-10	2.7793488300491105e-17	1.587357884329964e-18	2.6359437538390713e-24
15100000	0.0016938785952287313	-3.100379217741468e-21	-6.177138180373997e-22	2.377482078885379e-13	1.836146309055532e-14	0.006612242638288659	1.8101590047764323e-22	1.7075999193922002e-10	2.7793488300491105e-17	1.587357884329964e-18	2.6359437538390713e-24
15200000	0.0016938785952287313	-3.100379217741468e-21	-6.177138180373997e-22	2.377482078885379e-13	1.836146309055532e-14	0.006612242638288659	1.8101590047765964e-22	1.7075999193922002e-10	2.7793488300491105e-17	1.587357884329964e-18	2.6359437538390713e-24
15300000	0.0016938785952287313	-3.100379217741468e-21	-6.177138180373997e-22	2.377482078885379e-13	1.836146309055532e-14	0.006612242638288659	1.8101590047767525e-22	1.7075999193922002e-10	2.7793488300491105e-17	1.587357884329964e-18	2.6359437538390713e-24
15400000	0.0016938785952287313	-3.100379217741468e-21	-6.177138180373997e-22	2.377482078885379e-13	1.836146309055532e-14	0.006612242638288659	1.8101590047769008e-22	1.7075999193922002e-10	2.7793488300491105e-17	1.587357884329964e-18	2.6359437538390713e-24
15500000	0.0016938785952287313	-3.100379217741468e-21	-6.177138180373997e-22	2.377482078885379e-13	1.836146309055532e-14	0.006612242638288659	1.8101590047770414e-22	1.7075999193922002e-10	2.7793488300491105e-17	1.587357884329964e-18	2.6359437538390713e-24
15600000	0.0016938785952287313	-3.100379217741468e-21	-6.177138180373997e-22	2.377482078885379e-13	1.836146309055532e-14	0.006612242638288659	1.8101590047771745e-22	1.7075999193922002e-10	2.7793488300491105e-17	1.587357884329964e-18	2.6359437538390713e-24
15700000	0.0016938785952287313	-3.100379217741468e-21	-6.177138180373997e-22	2.377482078885379e-13	1.836146309055532e-14	0.006612242638288659	1.8101590047773e-22	1.7075999193922002e-10	2.7793488300491105e-17	1.587357884329964e-18	2.6359437538390713e-24
15800000	0.0016938785952287313	-3.100379217741468e-21	-6.177138180373997e-22	2.377482078885379e-13	1.836146309055532e-14	0.006612242638288659	1.810159004777418e-22	1.7075999193922002e-10	2.7793488300491105e-17	1.587357884329964e-18	2.6359437538390713e-24
15900000	0.0016938785952287313	-3.100379217741468e-21	-6.177138180373997e-22	2.377482078885379e-13	1.836146309055532e-14	0.006612242638288659	1.8101590047775292e-22	1.7075999193922002e-10	2.7793488300491105e-17	1.587357884329964e-18	2.6359437538390713e-24
16000000	0.0016938785952287313	-3.100379217741468e-21	-6.177138180373997e-22	2.377482078885379e-13	1.836146309055532e-14	0.006612242638288659	1.8101590047776331e-22	1.7075999193922002e-10	2.7793488300491105e-17	1.587357884329964e-18	2.6359437538390713e-24
16100000	0.0016938785952287313	-3.100379217741468e-21	-6.177138180373997e-22	2.377482078885379e-13	1.836146309055532e-14	0.006612242638288659	1.8101590047777302e-22	1.7075999193922002e-10	2.7793488300491105e-17	1.587357884329964e-18	2.6359437538390713e-24
16200000	0.0016938785952287313	-3.100379217741468e-21	-6.177138180373997e-22	2.377482078885379e-13	1.836146309055532e-14	0.006612242638288659	1.8101590047778205e-22	1.7075999193922002e-10	2.7793488300491105e-17	1.587357884329964e-18	2.6359437538390713e-24
16300000	0.0016938785952287313	-3.100379217741468e-21	-6.177138180373997e-22	2.377482078885379e-13	1.836146309055532e-14	0.006612242638288659	1.810159004777904e-22	1.7075999193922002e-10	2.7793488300491105e-17	1.587357884329964e-18	2.6359437538390713e-24
16400000	0.0016938785952287313	-3.100379217741468e-21	-6.177138180373997e-22	2.377482078885379e-13	1.836146309055532e-14	0.006612242638288659	1.8101590047779813e-22	1.7075999193922002e-10	2.7793488300491105e-17	1.587357884329964e-18	2.6359437538390713e-24
16500000	0.0016938785952287313	-3.100379217741468e-21	-6.177138180373997e-22	2.377482078885379e-13	1.836146309055532e-14	0.006612242638288659	1.810159004778052e-22	1.7075999193922002e-10	2.7793488300491105e-17	1.587357884329964e-18	2.6359437538390713e-24
16600000	0.0016938785952287313	-3.100379217741468e-21	-6.177138180373997e-22	2.377482078885379e-13	1.836146309055532e-14	0.006612242638288659	1.8101590047781165e-22	1.7075999193922002e-10	2.7793488300491105e-17	1.587357884329964e-18	2.6359437538390713e-24
16700000	0.0016938785952287313	-3.100379217741468e-21	-6.177138180373997e-22	2.377482078885379e-13	1.836146309055532e-14	0.006612242638288659	1.810159004778175e-22	1.7075999193922002e-10	2.7793488300491105e-17	1.587357884329964e-18	2.6359437538390713e-24
16800000	0.0016938785952287313	-3.100379217741468e-21	-6.177138180373997e-22	2.377482078885379e-13	1.836146309055532e-14	0.006612242638288659	1.8101590047782275e-22	1.7075999193922002e-10	2.7793488300491105e-17	1.587357884329964e-18	2.6359437538390713e-24
16900000	0.0016938785952287313	-3.100379217741468e-21	-6.177138180373997e-22	2.377482078885379e-13	1.836146309055532e-14	0.006612242638288659	1.810159004778274e-22	1.7075999193922002e-10	2.7793488300491105e-17	1.587357884329964e-18	2.6359437538390713e-24
17000000	0.0016938785952287313	-3.100379217741468e-21	-6.177138180373997e-22	2.377482078885379e-13	1.836146309055532e-14	0.006612242638288659	1.810159004778315e-22	1.7075999193922002e-10	2.7793488300491105e-17	1.587357884329964e-18	2.6359437538390713e-24
17100000	0.0016938785952287313	-3.100379217741468e-21	-6.177138180373997e-22	2.377482078885379e-13	1.836146309055532e-14	0.006612242638288659	1.8101590047783504e-22	1.7075999193922002e-10	2.7793488300491105e-17	1.587357884329964e-18	2.6359437538390713e-24
17200000	0.0016938785952287313	-3.100379217741468e-21	-6.177138180373997e-22	2.377482078885379e-13	1.836146309055532e-14	0.006612242638288659	1.8101590047783803e-22	1.7075999193922002e-10	2.7793488300491105e-17	1.587357884329964e-18	2.6359437538390713e-24
17300000	0.0016938785952287313	-3.100379217741468e-21	-6.177138180373997e-22	2.377482078885379e-13	1.836146309055532e-14	0.006612242638288659	1.810159004778405e-22	1.7075999193922002e-10	2.7793488300491105e-17	1.587357884329964e-18	2.6359437538390713e-24
17400000	0.0016938785952287313	-3.100379217741468e-21	-6.177138180373997e-22	2.377482078885379e-13	1.836146309055532e-14	0.006612242638288659	1.8101590047784247e-22	1.7075999193922002e-10	2.7793488300491105e-17	1.587357884329964e-18	2.6359437538390713e-24
17500000	0.0016938785952287313	-3.100379217741468e-21	-6.177138180373997e-22	2.377482078885379e-13	1.836146309055532e-14	0.006612242638288659	1.810159004778439e-22	1.7075999193922002e-10	2.7793488300491105e-17	1.587357884329964e-18	2.6359437538390713e-24
17600000	0.0016938785952287313	-3.100379217741468e-21	-6.177138180373997e-22	2.377482078885379e-13	1.836146309055532e-14	0.006612242638288659	1.8101590047784487e-22	1.7075999193922002e-10	2.7793488300491105e-17	1.587357884329964e-18	2.6359437538390713e-24
17700000	0.0016938785952287313	-3.100379217741468e-21	-6.177138180373997e-22	2.377482078885379e-13	1.836146309055532e-14	0.006612242638288659	1.8101590047784536e-22	1.7075999193922002e-10	2.7793488300491105e-17	1.587357884329964e-18	2.6359437538390713e-24
17800000	0.0016938785952287313	-3.100379217741468e-21	-6.177138180373997e-22	2.377482078885379e-13	1.836146309055532e-14	0.006612242638288659	1.810159004778454e-22	1.7075999193922002e-10	2.7793488300491105e-17	1.587357884329964e-18	2.6359437538390713e-24
17900000	0.0016938785952287313	-3.100379217741468e-21	-6.177138180373997e-22	2.377482078885379e-13	1.836146309055532e-14	0.006612242638288659	1.8101590047784499e-22	1.7075999193922002e-10	2.7793488300491105e-17	1.587357884329964e-18	2.6359437538390713e-24
18000000	0.0016938785952287313	-3.100379217741468e-21	-6.177138180373997e-22	2.377482078885379e-13	1.836146309055532e-14	0.006612242638288659	1.8101590047784414e-22	1.7075999193922002e-10	2.7793488300491105e-17	1.587357884329964e-18	2.6359437538390713e-24
18100000	0.0016938785952287313	-3.100379217741468e-21	-6.177138180373997e-22	2.377482078885379e-13	1.836146309055532e-14	0.006612242638288659	1.8101590047784287e-22	1.7075999193922002e-10	2.7793488300491105e-17	1.587357884329964e-18	2.6359437538390713e-24
18200000	0.0016938785952287313	-3.100379217741468e-21	-6.177138180373997e-22	2.377482078885379e-13	1.836146309055532e-14	0.006612242638288659	1.810159004778412e-22	1.7075999193922002e-10	2.7793488300491105e-17	1.587357884329964e-18	2.6359437538390713e-24
18300000	0.0016938785952287313	-3.100379217741468e-21	-6.177138180373997e-22	2.377482078885379e-13	1.836146309055532e-14	0.006612242638288659	1.8101590047783913e-22	1.7075999193922002e-10	2.7793488300491105e-17	1.587357884329964e-18	2.6359437538390713e-24
18400000	0.0016938785952287313	-3.100379217741468e-21	-6.177138180373997e-22	2.377482078885379e-13	1.836146309055532e-14	0.006612242638288659	1.8101590047783669e-22	1.7075999193922002e-10	2.7793488300491105e-17	1.587357884329964e-18	2.6359437538390713e-24
18500000	0.0016938785952287313	-3.100379217741468e-21	-6.177138180373997e-22	2.377482078885379e-13	1.836146309055532e-14	0.006612242638288659	1.8101590047783387e-22	1.7075999193922002e-10	2.7793488300491105e-17	1.587357884329964e-18	2.6359437538390713e-24
18600000	0.0016938785952287313	-3.100379217741468e-21	-6.177138180373997e-22	2.377482078885379e-13	1.836146309055532e-14	0.006612242638288659	1.8101590047783072e-22	1.7075999193922002e-10	2.7793488300491105e-17	1.587357884329964e-18	2.6359437538390713e-24
18700000	0.0016938785952287313	-3.100379217741468e-21	-6.177138180373997e-22	2.377482078885379e-13	1.836146309055532e-14	0.006612242638288659	1.8101590047782721e-22	1.7075999193922002e-10	2.7793488300491105e-17	1.587357884329964e-18	2.6359437538390713e-24
18800000	0.0016938785952287313	-3.100379217741468e-21	-6.177138180373997e-22	2.377482078885379e-13	1.836146309055532e-14	0.006612242638288659	1.8101590047782338e-22	1.7075999193922002e-10	2.7793488300491105e-17	1.587357884329964e-18	2.6359437538390713e-24
18900000	0.0016938785952287313	-3.100379217741468e-21	-6.177138180373997e-22	2.377482078885379e-13	1.836146309055532e-14	0.006612242638288659	1.8101590047781924e-22	1.7075999193922002e-10	2.7793488300491105e-17	1.587357884329964e-18	2.6359437538390713e-24
19000000	0.0016938785952287313	-3.100379217741468e-21	-6.177138180373997e-22	2.377482078885379e-13	1.836146309055532e-14	0.006612242638288659	1.810159004778148e-22	1.7075999193922002e-10	2.7793488300491105e-17	1.587357884329964e-18	2.6359437538390713e-24
19100000	0.0016938785952287313	-3.100379217741468e-21	-6.177138180373997e-22	2.377482078885379e-13	1.836146309055532e-14	0.006612242638288659	1.810159004778101e-22	1.7075999193922002e-10	2.7793488300491105e-17	1.587357884329964e-18	2.6359437538390713e-24
19200000	0.0016938785952287313	-3.100379217741468e-21	-6.177138180373997e-22	2.377482078885379e-13	1.836146309055532e-14	0.006612242638288659	1.810159004778051e-22	1.7075999193922002e-10	2.7793488300491105e-17	1.587357884329964e-18	2.6359437538390713e-24
19300000	0.0016938785952287313	-3.100379217741468e-21	-6.177138180373997e-22	2.377482078885379e-13	1.836146309055532e-14	0.006612242638288659	1.8101590047779985e-22	1.7075999193922004e-10	2.7793488300491105e-17	1.587357884329964e-18	2.6359437538390713e-24
19400000	0.0016938785952287313	-3.100379217741468e-21	-6.177138180373997e-22	2.377482078885379e-13	1.836146309055532e-14	0.006612242638288659	1.8101590047779437e-22	1.7075999193922004e-10	2.7793488300491105e-17	1.5873578843299637e-18	2.6359437538390713e-24
19500000	0.0016938785952287313	-3.100379217741468e-21	-6.177138180373997e-22	2.377482078885379e-13	1.836146309055532e-14	0.006612242638288659	1.8101590047778866e-22	1.7075999193922004e-10	2.7793488300491105e-17	1.5873578843299637e-18	2.6359437538390713e-24
19600000	0.0016938785952287313	-3.100379217741468e-21	-6.177138180373997e-22	2.377482078885379e-13	1.836146309055532e-14	0.006612242638288659	1.810159004777827e-22	1.7075999193922004e-10	2.7793488300491105e-17	1.5873578843299637e-18	2.6359437538390713e-24
19700000	0.0016938785952287313	-3.100379217741468e-21	-6.177138180373997e-22	2.377482078885379e-13	1.836146309055532e-14	0.006612242638288659	1.8101590047777657e-22	1.7075999193922004e-10	2.7793488300491105e-17	1.5873578843299637e-18	2.6359437538390713e-24
19800000	0.0016938785952287313	-3.100379217741468e-21	-6.177138180373997e-22	2.377482078885379e-13	1.836146309055532e-14	0.006612242638288659	1.8101590047777025e-22	1.7075999193922004e-10	2.7793488300491105e-17	1.5873578843299637e-18	2.6359437538390713e-24
19900000	0.0016938785952287313	-3.100379217741468e-21	-6.177138180373997e-22	2.377482078885379e-13	1.836146309055532e-14	0.006612242638288659	1.8101590047776376e-22	1.7075999193922004e-10	2.7793488300491105e-17	1.5873578843299637e-18	2.6359437538390713e-24
20000000	0.0016938785952287313	-3.100379217741468e-21	-6.177138180373997e-22	2.377482078885379e-13	1.836146309055532e-14	0.006612242638288659	1.8101590047775708e-22	1.7075999193922004e-10	2.7793488300491105e-17	1.5873578843299637e-18	2.6359437538390713e-24
20100000	0.0016938785952287313	-3.100379217741468e-21	-6.177138180373997e-22	2.377482078885379e-13	1.836146309055532e-14	0.00661224263828866	1.810159004777503e-22	1.7075999193922004e-10	2.7793488300491105e-17	1.5873578843299637e-18	2.6359437538390713e-24
20200000	0.0016938785952287313	-3.100379217741468e-21	-6.177138180373997e-22	2.3774820788853796e-13	1.836146309055532e-14	0.00661224263828866	1.8101590047774333e-22	1.7075999193922004e-10	2.7793488300491105e-17	1.5873578843299637e-18	2.6359437538390713e-24
20300000	0.0016938785952287313	-3.100379217741468e-21	-6.177138180373997e-22	2.3774820788853796e-13	1.836146309055532e-14	0.00661224263828866	1.8101590047773628e-22	1.7075999193922004e-10	2.7793488300491105e-17	1.5873578843299637e-18	2.6359437538390713e-24
20400000	0.0016938785952287313	-3.100379217741468e-21	-6.177138180373997e-22	2.3774820788853796e-13	1.836146309055532e-14	0.00661224263828866	1.810159004777291e-22	1.7075999193922004e-10	2.7793488300491105e-17	1.5873578843299637e-18	2.6359437538390713e-24
20500000	0.0016938785952287313	-3.100379217741468e-21	-6.177138180373997e-22	2.3774820788853796e-13	1.836146309055532e-14	0.00661224263828866	1.8101590047772184e-22	1.7075999193922004e-10	2.7793488300491105e-17	1.5873578843299637e-18	2.6359437538390713e-24
20600000	0.0016938785952287313	-3.100379217741468e-21	-6.177138180373997e-22	2.3774820788853796e-13	1.836146309055532e-14	0.00661224263828866	1.8101590047771448e-22	1.7075999193922004e-10	2.7793488300491105e-17	1.5873578843299637e-18	2.6359437538390713e-24
20700000	0.0016938785952287313	-3.100379217741468e-21	-6.177138180373997e-22	2.3774820788853796e-13	1.836146309055532e-14	0.00661224263828866	1.8101590047770708e-22	1.7075999193922004e-10	2.7793488300491105e-17	1.5873578843299637e-18	2.6359437538390713e-24
20800000	0.0016938785952287313	-3.100379217741468e-21	-6.177138180373997e-22	2.3774820788853796e-13	1.836146309055532e-14	0.00661224263828866	1.810159004776996e-22	1.7075999193922004e-10	2.7793488300491105e-17	1.5873578843299637e-18	2.6359437538390713e-24
20900000	0.0016938785952287313	-3.100379217741468e-21	-6.177138180373997e-22	2.3774820788853796e-13	1.836146309055532e-14	0.00661224263828866	1.810159004776921e-22	1.7075999193922004e-10	2.7793488300491105e-17	1.5873578843299637e-18	2.6359437538390713e-24
21000000	0.0016938785952287313	-3.100379217741468e-21	-6.177138180373997e-22	2.3774820788853796e-13	1.836146309055532e-14	0.00661224263828866	1.8101590047768458e-22	1.7075999193922004e-10	2.7793488300491105e-17	1.5873578843299637e-18	2.6359437538390713e-24
21100000	0.0016938785952287311	-3.100379217741468e-21	-6.177138180373997e-22	2.3774820788853796e-13	1.836146309055532e-14	0.00661224263828866	1.8101590047767703e-22	1.7075999193922004e-10	2.7793488300491105e-17	1.5873578843299637e-18	2.6359437538390713e-24
21200000	0.0016938785952287311	-3.100379217741468e-21	-6.177138180373997e-22	2.3774820788853796e-13	1.836146309055532e-14	0.00661224263828866	1.8101590047766949e-22	1.7075999193922004e-10	2.7793488300491105e-17	1.5873578843299637e-18	2.6359437538390713e-24
21300000	0.0016938785952287311	-3.100379217741468e-21	-6.177138180373997e-22	2.3774820788853796e-13	1.836146309055532e-14	0.00661224263828866	1.8101590047766196e-22	1.7075999193922004e-10	2.7793488300491105e-17	1.5873578843299637e-18	2.6359437538390713e-24
21400000	0.0016938785952287311	-3.100379217741468e-21	-6.177138180373997e-22	2.3774820788853796e-13	1.836146309055532e-14	0.00661224263828866	1.8101590047765446e-22	1.7075999193922004e-10	2.7793488300491105e-17	1.5873578843299637e-18	2.6359437538390713e-24
21500000	0.0016938785952287311	-3.100379217741468e-21	-6.177138180373997e-22	2.3774820788853796e-13	1.836146309055532e-14	0.00661224263828866	1.81015900477647e-22	1.7075999193922004e-10	2.77934883004911e-17	1.5873578843299637e-18	2.6359437538390713e-24
21600000	0.0016938785952287311	-3.100379217741468e-21	-6.177138180373997e-22	2.3774820788853796e-13	1.836146309055532e-14	0.00661224263828866	1.810159004776396e-22	1.7075999193922004e-10	2.77934883004911e-17	1.5873578843299637e-18	2.6359437538390713e-24
21700000	0.0016938785952287311	-3.100379217741468e-21	-6.177138180373997e-22	2.3774820788853796e-13	1.836146309055532e-14	0.00661224263828866	1.8101590047763227e-22	1.7075999193922004e-10	2.77934883004911e-17	1.5873578843299637e-18	2.6359437538390713e-24
21800000	0.0016938785952287311	-3.100379217741468e-21	-6.177138180373997e-22	2.3774820788853796e-13	1.836146309055532e-14	0.00661224263828866	1.8101590047762503e-22	1.7075999193922004e-10	2.77934883004911e-17	1.5873578843299637e-18	2.6359437538390713e-24
21900000	0.0016938785952287311	-3.100379217741468e-21	-6.177138180373997e-22	2.3774820788853796e-13	1.836146309055532e-14	0.00661224263828866	1.8101590047761788e-22	1.7075999193922004e-10	2.77934883004911e-17	1.5873578843299637e-18	2.6359437538390713e-24
22000000	0.0016938785952287311	-3.100379217741468e-21	-6.177138180373997e-22	2.3774820788853796e-13	1.836146309055532e-14	0.00661224263828866	1.8101590047761083e-22	1.7075999193922004e-10	2.77934883004911e-17	1.5873578843299637e-18	2.6359437538390713e-24
22100000	0.0016938785952287311	-3.100379217741468e-21	-6.177138180373997e-22	2.3774820788853796e-13	1.836146309055532e-14	0.00661224263828866	1.8101590047760392e-22	1.7075999193922004e-10	2.77934883004911e-17	1.5873578843299637e-18	2.6359437538390713e-24
22200000	0.0016938785952287311	-3.100379217741468e-21	-6.177138180373997e-22	2.3774820788853796e-13	1.836146309055532e-14	0.00661224263828866	1.8101590047759715e-22	1.7075999193922004e-10	2.77934883004911e-17	1.5873578843299637e-18	2.6359437538390713e-24
22300000	0.0016938785952287311	-3.100379217741468e-21	-6.177138180373997e-22	2.3774820788853796e-13	1.836146309055532e-14	0.00661224263828866	1.8101590047759052e-22	1.7075999193922004e-10	2.77934883004911e-17	1.5873578843299637e-18	2.6359437538390713e-24
22400000	0.0016938785952287311	-3.100379217741468e-21	-6.177138180373997e-22	2.3774820788853796e-13	1.836146309055532e-14	0.00661224263828866	1.8101590047758405e-22	1.7075999193922004e-10	2.77934883004911e-17	1.5873578843299637e-18	2.6359437538390713e-24
22500000	0.0016938785952287311	-3.100379217741468e-21	-6.177138180373997e-22	2.3774820788853796e-13	1.836146309055532e-14	0.00661224263828866	1.8101590047757775e-22	1.7075999193922004e-10	2.77934883004911e-17	1.5873578843299637e-18	2.6359437538390713e-24
22600000	0.0016938785952287311	-3.100379217741468e-21	-6.177138180373997e-22	2.3774820788853796e-13	1.836146309055532e-14	0.00661224263828866	1.8101590047757166e-22	1.7075999193922004e-10	2.77934883004911e-17	1.5873578843299635e-18	2.6359437538390713e-24
22700000	0.0016938785952287311	-3.100379217741468e-21	-6.177138180373997e-22	2.3774820788853796e-13	1.836146309055532e-14	0.00661224263828866	1.8101590047756576e-22	1.7075999193922004e-10	2.77934883004911e-17	1.5873578843299635e-18	2.6359437538390713e-24
22800000	0.0016938785952287311	-3.100379217741468e-21	-6.177138180373997e-22	2.3774820788853796e-13	1.836146309055532e-14	0.00661224263828866	1.810159004775601e-22	1.7075999193922004e-10	2.77934883004911e-17	1.5873578843299635e-18	2.6359437538390713e-24
22900000	0.0016938785952287311	-3.100379217741468e-21	-6.177138180373997e-22	2.3774820788853796e-13	1.836146309055532e-14	0.00661224263828866	1.8101590047755464e-22	1.7075999193922004e-10	2.77934883004911e-17	1.5873578843299635e-18	2.6359437538390713e-24
23000000	0.0016938785952287311	-3.100379217741468e-21	-6.177138180373997e-22	2.3774820788853796e-13	1.836146309055532e-14	0.00661224263828866	1.8101590047754947e-22	1.7075999193922004e-10	2.77934883004911e-17	1.5873578843299635e-18	2.6359437538390713e-24
23100000	0.0016938785952287311	-3.100379217741468e-21	-6.177138180373997e-22	2.3774820788853796e-13	1.836146309055532e-14	0.00661224263828866	1.8101590047754453e-22	1.7075999193922004e-10	2.77934883004911e-17	1.5873578843299635e-18	2.6359437538390713e-24
23200000	0.0016938785952287311	-3.100379217741468e-21	-6.177138180373997e-22	2.3774820788853796e-13	1.836146309055532e-14	0.00661224263828866	1.8101590047753985e-22	1.7075999193922004e-10	2.77934883004911e-17	1.5873578843299635e-18	2.6359437538390713e-24
23300000	0.0016938785952287311	-3.100379217741468e-21	-6.177138180373997e-22	2.3774820788853796e-13	1.836146309055532e-14	0.00661224263828866	1.8101590047753548e-22	1.7075999193922004e-10	2.77934883004911e-17	1.5873578843299635e-18	2.6359437538390713e-24
23400000	0.0016938785952287311	-3.100379217741468e-21	-6.177138180373997e-22	2.3774820788853796e-13	1.836146309055532e-14	0.00661224263828866	1.8101590047753141e-22	1.7075999193922004e-10	2.77934883004911e-17	1.5873578843299635e-18	2.6359437538390713e-24
23500000	0.0016938785952287311	-3.100379217741468e-21	-6.177138180373997e-22	2.3774820788853796e-13	1.836146309055532e-14	0.00661224263828866	1.8101590047752765e-22	1.7075999193922004e-10	2.77934883004911e-17	1.5873578843299635e-18	2.6359437538390713e-24
23600000	0.0016938785952287311	-3.100379217741468e-21	-6.177138180373997e-22	2.3774820788853796e-13	1.836146309055532e-14	0.00661224263828866	1.8101590047752422e-22	1.7075999193922004e-10	2.77934883004911e-17	1.5873578843299635e-18	2.6359437538390713e-24
23700000	0.0016938785952287311	-3.100379217741468e-21	-6.177138180373997e-22	2.3774820788853796e-13	1.836146309055532e-14	0.00661224263828866	1.8101590047752111e-22	1.7075999193922004e-10	2.77934883004911e-17	1.5873578843299635e-18	2.6359437538390713e-24
23800000	0.0016938785952287311	-3.100379217741468e-21	-6.177138180373997e-22	2.3774820788853796e-13	1.836146309055532e-14	0.00661224263828866	1.8101590047751839e-22	1.7075999193922004e-10	2.77934883004911e-17	1.5873578843299635e-18	2.6359437538390713e-24
23900000	0.0016938785952287311	-3.100379217741468e-21	-6.177138180373997e-22	2.3774820788853796e-13	1.836146309055532e-14	0.00661224263828866	1.8101590047751601e-22	1.7075999193922004e-10	2.77934883004911e-17	1.5873578843299635e-18	2.6359437538390713e-24
24000000	0.0016938785952287311	-3.100379217741468e-21	-6.177138180373997e-22	2.3774820788853796e-13	1.836146309055532e-14	0.00661224263828866	1.8101590047751401e-22	1.7075999193922004e-10	2.77934883004911e-17	1.5873578843299635e-18	2.6359437538390713e-24
24100000	0.0016938785952287311	-3.100379217741468e-21	-6.177138180373997e-22	2.3774820788853796e-13	1.836146309055532e-14	0.00661224263828866	1.8101590047751242e-22	1.7075999193922004e-10	2.77934883004911e-17	1.5873578843299635e-18	2.6359437538390713e-24
24200000	0.0016938785952287311	-3.100379217741468e-21	-6.177138180373997e-22	2.3774820788853796e-13	1.836146309055532e-14	0.00661224263828866	1.8101590047751124e-22	1.7075999193922004e-10	2.77934883004911e-17	1.5873578843299635e-18	2.6359437538390713e-24
24300000	0.0016938785952287311	-3.100379217741468e-21	-6.177138180373997e-22	2.3774820788853796e-13	1.836146309055532e-14	0.00661224263828866	1.8101590047751046e-22	1.7075999193922004e-10	2.77934883004911e-17	1.5873578843299635e-18	2.6359437538390713e-24
24400000	0.0016938785952287311	-3.100379217741468e-21	-6.177138180373997e-22	2.3774820788853796e-13	1.836146309055532e-14	0.00661224263828866	1.8101590047751016e-22	1.7075999193922004e-10	2.77934883004911e-17	1.5873578843299635e-18	2.6359437538390713e-24
24500000	0.0016938785952287311	-3.100379217741468e-21	-6.177138180373997e-22	2.3774820788853796e-13	1.836146309055532e-14	0.00661224263828866	1.8101590047751014e-22	1.7075999193922004e-10	2.77934883004911e-17	1.5873578843299635e-18	2.6359437538390713e-24
24600000	0.0016938785952287311	-3.100379217741468e-21	-6.177138180373997e-22	2.3774820788853796e-13	1.836146309055532e-14	0.00661224263828866	1.8101590047751014e-22	1.7075999193922004e-10	2.77934883004911e-17	1.5873578843299635e-18	2.6359437538390713e-24
24700000	0.0016938785952287311	-3.100379217741468e-21	-6.177138180373997e-22	2.3774820788853796e-13	1.836146309055532e-14	0.00661224263828866	1.8101590047751014e-22	1.7075999193922004e-10	2.77934883004911e-17	1.5873578843299635e-18	2.6359437538390713e-24
24800000	0.0016938785952287311	-3.100379217741468e-21	-6.177138180373997e-22	2.3774820788853796e-13	1.836146309055532e-14	0.00661224263828866	1.8101590047751014e-22	1.7075999193922004e-10	2.77934883004911e-17	1.5873578843299635e-18	2.6359437538390713e-24
24900000	0.0016938785952287311	-3.100379217741468e-21	-6.177138180373997e-22	2.3774820788853796e-13	1.836146309055532e-14	0.00661224263828866	1.8101590047751014e-22	1.7075999193922004e-10	2.77934883004911e-17	1.5873578843299635e-18	2.6359437538390713e-24
25000000	0.0016938785952287311	-3.100379217741468e-21	-6.177138180373997e-22	2.3774820788853796e-13	1.836146309055532e-14	0.00661224263828866	1.8101590047751014e-22	1.7075999193922004e-10	2.77934883004911e-17	1.5873578843299635e-18	2.6359437538390713e-24
25100000	0.0016938785952287311	-3.100379217741468e-21	-6.177138180373997e-22	2.3774820788853796e-13	1.836146309055532e-14	0.00661224263828866	1.8101590047751014e-22	1.7075999193922004e-10	2.77934883004911e-17	1.5873578843299635e-18	2.6359437538390713e-24
25200000	0.0016938785952287311	-3.100379217741468e-21	-6.177138180373997e-22	2.3774820788853796e-13	1.836146309055532e-14	0.00661224263828866	1.8101590047751014e-22	1.7075999193922004e-10	2.77934883004911e-17	1.5873578843299635e-18	2.6359437538390713e-24
25300000	0.0016938785952287311	-3.100379217741468e-21	-6.177138180373997e-22	2.3774820788853796e-13	1.836146309055532e-14	0.00661224263828866	1.8101590047751014e-22	1.7075999193922004e-10	2.77934883004911e-17	1.5873578843299635e-18	2.6359437538390713e-24
25400000	0.0016938785952287311	-3.100379217741468e-21	-6.177138180373997e-22	2.3774820788853796e-13	1.836146309055532e-14	0.00661224263828866	1.8101590047751014e-22	1.7075999193922004e-10	2.77934883004911e-17	1.5873578843299635e-18	2.6359437538390713e-24
25500000	0.0016938785952287311	-3.100379217741468e-21	-6.177138180373997e-22	2.3774820788853796e-13	1.836146309055532e-14	0.00661224263828866	1.8101590047751014e-22	1.7075999193922004e-10	2.77934883004911e-17	1.5873578843299635e-18	2.6359437538390713e-24
25600000	0.0016938785952287311	-3.100379217741468e-21	-6.177138180373997e-22	2.3774820788853796e-13	1.836146309055532e-14	0.00661224263828866	1.8101590047751014e-22	1.7075999193922004e-10	2.77934883004911e-17	1.5873578843299635e-18	2.6359437538390713e-24
25700000	0.0016938785952287311	-3.100379217741468e-21	-6.177138180373997e-22	2.3774820788853796e-13	1.836146309055532e-14	0.00661224263828866	1.8101590047751014e-22	1.7075999193922004e-10	2.77934883004911e-17	1.5873578843299635e-18	2.6359437538390713e-24
25800000	0.0016938785952287311	-3.100379217741468e-21	-6.177138180373997e-22	2.3774820788853796e-13	1.836146309055532e-14	0.00661224263828866	1.8101590047751014e-22	1.7075999193922004e-10	2.77934883004911e-17	1.5873578843299635e-18	2.6359437538390713e-24
25900000	0.0016938785952287311	-3.100379217741468e-21	-6.177138180373997e-22	2.3774820788853796e-13	1.836146309055532e-14	0.00661224263828866	1.8101590047751014e-22	1.7075999193922004e-10	2.77934883004911e-17	1.5873578843299635e-18	2.6359437538390713e-24
26000000	0.0016938785952287311	-3.100379217741468e-21	-6.177138180373997e-22	2.3774820788853796e-13	1.836146309055532e-14	0.00661224263828866	1.8101590047751014e-22	1.7075999193922004e-10	2.77934883004911e-17	1.5873578843299635e-18	2.6359437538390713e-24
26100000	0.0016938785952287311	-3.100379217741468e-21	-6.177138180373997e-22	2.3774820788853796e-13	1.836146309055532e-14	0.00661224263828866	1.8101590047751014e-22	1.7075999193922004e-10	2.77934883004911e-17	1.5873578843299635e-18	2.6359437538390713e-24
26200000	0.0016938785952287311	-3.100379217741468e-21	-6.177138180373997e-22	2.3774820788853796e-13	1.836146309055532e-14	0.00661224263828866	1.8101590047751014e-22	1.7075999193922004e-10	2.77934883004911e-17	1.5873578843299635e-18	2.6359437538390713e-24
26300000	0.0016938785952287311	-3.100379217741468e-21	-6.177138180373997e-22	2.3774820788853796e-13	1.836146309055532e-14	0.00661224263828866	1.8101590047751014e-22	1.7075999193922004e-10	2.77934883004911e-17	1.5873578843299635e-18	2.6359437538390713e-24
26400000	0.0016938785952287311	-3.100379217741468e-21	-6.177138180373997e-22	2.3774820788853796e-13	1.836146309055532e-14	0.00661224263828866	1.8101590047751014e-22	1.7075999193922004e-10	2.77934883004911e-17	1.5873578843299635e-18	2.6359437538390713e-24
26500000	0.0016938785952287311	-3.100379217741468e-21	-6.177138180373997e-22	2.3774820788853796e-13	1.836146309055532e-14	0.00661224263828866	1.8101590047751014e-22	1.7075999193922004e-10	2.77934883004911e-17	1.5873578843299635e-18	2.6359437538390713e-24
26600000	0.0016938785952287311	-3.100379217741468e-21	-6.177138180373997e-22	2.3774820788853796e-13	1.836146309055532e-14	0.00661224263828866	1.8101590047751014e-22	1.7075999193922004e-10	2.77934883004911e-17	1.5873578843299635e-18	2.6359437538390713e-24
26700000	0.0016938785952287311	-3.100379217741468e-21	-6.177138180373997e-22	2.3774820788853796e-13	1.836146309055532e-14	0.00661224263828866	1.8101590047751014e-22	1.7075999193922004e-10	2.77934883004911e-17	1.5873578843299635e-18	2.6359437538390713e-24
26800000	0.0016938785952287311	-3.100379217741468e-21	-6.177138180373997e-22	2.3774820788853796e-13	1.836146309055532e-14	0.00661224263828866	1.8101590047751014e-22	1.7075999193922004e-10	2.77934883004911e-17	1.5873578843299635e-18	2.6359437538390713e-24
26900000	0.0016938785952287311	-3.100379217741468e-21	-6.177138180373997e-22	2.3774820788853796e-13	1.836146309055532e-14	0.00661224263828866	1.8101590047751014e-22	1.7075999193922004e-10	2.77934883004911e-17	1.5873578843299635e-18	2.6359437538390713e-24
27000000	0.0016938785952287311	-3.100379217741468e-21	-6.177138180373997e-22	2.3774820788853796e-13	1.836146309055532e-14	0.00661224263828866	1.8101590047751014e-22	1.7075999193922004e-10	2.77934883004911e-17	1.5873578843299635e-18	2.6359437538390713e-24
27100000	0.0016938785952287311	-3.100379217741468e-21	-6.177138180373997e-22	2.3774820788853796e-13	1.836146309055532e-14	0.00661224263828866	1.8101590047751014e-22	1.7075999193922004e-10	2.77934883004911e-17	1.5873578843299635e-18	2.6359437538390713e-24
27200000	0.0016938785952287311	-3.100379217741468e-21	-6.177138180373997e-22	2.3774820788853796e-13	1.836146309055532e-14	0.00661224263828866	1.8101590047751014e-22	1.7075999193922004e-10	2.77934883004911e-17	1.5873578843299635e-18	2.6359437538390713e-24
27300000	0.0016938785952287311	-3.100379217741468e-21	-6.177138180373997e-22	2.3774820788853796e-13	1.836146309055532e-14	0.00661224263828866	1.8101590047751014e-22	1.7075999193922004e-10	2.77934883004911e-17	1.5873578843299635e-18	2.6359437538390713e-24
27400000	0.0016938785952287311	-3.100379217741468e-21	-6.177138180373997e-22	2.3774820788853796e-13	1.836146309055532e-14	0.00661224263828866	1.8101590047751014e-22	1.7075999193922004e-10	2.77934883004911e-17	1.5873578843299635e-18	2.6359437538390713e-24
27500000	0.0016938785952287311	-3.100379217741468e-21	-6.177138180373997e-22	2.3774820788853796e-13	1.836146309055532e-14	0.00661224263828866	1.8101590047751014e-22	1.7075999193922004e-10	2.77934883004911e-17	1.5873578843299635e-18	2.6359437538390713e-24
27600000	0.0016938785952287311	-3.100379217741468e-21	-6.177138180373997e-22	2.3774820788853796e-13	1.836146309055532e-14	0.00661224263828866	1.8101590047751014e-22	1.7075999193922004e-10	2.77934883004911e-17	1.5873578843299635e-18	2.6359437538390713e-24
27700000	0.0016938785952287311	-3.100379217741468e-21	-6.177138180373997e-22	2.3774820788853796e-13	1.836146309055532e-14	0.00661224263828866	1.8101590047751014e-22	1.7075999193922004e-10	2.77934883004911e-17	1.5873578843299635e-18	2.6359437538390713e-24
27800000	0.0016938785952287311	-3.100379217741468e-21	-6.177138180373997e-22	2.3774820788853796e-13	1.836146309055532e-14	0.00661224263828866	1.8101590047751014e-22	1.7075999193922004e-10	2.77934883004911e-17	1.5873578843299635e-18	2.6359437538390713e-24
27900000	0.0016938785952287311	-3.100379217741468e-21	-6.177138180373997e-22	2.3774820788853796e-13	1.836146309055532e-14	0.00661224263828866	1.8101590047751014e-22	1.7075999193922004e-10	2.77934883004911e-17	1.5873578843299635e-18	2.6359437538390713e-24
28000000	0.0016938785952287311	-3.100379217741468e-21	-6.177138180373997e-22	2.3774820788853796e-13	1.836146309055532e-14	0.00661224263828866	1.8101590047751014e-22	1.7075999193922004e-10	2.77934883004911e-17	1.5873578843299635e-18	2.6359437538390713e-24
28100000	0.0016938785952287311	-3.100379217741468e-21	-6.177138180373997e-22	2.3774820788853796e-13	1.836146309055532e-14	0.00661224263828866	1.8101590047751014e-22	1.7075999193922004e-10	2.77934883004911e-17	1.5873578843299635e-18	2.6359437538390713e-24
28200000	0.0016938785952287311	-3.100379217741468e-21	-6.177138180373997e-22	2.3774820788853796e-13	1.836146309055532e-14	0.00661224263828866	1.8101590047751014e-22	1.7075999193922004e-10	2.77934883004911e-17	1.5873578843299635e-18	2.6359437538390713e-24
28300000	0.0016938785952287311	-3.100379217741468e-21	-6.177138180373997e-22	2.3774820788853796e-13	1.836146309055532e-14	0.00661224263828866	1.8101590047751014e-22	1.7075999193922004e-10	2.77934883004911e-17	1.5873578843299635e-18	2.6359437538390713e-24
28400000	0.0016938785952287311	-3.100379217741468e-21	-6.177138180373997e-22	2.3774820788853796e-13	1.836146309055532e-14	0.00661224263828866	1.8101590047751014e-22	1.7075999193922004e-10	2.77934883004911e-17	1.5873578843299635e-18	2.6359437538390713e-24
28500000	0.0016938785952287311	-3.100379217741468e-21	-6.177138180373997e-22	2.3774820788853796e-13	1.836146309055532e-14	0.00661224263828866	1.8101590047751014e-22	1.7075999193922004e-10	2.77934883004911e-17	1.5873578843299635e-18	2.6359437538390713e-24
28600000	0.0016938785952287311	-3.100379217741468e-21	-6.177138180373997e-22	2.3774820788853796e-13	1.836146309055532e-14	0.00661224263828866	1.8101590047751014e-22	1.7075999193922004e-10	2.77934883004911e-17	1.5873578843299635e-18	2.6359437538390713e-24
28700000	0.0016938785952287311	-3.100379217741468e-21	-6.177138180373997e-22	2.3774820788853796e-13	1.836146309055532e-14	0.00661224263828866	1.8101590047751014e-22	1.7075999193922004e-10	2.77934883004911e-17	1.5873578843299635e-18	2.6359437538390713e-24
28800000	0.0016938785952287311	-3.100379217741468e-21	-6.177138180373997e-22	2.3774820788853796e-13	1.836146309055532e-14	0.00661224263828866	1.8101590047751014e-22	1.7075999193922004e-10	2.77934883004911e-17	1.5873578843299635e-18	2.6359437538390713e-24
28900000	0.0016938785952287311	-3.100379217741468e-21	-6.177138180373997e-22	2.3774820788853796e-13	1.836146309055532e-14	0.00661224263828866	1.8101590047751014e-22	1.7075999193922004e-10	2.77934883004911e-17	1.5873578843299635e-18	2.6359437538390713e-24
29000000	0.0016938785952287311	-3.100379217741468e-21	-6.177138180373997e-22	2.3774820788853796e-13	1.836146309055532e-14	0.00661224263828866	1.8101590047751014e-22	1.7075999193922004e-10	2.77934883004911e-17	1.5873578843299635e-18	2.6359437538390713e-24
29100000	0.0016938785952287311	-3.100379217741468e-21	-6.177138180373997e-22	2.3774820788853796e-13	1.836146309055532e-14	0.00661224263828866	1.8101590047751014e-22	1.7075999193922004e-10	2.77934883004911e-17	1.5873578843299635e-18	2.6359437538390713e-24
29200000	0.0016938785952287311	-3.100379217741468e-21	-6.177138180373997e-22	2.3774820788853796e-13	1.836146309055532e-14	0.00661224263828866	1.8101590047751014e-22	1.7075999193922004e-10	2.77934883004911e-17	1.5873578843299635e-18	2.6359437538390713e-24
29300000	0.0016938785952287311	-3.100379217741468e-21	-6.177138180373997e-22	2.3774820788853796e-13	1.836146309055532e-14	0.00661224263828866	1.8101590047751014e-22	1.7075999193922004e-10	2.77934883004911e-17	1.5873578843299635e-18	2.6359437538390713e-24
29400000	0.0016938785952287311	-3.100379217741468e-21	-6.177138180373997e-22	2.3774820788853796e-13	1.836146309055532e-14	0.00661224263828866	1.8101590047751014e-22	1.7075999193922004e-10	2.77934883004911e-17	1.5873578843299635e-18	2.6359437538390713e-24
29500000	0.0016938785952287311	-3.100379217741468e-21	-6.177138180373997e-22	2.3774820788853796e-13	1.836146309055532e-14	0.00661224263828866	1.8101590047751014e-22	1.7075999193922004e-10	2.77934883004911e-17	1.5873578843299635e-18	2.6359437538390713e-24
29600000	0.0016938785952287311	-3.100379217741468e-21	-6.177138180373997e-22	2.3774820788853796e-13	1.836146309055532e-14	0.00661224263828866	1.8101590047751014e-22	1.7075999193922004e-10	2.77934883004911e-17	1.5873578843299635e-18	2.6359437538390713e-24
29700000	0.0016938785952287311	-3.100379217741468e-21	-6.177138180373997e-22	2.3774820788853796e-13	1.836146309055532e-14	0.00661224263828866	1.8101590047751014e-22	1.7075999193922004e-10	2.77934883004911e-17	1.5873578843299635e-18	2.6359437538390713e-24
29800000	0.0016938785952287311	-3.100379217741468e-21	-6.177138180373997e-22	2.3774820788853796e-13	1.836146309055532e-14	0.00661224263828866	1.8101590047751014e-22	1.7075999193922004e-10	2.77934883004911e-17	1.5873578843299635e-18	2.6359437538390713e-24
29900000	0.0016938785952287311	-3.100379217741468e-21	-6.177138180373997e-22	2.3774820788853796e-13	1.836146309055532e-14	0.00661224263828866	1.8101590047751014e-22	1.7075999193922004e-10	2.77934883004911e-17	1.5873578843299635e-18	2.6359437538390713e-24
30000000	0.0016938785952287311	-3.100379217741468e-21	-6.177138180373997e-22	2.3774820788853796e-13	1.836146309055532e-14	0.00661224263828866	1.8101590047751014e-22	1.7075999193922004e-10	2.77934883004911e-17	1.5873578843299635e-18	2.635943753839071e-24
30100000	0.0016938785952287311	-3.100379217741468e-21	-6.177138180373997e-22	2.3774820788853796e-13	1.836146309055532e-14	0.00661224263828866	1.8101590047751014e-22	1.7075999193922004e-10	2.77934883004911e-17	1.5873578843299635e-18	2.635943753839071e-24
30200000	0.0016938785952287311	-3.100379217741468e-21	-6.177138180373997e-22	2.3774820788853796e-13	1.836146309055532e-14	0.00661224263828866	1.8101590047751014e-22	1.7075999193922004e-10	2.77934883004911e-17	1.5873578843299635e-18	2.635943753839071e-24
30300000	0.0016938785952287311	-3.100379217741468e-21	-6.177138180373997e-22	2.3774820788853796e-13	1.836146309055532e-14	0.00661224263828866	1.8101590047751014e-22	1.7075999193922004e-10	2.77934883004911e-17	1.5873578843299635e-18	2.635943753839071e-24
30400000	0.0016938785952287311	-3.100379217741468e-21	-6.177138180373997e-22	2.3774820788853796e-13	1.836146309055532e-14	0.00661224263828866	1.8101590047751014e-22	1.7075999193922004e-10	2.77934883004911e-17	1.5873578843299635e-18	2.635943753839071e-24
30500000	0.0016938785952287311	-3.100379217741468e-21	-6.177138180373997e-22	2.3774820788853796e-13	1.836146309055532e-14	0.00661224263828866	1.8101590047751014e-22	1.7075999193922002e-10	2.77934883004911e-17	1.5873578843299635e-18	2.635943753839071e-24
30600000	0.0016938785952287311	-3.100379217741468e-21	-6.177138180373997e-22	2.3774820788853796e-13	1.836146309055532e-14	0.00661224263828866	1.8101590047751014e-22	1.7075999193922002e-10	2.77934883004911e-17	1.5873578843299635e-18	2.635943753839071e-24
30700000	0.0016938785952287311	-3.100379217741468e-21	-6.177138180373997e-22	2.3774820788853796e-13	1.836146309055532e-14	0.00661224263828866	1.8101590047751014e-22	1.7075999193922002e-10	2.77934883004911e-17	1.5873578843299635e-18	2.635943753839071e-24
30800000	0.0016938785952287311	-3.100379217741468e-21	-6.177138180373997e-22	2.377482078885379e-13	1.836146309055532e-14	0.00661224263828866	1.8101590047751014e-22	1.7075999193922002e-10	2.77934883004911e-17	1.5873578843299635e-18	2.635943753839071e-24
30900000	0.0016938785952287311	-3.100379217741468e-21	-6.177138180373997e-22	2.377482078885379e-13	1.836146309055532e-14	0.00661224263828866	1.8101590047751014e-22	1.7075999193922002e-10	2.77934883004911e-17	1.5873578843299635e-18	2.635943753839071e-24
31000000	0.0016938785952287311	-3.100379217741468e-21	-6.177138180373997e-22	2.377482078885379e-13	1.836146309055532e-14	0.00661224263828866	1.8101590047751014e-22	1.7075999193922002e-10	2.77934883004911e-17	1.5873578843299635e-18	2.635943753839071e-24
31100000	0.0016938785952287311	-3.100379217741468e-21	-6.177138180373997e-22	2.377482078885379e-13	1.836146309055532e-14	0.00661224263828866	1.8101590047751014e-22	1.7075999193922002e-10	2.77934883004911e-17	1.5873578843299635e-18	2.635943753839071e-24
31200000	0.0016938785952287311	-3.100379217741468e-21	-6.177138180373997e-22	2.377482078885379e-13	1.836146309055532e-14	0.00661224263828866	1.8101590047751014e-22	1.7075999193922002e-10	2.7793488300491105e-17	1.5873578843299635e-18	2.635943753839071e-24
31300000	0.0016938785952287313	-3.100379217741468e-21	-6.177138180373997e-22	2.377482078885379e-13	1.836146309055532e-14	0.00661224263828866	1.8101590047751014e-22	1.7075999193922002e-10	2.7793488300491105e-17	1.5873578843299635e-18	2.635943753839071e-24
31400000	0.0016938785952287313	-3.100379217741468e-21	-6.177138180373997e-22	2.377482078885379e-13	1.836146309055532e-14	0.00661224263828866	1.8101590047751014e-22	1.7075999193922002e-10	2.7793488300491105e-17	1.5873578843299637e-18	2.635943753839071e-24
31500000	0.0016938785952287313	-3.100379217741468e-21	-6.177138180373997e-22	2.377482078885379e-13	1.836146309055532e-14	0.00661224263828866	1.8101590047751014e-22	1.7075999193922002e-10	2.7793488300491105e-17	1.5873578843299637e-18	2.635943753839071e-24
31600000	0.0016938785952287313	-3.100379217741468e-21	-6.177138180373997e-22	2.377482078885379e-13	1.836146309055532e-14	0.00661224263828866	1.8101590047751011e-22	1.7075999193922002e-10	2.7793488300491105e-17	1.5873578843299637e-18	2.635943753839071e-24
31700000	0.0016938785952287313	-3.100379217741468e-21	-6.177138180373997e-22	2.377482078885379e-13	1.836146309055532e-14	0.00661224263828866	1.8101590047751011e-22	1.7075999193922002e-10	2.7793488300491105e-17	1.5873578843299637e-18	2.635943753839071e-24
31800000	0.0016938785952287313	-3.100379217741468e-21	-6.177138180373997e-22	2.377482078885379e-13	1.836146309055532e-14	0.00661224263828866	1.8101590047751011e-22	1.7075999193922002e-10	2.7793488300491105e-17	1.5873578843299637e-18	2.635943753839071e-24
31900000	0.0016938785952287313	-3.100379217741468e-21	-6.177138180373997e-22	2.377482078885379e-13	1.836146309055532e-14	0.00661224263828866	1.8101590047751011e-22	1.7075999193922002e-10	2.7793488300491105e-17	1.5873578843299637e-18	2.635943753839071e-24
32000000	0.0016938785952287313	-3.100379217741468e-21	-6.177138180373997e-22	2.377482078885379e-13	1.836146309055532e-14	0.00661224263828866	1.8101590047751011e-22	1.7075999193922002e-10	2.7793488300491105e-17	1.5873578843299637e-18	2.635943753839071e-24
32100000	0.0016938785952287313	-3.100379217741468e-21	-6.177138180373997e-22	2.377482078885379e-13	1.836146309055532e-14	0.00661224263828866	1.8101590047751011e-22	1.7075999193922002e-10	2.7793488300491105e-17	1.5873578843299637e-18	2.635943753839071e-24
32200000	0.0016938785952287313	-3.100379217741468e-21	-6.177138180373997e-22	2.377482078885379e-13	1.836146309055532e-14	0.00661224263828866	1.8101590047751011e-22	1.7075999193922002e-10	2.7793488300491105e-17	1.5873578843299637e-18	2.635943753839071e-24
32300000	0.0016938785952287313	-3.100379217741468e-21	-6.177138180373997e-22	2.377482078885379e-13	1.836146309055532e-14	0.00661224263828866	1.8101590047751011e-22	1.7075999193922002e-10	2.7793488300491105e-17	1.5873578843299637e-18	2.635943753839071e-24
32400000	0.0016938785952287313	-3.100379217741468e-21	-6.177138180373997e-22	2.377482078885379e-13	1.836146309055532e-14	0.00661224263828866	1.8101590047751011e-22	1.7075999193922002e-10	2.7793488300491105e-17	1.5873578843299637e-18	2.635943753839071e-24
32500000	0.0016938785952287313	-3.100379217741468e-21	-6.177138180373997e-22	2.377482078885379e-13	1.836146309055532e-14	0.00661224263828866	1.8101590047751011e-22	1.7075999193922002e-10	2.7793488300491105e-17	1.5873578843299637e-18	2.635943753839071e-24
32600000	0.0016938785952287313	-3.100379217741468e-21	-6.177138180373997e-22	2.377482078885379e-13	1.836146309055532e-14	0.00661224263828866	1.8101590047751011e-22	1.7075999193922002e-10	2.7793488300491105e-17	1.5873578843299637e-18	2.635943753839071e-24
32700000	0.0016938785952287313	-3.100379217741468e-21	-6.177138180373997e-22	2.377482078885379e-13	1.836146309055532e-14	0.00661224263828866	1.8101590047751011e-22	1.7075999193922002e-10	2.7793488300491105e-17	1.5873578843299637e-18	2.635943753839071e-24
32800000	0.0016938785952287313	-3.100379217741468e-21	-6.177138180373997e-22	2.377482078885379e-13	1.836146309055532e-14	0.00661224263828866	1.8101590047751011e-22	1.7075999193922002e-10	2.7793488300491105e-17	1.5873578843299637e-18	2.635943753839071e-24
32900000	0.0016938785952287313	-3.100379217741468e-21	-6.177138180373997e-22	2.377482078885379e-13	1.836146309055532e-14	0.00661224263828866	1.8101590047751011e-22	1.7075999193922002e-10	2.7793488300491105e-17	1.5873578843299637e-18	2.635943753839071e-24
33000000	0.0016938785952287313	-3.100379217741468e-21	-6.177138180373997e-22	2.377482078885379e-13	1.836146309055532e-14	0.00661224263828866	1.8101590047751011e-22	1.7075999193922002e-10	2.7793488300491105e-17	1.5873578843299637e-18	2.635943753839071e-24
33100000	0.0016938785952287313	-3.100379217741468e-21	-6.177138180373997e-22	2.377482078885379e-13	1.836146309055532e-14	0.00661224263828866	1.8101590047751011e-22	1.7075999193922002e-10	2.7793488300491105e-17	1.5873578843299637e-18	2.635943753839071e-24
33200000	0.0016938785952287313	-3.100379217741468e-21	-6.177138180373997e-22	2.377482078885379e-13	1.836146309055532e-14	0.00661224263828866	1.8101590047751011e-22	1.7075999193922002e-10	2.7793488300491105e-17	1.5873578843299637e-18	2.635943753839071e-24
33300000	0.0016938785952287313	-3.100379217741468e-21	-6.177138180373997e-22	2.377482078885379e-13	1.836146309055532e-14	0.00661224263828866	1.8101590047751011e-22	1.7075999193922002e-10	2.7793488300491105e-17	1.5873578843299637e-18	2.635943753839071e-24
33400000	0.0016938785952287313	-3.100379217741468e-21	-6.177138180373997e-22	2.377482078885379e-13	1.836146309055532e-14	0.00661224263828866	1.8101590047751011e-22	1.7075999193922002e-10	2.7793488300491105e-17	1.5873578843299637e-18	2.635943753839071e-24
33500000	0.0016938785952287313	-3.100379217741468e-21	-6.177138180373997e-22	2.377482078885379e-13	1.836146309055532e-14	0.00661224263828866	1.8101590047751011e-22	1.7075999193922002e-10	2.7793488300491105e-17	1.5873578843299637e-18	2.635943753839071e-24
33600000	0.0016938785952287313	-3.100379217741468e-21	-6.177138180373997e-22	2.377482078885379e-13	1.836146309055532e-14	0.00661224263828866	1.8101590047751011e-22	1.7075999193922002e-10	2.7793488300491105e-17	1.5873578843299637e-18	2.635943753839071e-24
33700000	0.0016938785952287313	-3.100379217741468e-21	-6.177138180373997e-22	2.377482078885379e-13	1.836146309055532e-14	0.00661224263828866	1.8101590047751011e-22	1.7075999193922002e-10	2.7793488300491105e-17	1.5873578843299637e-18	2.635943753839071e-24
33800000	0.0016938785952287313	-3.100379217741468e-21	-6.177138180373997e-22	2.377482078885379e-13	1.836146309055532e-14	0.00661224263828866	1.8101590047751011e-22	1.7075999193922002e-10	2.7793488300491105e-17	1.5873578843299637e-18	2.635943753839071e-24
33900000	0.0016938785952287313	-3.100379217741468e-21	-6.177138180373997e-22	2.377482078885379e-13	1.836146309055532e-14	0.00661224263828866	1.8101590047751011e-22	1.7075999193922002e-10	2.7793488300491105e-17	1.5873578843299637e-18	2.635943753839071e-24
34000000	0.0016938785952287313	-3.100379217741468e-21	-6.177138180373997e-22	2.377482078885379e-13	1.836146309055532e-14	0.00661224263828866	1.8101590047751011e-22	1.7075999193922002e-10	2.7793488300491105e-17	1.5873578843299637e-18	2.635943753839071e-24
34100000	0.0016938785952287313	-3.100379217741468e-21	-6.177138180373997e-22	2.377482078885379e-13	1.836146309055532e-14	0.00661224263828866	1.8101590047751011e-22	1.7075999193922002e-10	2.7793488300491105e-17	1.5873578843299637e-18	2.635943753839071e-24
34200000	0.0016938785952287313	-3.100379217741468e-21	-6.177138180373997e-22	2.377482078885379e-13	1.836146309055532e-14	0.00661224263828866	1.8101590047751011e-22	1.7075999193922002e-10	2.7793488300491105e-17	1.5873578843299637e-18	2.635943753839071e-24
34300000	0.0016938785952287313	-3.100379217741468e-21	-6.177138180373997e-22	2.377482078885379e-13	1.836146309055532e-14	0.00661224263828866	1.8101590047751011e-22	1.7075999193922002e-10	2.7793488300491105e-17	1.5873578843299637e-18	2.635943753839071e-24
34400000	0.0016938785952287313	-3.100379217741468e-21	-6.177138180373997e-22	2.377482078885379e-13	1.836146309055532e-14	0.00661224263828866	1.8101590047751011e-22	1.7075999193922002e-10	2.7793488300491105e-17	1.5873578843299637e-18	2.635943753839071e-24
34500000	0.0016938785952287313	-3.100379217741468e-21	-6.177138180373997e-22	2.377482078885379e-13	1.836146309055532e-14	0.00661224263828866	1.8101590047751011e-22	1.7075999193922002e-10	2.7793488300491105e-17	1.5873578843299637e-18	2.635943753839071e-24
34600000	0.0016938785952287313	-3.100379217741468e-21	-6.177138180373997e-22	2.377482078885379e-13	1.836146309055532e-14	0.00661224263828866	1.8101590047751011e-22	1.7075999193922002e-10	2.7793488300491105e-17	1.5873578843299637e-18	2.635943753839071e-24
34700000	0.0016938785952287313	-3.100379217741468e-21	-6.177138180373997e-22	2.377482078885379e-13	1.836146309055532e-14	0.00661224263828866	1.8101590047751011e-22	1.7075999193922002e-10	2.7793488300491105e-17	1.5873578843299637e-18	2.635943753839071e-24
34800000	0.0016938785952287313	-3.100379217741468e-21	-6.177138180373997e-22	2.377482078885379e-13	1.836146309055532e-14	0.00661224263828866	1.8101590047751011e-22	1.7075999193922002e-10	2.7793488300491105e-17	1.5873578843299637e-18	2.635943753839071e-24
34900000	0.0016938785952287313	-3.100379217741468e-21	-6.177138180373997e-22	2.377482078885379e-13	1.836146309055532e-14	0.00661224263828866	1.8101590047751011e-22	1.7075999193922002e-10	2.7793488300491105e-17	1.5873578843299637e-18	2.635943753839071e-24
35000000	0.0016938785952287313	-3.100379217741468e-21	-6.177138180373997e-22	2.377482078885379e-13	1.836146309055532e-14	0.00661224263828866	1.8101590047751011e-22	1.7075999193922002e-10	2.7793488300491105e-17	1.5873578843299637e-18	2.635943753839071e-24
35100000	0.0016938785952287313	-3.100379217741468e-21	-6.177138180373997e-22	2.377482078885379e-13	1.836146309055532e-14	0.00661224263828866	1.8101590047751011e-22	1.7075999193922002e-10	2.7793488300491105e-17	1.5873578843299637e-18	2.635943753839071e-24
35200000	0.0016938785952287313	-3.100379217741468e-21	-6.177138180373997e-22	2.377482078885379e-13	1.836146309055532e-14	0.00661224263828866	1.8101590047751011e-22	1.7075999193922002e-10	2.7793488300491105e-17	1.5873578843299637e-18	2.635943753839071e-24
35300000	0.0016938785952287313	-3.100379217741468e-21	-6.177138180373997e-22	2.377482078885379e-13	1.836146309055532e-14	0.00661224263828866	1.8101590047751011e-22	1.7075999193922002e-10	2.7793488300491105e-17	1.5873578843299637e-18	2.635943753839071e-24
35400000	0.0016938785952287313	-3.100379217741468e-21	-6.177138180373997e-22	2.377482078885379e-13	1.836146309055532e-14	0.00661224263828866	1.8101590047751011e-22	1.7075999193922002e-10	2.7793488300491105e-17	1.5873578843299637e-18	2.635943753839071e-24
35500000	0.0016938785952287313	-3.100379217741468e-21	-6.177138180373997e-22	2.377482078885379e-13	1.836146309055532e-14	0.00661224263828866	1.8101590047751011e-22	1.7075999193922002e-10	2.7793488300491105e-17	1.5873578843299637e-18	2.635943753839071e-24
35600000	0.0016938785952287313	-3.100379217741468e-21	-6.177138180373997e-22	2.377482078885379e-13	1.836146309055532e-14	0.00661224263828866	1.8101590047751011e-22	1.7075999193922002e-10	2.7793488300491105e-17	1.5873578843299637e-18	2.635943753839071e-24
35700000	0.0016938785952287313	-3.100379217741468e-21	-6.177138180373997e-22	2.377482078885379e-13	1.836146309055532e-14	0.00661224263828866	1.8101590047751011e-22	1.7075999193922002e-10	2.7793488300491105e-17	1.5873578843299637e-18	2.635943753839071e-24
35800000	0.0016938785952287313	-3.100379217741468e-21	-6.177138180373997e-22	2.377482078885379e-13	1.836146309055532e-14	0.00661224263828866	1.8101590047751011e-22	1.7075999193922002e-10	2.7793488300491105e-17	1.5873578843299637e-18	2.635943753839071e-24
35900000	0.0016938785952287313	-3.100379217741468e-21	-6.177138180373997e-22	2.377482078885379e-13	1.836146309055532e-14	0.00661224263828866	1.8101590047751011e-22	1.7075999193922002e-10	2.7793488300491105e-17	1.5873578843299637e-18	2.635943753839071e-24
36000000	0.0016938785952287313	-3.100379217741468e-21	-6.177138180373997e-22	2.377482078885379e-13	1.836146309055532e-14	0.00661224263828866	1.8101590047751011e-22	1.7075999193922002e-10	2.7793488300491105e-17	1.5873578843299637e-18	2.635943753839071e-24
36100000	0.0016938785952287313	-3.100379217741468e-21	-6.177138180373997e-22	2.377482078885379e-13	1.836146309055532e-14	0.00661224263828866	1.8101590047751011e-22	1.7075999193922002e-10	2.7793488300491105e-17	1.5873578843299637e-18	2.635943753839071e-24
36200000	0.0016938785952287313	-3.100379217741468e-21	-6.177138180373997e-22	2.377482078885379e-13	1.836146309055532e-14	0.00661224263828866	1.8101590047751011e-22	1.7075999193922002e-10	2.7793488300491105e-17	1.5873578843299637e-18	2.635943753839071e-24
36300000	0.0016938785952287313	-3.100379217741468e-21	-6.177138180373997e-22	2.377482078885379e-13	1.836146309055532e-14	0.00661224263828866	1.8101590047751011e-22	1.7075999193922002e-10	2.7793488300491105e-17	1.5873578843299637e-18	2.635943753839071e-24
36400000	0.0016938785952287313	-3.100379217741468e-21	-6.177138180373997e-22	2.377482078885379e-13	1.836146309055532e-14	0.00661224263828866	1.8101590047751011e-22	1.7075999193922002e-10	2.7793488300491105e-17	1.5873578843299637e-18	2.635943753839071e-24
36500000	0.0016938785952287313	-3.100379217741468e-21	-6.177138180373997e-22	2.377482078885379e-13	1.836146309055532e-14	0.00661224263828866	1.8101590047751011e-22	1.7075999193922002e-10	2.7793488300491105e-17	1.5873578843299637e-18	2.635943753839071e-24
36600000	0.0016938785952287313	-3.100379217741468e-21	-6.177138180373997e-22	2.377482078885379e-13	1.836146309055532e-14	0.00661224263828866	1.8101590047751011e-22	1.7075999193922002e-10	2.7793488300491105e-17	1.5873578843299637e-18	2.635943753839071e-24
36700000	0.0016938785952287313	-3.100379217741468e-21	-6.177138180373997e-22	2.377482078885379e-13	1.836146309055532e-14	0.00661224263828866	1.8101590047751011e-22	1.7075999193922002e-10	2.7793488300491105e-17	1.5873578843299637e-18	2.635943753839071e-24
36800000	0.0016938785952287313	-3.100379217741468e-21	-6.177138180373997e-22	2.377482078885379e-13	1.836146309055532e-14	0.00661224263828866	1.8101590047751011e-22	1.7075999193922002e-10	2.7793488300491105e-17	1.5873578843299637e-18	2.635943753839071e-24
36900000	0.0016938785952287313	-3.100379217741468e-21	-6.177138180373997e-22	2.377482078885379e-13	1.836146309055532e-14	0.00661224263828866	1.8101590047751011e-22	1.7075999193922002e-10	2.7793488300491105e-17	1.5873578843299637e-18	2.635943753839071e-24
37000000	0.0016938785952287313	-3.100379217741468e-21	-6.177138180373997e-22	2.377482078885379e-13	1.836146309055532e-14	0.00661224263828866	1.8101590047751011e-22	1.7075999193922002e-10	2.7793488300491105e-17	1.5873578843299637e-18	2.635943753839071e-24
37100000	0.0016938785952287313	-3.100379217741468e-21	-6.177138180373997e-22	2.377482078885379e-13	1.836146309055532e-14	0.00661224263828866	1.8101590047751011e-22	1.7075999193922002e-10	2.7793488300491105e-17	1.5873578843299637e-18	2.635943753839071e-24
37200000	0.0016938785952287313	-3.100379217741468e-21	-6.177138180373997e-22	2.377482078885379e-13	1.836146309055532e-14	0.00661224263828866	1.8101590047751011e-22	1.7075999193922002e-10	2.7793488300491105e-17	1.5873578843299637e-18	2.635943753839071e-24
37300000	0.0016938785952287313	-3.100379217741468e-21	-6.177138180373997e-22	2.377482078885379e-13	1.836146309055532e-14	0.00661224263828866	1.8101590047751011e-22	1.7075999193922002e-10	2.7793488300491105e-17	1.5873578843299637e-18	2.635943753839071e-24
37400000	0.0016938785952287313	-3.100379217741468e-21	-6.177138180373997e-22	2.377482078885379e-13	1.836146309055532e-14	0.00661224263828866	1.8101590047751011e-22	1.7075999193922002e-10	2.7793488300491105e-17	1.5873578843299637e-18	2.635943753839071e-24
37500000	0.0016938785952287313	-3.100379217741468e-21	-6.177138180373997e-22	2.377482078885379e-13	1.836146309055532e-14	0.00661224263828866	1.8101590047751011e-22	1.7075999193922002e-10	2.7793488300491105e-17	1.5873578843299637e-18	2.635943753839071e-24
37600000	0.0016938785952287313	-3.100379217741468e-21	-6.177138180373997e-22	2.377482078885379e-13	1.836146309055532e-14	0.00661224263828866	1.8101590047751011e-22	1.7075999193922002e-10	2.7793488300491105e-17	1.5873578843299637e-18	2.635943753839071e-24
37700000	0.0016938785952287313	-3.100379217741468e-21	-6.177138180373997e-22	2.377482078885379e-13	1.836146309055532e-14	0.00661224263828866	1.8101590047751011e-22	1.7075999193922002e-10	2.7793488300491105e-17	1.5873578843299637e-18	2.635943753839071e-24
37800000	0.0016938785952287313	-3.100379217741468e-21	-6.177138180373997e-22	2.377482078885379e-13	1.836146309055532e-14	0.00661224263828866	1.8101590047751011e-22	1.7075999193922002e-10	2.7793488300491105e-17	1.5873578843299637e-18	2.635943753839071e-24
37900000	0.0016938785952287313	-3.100379217741468e-21	-6.177138180373997e-22	2.377482078885379e-13	1.836146309055532e-14	0.00661224263828866	1.8101590047751011e-22	1.7075999193922002e-10	2.7793488300491105e-17	1.5873578843299637e-18	2.635943753839071e-24
38000000	0.0016938785952287313	-3.100379217741468e-21	-6.177138180373997e-22	2.377482078885379e-13	1.836146309055532e-14	0.00661224263828866	1.8101590047751011e-22	1.7075999193922002e-10	2.7793488300491105e-17	1.5873578843299637e-18	2.635943753839071e-24
38100000	0.0016938785952287313	-3.100379217741468e-21	-6.177138180373997e-22	2.377482078885379e-13	1.836146309055532e-14	0.00661224263828866	1.8101590047751011e-22	1.7075999193922002e-10	2.7793488300491105e-17	1.5873578843299637e-18	2.635943753839071e-24
38200000	0.0016938785952287313	-3.100379217741468e-21	-6.177138180373997e-22	2.377482078885379e-13	1.836146309055532e-14	0.00661224263828866	1.8101590047751011e-22	1.7075999193922002e-10	2.7793488300491105e-17	1.5873578843299637e-18	2.635943753839071e-24
38300000	0.0016938785952287313	-3.100379217741468e-21	-6.177138180373997e-22	2.377482078885379e-13	1.836146309055532e-14	0.00661224263828866	1.8101590047751011e-22	1.7075999193922002e-10	2.7793488300491105e-17	1.5873578843299637e-18	2.635943753839071e-24
38400000	0.0016938785952287313	-3.100379217741468e-21	-6.177138180373997e-22	2.377482078885379e-13	1.836146309055532e-14	0.00661224263828866	1.8101590047751011e-22	1.7075999193922002e-10	2.7793488300491105e-17	1.5873578843299637e-18	2.635943753839071e-24
38500000	0.0016938785952287313	-3.100379217741468e-21	-6.177138180373997e-22	2.377482078885379e-13	1.836146309055532e-14	0.00661224263828866	1.8101590047751011e-22	1.7075999193922002e-10	2.7793488300491105e-17	1.5873578843299637e-18	2.635943753839071e-24
38600000	0.0016938785952287313	-3.100379217741468e-21	-6.177138180373997e-22	2.377482078885379e-13	1.836146309055532e-14	0.00661224263828866	1.8101590047751011e-22	1.7075999193922002e-10	2.7793488300491105e-17	1.5873578843299637e-18	2.635943753839071e-24
38700000	0.0016938785952287313	-3.100379217741468e-21	-6.177138180373997e-22	2.377482078885379e-13	1.836146309055532e-14	0.00661224263828866	1.8101590047751011e-22	1.7075999193922002e-10	2.7793488300491105e-17	1.5873578843299637e-18	2.635943753839071e-24
38800000	0.0016938785952287313	-3.100379217741468e-21	-6.177138180373997e-22	2.377482078885379e-13	1.836146309055532e-14	0.00661224263828866	1.8101590047751011e-22	1.7075999193922002e-10	2.7793488300491105e-17	1.5873578843299637e-18	2.635943753839071e-24
38900000	0.0016938785952287313	-3.100379217741468e-21	-6.177138180373997e-22	2.377482078885379e-13	1.836146309055532e-14	0.00661224263828866	1.8101590047751011e-22	1.7075999193922002e-10	2.7793488300491105e-17	1.5873578843299637e-18	2.635943753839071e-24
39000000	0.0016938785952287313	-3.100379217741468e-21	-6.177138180373997e-22	2.377482078885379e-13	1.836146309055532e-14	0.00661224263828866	1.8101590047751011e-22	1.7075999193922002e-10	2.7793488300491105e-17	1.5873578843299637e-18	2.635943753839071e-24
39100000	0.0016938785952287313	-3.100379217741468e-21	-6.177138180373997e-22	2.377482078885379e-13	1.836146309055532e-14	0.00661224263828866	1.8101590047751011e-22	1.7075999193922002e-10	2.7793488300491105e-17	1.587357884329964e-18	2.635943753839071e-24
39200000	0.0016938785952287313	-3.100379217741468e-21	-6.177138180373997e-22	2.377482078885379e-13	1.836146309055532e-14	0.00661224263828866	1.8101590047751011e-22	1.7075999193922002e-10	2.7793488300491105e-17	1.587357884329964e-18	2.635943753839071e-24
39300000	0.0016938785952287313	-3.100379217741468e-21	-6.177138180373997e-22	2.377482078885379e-13	1.836146309055532e-14	0.00661224263828866	1.810159004775101e-22	1.7075999193922002e-10	2.7793488300491105e-17	1.587357884329964e-18	2.635943753839071e-24
39400000	0.0016938785952287313	-3.100379217741468e-21	-6.177138180373997e-22	2.377482078885379e-13	1.836146309055532e-14	0.00661224263828866	1.810159004775101e-22	1.7075999193922002e-10	2.7793488300491105e-17	1.587357884329964e-18	2.635943753839071e-24
39500000	0.0016938785952287313	-3.100379217741468e-21	-6.177138180373997e-22	2.377482078885379e-13	1.836146309055532e-14	0.00661224263828866	1.810159004775101e-22	1.7075999193922002e-10	2.7793488300491105e-17	1.587357884329964e-18	2.635943753839071e-24
39600000	0.0016938785952287313	-3.100379217741468e-21	-6.177138180373997e-22	2.377482078885379e-13	1.836146309055532e-14	0.00661224263828866	1.810159004775101e-22	1.7075999193922002e-10	2.7793488300491105e-17	1.587357884329964e-18	2.635943753839071e-24
39700000	0.0016938785952287313	-3.100379217741468e-21	-6.177138180373997e-22	2.377482078885379e-13	1.836146309055532e-14	0.00661224263828866	1.810159004775101e-22	1.7075999193922002e-10	2.7793488300491105e-17	1.587357884329964e-18	2.635943753839071e-24
39800000	0.0016938785952287313	-3.100379217741468e-21	-6.177138180373997e-22	2.377482078885379e-13	1.836146309055532e-14	0.00661224263828866	1.810159004775101e-22	1.7075999193922002e-10	2.7793488300491105e-17	1.587357884329964e-18	2.635943753839071e-24
39900000	0.0016938785952287313	-3.100379217741468e-21	-6.177138180373997e-22	2.377482078885379e-13	1.836146309055532e-14	0.00661224263828866	1.810159004775101e-22	1.7075999193922002e-10	2.7793488300491105e-17	1.587357884329964e-18	2.635943753839071e-24
40000000	0.0016938785952287313	-3.100379217741468e-21	-6.177138180373997e-22	2.377482078885379e-13	1.836146309055532e-14	0.00661224263828866	1.810159004775101e-22	1.7075999193922002e-10	2.7793488300491105e-17	1.587357884329964e-18	2.6359437538390713e-24
40100000	0.0016938785952287313	-3.100379217741468e-21	-6.177138180373997e-22	2.377482078885379e-13	1.836146309055532e-14	0.00661224263828866	1.810159004775101e-22	1.7075999193922002e-10	2.7793488300491105e-17	1.587357884329964e-18	2.6359437538390713e-24
40200000	0.0016938785952287313	-3.100379217741468e-21	-6.177138180373997e-22	2.377482078885379e-13	1.836146309055532e-14	0.00661224263828866	1.810159004775101e-22	1.7075999193922002e-10	2.7793488300491105e-17	1.587357884329964e-18	2.6359437538390713e-24
40300000	0.0016938785952287313	-3.100379217741468e-21	-6.177138180373997e-22	2.377482078885379e-13	1.836146309055532e-14	0.00661224263828866	1.810159004775101e-22	1.7075999193922002e-10	2.7793488300491105e-17	1.587357884329964e-18	2.6359437538390713e-24
40400000	0.0016938785952287313	-3.100379217741468e-21	-6.177138180373997e-22	2.377482078885379e-13	1.836146309055532e-14	0.00661224263828866	1.810159004775101e-22	1.7075999193922002e-10	2.7793488300491105e-17	1.587357884329964e-18	2.6359437538390713e-24
40500000	0.0016938785952287313	-3.100379217741468e-21	-6.177138180373997e-22	2.377482078885379e-13	1.836146309055532e-14	0.00661224263828866	1.810159004775101e-22	1.7075999193922002e-10	2.7793488300491105e-17	1.587357884329964e-18	2.6359437538390713e-24
40600000	0.0016938785952287313	-3.100379217741468e-21	-6.177138180373997e-22	2.377482078885379e-13	1.836146309055532e-14	0.00661224263828866	1.810159004775101e-22	1.7075999193922002e-10	2.7793488300491105e-17	1.587357884329964e-18	2.6359437538390713e-24
40700000	0.0016938785952287313	-3.100379217741468e-21	-6.177138180373997e-22	2.377482078885379e-13	1.836146309055532e-14	0.00661224263828866	1.810159004775101e-22	1.7075999193922002e-10	2.7793488300491105e-17	1.587357884329964e-18	2.6359437538390713e-24
40800000	0.0016938785952287313	-3.100379217741468e-21	-6.177138180373997e-22	2.377482078885379e-13	1.836146309055532e-14	0.00661224263828866	1.810159004775101e-22	1.7075999193922002e-10	2.7793488300491105e-17	1.587357884329964e-18	2.6359437538390713e-24
40900000	0.0016938785952287313	-3.100379217741468e-21	-6.177138180373997e-22	2.377482078885379e-13	1.836146309055532e-14	0.00661224263828866	1.810159004775101e-22	1.7075999193922002e-10	2.7793488300491105e-17	1.587357884329964e-18	2.6359437538390713e-24
41000000	0.0016938785952287313	-3.100379217741468e-21	-6.177138180373997e-22	2.377482078885379e-13	1.836146309055532e-14	0.00661224263828866	1.810159004775101e-22	1.7075999193922002e-10	2.7793488300491105e-17	1.587357884329964e-18	2.6359437538390713e-24
41100000	0.0016938785952287313	-3.100379217741468e-21	-6.177138180373997e-22	2.377482078885379e-13	1.836146309055532e-14	0.00661224263828866	1.810159004775101e-22	1.7075999193922002e-10	2.7793488300491105e-17	1.587357884329964e-18	2.6359437538390713e-24
41200000	0.0016938785952287313	-3.100379217741468e-21	-6.177138180373997e-22	2.377482078885379e-13	1.836146309055532e-14	0.00661224263828866	1.810159004775101e-22	1.7075999193922002e-10	2.7793488300491105e-17	1.587357884329964e-18	2.6359437538390713e-24
41300000	0.0016938785952287313	-3.100379217741468e-21	-6.177138180373997e-22	2.377482078885379e-13	1.836146309055532e-14	0.00661224263828866	1.810159004775101e-22	1.7075999193922002e-10	2.7793488300491105e-17	1.587357884329964e-18	2.6359437538390713e-24
41400000	0.0016938785952287313	-3.100379217741468e-21	-6.177138180373997e-22	2.377482078885379e-13	1.836146309055532e-14	0.00661224263828866	1.810159004775101e-22	1.7075999193922002e-10	2.7793488300491105e-17	1.587357884329964e-18	2.6359437538390713e-24
41500000	0.0016938785952287313	-3.100379217741468e-21	-6.177138180373997e-22	2.377482078885379e-13	1.836146309055532e-14	0.00661224263828866	1.810159004775101e-22	1.7075999193922002e-10	2.7793488300491105e-17	1.587357884329964e-18	2.6359437538390713e-24
41600000	0.0016938785952287313	-3.100379217741468e-21	-6.177138180373997e-22	2.377482078885379e-13	1.836146309055532e-14	0.00661224263828866	1.810159004775101e-22	1.7075999193922002e-10	2.7793488300491105e-17	1.587357884329964e-18	2.6359437538390713e-24
41700000	0.0016938785952287313	-3.100379217741468e-21	-6.177138180373997e-22	2.377482078885379e-13	1.836146309055532e-14	0.00661224263828866	1.810159004775101e-22	1.7075999193922002e-10	2.7793488300491105e-17	1.587357884329964e-18	2.6359437538390713e-24
41800000	0.0016938785952287313	-3.100379217741468e-21	-6.177138180373997e-22	2.377482078885379e-13	1.836146309055532e-14	0.00661224263828866	1.810159004775101e-22	1.7075999193922002e-10	2.7793488300491105e-17	1.587357884329964e-18	2.6359437538390713e-24
41900000	0.0016938785952287313	-3.100379217741468e-21	-6.177138180373997e-22	2.377482078885379e-13	1.836146309055532e-14	0.00661224263828866	1.810159004775101e-22	1.7075999193922002e-10	2.7793488300491105e-17	1.587357884329964e-18	2.6359437538390713e-24
42000000	0.0016938785952287313	-3.100379217741468e-21	-6.177138180373997e-22	2.377482078885379e-13	1.836146309055532e-14	0.00661224263828866	1.810159004775101e-22	1.7075999193922002e-10	2.7793488300491105e-17	1.587357884329964e-18	2.6359437538390713e-24
42100000	0.0016938785952287313	-3.100379217741468e-21	-6.177138180373997e-22	2.377482078885379e-13	1.836146309055532e-14	0.00661224263828866	1.810159004775101e-22	1.7075999193922002e-10	2.7793488300491105e-17	1.587357884329964e-18	2.6359437538390713e-24
42200000	0.0016938785952287313	-3.100379217741468e-21	-6.177138180373997e-22	2.377482078885379e-13	1.836146309055532e-14	0.00661224263828866	1.810159004775101e-22	1.7075999193922002e-10	2.7793488300491105e-17	1.587357884329964e-18	2.6359437538390713e-24
42300000	0.0016938785952287313	-3.100379217741468e-21	-6.177138180373997e-22	2.377482078885379e-13	1.836146309055532e-14	0.00661224263828866	1.810159004775101e-22	1.7075999193922002e-10	2.7793488300491105e-17	1.587357884329964e-18	2.6359437538390713e-24
42400000	0.0016938785952287313	-3.100379217741468e-21	-6.177138180373997e-22	2.377482078885379e-13	1.836146309055532e-14	0.00661224263828866	1.810159004775101e-22	1.7075999193922002e-10	2.7793488300491105e-17	1.587357884329964e-18	2.6359437538390713e-24
42500000	0.0016938785952287313	-3.100379217741468e-21	-6.177138180373997e-22	2.377482078885379e-13	1.836146309055532e-14	0.00661224263828866	1.810159004775101e-22	1.7075999193922002e-10	2.7793488300491105e-17	1.587357884329964e-18	2.6359437538390713e-24
42600000	0.0016938785952287313	-3.100379217741468e-21	-6.177138180373997e-22	2.377482078885379e-13	1.836146309055532e-14	0.00661224263828866	1.810159004775101e-22	1.7075999193922002e-10	2.7793488300491105e-17	1.587357884329964e-18	2.6359437538390713e-24
42700000	0.0016938785952287313	-3.100379217741468e-21	-6.177138180373997e-22	2.377482078885379e-13	1.836146309055532e-14	0.00661224263828866	1.810159004775101e-22	1.7075999193922002e-10	2.7793488300491105e-17	1.587357884329964e-18	2.6359437538390713e-24
42800000	0.0016938785952287313	-3.100379217741468e-21	-6.177138180373997e-22	2.377482078885379e-13	1.836146309055532e-14	0.00661224263828866	1.810159004775101e-22	1.7075999193922002e-10	2.7793488300491105e-17	1.587357884329964e-18	2.6359437538390713e-24
42900000	0.0016938785952287313	-3.100379217741468e-21	-6.177138180373997e-22	2.377482078885379e-13	1.836146309055532e-14	0.00661224263828866	1.810159004775101e-22	1.7075999193922002e-10	2.7793488300491105e-17	1.587357884329964e-18	2.6359437538390713e-24
43000000	0.0016938785952287313	-3.100379217741468e-21	-6.177138180373997e-22	2.377482078885379e-13	1.836146309055532e-14	0.00661224263828866	1.810159004775101e-22	1.7075999193922002e-10	2.7793488300491105e-17	1.587357884329964e-18	2.6359437538390713e-24
43100000	0.0016938785952287313	-3.100379217741468e-21	-6.177138180373997e-22	2.377482078885379e-13	1.836146309055532e-14	0.00661224263828866	1.810159004775101e-22	1.7075999193922002e-10	2.7793488300491105e-17	1.587357884329964e-18	2.6359437538390713e-24
43200000	0.0016938785952287313	-3.100379217741468e-21	-6.177138180373997e-22	2.377482078885379e-13	1.836146309055532e-14	0.00661224263828866	1.810159004775101e-22	1.7075999193922002e-10	2.7793488300491105e-17	1.587357884329964e-18	2.6359437538390713e-24
43300000	0.0016938785952287313	-3.100379217741468e-21	-6.177138180373997e-22	2.377482078885379e-13	1.836146309055532e-14	0.00661224263828866	1.810159004775101e-22	1.7075999193922002e-10	2.7793488300491105e-17	1.587357884329964e-18	2.6359437538390713e-24
43400000	0.0016938785952287313	-3.100379217741468e-21	-6.177138180373997e-22	2.377482078885379e-13	1.836146309055532e-14	0.00661224263828866	1.810159004775101e-22	1.7075999193922002e-10	2.7793488300491105e-17	1.587357884329964e-18	2.6359437538390713e-24
43500000	0.0016938785952287313	-3.100379217741468e-21	-6.177138180373997e-22	2.377482078885379e-13	1.836146309055532e-14	0.00661224263828866	1.810159004775101e-22	1.7075999193922002e-10	2.7793488300491105e-17	1.587357884329964e-18	2.6359437538390713e-24
43600000	0.0016938785952287313	-3.100379217741468e-21	-6.177138180373997e-22	2.377482078885379e-13	1.836146309055532e-14	0.00661224263828866	1.810159004775101e-22	1.7075999193922002e-10	2.7793488300491105e-17	1.587357884329964e-18	2.6359437538390713e-24
43700000	0.0016938785952287313	-3.100379217741468e-21	-6.177138180373997e-22	2.377482078885379e-13	1.836146309055532e-14	0.00661224263828866	1.810159004775101e-22	1.7075999193922002e-10	2.7793488300491105e-17	1.587357884329964e-18	2.6359437538390713e-24
43800000	0.0016938785952287313	-3.100379217741468e-21	-6.177138180373997e-22	2.377482078885379e-13	1.836146309055532e-14	0.00661224263828866	1.810159004775101e-22	1.7075999193922002e-10	2.7793488300491105e-17	1.587357884329964e-18	2.6359437538390713e-24
43900000	0.0016938785952287313	-3.100379217741468e-21	-6.177138180373997e-22	2.377482078885379e-13	1.836146309055532e-14	0.00661224263828866	1.810159004775101e-22	1.7075999193922002e-10	2.7793488300491105e-17	1.587357884329964e-18	2.6359437538390713e-24
44000000	0.0016938785952287313	-3.100379217741468e-21	-6.177138180373997e-22	2.377482078885379e-13	1.836146309055532e-14	0.00661224263828866	1.810159004775101e-22	1.7075999193922002e-10	2.7793488300491105e-17	1.587357884329964e-18	2.6359437538390713e-24
44100000	0.0016938785952287313	-3.100379217741468e-21	-6.177138180373997e-22	2.377482078885379e-13	1.836146309055532e-14	0.00661224263828866	1.810159004775101e-22	1.7075999193922002e-10	2.7793488300491105e-17	1.587357884329964e-18	2.6359437538390713e-24
44200000	0.0016938785952287313	-3.100379217741468e-21	-6.177138180373997e-22	2.377482078885379e-13	1.836146309055532e-14	0.00661224263828866	1.810159004775101e-22	1.7075999193922002e-10	2.7793488300491105e-17	1.587357884329964e-18	2.6359437538390713e-24
44300000	0.0016938785952287313	-3.100379217741468e-21	-6.177138180373997e-22	2.377482078885379e-13	1.836146309055532e-14	0.00661224263828866	1.810159004775101e-22	1.7075999193922002e-10	2.7793488300491105e-17	1.587357884329964e-18	2.6359437538390713e-24
44400000	0.0016938785952287313	-3.100379217741468e-21	-6.177138180373997e-22	2.377482078885379e-13	1.836146309055532e-14	0.00661224263828866	1.810159004775101e-22	1.7075999193922002e-10	2.7793488300491105e-17	1.587357884329964e-18	2.6359437538390713e-24
44500000	0.0016938785952287313	-3.100379217741468e-21	-6.177138180373997e-22	2.377482078885379e-13	1.836146309055532e-14	0.00661224263828866	1.810159004775101e-22	1.7075999193922002e-10	2.7793488300491105e-17	1.587357884329964e-18	2.6359437538390713e-24
44600000	0.0016938785952287313	-3.100379217741468e-21	-6.177138180373997e-22	2.377482078885379e-13	1.836146309055532e-14	0.00661224263828866	1.810159004775101e-22	1.7075999193922002e-10	2.7793488300491105e-17	1.587357884329964e-18	2.6359437538390713e-24
44700000	0.0016938785952287313	-3.100379217741468e-21	-6.177138180373997e-22	2.377482078885379e-13	1.836146309055532e-14	0.00661224263828866	1.810159004775101e-22	1.7075999193922002e-10	2.7793488300491105e-17	1.587357884329964e-18	2.6359437538390713e-24
44800000	0.0016938785952287313	-3.100379217741468e-21	-6.177138180373997e-22	2.377482078885379e-13	1.836146309055532e-14	0.00661224263828866	1.810159004775101e-22	1.7075999193922002e-10	2.7793488300491105e-17	1.587357884329964e-18	2.6359437538390713e-24
44900000	0.0016938785952287313	-3.100379217741468e-21	-6.177138180373997e-22	2.377482078885379e-13	1.836146309055532e-14	0.00661224263828866	1.810159004775101e-22	1.7075999193922002e-10	2.7793488300491105e-17	1.587357884329964e-18	2.6359437538390713e-24
45000000	0.0016938785952287313	-3.100379217741468e-21	-6.177138180373997e-22	2.377482078885379e-13	1.836146309055532e-14	0.00661224263828866	1.810159004775101e-22	1.7075999193922002e-10	2.7793488300491105e-17	1.587357884329964e-18	2.6359437538390713e-24
45100000	0.0016938785952287313	-3.100379217741468e-21	-6.177138180373997e-22	2.377482078885379e-13	1.836146309055532e-14	0.00661224263828866	1.810159004775101e-22	1.7075999193922002e-10	2.7793488300491105e-17	1.587357884329964e-18	2.6359437538390713e-24
45200000	0.0016938785952287313	-3.100379217741468e-21	-6.177138180373997e-22	2.377482078885379e-13	1.836146309055532e-14	0.00661224263828866	1.810159004775101e-22	1.7075999193922002e-10	2.7793488300491105e-17	1.587357884329964e-18	2.6359437538390713e-24
45300000	0.0016938785952287313	-3.100379217741468e-21	-6.177138180373997e-22	2.377482078885379e-13	1.836146309055532e-14	0.00661224263828866	1.810159004775101e-22	1.7075999193922002e-10	2.7793488300491105e-17	1.587357884329964e-18	2.6359437538390713e-24
45400000	0.0016938785952287313	-3.100379217741468e-21	-6.177138180373997e-22	2.377482078885379e-13	1.836146309055532e-14	0.00661224263828866	1.810159004775101e-22	1.7075999193922002e-10	2.7793488300491105e-17	1.587357884329964e-18	2.6359437538390713e-24
45500000	0.0016938785952287313	-3.100379217741468e-21	-6.177138180373997e-22	2.377482078885379e-13	1.836146309055532e-14	0.00661224263828866	1.810159004775101e-22	1.7075999193922002e-10	2.7793488300491105e-17	1.587357884329964e-18	2.6359437538390713e-24
45600000	0.0016938785952287313	-3.100379217741468e-21	-6.177138180373997e-22	2.377482078885379e-13	1.836146309055532e-14	0.00661224263828866	1.810159004775101e-22	1.7075999193922002e-10	2.7793488300491105e-17	1.587357884329964e-18	2.6359437538390713e-24
45700000	0.0016938785952287313	-3.100379217741468e-21	-6.177138180373997e-22	2.377482078885379e-13	1.836146309055532e-14	0.00661224263828866	1.810159004775101e-22	1.7075999193922002e-10	2.7793488300491105e-17	1.587357884329964e-18	2.6359437538390713e-24
45800000	0.0016938785952287313	-3.100379217741468e-21	-6.177138180373997e-22	2.377482078885379e-13	1.836146309055532e-14	0.00661224263828866	1.810159004775101e-22	1.7075999193922002e-10	2.7793488300491105e-17	1.587357884329964e-18	2.6359437538390713e-24
45900000	0.0016938785952287313	-3.100379217741468e-21	-6.177138180373997e-22	2.377482078885379e-13	1.836146309055532e-14	0.00661224263828866	1.810159004775101e-22	1.7075999193922002e-10	2.7793488300491105e-17	1.587357884329964e-18	2.6359437538390713e-24
46000000	0.0016938785952287313	-3.100379217741468e-21	-6.177138180373997e-22	2.377482078885379e-13	1.836146309055532e-14	0.00661224263828866	1.810159004775101e-22	1.7075999193922002e-10	2.7793488300491105e-17	1.587357884329964e-18	2.6359437538390713e-24
46100000	0.0016938785952287313	-3.100379217741468e-21	-6.177138180373997e-22	2.377482078885379e-13	1.836146309055532e-14	0.00661224263828866	1.810159004775101e-22	1.7075999193922002e-10	2.7793488300491105e-17	1.587357884329964e-18	2.6359437538390713e-24
46200000	0.0016938785952287313	-3.100379217741468e-21	-6.177138180373997e-22	2.377482078885379e-13	1.836146309055532e-14	0.00661224263828866	1.810159004775101e-22	1.7075999193922002e-10	2.7793488300491105e-17	1.587357884329964e-18	2.6359437538390713e-24
46300000	0.0016938785952287313	-3.100379217741468e-21	-6.177138180373997e-22	2.377482078885379e-13	1.836146309055532e-14	0.00661224263828866	1.810159004775101e-22	1.7075999193922002e-10	2.7793488300491105e-17	1.587357884329964e-18	2.6359437538390713e-24
46400000	0.0016938785952287313	-3.100379217741468e-21	-6.177138180373997e-22	2.377482078885379e-13	1.836146309055532e-14	0.00661224263828866	1.810159004775101e-22	1.7075999193922002e-10	2.7793488300491105e-17	1.587357884329964e-18	2.6359437538390713e-24
46500000	0.0016938785952287313	-3.100379217741468e-21	-6.177138180373997e-22	2.377482078885379e-13	1.836146309055532e-14	0.00661224263828866	1.810159004775101e-22	1.7075999193922002e-10	2.7793488300491105e-17	1.587357884329964e-18	2.6359437538390713e-24
46600000	0.0016938785952287313	-3.100379217741468e-21	-6.177138180373997e-22	2.377482078885379e-13	1.836146309055532e-14	0.00661224263828866	1.810159004775101e-22	1.7075999193922002e-10	2.7793488300491105e-17	1.587357884329964e-18	2.6359437538390713e-24
46700000	0.0016938785952287313	-3.100379217741468e-21	-6.177138180373997e-22	2.377482078885379e-13	1.836146309055532e-14	0.00661224263828866	1.810159004775101e-22	1.7075999193922002e-10	2.7793488300491105e-17	1.587357884329964e-18	2.6359437538390713e-24
46800000	0.0016938785952287313	-3.100379217741468e-21	-6.177138180373997e-22	2.377482078885379e-13	1.836146309055532e-14	0.00661224263828866	1.810159004775101e-22	1.7075999193922002e-10	2.7793488300491105e-17	1.587357884329964e-18	2.6359437538390713e-24
46900000	0.0016938785952287313	-3.100379217741468e-21	-6.177138180373997e-22	2.377482078885379e-13	1.836146309055532e-14	0.00661224263828866	1.810159004775101e-22	1.7075999193922002e-10	2.7793488300491105e-17	1.587357884329964e-18	2.6359437538390713e-24
47000000	0.0016938785952287313	-3.100379217741468e-21	-6.177138180373997e-22	2.377482078885379e-13	1.836146309055532e-14	0.00661224263828866	1.810159004775101e-22	1.7075999193922002e-10	2.7793488300491105e-17	1.587357884329964e-18	2.6359437538390713e-24
47100000	0.0016938785952287313	-3.100379217741468e-21	-6.177138180373997e-22	2.377482078885379e-13	1.836146309055532e-14	0.00661224263828866	1.810159004775101e-22	1.7075999193922002e-10	2.7793488300491105e-17	1.587357884329964e-18	2.6359437538390713e-24
47200000	0.0016938785952287313	-3.100379217741468e-21	-6.177138180373997e-22	2.377482078885379e-13	1.836146309055532e-14	0.00661224263828866	1.810159004775101e-22	1.7075999193922002e-10	2.7793488300491105e-17	1.587357884329964e-18	2.6359437538390713e-24
47300000	0.0016938785952287313	-3.100379217741468e-21	-6.177138180373997e-22	2.377482078885379e-13	1.836146309055532e-14	0.00661224263828866	1.810159004775101e-22	1.7075999193922002e-10	2.7793488300491105e-17	1.587357884329964e-18	2.6359437538390713e-24
47400000	0.0016938785952287313	-3.100379217741468e-21	-6.177138180373997e-22	2.377482078885379e-13	1.836146309055532e-14	0.00661224263828866	1.810159004775101e-22	1.7075999193922002e-10	2.7793488300491105e-17	1.587357884329964e-18	2.6359437538390713e-24
47500000	0.0016938785952287313	-3.100379217741468e-21	-6.177138180373997e-22	2.377482078885379e-13	1.836146309055532e-14	0.00661224263828866	1.810159004775101e-22	1.7075999193922002e-10	2.7793488300491105e-17	1.587357884329964e-18	2.6359437538390713e-24
47600000	0.0016938785952287313	-3.100379217741468e-21	-6.177138180373997e-22	2.377482078885379e-13	1.836146309055532e-14	0.00661224263828866	1.810159004775101e-22	1.7075999193922002e-10	2.7793488300491105e-17	1.587357884329964e-18	2.6359437538390713e-24
47700000	0.0016938785952287313	-3.100379217741468e-21	-6.177138180373997e-22	2.377482078885379e-13	1.836146309055532e-14	0.00661224263828866	1.810159004775101e-22	1.7075999193922002e-10	2.7793488300491105e-17	1.587357884329964e-18	2.6359437538390713e-24
47800000	0.0016938785952287313	-3.100379217741468e-21	-6.177138180373997e-22	2.377482078885379e-13	1.836146309055532e-14	0.00661224263828866	1.810159004775101e-22	1.7075999193922002e-10	2.7793488300491105e-17	1.587357884329964e-18	2.6359437538390713e-24
47900000	0.0016938785952287313	-3.100379217741468e-21	-6.177138180373997e-22	2.377482078885379e-13	1.836146309055532e-14	0.00661224263828866	1.810159004775101e-22	1.7075999193922002e-10	2.7793488300491105e-17	1.587357884329964e-18	2.6359437538390713e-24
48000000	0.0016938785952287313	-3.100379217741468e-21	-6.177138180373997e-22	2.377482078885379e-13	1.836146309055532e-14	0.00661224263828866	1.810159004775101e-22	1.7075999193922002e-10	2.7793488300491105e-17	1.587357884329964e-18	2.6359437538390713e-24
48100000	0.0016938785952287313	-3.100379217741468e-21	-6.177138180373997e-22	2.377482078885379e-13	1.836146309055532e-14	0.00661224263828866	1.810159004775101e-22	1.7075999193922002e-10	2.7793488300491105e-17	1.587357884329964e-18	2.6359437538390713e-24
48200000	0.0016938785952287313	-3.100379217741468e-21	-6.177138180373997e-22	2.377482078885379e-13	1.836146309055532e-14	0.00661224263828866	1.810159004775101e-22	1.7075999193922002e-10	2.7793488300491105e-17	1.587357884329964e-18	2.6359437538390713e-24
48300000	0.0016938785952287313	-3.100379217741468e-21	-6.177138180373997e-22	2.377482078885379e-13	1.836146309055532e-14	0.00661224263828866	1.810159004775101e-22	1.7075999193922002e-10	2.7793488300491105e-17	1.587357884329964e-18	2.6359437538390713e-24
48400000	0.0016938785952287313	-3.100379217741468e-21	-6.177138180373997e-22	2.377482078885379e-13	1.836146309055532e-14	0.00661224263828866	1.810159004775101e-22	1.7075999193922002e-10	2.7793488300491105e-17	1.587357884329964e-18	2.6359437538390713e-24
48500000	0.0016938785952287313	-3.100379217741468e-21	-6.177138180373997e-22	2.377482078885379e-13	1.836146309055532e-14	0.00661224263828866	1.810159004775101e-22	1.7075999193922002e-10	2.7793488300491105e-17	1.587357884329964e-18	2.6359437538390713e-24
48600000	0.0016938785952287313	-3.100379217741468e-21	-6.177138180373997e-22	2.377482078885379e-13	1.836146309055532e-14	0.00661224263828866	1.810159004775101e-22	1.7075999193922002e-10	2.7793488300491105e-17	1.5873578843299637e-18	2.6359437538390713e-24
48700000	0.0016938785952287313	-3.100379217741468e-21	-6.177138180373997e-22	2.377482078885379e-13	1.836146309055532e-14	0.00661224263828866	1.810159004775101e-22	1.7075999193922002e-10	2.7793488300491105e-17	1.5873578843299637e-18	2.6359437538390713e-24
48800000	0.0016938785952287313	-3.100379217741468e-21	-6.177138180373997e-22	2.377482078885379e-13	1.836146309055532e-14	0.00661224263828866	1.810159004775101e-22	1.7075999193922002e-10	2.7793488300491105e-17	1.5873578843299637e-18	2.6359437538390713e-24
48900000	0.0016938785952287313	-3.100379217741468e-21	-6.177138180373997e-22	2.377482078885379e-13	1.836146309055532e-14	0.00661224263828866	1.810159004775101e-22	1.7075999193922002e-10	2.7793488300491105e-17	1.5873578843299637e-18	2.6359437538390713e-24
49000000	0.0016938785952287313	-3.100379217741468e-21	-6.177138180373997e-22	2.377482078885379e-13	1.836146309055532e-14	0.00661224263828866	1.810159004775101e-22	1.7075999193922002e-10	2.7793488300491105e-17	1.5873578843299637e-18	2.6359437538390713e-24
49100000	0.0016938785952287313	-3.100379217741468e-21	-6.177138180373997e-22	2.377482078885379e-13	1.836146309055532e-14	0.00661224263828866	1.810159004775101e-22	1.7075999193922002e-10	2.7793488300491105e-17	1.5873578843299637e-18	2.6359437538390713e-24
49200000	0.0016938785952287313	-3.100379217741468e-21	-6.177138180373997e-22	2.377482078885379e-13	1.836146309055532e-14	0.00661224263828866	1.810159004775101e-22	1.7075999193922002e-10	2.7793488300491105e-17	1.5873578843299637e-18	2.6359437538390713e-24
49300000	0.0016938785952287313	-3.100379217741468e-21	-6.177138180373997e-22	2.377482078885379e-13	1.836146309055532e-14	0.00661224263828866	1.810159004775101e-22	1.7075999193922002e-10	2.77934883004911e-17	1.5873578843299637e-18	2.6359437538390713e-24
49400000	0.0016938785952287313	-3.100379217741468e-21	-6.177138180373997e-22	2.377482078885379e-13	1.836146309055532e-14	0.00661224263828866	1.810159004775101e-22	1.7075999193922002e-10	2.77934883004911e-17	1.5873578843299637e-18	2.6359437538390713e-24
49500000	0.0016938785952287313	-3.100379217741468e-21	-6.177138180373997e-22	2.377482078885379e-13	1.836146309055532e-14	0.00661224263828866	1.810159004775101e-22	1.7075999193922002e-10	2.77934883004911e-17	1.5873578843299637e-18	2.6359437538390713e-24
49600000	0.0016938785952287313	-3.100379217741468e-21	-6.177138180373997e-22	2.377482078885379e-13	1.836146309055532e-14	0.00661224263828866	1.810159004775101e-22	1.7075999193922002e-10	2.77934883004911e-17	1.5873578843299637e-18	2.6359437538390713e-24
49700000	0.0016938785952287313	-3.100379217741468e-21	-6.177138180373997e-22	2.377482078885379e-13	1.836146309055532e-14	0.00661224263828866	1.810159004775101e-22	1.7075999193922002e-10	2.77934883004911e-17	1.5873578843299637e-18	2.6359437538390713e-24
49800000	0.0016938785952287313	-3.100379217741468e-21	-6.177138180373997e-22	2.377482078885379e-13	1.836146309055532e-14	0.00661224263828866	1.810159004775101e-22	1.7075999193922002e-10	2.77934883004911e-17	1.5873578843299637e-18	2.6359437538390713e-24
49900000	0.0016938785952287313	-3.100379217741468e-21	-6.177138180373997e-22	2.377482078885379e-13	1.836146309055532e-14	0.00661224263828866	1.810159004775101e-22	1.7075999193922002e-10	2.77934883004911e-17	1.5873578843299637e-18	2.6359437538390713e-24
50000000	0.0016938785952287313	-3.100379217741468e-21	-6.177138180373997e-22	2.377482078885379e-13	1.836146309055532e-14	0.00661224263828866	1.810159004775101e-22	1.7075999193922002e-10	2.77934883004911e-17	1.5873578843299637e-18	2.6359437538390713e-24
50100000	0.0016938785952287313	-3.100379217741468e-21	-6.177138180373997e-22	2.377482078885379e-13	1.836146309055532e-14	0.00661224263828866	1.810159004775101e-22	1.7075999193922002e-10	2.77934883004911e-17	1.5873578843299637e-18	2.6359437538390713e-24
50200000	0.0016938785952287313	-3.100379217741468e-21	-6.177138180373997e-22	2.377482078885379e-13	1.836146309055532e-14	0.00661224263828866	1.810159004775101e-22	1.7075999193922004e-10	2.77934883004911e-17	1.5873578843299637e-18	2.6359437538390713e-24
50300000	0.0016938785952287313	-3.100379217741468e-21	-6.177138180373997e-22	2.3774820788853796e-13	1.836146309055532e-14	0.00661224263828866	1.810159004775101e-22	1.7075999193922004e-10	2.77934883004911e-17	1.5873578843299637e-18	2.6359437538390713e-24
50400000	0.0016938785952287313	-3.100379217741468e-21	-6.177138180373997e-22	2.3774820788853796e-13	1.836146309055532e-14	0.00661224263828866	1.810159004775101e-22	1.7075999193922004e-10	2.77934883004911e-17	1.5873578843299637e-18	2.6359437538390713e-24
50500000	0.0016938785952287313	-3.100379217741468e-21	-6.177138180373997e-22	2.3774820788853796e-13	1.836146309055532e-14	0.00661224263828866	1.810159004775101e-22	1.7075999193922004e-10	2.77934883004911e-17	1.5873578843299637e-18	2.6359437538390713e-24
50600000	0.0016938785952287311	-3.100379217741468e-21	-6.177138180373997e-22	2.3774820788853796e-13	1.836146309055532e-14	0.00661224263828866	1.810159004775101e-22	1.7075999193922004e-10	2.77934883004911e-17	1.5873578843299637e-18	2.6359437538390713e-24
50700000	0.0016938785952287311	-3.100379217741468e-21	-6.177138180373997e-22	2.3774820788853796e-13	1.836146309055532e-14	0.00661224263828866	1.810159004775101e-22	1.7075999193922004e-10	2.77934883004911e-17	1.5873578843299637e-18	2.6359437538390713e-24
50800000	0.0016938785952287311	-3.100379217741468e-21	-6.177138180373997e-22	2.3774820788853796e-13	1.836146309055532e-14	0.00661224263828866	1.810159004775101e-22	1.7075999193922004e-10	2.77934883004911e-17	1.5873578843299637e-18	2.6359437538390713e-24
50900000	0.0016938785952287311	-3.100379217741468e-21	-6.177138180373997e-22	2.3774820788853796e-13	1.836146309055532e-14	0.00661224263828866	1.810159004775101e-22	1.7075999193922004e-10	2.77934883004911e-17	1.5873578843299637e-18	2.6359437538390713e-24
51000000	0.0016938785952287311	-3.100379217741468e-21	-6.177138180373997e-22	2.3774820788853796e-13	1.836146309055532e-14	0.00661224263828866	1.810159004775101e-22	1.7075999193922004e-10	2.77934883004911e-17	1.5873578843299637e-18	2.6359437538390713e-24
51100000	0.0016938785952287311	-3.100379217741468e-21	-6.177138180373997e-22	2.3774820788853796e-13	1.836146309055532e-14	0.00661224263828866	1.810159004775101e-22	1.7075999193922004e-10	2.77934883004911e-17	1.5873578843299637e-18	2.6359437538390713e-24
51200000	0.0016938785952287311	-3.100379217741468e-21	-6.177138180373997e-22	2.3774820788853796e-13	1.836146309055532e-14	0.00661224263828866	1.810159004775101e-22	1.7075999193922004e-10	2.77934883004911e-17	1.5873578843299637e-18	2.6359437538390713e-24
51300000	0.0016938785952287311	-3.100379217741468e-21	-6.177138180373997e-22	2.3774820788853796e-13	1.836146309055532e-14	0.00661224263828866	1.8101590047751011e-22	1.7075999193922004e-10	2.77934883004911e-17	1.5873578843299637e-18	2.6359437538390713e-24
51400000	0.0016938785952287311	-3.100379217741468e-21	-6.177138180373997e-22	2.3774820788853796e-13	1.836146309055532e-14	0.00661224263828866	1.8101590047751011e-22	1.7075999193922004e-10	2.77934883004911e-17	1.5873578843299637e-18	2.6359437538390713e-24
51500000	0.0016938785952287311	-3.100379217741468e-21	-6.177138180373997e-22	2.3774820788853796e-13	1.836146309055532e-14	0.00661224263828866	1.8101590047751011e-22	1.7075999193922004e-10	2.77934883004911e-17	1.5873578843299637e-18	2.6359437538390713e-24
51600000	0.0016938785952287311	-3.100379217741468e-21	-6.177138180373997e-22	2.3774820788853796e-13	1.836146309055532e-14	0.00661224263828866	1.8101590047751011e-22	1.7075999193922004e-10	2.77934883004911e-17	1.5873578843299637e-18	2.6359437538390713e-24
51700000	0.0016938785952287311	-3.100379217741468e-21	-6.177138180373997e-22	2.3774820788853796e-13	1.836146309055532e-14	0.00661224263828866	1.8101590047751011e-22	1.7075999193922004e-10	2.77934883004911e-17	1.5873578843299637e-18	2.6359437538390713e-24
51800000	0.0016938785952287311	-3.100379217741468e-21	-6.177138180373997e-22	2.3774820788853796e-13	1.836146309055532e-14	0.00661224263828866	1.8101590047751011e-22	1.7075999193922004e-10	2.77934883004911e-17	1.5873578843299637e-18	2.6359437538390713e-24
51900000	0.0016938785952287311	-3.100379217741468e-21	-6.177138180373997e-22	2.3774820788853796e-13	1.836146309055532e-14	0.00661224263828866	1.8101590047751011e-22	1.7075999193922004e-10	2.77934883004911e-17	1.5873578843299637e-18	2.6359437538390713e-24
52000000	0.0016938785952287311	-3.100379217741468e-21	-6.177138180373997e-22	2.3774820788853796e-13	1.836146309055532e-14	0.00661224263828866	1.8101590047751011e-22	1.7075999193922004e-10	2.77934883004911e-17	1.5873578843299637e-18	2.6359437538390713e-24
52100000	0.0016938785952287311	-3.100379217741468e-21	-6.177138180373997e-22	2.3774820788853796e-13	1.836146309055532e-14	0.00661224263828866	1.8101590047751011e-22	1.7075999193922004e-10	2.77934883004911e-17	1.5873578843299637e-18	2.6359437538390713e-24
52200000	0.0016938785952287311	-3.100379217741468e-21	-6.177138180373997e-22	2.3774820788853796e-13	1.836146309055532e-14	0.00661224263828866	1.8101590047751011e-22	1.7075999193922004e-10	2.77934883004911e-17	1.5873578843299635e-18	2.6359437538390713e-24
52300000	0.0016938785952287311	-3.100379217741468e-21	-6.177138180373997e-22	2.3774820788853796e-13	1.836146309055532e-14	0.00661224263828866	1.8101590047751011e-22	1.7075999193922004e-10	2.77934883004911e-17	1.5873578843299635e-18	2.6359437538390713e-24
52400000	0.0016938785952287311	-3.100379217741468e-21	-6.177138180373997e-22	2.3774820788853796e-13	1.836146309055532e-14	0.00661224263828866	1.8101590047751011e-22	1.7075999193922004e-10	2.77934883004911e-17	1.5873578843299635e-18	2.6359437538390713e-24
52500000	0.0016938785952287311	-3.100379217741468e-21	-6.177138180373997e-22	2.3774820788853796e-13	1.836146309055532e-14	0.00661224263828866	1.8101590047751011e-22	1.7075999193922004e-10	2.77934883004911e-17	1.5873578843299635e-18	2.6359437538390713e-24
52600000	0.0016938785952287311	-3.100379217741468e-21	-6.177138180373997e-22	2.3774820788853796e-13	1.836146309055532e-14	0.00661224263828866	1.8101590047751011e-22	1.7075999193922004e-10	2.77934883004911e-17	1.5873578843299635e-18	2.6359437538390713e-24
52700000	0.0016938785952287311	-3.100379217741468e-21	-6.177138180373997e-22	2.3774820788853796e-13	1.836146309055532e-14	0.00661224263828866	1.8101590047751011e-22	1.7075999193922004e-10	2.77934883004911e-17	1.5873578843299635e-18	2.6359437538390713e-24
52800000	0.0016938785952287311	-3.100379217741468e-21	-6.177138180373997e-22	2.3774820788853796e-13	1.836146309055532e-14	0.00661224263828866	1.8101590047751011e-22	1.7075999193922004e-10	2.77934883004911e-17	1.5873578843299635e-18	2.6359437538390713e-24
52900000	0.0016938785952287311	-3.100379217741468e-21	-6.177138180373997e-22	2.3774820788853796e-13	1.836146309055532e-14	0.00661224263828866	1.8101590047751011e-22	1.7075999193922004e-10	2.77934883004911e-17	1.5873578843299635e-18	2.6359437538390713e-24
53000000	0.0016938785952287311	-3.100379217741468e-21	-6.177138180373997e-22	2.3774820788853796e-13	1.836146309055532e-14	0.00661224263828866	1.8101590047751011e-22	1.7075999193922004e-10	2.77934883004911e-17	1.5873578843299635e-18	2.6359437538390713e-24
53100000	0.0016938785952287311	-3.100379217741468e-21	-6.177138180373997e-22	2.3774820788853796e-13	1.836146309055532e-14	0.00661224263828866	1.8101590047751011e-22	1.7075999193922004e-10	2.77934883004911e-17	1.5873578843299635e-18	2.6359437538390713e-24
53200000	0.0016938785952287311	-3.100379217741468e-21	-6.177138180373997e-22	2.3774820788853796e-13	1.836146309055532e-14	0.00661224263828866	1.8101590047751011e-22	1.7075999193922004e-10	2.77934883004911e-17	1.5873578843299635e-18	2.6359437538390713e-24
53300000	0.0016938785952287311	-3.100379217741468e-21	-6.177138180373997e-22	2.3774820788853796e-13	1.836146309055532e-14	0.00661224263828866	1.8101590047751011e-22	1.7075999193922004e-10	2.77934883004911e-17	1.5873578843299635e-18	2.6359437538390713e-24
53400000	0.0016938785952287311	-3.100379217741468e-21	-6.177138180373997e-22	2.3774820788853796e-13	1.836146309055532e-14	0.00661224263828866	1.8101590047751011e-22	1.7075999193922004e-10	2.77934883004911e-17	1.5873578843299635e-18	2.6359437538390713e-24
53500000	0.0016938785952287311	-3.100379217741468e-21	-6.177138180373997e-22	2.3774820788853796e-13	1.836146309055532e-14	0.00661224263828866	1.8101590047751011e-22	1.7075999193922004e-10	2.77934883004911e-17	1.5873578843299635e-18	2.6359437538390713e-24
53600000	0.0016938785952287311	-3.100379217741468e-21	-6.177138180373997e-22	2.3774820788853796e-13	1.836146309055532e-14	0.00661224263828866	1.8101590047751011e-22	1.7075999193922004e-10	2.77934883004911e-17	1.5873578843299635e-18	2.6359437538390713e-24
53700000	0.0016938785952287311	-3.100379217741468e-21	-6.177138180373997e-22	2.3774820788853796e-13	1.836146309055532e-14	0.00661224263828866	1.8101590047751011e-22	1.7075999193922004e-10	2.77934883004911e-17	1.5873578843299635e-18	2.6359437538390713e-24
53800000	0.0016938785952287311	-3.100379217741468e-21	-6.177138180373997e-22	2.3774820788853796e-13	1.836146309055532e-14	0.00661224263828866	1.8101590047751011e-22	1.7075999193922004e-10	2.77934883004911e-17	1.5873578843299635e-18	2.6359437538390713e-24
53900000	0.0016938785952287311	-3.100379217741468e-21	-6.177138180373997e-22	2.3774820788853796e-13	1.836146309055532e-14	0.00661224263828866	1.8101590047751011e-22	1.7075999193922004e-10	2.77934883004911e-17	1.5873578843299635e-18	2.6359437538390713e-24
54000000	0.0016938785952287311	-3.100379217741468e-21	-6.177138180373997e-22	2.3774820788853796e-13	1.836146309055532e-14	0.00661224263828866	1.8101590047751011e-22	1.7075999193922004e-10	2.77934883004911e-17	1.5873578843299635e-18	2.6359437538390713e-24
54100000	0.0016938785952287311	-3.100379217741468e-21	-6.177138180373997e-22	2.3774820788853796e-13	1.836146309055532e-14	0.00661224263828866	1.8101590047751011e-22	1.7075999193922004e-10	2.77934883004911e-17	1.5873578843299635e-18	2.6359437538390713e-24
54200000	0.0016938785952287311	-3.100379217741468e-21	-6.177138180373997e-22	2.3774820788853796e-13	1.836146309055532e-14	0.00661224263828866	1.8101590047751011e-22	1.7075999193922004e-10	2.77934883004911e-17	1.5873578843299635e-18	2.6359437538390713e-24
54300000	0.0016938785952287311	-3.100379217741468e-21	-6.177138180373997e-22	2.3774820788853796e-13	1.836146309055532e-14	0.00661224263828866	1.8101590047751011e-22	1.7075999193922004e-10	2.77934883004911e-17	1.5873578843299635e-18	2.6359437538390713e-24
54400000	0.0016938785952287311	-3.100379217741468e-21	-6.177138180373997e-22	2.3774820788853796e-13	1.836146309055532e-14	0.00661224263828866	1.8101590047751011e-22	1.7075999193922004e-10	2.77934883004911e-17	1.5873578843299635e-18	2.6359437538390713e-24
54500000	0.0016938785952287311	-3.100379217741468e-21	-6.177138180373997e-22	2.3774820788853796e-13	1.836146309055532e-14	0.00661224263828866	1.8101590047751011e-22	1.7075999193922004e-10	2.77934883004911e-17	1.5873578843299635e-18	2.6359437538390713e-24
54600000	0.0016938785952287311	-3.100379217741468e-21	-6.177138180373997e-22	2.3774820788853796e-13	1.836146309055532e-14	0.00661224263828866	1.8101590047751011e-22	1.7075999193922004e-10	2.77934883004911e-17	1.5873578843299635e-18	2.6359437538390713e-24
54700000	0.0016938785952287311	-3.100379217741468e-21	-6.177138180373997e-22	2.3774820788853796e-13	1.836146309055532e-14	0.00661224263828866	1.8101590047751011e-22	1.7075999193922004e-10	2.77934883004911e-17	1.5873578843299635e-18	2.6359437538390713e-24
54800000	0.0016938785952287311	-3.100379217741468e-21	-6.177138180373997e-22	2.3774820788853796e-13	1.836146309055532e-14	0.00661224263828866	1.8101590047751011e-22	1.7075999193922004e-10	2.77934883004911e-17	1.5873578843299635e-18	2.6359437538390713e-24
54900000	0.0016938785952287311	-3.100379217741468e-21	-6.177138180373997e-22	2.3774820788853796e-13	1.836146309055532e-14	0.00661224263828866	1.8101590047751011e-22	1.7075999193922004e-10	2.77934883004911e-17	1.5873578843299635e-18	2.6359437538390713e-24
55000000	0.0016938785952287311	-3.100379217741468e-21	-6.177138180373997e-22	2.3774820788853796e-13	1.836146309055532e-14	0.00661224263828866	1.8101590047751011e-22	1.7075999193922004e-10	2.77934883004911e-17	1.5873578843299635e-18	2.6359437538390713e-24
55100000	0.0016938785952287311	-3.100379217741468e-21	-6.177138180373997e-22	2.3774820788853796e-13	1.836146309055532e-14	0.00661224263828866	1.8101590047751011e-22	1.7075999193922004e-10	2.77934883004911e-17	1.5873578843299635e-18	2.6359437538390713e-24
55200000	0.0016938785952287311	-3.100379217741468e-21	-6.177138180373997e-22	2.3774820788853796e-13	1.836146309055532e-14	0.00661224263828866	1.8101590047751011e-22	1.7075999193922004e-10	2.77934883004911e-17	1.5873578843299635e-18	2.6359437538390713e-24
55300000	0.0016938785952287311	-3.100379217741468e-21	-6.177138180373997e-22	2.3774820788853796e-13	1.836146309055532e-14	0.00661224263828866	1.8101590047751011e-22	1.7075999193922004e-10	2.77934883004911e-17	1.5873578843299635e-18	2.6359437538390713e-24
55400000	0.0016938785952287311	-3.100379217741468e-21	-6.177138180373997e-22	2.3774820788853796e-13	1.836146309055532e-14	0.00661224263828866	1.8101590047751011e-22	1.7075999193922004e-10	2.77934883004911e-17	1.5873578843299635e-18	2.6359437538390713e-24
55500000	0.0016938785952287311	-3.100379217741468e-21	-6.177138180373997e-22	2.3774820788853796e-13	1.836146309055532e-14	0.00661224263828866	1.8101590047751011e-22	1.7075999193922004e-10	2.77934883004911e-17	1.5873578843299635e-18	2.6359437538390713e-24
55600000	0.0016938785952287311	-3.100379217741468e-21	-6.177138180373997e-22	2.3774820788853796e-13	1.836146309055532e-14	0.00661224263828866	1.8101590047751011e-22	1.7075999193922004e-10	2.77934883004911e-17	1.5873578843299635e-18	2.6359437538390713e-24
55700000	0.0016938785952287311	-3.100379217741468e-21	-6.177138180373997e-22	2.3774820788853796e-13	1.836146309055532e-14	0.00661224263828866	1.8101590047751011e-22	1.7075999193922004e-10	2.77934883004911e-17	1.5873578843299635e-18	2.6359437538390713e-24
55800000	0.0016938785952287311	-3.100379217741468e-21	-6.177138180373997e-22	2.3774820788853796e-13	1.836146309055532e-14	0.00661224263828866	1.8101590047751011e-22	1.7075999193922004e-10	2.77934883004911e-17	1.5873578843299635e-18	2.6359437538390713e-24
55900000	0.0016938785952287311	-3.100379217741468e-21	-6.177138180373997e-22	2.3774820788853796e-13	1.836146309055532e-14	0.00661224263828866	1.8101590047751011e-22	1.7075999193922004e-10	2.77934883004911e-17	1.5873578843299635e-18	2.6359437538390713e-24
56000000	0.0016938785952287311	-3.100379217741468e-21	-6.177138180373997e-22	2.3774820788853796e-13	1.836146309055532e-14	0.00661224263828866	1.8101590047751011e-22	1.7075999193922004e-10	2.77934883004911e-17	1.5873578843299635e-18	2.6359437538390713e-24
56100000	0.0016938785952287311	-3.100379217741468e-21	-6.177138180373997e-22	2.3774820788853796e-13	1.836146309055532e-14	0.00661224263828866	1.8101590047751011e-22	1.7075999193922004e-10	2.77934883004911e-17	1.5873578843299635e-18	2.6359437538390713e-24
56200000	0.0016938785952287311	-3.100379217741468e-21	-6.177138180373997e-22	2.3774820788853796e-13	1.836146309055532e-14	0.00661224263828866	1.8101590047751011e-22	1.7075999193922004e-10	2.77934883004911e-17	1.5873578843299635e-18	2.6359437538390713e-24
56300000	0.0016938785952287311	-3.100379217741468e-21	-6.177138180373997e-22	2.3774820788853796e-13	1.836146309055532e-14	0.00661224263828866	1.8101590047751011e-22	1.7075999193922004e-10	2.77934883004911e-17	1.5873578843299635e-18	2.6359437538390713e-24
56400000	0.0016938785952287311	-3.100379217741468e-21	-6.177138180373997e-22	2.3774820788853796e-13	1.836146309055532e-14	0.00661224263828866	1.8101590047751011e-22	1.7075999193922004e-10	2.77934883004911e-17	1.5873578843299635e-18	2.6359437538390713e-24
56500000	0.0016938785952287311	-3.100379217741468e-21	-6.177138180373997e-22	2.3774820788853796e-13	1.836146309055532e-14	0.00661224263828866	1.8101590047751011e-22	1.7075999193922004e-10	2.77934883004911e-17	1.5873578843299635e-18	2.6359437538390713e-24
56600000	0.0016938785952287311	-3.100379217741468e-21	-6.177138180373997e-22	2.3774820788853796e-13	1.836146309055532e-14	0.00661224263828866	1.8101590047751011e-22	1.7075999193922004e-10	2.77934883004911e-17	1.5873578843299635e-18	2.6359437538390713e-24
56700000	0.0016938785952287311	-3.100379217741468e-21	-6.177138180373997e-22	2.3774820788853796e-13	1.836146309055532e-14	0.00661224263828866	1.8101590047751011e-22	1.7075999193922004e-10	2.77934883004911e-17	1.5873578843299635e-18	2.6359437538390713e-24
56800000	0.0016938785952287311	-3.100379217741468e-21	-6.177138180373997e-22	2.3774820788853796e-13	1.836146309055532e-14	0.00661224263828866	1.8101590047751011e-22	1.7075999193922004e-10	2.77934883004911e-17	1.5873578843299635e-18	2.6359437538390713e-24
56900000	0.0016938785952287311	-3.100379217741468e-21	-6.177138180373997e-22	2.3774820788853796e-13	1.836146309055532e-14	0.00661224263828866	1.8101590047751011e-22	1.7075999193922004e-10	2.77934883004911e-17	1.5873578843299635e-18	2.6359437538390713e-24
57000000	0.0016938785952287311	-3.100379217741468e-21	-6.177138180373997e-22	2.3774820788853796e-13	1.836146309055532e-14	0.00661224263828866	1.8101590047751011e-22	1.7075999193922004e-10	2.77934883004911e-17	1.5873578843299635e-18	2.6359437538390713e-24
57100000	0.0016938785952287311	-3.100379217741468e-21	-6.177138180373997e-22	2.3774820788853796e-13	1.836146309055532e-14	0.00661224263828866	1.8101590047751011e-22	1.7075999193922004e-10	2.77934883004911e-17	1.5873578843299635e-18	2.6359437538390713e-24
57200000	0.0016938785952287311	-3.100379217741468e-21	-6.177138180373997e-22	2.3774820788853796e-13	1.836146309055532e-14	0.00661224263828866	1.8101590047751011e-22	1.7075999193922004e-10	2.77934883004911e-17	1.5873578843299635e-18	2.6359437538390713e-24
57300000	0.0016938785952287311	-3.100379217741468e-21	-6.177138180373997e-22	2.3774820788853796e-13	1.836146309055532e-14	0.00661224263828866	1.8101590047751011e-22	1.7075999193922004e-10	2.77934883004911e-17	1.5873578843299635e-18	2.6359437538390713e-24
57400000	0.0016938785952287311	-3.100379217741468e-21	-6.177138180373997e-22	2.3774820788853796e-13	1.836146309055532e-14	0.00661224263828866	1.8101590047751011e-22	1.7075999193922004e-10	2.77934883004911e-17	1.5873578843299635e-18	2.6359437538390713e-24
57500000	0.0016938785952287311	-3.100379217741468e-21	-6.177138180373997e-22	2.3774820788853796e-13	1.836146309055532e-14	0.00661224263828866	1.8101590047751011e-22	1.7075999193922004e-10	2.77934883004911e-17	1.5873578843299635e-18	2.6359437538390713e-24
57600000	0.0016938785952287311	-3.100379217741468e-21	-6.177138180373997e-22	2.3774820788853796e-13	1.836146309055532e-14	0.00661224263828866	1.8101590047751011e-22	1.7075999193922004e-10	2.77934883004911e-17	1.5873578843299635e-18	2.6359437538390713e-24
57700000	0.0016938785952287311	-3.100379217741468e-21	-6.177138180373997e-22	2.3774820788853796e-13	1.836146309055532e-14	0.00661224263828866	1.8101590047751011e-22	1.7075999193922004e-10	2.77934883004911e-17	1.5873578843299635e-18	2.6359437538390713e-24
57800000	0.0016938785952287311	-3.100379217741468e-21	-6.177138180373997e-22	2.3774820788853796e-13	1.836146309055532e-14	0.00661224263828866	1.8101590047751011e-22	1.7075999193922004e-10	2.77934883004911e-17	1.5873578843299635e-18	2.6359437538390713e-24
57900000	0.0016938785952287311	-3.100379217741468e-21	-6.177138180373997e-22	2.3774820788853796e-13	1.836146309055532e-14	0.00661224263828866	1.8101590047751011e-22	1.7075999193922004e-10	2.77934883004911e-17	1.5873578843299635e-18	2.6359437538390713e-24
58000000	0.0016938785952287311	-3.100379217741468e-21	-6.177138180373997e-22	2.3774820788853796e-13	1.836146309055532e-14	0.00661224263828866	1.8101590047751011e-22	1.7075999193922004e-10	2.77934883004911e-17	1.5873578843299635e-18	2.6359437538390713e-24
58100000	0.0016938785952287311	-3.100379217741468e-21	-6.177138180373997e-22	2.3774820788853796e-13	1.836146309055532e-14	0.00661224263828866	1.8101590047751011e-22	1.7075999193922004e-10	2.77934883004911e-17	1.5873578843299635e-18	2.6359437538390713e-24
58200000	0.0016938785952287311	-3.100379217741468e-21	-6.177138180373997e-22	2.3774820788853796e-13	1.836146309055532e-14	0.00661224263828866	1.8101590047751011e-22	1.7075999193922004e-10	2.77934883004911e-17	1.5873578843299635e-18	2.6359437538390713e-24
58300000	0.0016938785952287311	-3.100379217741468e-21	-6.177138180373997e-22	2.3774820788853796e-13	1.836146309055532e-14	0.00661224263828866	1.8101590047751011e-22	1.7075999193922004e-10	2.77934883004911e-17	1.5873578843299635e-18	2.6359437538390713e-24
58400000	0.0016938785952287311	-3.100379217741468e-21	-6.177138180373997e-22	2.3774820788853796e-13	1.836146309055532e-14	0.00661224263828866	1.8101590047751011e-22	1.7075999193922004e-10	2.77934883004911e-17	1.5873578843299635e-18	2.6359437538390713e-24
58500000	0.0016938785952287311	-3.100379217741468e-21	-6.177138180373997e-22	2.3774820788853796e-13	1.836146309055532e-14	0.00661224263828866	1.8101590047751011e-22	1.7075999193922004e-10	2.77934883004911e-17	1.5873578843299635e-18	2.6359437538390713e-24
58600000	0.0016938785952287311	-3.100379217741468e-21	-6.177138180373997e-22	2.3774820788853796e-13	1.836146309055532e-14	0.00661224263828866	1.8101590047751011e-22	1.7075999193922004e-10	2.77934883004911e-17	1.5873578843299635e-18	2.6359437538390713e-24
58700000	0.0016938785952287311	-3.100379217741468e-21	-6.177138180373997e-22	2.3774820788853796e-13	1.836146309055532e-14	0.00661224263828866	1.8101590047751011e-22	1.7075999193922004e-10	2.77934883004911e-17	1.5873578843299635e-18	2.6359437538390713e-24
58800000	0.0016938785952287311	-3.100379217741468e-21	-6.177138180373997e-22	2.3774820788853796e-13	1.836146309055532e-14	0.00661224263828866	1.8101590047751011e-22	1.7075999193922004e-10	2.77934883004911e-17	1.5873578843299635e-18	2.6359437538390713e-24
58900000	0.0016938785952287311	-3.100379217741468e-21	-6.177138180373997e-22	2.3774820788853796e-13	1.836146309055532e-14	0.00661224263828866	1.8101590047751011e-22	1.7075999193922004e-10	2.77934883004911e-17	1.5873578843299635e-18	2.6359437538390713e-24
59000000	0.0016938785952287311	-3.100379217741468e-21	-6.177138180373997e-22	2.3774820788853796e-13	1.836146309055532e-14	0.00661224263828866	1.8101590047751011e-22	1.7075999193922004e-10	2.77934883004911e-17	1.5873578843299635e-18	2.6359437538390713e-24
59100000	0.0016938785952287311	-3.100379217741468e-21	-6.177138180373997e-22	2.3774820788853796e-13	1.836146309055532e-14	0.00661224263828866	1.8101590047751011e-22	1.7075999193922004e-10	2.77934883004911e-17	1.5873578843299635e-18	2.6359437538390713e-24
59200000	0.0016938785952287311	-3.100379217741468e-21	-6.177138180373997e-22	2.3774820788853796e-13	1.836146309055532e-14	0.00661224263828866	1.8101590047751011e-22	1.7075999193922004e-10	2.77934883004911e-17	1.5873578843299635e-18	2.6359437538390713e-24
59300000	0.0016938785952287311	-3.100379217741468e-21	-6.177138180373997e-22	2.3774820788853796e-13	1.836146309055532e-14	0.00661224263828866	1.8101590047751011e-22	1.7075999193922004e-10	2.77934883004911e-17	1.5873578843299635e-18	2.6359437538390713e-24
59400000	0.0016938785952287311	-3.100379217741468e-21	-6.177138180373997e-22	2.3774820788853796e-13	1.836146309055532e-14	0.00661224263828866	1.8101590047751011e-22	1.7075999193922004e-10	2.77934883004911e-17	1.5873578843299635e-18	2.6359437538390713e-24
59500000	0.0016938785952287311	-3.100379217741468e-21	-6.177138180373997e-22	2.3774820788853796e-13	1.836146309055532e-14	0.00661224263828866	1.8101590047751011e-22	1.7075999193922004e-10	2.77934883004911e-17	1.5873578843299635e-18	2.6359437538390713e-24
59600000	0.0016938785952287311	-3.100379217741468e-21	-6.177138180373997e-22	2.3774820788853796e-13	1.836146309055532e-14	0.00661224263828866	1.8101590047751011e-22	1.7075999193922004e-10	2.77934883004911e-17	1.5873578843299635e-18	2.6359437538390713e-24
59700000	0.0016938785952287311	-3.100379217741468e-21	-6.177138180373997e-22	2.3774820788853796e-13	1.836146309055532e-14	0.00661224263828866	1.8101590047751011e-22	1.7075999193922004e-10	2.77934883004911e-17	1.5873578843299635e-18	2.6359437538390713e-24
59800000	0.0016938785952287311	-3.100379217741468e-21	-6.177138180373997e-22	2.3774820788853796e-13	1.836146309055532e-14	0.00661224263828866	1.8101590047751011e-22	1.7075999193922004e-10	2.77934883004911e-17	1.5873578843299635e-18	2.6359437538390713e-24
59900000	0.0016938785952287311	-3.100379217741468e-21	-6.177138180373997e-22	2.3774820788853796e-13	1.836146309055532e-14	0.00661224263828866	1.8101590047751011e-22	1.7075999193922004e-10	2.77934883004911e-17	1.5873578843299635e-18	2.6359437538390713e-24
60000000	0.0016938785952287311	-3.100379217741468e-21	-6.177138180373997e-22	2.3774820788853796e-13	1.836146309055532e-14	0.00661224263828866	1.8101590047751011e-22	1.7075999193922004e-10	2.77934883004911e-17	1.5873578843299635e-18	2.635943753839071e-24
60100000	0.0016938785952287311	-3.100379217741468e-21	-6.177138180373997e-22	2.3774820788853796e-13	1.836146309055532e-14	0.00661224263828866	1.8101590047751011e-22	1.7075999193922004e-10	2.77934883004911e-17	1.5873578843299635e-18	2.635943753839071e-24
60200000	0.0016938785952287311	-3.100379217741468e-21	-6.177138180373997e-22	2.3774820788853796e-13	1.836146309055532e-14	0.00661224263828866	1.8101590047751011e-22	1.7075999193922004e-10	2.7793488300491105e-17	1.5873578843299635e-18	2.635943753839071e-24
60300000	0.0016938785952287311	-3.100379217741468e-21	-6.177138180373997e-22	2.3774820788853796e-13	1.836146309055532e-14	0.00661224263828866	1.8101590047751011e-22	1.7075999193922004e-10	2.7793488300491105e-17	1.5873578843299635e-18	2.635943753839071e-24
60400000	0.0016938785952287311	-3.100379217741468e-21	-6.177138180373997e-22	2.3774820788853796e-13	1.836146309055532e-14	0.00661224263828866	1.8101590047751011e-22	1.7075999193922004e-10	2.7793488300491105e-17	1.5873578843299635e-18	2.635943753839071e-24
60500000	0.0016938785952287311	-3.100379217741468e-21	-6.177138180373997e-22	2.3774820788853796e-13	1.836146309055532e-14	0.00661224263828866	1.8101590047751011e-22	1.7075999193922004e-10	2.7793488300491105e-17	1.5873578843299635e-18	2.635943753839071e-24
60600000	0.0016938785952287311	-3.100379217741468e-21	-6.177138180373997e-22	2.3774820788853796e-13	1.836146309055532e-14	0.00661224263828866	1.8101590047751011e-22	1.7075999193922004e-10	2.7793488300491105e-17	1.5873578843299635e-18	2.635943753839071e-24
60700000	0.0016938785952287311	-3.100379217741468e-21	-6.177138180373997e-22	2.377482078885379e-13	1.836146309055532e-14	0.00661224263828866	1.8101590047751011e-22	1.7075999193922004e-10	2.7793488300491105e-17	1.5873578843299635e-18	2.635943753839071e-24
60800000	0.0016938785952287311	-3.100379217741468e-21	-6.177138180373997e-22	2.377482078885379e-13	1.836146309055532e-14	0.00661224263828866	1.8101590047751011e-22	1.7075999193922004e-10	2.7793488300491105e-17	1.5873578843299635e-18	2.635943753839071e-24
60900000	0.0016938785952287311	-3.100379217741468e-21	-6.177138180373997e-22	2.377482078885379e-13	1.836146309055532e-14	0.00661224263828866	1.8101590047751011e-22	1.7075999193922004e-10	2.7793488300491105e-17	1.5873578843299635e-18	2.635943753839071e-24
61000000	0.0016938785952287311	-3.100379217741468e-21	-6.177138180373997e-22	2.377482078885379e-13	1.836146309055532e-14	0.00661224263828866	1.8101590047751011e-22	1.7075999193922004e-10	2.7793488300491105e-17	1.5873578843299635e-18	2.635943753839071e-24
61100000	0.0016938785952287311	-3.100379217741468e-21	-6.177138180373997e-22	2.377482078885379e-13	1.836146309055532e-14	0.00661224263828866	1.8101590047751011e-22	1.7075999193922004e-10	2.7793488300491105e-17	1.5873578843299635e-18	2.635943753839071e-24
61200000	0.0016938785952287313	-3.100379217741468e-21	-6.177138180373997e-22	2.377482078885379e-13	1.836146309055532e-14	0.00661224263828866	1.8101590047751011e-22	1.7075999193922004e-10	2.7793488300491105e-17	1.5873578843299635e-18	2.635943753839071e-24
61300000	0.0016938785952287313	-3.100379217741468e-21	-6.177138180373997e-22	2.377482078885379e-13	1.836146309055532e-14	0.00661224263828866	1.8101590047751011e-22	1.7075999193922002e-10	2.7793488300491105e-17	1.5873578843299635e-18	2.635943753839071e-24
61400000	0.0016938785952287313	-3.100379217741468e-21	-6.177138180373997e-22	2.377482078885379e-13	1.836146309055532e-14	0.00661224263828866	1.8101590047751011e-22	1.7075999193922002e-10	2.7793488300491105e-17	1.5873578843299635e-18	2.635943753839071e-24
61500000	0.0016938785952287313	-3.100379217741468e-21	-6.177138180373997e-22	2.377482078885379e-13	1.836146309055532e-14	0.00661224263828866	1.8101590047751011e-22	1.7075999193922002e-10	2.7793488300491105e-17	1.5873578843299635e-18	2.635943753839071e-24
61600000	0.0016938785952287313	-3.100379217741468e-21	-6.177138180373997e-22	2.377482078885379e-13	1.836146309055532e-14	0.00661224263828866	1.8101590047751011e-22	1.7075999193922002e-10	2.7793488300491105e-17	1.5873578843299637e-18	2.635943753839071e-24
61700000	0.0016938785952287313	-3.100379217741468e-21	-6.177138180373997e-22	2.377482078885379e-13	1.836146309055532e-14	0.00661224263828866	1.8101590047751011e-22	1.7075999193922002e-10	2.7793488300491105e-17	1.5873578843299637e-18	2.635943753839071e-24
61800000	0.0016938785952287313	-3.100379217741468e-21	-6.177138180373997e-22	2.377482078885379e-13	1.836146309055532e-14	0.00661224263828866	1.8101590047751011e-22	1.7075999193922002e-10	2.7793488300491105e-17	1.5873578843299637e-18	2.635943753839071e-24
61900000	0.0016938785952287313	-3.100379217741468e-21	-6.177138180373997e-22	2.377482078885379e-13	1.836146309055532e-14	0.00661224263828866	1.8101590047751011e-22	1.7075999193922002e-10	2.7793488300491105e-17	1.5873578843299637e-18	2.635943753839071e-24
62000000	0.0016938785952287313	-3.100379217741468e-21	-6.177138180373997e-22	2.377482078885379e-13	1.836146309055532e-14	0.00661224263828866	1.8101590047751011e-22	1.7075999193922002e-10	2.7793488300491105e-17	1.5873578843299637e-18	2.635943753839071e-24
62100000	0.0016938785952287313	-3.100379217741468e-21	-6.177138180373997e-22	2.377482078885379e-13	1.836146309055532e-14	0.00661224263828866	1.8101590047751011e-22	1.7075999193922002e-10	2.7793488300491105e-17	1.5873578843299637e-18	2.635943753839071e-24
62200000	0.0016938785952287313	-3.100379217741468e-21	-6.177138180373997e-22	2.377482078885379e-13	1.836146309055532e-14	0.00661224263828866	1.8101590047751011e-22	1.7075999193922002e-10	2.7793488300491105e-17	1.5873578843299637e-18	2.635943753839071e-24
62300000	0.0016938785952287313	-3.100379217741468e-21	-6.177138180373997e-22	2.377482078885379e-13	1.836146309055532e-14	0.00661224263828866	1.8101590047751011e-22	1.7075999193922002e-10	2.7793488300491105e-17	1.5873578843299637e-18	2.635943753839071e-24
62400000	0.0016938785952287313	-3.100379217741468e-21	-6.177138180373997e-22	2.377482078885379e-13	1.836146309055532e-14	0.00661224263828866	1.8101590047751011e-22	1.7075999193922002e-10	2.7793488300491105e-17	1.5873578843299637e-18	2.635943753839071e-24
62500000	0.0016938785952287313	-3.100379217741468e-21	-6.177138180373997e-22	2.377482078885379e-13	1.836146309055532e-14	0.00661224263828866	1.8101590047751011e-22	1.7075999193922002e-10	2.7793488300491105e-17	1.5873578843299637e-18	2.635943753839071e-24
62600000	0.0016938785952287313	-3.100379217741468e-21	-6.177138180373997e-22	2.377482078885379e-13	1.836146309055532e-14	0.00661224263828866	1.8101590047751011e-22	1.7075999193922002e-10	2.7793488300491105e-17	1.5873578843299637e-18	2.635943753839071e-24
62700000	0.0016938785952287313	-3.100379217741468e-21	-6.177138180373997e-22	2.377482078885379e-13	1.836146309055532e-14	0.00661224263828866	1.8101590047751011e-22	1.7075999193922002e-10	2.7793488300491105e-17	1.5873578843299637e-18	2.635943753839071e-24
62800000	0.0016938785952287313	-3.100379217741468e-21	-6.177138180373997e-22	2.377482078885379e-13	1.836146309055532e-14	0.00661224263828866	1.8101590047751011e-22	1.7075999193922002e-10	2.7793488300491105e-17	1.5873578843299637e-18	2.635943753839071e-24
62900000	0.0016938785952287313	-3.100379217741468e-21	-6.177138180373997e-22	2.377482078885379e-13	1.836146309055532e-14	0.00661224263828866	1.8101590047751011e-22	1.7075999193922002e-10	2.7793488300491105e-17	1.5873578843299637e-18	2.635943753839071e-24
63000000	0.0016938785952287313	-3.100379217741468e-21	-6.177138180373997e-22	2.377482078885379e-13	1.836146309055532e-14	0.00661224263828866	1.8101590047751011e-22	1.7075999193922002e-10	2.7793488300491105e-17	1.5873578843299637e-18	2.635943753839071e-24
63100000	0.0016938785952287313	-3.100379217741468e-21	-6.177138180373997e-22	2.377482078885379e-13	1.836146309055532e-14	0.00661224263828866	1.8101590047751011e-22	1.7075999193922002e-10	2.7793488300491105e-17	1.5873578843299637e-18	2.635943753839071e-24
63200000	0.0016938785952287313	-3.100379217741468e-21	-6.177138180373997e-22	2.377482078885379e-13	1.836146309055532e-14	0.00661224263828866	1.8101590047751011e-22	1.7075999193922002e-10	2.7793488300491105e-17	1.5873578843299637e-18	2.635943753839071e-24
63300000	0.0016938785952287313	-3.100379217741468e-21	-6.177138180373997e-22	2.377482078885379e-13	1.836146309055532e-14	0.00661224263828866	1.8101590047751011e-22	1.7075999193922002e-10	2.7793488300491105e-17	1.5873578843299637e-18	2.635943753839071e-24
63400000	0.0016938785952287313	-3.100379217741468e-21	-6.177138180373997e-22	2.377482078885379e-13	1.836146309055532e-14	0.00661224263828866	1.8101590047751011e-22	1.7075999193922002e-10	2.7793488300491105e-17	1.5873578843299637e-18	2.635943753839071e-24
63500000	0.0016938785952287313	-3.100379217741468e-21	-6.177138180373997e-22	2.377482078885379e-13	1.836146309055532e-14	0.00661224263828866	1.8101590047751011e-22	1.7075999193922002e-10	2.7793488300491105e-17	1.5873578843299637e-18	2.635943753839071e-24
63600000	0.0016938785952287313	-3.100379217741468e-21	-6.177138180373997e-22	2.377482078885379e-13	1.836146309055532e-14	0.00661224263828866	1.8101590047751011e-22	1.7075999193922002e-10	2.7793488300491105e-17	1.5873578843299637e-18	2.635943753839071e-24
63700000	0.0016938785952287313	-3.100379217741468e-21	-6.177138180373997e-22	2.377482078885379e-13	1.836146309055532e-14	0.00661224263828866	1.8101590047751011e-22	1.7075999193922002e-10	2.7793488300491105e-17	1.5873578843299637e-18	2.635943753839071e-24
63800000	0.0016938785952287313	-3.100379217741468e-21	-6.177138180373997e-22	2.377482078885379e-13	1.836146309055532e-14	0.00661224263828866	1.8101590047751011e-22	1.7075999193922002e-10	2.7793488300491105e-17	1.5873578843299637e-18	2.635943753839071e-24
63900000	0.0016938785952287313	-3.100379217741468e-21	-6.177138180373997e-22	2.377482078885379e-13	1.836146309055532e-14	0.00661224263828866	1.8101590047751011e-22	1.7075999193922002e-10	2.7793488300491105e-17	1.5873578843299637e-18	2.635943753839071e-24
64000000	0.0016938785952287313	-3.100379217741468e-21	-6.177138180373997e-22	2.377482078885379e-13	1.836146309055532e-14	0.00661224263828866	1.8101590047751011e-22	1.7075999193922002e-10	2.7793488300491105e-17	1.5873578843299637e-18	2.635943753839071e-24
64100000	0.0016938785952287313	-3.100379217741468e-21	-6.177138180373997e-22	2.377482078885379e-13	1.836146309055532e-14	0.00661224263828866	1.8101590047751011e-22	1.7075999193922002e-10	2.7793488300491105e-17	1.5873578843299637e-18	2.635943753839071e-24
64200000	0.0016938785952287313	-3.100379217741468e-21	-6.177138180373997e-22	2.377482078885379e-13	1.836146309055532e-14	0.00661224263828866	1.8101590047751011e-22	1.7075999193922002e-10	2.7793488300491105e-17	1.5873578843299637e-18	2.635943753839071e-24
64300000	0.0016938785952287313	-3.100379217741468e-21	-6.177138180373997e-22	2.377482078885379e-13	1.836146309055532e-14	0.00661224263828866	1.8101590047751011e-22	1.7075999193922002e-10	2.7793488300491105e-17	1.5873578843299637e-18	2.635943753839071e-24
64400000	0.0016938785952287313	-3.100379217741468e-21	-6.177138180373997e-22	2.377482078885379e-13	1.836146309055532e-14	0.00661224263828866	1.8101590047751011e-22	1.7075999193922002e-10	2.7793488300491105e-17	1.5873578843299637e-18	2.635943753839071e-24
64500000	0.0016938785952287313	-3.100379217741468e-21	-6.177138180373997e-22	2.377482078885379e-13	1.836146309055532e-14	0.00661224263828866	1.8101590047751011e-22	1.7075999193922002e-10	2.7793488300491105e-17	1.5873578843299637e-18	2.635943753839071e-24
64600000	0.0016938785952287313	-3.100379217741468e-21	-6.177138180373997e-22	2.377482078885379e-13	1.836146309055532e-14	0.00661224263828866	1.8101590047751011e-22	1.7075999193922002e-10	2.7793488300491105e-17	1.5873578843299637e-18	2.635943753839071e-24
64700000	0.0016938785952287313	-3.100379217741468e-21	-6.177138180373997e-22	2.377482078885379e-13	1.836146309055532e-14	0.00661224263828866	1.8101590047751011e-22	1.7075999193922002e-10	2.7793488300491105e-17	1.5873578843299637e-18	2.635943753839071e-24
64800000	0.0016938785952287313	-3.100379217741468e-21	-6.177138180373997e-22	2.377482078885379e-13	1.836146309055532e-14	0.00661224263828866	1.8101590047751011e-22	1.7075999193922002e-10	2.7793488300491105e-17	1.5873578843299637e-18	2.635943753839071e-24
64900000	0.0016938785952287313	-3.100379217741468e-21	-6.177138180373997e-22	2.377482078885379e-13	1.836146309055532e-14	0.00661224263828866	1.8101590047751011e-22	1.7075999193922002e-10	2.7793488300491105e-17	1.5873578843299637e-18	2.635943753839071e-24
65000000	0.0016938785952287313	-3.100379217741468e-21	-6.177138180373997e-22	2.377482078885379e-13	1.836146309055532e-14	0.00661224263828866	1.8101590047751011e-22	1.7075999193922002e-10	2.7793488300491105e-17	1.5873578843299637e-18	2.635943753839071e-24
65100000	0.0016938785952287313	-3.100379217741468e-21	-6.177138180373997e-22	2.377482078885379e-13	1.836146309055532e-14	0.00661224263828866	1.8101590047751011e-22	1.7075999193922002e-10	2.7793488300491105e-17	1.5873578843299637e-18	2.635943753839071e-24
65200000	0.0016938785952287313	-3.100379217741468e-21	-6.177138180373997e-22	2.377482078885379e-13	1.836146309055532e-14	0.00661224263828866	1.8101590047751011e-22	1.7075999193922002e-10	2.7793488300491105e-17	1.5873578843299637e-18	2.635943753839071e-24
65300000	0.0016938785952287313	-3.100379217741468e-21	-6.177138180373997e-22	2.377482078885379e-13	1.836146309055532e-14	0.00661224263828866	1.8101590047751011e-22	1.7075999193922002e-10	2.7793488300491105e-17	1.5873578843299637e-18	2.635943753839071e-24
65400000	0.0016938785952287313	-3.100379217741468e-21	-6.177138180373997e-22	2.377482078885379e-13	1.836146309055532e-14	0.00661224263828866	1.8101590047751011e-22	1.7075999193922002e-10	2.7793488300491105e-17	1.5873578843299637e-18	2.635943753839071e-24
65500000	0.0016938785952287313	-3.100379217741468e-21	-6.177138180373997e-22	2.377482078885379e-13	1.836146309055532e-14	0.00661224263828866	1.8101590047751011e-22	1.7075999193922002e-10	2.7793488300491105e-17	1.5873578843299637e-18	2.635943753839071e-24
65600000	0.0016938785952287313	-3.100379217741468e-21	-6.177138180373997e-22	2.377482078885379e-13	1.836146309055532e-14	0.00661224263828866	1.8101590047751011e-22	1.7075999193922002e-10	2.7793488300491105e-17	1.5873578843299637e-18	2.635943753839071e-24
65700000	0.0016938785952287313	-3.100379217741468e-21	-6.177138180373997e-22	2.377482078885379e-13	1.836146309055532e-14	0.00661224263828866	1.8101590047751011e-22	1.7075999193922002e-10	2.7793488300491105e-17	1.5873578843299637e-18	2.635943753839071e-24
65800000	0.0016938785952287313	-3.100379217741468e-21	-6.177138180373997e-22	2.377482078885379e-13	1.836146309055532e-14	0.00661224263828866	1.8101590047751011e-22	1.7075999193922002e-10	2.7793488300491105e-17	1.5873578843299637e-18	2.635943753839071e-24
65900000	0.0016938785952287313	-3.100379217741468e-21	-6.177138180373997e-22	2.377482078885379e-13	1.836146309055532e-14	0.00661224263828866	1.8101590047751011e-22	1.7075999193922002e-10	2.7793488300491105e-17	1.5873578843299637e-18	2.635943753839071e-24
66000000	0.0016938785952287313	-3.100379217741468e-21	-6.177138180373997e-22	2.377482078885379e-13	1.836146309055532e-14	0.00661224263828866	1.8101590047751011e-22	1.7075999193922002e-10	2.7793488300491105e-17	1.5873578843299637e-18	2.635943753839071e-24
66100000	0.0016938785952287313	-3.100379217741468e-21	-6.177138180373997e-22	2.377482078885379e-13	1.836146309055532e-14	0.00661224263828866	1.8101590047751011e-22	1.7075999193922002e-10	2.7793488300491105e-17	1.5873578843299637e-18	2.635943753839071e-24
66200000	0.0016938785952287313	-3.100379217741468e-21	-6.177138180373997e-22	2.377482078885379e-13	1.836146309055532e-14	0.00661224263828866	1.8101590047751011e-22	1.7075999193922002e-10	2.7793488300491105e-17	1.5873578843299637e-18	2.635943753839071e-24
66300000	0.0016938785952287313	-3.100379217741468e-21	-6.177138180373997e-22	2.377482078885379e-13	1.836146309055532e-14	0.00661224263828866	1.8101590047751011e-22	1.7075999193922002e-10	2.7793488300491105e-17	1.5873578843299637e-18	2.635943753839071e-24
66400000	0.0016938785952287313	-3.100379217741468e-21	-6.177138180373997e-22	2.377482078885379e-13	1.836146309055532e-14	0.00661224263828866	1.8101590047751011e-22	1.7075999193922002e-10	2.7793488300491105e-17	1.5873578843299637e-18	2.635943753839071e-24
66500000	0.0016938785952287313	-3.100379217741468e-21	-6.177138180373997e-22	2.377482078885379e-13	1.836146309055532e-14	0.00661224263828866	1.8101590047751011e-22	1.7075999193922002e-10	2.7793488300491105e-17	1.5873578843299637e-18	2.635943753839071e-24
66600000	0.0016938785952287313	-3.100379217741468e-21	-6.177138180373997e-22	2.377482078885379e-13	1.836146309055532e-14	0.00661224263828866	1.8101590047751011e-22	1.7075999193922002e-10	2.7793488300491105e-17	1.5873578843299637e-18	2.635943753839071e-24
66700000	0.0016938785952287313	-3.100379217741468e-21	-6.177138180373997e-22	2.377482078885379e-13	1.836146309055532e-14	0.00661224263828866	1.8101590047751011e-22	1.7075999193922002e-10	2.7793488300491105e-17	1.5873578843299637e-18	2.635943753839071e-24
66800000	0.0016938785952287313	-3.100379217741468e-21	-6.177138180373997e-22	2.377482078885379e-13	1.836146309055532e-14	0.00661224263828866	1.8101590047751011e-22	1.7075999193922002e-10	2.7793488300491105e-17	1.5873578843299637e-18	2.635943753839071e-24
66900000	0.0016938785952287313	-3.100379217741468e-21	-6.177138180373997e-22	2.377482078885379e-13	1.836146309055532e-14	0.00661224263828866	1.8101590047751011e-22	1.7075999193922002e-10	2.7793488300491105e-17	1.5873578843299637e-18	2.635943753839071e-24
67000000	0.0016938785952287313	-3.100379217741468e-21	-6.177138180373997e-22	2.377482078885379e-13	1.836146309055532e-14	0.00661224263828866	1.8101590047751011e-22	1.7075999193922002e-10	2.7793488300491105e-17	1.5873578843299637e-18	2.635943753839071e-24
67100000	0.0016938785952287313	-3.100379217741468e-21	-6.177138180373997e-22	2.377482078885379e-13	1.836146309055532e-14	0.00661224263828866	1.8101590047751011e-22	1.7075999193922002e-10	2.7793488300491105e-17	1.5873578843299637e-18	2.635943753839071e-24
67200000	0.0016938785952287313	-3.100379217741468e-21	-6.177138180373997e-22	2.377482078885379e-13	1.836146309055532e-14	0.00661224263828866	1.8101590047751011e-22	1.7075999193922002e-10	2.7793488300491105e-17	1.5873578843299637e-18	2.635943753839071e-24
67300000	0.0016938785952287313	-3.100379217741468e-21	-6.177138180373997e-22	2.377482078885379e-13	1.836146309055532e-14	0.00661224263828866	1.8101590047751011e-22	1.7075999193922002e-10	2.7793488300491105e-17	1.5873578843299637e-18	2.635943753839071e-24
67400000	0.0016938785952287313	-3.100379217741468e-21	-6.177138180373997e-22	2.377482078885379e-13	1.836146309055532e-14	0.00661224263828866	1.8101590047751011e-22	1.7075999193922002e-10	2.7793488300491105e-17	1.5873578843299637e-18	2.635943753839071e-24
67500000	0.0016938785952287313	-3.100379217741468e-21	-6.177138180373997e-22	2.377482078885379e-13	1.836146309055532e-14	0.00661224263828866	1.8101590047751011e-22	1.7075999193922002e-10	2.7793488300491105e-17	1.5873578843299637e-18	2.635943753839071e-24
67600000	0.0016938785952287313	-3.100379217741468e-21	-6.177138180373997e-22	2.377482078885379e-13	1.836146309055532e-14	0.00661224263828866	1.8101590047751011e-22	1.7075999193922002e-10	2.7793488300491105e-17	1.5873578843299637e-18	2.635943753839071e-24
67700000	0.0016938785952287313	-3.100379217741468e-21	-6.177138180373997e-22	2.377482078885379e-13	1.836146309055532e-14	0.00661224263828866	1.8101590047751011e-22	1.7075999193922002e-10	2.7793488300491105e-17	1.5873578843299637e-18	2.635943753839071e-24
67800000	0.0016938785952287313	-3.100379217741468e-21	-6.177138180373997e-22	2.377482078885379e-13	1.836146309055532e-14	0.00661224263828866	1.8101590047751011e-22	1.7075999193922002e-10	2.7793488300491105e-17	1.5873578843299637e-18	2.635943753839071e-24
67900000	0.0016938785952287313	-3.100379217741468e-21	-6.177138180373997e-22	2.377482078885379e-13	1.836146309055532e-14	0.00661224263828866	1.8101590047751011e-22	1.7075999193922002e-10	2.7793488300491105e-17	1.5873578843299637e-18	2.635943753839071e-24
68000000	0.0016938785952287313	-3.100379217741468e-21	-6.177138180373997e-22	2.377482078885379e-13	1.836146309055532e-14	0.00661224263828866	1.8101590047751011e-22	1.7075999193922002e-10	2.7793488300491105e-17	1.5873578843299637e-18	2.635943753839071e-24
68100000	0.0016938785952287313	-3.100379217741468e-21	-6.177138180373997e-22	2.377482078885379e-13	1.836146309055532e-14	0.00661224263828866	1.8101590047751011e-22	1.7075999193922002e-10	2.7793488300491105e-17	1.5873578843299637e-18	2.635943753839071e-24
68200000	0.0016938785952287313	-3.100379217741468e-21	-6.177138180373997e-22	2.377482078885379e-13	1.836146309055532e-14	0.00661224263828866	1.8101590047751011e-22	1.7075999193922002e-10	2.7793488300491105e-17	1.5873578843299637e-18	2.635943753839071e-24
68300000	0.0016938785952287313	-3.100379217741468e-21	-6.177138180373997e-22	2.377482078885379e-13	1.836146309055532e-14	0.00661224263828866	1.8101590047751011e-22	1.7075999193922002e-10	2.7793488300491105e-17	1.5873578843299637e-18	2.635943753839071e-24
68400000	0.0016938785952287313	-3.100379217741468e-21	-6.177138180373997e-22	2.377482078885379e-13	1.836146309055532e-14	0.00661224263828866	1.8101590047751011e-22	1.7075999193922002e-10	2.7793488300491105e-17	1.5873578843299637e-18	2.635943753839071e-24
68500000	0.0016938785952287313	-3.100379217741468e-21	-6.177138180373997e-22	2.377482078885379e-13	1.836146309055532e-14	0.00661224263828866	1.8101590047751011e-22	1.7075999193922002e-10	2.7793488300491105e-17	1.5873578843299637e-18	2.635943753839071e-24
68600000	0.0016938785952287313	-3.100379217741468e-21	-6.177138180373997e-22	2.377482078885379e-13	1.836146309055532e-14	0.00661224263828866	1.8101590047751011e-22	1.7075999193922002e-10	2.7793488300491105e-17	1.5873578843299637e-18	2.635943753839071e-24
68700000	0.0016938785952287313	-3.100379217741468e-21	-6.177138180373997e-22	2.377482078885379e-13	1.836146309055532e-14	0.00661224263828866	1.8101590047751011e-22	1.7075999193922002e-10	2.7793488300491105e-17	1.5873578843299637e-18	2.635943753839071e-24
68800000	0.0016938785952287313	-3.100379217741468e-21	-6.177138180373997e-22	2.377482078885379e-13	1.836146309055532e-14	0.00661224263828866	1.8101590047751011e-22	1.7075999193922002e-10	2.7793488300491105e-17	1.5873578843299637e-18	2.635943753839071e-24
68900000	0.0016938785952287313	-3.100379217741468e-21	-6.177138180373997e-22	2.377482078885379e-13	1.836146309055532e-14	0.00661224263828866	1.8101590047751011e-22	1.7075999193922002e-10	2.7793488300491105e-17	1.587357884329964e-18	2.635943753839071e-24
69000000	0.0016938785952287313	-3.100379217741468e-21	-6.177138180373997e-22	2.377482078885379e-13	1.836146309055532e-14	0.00661224263828866	1.8101590047751011e-22	1.7075999193922002e-10	2.7793488300491105e-17	1.587357884329964e-18	2.635943753839071e-24
69100000	0.0016938785952287313	-3.100379217741468e-21	-6.177138180373997e-22	2.377482078885379e-13	1.836146309055532e-14	0.00661224263828866	1.8101590047751011e-22	1.7075999193922002e-10	2.7793488300491105e-17	1.587357884329964e-18	2.635943753839071e-24
69200000	0.0016938785952287313	-3.100379217741468e-21	-6.177138180373997e-22	2.377482078885379e-13	1.836146309055532e-14	0.00661224263828866	1.8101590047751011e-22	1.7075999193922002e-10	2.7793488300491105e-17	1.587357884329964e-18	2.635943753839071e-24
69300000	0.0016938785952287313	-3.100379217741468e-21	-6.177138180373997e-22	2.377482078885379e-13	1.836146309055532e-14	0.00661224263828866	1.8101590047751011e-22	1.7075999193922002e-10	2.7793488300491105e-17	1.587357884329964e-18	2.635943753839071e-24
69400000	0.0016938785952287313	-3.100379217741468e-21	-6.177138180373997e-22	2.377482078885379e-13	1.836146309055532e-14	0.00661224263828866	1.8101590047751011e-22	1.7075999193922002e-10	2.7793488300491105e-17	1.587357884329964e-18	2.635943753839071e-24
69500000	0.0016938785952287313	-3.100379217741468e-21	-6.177138180373997e-22	2.377482078885379e-13	1.836146309055532e-14	0.00661224263828866	1.8101590047751011e-22	1.7075999193922002e-10	2.7793488300491105e-17	1.587357884329964e-18	2.635943753839071e-24
69600000	0.0016938785952287313	-3.100379217741468e-21	-6.177138180373997e-22	2.377482078885379e-13	1.836146309055532e-14	0.00661224263828866	1.8101590047751011e-22	1.7075999193922002e-10	2.7793488300491105e-17	1.587357884329964e-18	2.635943753839071e-24
69700000	0.0016938785952287313	-3.100379217741468e-21	-6.177138180373997e-22	2.377482078885379e-13	1.836146309055532e-14	0.00661224263828866	1.8101590047751011e-22	1.7075999193922002e-10	2.7793488300491105e-17	1.587357884329964e-18	2.635943753839071e-24
69800000	0.0016938785952287313	-3.100379217741468e-21	-6.177138180373997e-22	2.377482078885379e-13	1.836146309055532e-14	0.00661224263828866	1.8101590047751011e-22	1.7075999193922002e-10	2.7793488300491105e-17	1.587357884329964e-18	2.635943753839071e-24
69900000	0.0016938785952287313	-3.100379217741468e-21	-6.177138180373997e-22	2.377482078885379e-13	1.836146309055532e-14	0.00661224263828866	1.8101590047751011e-22	1.7075999193922002e-10	2.7793488300491105e-17	1.587357884329964e-18	2.635943753839071e-24
70000000	0.0016938785952287313	-3.100379217741468e-21	-6.177138180373997e-22	2.377482078885379e-13	1.836146309055532e-14	0.00661224263828866	1.8101590047751011e-22	1.7075999193922002e-10	2.77934883004911e-17	1.587357884329964e-18	2.6359437538390713e-24
70100000	0.0016938785952287313	-3.100379217741468e-21	-6.177138180373997e-22	2.377482078885379e-13	1.836146309055532e-14	0.00661224263828866	1.8101590047751011e-22	1.7075999193922002e-10	2.77934883004911e-17	1.587357884329964e-18	2.6359437538390713e-24
70200000	0.0016938785952287313	-3.100379217741468e-21	-6.177138180373997e-22	2.377482078885379e-13	1.836146309055532e-14	0.00661224263828866	1.8101590047751011e-22	1.7075999193922002e-10	2.77934883004911e-17	1.587357884329964e-18	2.6359437538390713e-24
70300000	0.0016938785952287313	-3.100379217741468e-21	-6.177138180373997e-22	2.377482078885379e-13	1.836146309055532e-14	0.00661224263828866	1.810159004775101e-22	1.7075999193922002e-10	2.77934883004911e-17	1.587357884329964e-18	2.6359437538390713e-24
70400000	0.0016938785952287313	-3.100379217741468e-21	-6.177138180373997e-22	2.377482078885379e-13	1.836146309055532e-14	0.00661224263828866	1.810159004775101e-22	1.7075999193922002e-10	2.77934883004911e-17	1.587357884329964e-18	2.6359437538390713e-24
70500000	0.0016938785952287313	-3.100379217741468e-21	-6.177138180373997e-22	2.377482078885379e-13	1.836146309055532e-14	0.00661224263828866	1.810159004775101e-22	1.7075999193922002e-10	2.77934883004911e-17	1.587357884329964e-18	2.6359437538390713e-24
70600000	0.0016938785952287313	-3.100379217741468e-21	-6.177138180373997e-22	2.377482078885379e-13	1.836146309055532e-14	0.00661224263828866	1.810159004775101e-22	1.7075999193922002e-10	2.77934883004911e-17	1.587357884329964e-18	2.6359437538390713e-24
70700000	0.0016938785952287313	-3.100379217741468e-21	-6.177138180373997e-22	2.377482078885379e-13	1.836146309055532e-14	0.00661224263828866	1.810159004775101e-22	1.7075999193922002e-10	2.77934883004911e-17	1.587357884329964e-18	2.6359437538390713e-24
70800000	0.0016938785952287313	-3.100379217741468e-21	-6.177138180373997e-22	2.377482078885379e-13	1.836146309055532e-14	0.00661224263828866	1.810159004775101e-22	1.7075999193922002e-10	2.77934883004911e-17	1.587357884329964e-18	2.6359437538390713e-24
70900000	0.0016938785952287313	-3.100379217741468e-21	-6.177138180373997e-22	2.377482078885379e-13	1.836146309055532e-14	0.00661224263828866	1.810159004775101e-22	1.7075999193922002e-10	2.77934883004911e-17	1.587357884329964e-18	2.6359437538390713e-24
71000000	0.0016938785952287313	-3.100379217741468e-21	-6.177138180373997e-22	2.377482078885379e-13	1.836146309055532e-14	0.00661224263828866	1.810159004775101e-22	1.7075999193922002e-10	2.77934883004911e-17	1.587357884329964e-18	2.6359437538390713e-24
71100000	0.0016938785952287313	-3.100379217741468e-21	-6.177138180373997e-22	2.377482078885379e-13	1.836146309055532e-14	0.00661224263828866	1.810159004775101e-22	1.7075999193922002e-10	2.77934883004911e-17	1.587357884329964e-18	2.6359437538390713e-24
71200000	0.0016938785952287313	-3.100379217741468e-21	-6.177138180373997e-22	2.377482078885379e-13	1.836146309055532e-14	0.00661224263828866	1.810159004775101e-22	1.7075999193922002e-10	2.77934883004911e-17	1.587357884329964e-18	2.6359437538390713e-24
71300000	0.0016938785952287313	-3.100379217741468e-21	-6.177138180373997e-22	2.377482078885379e-13	1.836146309055532e-14	0.00661224263828866	1.810159004775101e-22	1.7075999193922002e-10	2.77934883004911e-17	1.587357884329964e-18	2.6359437538390713e-24
71400000	0.0016938785952287313	-3.100379217741468e-21	-6.177138180373997e-22	2.377482078885379e-13	1.836146309055532e-14	0.00661224263828866	1.810159004775101e-22	1.7075999193922002e-10	2.77934883004911e-17	1.587357884329964e-18	2.6359437538390713e-24
71500000	0.0016938785952287313	-3.100379217741468e-21	-6.177138180373997e-22	2.377482078885379e-13	1.836146309055532e-14	0.00661224263828866	1.810159004775101e-22	1.7075999193922002e-10	2.77934883004911e-17	1.587357884329964e-18	2.6359437538390713e-24
71600000	0.0016938785952287313	-3.100379217741468e-21	-6.177138180373997e-22	2.377482078885379e-13	1.836146309055532e-14	0.00661224263828866	1.810159004775101e-22	1.7075999193922002e-10	2.77934883004911e-17	1.587357884329964e-18	2.6359437538390713e-24
71700000	0.0016938785952287313	-3.100379217741468e-21	-6.177138180373997e-22	2.377482078885379e-13	1.836146309055532e-14	0.00661224263828866	1.810159004775101e-22	1.7075999193922002e-10	2.77934883004911e-17	1.587357884329964e-18	2.6359437538390713e-24
71800000	0.0016938785952287313	-3.100379217741468e-21	-6.177138180373997e-22	2.377482078885379e-13	1.836146309055532e-14	0.00661224263828866	1.810159004775101e-22	1.7075999193922002e-10	2.77934883004911e-17	1.587357884329964e-18	2.6359437538390713e-24
71900000	0.0016938785952287313	-3.100379217741468e-21	-6.177138180373997e-22	2.377482078885379e-13	1.836146309055532e-14	0.00661224263828866	1.810159004775101e-22	1.7075999193922002e-10	2.77934883004911e-17	1.587357884329964e-18	2.6359437538390713e-24
72000000	0.0016938785952287313	-3.100379217741468e-21	-6.177138180373997e-22	2.377482078885379e-13	1.836146309055532e-14	0.00661224263828866	1.810159004775101e-22	1.7075999193922002e-10	2.77934883004911e-17	1.587357884329964e-18	2.6359437538390713e-24
72100000	0.0016938785952287313	-3.100379217741468e-21	-6.177138180373997e-22	2.377482078885379e-13	1.836146309055532e-14	0.00661224263828866	1.810159004775101e-22	1.7075999193922002e-10	2.77934883004911e-17	1.587357884329964e-18	2.6359437538390713e-24
72200000	0.0016938785952287313	-3.100379217741468e-21	-6.177138180373997e-22	2.377482078885379e-13	1.836146309055532e-14	0.00661224263828866	1.810159004775101e-22	1.7075999193922002e-10	2.77934883004911e-17	1.587357884329964e-18	2.6359437538390713e-24
72300000	0.0016938785952287313	-3.100379217741468e-21	-6.177138180373997e-22	2.377482078885379e-13	1.836146309055532e-14	0.00661224263828866	1.810159004775101e-22	1.7075999193922002e-10	2.77934883004911e-17	1.587357884329964e-18	2.6359437538390713e-24
72400000	0.0016938785952287313	-3.100379217741468e-21	-6.177138180373997e-22	2.377482078885379e-13	1.836146309055532e-14	0.00661224263828866	1.810159004775101e-22	1.7075999193922002e-10	2.77934883004911e-17	1.587357884329964e-18	2.6359437538390713e-24
72500000	0.0016938785952287313	-3.100379217741468e-21	-6.177138180373997e-22	2.377482078885379e-13	1.836146309055532e-14	0.00661224263828866	1.810159004775101e-22	1.7075999193922002e-10	2.77934883004911e-17	1.587357884329964e-18	2.6359437538390713e-24
72600000	0.0016938785952287313	-3.100379217741468e-21	-6.177138180373997e-22	2.377482078885379e-13	1.836146309055532e-14	0.00661224263828866	1.810159004775101e-22	1.7075999193922002e-10	2.77934883004911e-17	1.587357884329964e-18	2.6359437538390713e-24
72700000	0.0016938785952287313	-3.100379217741468e-21	-6.177138180373997e-22	2.377482078885379e-13	1.836146309055532e-14	0.00661224263828866	1.810159004775101e-22	1.7075999193922002e-10	2.77934883004911e-17	1.587357884329964e-18	2.6359437538390713e-24
72800000	0.0016938785952287313	-3.100379217741468e-21	-6.177138180373997e-22	2.377482078885379e-13	1.836146309055532e-14	0.00661224263828866	1.810159004775101e-22	1.7075999193922002e-10	2.77934883004911e-17	1.587357884329964e-18	2.6359437538390713e-24
72900000	0.0016938785952287313	-3.100379217741468e-21	-6.177138180373997e-22	2.377482078885379e-13	1.836146309055532e-14	0.00661224263828866	1.810159004775101e-22	1.7075999193922002e-10	2.77934883004911e-17	1.587357884329964e-18	2.6359437538390713e-24
73000000	0.0016938785952287313	-3.100379217741468e-21	-6.177138180373997e-22	2.377482078885379e-13	1.836146309055532e-14	0.00661224263828866	1.810159004775101e-22	1.7075999193922002e-10	2.77934883004911e-17	1.587357884329964e-18	2.6359437538390713e-24
73100000	0.0016938785952287313	-3.100379217741468e-21	-6.177138180373997e-22	2.377482078885379e-13	1.836146309055532e-14	0.00661224263828866	1.810159004775101e-22	1.7075999193922002e-10	2.77934883004911e-17	1.587357884329964e-18	2.6359437538390713e-24
73200000	0.0016938785952287313	-3.100379217741468e-21	-6.177138180373997e-22	2.377482078885379e-13	1.836146309055532e-14	0.00661224263828866	1.810159004775101e-22	1.7075999193922002e-10	2.77934883004911e-17	1.587357884329964e-18	2.6359437538390713e-24
73300000	0.0016938785952287313	-3.100379217741468e-21	-6.177138180373997e-22	2.377482078885379e-13	1.836146309055532e-14	0.00661224263828866	1.810159004775101e-22	1.7075999193922002e-10	2.77934883004911e-17	1.587357884329964e-18	2.6359437538390713e-24
73400000	0.0016938785952287313	-3.100379217741468e-21	-6.177138180373997e-22	2.377482078885379e-13	1.836146309055532e-14	0.00661224263828866	1.810159004775101e-22	1.7075999193922002e-10	2.77934883004911e-17	1.587357884329964e-18	2.6359437538390713e-24
73500000	0.0016938785952287313	-3.100379217741468e-21	-6.177138180373997e-22	2.377482078885379e-13	1.836146309055532e-14	0.00661224263828866	1.810159004775101e-22	1.7075999193922002e-10	2.77934883004911e-17	1.587357884329964e-18	2.6359437538390713e-24
73600000	0.0016938785952287313	-3.100379217741468e-21	-6.177138180373997e-22	2.377482078885379e-13	1.836146309055532e-14	0.00661224263828866	1.810159004775101e-22	1.7075999193922002e-10	2.77934883004911e-17	1.587357884329964e-18	2.6359437538390713e-24
73700000	0.0016938785952287313	-3.100379217741468e-21	-6.177138180373997e-22	2.377482078885379e-13	1.836146309055532e-14	0.00661224263828866	1.810159004775101e-22	1.7075999193922002e-10	2.77934883004911e-17	1.587357884329964e-18	2.6359437538390713e-24
73800000	0.0016938785952287313	-3.100379217741468e-21	-6.177138180373997e-22	2.377482078885379e-13	1.836146309055532e-14	0.00661224263828866	1.810159004775101e-22	1.7075999193922002e-10	2.77934883004911e-17	1.587357884329964e-18	2.6359437538390713e-24
73900000	0.0016938785952287313	-3.100379217741468e-21	-6.177138180373997e-22	2.377482078885379e-13	1.836146309055532e-14	0.00661224263828866	1.810159004775101e-22	1.7075999193922002e-10	2.77934883004911e-17	1.587357884329964e-18	2.6359437538390713e-24
74000000	0.0016938785952287313	-3.100379217741468e-21	-6.177138180373997e-22	2.377482078885379e-13	1.836146309055532e-14	0.00661224263828866	1.810159004775101e-22	1.7075999193922002e-10	2.77934883004911e-17	1.587357884329964e-18	2.6359437538390713e-24
74100000	0.0016938785952287313	-3.100379217741468e-21	-6.177138180373997e-22	2.377482078885379e-13	1.836146309055532e-14	0.00661224263828866	1.810159004775101e-22	1.7075999193922002e-10	2.77934883004911e-17	1.587357884329964e-18	2.6359437538390713e-24
74200000	0.0016938785952287313	-3.100379217741468e-21	-6.177138180373997e-22	2.377482078885379e-13	1.836146309055532e-14	0.00661224263828866	1.810159004775101e-22	1.7075999193922002e-10	2.77934883004911e-17	1.587357884329964e-18	2.6359437538390713e-24
74300000	0.0016938785952287313	-3.100379217741468e-21	-6.177138180373997e-22	2.377482078885379e-13	1.836146309055532e-14	0.00661224263828866	1.810159004775101e-22	1.7075999193922002e-10	2.77934883004911e-17	1.587357884329964e-18	2.6359437538390713e-24
74400000	0.0016938785952287313	-3.100379217741468e-21	-6.177138180373997e-22	2.377482078885379e-13	1.836146309055532e-14	0.00661224263828866	1.810159004775101e-22	1.7075999193922002e-10	2.77934883004911e-17	1.587357884329964e-18	2.6359437538390713e-24
74500000	0.0016938785952287313	-3.100379217741468e-21	-6.177138180373997e-22	2.377482078885379e-13	1.836146309055532e-14	0.00661224263828866	1.810159004775101e-22	1.7075999193922002e-10	2.77934883004911e-17	1.587357884329964e-18	2.6359437538390713e-24
74600000	0.0016938785952287313	-3.100379217741468e-21	-6.177138180373997e-22	2.377482078885379e-13	1.836146309055532e-14	0.00661224263828866	1.810159004775101e-22	1.7075999193922002e-10	2.77934883004911e-17	1.587357884329964e-18	2.6359437538390713e-24
74700000	0.0016938785952287313	-3.100379217741468e-21	-6.177138180373997e-22	2.377482078885379e-13	1.836146309055532e-14	0.00661224263828866	1.810159004775101e-22	1.7075999193922002e-10	2.77934883004911e-17	1.587357884329964e-18	2.6359437538390713e-24
74800000	0.0016938785952287313	-3.100379217741468e-21	-6.177138180373997e-22	2.377482078885379e-13	1.836146309055532e-14	0.00661224263828866	1.810159004775101e-22	1.7075999193922002e-10	2.77934883004911e-17	1.587357884329964e-18	2.6359437538390713e-24
74900000	0.0016938785952287313	-3.100379217741468e-21	-6.177138180373997e-22	2.377482078885379e-13	1.836146309055532e-14	0.00661224263828866	1.810159004775101e-22	1.7075999193922002e-10	2.77934883004911e-17	1.587357884329964e-18	2.6359437538390713e-24
75000000	0.0016938785952287313	-3.100379217741468e-21	-6.177138180373997e-22	2.377482078885379e-13	1.836146309055532e-14	0.00661224263828866	1.810159004775101e-22	1.7075999193922002e-10	2.77934883004911e-17	1.587357884329964e-18	2.6359437538390713e-24
75100000	0.0016938785952287313	-3.100379217741468e-21	-6.177138180373997e-22	2.377482078885379e-13	1.836146309055532e-14	0.00661224263828866	1.810159004775101e-22	1.7075999193922002e-10	2.77934883004911e-17	1.587357884329964e-18	2.6359437538390713e-24
75200000	0.0016938785952287313	-3.100379217741468e-21	-6.177138180373997e-22	2.377482078885379e-13	1.836146309055532e-14	0.00661224263828866	1.810159004775101e-22	1.7075999193922002e-10	2.77934883004911e-17	1.587357884329964e-18	2.6359437538390713e-24
75300000	0.0016938785952287313	-3.100379217741468e-21	-6.177138180373997e-22	2.377482078885379e-13	1.836146309055532e-14	0.00661224263828866	1.810159004775101e-22	1.7075999193922002e-10	2.77934883004911e-17	1.587357884329964e-18	2.6359437538390713e-24
75400000	0.0016938785952287313	-3.100379217741468e-21	-6.177138180373997e-22	2.377482078885379e-13	1.836146309055532e-14	0.00661224263828866	1.810159004775101e-22	1.7075999193922002e-10	2.77934883004911e-17	1.587357884329964e-18	2.6359437538390713e-24
75500000	0.0016938785952287313	-3.100379217741468e-21	-6.177138180373997e-22	2.377482078885379e-13	1.836146309055532e-14	0.00661224263828866	1.810159004775101e-22	1.7075999193922002e-10	2.77934883004911e-17	1.587357884329964e-18	2.6359437538390713e-24
75600000	0.0016938785952287313	-3.100379217741468e-21	-6.177138180373997e-22	2.377482078885379e-13	1.836146309055532e-14	0.00661224263828866	1.810159004775101e-22	1.7075999193922002e-10	2.77934883004911e-17	1.587357884329964e-18	2.6359437538390713e-24
75700000	0.0016938785952287313	-3.100379217741468e-21	-6.177138180373997e-22	2.377482078885379e-13	1.836146309055532e-14	0.00661224263828866	1.810159004775101e-22	1.7075999193922002e-10	2.77934883004911e-17	1.587357884329964e-18	2.6359437538390713e-24
75800000	0.0016938785952287313	-3.100379217741468e-21	-6.177138180373997e-22	2.377482078885379e-13	1.836146309055532e-14	0.00661224263828866	1.810159004775101e-22	1.7075999193922002e-10	2.77934883004911e-17	1.587357884329964e-18	2.6359437538390713e-24
75900000	0.0016938785952287313	-3.100379217741468e-21	-6.177138180373997e-22	2.377482078885379e-13	1.836146309055532e-14	0.00661224263828866	1.810159004775101e-22	1.7075999193922002e-10	2.77934883004911e-17	1.587357884329964e-18	2.6359437538390713e-24
76000000	0.0016938785952287313	-3.100379217741468e-21	-6.177138180373997e-22	2.377482078885379e-13	1.836146309055532e-14	0.00661224263828866	1.810159004775101e-22	1.7075999193922002e-10	2.77934883004911e-17	1.587357884329964e-18	2.6359437538390713e-24
76100000	0.0016938785952287313	-3.100379217741468e-21	-6.177138180373997e-22	2.377482078885379e-13	1.836146309055532e-14	0.00661224263828866	1.810159004775101e-22	1.7075999193922002e-10	2.77934883004911e-17	1.587357884329964e-18	2.6359437538390713e-24
76200000	0.0016938785952287313	-3.100379217741468e-21	-6.177138180373997e-22	2.377482078885379e-13	1.836146309055532e-14	0.00661224263828866	1.810159004775101e-22	1.7075999193922002e-10	2.77934883004911e-17	1.587357884329964e-18	2.6359437538390713e-24
76300000	0.0016938785952287313	-3.100379217741468e-21	-6.177138180373997e-22	2.377482078885379e-13	1.836146309055532e-14	0.00661224263828866	1.810159004775101e-22	1.7075999193922002e-10	2.77934883004911e-17	1.587357884329964e-18	2.6359437538390713e-24
76400000	0.0016938785952287313	-3.100379217741468e-21	-6.177138180373997e-22	2.377482078885379e-13	1.836146309055532e-14	0.00661224263828866	1.810159004775101e-22	1.7075999193922002e-10	2.77934883004911e-17	1.587357884329964e-18	2.6359437538390713e-24
76500000	0.0016938785952287313	-3.100379217741468e-21	-6.177138180373997e-22	2.377482078885379e-13	1.836146309055532e-14	0.00661224263828866	1.810159004775101e-22	1.7075999193922002e-10	2.77934883004911e-17	1.587357884329964e-18	2.6359437538390713e-24
76600000	0.0016938785952287313	-3.100379217741468e-21	-6.177138180373997e-22	2.377482078885379e-13	1.836146309055532e-14	0.00661224263828866	1.810159004775101e-22	1.7075999193922002e-10	2.77934883004911e-17	1.587357884329964e-18	2.6359437538390713e-24
76700000	0.0016938785952287313	-3.100379217741468e-21	-6.177138180373997e-22	2.377482078885379e-13	1.836146309055532e-14	0.00661224263828866	1.810159004775101e-22	1.7075999193922002e-10	2.77934883004911e-17	1.587357884329964e-18	2.6359437538390713e-24
76800000	0.0016938785952287313	-3.100379217741468e-21	-6.177138180373997e-22	2.377482078885379e-13	1.836146309055532e-14	0.00661224263828866	1.810159004775101e-22	1.7075999193922002e-10	2.77934883004911e-17	1.587357884329964e-18	2.6359437538390713e-24
76900000	0.0016938785952287313	-3.100379217741468e-21	-6.177138180373997e-22	2.377482078885379e-13	1.836146309055532e-14	0.00661224263828866	1.810159004775101e-22	1.7075999193922002e-10	2.77934883004911e-17	1.587357884329964e-18	2.6359437538390713e-24
77000000	0.0016938785952287313	-3.100379217741468e-21	-6.177138180373997e-22	2.377482078885379e-13	1.836146309055532e-14	0.00661224263828866	1.810159004775101e-22	1.7075999193922002e-10	2.77934883004911e-17	1.587357884329964e-18	2.6359437538390713e-24
77100000	0.0016938785952287313	-3.100379217741468e-21	-6.177138180373997e-22	2.377482078885379e-13	1.836146309055532e-14	0.00661224263828866	1.810159004775101e-22	1.7075999193922002e-10	2.77934883004911e-17	1.587357884329964e-18	2.6359437538390713e-24
77200000	0.0016938785952287313	-3.100379217741468e-21	-6.177138180373997e-22	2.377482078885379e-13	1.836146309055532e-14	0.00661224263828866	1.810159004775101e-22	1.7075999193922002e-10	2.77934883004911e-17	1.587357884329964e-18	2.6359437538390713e-24
77300000	0.0016938785952287313	-3.100379217741468e-21	-6.177138180373997e-22	2.377482078885379e-13	1.836146309055532e-14	0.00661224263828866	1.810159004775101e-22	1.7075999193922002e-10	2.77934883004911e-17	1.587357884329964e-18	2.6359437538390713e-24
77400000	0.0016938785952287313	-3.100379217741468e-21	-6.177138180373997e-22	2.377482078885379e-13	1.836146309055532e-14	0.00661224263828866	1.810159004775101e-22	1.7075999193922002e-10	2.77934883004911e-17	1.587357884329964e-18	2.6359437538390713e-24
77500000	0.0016938785952287313	-3.100379217741468e-21	-6.177138180373997e-22	2.377482078885379e-13	1.836146309055532e-14	0.00661224263828866	1.810159004775101e-22	1.7075999193922002e-10	2.77934883004911e-17	1.587357884329964e-18	2.6359437538390713e-24
77600000	0.0016938785952287313	-3.100379217741468e-21	-6.177138180373997e-22	2.377482078885379e-13	1.836146309055532e-14	0.00661224263828866	1.810159004775101e-22	1.7075999193922002e-10	2.77934883004911e-17	1.587357884329964e-18	2.6359437538390713e-24
77700000	0.0016938785952287313	-3.100379217741468e-21	-6.177138180373997e-22	2.377482078885379e-13	1.836146309055532e-14	0.00661224263828866	1.810159004775101e-22	1.7075999193922002e-10	2.77934883004911e-17	1.587357884329964e-18	2.6359437538390713e-24
77800000	0.0016938785952287313	-3.100379217741468e-21	-6.177138180373997e-22	2.377482078885379e-13	1.836146309055532e-14	0.00661224263828866	1.810159004775101e-22	1.7075999193922002e-10	2.77934883004911e-17	1.587357884329964e-18	2.6359437538390713e-24
77900000	0.0016938785952287313	-3.100379217741468e-21	-6.177138180373997e-22	2.377482078885379e-13	1.836146309055532e-14	0.00661224263828866	1.810159004775101e-22	1.7075999193922002e-10	2.77934883004911e-17	1.587357884329964e-18	2.6359437538390713e-24
78000000	0.0016938785952287313	-3.100379217741468e-21	-6.177138180373997e-22	2.377482078885379e-13	1.836146309055532e-14	0.00661224263828866	1.810159004775101e-22	1.7075999193922002e-10	2.77934883004911e-17	1.587357884329964e-18	2.6359437538390713e-24
78100000	0.0016938785952287313	-3.100379217741468e-21	-6.177138180373997e-22	2.377482078885379e-13	1.836146309055532e-14	0.00661224263828866	1.810159004775101e-22	1.7075999193922002e-10	2.77934883004911e-17	1.587357884329964e-18	2.6359437538390713e-24
78200000	0.0016938785952287313	-3.100379217741468e-21	-6.177138180373997e-22	2.377482078885379e-13	1.836146309055532e-14	0.00661224263828866	1.810159004775101e-22	1.7075999193922002e-10	2.77934883004911e-17	1.587357884329964e-18	2.6359437538390713e-24
78300000	0.0016938785952287313	-3.100379217741468e-21	-6.177138180373997e-22	2.377482078885379e-13	1.836146309055532e-14	0.00661224263828866	1.810159004775101e-22	1.7075999193922002e-10	2.77934883004911e-17	1.587357884329964e-18	2.6359437538390713e-24
78400000	0.0016938785952287313	-3.100379217741468e-21	-6.177138180373997e-22	2.377482078885379e-13	1.836146309055532e-14	0.00661224263828866	1.810159004775101e-22	1.7075999193922002e-10	2.77934883004911e-17	1.587357884329964e-18	2.6359437538390713e-24
78500000	0.0016938785952287313	-3.100379217741468e-21	-6.177138180373997e-22	2.377482078885379e-13	1.836146309055532e-14	0.00661224263828866	1.810159004775101e-22	1.7075999193922002e-10	2.77934883004911e-17	1.587357884329964e-18	2.6359437538390713e-24
78600000	0.0016938785952287313	-3.100379217741468e-21	-6.177138180373997e-22	2.377482078885379e-13	1.836146309055532e-14	0.00661224263828866	1.810159004775101e-22	1.7075999193922002e-10	2.77934883004911e-17	1.587357884329964e-18	2.6359437538390713e-24
78700000	0.0016938785952287313	-3.100379217741468e-21	-6.177138180373997e-22	2.377482078885379e-13	1.836146309055532e-14	0.00661224263828866	1.810159004775101e-22	1.7075999193922002e-10	2.77934883004911e-17	1.587357884329964e-18	2.6359437538390713e-24
78800000	0.0016938785952287313	-3.100379217741468e-21	-6.177138180373997e-22	2.377482078885379e-13	1.836146309055532e-14	0.00661224263828866	1.8101590047751011e-22	1.7075999193922002e-10	2.77934883004911e-17	1.587357884329964e-18	2.6359437538390713e-24
78900000	0.0016938785952287313	-3.100379217741468e-21	-6.177138180373997e-22	2.377482078885379e-13	1.836146309055532e-14	0.00661224263828866	1.8101590047751011e-22	1.7075999193922002e-10	2.77934883004911e-17	1.587357884329964e-18	2.6359437538390713e-24
79000000	0.0016938785952287313	-3.100379217741468e-21	-6.177138180373997e-22	2.377482078885379e-13	1.836146309055532e-14	0.00661224263828866	1.8101590047751011e-22	1.7075999193922002e-10	2.77934883004911e-17	1.587357884329964e-18	2.6359437538390713e-24
79100000	0.0016938785952287313	-3.100379217741468e-21	-6.177138180373997e-22	2.377482078885379e-13	1.836146309055532e-14	0.00661224263828866	1.8101590047751011e-22	1.7075999193922002e-10	2.77934883004911e-17	1.587357884329964e-18	2.6359437538390713e-24
79200000	0.0016938785952287313	-3.100379217741468e-21	-6.177138180373997e-22	2.377482078885379e-13	1.836146309055532e-14	0.00661224263828866	1.8101590047751011e-22	1.7075999193922002e-10	2.77934883004911e-17	1.587357884329964e-18	2.6359437538390713e-24
79300000	0.0016938785952287313	-3.100379217741468e-21	-6.177138180373997e-22	2.377482078885379e-13	1.836146309055532e-14	0.00661224263828866	1.8101590047751011e-22	1.7075999193922002e-10	2.77934883004911e-17	1.587357884329964e-18	2.6359437538390713e-24
79400000	0.0016938785952287313	-3.100379217741468e-21	-6.177138180373997e-22	2.377482078885379e-13	1.836146309055532e-14	0.00661224263828866	1.8101590047751011e-22	1.7075999193922002e-10	2.77934883004911e-17	1.587357884329964e-18	2.6359437538390713e-24
79500000	0.0016938785952287313	-3.100379217741468e-21	-6.177138180373997e-22	2.377482078885379e-13	1.836146309055532e-14	0.00661224263828866	1.8101590047751011e-22	1.7075999193922002e-10	2.77934883004911e-17	1.587357884329964e-18	2.6359437538390713e-24
79600000	0.0016938785952287313	-3.100379217741468e-21	-6.177138180373997e-22	2.377482078885379e-13	1.836146309055532e-14	0.00661224263828866	1.8101590047751011e-22	1.7075999193922002e-10	2.77934883004911e-17	1.587357884329964e-18	2.6359437538390713e-24
79700000	0.0016938785952287313	-3.100379217741468e-21	-6.177138180373997e-22	2.377482078885379e-13	1.836146309055532e-14	0.00661224263828866	1.8101590047751011e-22	1.7075999193922002e-10	2.77934883004911e-17	1.587357884329964e-18	2.6359437538390713e-24
79800000	0.0016938785952287313	-3.100379217741468e-21	-6.177138180373997e-22	2.377482078885379e-13	1.836146309055532e-14	0.00661224263828866	1.8101590047751011e-22	1.7075999193922002e-10	2.77934883004911e-17	1.587357884329964e-18	2.6359437538390713e-24
79900000	0.0016938785952287313	-3.100379217741468e-21	-6.177138180373997e-22	2.377482078885379e-13	1.836146309055532e-14	0.00661224263828866	1.8101590047751011e-22	1.7075999193922002e-10	2.77934883004911e-17	1.587357884329964e-18	2.6359437538390713e-24
80000000	0.0016938785952287313	-3.100379217741468e-21	-6.177138180373997e-22	2.377482078885379e-13	1.836146309055532e-14	0.00661224263828866	1.8101590047751011e-22	1.7075999193922002e-10	2.77934883004911e-17	1.587357884329964e-18	2.6359437538390713e-24
80100000	0.0016938785952287313	-3.100379217741468e-21	-6.177138180373997e-22	2.377482078885379e-13	1.836146309055532e-14	0.00661224263828866	1.8101590047751011e-22	1.7075999193922002e-10	2.77934883004911e-17	1.587357884329964e-18	2.6359437538390713e-24
80200000	0.0016938785952287313	-3.100379217741468e-21	-6.177138180373997e-22	2.377482078885379e-13	1.836146309055532e-14	0.00661224263828866	1.8101590047751011e-22	1.7075999193922002e-10	2.77934883004911e-17	1.587357884329964e-18	2.6359437538390713e-24
80300000	0.0016938785952287313	-3.100379217741468e-21	-6.177138180373997e-22	2.377482078885379e-13	1.836146309055532e-14	0.00661224263828866	1.8101590047751011e-22	1.7075999193922002e-10	2.77934883004911e-17	1.587357884329964e-18	2.6359437538390713e-24
80400000	0.0016938785952287313	-3.100379217741468e-21	-6.177138180373997e-22	2.3774820788853796e-13	1.836146309055532e-14	0.00661224263828866	1.8101590047751011e-22	1.7075999193922002e-10	2.77934883004911e-17	1.587357884329964e-18	2.6359437538390713e-24
80500000	0.0016938785952287313	-3.100379217741468e-21	-6.177138180373997e-22	2.3774820788853796e-13	1.836146309055532e-14	0.00661224263828866	1.8101590047751011e-22	1.7075999193922002e-10	2.77934883004911e-17	1.587357884329964e-18	2.6359437538390713e-24
80600000	0.0016938785952287311	-3.100379217741468e-21	-6.177138180373997e-22	2.3774820788853796e-13	1.836146309055532e-14	0.00661224263828866	1.8101590047751011e-22	1.7075999193922002e-10	2.77934883004911e-17	1.587357884329964e-18	2.6359437538390713e-24
80700000	0.0016938785952287311	-3.100379217741468e-21	-6.177138180373997e-22	2.3774820788853796e-13	1.836146309055532e-14	0.00661224263828866	1.8101590047751011e-22	1.7075999193922002e-10	2.77934883004911e-17	1.587357884329964e-18	2.6359437538390713e-24
80800000	0.0016938785952287311	-3.100379217741468e-21	-6.177138180373997e-22	2.3774820788853796e-13	1.836146309055532e-14	0.00661224263828866	1.8101590047751011e-22	1.7075999193922002e-10	2.77934883004911e-17	1.587357884329964e-18	2.6359437538390713e-24
80900000	0.0016938785952287311	-3.100379217741468e-21	-6.177138180373997e-22	2.3774820788853796e-13	1.836146309055532e-14	0.00661224263828866	1.8101590047751011e-22	1.7075999193922004e-10	2.77934883004911e-17	1.587357884329964e-18	2.6359437538390713e-24
81000000	0.0016938785952287311	-3.100379217741468e-21	-6.177138180373997e-22	2.3774820788853796e-13	1.836146309055532e-14	0.00661224263828866	1.8101590047751011e-22	1.7075999193922004e-10	2.77934883004911e-17	1.587357884329964e-18	2.6359437538390713e-24
81100000	0.0016938785952287311	-3.100379217741468e-21	-6.177138180373997e-22	2.3774820788853796e-13	1.836146309055532e-14	0.00661224263828866	1.8101590047751011e-22	1.7075999193922004e-10	2.77934883004911e-17	1.5873578843299637e-18	2.6359437538390713e-24
81200000	0.0016938785952287311	-3.100379217741468e-21	-6.177138180373997e-22	2.3774820788853796e-13	1.836146309055532e-14	0.00661224263828866	1.8101590047751011e-22	1.7075999193922004e-10	2.77934883004911e-17	1.5873578843299637e-18	2.6359437538390713e-24
81300000	0.0016938785952287311	-3.100379217741468e-21	-6.177138180373997e-22	2.3774820788853796e-13	1.836146309055532e-14	0.00661224263828866	1.8101590047751011e-22	1.7075999193922004e-10	2.77934883004911e-17	1.5873578843299637e-18	2.6359437538390713e-24
81400000	0.0016938785952287311	-3.100379217741468e-21	-6.177138180373997e-22	2.3774820788853796e-13	1.836146309055532e-14	0.00661224263828866	1.8101590047751011e-22	1.7075999193922004e-10	2.77934883004911e-17	1.5873578843299637e-18	2.6359437538390713e-24
81500000	0.0016938785952287311	-3.100379217741468e-21	-6.177138180373997e-22	2.3774820788853796e-13	1.836146309055532e-14	0.00661224263828866	1.8101590047751011e-22	1.7075999193922004e-10	2.77934883004911e-17	1.5873578843299637e-18	2.6359437538390713e-24
81600000	0.0016938785952287311	-3.100379217741468e-21	-6.177138180373997e-22	2.3774820788853796e-13	1.836146309055532e-14	0.00661224263828866	1.8101590047751011e-22	1.7075999193922004e-10	2.77934883004911e-17	1.5873578843299637e-18	2.6359437538390713e-24
81700000	0.0016938785952287311	-3.100379217741468e-21	-6.177138180373997e-22	2.3774820788853796e-13	1.836146309055532e-14	0.00661224263828866	1.8101590047751011e-22	1.7075999193922004e-10	2.77934883004911e-17	1.5873578843299637e-18	2.6359437538390713e-24
81800000	0.0016938785952287311	-3.100379217741468e-21	-6.177138180373997e-22	2.3774820788853796e-13	1.836146309055532e-14	0.00661224263828866	1.8101590047751011e-22	1.7075999193922004e-10	2.77934883004911e-17	1.5873578843299637e-18	2.6359437538390713e-24
81900000	0.0016938785952287311	-3.100379217741468e-21	-6.177138180373997e-22	2.3774820788853796e-13	1.836146309055532e-14	0.00661224263828866	1.8101590047751011e-22	1.7075999193922004e-10	2.77934883004911e-17	1.5873578843299637e-18	2.6359437538390713e-24
82000000	0.0016938785952287311	-3.100379217741468e-21	-6.177138180373997e-22	2.3774820788853796e-13	1.836146309055532e-14	0.00661224263828866	1.8101590047751011e-22	1.7075999193922004e-10	2.77934883004911e-17	1.5873578843299637e-18	2.6359437538390713e-24
82100000	0.0016938785952287311	-3.100379217741468e-21	-6.177138180373997e-22	2.3774820788853796e-13	1.836146309055532e-14	0.00661224263828866	1.8101590047751011e-22	1.7075999193922004e-10	2.77934883004911e-17	1.5873578843299637e-18	2.6359437538390713e-24
82200000	0.0016938785952287311	-3.100379217741468e-21	-6.177138180373997e-22	2.3774820788853796e-13	1.836146309055532e-14	0.00661224263828866	1.8101590047751014e-22	1.7075999193922004e-10	2.77934883004911e-17	1.5873578843299637e-18	2.6359437538390713e-24
82300000	0.0016938785952287311	-3.100379217741468e-21	-6.177138180373997e-22	2.3774820788853796e-13	1.836146309055532e-14	0.00661224263828866	1.8101590047751014e-22	1.7075999193922004e-10	2.77934883004911e-17	1.5873578843299637e-18	2.6359437538390713e-24
82400000	0.0016938785952287311	-3.100379217741468e-21	-6.177138180373997e-22	2.3774820788853796e-13	1.836146309055532e-14	0.00661224263828866	1.8101590047751014e-22	1.7075999193922004e-10	2.77934883004911e-17	1.5873578843299637e-18	2.6359437538390713e-24
82500000	0.0016938785952287311	-3.100379217741468e-21	-6.177138180373997e-22	2.3774820788853796e-13	1.836146309055532e-14	0.00661224263828866	1.8101590047751014e-22	1.7075999193922004e-10	2.77934883004911e-17	1.5873578843299637e-18	2.6359437538390713e-24
82600000	0.0016938785952287311	-3.100379217741468e-21	-6.177138180373997e-22	2.3774820788853796e-13	1.836146309055532e-14	0.00661224263828866	1.8101590047751014e-22	1.7075999193922004e-10	2.77934883004911e-17	1.5873578843299637e-18	2.6359437538390713e-24
82700000	0.0016938785952287311	-3.100379217741468e-21	-6.177138180373997e-22	2.3774820788853796e-13	1.836146309055532e-14	0.00661224263828866	1.8101590047751014e-22	1.7075999193922004e-10	2.77934883004911e-17	1.5873578843299637e-18	2.6359437538390713e-24
82800000	0.0016938785952287311	-3.100379217741468e-21	-6.177138180373997e-22	2.3774820788853796e-13	1.836146309055532e-14	0.00661224263828866	1.8101590047751014e-22	1.7075999193922004e-10	2.77934883004911e-17	1.5873578843299637e-18	2.6359437538390713e-24
82900000	0.0016938785952287311	-3.100379217741468e-21	-6.177138180373997e-22	2.3774820788853796e-13	1.836146309055532e-14	0.00661224263828866	1.8101590047751014e-22	1.7075999193922004e-10	2.77934883004911e-17	1.5873578843299637e-18	2.6359437538390713e-24
83000000	0.0016938785952287311	-3.100379217741468e-21	-6.177138180373997e-22	2.3774820788853796e-13	1.836146309055532e-14	0.00661224263828866	1.8101590047751014e-22	1.7075999193922004e-10	2.77934883004911e-17	1.5873578843299637e-18	2.6359437538390713e-24
83100000	0.0016938785952287311	-3.100379217741468e-21	-6.177138180373997e-22	2.3774820788853796e-13	1.836146309055532e-14	0.00661224263828866	1.8101590047751014e-22	1.7075999193922004e-10	2.77934883004911e-17	1.5873578843299637e-18	2.6359437538390713e-24
83200000	0.0016938785952287311	-3.100379217741468e-21	-6.177138180373997e-22	2.3774820788853796e-13	1.836146309055532e-14	0.00661224263828866	1.8101590047751014e-22	1.7075999193922004e-10	2.77934883004911e-17	1.5873578843299637e-18	2.6359437538390713e-24
83300000	0.0016938785952287311	-3.100379217741468e-21	-6.177138180373997e-22	2.3774820788853796e-13	1.836146309055532e-14	0.00661224263828866	1.8101590047751014e-22	1.7075999193922004e-10	2.77934883004911e-17	1.5873578843299637e-18	2.6359437538390713e-24
83400000	0.0016938785952287311	-3.100379217741468e-21	-6.177138180373997e-22	2.3774820788853796e-13	1.836146309055532e-14	0.00661224263828866	1.8101590047751014e-22	1.7075999193922004e-10	2.77934883004911e-17	1.5873578843299637e-18	2.6359437538390713e-24
83500000	0.0016938785952287311	-3.100379217741468e-21	-6.177138180373997e-22	2.3774820788853796e-13	1.836146309055532e-14	0.00661224263828866	1.8101590047751014e-22	1.7075999193922004e-10	2.77934883004911e-17	1.5873578843299637e-18	2.6359437538390713e-24
83600000	0.0016938785952287311	-3.100379217741468e-21	-6.177138180373997e-22	2.3774820788853796e-13	1.836146309055532e-14	0.00661224263828866	1.8101590047751014e-22	1.7075999193922004e-10	2.77934883004911e-17	1.5873578843299637e-18	2.6359437538390713e-24
83700000	0.0016938785952287311	-3.100379217741468e-21	-6.177138180373997e-22	2.3774820788853796e-13	1.836146309055532e-14	0.00661224263828866	1.8101590047751014e-22	1.7075999193922004e-10	2.77934883004911e-17	1.5873578843299637e-18	2.6359437538390713e-24
83800000	0.0016938785952287311	-3.100379217741468e-21	-6.177138180373997e-22	2.3774820788853796e-13	1.836146309055532e-14	0.00661224263828866	1.8101590047751014e-22	1.7075999193922004e-10	2.77934883004911e-17	1.5873578843299637e-18	2.6359437538390713e-24
83900000	0.0016938785952287311	-3.100379217741468e-21	-6.177138180373997e-22	2.3774820788853796e-13	1.836146309055532e-14	0.00661224263828866	1.8101590047751014e-22	1.7075999193922004e-10	2.77934883004911e-17	1.5873578843299637e-18	2.6359437538390713e-24
84000000	0.0016938785952287311	-3.100379217741468e-21	-6.177138180373997e-22	2.3774820788853796e-13	1.836146309055532e-14	0.00661224263828866	1.8101590047751014e-22	1.7075999193922004e-10	2.77934883004911e-17	1.5873578843299637e-18	2.6359437538390713e-24
84100000	0.0016938785952287311	-3.100379217741468e-21	-6.177138180373997e-22	2.3774820788853796e-13	1.836146309055532e-14	0.00661224263828866	1.8101590047751014e-22	1.7075999193922004e-10	2.77934883004911e-17	1.5873578843299637e-18	2.6359437538390713e-24
84200000	0.0016938785952287311	-3.100379217741468e-21	-6.177138180373997e-22	2.3774820788853796e-13	1.836146309055532e-14	0.00661224263828866	1.8101590047751014e-22	1.7075999193922004e-10	2.77934883004911e-17	1.5873578843299637e-18	2.6359437538390713e-24
84300000	0.0016938785952287311	-3.100379217741468e-21	-6.177138180373997e-22	2.3774820788853796e-13	1.836146309055532e-14	0.00661224263828866	1.8101590047751014e-22	1.7075999193922004e-10	2.77934883004911e-17	1.5873578843299637e-18	2.6359437538390713e-24
84400000	0.0016938785952287311	-3.100379217741468e-21	-6.177138180373997e-22	2.3774820788853796e-13	1.836146309055532e-14	0.00661224263828866	1.8101590047751014e-22	1.7075999193922004e-10	2.77934883004911e-17	1.5873578843299637e-18	2.6359437538390713e-24
84500000	0.0016938785952287311	-3.100379217741468e-21	-6.177138180373997e-22	2.3774820788853796e-13	1.836146309055532e-14	0.00661224263828866	1.8101590047751014e-22	1.7075999193922004e-10	2.77934883004911e-17	1.5873578843299637e-18	2.6359437538390713e-24
84600000	0.0016938785952287311	-3.100379217741468e-21	-6.177138180373997e-22	2.3774820788853796e-13	1.836146309055532e-14	0.00661224263828866	1.8101590047751014e-22	1.7075999193922004e-10	2.77934883004911e-17	1.5873578843299637e-18	2.6359437538390713e-24
84700000	0.0016938785952287311	-3.100379217741468e-21	-6.177138180373997e-22	2.3774820788853796e-13	1.836146309055532e-14	0.00661224263828866	1.8101590047751014e-22	1.7075999193922004e-10	2.77934883004911e-17	1.5873578843299637e-18	2.6359437538390713e-24
84800000	0.0016938785952287311	-3.100379217741468e-21	-6.177138180373997e-22	2.3774820788853796e-13	1.836146309055532e-14	0.00661224263828866	1.8101590047751014e-22	1.7075999193922004e-10	2.77934883004911e-17	1.5873578843299637e-18	2.6359437538390713e-24
84900000	0.0016938785952287311	-3.100379217741468e-21	-6.177138180373997e-22	2.3774820788853796e-13	1.836146309055532e-14	0.00661224263828866	1.8101590047751014e-22	1.7075999193922004e-10	2.77934883004911e-17	1.5873578843299637e-18	2.6359437538390713e-24
85000000	0.0016938785952287311	-3.100379217741468e-21	-6.177138180373997e-22	2.3774820788853796e-13	1.836146309055532e-14	0.00661224263828866	1.8101590047751014e-22	1.7075999193922004e-10	2.77934883004911e-17	1.5873578843299637e-18	2.6359437538390713e-24
85100000	0.0016938785952287311	-3.100379217741468e-21	-6.177138180373997e-22	2.3774820788853796e-13	1.836146309055532e-14	0.00661224263828866	1.8101590047751014e-22	1.7075999193922004e-10	2.77934883004911e-17	1.5873578843299637e-18	2.6359437538390713e-24
85200000	0.0016938785952287311	-3.100379217741468e-21	-6.177138180373997e-22	2.3774820788853796e-13	1.836146309055532e-14	0.00661224263828866	1.8101590047751014e-22	1.7075999193922004e-10	2.77934883004911e-17	1.5873578843299637e-18	2.6359437538390713e-24
85300000	0.0016938785952287311	-3.100379217741468e-21	-6.177138180373997e-22	2.3774820788853796e-13	1.836146309055532e-14	0.00661224263828866	1.8101590047751014e-22	1.7075999193922004e-10	2.77934883004911e-17	1.5873578843299637e-18	2.6359437538390713e-24
85400000	0.0016938785952287311	-3.100379217741468e-21	-6.177138180373997e-22	2.3774820788853796e-13	1.836146309055532e-14	0.00661224263828866	1.8101590047751014e-22	1.7075999193922004e-10	2.77934883004911e-17	1.5873578843299637e-18	2.6359437538390713e-24
85500000	0.0016938785952287311	-3.100379217741468e-21	-6.177138180373997e-22	2.3774820788853796e-13	1.836146309055532e-14	0.00661224263828866	1.8101590047751014e-22	1.7075999193922004e-10	2.77934883004911e-17	1.5873578843299637e-18	2.6359437538390713e-24
85600000	0.0016938785952287311	-3.100379217741468e-21	-6.177138180373997e-22	2.3774820788853796e-13	1.836146309055532e-14	0.00661224263828866	1.8101590047751014e-22	1.7075999193922004e-10	2.77934883004911e-17	1.5873578843299637e-18	2.6359437538390713e-24
85700000	0.0016938785952287311	-3.100379217741468e-21	-6.177138180373997e-22	2.3774820788853796e-13	1.836146309055532e-14	0.00661224263828866	1.8101590047751014e-22	1.7075999193922004e-10	2.77934883004911e-17	1.5873578843299637e-18	2.6359437538390713e-24
85800000	0.0016938785952287311	-3.100379217741468e-21	-6.177138180373997e-22	2.3774820788853796e-13	1.836146309055532e-14	0.00661224263828866	1.8101590047751014e-22	1.7075999193922004e-10	2.77934883004911e-17	1.5873578843299637e-18	2.6359437538390713e-24
85900000	0.0016938785952287311	-3.100379217741468e-21	-6.177138180373997e-22	2.3774820788853796e-13	1.836146309055532e-14	0.00661224263828866	1.8101590047751014e-22	1.7075999193922004e-10	2.77934883004911e-17	1.5873578843299637e-18	2.6359437538390713e-24
86000000	0.0016938785952287311	-3.100379217741468e-21	-6.177138180373997e-22	2.3774820788853796e-13	1.836146309055532e-14	0.00661224263828866	1.8101590047751014e-22	1.7075999193922004e-10	2.77934883004911e-17	1.5873578843299637e-18	2.6359437538390713e-24
86100000	0.0016938785952287311	-3.100379217741468e-21	-6.177138180373997e-22	2.3774820788853796e-13	1.836146309055532e-14	0.00661224263828866	1.8101590047751014e-22	1.7075999193922004e-10	2.77934883004911e-17	1.5873578843299637e-18	2.6359437538390713e-24
86200000	0.0016938785952287311	-3.100379217741468e-21	-6.177138180373997e-22	2.3774820788853796e-13	1.836146309055532e-14	0.00661224263828866	1.8101590047751014e-22	1.7075999193922004e-10	2.77934883004911e-17	1.5873578843299637e-18	2.6359437538390713e-24
86300000	0.0016938785952287311	-3.100379217741468e-21	-6.177138180373997e-22	2.3774820788853796e-13	1.836146309055532e-14	0.00661224263828866	1.8101590047751014e-22	1.7075999193922004e-10	2.77934883004911e-17	1.5873578843299637e-18	2.6359437538390713e-24
86400000	0.0016938785952287311	-3.100379217741468e-21	-6.177138180373997e-22	2.3774820788853796e-13	1.836146309055532e-14	0.00661224263828866	1.8101590047751014e-22	1.7075999193922004e-10	2.77934883004911e-17	1.5873578843299637e-18	2.6359437538390713e-24
86500000	0.0016938785952287311	-3.100379217741468e-21	-6.177138180373997e-22	2.3774820788853796e-13	1.836146309055532e-14	0.00661224263828866	1.8101590047751014e-22	1.7075999193922004e-10	2.77934883004911e-17	1.5873578843299637e-18	2.6359437538390713e-24
86600000	0.0016938785952287311	-3.100379217741468e-21	-6.177138180373997e-22	2.3774820788853796e-13	1.836146309055532e-14	0.00661224263828866	1.8101590047751014e-22	1.7075999193922004e-10	2.77934883004911e-17	1.5873578843299637e-18	2.6359437538390713e-24
86700000	0.0016938785952287311	-3.100379217741468e-21	-6.177138180373997e-22	2.3774820788853796e-13	1.836146309055532e-14	0.00661224263828866	1.8101590047751014e-22	1.7075999193922004e-10	2.77934883004911e-17	1.5873578843299637e-18	2.6359437538390713e-24
86800000	0.0016938785952287311	-3.100379217741468e-21	-6.177138180373997e-22	2.3774820788853796e-13	1.836146309055532e-14	0.00661224263828866	1.8101590047751014e-22	1.7075999193922004e-10	2.77934883004911e-17	1.5873578843299637e-18	2.6359437538390713e-24
86900000	0.0016938785952287311	-3.100379217741468e-21	-6.177138180373997e-22	2.3774820788853796e-13	1.836146309055532e-14	0.00661224263828866	1.8101590047751014e-22	1.7075999193922004e-10	2.77934883004911e-17	1.5873578843299637e-18	2.6359437538390713e-24
87000000	0.0016938785952287311	-3.100379217741468e-21	-6.177138180373997e-22	2.3774820788853796e-13	1.836146309055532e-14	0.00661224263828866	1.8101590047751014e-22	1.7075999193922004e-10	2.77934883004911e-17	1.5873578843299637e-18	2.6359437538390713e-24
87100000	0.0016938785952287311	-3.100379217741468e-21	-6.177138180373997e-22	2.3774820788853796e-13	1.836146309055532e-14	0.00661224263828866	1.8101590047751014e-22	1.7075999193922004e-10	2.77934883004911e-17	1.5873578843299637e-18	2.6359437538390713e-24
87200000	0.0016938785952287311	-3.100379217741468e-21	-6.177138180373997e-22	2.3774820788853796e-13	1.836146309055532e-14	0.00661224263828866	1.8101590047751014e-22	1.7075999193922004e-10	2.77934883004911e-17	1.5873578843299637e-18	2.6359437538390713e-24
87300000	0.0016938785952287311	-3.100379217741468e-21	-6.177138180373997e-22	2.3774820788853796e-13	1.836146309055532e-14	0.00661224263828866	1.8101590047751014e-22	1.7075999193922004e-10	2.77934883004911e-17	1.5873578843299637e-18	2.6359437538390713e-24
87400000	0.0016938785952287311	-3.100379217741468e-21	-6.177138180373997e-22	2.3774820788853796e-13	1.836146309055532e-14	0.00661224263828866	1.8101590047751014e-22	1.7075999193922004e-10	2.77934883004911e-17	1.5873578843299637e-18	2.6359437538390713e-24
87500000	0.0016938785952287311	-3.100379217741468e-21	-6.177138180373997e-22	2.3774820788853796e-13	1.836146309055532e-14	0.00661224263828866	1.8101590047751014e-22	1.7075999193922004e-10	2.77934883004911e-17	1.5873578843299637e-18	2.6359437538390713e-24
87600000	0.0016938785952287311	-3.100379217741468e-21	-6.177138180373997e-22	2.3774820788853796e-13	1.836146309055532e-14	0.00661224263828866	1.8101590047751014e-22	1.7075999193922004e-10	2.77934883004911e-17	1.5873578843299637e-18	2.6359437538390713e-24
87700000	0.0016938785952287311	-3.100379217741468e-21	-6.177138180373997e-22	2.3774820788853796e-13	1.836146309055532e-14	0.00661224263828866	1.8101590047751014e-22	1.7075999193922004e-10	2.77934883004911e-17	1.5873578843299637e-18	2.6359437538390713e-24
87800000	0.0016938785952287311	-3.100379217741468e-21	-6.177138180373997e-22	2.3774820788853796e-13	1.836146309055532e-14	0.00661224263828866	1.8101590047751014e-22	1.7075999193922004e-10	2.77934883004911e-17	1.5873578843299637e-18	2.6359437538390713e-24
87900000	0.0016938785952287311	-3.100379217741468e-21	-6.177138180373997e-22	2.3774820788853796e-13	1.836146309055532e-14	0.00661224263828866	1.8101590047751014e-22	1.7075999193922004e-10	2.77934883004911e-17	1.5873578843299637e-18	2.6359437538390713e-24
88000000	0.0016938785952287311	-3.100379217741468e-21	-6.177138180373997e-22	2.3774820788853796e-13	1.836146309055532e-14	0.00661224263828866	1.8101590047751014e-22	1.7075999193922004e-10	2.77934883004911e-17	1.5873578843299637e-18	2.6359437538390713e-24
88100000	0.0016938785952287311	-3.100379217741468e-21	-6.177138180373997e-22	2.3774820788853796e-13	1.836146309055532e-14	0.00661224263828866	1.8101590047751014e-22	1.7075999193922004e-10	2.77934883004911e-17	1.5873578843299637e-18	2.6359437538390713e-24
88200000	0.0016938785952287311	-3.100379217741468e-21	-6.177138180373997e-22	2.3774820788853796e-13	1.836146309055532e-14	0.00661224263828866	1.8101590047751014e-22	1.7075999193922004e-10	2.77934883004911e-17	1.5873578843299637e-18	2.6359437538390713e-24
88300000	0.0016938785952287311	-3.100379217741468e-21	-6.177138180373997e-22	2.3774820788853796e-13	1.836146309055532e-14	0.00661224263828866	1.8101590047751014e-22	1.7075999193922004e-10	2.77934883004911e-17	1.5873578843299637e-18	2.6359437538390713e-24
88400000	0.0016938785952287311	-3.100379217741468e-21	-6.177138180373997e-22	2.3774820788853796e-13	1.836146309055532e-14	0.00661224263828866	1.8101590047751014e-22	1.7075999193922004e-10	2.77934883004911e-17	1.5873578843299637e-18	2.6359437538390713e-24
88500000	0.0016938785952287311	-3.100379217741468e-21	-6.177138180373997e-22	2.3774820788853796e-13	1.836146309055532e-14	0.00661224263828866	1.8101590047751014e-22	1.7075999193922004e-10	2.77934883004911e-17	1.5873578843299637e-18	2.6359437538390713e-24
88600000	0.0016938785952287311	-3.100379217741468e-21	-6.177138180373997e-22	2.3774820788853796e-13	1.836146309055532e-14	0.00661224263828866	1.8101590047751014e-22	1.7075999193922004e-10	2.77934883004911e-17	1.5873578843299637e-18	2.6359437538390713e-24
88700000	0.0016938785952287311	-3.100379217741468e-21	-6.177138180373997e-22	2.3774820788853796e-13	1.836146309055532e-14	0.00661224263828866	1.8101590047751014e-22	1.7075999193922004e-10	2.77934883004911e-17	1.5873578843299637e-18	2.6359437538390713e-24
88800000	0.0016938785952287311	-3.100379217741468e-21	-6.177138180373997e-22	2.3774820788853796e-13	1.836146309055532e-14	0.00661224263828866	1.8101590047751014e-22	1.7075999193922004e-10	2.77934883004911e-17	1.5873578843299637e-18	2.6359437538390713e-24
88900000	0.0016938785952287311	-3.100379217741468e-21	-6.177138180373997e-22	2.3774820788853796e-13	1.836146309055532e-14	0.00661224263828866	1.8101590047751014e-22	1.7075999193922004e-10	2.7793488300491105e-17	1.5873578843299637e-18	2.6359437538390713e-24
89000000	0.0016938785952287311	-3.100379217741468e-21	-6.177138180373997e-22	2.3774820788853796e-13	1.836146309055532e-14	0.00661224263828866	1.8101590047751014e-22	1.7075999193922004e-10	2.7793488300491105e-17	1.5873578843299637e-18	2.6359437538390713e-24
89100000	0.0016938785952287311	-3.100379217741468e-21	-6.177138180373997e-22	2.3774820788853796e-13	1.836146309055532e-14	0.00661224263828866	1.8101590047751014e-22	1.7075999193922004e-10	2.7793488300491105e-17	1.5873578843299637e-18	2.6359437538390713e-24
89200000	0.0016938785952287311	-3.100379217741468e-21	-6.177138180373997e-22	2.3774820788853796e-13	1.836146309055532e-14	0.00661224263828866	1.8101590047751014e-22	1.7075999193922004e-10	2.7793488300491105e-17	1.5873578843299637e-18	2.6359437538390713e-24
89300000	0.0016938785952287311	-3.100379217741468e-21	-6.177138180373997e-22	2.3774820788853796e-13	1.836146309055532e-14	0.00661224263828866	1.8101590047751014e-22	1.7075999193922004e-10	2.7793488300491105e-17	1.5873578843299637e-18	2.6359437538390713e-24
89400000	0.0016938785952287311	-3.100379217741468e-21	-6.177138180373997e-22	2.3774820788853796e-13	1.836146309055532e-14	0.00661224263828866	1.8101590047751011e-22	1.7075999193922002e-10	2.7793488300491105e-17	1.5873578843299637e-18	2.6359437538390713e-24
89500000	0.0016938785952287313	-3.100379217741468e-21	-6.177138180373997e-22	2.3774820788853796e-13	1.836146309055532e-14	0.00661224263828866	1.8101590047751011e-22	1.7075999193922002e-10	2.7793488300491105e-17	1.5873578843299637e-18	2.6359437538390713e-24
89600000	0.0016938785952287313	-3.100379217741468e-21	-6.177138180373997e-22	2.3774820788853796e-13	1.836146309055532e-14	0.00661224263828866	1.8101590047751011e-22	1.7075999193922002e-10	2.7793488300491105e-17	1.5873578843299637e-18	2.6359437538390713e-24
89700000	0.0016938785952287313	-3.100379217741468e-21	-6.177138180373997e-22	2.3774820788853796e-13	1.836146309055532e-14	0.00661224263828866	1.8101590047751011e-22	1.7075999193922002e-10	2.7793488300491105e-17	1.5873578843299637e-18	2.6359437538390713e-24
89800000	0.0016938785952287313	-3.100379217741468e-21	-6.177138180373997e-22	2.3774820788853796e-13	1.836146309055532e-14	0.00661224263828866	1.8101590047751011e-22	1.7075999193922002e-10	2.7793488300491105e-17	1.5873578843299637e-18	2.6359437538390713e-24
89900000	0.0016938785952287313	-3.100379217741468e-21	-6.177138180373997e-22	2.3774820788853796e-13	1.836146309055532e-14	0.00661224263828866	1.8101590047751011e-22	1.7075999193922002e-10	2.7793488300491105e-17	1.5873578843299637e-18	2.6359437538390713e-24
90000000	0.0016938785952287313	-3.100379217741468e-21	-6.177138180373997e-22	2.3774820788853796e-13	1.836146309055532e-14	0.00661224263828866	1.8101590047751011e-22	1.7075999193922002e-10	2.7793488300491105e-17	1.5873578843299637e-18	2.6359437538390713e-24
90100000	0.0016938785952287313	-3.100379217741468e-21	-6.177138180373997e-22	2.3774820788853796e-13	1.836146309055532e-14	0.00661224263828866	1.8101590047751011e-22	1.7075999193922002e-10	2.7793488300491105e-17	1.5873578843299637e-18	2.6359437538390713e-24
90200000	0.0016938785952287313	-3.100379217741468e-21	-6.177138180373997e-22	2.3774820788853796e-13	1.836146309055532e-14	0.00661224263828866	1.8101590047751011e-22	1.7075999193922002e-10	2.7793488300491105e-17	1.5873578843299637e-18	2.6359437538390713e-24
90300000	0.0016938785952287313	-3.100379217741468e-21	-6.177138180373997e-22	2.3774820788853796e-13	1.836146309055532e-14	0.00661224263828866	1.8101590047751011e-22	1.7075999193922002e-10	2.7793488300491105e-17	1.5873578843299637e-18	2.6359437538390713e-24
90400000	0.0016938785952287313	-3.100379217741468e-21	-6.177138180373997e-22	2.3774820788853796e-13	1.836146309055532e-14	0.00661224263828866	1.8101590047751011e-22	1.7075999193922002e-10	2.7793488300491105e-17	1.5873578843299637e-18	2.6359437538390713e-24
90500000	0.0016938785952287313	-3.100379217741468e-21	-6.177138180373997e-22	2.3774820788853796e-13	1.836146309055532e-14	0.00661224263828866	1.8101590047751011e-22	1.7075999193922002e-10	2.7793488300491105e-17	1.5873578843299637e-18	2.6359437538390713e-24
90600000	0.0016938785952287313	-3.100379217741468e-21	-6.177138180373997e-22	2.3774820788853796e-13	1.836146309055532e-14	0.00661224263828866	1.8101590047751011e-22	1.7075999193922002e-10	2.7793488300491105e-17	1.5873578843299637e-18	2.6359437538390713e-24
90700000	0.0016938785952287313	-3.100379217741468e-21	-6.177138180373997e-22	2.3774820788853796e-13	1.836146309055532e-14	0.00661224263828866	1.8101590047751011e-22	1.7075999193922002e-10	2.7793488300491105e-17	1.5873578843299637e-18	2.6359437538390713e-24
90800000	0.0016938785952287313	-3.100379217741468e-21	-6.177138180373997e-22	2.3774820788853796e-13	1.836146309055532e-14	0.00661224263828866	1.8101590047751011e-22	1.7075999193922002e-10	2.7793488300491105e-17	1.5873578843299637e-18	2.6359437538390713e-24
90900000	0.0016938785952287313	-3.100379217741468e-21	-6.177138180373997e-22	2.3774820788853796e-13	1.836146309055532e-14	0.00661224263828866	1.8101590047751011e-22	1.7075999193922002e-10	2.7793488300491105e-17	1.5873578843299637e-18	2.6359437538390713e-24
91000000	0.0016938785952287313	-3.100379217741468e-21	-6.177138180373997e-22	2.3774820788853796e-13	1.836146309055532e-14	0.00661224263828866	1.8101590047751011e-22	1.7075999193922002e-10	2.7793488300491105e-17	1.5873578843299637e-18	2.6359437538390713e-24
91100000	0.0016938785952287313	-3.100379217741468e-21	-6.177138180373997e-22	2.3774820788853796e-13	1.836146309055532e-14	0.00661224263828866	1.8101590047751011e-22	1.7075999193922002e-10	2.7793488300491105e-17	1.5873578843299637e-18	2.6359437538390713e-24
91200000	0.0016938785952287313	-3.100379217741468e-21	-6.177138180373997e-22	2.3774820788853796e-13	1.836146309055532e-14	0.00661224263828866	1.8101590047751011e-22	1.7075999193922002e-10	2.7793488300491105e-17	1.5873578843299637e-18	2.6359437538390713e-24
91300000	0.0016938785952287313	-3.100379217741468e-21	-6.177138180373997e-22	2.3774820788853796e-13	1.836146309055532e-14	0.00661224263828866	1.8101590047751011e-22	1.7075999193922002e-10	2.7793488300491105e-17	1.5873578843299637e-18	2.6359437538390713e-24
91400000	0.0016938785952287313	-3.100379217741468e-21	-6.177138180373997e-22	2.3774820788853796e-13	1.836146309055532e-14	0.00661224263828866	1.8101590047751011e-22	1.7075999193922002e-10	2.7793488300491105e-17	1.5873578843299637e-18	2.6359437538390713e-24
91500000	0.0016938785952287313	-3.100379217741468e-21	-6.177138180373997e-22	2.3774820788853796e-13	1.836146309055532e-14	0.00661224263828866	1.8101590047751011e-22	1.7075999193922002e-10	2.7793488300491105e-17	1.5873578843299637e-18	2.6359437538390713e-24
91600000	0.0016938785952287313	-3.100379217741468e-21	-6.177138180373997e-22	2.3774820788853796e-13	1.836146309055532e-14	0.00661224263828866	1.8101590047751011e-22	1.7075999193922002e-10	2.7793488300491105e-17	1.5873578843299637e-18	2.6359437538390713e-24
91700000	0.0016938785952287313	-3.100379217741468e-21	-6.177138180373997e-22	2.3774820788853796e-13	1.836146309055532e-14	0.00661224263828866	1.8101590047751011e-22	1.7075999193922002e-10	2.7793488300491105e-17	1.5873578843299637e-18	2.6359437538390713e-24
91800000	0.0016938785952287313	-3.100379217741468e-21	-6.177138180373997e-22	2.3774820788853796e-13	1.836146309055532e-14	0.00661224263828866	1.8101590047751011e-22	1.7075999193922002e-10	2.7793488300491105e-17	1.5873578843299637e-18	2.6359437538390713e-24
91900000	0.0016938785952287313	-3.100379217741468e-21	-6.177138180373997e-22	2.3774820788853796e-13	1.836146309055532e-14	0.00661224263828866	1.8101590047751011e-22	1.7075999193922002e-10	2.7793488300491105e-17	1.5873578843299637e-18	2.6359437538390713e-24
92000000	0.0016938785952287313	-3.100379217741468e-21	-6.177138180373997e-22	2.3774820788853796e-13	1.836146309055532e-14	0.00661224263828866	1.8101590047751011e-22	1.7075999193922002e-10	2.7793488300491105e-17	1.5873578843299637e-18	2.6359437538390713e-24
92100000	0.0016938785952287313	-3.100379217741468e-21	-6.177138180373997e-22	2.3774820788853796e-13	1.836146309055532e-14	0.00661224263828866	1.8101590047751011e-22	1.7075999193922002e-10	2.7793488300491105e-17	1.5873578843299637e-18	2.6359437538390713e-24
92200000	0.0016938785952287313	-3.100379217741468e-21	-6.177138180373997e-22	2.3774820788853796e-13	1.836146309055532e-14	0.00661224263828866	1.8101590047751011e-22	1.7075999193922002e-10	2.7793488300491105e-17	1.5873578843299637e-18	2.6359437538390713e-24
92300000	0.0016938785952287313	-3.100379217741468e-21	-6.177138180373997e-22	2.3774820788853796e-13	1.836146309055532e-14	0.00661224263828866	1.8101590047751011e-22	1.7075999193922002e-10	2.7793488300491105e-17	1.5873578843299637e-18	2.6359437538390713e-24
92400000	0.0016938785952287313	-3.100379217741468e-21	-6.177138180373997e-22	2.3774820788853796e-13	1.836146309055532e-14	0.00661224263828866	1.8101590047751011e-22	1.7075999193922002e-10	2.7793488300491105e-17	1.5873578843299637e-18	2.6359437538390713e-24
92500000	0.0016938785952287313	-3.100379217741468e-21	-6.177138180373997e-22	2.3774820788853796e-13	1.836146309055532e-14	0.00661224263828866	1.8101590047751011e-22	1.7075999193922002e-10	2.7793488300491105e-17	1.5873578843299637e-18	2.6359437538390713e-24
92600000	0.0016938785952287313	-3.100379217741468e-21	-6.177138180373997e-22	2.3774820788853796e-13	1.836146309055532e-14	0.00661224263828866	1.8101590047751011e-22	1.7075999193922002e-10	2.7793488300491105e-17	1.5873578843299637e-18	2.6359437538390713e-24
92700000	0.0016938785952287313	-3.100379217741468e-21	-6.177138180373997e-22	2.3774820788853796e-13	1.836146309055532e-14	0.00661224263828866	1.8101590047751011e-22	1.7075999193922002e-10	2.7793488300491105e-17	1.5873578843299637e-18	2.6359437538390713e-24
92800000	0.0016938785952287313	-3.100379217741468e-21	-6.177138180373997e-22	2.3774820788853796e-13	1.836146309055532e-14	0.00661224263828866	1.8101590047751011e-22	1.7075999193922002e-10	2.7793488300491105e-17	1.5873578843299637e-18	2.6359437538390713e-24
92900000	0.0016938785952287313	-3.100379217741468e-21	-6.177138180373997e-22	2.3774820788853796e-13	1.836146309055532e-14	0.00661224263828866	1.8101590047751011e-22	1.7075999193922002e-10	2.7793488300491105e-17	1.5873578843299637e-18	2.6359437538390713e-24
93000000	0.0016938785952287313	-3.100379217741468e-21	-6.177138180373997e-22	2.3774820788853796e-13	1.836146309055532e-14	0.00661224263828866	1.8101590047751011e-22	1.7075999193922002e-10	2.7793488300491105e-17	1.5873578843299637e-18	2.6359437538390713e-24
93100000	0.0016938785952287313	-3.100379217741468e-21	-6.177138180373997e-22	2.3774820788853796e-13	1.836146309055532e-14	0.00661224263828866	1.8101590047751011e-22	1.7075999193922002e-10	2.7793488300491105e-17	1.5873578843299637e-18	2.6359437538390713e-24
93200000	0.0016938785952287313	-3.100379217741468e-21	-6.177138180373997e-22	2.3774820788853796e-13	1.836146309055532e-14	0.00661224263828866	1.8101590047751011e-22	1.7075999193922002e-10	2.7793488300491105e-17	1.5873578843299637e-18	2.6359437538390713e-24
93300000	0.0016938785952287313	-3.100379217741468e-21	-6.177138180373997e-22	2.3774820788853796e-13	1.836146309055532e-14	0.00661224263828866	1.8101590047751011e-22	1.7075999193922002e-10	2.7793488300491105e-17	1.5873578843299637e-18	2.6359437538390713e-24
93400000	0.0016938785952287313	-3.100379217741468e-21	-6.177138180373997e-22	2.3774820788853796e-13	1.836146309055532e-14	0.00661224263828866	1.8101590047751011e-22	1.7075999193922002e-10	2.7793488300491105e-17	1.5873578843299637e-18	2.6359437538390713e-24
93500000	0.0016938785952287313	-3.100379217741468e-21	-6.177138180373997e-22	2.3774820788853796e-13	1.836146309055532e-14	0.00661224263828866	1.8101590047751011e-22	1.7075999193922002e-10	2.7793488300491105e-17	1.5873578843299637e-18	2.6359437538390713e-24
93600000	0.0016938785952287313	-3.100379217741468e-21	-6.177138180373997e-22	2.3774820788853796e-13	1.836146309055532e-14	0.00661224263828866	1.8101590047751011e-22	1.7075999193922002e-10	2.7793488300491105e-17	1.5873578843299637e-18	2.6359437538390713e-24
93700000	0.0016938785952287313	-3.100379217741468e-21	-6.177138180373997e-22	2.3774820788853796e-13	1.836146309055532e-14	0.00661224263828866	1.8101590047751011e-22	1.7075999193922002e-10	2.7793488300491105e-17	1.5873578843299637e-18	2.6359437538390713e-24
93800000	0.0016938785952287313	-3.100379217741468e-21	-6.177138180373997e-22	2.3774820788853796e-13	1.836146309055532e-14	0.00661224263828866	1.8101590047751011e-22	1.7075999193922002e-10	2.7793488300491105e-17	1.5873578843299637e-18	2.6359437538390713e-24
93900000	0.0016938785952287313	-3.100379217741468e-21	-6.177138180373997e-22	2.3774820788853796e-13	1.836146309055532e-14	0.00661224263828866	1.8101590047751011e-22	1.7075999193922002e-10	2.7793488300491105e-17	1.5873578843299637e-18	2.6359437538390713e-24
94000000	0.0016938785952287313	-3.100379217741468e-21	-6.177138180373997e-22	2.3774820788853796e-13	1.836146309055532e-14	0.00661224263828866	1.8101590047751011e-22	1.7075999193922002e-10	2.7793488300491105e-17	1.5873578843299637e-18	2.6359437538390713e-24
94100000	0.0016938785952287313	-3.100379217741468e-21	-6.177138180373997e-22	2.3774820788853796e-13	1.836146309055532e-14	0.00661224263828866	1.8101590047751011e-22	1.7075999193922002e-10	2.7793488300491105e-17	1.5873578843299637e-18	2.6359437538390713e-24
94200000	0.0016938785952287313	-3.100379217741468e-21	-6.177138180373997e-22	2.3774820788853796e-13	1.836146309055532e-14	0.00661224263828866	1.8101590047751011e-22	1.7075999193922002e-10	2.7793488300491105e-17	1.5873578843299637e-18	2.6359437538390713e-24
94300000	0.0016938785952287313	-3.100379217741468e-21	-6.177138180373997e-22	2.3774820788853796e-13	1.836146309055532e-14	0.00661224263828866	1.8101590047751011e-22	1.7075999193922002e-10	2.7793488300491105e-17	1.5873578843299637e-18	2.6359437538390713e-24
94400000	0.0016938785952287313	-3.100379217741468e-21	-6.177138180373997e-22	2.3774820788853796e-13	1.836146309055532e-14	0.00661224263828866	1.8101590047751011e-22	1.7075999193922002e-10	2.7793488300491105e-17	1.5873578843299637e-18	2.6359437538390713e-24
94500000	0.0016938785952287313	-3.100379217741468e-21	-6.177138180373997e-22	2.3774820788853796e-13	1.836146309055532e-14	0.00661224263828866	1.8101590047751011e-22	1.7075999193922002e-10	2.7793488300491105e-17	1.5873578843299637e-18	2.6359437538390713e-24
94600000	0.0016938785952287313	-3.100379217741468e-21	-6.177138180373997e-22	2.3774820788853796e-13	1.836146309055532e-14	0.00661224263828866	1.8101590047751011e-22	1.7075999193922002e-10	2.7793488300491105e-17	1.5873578843299637e-18	2.6359437538390713e-24
94700000	0.0016938785952287313	-3.100379217741468e-21	-6.177138180373997e-22	2.3774820788853796e-13	1.836146309055532e-14	0.00661224263828866	1.8101590047751011e-22	1.7075999193922002e-10	2.7793488300491105e-17	1.5873578843299637e-18	2.6359437538390713e-24
94800000	0.0016938785952287313	-3.100379217741468e-21	-6.177138180373997e-22	2.3774820788853796e-13	1.836146309055532e-14	0.00661224263828866	1.8101590047751011e-22	1.7075999193922002e-10	2.7793488300491105e-17	1.5873578843299637e-18	2.6359437538390713e-24
94900000	0.0016938785952287313	-3.100379217741468e-21	-6.177138180373997e-22	2.3774820788853796e-13	1.836146309055532e-14	0.00661224263828866	1.8101590047751011e-22	1.7075999193922002e-10	2.7793488300491105e-17	1.5873578843299637e-18	2.6359437538390713e-24
95000000	0.0016938785952287313	-3.100379217741468e-21	-6.177138180373997e-22	2.3774820788853796e-13	1.836146309055532e-14	0.00661224263828866	1.8101590047751011e-22	1.7075999193922002e-10	2.7793488300491105e-17	1.5873578843299637e-18	2.6359437538390713e-24
95100000	0.0016938785952287313	-3.100379217741468e-21	-6.177138180373997e-22	2.3774820788853796e-13	1.836146309055532e-14	0.00661224263828866	1.8101590047751011e-22	1.7075999193922002e-10	2.7793488300491105e-17	1.5873578843299637e-18	2.6359437538390713e-24
95200000	0.0016938785952287313	-3.100379217741468e-21	-6.177138180373997e-22	2.3774820788853796e-13	1.836146309055532e-14	0.00661224263828866	1.8101590047751011e-22	1.7075999193922002e-10	2.7793488300491105e-17	1.5873578843299637e-18	2.6359437538390713e-24
95300000	0.0016938785952287313	-3.100379217741468e-21	-6.177138180373997e-22	2.3774820788853796e-13	1.836146309055532e-14	0.00661224263828866	1.8101590047751011e-22	1.7075999193922002e-10	2.7793488300491105e-17	1.5873578843299637e-18	2.6359437538390713e-24
95400000	0.0016938785952287313	-3.100379217741468e-21	-6.177138180373997e-22	2.3774820788853796e-13	1.836146309055532e-14	0.00661224263828866	1.8101590047751011e-22	1.7075999193922002e-10	2.7793488300491105e-17	1.5873578843299637e-18	2.6359437538390713e-24
95500000	0.0016938785952287313	-3.100379217741468e-21	-6.177138180373997e-22	2.3774820788853796e-13	1.836146309055532e-14	0.00661224263828866	1.8101590047751011e-22	1.7075999193922002e-10	2.7793488300491105e-17	1.5873578843299637e-18	2.6359437538390713e-24
95600000	0.0016938785952287313	-3.100379217741468e-21	-6.177138180373997e-22	2.3774820788853796e-13	1.836146309055532e-14	0.00661224263828866	1.8101590047751011e-22	1.7075999193922002e-10	2.7793488300491105e-17	1.5873578843299637e-18	2.6359437538390713e-24
95700000	0.0016938785952287313	-3.100379217741468e-21	-6.177138180373997e-22	2.3774820788853796e-13	1.836146309055532e-14	0.00661224263828866	1.8101590047751011e-22	1.7075999193922002e-10	2.7793488300491105e-17	1.5873578843299637e-18	2.6359437538390713e-24
95800000	0.0016938785952287313	-3.100379217741468e-21	-6.177138180373997e-22	2.3774820788853796e-13	1.836146309055532e-14	0.00661224263828866	1.8101590047751011e-22	1.7075999193922002e-10	2.7793488300491105e-17	1.5873578843299637e-18	2.6359437538390713e-24
95900000	0.0016938785952287313	-3.100379217741468e-21	-6.177138180373997e-22	2.3774820788853796e-13	1.836146309055532e-14	0.00661224263828866	1.8101590047751011e-22	1.7075999193922002e-10	2.7793488300491105e-17	1.5873578843299637e-18	2.6359437538390713e-24
96000000	0.0016938785952287313	-3.100379217741468e-21	-6.177138180373997e-22	2.3774820788853796e-13	1.836146309055532e-14	0.00661224263828866	1.8101590047751011e-22	1.7075999193922002e-10	2.7793488300491105e-17	1.5873578843299637e-18	2.6359437538390713e-24
96100000	0.0016938785952287313	-3.100379217741468e-21	-6.177138180373997e-22	2.3774820788853796e-13	1.836146309055532e-14	0.00661224263828866	1.8101590047751011e-22	1.7075999193922002e-10	2.7793488300491105e-17	1.5873578843299637e-18	2.6359437538390713e-24
96200000	0.0016938785952287313	-3.100379217741468e-21	-6.177138180373997e-22	2.3774820788853796e-13	1.836146309055532e-14	0.00661224263828866	1.8101590047751011e-22	1.7075999193922002e-10	2.7793488300491105e-17	1.5873578843299637e-18	2.6359437538390713e-24
96300000	0.0016938785952287313	-3.100379217741468e-21	-6.177138180373997e-22	2.3774820788853796e-13	1.836146309055532e-14	0.00661224263828866	1.8101590047751011e-22	1.7075999193922002e-10	2.7793488300491105e-17	1.5873578843299637e-18	2.6359437538390713e-24
96400000	0.0016938785952287313	-3.100379217741468e-21	-6.177138180373997e-22	2.3774820788853796e-13	1.836146309055532e-14	0.00661224263828866	1.8101590047751011e-22	1.7075999193922002e-10	2.7793488300491105e-17	1.5873578843299637e-18	2.6359437538390713e-24
96500000	0.0016938785952287313	-3.100379217741468e-21	-6.177138180373997e-22	2.3774820788853796e-13	1.836146309055532e-14	0.00661224263828866	1.8101590047751011e-22	1.7075999193922002e-10	2.7793488300491105e-17	1.5873578843299637e-18	2.6359437538390713e-24
96600000	0.0016938785952287313	-3.100379217741468e-21	-6.177138180373997e-22	2.3774820788853796e-13	1.836146309055532e-14	0.00661224263828866	1.8101590047751011e-22	1.7075999193922002e-10	2.7793488300491105e-17	1.5873578843299637e-18	2.6359437538390713e-24
96700000	0.0016938785952287313	-3.100379217741468e-21	-6.177138180373997e-22	2.3774820788853796e-13	1.836146309055532e-14	0.00661224263828866	1.8101590047751011e-22	1.7075999193922002e-10	2.7793488300491105e-17	1.5873578843299637e-18	2.6359437538390713e-24
96800000	0.0016938785952287313	-3.100379217741468e-21	-6.177138180373997e-22	2.3774820788853796e-13	1.836146309055532e-14	0.00661224263828866	1.8101590047751011e-22	1.7075999193922002e-10	2.7793488300491105e-17	1.5873578843299637e-18	2.6359437538390713e-24
96900000	0.0016938785952287313	-3.100379217741468e-21	-6.177138180373997e-22	2.3774820788853796e-13	1.836146309055532e-14	0.00661224263828866	1.8101590047751011e-22	1.7075999193922002e-10	2.7793488300491105e-17	1.5873578843299637e-18	2.6359437538390713e-24
97000000	0.0016938785952287313	-3.100379217741468e-21	-6.177138180373997e-22	2.3774820788853796e-13	1.836146309055532e-14	0.00661224263828866	1.8101590047751011e-22	1.7075999193922002e-10	2.7793488300491105e-17	1.5873578843299637e-18	2.6359437538390713e-24
97100000	0.0016938785952287311	-3.100379217741468e-21	-6.177138180373997e-22	2.3774820788853796e-13	1.836146309055532e-14	0.00661224263828866	1.8101590047751011e-22	1.7075999193922002e-10	2.7793488300491105e-17	1.5873578843299637e-18	2.6359437538390713e-24
97200000	0.0016938785952287311	-3.100379217741468e-21	-6.177138180373997e-22	2.3774820788853796e-13	1.836146309055532e-14	0.00661224263828866	1.8101590047751011e-22	1.7075999193922002e-10	2.7793488300491105e-17	1.5873578843299637e-18	2.6359437538390713e-24
97300000	0.0016938785952287311	-3.100379217741468e-21	-6.177138180373997e-22	2.3774820788853796e-13	1.836146309055532e-14	0.00661224263828866	1.8101590047751011e-22	1.7075999193922002e-10	2.77934883004911e-17	1.5873578843299637e-18	2.6359437538390713e-24
97400000	0.0016938785952287311	-3.100379217741468e-21	-6.177138180373997e-22	2.3774820788853796e-13	1.836146309055532e-14	0.00661224263828866	1.8101590047751011e-22	1.7075999193922002e-10	2.77934883004911e-17	1.5873578843299637e-18	2.6359437538390713e-24
97500000	0.0016938785952287311	-3.100379217741468e-21	-6.177138180373997e-22	2.3774820788853796e-13	1.836146309055532e-14	0.00661224263828866	1.8101590047751011e-22	1.7075999193922002e-10	2.77934883004911e-17	1.5873578843299637e-18	2.6359437538390713e-24
97600000	0.0016938785952287311	-3.100379217741468e-21	-6.177138180373997e-22	2.3774820788853796e-13	1.836146309055532e-14	0.00661224263828866	1.8101590047751011e-22	1.7075999193922002e-10	2.77934883004911e-17	1.5873578843299637e-18	2.6359437538390713e-24
97700000	0.0016938785952287311	-3.100379217741468e-21	-6.177138180373997e-22	2.3774820788853796e-13	1.836146309055532e-14	0.00661224263828866	1.8101590047751011e-22	1.7075999193922002e-10	2.77934883004911e-17	1.5873578843299637e-18	2.6359437538390713e-24
97800000	0.0016938785952287311	-3.100379217741468e-21	-6.177138180373997e-22	2.3774820788853796e-13	1.836146309055532e-14	0.00661224263828866	1.8101590047751011e-22	1.7075999193922002e-10	2.77934883004911e-17	1.5873578843299637e-18	2.6359437538390713e-24
97900000	0.0016938785952287311	-3.100379217741468e-21	-6.177138180373997e-22	2.3774820788853796e-13	1.836146309055532e-14	0.00661224263828866	1.8101590047751011e-22	1.7075999193922002e-10	2.77934883004911e-17	1.5873578843299637e-18	2.6359437538390713e-24
98000000	0.0016938785952287311	-3.100379217741468e-21	-6.177138180373997e-22	2.3774820788853796e-13	1.836146309055532e-14	0.00661224263828866	1.8101590047751011e-22	1.7075999193922002e-10	2.77934883004911e-17	1.5873578843299637e-18	2.6359437538390713e-24
98100000	0.0016938785952287311	-3.100379217741468e-21	-6.177138180373997e-22	2.3774820788853796e-13	1.836146309055532e-14	0.00661224263828866	1.8101590047751011e-22	1.7075999193922002e-10	2.77934883004911e-17	1.5873578843299637e-18	2.6359437538390713e-24
98200000	0.0016938785952287311	-3.100379217741468e-21	-6.177138180373997e-22	2.3774820788853796e-13	1.836146309055532e-14	0.00661224263828866	1.8101590047751011e-22	1.7075999193922002e-10	2.77934883004911e-17	1.5873578843299637e-18	2.6359437538390713e-24
98300000	0.0016938785952287311	-3.100379217741468e-21	-6.177138180373997e-22	2.3774820788853796e-13	1.836146309055532e-14	0.00661224263828866	1.8101590047751011e-22	1.7075999193922002e-10	2.77934883004911e-17	1.5873578843299637e-18	2.6359437538390713e-24
98400000	0.0016938785952287311	-3.100379217741468e-21	-6.177138180373997e-22	2.3774820788853796e-13	1.836146309055532e-14	0.00661224263828866	1.8101590047751011e-22	1.7075999193922002e-10	2.77934883004911e-17	1.5873578843299637e-18	2.6359437538390713e-24
98500000	0.0016938785952287311	-3.100379217741468e-21	-6.177138180373997e-22	2.3774820788853796e-13	1.836146309055532e-14	0.00661224263828866	1.8101590047751011e-22	1.7075999193922002e-10	2.77934883004911e-17	1.5873578843299637e-18	2.6359437538390713e-24
98600000	0.0016938785952287311	-3.100379217741468e-21	-6.177138180373997e-22	2.3774820788853796e-13	1.836146309055532e-14	0.00661224263828866	1.8101590047751011e-22	1.7075999193922002e-10	2.77934883004911e-17	1.5873578843299637e-18	2.6359437538390713e-24
98700000	0.0016938785952287311	-3.100379217741468e-21	-6.177138180373997e-22	2.3774820788853796e-13	1.836146309055532e-14	0.00661224263828866	1.8101590047751011e-22	1.7075999193922002e-10	2.77934883004911e-17	1.5873578843299637e-18	2.6359437538390713e-24
98800000	0.0016938785952287311	-3.100379217741468e-21	-6.177138180373997e-22	2.3774820788853796e-13	1.836146309055532e-14	0.00661224263828866	1.8101590047751011e-22	1.7075999193922002e-10	2.77934883004911e-17	1.5873578843299637e-18	2.6359437538390713e-24
98900000	0.0016938785952287311	-3.100379217741468e-21	-6.177138180373997e-22	2.3774820788853796e-13	1.836146309055532e-14	0.00661224263828866	1.8101590047751011e-22	1.7075999193922002e-10	2.77934883004911e-17	1.5873578843299637e-18	2.6359437538390713e-24
99000000	0.0016938785952287311	-3.100379217741468e-21	-6.177138180373997e-22	2.3774820788853796e-13	1.836146309055532e-14	0.00661224263828866	1.8101590047751011e-22	1.7075999193922002e-10	2.77934883004911e-17	1.5873578843299637e-18	2.6359437538390713e-24
99100000	0.0016938785952287311	-3.100379217741468e-21	-6.177138180373997e-22	2.3774820788853796e-13	1.836146309055532e-14	0.00661224263828866	1.8101590047751011e-22	1.7075999193922002e-10	2.77934883004911e-17	1.5873578843299637e-18	2.6359437538390713e-24
99200000	0.0016938785952287311	-3.100379217741468e-21	-6.177138180373997e-22	2.3774820788853796e-13	1.836146309055532e-14	0.00661224263828866	1.8101590047751011e-22	1.7075999193922002e-10	2.77934883004911e-17	1.5873578843299637e-18	2.6359437538390713e-24
99300000	0.0016938785952287311	-3.100379217741468e-21	-6.177138180373997e-22	2.3774820788853796e-13	1.836146309055532e-14	0.00661224263828866	1.8101590047751011e-22	1.7075999193922002e-10	2.77934883004911e-17	1.5873578843299637e-18	2.6359437538390713e-24
99400000	0.0016938785952287311	-3.100379217741468e-21	-6.177138180373997e-22	2.3774820788853796e-13	1.836146309055532e-14	0.00661224263828866	1.8101590047751011e-22	1.7075999193922002e-10	2.77934883004911e-17	1.5873578843299637e-18	2.6359437538390713e-24
99500000	0.0016938785952287311	-3.100379217741468e-21	-6.177138180373997e-22	2.3774820788853796e-13	1.836146309055532e-14	0.00661224263828866	1.8101590047751011e-22	1.7075999193922002e-10	2.77934883004911e-17	1.5873578843299637e-18	2.6359437538390713e-24
99600000	0.0016938785952287311	-3.100379217741468e-21	-6.177138180373997e-22	2.3774820788853796e-13	1.836146309055532e-14	0.00661224263828866	1.8101590047751011e-22	1.7075999193922002e-10	2.77934883004911e-17	1.5873578843299637e-18	2.6359437538390713e-24
99700000	0.0016938785952287311	-3.100379217741468e-21	-6.177138180373997e-22	2.3774820788853796e-13	1.836146309055532e-14	0.00661224263828866	1.8101590047751011e-22	1.7075999193922002e-10	2.77934883004911e-17	1.5873578843299637e-18	2.6359437538390713e-24
99800000	0.0016938785952287311	-3.100379217741468e-21	-6.177138180373997e-22	2.3774820788853796e-13	1.836146309055532e-14	0.00661224263828866	1.8101590047751011e-22	1.7075999193922002e-10	2.77934883004911e-17	1.5873578843299637e-18	2.6359437538390713e-24
99900000	0.0016938785952287311	-3.100379217741468e-21	-6.177138180373997e-22	2.3774820788853796e-13	1.836146309055532e-14	0.00661224263828866	1.8101590047751011e-22	1.7075999193922002e-10	2.77934883004911e-17	1.5873578843299637e-18	2.6359437538390713e-24
100000000	0.0016938785952287311	-3.100379217741468e-21	-6.177138180373997e-22	2.3774820788853796e-13	1.836146309055532e-14	0.00661224263828866	1.8101590047751011e-22	1.7075999193922002e-10	2.77934883004911e-17	1.5873578843299637e-18	2.6359437538390713e-24
