# Supplementary material for: Thermodynamics Underpinning the Microbial Community‐Level Nitrogen Energy Metabolism
Source: Environ Microbiol. 2025 Feb 16;27(2):e70055. doi: 10.1111/1462-2920.70055 (PMC11830459; doi:10.1111/1462-2920.70055)
Supplement: Supplementary file 1 — Data S1. [file EMI-27-e70055-s001.zip › SI/Nnetwork/Results/kdef_-10/Iin_-5/p_0.2/O2_-6._H_-10..csv]

time	N2	N2H4	N2H5	N2O	NH2OH	NH3	NH3OH	NH4	NO	NO2	NO3
0	0.00001	0.00001	0.00001	0.00001	0.00001	0.00001	0.00001	0.00001	0.00001	0.00001	0.00001
100000	0.004997152746419473	1.7554197210847107e-49	-9.80050559225356e-54	1.2236169831375336e-9	2.506605049695768e-15	5.692051459163633e-6	-4.7136066028832e-20	4.648928084480238e-21	6.724562434229788e-13	3.165502696273365e-12	4.627464170375509e-12
200000	0.004997152746419472	1.755419721084711e-49	-2.808940564327658e-53	1.2236169831375336e-9	2.506605049692482e-15	5.692051459163633e-6	-4.71360659506381e-20	4.648543179583582e-21	6.724562434229789e-13	3.165502696272671e-12	4.627464170375484e-12
300000	0.004997152746419472	1.7554197210847107e-49	-4.637830569356788e-53	1.2236169831375336e-9	2.5066050496924665e-15	5.692051459163633e-6	-4.713606587244423e-20	4.6485414034745936e-21	6.724562434229789e-13	3.1655026962726678e-12	4.627464170375484e-12
400000	0.004997152746419472	1.7554197210847096e-49	-6.466720574283798e-53	1.2236169831375336e-9	2.5066050496915724e-15	5.692051459163633e-6	-4.713606579425035e-20	4.648436471354384e-21	6.724562434229788e-13	3.165502696272478e-12	4.6274641703754765e-12
500000	0.004997152746419472	1.755419721084709e-49	-8.29561057926002e-53	1.2236169831375336e-9	2.5066050496911468e-15	5.692051459163633e-6	-4.713606571605648e-20	4.648386561435923e-21	6.724562434229787e-13	3.165502696272388e-12	4.6274641703754724e-12
600000	0.004997152746419472	1.755419721084709e-49	-1.012450058408025e-52	1.2236169831375336e-9	2.50660504969115e-15	5.692051459163633e-6	-4.7136065637862605e-20	4.6483869236880745e-21	6.724562434229787e-13	3.1655026962723883e-12	4.6274641703754724e-12
700000	0.004997152746419472	1.7554197210847096e-49	-1.1953390588707085e-52	1.2236169831375336e-9	2.5066050496911484e-15	5.692051459163633e-6	-4.7136065559668735e-20	4.6483867406266744e-21	6.724562434229787e-13	3.165502696272388e-12	4.6274641703754724e-12
800000	0.004997152746419473	1.75541972108471e-49	-1.3782280593299953e-52	1.2236169831375336e-9	2.506605049691146e-15	5.692051459163633e-6	-4.7136065481474866e-20	4.6483864617919454e-21	6.724562434229788e-13	3.1655026962723874e-12	4.6274641703754724e-12
900000	0.004997152746419473	1.75541972108471e-49	-1.561117059797825e-52	1.2236169831375336e-9	2.5066050496911456e-15	5.692051459163633e-6	-4.7136065403281e-20	4.648386425685562e-21	6.724562434229788e-13	3.1655026962723874e-12	4.6274641703754724e-12
1000000	0.004997152746419473	1.7554197210847103e-49	-1.7440060602666897e-52	1.2236169831375336e-9	2.5066050496911456e-15	5.692051459163633e-6	-4.713606532508712e-20	4.6483864280386554e-21	6.724562434229788e-13	3.1655026962723874e-12	4.6274641703754724e-12
1100000	0.0049971527464194735	1.7554197210847103e-49	-1.9268950607352006e-52	1.2236169831375336e-9	2.5066050496911456e-15	5.692051459163633e-6	-4.713606524689325e-20	4.648386430112601e-21	6.724562434229788e-13	3.1655026962723874e-12	4.6274641703754724e-12
1200000	0.0049971527464194735	1.7554197210847107e-49	-2.1097840612033724e-52	1.2236169831375339e-9	2.5066050496911456e-15	5.692051459163633e-6	-4.7136065168699383e-20	4.6483864319199625e-21	6.724562434229789e-13	3.1655026962723874e-12	4.6274641703754724e-12
1300000	0.0049971527464194735	1.7554197210847107e-49	-2.2926730616712215e-52	1.2236169831375339e-9	2.5066050496911456e-15	5.692051459163633e-6	-4.7136065090505514e-20	4.648386433473301e-21	6.724562434229789e-13	3.1655026962723874e-12	4.6274641703754724e-12
1400000	0.0049971527464194735	1.7554197210847107e-49	-2.475562062138765e-52	1.2236169831375339e-9	2.5066050496911456e-15	5.692051459163633e-6	-4.713606501231164e-20	4.64838643478518e-21	6.724562434229789e-13	3.1655026962723874e-12	4.6274641703754724e-12
1500000	0.0049971527464194735	1.7554197210847107e-49	-2.6584510626060176e-52	1.2236169831375339e-9	2.5066050496911456e-15	5.692051459163633e-6	-4.713606493411777e-20	4.648386435868162e-21	6.724562434229789e-13	3.1655026962723874e-12	4.6274641703754724e-12
1600000	0.0049971527464194735	1.755419721084711e-49	-2.841340063072995e-52	1.2236169831375339e-9	2.5066050496911456e-15	5.692051459163633e-6	-4.71360648559239e-20	4.6483864367348084e-21	6.724562434229789e-13	3.1655026962723874e-12	4.627464170375473e-12
1700000	0.0049971527464194735	1.755419721084711e-49	-3.024229063539715e-52	1.2236169831375339e-9	2.5066050496911456e-15	5.692051459163633e-6	-4.7136064777730026e-20	4.6483864373976834e-21	6.724562434229789e-13	3.1655026962723874e-12	4.627464170375473e-12
1800000	0.0049971527464194735	1.755419721084711e-49	-3.2071180640061924e-52	1.2236169831375339e-9	2.5066050496911456e-15	5.692051459163633e-6	-4.7136064699536156e-20	4.648386437869348e-21	6.724562434229789e-13	3.1655026962723874e-12	4.627464170375473e-12
1900000	0.0049971527464194735	1.755419721084711e-49	-3.390007064472442e-52	1.2236169831375339e-9	2.5066050496911456e-15	5.692051459163633e-6	-4.713606462134229e-20	4.6483864381623656e-21	6.724562434229789e-13	3.1655026962723874e-12	4.627464170375473e-12
2000000	0.0049971527464194735	1.755419721084711e-49	-3.572896064938481e-52	1.2236169831375339e-9	2.5066050496911456e-15	5.692051459163633e-6	-4.713606454314841e-20	4.648386438289298e-21	6.724562434229789e-13	3.1655026962723874e-12	4.627464170375473e-12
2100000	0.0049971527464194735	1.755419721084711e-49	-3.755785065404326e-52	1.2236169831375339e-9	2.5066050496911456e-15	5.692051459163633e-6	-4.713606446495454e-20	4.648386438262708e-21	6.724562434229789e-13	3.1655026962723874e-12	4.627464170375473e-12
2200000	0.0049971527464194735	1.755419721084711e-49	-3.9386740658699916e-52	1.2236169831375339e-9	2.5066050496911456e-15	5.692051459163633e-6	-4.7136064386760674e-20	4.648386438095158e-21	6.724562434229789e-13	3.1655026962723874e-12	4.627464170375473e-12
2300000	0.0049971527464194735	1.755419721084711e-49	-4.1215630663354935e-52	1.2236169831375339e-9	2.5066050496911456e-15	5.692051459163633e-6	-4.71360643085668e-20	4.648386437799211e-21	6.724562434229789e-13	3.1655026962723874e-12	4.627464170375473e-12
2400000	0.0049971527464194735	1.755419721084711e-49	-4.304452066800849e-52	1.2236169831375339e-9	2.5066050496911456e-15	5.692051459163633e-6	-4.713606423037293e-20	4.648386437387429e-21	6.724562434229789e-13	3.1655026962723874e-12	4.627464170375473e-12
2500000	0.0049971527464194735	1.755419721084711e-49	-4.487341067266074e-52	1.2236169831375339e-9	2.5066050496911456e-15	5.692051459163633e-6	-4.713606415217906e-20	4.6483864368723755e-21	6.724562434229789e-13	3.1655026962723874e-12	4.6274641703754724e-12
2600000	0.0049971527464194735	1.7554197210847107e-49	-4.670230067731184e-52	1.2236169831375336e-9	2.5066050496911456e-15	5.692051459163633e-6	-4.7136064073985185e-20	4.648386436266611e-21	6.724562434229789e-13	3.1655026962723874e-12	4.6274641703754724e-12
2700000	0.0049971527464194735	1.7554197210847107e-49	-4.853119068196194e-52	1.2236169831375336e-9	2.5066050496911456e-15	5.692051459163633e-6	-4.7136063995791316e-20	4.6483864355827e-21	6.724562434229789e-13	3.1655026962723874e-12	4.6274641703754724e-12
2800000	0.0049971527464194735	1.7554197210847107e-49	-5.036008068661121e-52	1.2236169831375336e-9	2.5066050496911456e-15	5.692051459163633e-6	-4.7136063917597447e-20	4.648386434833203e-21	6.724562434229789e-13	3.1655026962723874e-12	4.6274641703754724e-12
2900000	0.004997152746419473	1.7554197210847107e-49	-5.218897069125981e-52	1.2236169831375336e-9	2.5066050496911456e-15	5.692051459163633e-6	-4.713606383940357e-20	4.648386434030685e-21	6.724562434229789e-13	3.1655026962723874e-12	4.6274641703754724e-12
3000000	0.004997152746419473	1.7554197210847107e-49	-5.4017860695907895e-52	1.2236169831375336e-9	2.5066050496911456e-15	5.692051459163633e-6	-4.71360637612097e-20	4.648386433187706e-21	6.724562434229789e-13	3.1655026962723874e-12	4.6274641703754724e-12
3100000	0.004997152746419473	1.7554197210847107e-49	-5.584675070055562e-52	1.2236169831375336e-9	2.5066050496911456e-15	5.692051459163633e-6	-4.7136063683015833e-20	4.64838643231683e-21	6.724562434229788e-13	3.1655026962723874e-12	4.6274641703754724e-12
3200000	0.004997152746419473	1.7554197210847103e-49	-5.7675640705203156e-52	1.2236169831375336e-9	2.5066050496911456e-15	5.692051459163633e-6	-4.713606360482196e-20	4.648386431430619e-21	6.724562434229788e-13	3.1655026962723874e-12	4.6274641703754724e-12
3300000	0.004997152746419473	1.7554197210847103e-49	-5.950453070985066e-52	1.2236169831375336e-9	2.5066050496911456e-15	5.692051459163633e-6	-4.713606352662809e-20	4.648386430541635e-21	6.724562434229788e-13	3.1655026962723874e-12	4.6274641703754724e-12
3400000	0.004997152746419473	1.7554197210847103e-49	-6.133342071449828e-52	1.2236169831375336e-9	2.5066050496911456e-15	5.692051459163633e-6	-4.713606344843422e-20	4.648386429662442e-21	6.724562434229788e-13	3.1655026962723874e-12	4.6274641703754724e-12
3500000	0.004997152746419473	1.7554197210847103e-49	-6.316231071914619e-52	1.2236169831375336e-9	2.5066050496911452e-15	5.692051459163633e-6	-4.713606337024035e-20	4.648386428805601e-21	6.724562434229788e-13	3.165502696272388e-12	4.6274641703754724e-12
3600000	0.004997152746419473	1.7554197210847103e-49	-6.4991200723794545e-52	1.2236169831375336e-9	2.5066050496911452e-15	5.692051459163633e-6	-4.7136063292046475e-20	4.648386427983676e-21	6.724562434229788e-13	3.165502696272388e-12	4.6274641703754724e-12
3700000	0.004997152746419473	1.7554197210847103e-49	-6.68200907284435e-52	1.2236169831375334e-9	2.5066050496911452e-15	5.692051459163633e-6	-4.7136063213852606e-20	4.648386427209228e-21	6.724562434229788e-13	3.165502696272388e-12	4.6274641703754724e-12
3800000	0.004997152746419472	1.75541972108471e-49	-6.864898073309321e-52	1.2236169831375334e-9	2.5066050496911452e-15	5.692051459163633e-6	-4.7136063135658737e-20	4.64838642649482e-21	6.724562434229788e-13	3.165502696272388e-12	4.6274641703754724e-12
3900000	0.004997152746419472	1.75541972108471e-49	-7.047787073774385e-52	1.2236169831375334e-9	2.5066050496911452e-15	5.692051459163633e-6	-4.713606305746486e-20	4.6483864258530146e-21	6.724562434229788e-13	3.165502696272388e-12	4.6274641703754724e-12
4000000	0.004997152746419472	1.75541972108471e-49	-7.230676074239556e-52	1.2236169831375334e-9	2.5066050496911452e-15	5.692051459163633e-6	-4.713606297927099e-20	4.648386425296374e-21	6.724562434229788e-13	3.165502696272388e-12	4.6274641703754724e-12
4100000	0.004997152746419472	1.75541972108471e-49	-7.413565074704853e-52	1.2236169831375334e-9	2.5066050496911452e-15	5.692051459163633e-6	-4.7136062901077123e-20	4.648386424837461e-21	6.724562434229788e-13	3.165502696272388e-12	4.6274641703754724e-12
4200000	0.004997152746419472	1.75541972108471e-49	-7.596454075170289e-52	1.2236169831375334e-9	2.5066050496911452e-15	5.692051459163633e-6	-4.713606282288325e-20	4.6483864244888385e-21	6.724562434229788e-13	3.165502696272388e-12	4.6274641703754724e-12
4300000	0.004997152746419472	1.75541972108471e-49	-7.77934307563588e-52	1.2236169831375334e-9	2.5066050496911452e-15	5.692051459163633e-6	-4.713606274468938e-20	4.648386424263068e-21	6.724562434229788e-13	3.165502696272388e-12	4.6274641703754724e-12
4400000	0.004997152746419472	1.75541972108471e-49	-7.962232076101644e-52	1.2236169831375334e-9	2.5066050496911452e-15	5.692051459163633e-6	-4.713606266649551e-20	4.648386424172713e-21	6.724562434229788e-13	3.165502696272388e-12	4.6274641703754724e-12
4500000	0.004997152746419472	1.75541972108471e-49	-8.145121076567378e-52	1.2236169831375334e-9	2.5066050496911452e-15	5.692051459163633e-6	-4.7136062588301635e-20	4.648386424172186e-21	6.724562434229788e-13	3.165502696272388e-12	4.6274641703754724e-12
4600000	0.004997152746419472	1.75541972108471e-49	-8.328010077032753e-52	1.2236169831375334e-9	2.5066050496911452e-15	5.692051459163633e-6	-4.7136062510107765e-20	4.648386424172822e-21	6.724562434229788e-13	3.165502696272388e-12	4.6274641703754724e-12
4700000	0.004997152746419472	1.75541972108471e-49	-8.510899077497778e-52	1.2236169831375334e-9	2.5066050496911452e-15	5.692051459163633e-6	-4.7136062431913896e-20	4.648386424173381e-21	6.724562434229788e-13	3.165502696272388e-12	4.6274641703754724e-12
4800000	0.004997152746419472	1.75541972108471e-49	-8.693788077962468e-52	1.2236169831375334e-9	2.5066050496911452e-15	5.692051459163633e-6	-4.713606235372002e-20	4.648386424173866e-21	6.724562434229788e-13	3.165502696272388e-12	4.6274641703754724e-12
4900000	0.004997152746419472	1.75541972108471e-49	-8.87667707842684e-52	1.2236169831375334e-9	2.5066050496911452e-15	5.692051459163633e-6	-4.713606227552615e-20	4.6483864241742815e-21	6.724562434229788e-13	3.165502696272388e-12	4.6274641703754724e-12
5000000	0.004997152746419472	1.75541972108471e-49	-9.059566078890911e-52	1.2236169831375334e-9	2.5066050496911452e-15	5.692051459163633e-6	-4.713606219733228e-20	4.64838642417463e-21	6.724562434229788e-13	3.165502696272388e-12	4.6274641703754724e-12
5100000	0.004997152746419472	1.75541972108471e-49	-9.242455079354694e-52	1.2236169831375334e-9	2.5066050496911452e-15	5.692051459163633e-6	-4.713606211913841e-20	4.648386424174916e-21	6.724562434229788e-13	3.165502696272388e-12	4.6274641703754724e-12
5200000	0.004997152746419472	1.75541972108471e-49	-9.42534407981821e-52	1.2236169831375334e-9	2.5066050496911452e-15	5.692051459163633e-6	-4.713606204094454e-20	4.648386424175142e-21	6.724562434229788e-13	3.165502696272388e-12	4.6274641703754724e-12
5300000	0.004997152746419472	1.75541972108471e-49	-9.608233080281469e-52	1.2236169831375334e-9	2.5066050496911452e-15	5.692051459163633e-6	-4.713606196275067e-20	4.648386424175312e-21	6.724562434229788e-13	3.165502696272388e-12	4.6274641703754724e-12
5400000	0.004997152746419472	1.75541972108471e-49	-9.791122080744491e-52	1.2236169831375334e-9	2.5066050496911452e-15	5.692051459163633e-6	-4.71360618845568e-20	4.6483864241754295e-21	6.724562434229788e-13	3.165502696272388e-12	4.6274641703754724e-12
5500000	0.004997152746419472	1.75541972108471e-49	-9.974011081207289e-52	1.2236169831375334e-9	2.5066050496911452e-15	5.692051459163633e-6	-4.7136061806362925e-20	4.648386424175499e-21	6.724562434229788e-13	3.165502696272388e-12	4.6274641703754724e-12
5600000	0.004997152746419472	1.75541972108471e-49	-1.0156900081669882e-51	1.2236169831375334e-9	2.5066050496911452e-15	5.692051459163633e-6	-4.7136061728169056e-20	4.648386424175522e-21	6.724562434229788e-13	3.165502696272388e-12	4.6274641703754724e-12
5700000	0.004997152746419472	1.75541972108471e-49	-1.0339789082132285e-51	1.2236169831375334e-9	2.5066050496911452e-15	5.692051459163633e-6	-4.7136061649975187e-20	4.648386424175503e-21	6.724562434229788e-13	3.165502696272388e-12	4.6274641703754724e-12
5800000	0.004997152746419472	1.75541972108471e-49	-1.0522678082594514e-51	1.2236169831375334e-9	2.5066050496911452e-15	5.692051459163633e-6	-4.713606157178131e-20	4.648386424175446e-21	6.724562434229788e-13	3.165502696272388e-12	4.6274641703754724e-12
5900000	0.004997152746419472	1.75541972108471e-49	-1.0705567083056581e-51	1.2236169831375334e-9	2.5066050496911452e-15	5.692051459163633e-6	-4.713606149358744e-20	4.648386424175354e-21	6.724562434229788e-13	3.165502696272388e-12	4.6274641703754724e-12
6000000	0.004997152746419472	1.75541972108471e-49	-1.088845608351851e-51	1.2236169831375334e-9	2.5066050496911452e-15	5.692051459163633e-6	-4.7136061415393573e-20	4.648386424175231e-21	6.724562434229788e-13	3.165502696272388e-12	4.6274641703754724e-12
6100000	0.004997152746419472	1.75541972108471e-49	-1.1071345083980308e-51	1.2236169831375334e-9	2.5066050496911452e-15	5.692051459163633e-6	-4.71360613371997e-20	4.64838642417508e-21	6.724562434229788e-13	3.165502696272388e-12	4.6274641703754724e-12
6200000	0.004997152746419472	1.75541972108471e-49	-1.1254234084441999e-51	1.2236169831375334e-9	2.5066050496911452e-15	5.692051459163633e-6	-4.713606125900583e-20	4.6483864241749044e-21	6.724562434229788e-13	3.165502696272388e-12	4.6274641703754724e-12
6300000	0.004997152746419472	1.75541972108471e-49	-1.1437123084903592e-51	1.2236169831375334e-9	2.5066050496911452e-15	5.692051459163633e-6	-4.713606118081196e-20	4.648386424174708e-21	6.724562434229788e-13	3.165502696272388e-12	4.6274641703754724e-12
6400000	0.004997152746419472	1.75541972108471e-49	-1.1620012085365108e-51	1.2236169831375334e-9	2.5066050496911452e-15	5.692051459163633e-6	-4.7136061102618084e-20	4.648386424174494e-21	6.724562434229788e-13	3.165502696272388e-12	4.6274641703754724e-12
6500000	0.004997152746419472	1.7554197210847096e-49	-1.180290108582656e-51	1.2236169831375334e-9	2.5066050496911452e-15	5.692051459163633e-6	-4.7136061024424215e-20	4.6483864241742664e-21	6.724562434229788e-13	3.165502696272388e-12	4.6274641703754724e-12
6600000	0.004997152746419472	1.7554197210847096e-49	-1.1985790086287966e-51	1.2236169831375334e-9	2.5066050496911452e-15	5.692051459163633e-6	-4.7136060946230346e-20	4.648386424174028e-21	6.724562434229788e-13	3.165502696272388e-12	4.6274641703754724e-12
6700000	0.004997152746419473	1.7554197210847096e-49	-1.2168679086749341e-51	1.2236169831375334e-9	2.5066050496911452e-15	5.692051459163633e-6	-4.713606086803647e-20	4.6483864241737835e-21	6.724562434229788e-13	3.165502696272388e-12	4.6274641703754724e-12
6800000	0.004997152746419473	1.7554197210847096e-49	-1.23515680872107e-51	1.2236169831375334e-9	2.5066050496911452e-15	5.692051459163633e-6	-4.71360607898426e-20	4.648386424173535e-21	6.724562434229788e-13	3.165502696272388e-12	4.6274641703754724e-12
6900000	0.004997152746419473	1.7554197210847096e-49	-1.2534457087672062e-51	1.2236169831375334e-9	2.5066050496911456e-15	5.692051459163633e-6	-4.713606071164873e-20	4.648386424173287e-21	6.724562434229788e-13	3.165502696272388e-12	4.6274641703754724e-12
7000000	0.004997152746419473	1.7554197210847096e-49	-1.2717346088133438e-51	1.2236169831375336e-9	2.5066050496911456e-15	5.692051459163633e-6	-4.713606063345486e-20	4.648386424173043e-21	6.724562434229788e-13	3.165502696272388e-12	4.6274641703754724e-12
7100000	0.004997152746419473	1.7554197210847096e-49	-1.2900235088594849e-51	1.2236169831375336e-9	2.5066050496911456e-15	5.692051459163633e-6	-4.713606055526099e-20	4.648386424172806e-21	6.724562434229788e-13	3.165502696272388e-12	4.6274641703754724e-12
7200000	0.004997152746419473	1.7554197210847096e-49	-1.3083124089056307e-51	1.2236169831375336e-9	2.5066050496911456e-15	5.692051459163633e-6	-4.713606047706712e-20	4.64838642417258e-21	6.724562434229788e-13	3.165502696272388e-12	4.6274641703754724e-12
7300000	0.004997152746419473	1.7554197210847096e-49	-1.326601308951783e-51	1.2236169831375336e-9	2.5066050496911456e-15	5.692051459163633e-6	-4.7136060398873244e-20	4.6483864241723676e-21	6.724562434229788e-13	3.165502696272388e-12	4.6274641703754724e-12
7400000	0.004997152746419473	1.7554197210847096e-49	-1.3448902089979434e-51	1.2236169831375336e-9	2.5066050496911456e-15	5.692051459163633e-6	-4.7136060320679375e-20	4.648386424172173e-21	6.724562434229788e-13	3.165502696272388e-12	4.6274641703754724e-12
7500000	0.004997152746419473	1.7554197210847096e-49	-1.3631791090441134e-51	1.2236169831375336e-9	2.5066050496911456e-15	5.692051459163633e-6	-4.7136060242485505e-20	4.648386424172e-21	6.724562434229788e-13	3.165502696272388e-12	4.6274641703754724e-12
7600000	0.004997152746419473	1.7554197210847096e-49	-1.3814680090902947e-51	1.2236169831375336e-9	2.5066050496911456e-15	5.692051459163633e-6	-4.7136060164291636e-20	4.6483864241718515e-21	6.724562434229788e-13	3.165502696272388e-12	4.6274641703754724e-12
7700000	0.004997152746419473	1.7554197210847096e-49	-1.399756909136489e-51	1.2236169831375336e-9	2.5066050496911456e-15	5.692051459163633e-6	-4.713606008609776e-20	4.648386424171731e-21	6.724562434229788e-13	3.165502696272388e-12	4.6274641703754724e-12
7800000	0.004997152746419473	1.7554197210847096e-49	-1.4180458091826976e-51	1.2236169831375336e-9	2.5066050496911456e-15	5.692051459163633e-6	-4.713606000790389e-20	4.648386424171643e-21	6.724562434229788e-13	3.165502696272388e-12	4.6274641703754724e-12
7900000	0.004997152746419473	1.7554197210847096e-49	-1.4363347092289222e-51	1.2236169831375336e-9	2.5066050496911456e-15	5.692051459163633e-6	-4.713605992971002e-20	4.6483864241715905e-21	6.724562434229788e-13	3.165502696272388e-12	4.6274641703754724e-12
8000000	0.004997152746419473	1.7554197210847096e-49	-1.454623609275164e-51	1.2236169831375336e-9	2.5066050496911456e-15	5.692051459163633e-6	-4.713605985151615e-20	4.6483864241715754e-21	6.724562434229788e-13	3.165502696272388e-12	4.6274641703754724e-12
8100000	0.004997152746419473	1.7554197210847096e-49	-1.4729125093214094e-51	1.2236169831375336e-9	2.5066050496911456e-15	5.692051459163633e-6	-4.713605977332228e-20	4.6483864241715754e-21	6.724562434229788e-13	3.165502696272388e-12	4.6274641703754724e-12
8200000	0.004997152746419473	1.7554197210847096e-49	-1.4912014093676503e-51	1.2236169831375336e-9	2.5066050496911456e-15	5.692051459163633e-6	-4.713605969512841e-20	4.648386424171576e-21	6.724562434229788e-13	3.165502696272388e-12	4.6274641703754724e-12
8300000	0.004997152746419473	1.7554197210847096e-49	-1.5094903094138867e-51	1.2236169831375336e-9	2.5066050496911456e-15	5.692051459163633e-6	-4.7136059616934534e-20	4.648386424171576e-21	6.724562434229788e-13	3.165502696272388e-12	4.6274641703754724e-12
8400000	0.004997152746419473	1.7554197210847096e-49	-1.5277792094601182e-51	1.2236169831375336e-9	2.5066050496911456e-15	5.692051459163633e-6	-4.7136059538740665e-20	4.648386424171576e-21	6.724562434229788e-13	3.165502696272388e-12	4.6274641703754724e-12
8500000	0.004997152746419473	1.7554197210847096e-49	-1.5460681095063454e-51	1.2236169831375336e-9	2.5066050496911456e-15	5.692051459163633e-6	-4.7136059460546796e-20	4.648386424171576e-21	6.724562434229788e-13	3.165502696272388e-12	4.6274641703754724e-12
8600000	0.004997152746419473	1.7554197210847096e-49	-1.564357009552568e-51	1.2236169831375336e-9	2.5066050496911456e-15	5.692051459163633e-6	-4.713605938235292e-20	4.648386424171577e-21	6.724562434229788e-13	3.165502696272388e-12	4.6274641703754724e-12
8700000	0.004997152746419473	1.7554197210847096e-49	-1.5826459095987863e-51	1.2236169831375336e-9	2.5066050496911456e-15	5.692051459163633e-6	-4.713605930415905e-20	4.648386424171577e-21	6.724562434229788e-13	3.165502696272388e-12	4.6274641703754724e-12
8800000	0.004997152746419473	1.7554197210847096e-49	-1.600934809645e-51	1.2236169831375336e-9	2.5066050496911456e-15	5.692051459163633e-6	-4.713605922596518e-20	4.648386424171577e-21	6.724562434229788e-13	3.165502696272388e-12	4.6274641703754724e-12
8900000	0.004997152746419473	1.7554197210847096e-49	-1.6192237096912094e-51	1.2236169831375336e-9	2.5066050496911456e-15	5.692051459163633e-6	-4.7136059147771307e-20	4.648386424171577e-21	6.724562434229788e-13	3.165502696272388e-12	4.6274641703754724e-12
9000000	0.004997152746419473	1.7554197210847096e-49	-1.6375126097374147e-51	1.2236169831375336e-9	2.5066050496911456e-15	5.692051459163633e-6	-4.713605906957744e-20	4.648386424171578e-21	6.724562434229788e-13	3.165502696272388e-12	4.6274641703754724e-12
9100000	0.004997152746419473	1.7554197210847096e-49	-1.6558015097836162e-51	1.2236169831375336e-9	2.5066050496911456e-15	5.692051459163633e-6	-4.713605899138357e-20	4.648386424171578e-21	6.724562434229788e-13	3.165502696272388e-12	4.6274641703754724e-12
9200000	0.004997152746419473	1.7554197210847096e-49	-1.6740904098298138e-51	1.2236169831375336e-9	2.5066050496911456e-15	5.692051459163633e-6	-4.7136058913189693e-20	4.648386424171578e-21	6.724562434229788e-13	3.165502696272388e-12	4.6274641703754724e-12
9300000	0.004997152746419473	1.7554197210847096e-49	-1.692379309876007e-51	1.2236169831375336e-9	2.5066050496911456e-15	5.692051459163633e-6	-4.7136058834995824e-20	4.648386424171578e-21	6.724562434229788e-13	3.165502696272388e-12	4.6274641703754724e-12
9400000	0.004997152746419473	1.7554197210847096e-49	-1.7106682099221965e-51	1.2236169831375336e-9	2.5066050496911456e-15	5.692051459163633e-6	-4.7136058756801955e-20	4.648386424171578e-21	6.724562434229788e-13	3.165502696272388e-12	4.6274641703754724e-12
9500000	0.004997152746419473	1.7554197210847096e-49	-1.728957109968382e-51	1.2236169831375336e-9	2.5066050496911456e-15	5.692051459163633e-6	-4.7136058678608086e-20	4.648386424171578e-21	6.724562434229788e-13	3.165502696272388e-12	4.6274641703754724e-12
9600000	0.004997152746419473	1.7554197210847096e-49	-1.7472460100145638e-51	1.2236169831375336e-9	2.5066050496911456e-15	5.692051459163633e-6	-4.713605860041421e-20	4.648386424171578e-21	6.724562434229788e-13	3.165502696272388e-12	4.6274641703754724e-12
9700000	0.004997152746419473	1.7554197210847096e-49	-1.765534910060742e-51	1.2236169831375336e-9	2.5066050496911456e-15	5.692051459163633e-6	-4.713605852222034e-20	4.6483864241715784e-21	6.724562434229788e-13	3.165502696272388e-12	4.6274641703754724e-12
9800000	0.004997152746419473	1.7554197210847096e-49	-1.7838238101069165e-51	1.2236169831375336e-9	2.5066050496911456e-15	5.692051459163633e-6	-4.713605844402647e-20	4.6483864241715784e-21	6.724562434229788e-13	3.165502696272388e-12	4.6274641703754724e-12
9900000	0.004997152746419473	1.7554197210847096e-49	-1.8021127101530874e-51	1.2236169831375336e-9	2.5066050496911456e-15	5.692051459163633e-6	-4.71360583658326e-20	4.6483864241715784e-21	6.724562434229788e-13	3.165502696272388e-12	4.6274641703754724e-12
10000000	0.004997152746419473	1.7554197210847096e-49	-1.820401610199255e-51	1.2236169831375336e-9	2.5066050496911456e-15	5.692051459163633e-6	-4.713605828763873e-20	4.6483864241715784e-21	6.724562434229788e-13	3.165502696272388e-12	4.6274641703754724e-12
10100000	0.004997152746419473	1.7554197210847096e-49	-1.8386905102454194e-51	1.2236169831375336e-9	2.5066050496911456e-15	5.692051459163633e-6	-4.713605820944486e-20	4.6483864241715784e-21	6.724562434229788e-13	3.165502696272388e-12	4.6274641703754724e-12
10200000	0.004997152746419473	1.7554197210847096e-49	-1.8569794102915802e-51	1.2236169831375336e-9	2.5066050496911456e-15	5.692051459163633e-6	-4.7136058131250984e-20	4.6483864241715784e-21	6.724562434229788e-13	3.165502696272388e-12	4.6274641703754724e-12
10300000	0.004997152746419473	1.7554197210847096e-49	-1.875268310337738e-51	1.2236169831375336e-9	2.5066050496911456e-15	5.692051459163633e-6	-4.7136058053057114e-20	4.6483864241715784e-21	6.724562434229788e-13	3.165502696272388e-12	4.6274641703754724e-12
10400000	0.004997152746419473	1.7554197210847096e-49	-1.8935572103838926e-51	1.2236169831375336e-9	2.5066050496911456e-15	5.692051459163633e-6	-4.7136057974863245e-20	4.6483864241715784e-21	6.724562434229788e-13	3.165502696272388e-12	4.6274641703754724e-12
10500000	0.004997152746419473	1.7554197210847096e-49	-1.911846110430044e-51	1.2236169831375336e-9	2.5066050496911456e-15	5.692051459163633e-6	-4.713605789666937e-20	4.6483864241715784e-21	6.724562434229788e-13	3.165502696272388e-12	4.6274641703754724e-12
10600000	0.004997152746419473	1.7554197210847096e-49	-1.9301350104761925e-51	1.2236169831375336e-9	2.5066050496911456e-15	5.692051459163633e-6	-4.71360578184755e-20	4.6483864241715784e-21	6.724562434229788e-13	3.165502696272388e-12	4.6274641703754724e-12
10700000	0.004997152746419473	1.7554197210847096e-49	-1.948423910522338e-51	1.2236169831375336e-9	2.5066050496911456e-15	5.692051459163633e-6	-4.713605774028163e-20	4.6483864241715784e-21	6.724562434229788e-13	3.165502696272388e-12	4.6274641703754724e-12
10800000	0.004997152746419473	1.7554197210847096e-49	-1.9667128105684806e-51	1.2236169831375336e-9	2.5066050496911456e-15	5.692051459163633e-6	-4.7136057662087757e-20	4.6483864241715784e-21	6.724562434229788e-13	3.165502696272388e-12	4.6274641703754724e-12
10900000	0.004997152746419473	1.7554197210847096e-49	-1.98500171061462e-51	1.2236169831375336e-9	2.5066050496911456e-15	5.692051459163633e-6	-4.713605758389389e-20	4.6483864241715784e-21	6.724562434229788e-13	3.165502696272388e-12	4.6274641703754724e-12
11000000	0.004997152746419473	1.7554197210847096e-49	-2.003290610660757e-51	1.2236169831375336e-9	2.5066050496911456e-15	5.692051459163633e-6	-4.713605750570002e-20	4.648386424171579e-21	6.724562434229788e-13	3.165502696272388e-12	4.6274641703754724e-12
11100000	0.004997152746419473	1.7554197210847096e-49	-2.0215795107068918e-51	1.2236169831375336e-9	2.5066050496911456e-15	5.692051459163633e-6	-4.7136057427506143e-20	4.648386424171579e-21	6.724562434229788e-13	3.165502696272388e-12	4.6274641703754724e-12
11200000	0.004997152746419473	1.7554197210847096e-49	-2.0398684107530235e-51	1.2236169831375336e-9	2.5066050496911456e-15	5.692051459163633e-6	-4.7136057349312274e-20	4.648386424171579e-21	6.724562434229788e-13	3.165502696272388e-12	4.6274641703754724e-12
11300000	0.004997152746419473	1.7554197210847096e-49	-2.0581573107991528e-51	1.2236169831375336e-9	2.5066050496911456e-15	5.692051459163633e-6	-4.7136057271118405e-20	4.648386424171579e-21	6.724562434229788e-13	3.165502696272388e-12	4.6274641703754724e-12
11400000	0.004997152746419473	1.7554197210847096e-49	-2.0764462108452798e-51	1.2236169831375336e-9	2.5066050496911456e-15	5.692051459163633e-6	-4.713605719292453e-20	4.648386424171579e-21	6.724562434229788e-13	3.165502696272388e-12	4.6274641703754724e-12
11500000	0.004997152746419473	1.7554197210847096e-49	-2.0947351108914044e-51	1.2236169831375336e-9	2.5066050496911456e-15	5.692051459163633e-6	-4.713605711473066e-20	4.648386424171579e-21	6.724562434229788e-13	3.165502696272388e-12	4.6274641703754724e-12
11600000	0.004997152746419473	1.7554197210847096e-49	-2.1130240109375263e-51	1.2236169831375336e-9	2.5066050496911456e-15	5.692051459163633e-6	-4.713605703653679e-20	4.648386424171579e-21	6.724562434229788e-13	3.165502696272388e-12	4.6274641703754724e-12
11700000	0.004997152746419473	1.7554197210847096e-49	-2.1313129109836465e-51	1.2236169831375336e-9	2.5066050496911456e-15	5.692051459163633e-6	-4.7136056958342916e-20	4.648386424171579e-21	6.724562434229788e-13	3.165502696272388e-12	4.6274641703754724e-12
11800000	0.004997152746419473	1.7554197210847096e-49	-2.1496018110297642e-51	1.2236169831375336e-9	2.5066050496911456e-15	5.692051459163633e-6	-4.7136056880149047e-20	4.6483864241715784e-21	6.724562434229788e-13	3.165502696272388e-12	4.6274641703754724e-12
11900000	0.004997152746419473	1.7554197210847096e-49	-2.16789071107588e-51	1.2236169831375336e-9	2.5066050496911456e-15	5.692051459163633e-6	-4.713605680195518e-20	4.6483864241715784e-21	6.724562434229788e-13	3.165502696272388e-12	4.6274641703754724e-12
12000000	0.004997152746419473	1.7554197210847096e-49	-2.186179611121994e-51	1.2236169831375336e-9	2.5066050496911456e-15	5.692051459163633e-6	-4.71360567237613e-20	4.6483864241715784e-21	6.724562434229788e-13	3.165502696272388e-12	4.6274641703754724e-12
12100000	0.004997152746419473	1.7554197210847096e-49	-2.2044685111681057e-51	1.2236169831375336e-9	2.5066050496911456e-15	5.692051459163633e-6	-4.7136056645567433e-20	4.6483864241715784e-21	6.724562434229788e-13	3.165502696272388e-12	4.6274641703754724e-12
12200000	0.004997152746419473	1.7554197210847096e-49	-2.2227574112142155e-51	1.2236169831375336e-9	2.5066050496911456e-15	5.692051459163633e-6	-4.7136056567373564e-20	4.6483864241715784e-21	6.724562434229788e-13	3.165502696272388e-12	4.6274641703754724e-12
12300000	0.004997152746419473	1.7554197210847096e-49	-2.241046311260324e-51	1.2236169831375336e-9	2.5066050496911456e-15	5.692051459163633e-6	-4.7136056489179695e-20	4.6483864241715784e-21	6.724562434229788e-13	3.165502696272388e-12	4.6274641703754724e-12
12400000	0.004997152746419473	1.7554197210847096e-49	-2.2593352113064302e-51	1.2236169831375336e-9	2.5066050496911456e-15	5.692051459163633e-6	-4.713605641098582e-20	4.6483864241715784e-21	6.724562434229788e-13	3.165502696272388e-12	4.6274641703754724e-12
12500000	0.004997152746419473	1.7554197210847096e-49	-2.2776241113525352e-51	1.2236169831375336e-9	2.5066050496911456e-15	5.692051459163633e-6	-4.713605633279195e-20	4.6483864241715784e-21	6.724562434229788e-13	3.165502696272388e-12	4.6274641703754724e-12
12600000	0.004997152746419473	1.7554197210847096e-49	-2.2959130113986385e-51	1.2236169831375336e-9	2.5066050496911456e-15	5.692051459163633e-6	-4.713605625459808e-20	4.6483864241715784e-21	6.724562434229788e-13	3.165502696272388e-12	4.6274641703754724e-12
12700000	0.004997152746419473	1.7554197210847096e-49	-2.3142019114447405e-51	1.2236169831375336e-9	2.5066050496911456e-15	5.692051459163633e-6	-4.7136056176404206e-20	4.6483864241715784e-21	6.724562434229788e-13	3.165502696272388e-12	4.6274641703754724e-12
12800000	0.004997152746419473	1.7554197210847096e-49	-2.3324908114908408e-51	1.2236169831375336e-9	2.5066050496911456e-15	5.692051459163633e-6	-4.713605609821034e-20	4.6483864241715784e-21	6.724562434229788e-13	3.165502696272388e-12	4.6274641703754724e-12
12900000	0.004997152746419473	1.7554197210847096e-49	-2.35077971153694e-51	1.2236169831375336e-9	2.5066050496911456e-15	5.692051459163633e-6	-4.713605602001647e-20	4.6483864241715784e-21	6.724562434229788e-13	3.165502696272388e-12	4.6274641703754724e-12
13000000	0.004997152746419473	1.7554197210847096e-49	-2.3690686115830374e-51	1.2236169831375336e-9	2.5066050496911456e-15	5.692051459163633e-6	-4.713605594182259e-20	4.6483864241715784e-21	6.724562434229788e-13	3.165502696272388e-12	4.6274641703754724e-12
13100000	0.004997152746419473	1.7554197210847096e-49	-2.3873575116291341e-51	1.2236169831375336e-9	2.5066050496911456e-15	5.692051459163633e-6	-4.7136055863628724e-20	4.6483864241715784e-21	6.724562434229788e-13	3.165502696272388e-12	4.6274641703754724e-12
13200000	0.004997152746419473	1.7554197210847096e-49	-2.4056464116752297e-51	1.2236169831375336e-9	2.5066050496911456e-15	5.692051459163633e-6	-4.7136055785434854e-20	4.6483864241715784e-21	6.724562434229788e-13	3.165502696272388e-12	4.6274641703754724e-12
13300000	0.004997152746419473	1.7554197210847096e-49	-2.423935311721324e-51	1.2236169831375336e-9	2.5066050496911456e-15	5.692051459163633e-6	-4.713605570724098e-20	4.6483864241715784e-21	6.724562434229788e-13	3.165502696272388e-12	4.6274641703754724e-12
13400000	0.004997152746419473	1.7554197210847096e-49	-2.4422242117674174e-51	1.2236169831375336e-9	2.5066050496911456e-15	5.692051459163633e-6	-4.713605562904711e-20	4.6483864241715784e-21	6.724562434229788e-13	3.165502696272388e-12	4.6274641703754724e-12
13500000	0.004997152746419473	1.7554197210847096e-49	-2.46051311181351e-51	1.2236169831375336e-9	2.5066050496911456e-15	5.692051459163633e-6	-4.713605555085324e-20	4.648386424171578e-21	6.724562434229788e-13	3.165502696272388e-12	4.6274641703754724e-12
13600000	0.004997152746419473	1.7554197210847096e-49	-2.4788020118596013e-51	1.2236169831375336e-9	2.5066050496911456e-15	5.692051459163633e-6	-4.7136055472659366e-20	4.648386424171578e-21	6.724562434229788e-13	3.1655026962723874e-12	4.6274641703754724e-12
13700000	0.004997152746419473	1.7554197210847096e-49	-2.4970909119056927e-51	1.2236169831375336e-9	2.5066050496911456e-15	5.692051459163633e-6	-4.7136055394465496e-20	4.648386424171578e-21	6.724562434229788e-13	3.1655026962723874e-12	4.6274641703754724e-12
13800000	0.004997152746419473	1.7554197210847096e-49	-2.5153798119517826e-51	1.2236169831375336e-9	2.5066050496911456e-15	5.692051459163633e-6	-4.713605531627163e-20	4.648386424171578e-21	6.724562434229788e-13	3.1655026962723874e-12	4.6274641703754724e-12
13900000	0.004997152746419473	1.7554197210847096e-49	-2.5336687119978722e-51	1.2236169831375336e-9	2.5066050496911456e-15	5.692051459163633e-6	-4.713605523807775e-20	4.648386424171578e-21	6.724562434229789e-13	3.1655026962723874e-12	4.6274641703754724e-12
14000000	0.004997152746419473	1.7554197210847096e-49	-2.5519576120439615e-51	1.2236169831375336e-9	2.5066050496911456e-15	5.692051459163633e-6	-4.713605515988388e-20	4.648386424171578e-21	6.724562434229789e-13	3.1655026962723874e-12	4.6274641703754724e-12
14100000	0.004997152746419473	1.7554197210847096e-49	-2.5702465120900498e-51	1.2236169831375336e-9	2.5066050496911456e-15	5.692051459163633e-6	-4.7136055081690014e-20	4.648386424171578e-21	6.724562434229789e-13	3.1655026962723874e-12	4.6274641703754724e-12
14200000	0.004997152746419473	1.7554197210847096e-49	-2.588535412136138e-51	1.2236169831375336e-9	2.5066050496911456e-15	5.692051459163633e-6	-4.713605500349614e-20	4.648386424171578e-21	6.724562434229789e-13	3.1655026962723874e-12	4.6274641703754724e-12
14300000	0.004997152746419473	1.7554197210847096e-49	-2.606824312182226e-51	1.2236169831375336e-9	2.5066050496911456e-15	5.692051459163633e-6	-4.713605492530227e-20	4.648386424171578e-21	6.724562434229789e-13	3.1655026962723874e-12	4.6274641703754724e-12
14400000	0.004997152746419473	1.7554197210847096e-49	-2.6251132122283133e-51	1.2236169831375336e-9	2.5066050496911456e-15	5.692051459163633e-6	-4.71360548471084e-20	4.648386424171578e-21	6.724562434229789e-13	3.1655026962723874e-12	4.6274641703754724e-12
14500000	0.004997152746419473	1.7554197210847096e-49	-2.6434021122744008e-51	1.2236169831375336e-9	2.5066050496911456e-15	5.692051459163633e-6	-4.7136054768914525e-20	4.648386424171577e-21	6.724562434229789e-13	3.1655026962723874e-12	4.6274641703754724e-12
14600000	0.004997152746419473	1.7554197210847096e-49	-2.6616910123204883e-51	1.2236169831375336e-9	2.5066050496911456e-15	5.692051459163633e-6	-4.7136054690720656e-20	4.648386424171577e-21	6.724562434229789e-13	3.1655026962723874e-12	4.6274641703754724e-12
14700000	0.004997152746419473	1.7554197210847096e-49	-2.6799799123665755e-51	1.2236169831375336e-9	2.5066050496911456e-15	5.692051459163633e-6	-4.7136054612526787e-20	4.648386424171577e-21	6.724562434229789e-13	3.1655026962723874e-12	4.6274641703754724e-12
14800000	0.004997152746419473	1.7554197210847096e-49	-2.6982688124126627e-51	1.2236169831375336e-9	2.5066050496911456e-15	5.692051459163633e-6	-4.713605453433291e-20	4.648386424171577e-21	6.724562434229789e-13	3.1655026962723874e-12	4.6274641703754724e-12
14900000	0.004997152746419473	1.7554197210847096e-49	-2.71655771245875e-51	1.2236169831375336e-9	2.5066050496911456e-15	5.692051459163633e-6	-4.713605445613904e-20	4.648386424171577e-21	6.724562434229789e-13	3.1655026962723874e-12	4.6274641703754724e-12
15000000	0.004997152746419473	1.7554197210847096e-49	-2.7348466125048377e-51	1.2236169831375336e-9	2.5066050496911456e-15	5.692051459163633e-6	-4.7136054377945173e-20	4.648386424171577e-21	6.724562434229789e-13	3.1655026962723874e-12	4.6274641703754724e-12
15100000	0.004997152746419473	1.7554197210847096e-49	-2.7531355125509255e-51	1.2236169831375334e-9	2.5066050496911456e-15	5.692051459163633e-6	-4.7136054299751304e-20	4.648386424171577e-21	6.724562434229789e-13	3.1655026962723874e-12	4.6274641703754724e-12
15200000	0.004997152746419473	1.7554197210847096e-49	-2.771424412597014e-51	1.2236169831375334e-9	2.5066050496911456e-15	5.692051459163633e-6	-4.713605422155743e-20	4.648386424171577e-21	6.724562434229789e-13	3.1655026962723874e-12	4.6274641703754724e-12
15300000	0.004997152746419473	1.7554197210847096e-49	-2.789713312643102e-51	1.2236169831375334e-9	2.5066050496911456e-15	5.692051459163633e-6	-4.713605414336356e-20	4.648386424171577e-21	6.724562434229789e-13	3.1655026962723874e-12	4.6274641703754724e-12
15400000	0.004997152746419473	1.75541972108471e-49	-2.808002212689191e-51	1.2236169831375334e-9	2.5066050496911452e-15	5.692051459163633e-6	-4.713605406516969e-20	4.648386424171577e-21	6.724562434229789e-13	3.1655026962723874e-12	4.6274641703754724e-12
15500000	0.004997152746419473	1.75541972108471e-49	-2.826291112735281e-51	1.2236169831375334e-9	2.5066050496911452e-15	5.692051459163633e-6	-4.7136053986975815e-20	4.648386424171576e-21	6.724562434229789e-13	3.1655026962723874e-12	4.6274641703754724e-12
15600000	0.004997152746419473	1.75541972108471e-49	-2.844580012781371e-51	1.2236169831375334e-9	2.5066050496911452e-15	5.692051459163633e-6	-4.7136053908781946e-20	4.648386424171576e-21	6.724562434229789e-13	3.1655026962723874e-12	4.6274641703754724e-12
15700000	0.004997152746419473	1.75541972108471e-49	-2.862868912827462e-51	1.2236169831375334e-9	2.5066050496911452e-15	5.692051459163633e-6	-4.7136053830588077e-20	4.648386424171576e-21	6.724562434229789e-13	3.1655026962723874e-12	4.6274641703754724e-12
15800000	0.004997152746419473	1.75541972108471e-49	-2.881157812873553e-51	1.2236169831375334e-9	2.5066050496911452e-15	5.692051459163633e-6	-4.71360537523942e-20	4.648386424171576e-21	6.724562434229789e-13	3.1655026962723874e-12	4.6274641703754724e-12
15900000	0.004997152746419473	1.75541972108471e-49	-2.8994467129196457e-51	1.2236169831375334e-9	2.5066050496911452e-15	5.692051459163633e-6	-4.713605367420033e-20	4.648386424171576e-21	6.724562434229789e-13	3.1655026962723874e-12	4.6274641703754724e-12
16000000	0.004997152746419473	1.75541972108471e-49	-2.917735612965739e-51	1.2236169831375334e-9	2.5066050496911452e-15	5.692051459163633e-6	-4.7136053596006463e-20	4.648386424171576e-21	6.724562434229789e-13	3.1655026962723874e-12	4.6274641703754724e-12
16100000	0.004997152746419473	1.75541972108471e-49	-2.936024513011833e-51	1.2236169831375334e-9	2.5066050496911452e-15	5.692051459163633e-6	-4.713605351781259e-20	4.648386424171576e-21	6.724562434229789e-13	3.1655026962723874e-12	4.6274641703754724e-12
16200000	0.004997152746419473	1.75541972108471e-49	-2.9543134130579287e-51	1.2236169831375334e-9	2.5066050496911452e-15	5.692051459163633e-6	-4.713605343961872e-20	4.648386424171576e-21	6.724562434229789e-13	3.1655026962723874e-12	4.6274641703754724e-12
16300000	0.004997152746419473	1.75541972108471e-49	-2.9726023131040254e-51	1.2236169831375334e-9	2.5066050496911452e-15	5.692051459163633e-6	-4.713605336142485e-20	4.648386424171576e-21	6.724562434229789e-13	3.1655026962723874e-12	4.6274641703754724e-12
16400000	0.004997152746419473	1.75541972108471e-49	-2.990891213150123e-51	1.2236169831375334e-9	2.5066050496911452e-15	5.692051459163633e-6	-4.7136053283230975e-20	4.648386424171576e-21	6.724562434229789e-13	3.1655026962723874e-12	4.6274641703754724e-12
16500000	0.004997152746419473	1.75541972108471e-49	-3.0091801131962224e-51	1.2236169831375334e-9	2.5066050496911452e-15	5.692051459163633e-6	-4.7136053205037106e-20	4.648386424171576e-21	6.724562434229789e-13	3.1655026962723874e-12	4.6274641703754724e-12
16600000	0.004997152746419473	1.75541972108471e-49	-3.0274690132423226e-51	1.2236169831375334e-9	2.5066050496911452e-15	5.692051459163633e-6	-4.7136053126843236e-20	4.648386424171576e-21	6.724562434229789e-13	3.1655026962723874e-12	4.6274641703754724e-12
16700000	0.004997152746419473	1.75541972108471e-49	-3.045757913288424e-51	1.2236169831375334e-9	2.5066050496911452e-15	5.692051459163633e-6	-4.713605304864936e-20	4.6483864241715754e-21	6.724562434229789e-13	3.1655026962723874e-12	4.6274641703754724e-12
16800000	0.004997152746419473	1.75541972108471e-49	-3.0640468133345273e-51	1.2236169831375334e-9	2.5066050496911452e-15	5.692051459163633e-6	-4.713605297045549e-20	4.6483864241715754e-21	6.724562434229789e-13	3.1655026962723874e-12	4.6274641703754724e-12
16900000	0.004997152746419473	1.75541972108471e-49	-3.0823357133806323e-51	1.2236169831375334e-9	2.5066050496911452e-15	5.692051459163633e-6	-4.713605289226162e-20	4.6483864241715754e-21	6.724562434229789e-13	3.1655026962723874e-12	4.6274641703754724e-12
17000000	0.004997152746419473	1.75541972108471e-49	-3.1006246134267385e-51	1.2236169831375334e-9	2.5066050496911452e-15	5.692051459163633e-6	-4.713605281406775e-20	4.6483864241715754e-21	6.724562434229789e-13	3.1655026962723874e-12	4.6274641703754724e-12
17100000	0.004997152746419473	1.75541972108471e-49	-3.118913513472847e-51	1.2236169831375334e-9	2.5066050496911452e-15	5.692051459163633e-6	-4.713605273587388e-20	4.6483864241715754e-21	6.724562434229789e-13	3.1655026962723874e-12	4.6274641703754724e-12
17200000	0.004997152746419473	1.75541972108471e-49	-3.137202413518957e-51	1.2236169831375334e-9	2.5066050496911452e-15	5.692051459163633e-6	-4.713605265768001e-20	4.6483864241715754e-21	6.724562434229789e-13	3.1655026962723874e-12	4.6274641703754724e-12
17300000	0.004997152746419473	1.75541972108471e-49	-3.1554913135650684e-51	1.2236169831375334e-9	2.5066050496911452e-15	5.692051459163633e-6	-4.713605257948614e-20	4.6483864241715754e-21	6.724562434229789e-13	3.1655026962723874e-12	4.6274641703754724e-12
17400000	0.004997152746419473	1.75541972108471e-49	-3.1737802136111823e-51	1.2236169831375334e-9	2.5066050496911452e-15	5.692051459163633e-6	-4.7136052501292265e-20	4.6483864241715754e-21	6.724562434229789e-13	3.1655026962723874e-12	4.6274641703754724e-12
17500000	0.004997152746419473	1.75541972108471e-49	-3.192069113657298e-51	1.2236169831375334e-9	2.5066050496911452e-15	5.692051459163633e-6	-4.7136052423098396e-20	4.6483864241715754e-21	6.724562434229789e-13	3.1655026962723874e-12	4.6274641703754724e-12
17600000	0.004997152746419473	1.75541972108471e-49	-3.2103580137034155e-51	1.2236169831375334e-9	2.5066050496911452e-15	5.692051459163633e-6	-4.7136052344904527e-20	4.6483864241715754e-21	6.724562434229789e-13	3.1655026962723874e-12	4.6274641703754724e-12
17700000	0.004997152746419473	1.75541972108471e-49	-3.228646913749536e-51	1.2236169831375334e-9	2.5066050496911452e-15	5.692051459163633e-6	-4.713605226671065e-20	4.6483864241715754e-21	6.724562434229789e-13	3.1655026962723874e-12	4.6274641703754724e-12
17800000	0.004997152746419473	1.75541972108471e-49	-3.2469358137956575e-51	1.2236169831375334e-9	2.5066050496911452e-15	5.692051459163633e-6	-4.713605218851678e-20	4.6483864241715754e-21	6.724562434229789e-13	3.1655026962723874e-12	4.6274641703754724e-12
17900000	0.004997152746419473	1.75541972108471e-49	-3.265224713841782e-51	1.2236169831375334e-9	2.5066050496911452e-15	5.692051459163633e-6	-4.7136052110322913e-20	4.6483864241715754e-21	6.724562434229789e-13	3.1655026962723874e-12	4.6274641703754724e-12
18000000	0.004997152746419473	1.75541972108471e-49	-3.283513613887909e-51	1.2236169831375334e-9	2.5066050496911452e-15	5.692051459163633e-6	-4.713605203212904e-20	4.6483864241715754e-21	6.724562434229789e-13	3.1655026962723874e-12	4.6274641703754724e-12
18100000	0.004997152746419473	1.75541972108471e-49	-3.301802513934033e-51	1.2236169831375334e-9	2.5066050496911452e-15	5.692051459163633e-6	-4.713605195393517e-20	4.6483864241715754e-21	6.724562434229789e-13	3.1655026962723874e-12	4.6274641703754724e-12
18200000	0.004997152746419473	1.75541972108471e-49	-3.320091413980153e-51	1.2236169831375334e-9	2.5066050496911452e-15	5.692051459163633e-6	-4.71360518757413e-20	4.6483864241715754e-21	6.724562434229789e-13	3.1655026962723874e-12	4.6274641703754724e-12
18300000	0.004997152746419473	1.75541972108471e-49	-3.338380314026268e-51	1.2236169831375334e-9	2.5066050496911452e-15	5.692051459163633e-6	-4.7136051797547424e-20	4.6483864241715754e-21	6.724562434229789e-13	3.1655026962723874e-12	4.6274641703754724e-12
18400000	0.004997152746419473	1.75541972108471e-49	-3.356669214072379e-51	1.2236169831375334e-9	2.5066050496911452e-15	5.692051459163633e-6	-4.7136051719353555e-20	4.6483864241715754e-21	6.724562434229789e-13	3.1655026962723874e-12	4.6274641703754724e-12
18500000	0.004997152746419473	1.75541972108471e-49	-3.3749581141184846e-51	1.2236169831375334e-9	2.5066050496911452e-15	5.692051459163633e-6	-4.7136051641159686e-20	4.6483864241715754e-21	6.724562434229789e-13	3.1655026962723874e-12	4.6274641703754724e-12
18600000	0.004997152746419473	1.75541972108471e-49	-3.393247014164586e-51	1.2236169831375334e-9	2.5066050496911452e-15	5.692051459163633e-6	-4.713605156296581e-20	4.6483864241715754e-21	6.724562434229789e-13	3.1655026962723874e-12	4.6274641703754724e-12
18700000	0.004997152746419473	1.75541972108471e-49	-3.4115359142106834e-51	1.2236169831375334e-9	2.5066050496911452e-15	5.692051459163633e-6	-4.713605148477194e-20	4.6483864241715754e-21	6.724562434229789e-13	3.1655026962723874e-12	4.6274641703754724e-12
18800000	0.004997152746419473	1.75541972108471e-49	-3.429824814256776e-51	1.2236169831375334e-9	2.5066050496911452e-15	5.692051459163633e-6	-4.713605140657807e-20	4.6483864241715754e-21	6.724562434229789e-13	3.1655026962723874e-12	4.6274641703754724e-12
18900000	0.004997152746419473	1.75541972108471e-49	-3.448113714302864e-51	1.2236169831375334e-9	2.5066050496911452e-15	5.692051459163633e-6	-4.71360513283842e-20	4.6483864241715754e-21	6.724562434229789e-13	3.1655026962723874e-12	4.6274641703754724e-12
19000000	0.004997152746419473	1.75541972108471e-49	-3.4664026143489485e-51	1.2236169831375334e-9	2.5066050496911452e-15	5.692051459163633e-6	-4.713605125019033e-20	4.6483864241715754e-21	6.724562434229789e-13	3.1655026962723874e-12	4.6274641703754724e-12
19100000	0.004997152746419473	1.75541972108471e-49	-3.4846915143950286e-51	1.2236169831375334e-9	2.5066050496911452e-15	5.692051459163633e-6	-4.713605117199646e-20	4.6483864241715754e-21	6.724562434229789e-13	3.1655026962723874e-12	4.6274641703754724e-12
19200000	0.004997152746419473	1.75541972108471e-49	-3.502980414441105e-51	1.2236169831375334e-9	2.5066050496911452e-15	5.692051459163633e-6	-4.7136051093802584e-20	4.6483864241715754e-21	6.724562434229789e-13	3.1655026962723874e-12	4.6274641703754724e-12
19300000	0.004997152746419473	1.75541972108471e-49	-3.521269314487177e-51	1.2236169831375334e-9	2.5066050496911452e-15	5.692051459163633e-6	-4.7136051015608715e-20	4.6483864241715754e-21	6.724562434229789e-13	3.1655026962723874e-12	4.6274641703754724e-12
19400000	0.004997152746419473	1.75541972108471e-49	-3.539558214533245e-51	1.2236169831375334e-9	2.5066050496911452e-15	5.692051459163633e-6	-4.7136050937414845e-20	4.6483864241715754e-21	6.724562434229789e-13	3.1655026962723874e-12	4.6274641703754724e-12
19500000	0.004997152746419473	1.75541972108471e-49	-3.55784711457931e-51	1.2236169831375334e-9	2.5066050496911452e-15	5.692051459163633e-6	-4.7136050859220976e-20	4.6483864241715754e-21	6.724562434229789e-13	3.1655026962723874e-12	4.6274641703754724e-12
19600000	0.004997152746419473	1.75541972108471e-49	-3.5761360146253703e-51	1.2236169831375334e-9	2.5066050496911452e-15	5.692051459163633e-6	-4.71360507810271e-20	4.6483864241715754e-21	6.724562434229789e-13	3.1655026962723874e-12	4.6274641703754724e-12
19700000	0.004997152746419473	1.75541972108471e-49	-3.594424914671427e-51	1.2236169831375334e-9	2.5066050496911452e-15	5.692051459163633e-6	-4.713605070283323e-20	4.6483864241715754e-21	6.724562434229789e-13	3.1655026962723874e-12	4.6274641703754724e-12
19800000	0.004997152746419473	1.75541972108471e-49	-3.6127138147174806e-51	1.2236169831375334e-9	2.5066050496911452e-15	5.692051459163633e-6	-4.713605062463936e-20	4.6483864241715754e-21	6.724562434229789e-13	3.1655026962723874e-12	4.6274641703754724e-12
19900000	0.004997152746419473	1.75541972108471e-49	-3.6310027147635305e-51	1.2236169831375334e-9	2.5066050496911452e-15	5.692051459163633e-6	-4.713605054644549e-20	4.6483864241715754e-21	6.724562434229789e-13	3.1655026962723874e-12	4.6274641703754724e-12
20000000	0.004997152746419473	1.75541972108471e-49	-3.6492916148095773e-51	1.2236169831375334e-9	2.5066050496911452e-15	5.692051459163633e-6	-4.713605046825162e-20	4.6483864241715754e-21	6.724562434229789e-13	3.1655026962723874e-12	4.6274641703754724e-12
20100000	0.004997152746419473	1.75541972108471e-49	-3.6675805148556206e-51	1.2236169831375334e-9	2.5066050496911452e-15	5.692051459163633e-6	-4.713605039005775e-20	4.6483864241715754e-21	6.724562434229789e-13	3.1655026962723874e-12	4.6274641703754724e-12
20200000	0.004997152746419473	1.75541972108471e-49	-3.68586941490166e-51	1.2236169831375334e-9	2.5066050496911452e-15	5.692051459163633e-6	-4.7136050311863874e-20	4.6483864241715754e-21	6.724562434229789e-13	3.1655026962723874e-12	4.6274641703754724e-12
20300000	0.004997152746419473	1.75541972108471e-49	-3.7041583149476965e-51	1.2236169831375334e-9	2.5066050496911452e-15	5.692051459163633e-6	-4.7136050233670005e-20	4.6483864241715754e-21	6.724562434229789e-13	3.1655026962723874e-12	4.6274641703754724e-12
20400000	0.004997152746419473	1.75541972108471e-49	-3.7224472149937297e-51	1.2236169831375334e-9	2.5066050496911452e-15	5.692051459163633e-6	-4.7136050155476136e-20	4.6483864241715754e-21	6.724562434229789e-13	3.1655026962723874e-12	4.6274641703754724e-12
20500000	0.004997152746419473	1.75541972108471e-49	-3.7407361150397605e-51	1.2236169831375334e-9	2.5066050496911452e-15	5.692051459163633e-6	-4.713605007728226e-20	4.6483864241715754e-21	6.724562434229789e-13	3.1655026962723874e-12	4.6274641703754724e-12
20600000	0.004997152746419473	1.75541972108471e-49	-3.759025015085787e-51	1.2236169831375334e-9	2.5066050496911452e-15	5.692051459163633e-6	-4.713604999908839e-20	4.6483864241715754e-21	6.724562434229789e-13	3.1655026962723874e-12	4.6274641703754724e-12
20700000	0.004997152746419473	1.75541972108471e-49	-3.7773139151318115e-51	1.2236169831375334e-9	2.5066050496911452e-15	5.692051459163633e-6	-4.713604992089452e-20	4.6483864241715754e-21	6.724562434229789e-13	3.1655026962723874e-12	4.6274641703754724e-12
20800000	0.004997152746419473	1.75541972108471e-49	-3.7956028151778334e-51	1.2236169831375334e-9	2.5066050496911452e-15	5.692051459163633e-6	-4.7136049842700647e-20	4.6483864241715754e-21	6.724562434229789e-13	3.1655026962723874e-12	4.6274641703754724e-12
20900000	0.004997152746419473	1.75541972108471e-49	-3.813891715223852e-51	1.2236169831375334e-9	2.5066050496911452e-15	5.692051459163633e-6	-4.713604976450678e-20	4.6483864241715754e-21	6.724562434229789e-13	3.1655026962723874e-12	4.6274641703754724e-12
21000000	0.004997152746419473	1.75541972108471e-49	-3.832180615269868e-51	1.2236169831375334e-9	2.5066050496911452e-15	5.692051459163633e-6	-4.713604968631291e-20	4.6483864241715754e-21	6.724562434229789e-13	3.1655026962723874e-12	4.6274641703754724e-12
21100000	0.004997152746419473	1.7554197210847103e-49	-3.850469515315881e-51	1.2236169831375334e-9	2.5066050496911452e-15	5.692051459163633e-6	-4.7136049608119033e-20	4.6483864241715754e-21	6.724562434229789e-13	3.1655026962723874e-12	4.6274641703754724e-12
21200000	0.004997152746419473	1.7554197210847103e-49	-3.8687584153618915e-51	1.2236169831375334e-9	2.5066050496911452e-15	5.692051459163633e-6	-4.7136049529925164e-20	4.6483864241715754e-21	6.724562434229789e-13	3.1655026962723874e-12	4.6274641703754724e-12
21300000	0.004997152746419473	1.7554197210847103e-49	-3.8870473154079e-51	1.2236169831375334e-9	2.5066050496911452e-15	5.692051459163633e-6	-4.7136049451731295e-20	4.6483864241715754e-21	6.724562434229789e-13	3.1655026962723874e-12	4.6274641703754724e-12
21400000	0.004997152746419473	1.7554197210847103e-49	-3.9053362154539056e-51	1.2236169831375334e-9	2.5066050496911452e-15	5.692051459163633e-6	-4.713604937353742e-20	4.6483864241715754e-21	6.724562434229789e-13	3.1655026962723874e-12	4.6274641703754724e-12
21500000	0.004997152746419473	1.7554197210847103e-49	-3.9236251154999086e-51	1.2236169831375334e-9	2.5066050496911452e-15	5.692051459163633e-6	-4.713604929534355e-20	4.6483864241715754e-21	6.724562434229789e-13	3.1655026962723874e-12	4.6274641703754724e-12
21600000	0.004997152746419473	1.7554197210847103e-49	-3.94191401554591e-51	1.2236169831375334e-9	2.5066050496911452e-15	5.692051459163633e-6	-4.713604921714968e-20	4.6483864241715754e-21	6.724562434229789e-13	3.1655026962723874e-12	4.6274641703754724e-12
21700000	0.004997152746419473	1.7554197210847103e-49	-3.9602029155919085e-51	1.2236169831375334e-9	2.5066050496911452e-15	5.692051459163633e-6	-4.7136049138955806e-20	4.6483864241715754e-21	6.724562434229789e-13	3.1655026962723874e-12	4.6274641703754724e-12
21800000	0.004997152746419473	1.7554197210847103e-49	-3.9784918156379055e-51	1.2236169831375334e-9	2.5066050496911452e-15	5.692051459163633e-6	-4.713604906076194e-20	4.6483864241715754e-21	6.724562434229789e-13	3.1655026962723874e-12	4.6274641703754724e-12
21900000	0.004997152746419473	1.7554197210847103e-49	-3.9967807156839e-51	1.2236169831375334e-9	2.5066050496911452e-15	5.692051459163633e-6	-4.713604898256807e-20	4.6483864241715754e-21	6.724562434229789e-13	3.1655026962723874e-12	4.6274641703754724e-12
22000000	0.004997152746419473	1.7554197210847103e-49	-4.0150696157298924e-51	1.2236169831375334e-9	2.5066050496911452e-15	5.692051459163633e-6	-4.713604890437419e-20	4.6483864241715754e-21	6.724562434229789e-13	3.1655026962723874e-12	4.6274641703754724e-12
22100000	0.004997152746419473	1.7554197210847103e-49	-4.0333585157758834e-51	1.2236169831375334e-9	2.5066050496911452e-15	5.692051459163633e-6	-4.7136048826180324e-20	4.6483864241715754e-21	6.724562434229789e-13	3.1655026962723874e-12	4.6274641703754724e-12
22200000	0.004997152746419473	1.7554197210847103e-49	-4.051647415821872e-51	1.2236169831375334e-9	2.5066050496911452e-15	5.692051459163633e-6	-4.7136048747986454e-20	4.6483864241715754e-21	6.724562434229789e-13	3.1655026962723874e-12	4.6274641703754724e-12
22300000	0.004997152746419473	1.7554197210847103e-49	-4.0699363158678596e-51	1.2236169831375334e-9	2.5066050496911452e-15	5.692051459163633e-6	-4.7136048669792585e-20	4.6483864241715754e-21	6.724562434229789e-13	3.1655026962723874e-12	4.6274641703754724e-12
22400000	0.004997152746419473	1.7554197210847103e-49	-4.088225215913845e-51	1.2236169831375334e-9	2.5066050496911452e-15	5.692051459163633e-6	-4.713604859159871e-20	4.6483864241715754e-21	6.724562434229789e-13	3.1655026962723874e-12	4.6274641703754724e-12
22500000	0.004997152746419473	1.7554197210847103e-49	-4.106514115959828e-51	1.2236169831375334e-9	2.5066050496911452e-15	5.692051459163633e-6	-4.713604851340484e-20	4.6483864241715754e-21	6.724562434229789e-13	3.1655026962723874e-12	4.6274641703754724e-12
22600000	0.004997152746419473	1.7554197210847103e-49	-4.12480301600581e-51	1.2236169831375334e-9	2.5066050496911452e-15	5.692051459163633e-6	-4.713604843521097e-20	4.6483864241715754e-21	6.724562434229789e-13	3.1655026962723874e-12	4.6274641703754724e-12
22700000	0.004997152746419473	1.7554197210847103e-49	-4.143091916051791e-51	1.2236169831375334e-9	2.5066050496911452e-15	5.692051459163633e-6	-4.7136048357017097e-20	4.6483864241715754e-21	6.724562434229789e-13	3.1655026962723874e-12	4.6274641703754724e-12
22800000	0.004997152746419473	1.7554197210847103e-49	-4.1613808160977705e-51	1.2236169831375334e-9	2.5066050496911452e-15	5.692051459163633e-6	-4.713604827882323e-20	4.6483864241715754e-21	6.724562434229789e-13	3.1655026962723874e-12	4.6274641703754724e-12
22900000	0.004997152746419473	1.7554197210847103e-49	-4.179669716143748e-51	1.2236169831375334e-9	2.5066050496911452e-15	5.692051459163633e-6	-4.713604820062936e-20	4.6483864241715754e-21	6.724562434229789e-13	3.1655026962723874e-12	4.6274641703754724e-12
23000000	0.004997152746419473	1.7554197210847103e-49	-4.1979586161897247e-51	1.2236169831375334e-9	2.5066050496911452e-15	5.692051459163633e-6	-4.7136048122435483e-20	4.6483864241715754e-21	6.724562434229789e-13	3.1655026962723874e-12	4.6274641703754724e-12
23100000	0.004997152746419473	1.7554197210847103e-49	-4.2162475162357003e-51	1.2236169831375334e-9	2.5066050496911452e-15	5.692051459163633e-6	-4.7136048044241614e-20	4.6483864241715754e-21	6.724562434229789e-13	3.1655026962723874e-12	4.6274641703754724e-12
23200000	0.004997152746419473	1.7554197210847103e-49	-4.234536416281675e-51	1.2236169831375334e-9	2.5066050496911452e-15	5.692051459163633e-6	-4.7136047966047745e-20	4.6483864241715754e-21	6.724562434229789e-13	3.1655026962723874e-12	4.6274641703754724e-12
23300000	0.004997152746419473	1.7554197210847103e-49	-4.252825316327648e-51	1.2236169831375334e-9	2.5066050496911452e-15	5.692051459163633e-6	-4.713604788785387e-20	4.6483864241715754e-21	6.724562434229789e-13	3.1655026962723874e-12	4.6274641703754724e-12
23400000	0.004997152746419473	1.7554197210847103e-49	-4.27111421637362e-51	1.2236169831375334e-9	2.5066050496911452e-15	5.692051459163633e-6	-4.713604780966e-20	4.6483864241715754e-21	6.724562434229789e-13	3.1655026962723874e-12	4.6274641703754724e-12
23500000	0.004997152746419473	1.7554197210847103e-49	-4.2894031164195916e-51	1.2236169831375334e-9	2.5066050496911452e-15	5.692051459163633e-6	-4.713604773146613e-20	4.6483864241715754e-21	6.724562434229789e-13	3.1655026962723874e-12	4.6274641703754724e-12
23600000	0.004997152746419473	1.7554197210847103e-49	-4.307692016465562e-51	1.2236169831375334e-9	2.5066050496911452e-15	5.692051459163633e-6	-4.7136047653272256e-20	4.6483864241715754e-21	6.724562434229789e-13	3.165502696272388e-12	4.6274641703754724e-12
23700000	0.004997152746419473	1.7554197210847103e-49	-4.3259809165115316e-51	1.2236169831375334e-9	2.5066050496911452e-15	5.692051459163633e-6	-4.7136047575078387e-20	4.6483864241715754e-21	6.724562434229789e-13	3.165502696272388e-12	4.6274641703754724e-12
23800000	0.004997152746419473	1.7554197210847103e-49	-4.3442698165575007e-51	1.2236169831375334e-9	2.5066050496911452e-15	5.692051459163633e-6	-4.713604749688452e-20	4.6483864241715754e-21	6.724562434229789e-13	3.165502696272388e-12	4.6274641703754724e-12
23900000	0.004997152746419473	1.7554197210847103e-49	-4.362558716603469e-51	1.2236169831375334e-9	2.5066050496911452e-15	5.692051459163633e-6	-4.713604741869064e-20	4.6483864241715754e-21	6.724562434229789e-13	3.165502696272388e-12	4.6274641703754724e-12
24000000	0.004997152746419473	1.7554197210847103e-49	-4.380847616649437e-51	1.2236169831375334e-9	2.5066050496911452e-15	5.692051459163633e-6	-4.7136047340496773e-20	4.6483864241715754e-21	6.724562434229789e-13	3.165502696272388e-12	4.6274641703754724e-12
24100000	0.004997152746419473	1.7554197210847103e-49	-4.3991365166954044e-51	1.2236169831375334e-9	2.5066050496911452e-15	5.692051459163633e-6	-4.7136047262302904e-20	4.6483864241715754e-21	6.724562434229789e-13	3.165502696272388e-12	4.6274641703754724e-12
24200000	0.004997152746419473	1.7554197210847103e-49	-4.417425416741371e-51	1.2236169831375334e-9	2.5066050496911452e-15	5.692051459163633e-6	-4.713604718410903e-20	4.6483864241715754e-21	6.724562434229789e-13	3.165502696272388e-12	4.6274641703754724e-12
24300000	0.004997152746419473	1.7554197210847103e-49	-4.435714316787338e-51	1.2236169831375336e-9	2.5066050496911452e-15	5.692051459163633e-6	-4.713604710591516e-20	4.6483864241715754e-21	6.724562434229789e-13	3.165502696272388e-12	4.6274641703754724e-12
24400000	0.004997152746419473	1.7554197210847103e-49	-4.4540032168333046e-51	1.2236169831375336e-9	2.5066050496911452e-15	5.692051459163633e-6	-4.713604702772129e-20	4.6483864241715754e-21	6.724562434229789e-13	3.165502696272388e-12	4.6274641703754724e-12
24500000	0.004997152746419473	1.7554197210847103e-49	-4.472292116879271e-51	1.2236169831375336e-9	2.5066050496911452e-15	5.692051459163633e-6	-4.7136046949527415e-20	4.6483864241715754e-21	6.724562434229789e-13	3.165502696272388e-12	4.6274641703754724e-12
24600000	0.004997152746419473	1.7554197210847103e-49	-4.490581016925237e-51	1.2236169831375336e-9	2.5066050496911452e-15	5.692051459163633e-6	-4.7136046871333546e-20	4.6483864241715754e-21	6.724562434229789e-13	3.165502696272388e-12	4.6274641703754724e-12
24700000	0.004997152746419473	1.7554197210847103e-49	-4.508869916971203e-51	1.2236169831375336e-9	2.5066050496911456e-15	5.692051459163633e-6	-4.713604679313968e-20	4.6483864241715754e-21	6.724562434229789e-13	3.165502696272388e-12	4.6274641703754724e-12
24800000	0.004997152746419473	1.7554197210847103e-49	-4.527158817017169e-51	1.2236169831375336e-9	2.5066050496911456e-15	5.692051459163633e-6	-4.71360467149458e-20	4.6483864241715754e-21	6.724562434229789e-13	3.165502696272388e-12	4.6274641703754724e-12
24900000	0.004997152746419473	1.7554197210847103e-49	-4.5454477170631353e-51	1.2236169831375336e-9	2.5066050496911456e-15	5.692051459163633e-6	-4.713604663675193e-20	4.6483864241715754e-21	6.724562434229789e-13	3.165502696272388e-12	4.6274641703754724e-12
25000000	0.004997152746419473	1.7554197210847103e-49	-4.5637366171091015e-51	1.2236169831375336e-9	2.5066050496911456e-15	5.692051459163633e-6	-4.7136046558558064e-20	4.6483864241715754e-21	6.724562434229789e-13	3.165502696272388e-12	4.6274641703754724e-12
25100000	0.004997152746419473	1.7554197210847103e-49	-4.582025517155068e-51	1.2236169831375336e-9	2.5066050496911456e-15	5.692051459163633e-6	-4.7136046480364194e-20	4.6483864241715754e-21	6.724562434229789e-13	3.165502696272388e-12	4.6274641703754724e-12
25200000	0.004997152746419473	1.7554197210847103e-49	-4.6003144172010355e-51	1.2236169831375336e-9	2.5066050496911456e-15	5.692051459163633e-6	-4.713604640217032e-20	4.6483864241715754e-21	6.724562434229789e-13	3.165502696272388e-12	4.6274641703754724e-12
25300000	0.004997152746419473	1.7554197210847103e-49	-4.618603317247003e-51	1.2236169831375336e-9	2.5066050496911456e-15	5.692051459163633e-6	-4.713604632397645e-20	4.6483864241715754e-21	6.724562434229789e-13	3.165502696272388e-12	4.6274641703754724e-12
25400000	0.004997152746419473	1.7554197210847103e-49	-4.636892217292971e-51	1.2236169831375336e-9	2.5066050496911456e-15	5.692051459163633e-6	-4.713604624578258e-20	4.6483864241715754e-21	6.724562434229789e-13	3.165502696272388e-12	4.6274641703754724e-12
25500000	0.004997152746419473	1.7554197210847103e-49	-4.6551811173389393e-51	1.2236169831375336e-9	2.5066050496911456e-15	5.692051459163633e-6	-4.7136046167588706e-20	4.6483864241715754e-21	6.724562434229789e-13	3.165502696272388e-12	4.6274641703754724e-12
25600000	0.004997152746419473	1.7554197210847103e-49	-4.673470017384908e-51	1.2236169831375336e-9	2.5066050496911456e-15	5.692051459163633e-6	-4.7136046089394836e-20	4.6483864241715754e-21	6.724562434229789e-13	3.165502696272388e-12	4.6274641703754724e-12
25700000	0.004997152746419473	1.7554197210847103e-49	-4.691758917430878e-51	1.2236169831375336e-9	2.5066050496911456e-15	5.692051459163633e-6	-4.713604601120097e-20	4.6483864241715754e-21	6.724562434229789e-13	3.165502696272388e-12	4.6274641703754724e-12
25800000	0.004997152746419473	1.7554197210847103e-49	-4.7100478174768484e-51	1.2236169831375336e-9	2.5066050496911456e-15	5.692051459163633e-6	-4.713604593300709e-20	4.6483864241715754e-21	6.724562434229789e-13	3.165502696272388e-12	4.6274641703754724e-12
25900000	0.004997152746419473	1.7554197210847107e-49	-4.72833671752282e-51	1.2236169831375336e-9	2.5066050496911456e-15	5.692051459163633e-6	-4.713604585481322e-20	4.6483864241715754e-21	6.724562434229789e-13	3.165502696272388e-12	4.6274641703754724e-12
26000000	0.004997152746419473	1.7554197210847107e-49	-4.746625617568792e-51	1.2236169831375336e-9	2.5066050496911456e-15	5.692051459163633e-6	-4.7136045776619354e-20	4.6483864241715754e-21	6.724562434229789e-13	3.165502696272388e-12	4.6274641703754724e-12
26100000	0.004997152746419473	1.7554197210847107e-49	-4.764914517614765e-51	1.2236169831375336e-9	2.5066050496911456e-15	5.692051459163633e-6	-4.713604569842548e-20	4.6483864241715754e-21	6.724562434229789e-13	3.165502696272388e-12	4.6274641703754724e-12
26200000	0.004997152746419473	1.7554197210847107e-49	-4.783203417660739e-51	1.2236169831375336e-9	2.5066050496911456e-15	5.692051459163633e-6	-4.713604562023161e-20	4.6483864241715754e-21	6.724562434229789e-13	3.165502696272388e-12	4.6274641703754724e-12
26300000	0.004997152746419473	1.7554197210847107e-49	-4.801492317706715e-51	1.2236169831375336e-9	2.5066050496911456e-15	5.692051459163633e-6	-4.713604554203774e-20	4.6483864241715754e-21	6.724562434229789e-13	3.165502696272388e-12	4.6274641703754724e-12
26400000	0.004997152746419473	1.7554197210847107e-49	-4.819781217752691e-51	1.2236169831375336e-9	2.5066050496911456e-15	5.692051459163633e-6	-4.7136045463843865e-20	4.6483864241715754e-21	6.724562434229789e-13	3.165502696272388e-12	4.6274641703754724e-12
26500000	0.004997152746419473	1.7554197210847107e-49	-4.838070117798669e-51	1.2236169831375336e-9	2.5066050496911456e-15	5.692051459163633e-6	-4.7136045385649996e-20	4.6483864241715754e-21	6.724562434229789e-13	3.165502696272388e-12	4.6274641703754724e-12
26600000	0.004997152746419473	1.7554197210847107e-49	-4.856359017844648e-51	1.2236169831375336e-9	2.5066050496911456e-15	5.692051459163633e-6	-4.7136045307456127e-20	4.6483864241715754e-21	6.724562434229789e-13	3.165502696272388e-12	4.6274641703754724e-12
26700000	0.004997152746419473	1.7554197210847107e-49	-4.8746479178906285e-51	1.2236169831375336e-9	2.5066050496911456e-15	5.692051459163633e-6	-4.713604522926225e-20	4.6483864241715754e-21	6.724562434229789e-13	3.165502696272388e-12	4.6274641703754724e-12
26800000	0.004997152746419473	1.7554197210847107e-49	-4.8929368179366107e-51	1.2236169831375336e-9	2.5066050496911456e-15	5.692051459163633e-6	-4.713604515106838e-20	4.6483864241715754e-21	6.724562434229789e-13	3.165502696272388e-12	4.6274641703754724e-12
26900000	0.004997152746419473	1.7554197210847107e-49	-4.9112257179825946e-51	1.2236169831375336e-9	2.5066050496911456e-15	5.692051459163633e-6	-4.7136045072874513e-20	4.6483864241715754e-21	6.724562434229789e-13	3.165502696272388e-12	4.6274641703754724e-12
27000000	0.004997152746419473	1.7554197210847107e-49	-4.92951461802858e-51	1.2236169831375336e-9	2.5066050496911456e-15	5.692051459163633e-6	-4.713604499468064e-20	4.6483864241715754e-21	6.724562434229789e-13	3.165502696272388e-12	4.6274641703754724e-12
27100000	0.004997152746419473	1.7554197210847107e-49	-4.9478035180745667e-51	1.2236169831375336e-9	2.5066050496911456e-15	5.692051459163633e-6	-4.713604491648677e-20	4.6483864241715754e-21	6.724562434229789e-13	3.165502696272388e-12	4.6274641703754724e-12
27200000	0.004997152746419473	1.7554197210847107e-49	-4.9660924181205554e-51	1.2236169831375336e-9	2.5066050496911456e-15	5.692051459163633e-6	-4.71360448382929e-20	4.6483864241715754e-21	6.724562434229789e-13	3.165502696272388e-12	4.6274641703754724e-12
27300000	0.004997152746419473	1.7554197210847107e-49	-4.9843813181665464e-51	1.2236169831375336e-9	2.5066050496911456e-15	5.692051459163633e-6	-4.713604476009903e-20	4.6483864241715754e-21	6.724562434229789e-13	3.165502696272388e-12	4.6274641703754724e-12
27400000	0.004997152746419473	1.7554197210847107e-49	-5.0026702182125387e-51	1.2236169831375336e-9	2.5066050496911456e-15	5.692051459163633e-6	-4.7136044681905155e-20	4.6483864241715754e-21	6.724562434229789e-13	3.165502696272388e-12	4.6274641703754724e-12
27500000	0.004997152746419473	1.7554197210847107e-49	-5.0209591182585333e-51	1.2236169831375336e-9	2.5066050496911456e-15	5.692051459163633e-6	-4.7136044603711286e-20	4.6483864241715754e-21	6.724562434229789e-13	3.165502696272388e-12	4.6274641703754724e-12
27600000	0.004997152746419473	1.7554197210847107e-49	-5.03924801830453e-51	1.2236169831375336e-9	2.5066050496911456e-15	5.692051459163633e-6	-4.7136044525517417e-20	4.6483864241715754e-21	6.724562434229789e-13	3.165502696272388e-12	4.6274641703754724e-12
27700000	0.004997152746419473	1.7554197210847107e-49	-5.0575369183505285e-51	1.2236169831375336e-9	2.5066050496911456e-15	5.692051459163633e-6	-4.713604444732354e-20	4.6483864241715754e-21	6.724562434229789e-13	3.165502696272388e-12	4.6274641703754724e-12
27800000	0.004997152746419473	1.7554197210847107e-49	-5.0758258183965296e-51	1.2236169831375336e-9	2.5066050496911456e-15	5.692051459163633e-6	-4.713604436912967e-20	4.6483864241715754e-21	6.724562434229789e-13	3.165502696272388e-12	4.6274641703754724e-12
27900000	0.004997152746419473	1.7554197210847107e-49	-5.0941147184425326e-51	1.2236169831375336e-9	2.5066050496911456e-15	5.692051459163633e-6	-4.7136044290935803e-20	4.6483864241715754e-21	6.724562434229789e-13	3.165502696272388e-12	4.6274641703754724e-12
28000000	0.004997152746419473	1.7554197210847107e-49	-5.1124036184885385e-51	1.2236169831375336e-9	2.5066050496911456e-15	5.692051459163633e-6	-4.713604421274193e-20	4.6483864241715754e-21	6.724562434229789e-13	3.165502696272388e-12	4.6274641703754724e-12
28100000	0.004997152746419473	1.7554197210847107e-49	-5.130692518534542e-51	1.2236169831375336e-9	2.5066050496911456e-15	5.692051459163633e-6	-4.713604413454806e-20	4.6483864241715754e-21	6.724562434229789e-13	3.165502696272388e-12	4.6274641703754724e-12
28200000	0.004997152746419473	1.7554197210847107e-49	-5.148981418580541e-51	1.2236169831375336e-9	2.5066050496911456e-15	5.692051459163633e-6	-4.713604405635419e-20	4.6483864241715754e-21	6.724562434229789e-13	3.165502696272388e-12	4.6274641703754724e-12
28300000	0.004997152746419473	1.7554197210847107e-49	-5.167270318626534e-51	1.2236169831375336e-9	2.5066050496911456e-15	5.692051459163633e-6	-4.7136043978160315e-20	4.6483864241715754e-21	6.724562434229789e-13	3.165502696272388e-12	4.6274641703754724e-12
28400000	0.004997152746419473	1.7554197210847107e-49	-5.185559218672524e-51	1.2236169831375336e-9	2.5066050496911456e-15	5.692051459163633e-6	-4.7136043899966446e-20	4.6483864241715754e-21	6.724562434229789e-13	3.165502696272388e-12	4.6274641703754724e-12
28500000	0.004997152746419473	1.7554197210847107e-49	-5.2038481187185086e-51	1.2236169831375336e-9	2.5066050496911456e-15	5.692051459163633e-6	-4.7136043821772576e-20	4.6483864241715754e-21	6.724562434229789e-13	3.165502696272388e-12	4.6274641703754724e-12
28600000	0.004997152746419473	1.7554197210847107e-49	-5.2221370187644884e-51	1.2236169831375336e-9	2.5066050496911456e-15	5.692051459163633e-6	-4.71360437435787e-20	4.6483864241715754e-21	6.724562434229789e-13	3.165502696272388e-12	4.6274641703754724e-12
28700000	0.004997152746419473	1.7554197210847107e-49	-5.2404259188104647e-51	1.2236169831375336e-9	2.5066050496911456e-15	5.692051459163633e-6	-4.713604366538483e-20	4.6483864241715754e-21	6.724562434229789e-13	3.165502696272388e-12	4.6274641703754724e-12
28800000	0.004997152746419473	1.7554197210847107e-49	-5.258714818856436e-51	1.2236169831375336e-9	2.5066050496911456e-15	5.692051459163633e-6	-4.713604358719096e-20	4.6483864241715754e-21	6.724562434229789e-13	3.165502696272388e-12	4.6274641703754724e-12
28900000	0.004997152746419473	1.7554197210847107e-49	-5.2770037189024035e-51	1.2236169831375336e-9	2.5066050496911456e-15	5.692051459163633e-6	-4.713604350899709e-20	4.6483864241715754e-21	6.724562434229789e-13	3.165502696272388e-12	4.6274641703754724e-12
29000000	0.004997152746419473	1.7554197210847107e-49	-5.2952926189483666e-51	1.2236169831375336e-9	2.5066050496911456e-15	5.692051459163633e-6	-4.713604343080322e-20	4.6483864241715754e-21	6.724562434229789e-13	3.165502696272388e-12	4.6274641703754724e-12
29100000	0.004997152746419473	1.7554197210847107e-49	-5.3135815189943257e-51	1.2236169831375336e-9	2.5066050496911456e-15	5.692051459163633e-6	-4.713604335260935e-20	4.6483864241715754e-21	6.724562434229789e-13	3.165502696272388e-12	4.6274641703754724e-12
29200000	0.004997152746419473	1.7554197210847107e-49	-5.3318704190402805e-51	1.2236169831375336e-9	2.5066050496911456e-15	5.692051459163633e-6	-4.7136043274415474e-20	4.6483864241715754e-21	6.724562434229789e-13	3.165502696272388e-12	4.6274641703754724e-12
29300000	0.004997152746419473	1.7554197210847107e-49	-5.350159319086231e-51	1.2236169831375336e-9	2.5066050496911456e-15	5.692051459163633e-6	-4.7136043196221605e-20	4.6483864241715754e-21	6.724562434229789e-13	3.165502696272388e-12	4.6274641703754724e-12
29400000	0.004997152746419473	1.7554197210847107e-49	-5.368448219132178e-51	1.2236169831375336e-9	2.5066050496911456e-15	5.692051459163633e-6	-4.7136043118027736e-20	4.6483864241715754e-21	6.724562434229789e-13	3.165502696272388e-12	4.6274641703754724e-12
29500000	0.004997152746419473	1.7554197210847107e-49	-5.386737119178122e-51	1.2236169831375336e-9	2.5066050496911456e-15	5.692051459163633e-6	-4.7136043039833867e-20	4.6483864241715754e-21	6.724562434229789e-13	3.165502696272388e-12	4.6274641703754724e-12
29600000	0.004997152746419473	1.7554197210847107e-49	-5.405026019224062e-51	1.2236169831375336e-9	2.5066050496911456e-15	5.692051459163633e-6	-4.713604296163999e-20	4.6483864241715754e-21	6.724562434229789e-13	3.165502696272388e-12	4.6274641703754724e-12
29700000	0.004997152746419473	1.7554197210847107e-49	-5.423314919269997e-51	1.2236169831375336e-9	2.5066050496911456e-15	5.692051459163633e-6	-4.713604288344612e-20	4.6483864241715754e-21	6.724562434229789e-13	3.165502696272388e-12	4.6274641703754724e-12
29800000	0.004997152746419473	1.7554197210847107e-49	-5.44160381931593e-51	1.2236169831375336e-9	2.5066050496911456e-15	5.692051459163633e-6	-4.7136042805252253e-20	4.6483864241715754e-21	6.724562434229789e-13	3.165502696272388e-12	4.6274641703754724e-12
29900000	0.004997152746419473	1.7554197210847107e-49	-5.459892719361858e-51	1.2236169831375336e-9	2.5066050496911456e-15	5.692051459163633e-6	-4.713604272705838e-20	4.6483864241715754e-21	6.724562434229789e-13	3.165502696272388e-12	4.6274641703754724e-12
30000000	0.004997152746419473	1.7554197210847107e-49	-5.478181619407784e-51	1.2236169831375336e-9	2.5066050496911456e-15	5.692051459163633e-6	-4.713604264886451e-20	4.6483864241715754e-21	6.724562434229789e-13	3.165502696272388e-12	4.6274641703754724e-12
30100000	0.004997152746419473	1.7554197210847107e-49	-5.496470519453706e-51	1.2236169831375336e-9	2.5066050496911456e-15	5.692051459163633e-6	-4.713604257067064e-20	4.6483864241715754e-21	6.724562434229789e-13	3.165502696272388e-12	4.6274641703754724e-12
30200000	0.004997152746419473	1.7554197210847107e-49	-5.514759419499624e-51	1.2236169831375336e-9	2.5066050496911456e-15	5.692051459163633e-6	-4.7136042492476764e-20	4.6483864241715754e-21	6.724562434229789e-13	3.165502696272388e-12	4.6274641703754724e-12
30300000	0.004997152746419473	1.7554197210847107e-49	-5.533048319545539e-51	1.2236169831375336e-9	2.5066050496911456e-15	5.692051459163633e-6	-4.7136042414282895e-20	4.6483864241715754e-21	6.724562434229789e-13	3.165502696272388e-12	4.6274641703754724e-12
30400000	0.004997152746419473	1.7554197210847107e-49	-5.551337219591452e-51	1.2236169831375336e-9	2.5066050496911456e-15	5.692051459163633e-6	-4.7136042336089026e-20	4.6483864241715754e-21	6.724562434229789e-13	3.165502696272388e-12	4.6274641703754724e-12
30500000	0.004997152746419473	1.7554197210847107e-49	-5.569626119637361e-51	1.2236169831375336e-9	2.5066050496911456e-15	5.692051459163633e-6	-4.713604225789515e-20	4.6483864241715754e-21	6.724562434229789e-13	3.165502696272388e-12	4.6274641703754724e-12
30600000	0.004997152746419473	1.7554197210847107e-49	-5.587915019683268e-51	1.2236169831375336e-9	2.5066050496911456e-15	5.692051459163633e-6	-4.713604217970128e-20	4.6483864241715754e-21	6.724562434229789e-13	3.165502696272388e-12	4.6274641703754724e-12
30700000	0.004997152746419473	1.7554197210847107e-49	-5.606203919729171e-51	1.2236169831375336e-9	2.5066050496911456e-15	5.692051459163633e-6	-4.713604210150741e-20	4.6483864241715754e-21	6.724562434229789e-13	3.165502696272388e-12	4.6274641703754724e-12
30800000	0.004997152746419473	1.7554197210847107e-49	-5.62449281977507e-51	1.2236169831375336e-9	2.5066050496911456e-15	5.692051459163633e-6	-4.713604202331354e-20	4.6483864241715754e-21	6.724562434229789e-13	3.165502696272388e-12	4.6274641703754724e-12
30900000	0.004997152746419473	1.7554197210847107e-49	-5.642781719820968e-51	1.2236169831375336e-9	2.5066050496911456e-15	5.692051459163633e-6	-4.713604194511967e-20	4.6483864241715754e-21	6.724562434229789e-13	3.165502696272388e-12	4.6274641703754724e-12
31000000	0.004997152746419473	1.7554197210847107e-49	-5.661070619866863e-51	1.2236169831375336e-9	2.5066050496911456e-15	5.692051459163633e-6	-4.71360418669258e-20	4.6483864241715754e-21	6.724562434229789e-13	3.165502696272388e-12	4.6274641703754724e-12
31100000	0.004997152746419473	1.7554197210847107e-49	-5.679359519912755e-51	1.2236169831375336e-9	2.5066050496911456e-15	5.692051459163633e-6	-4.7136041788731924e-20	4.6483864241715754e-21	6.724562434229789e-13	3.165502696272388e-12	4.6274641703754724e-12
31200000	0.004997152746419473	1.7554197210847107e-49	-5.697648419958644e-51	1.2236169831375336e-9	2.5066050496911456e-15	5.692051459163633e-6	-4.7136041710538055e-20	4.6483864241715754e-21	6.724562434229789e-13	3.165502696272388e-12	4.6274641703754724e-12
31300000	0.004997152746419473	1.7554197210847107e-49	-5.715937320004531e-51	1.2236169831375336e-9	2.5066050496911456e-15	5.692051459163633e-6	-4.7136041632344185e-20	4.6483864241715754e-21	6.724562434229789e-13	3.165502696272388e-12	4.6274641703754724e-12
31400000	0.004997152746419473	1.7554197210847107e-49	-5.734226220050416e-51	1.2236169831375336e-9	2.5066050496911456e-15	5.692051459163633e-6	-4.713604155415031e-20	4.6483864241715754e-21	6.724562434229789e-13	3.165502696272388e-12	4.6274641703754724e-12
31500000	0.004997152746419473	1.7554197210847107e-49	-5.752515120096298e-51	1.2236169831375336e-9	2.5066050496911456e-15	5.692051459163633e-6	-4.713604147595644e-20	4.6483864241715754e-21	6.724562434229789e-13	3.165502696272388e-12	4.6274641703754724e-12
31600000	0.004997152746419473	1.7554197210847107e-49	-5.770804020142179e-51	1.2236169831375336e-9	2.5066050496911456e-15	5.692051459163633e-6	-4.713604139776257e-20	4.6483864241715754e-21	6.724562434229789e-13	3.165502696272388e-12	4.6274641703754724e-12
31700000	0.004997152746419473	1.7554197210847107e-49	-5.789092920188056e-51	1.2236169831375336e-9	2.5066050496911456e-15	5.692051459163633e-6	-4.7136041319568697e-20	4.6483864241715754e-21	6.724562434229789e-13	3.165502696272388e-12	4.6274641703754724e-12
31800000	0.004997152746419473	1.7554197210847107e-49	-5.807381820233932e-51	1.2236169831375336e-9	2.5066050496911456e-15	5.692051459163633e-6	-4.713604124137483e-20	4.6483864241715754e-21	6.724562434229789e-13	3.165502696272388e-12	4.6274641703754724e-12
31900000	0.004997152746419473	1.7554197210847107e-49	-5.825670720279805e-51	1.2236169831375336e-9	2.5066050496911456e-15	5.692051459163633e-6	-4.713604116318096e-20	4.6483864241715754e-21	6.724562434229789e-13	3.165502696272388e-12	4.6274641703754724e-12
32000000	0.004997152746419473	1.7554197210847107e-49	-5.843959620325677e-51	1.2236169831375336e-9	2.5066050496911456e-15	5.692051459163633e-6	-4.7136041084987083e-20	4.6483864241715754e-21	6.724562434229789e-13	3.165502696272388e-12	4.6274641703754724e-12
32100000	0.004997152746419473	1.7554197210847107e-49	-5.862248520371545e-51	1.2236169831375336e-9	2.5066050496911456e-15	5.692051459163633e-6	-4.7136041006793214e-20	4.6483864241715754e-21	6.724562434229789e-13	3.165502696272388e-12	4.6274641703754724e-12
32200000	0.004997152746419473	1.7554197210847107e-49	-5.880537420417413e-51	1.2236169831375336e-9	2.5066050496911456e-15	5.692051459163633e-6	-4.7136040928599345e-20	4.6483864241715754e-21	6.724562434229789e-13	3.165502696272388e-12	4.6274641703754724e-12
32300000	0.004997152746419473	1.7554197210847107e-49	-5.89882632046328e-51	1.2236169831375336e-9	2.5066050496911456e-15	5.692051459163633e-6	-4.7136040850405476e-20	4.6483864241715754e-21	6.724562434229789e-13	3.165502696272388e-12	4.6274641703754724e-12
32400000	0.004997152746419473	1.7554197210847107e-49	-5.917115220509144e-51	1.2236169831375336e-9	2.5066050496911456e-15	5.692051459163633e-6	-4.71360407722116e-20	4.6483864241715754e-21	6.724562434229789e-13	3.165502696272388e-12	4.6274641703754724e-12
32500000	0.004997152746419473	1.7554197210847107e-49	-5.935404120555006e-51	1.2236169831375336e-9	2.5066050496911456e-15	5.692051459163633e-6	-4.713604069401773e-20	4.6483864241715754e-21	6.724562434229789e-13	3.165502696272388e-12	4.6274641703754724e-12
32600000	0.004997152746419473	1.7554197210847107e-49	-5.953693020600867e-51	1.2236169831375336e-9	2.5066050496911456e-15	5.692051459163633e-6	-4.713604061582386e-20	4.6483864241715754e-21	6.724562434229789e-13	3.165502696272388e-12	4.6274641703754724e-12
32700000	0.004997152746419473	1.7554197210847107e-49	-5.971981920646727e-51	1.2236169831375336e-9	2.5066050496911456e-15	5.692051459163633e-6	-4.7136040537629987e-20	4.6483864241715754e-21	6.724562434229789e-13	3.165502696272388e-12	4.6274641703754724e-12
32800000	0.004997152746419473	1.7554197210847107e-49	-5.990270820692584e-51	1.2236169831375336e-9	2.5066050496911456e-15	5.692051459163633e-6	-4.713604045943612e-20	4.6483864241715754e-21	6.724562434229789e-13	3.165502696272388e-12	4.6274641703754724e-12
32900000	0.004997152746419473	1.7554197210847107e-49	-6.008559720738441e-51	1.2236169831375336e-9	2.5066050496911456e-15	5.692051459163633e-6	-4.713604038124225e-20	4.6483864241715754e-21	6.724562434229789e-13	3.165502696272388e-12	4.6274641703754724e-12
33000000	0.004997152746419473	1.7554197210847107e-49	-6.026848620784297e-51	1.2236169831375336e-9	2.5066050496911456e-15	5.692051459163633e-6	-4.7136040303048373e-20	4.6483864241715754e-21	6.724562434229789e-13	3.165502696272388e-12	4.6274641703754724e-12
33100000	0.004997152746419473	1.7554197210847107e-49	-6.045137520830152e-51	1.2236169831375336e-9	2.5066050496911456e-15	5.692051459163633e-6	-4.7136040224854504e-20	4.6483864241715754e-21	6.724562434229789e-13	3.165502696272388e-12	4.6274641703754724e-12
33200000	0.004997152746419473	1.7554197210847103e-49	-6.063426420876005e-51	1.2236169831375336e-9	2.5066050496911456e-15	5.692051459163633e-6	-4.7136040146660635e-20	4.6483864241715754e-21	6.724562434229789e-13	3.165502696272388e-12	4.6274641703754724e-12
33300000	0.004997152746419473	1.7554197210847103e-49	-6.081715320921857e-51	1.2236169831375336e-9	2.5066050496911456e-15	5.692051459163633e-6	-4.713604006846676e-20	4.6483864241715754e-21	6.724562434229789e-13	3.165502696272388e-12	4.6274641703754724e-12
33400000	0.004997152746419473	1.7554197210847103e-49	-6.100004220967708e-51	1.2236169831375336e-9	2.5066050496911456e-15	5.692051459163633e-6	-4.713603999027289e-20	4.6483864241715754e-21	6.724562434229789e-13	3.165502696272388e-12	4.6274641703754724e-12
33500000	0.004997152746419473	1.7554197210847103e-49	-6.118293121013558e-51	1.2236169831375336e-9	2.5066050496911456e-15	5.692051459163633e-6	-4.713603991207902e-20	4.6483864241715754e-21	6.724562434229789e-13	3.165502696272388e-12	4.6274641703754724e-12
33600000	0.004997152746419473	1.7554197210847103e-49	-6.136582021059408e-51	1.2236169831375336e-9	2.5066050496911456e-15	5.692051459163633e-6	-4.7136039833885146e-20	4.6483864241715754e-21	6.724562434229789e-13	3.165502696272388e-12	4.6274641703754724e-12
33700000	0.004997152746419473	1.7554197210847103e-49	-6.154870921105256e-51	1.2236169831375336e-9	2.5066050496911456e-15	5.692051459163633e-6	-4.713603975569128e-20	4.6483864241715754e-21	6.724562434229789e-13	3.165502696272388e-12	4.6274641703754724e-12
33800000	0.004997152746419473	1.7554197210847103e-49	-6.173159821151104e-51	1.2236169831375336e-9	2.5066050496911456e-15	5.692051459163633e-6	-4.713603967749741e-20	4.6483864241715754e-21	6.724562434229789e-13	3.165502696272388e-12	4.6274641703754724e-12
33900000	0.004997152746419473	1.7554197210847103e-49	-6.191448721196951e-51	1.2236169831375336e-9	2.5066050496911456e-15	5.692051459163633e-6	-4.713603959930353e-20	4.6483864241715754e-21	6.724562434229789e-13	3.165502696272388e-12	4.6274641703754724e-12
34000000	0.004997152746419473	1.7554197210847103e-49	-6.209737621242798e-51	1.2236169831375336e-9	2.5066050496911456e-15	5.692051459163633e-6	-4.7136039521109664e-20	4.6483864241715754e-21	6.724562434229789e-13	3.165502696272388e-12	4.6274641703754724e-12
34100000	0.004997152746419473	1.7554197210847103e-49	-6.228026521288644e-51	1.2236169831375336e-9	2.5066050496911456e-15	5.692051459163633e-6	-4.7136039442915794e-20	4.6483864241715754e-21	6.724562434229789e-13	3.165502696272388e-12	4.6274641703754724e-12
34200000	0.004997152746419473	1.7554197210847103e-49	-6.24631542133449e-51	1.2236169831375336e-9	2.5066050496911456e-15	5.692051459163633e-6	-4.713603936472192e-20	4.6483864241715754e-21	6.724562434229789e-13	3.165502696272388e-12	4.6274641703754724e-12
34300000	0.004997152746419473	1.7554197210847103e-49	-6.264604321380335e-51	1.2236169831375336e-9	2.5066050496911456e-15	5.692051459163633e-6	-4.713603928652805e-20	4.6483864241715754e-21	6.724562434229789e-13	3.165502696272388e-12	4.6274641703754724e-12
34400000	0.004997152746419473	1.7554197210847103e-49	-6.28289322142618e-51	1.2236169831375336e-9	2.5066050496911452e-15	5.692051459163633e-6	-4.713603920833418e-20	4.6483864241715754e-21	6.724562434229789e-13	3.165502696272388e-12	4.6274641703754724e-12
34500000	0.004997152746419473	1.7554197210847103e-49	-6.301182121472025e-51	1.2236169831375336e-9	2.5066050496911452e-15	5.692051459163633e-6	-4.7136039130140306e-20	4.6483864241715754e-21	6.724562434229789e-13	3.165502696272388e-12	4.6274641703754724e-12
34600000	0.004997152746419473	1.7554197210847103e-49	-6.31947102151787e-51	1.2236169831375336e-9	2.5066050496911452e-15	5.692051459163633e-6	-4.7136039051946437e-20	4.6483864241715754e-21	6.724562434229788e-13	3.165502696272388e-12	4.6274641703754724e-12
34700000	0.004997152746419473	1.7554197210847103e-49	-6.337759921563716e-51	1.2236169831375336e-9	2.5066050496911452e-15	5.692051459163633e-6	-4.713603897375257e-20	4.6483864241715754e-21	6.724562434229788e-13	3.165502696272388e-12	4.6274641703754724e-12
34800000	0.004997152746419473	1.7554197210847103e-49	-6.35604882160956e-51	1.2236169831375336e-9	2.5066050496911452e-15	5.692051459163633e-6	-4.713603889555869e-20	4.6483864241715754e-21	6.724562434229788e-13	3.165502696272388e-12	4.6274641703754724e-12
34900000	0.004997152746419473	1.7554197210847103e-49	-6.374337721655406e-51	1.2236169831375336e-9	2.5066050496911452e-15	5.692051459163633e-6	-4.7136038817364823e-20	4.6483864241715754e-21	6.724562434229788e-13	3.165502696272388e-12	4.6274641703754724e-12
35000000	0.004997152746419473	1.7554197210847103e-49	-6.392626621701251e-51	1.2236169831375336e-9	2.5066050496911452e-15	5.692051459163633e-6	-4.7136038739170954e-20	4.6483864241715754e-21	6.724562434229788e-13	3.165502696272388e-12	4.6274641703754724e-12
35100000	0.004997152746419473	1.7554197210847103e-49	-6.410915521747097e-51	1.2236169831375336e-9	2.5066050496911452e-15	5.692051459163633e-6	-4.7136038660977085e-20	4.6483864241715754e-21	6.724562434229788e-13	3.165502696272388e-12	4.6274641703754724e-12
35200000	0.004997152746419473	1.7554197210847103e-49	-6.429204421792942e-51	1.2236169831375336e-9	2.5066050496911452e-15	5.692051459163633e-6	-4.713603858278321e-20	4.6483864241715754e-21	6.724562434229788e-13	3.165502696272388e-12	4.6274641703754724e-12
35300000	0.004997152746419473	1.7554197210847103e-49	-6.447493321838788e-51	1.2236169831375336e-9	2.5066050496911452e-15	5.692051459163633e-6	-4.713603850458934e-20	4.6483864241715754e-21	6.724562434229788e-13	3.165502696272388e-12	4.6274641703754724e-12
35400000	0.004997152746419473	1.7554197210847103e-49	-6.465782221884636e-51	1.2236169831375336e-9	2.5066050496911452e-15	5.692051459163633e-6	-4.713603842639547e-20	4.6483864241715754e-21	6.724562434229788e-13	3.165502696272388e-12	4.6274641703754724e-12
35500000	0.004997152746419473	1.7554197210847103e-49	-6.484071121930483e-51	1.2236169831375336e-9	2.5066050496911452e-15	5.692051459163633e-6	-4.7136038348201596e-20	4.6483864241715754e-21	6.724562434229788e-13	3.165502696272388e-12	4.6274641703754724e-12
35600000	0.004997152746419473	1.7554197210847103e-49	-6.502360021976331e-51	1.2236169831375336e-9	2.5066050496911452e-15	5.692051459163633e-6	-4.7136038270007727e-20	4.6483864241715754e-21	6.724562434229788e-13	3.165502696272388e-12	4.6274641703754724e-12
35700000	0.004997152746419473	1.7554197210847103e-49	-6.520648922022179e-51	1.2236169831375336e-9	2.5066050496911452e-15	5.692051459163633e-6	-4.713603819181386e-20	4.6483864241715754e-21	6.724562434229788e-13	3.165502696272388e-12	4.6274641703754724e-12
35800000	0.004997152746419473	1.7554197210847103e-49	-6.538937822068029e-51	1.2236169831375336e-9	2.5066050496911452e-15	5.692051459163633e-6	-4.713603811361998e-20	4.6483864241715754e-21	6.724562434229788e-13	3.165502696272388e-12	4.6274641703754724e-12
35900000	0.004997152746419473	1.7554197210847103e-49	-6.557226722113879e-51	1.2236169831375336e-9	2.5066050496911452e-15	5.692051459163633e-6	-4.7136038035426113e-20	4.6483864241715754e-21	6.724562434229788e-13	3.165502696272388e-12	4.6274641703754724e-12
36000000	0.004997152746419473	1.7554197210847103e-49	-6.57551562215973e-51	1.2236169831375336e-9	2.5066050496911452e-15	5.692051459163633e-6	-4.7136037957232244e-20	4.6483864241715754e-21	6.724562434229788e-13	3.165502696272388e-12	4.6274641703754724e-12
36100000	0.004997152746419473	1.7554197210847103e-49	-6.593804522205582e-51	1.2236169831375336e-9	2.5066050496911452e-15	5.692051459163633e-6	-4.713603787903837e-20	4.6483864241715754e-21	6.724562434229788e-13	3.165502696272388e-12	4.6274641703754724e-12
36200000	0.004997152746419473	1.75541972108471e-49	-6.612093422251434e-51	1.2236169831375336e-9	2.5066050496911452e-15	5.692051459163633e-6	-4.71360378008445e-20	4.6483864241715754e-21	6.724562434229788e-13	3.165502696272388e-12	4.6274641703754724e-12
36300000	0.004997152746419473	1.75541972108471e-49	-6.630382322297289e-51	1.2236169831375336e-9	2.5066050496911452e-15	5.692051459163633e-6	-4.713603772265063e-20	4.6483864241715754e-21	6.724562434229788e-13	3.165502696272388e-12	4.6274641703754724e-12
36400000	0.004997152746419473	1.75541972108471e-49	-6.648671222343145e-51	1.2236169831375336e-9	2.5066050496911452e-15	5.692051459163633e-6	-4.7136037644456755e-20	4.6483864241715754e-21	6.724562434229788e-13	3.165502696272388e-12	4.6274641703754724e-12
36500000	0.004997152746419473	1.75541972108471e-49	-6.666960122389002e-51	1.2236169831375336e-9	2.5066050496911452e-15	5.692051459163633e-6	-4.7136037566262886e-20	4.6483864241715754e-21	6.724562434229788e-13	3.165502696272388e-12	4.6274641703754724e-12
36600000	0.004997152746419473	1.75541972108471e-49	-6.68524902243486e-51	1.2236169831375336e-9	2.5066050496911452e-15	5.692051459163633e-6	-4.713603748806902e-20	4.6483864241715754e-21	6.724562434229788e-13	3.165502696272388e-12	4.6274641703754724e-12
36700000	0.004997152746419473	1.75541972108471e-49	-6.703537922480719e-51	1.2236169831375336e-9	2.5066050496911452e-15	5.692051459163633e-6	-4.713603740987514e-20	4.6483864241715754e-21	6.724562434229788e-13	3.165502696272388e-12	4.6274641703754724e-12
36800000	0.004997152746419473	1.75541972108471e-49	-6.72182682252658e-51	1.2236169831375336e-9	2.5066050496911452e-15	5.692051459163633e-6	-4.713603733168127e-20	4.6483864241715754e-21	6.724562434229788e-13	3.165502696272388e-12	4.6274641703754724e-12
36900000	0.004997152746419473	1.75541972108471e-49	-6.740115722572442e-51	1.2236169831375336e-9	2.5066050496911452e-15	5.692051459163633e-6	-4.7136037253487404e-20	4.6483864241715754e-21	6.724562434229788e-13	3.165502696272388e-12	4.6274641703754724e-12
37000000	0.004997152746419473	1.75541972108471e-49	-6.758404622618306e-51	1.2236169831375336e-9	2.5066050496911452e-15	5.692051459163633e-6	-4.713603717529353e-20	4.6483864241715754e-21	6.724562434229788e-13	3.165502696272388e-12	4.6274641703754724e-12
37100000	0.004997152746419473	1.75541972108471e-49	-6.776693522664172e-51	1.2236169831375336e-9	2.5066050496911452e-15	5.692051459163633e-6	-4.713603709709966e-20	4.6483864241715754e-21	6.724562434229788e-13	3.165502696272388e-12	4.6274641703754724e-12
37200000	0.004997152746419473	1.75541972108471e-49	-6.794982422710039e-51	1.2236169831375336e-9	2.5066050496911452e-15	5.692051459163633e-6	-4.713603701890579e-20	4.6483864241715754e-21	6.724562434229788e-13	3.165502696272388e-12	4.6274641703754724e-12
37300000	0.004997152746419473	1.75541972108471e-49	-6.813271322755909e-51	1.2236169831375336e-9	2.5066050496911452e-15	5.692051459163633e-6	-4.713603694071192e-20	4.6483864241715754e-21	6.724562434229788e-13	3.165502696272388e-12	4.6274641703754724e-12
37400000	0.004997152746419473	1.75541972108471e-49	-6.83156022280178e-51	1.2236169831375336e-9	2.5066050496911452e-15	5.692051459163633e-6	-4.7136036862518046e-20	4.6483864241715754e-21	6.724562434229788e-13	3.165502696272388e-12	4.6274641703754724e-12
37500000	0.004997152746419473	1.75541972108471e-49	-6.849849122847654e-51	1.2236169831375336e-9	2.5066050496911452e-15	5.692051459163633e-6	-4.7136036784324176e-20	4.6483864241715754e-21	6.724562434229788e-13	3.165502696272388e-12	4.6274641703754724e-12
37600000	0.004997152746419473	1.75541972108471e-49	-6.86813802289353e-51	1.2236169831375336e-9	2.5066050496911452e-15	5.692051459163633e-6	-4.713603670613031e-20	4.6483864241715754e-21	6.724562434229788e-13	3.165502696272388e-12	4.6274641703754724e-12
37700000	0.004997152746419473	1.75541972108471e-49	-6.886426922939407e-51	1.2236169831375336e-9	2.5066050496911452e-15	5.692051459163633e-6	-4.713603662793643e-20	4.6483864241715754e-21	6.724562434229788e-13	3.165502696272388e-12	4.6274641703754724e-12
37800000	0.004997152746419473	1.75541972108471e-49	-6.904715822985287e-51	1.2236169831375336e-9	2.5066050496911452e-15	5.692051459163633e-6	-4.713603654974256e-20	4.6483864241715754e-21	6.724562434229788e-13	3.165502696272388e-12	4.6274641703754724e-12
37900000	0.004997152746419473	1.75541972108471e-49	-6.923004723031168e-51	1.2236169831375336e-9	2.5066050496911452e-15	5.692051459163633e-6	-4.7136036471548694e-20	4.6483864241715754e-21	6.724562434229788e-13	3.165502696272388e-12	4.6274641703754724e-12
38000000	0.004997152746419473	1.75541972108471e-49	-6.941293623077054e-51	1.2236169831375336e-9	2.5066050496911452e-15	5.692051459163633e-6	-4.713603639335482e-20	4.6483864241715754e-21	6.724562434229788e-13	3.165502696272388e-12	4.6274641703754724e-12
38100000	0.004997152746419473	1.75541972108471e-49	-6.959582523122936e-51	1.2236169831375336e-9	2.5066050496911452e-15	5.692051459163633e-6	-4.713603631516095e-20	4.6483864241715754e-21	6.724562434229788e-13	3.165502696272388e-12	4.6274641703754724e-12
38200000	0.004997152746419473	1.75541972108471e-49	-6.977871423168813e-51	1.2236169831375336e-9	2.5066050496911452e-15	5.692051459163633e-6	-4.713603623696708e-20	4.6483864241715754e-21	6.724562434229788e-13	3.165502696272388e-12	4.6274641703754724e-12
38300000	0.004997152746419473	1.75541972108471e-49	-6.996160323214685e-51	1.2236169831375336e-9	2.5066050496911452e-15	5.692051459163633e-6	-4.7136036158773205e-20	4.6483864241715754e-21	6.724562434229788e-13	3.165502696272388e-12	4.6274641703754724e-12
38400000	0.004997152746419473	1.75541972108471e-49	-7.014449223260554e-51	1.2236169831375336e-9	2.5066050496911452e-15	5.692051459163633e-6	-4.7136036080579336e-20	4.6483864241715754e-21	6.724562434229788e-13	3.165502696272388e-12	4.6274641703754724e-12
38500000	0.004997152746419473	1.75541972108471e-49	-7.032738123306418e-51	1.2236169831375336e-9	2.5066050496911452e-15	5.692051459163633e-6	-4.7136036002385467e-20	4.6483864241715754e-21	6.724562434229788e-13	3.165502696272388e-12	4.6274641703754724e-12
38600000	0.004997152746419473	1.75541972108471e-49	-7.051027023352276e-51	1.2236169831375336e-9	2.5066050496911452e-15	5.692051459163633e-6	-4.713603592419159e-20	4.6483864241715754e-21	6.724562434229788e-13	3.165502696272388e-12	4.6274641703754724e-12
38700000	0.004997152746419473	1.75541972108471e-49	-7.069315923398131e-51	1.2236169831375336e-9	2.5066050496911452e-15	5.692051459163633e-6	-4.713603584599772e-20	4.6483864241715754e-21	6.724562434229788e-13	3.165502696272388e-12	4.6274641703754724e-12
38800000	0.004997152746419473	1.75541972108471e-49	-7.087604823443982e-51	1.2236169831375336e-9	2.5066050496911452e-15	5.692051459163633e-6	-4.7136035767803853e-20	4.6483864241715754e-21	6.724562434229788e-13	3.165502696272388e-12	4.6274641703754724e-12
38900000	0.004997152746419473	1.75541972108471e-49	-7.105893723489828e-51	1.2236169831375336e-9	2.5066050496911452e-15	5.692051459163633e-6	-4.713603568960998e-20	4.6483864241715754e-21	6.724562434229788e-13	3.165502696272388e-12	4.6274641703754724e-12
39000000	0.004997152746419473	1.75541972108471e-49	-7.12418262353567e-51	1.2236169831375336e-9	2.5066050496911452e-15	5.692051459163633e-6	-4.713603561141611e-20	4.6483864241715754e-21	6.724562434229788e-13	3.165502696272388e-12	4.6274641703754724e-12
39100000	0.004997152746419473	1.75541972108471e-49	-7.142471523581508e-51	1.2236169831375336e-9	2.5066050496911452e-15	5.692051459163633e-6	-4.713603553322224e-20	4.6483864241715754e-21	6.724562434229788e-13	3.165502696272388e-12	4.6274641703754724e-12
39200000	0.004997152746419473	1.75541972108471e-49	-7.160760423627342e-51	1.2236169831375336e-9	2.5066050496911452e-15	5.692051459163633e-6	-4.7136035455028364e-20	4.6483864241715754e-21	6.724562434229788e-13	3.165502696272388e-12	4.6274641703754724e-12
39300000	0.004997152746419473	1.75541972108471e-49	-7.179049323673172e-51	1.2236169831375336e-9	2.5066050496911452e-15	5.692051459163633e-6	-4.7136035376834495e-20	4.6483864241715754e-21	6.724562434229788e-13	3.165502696272388e-12	4.6274641703754724e-12
39400000	0.004997152746419473	1.75541972108471e-49	-7.197338223718996e-51	1.2236169831375336e-9	2.5066050496911452e-15	5.692051459163633e-6	-4.7136035298640626e-20	4.6483864241715754e-21	6.724562434229788e-13	3.165502696272388e-12	4.6274641703754724e-12
39500000	0.004997152746419473	1.75541972108471e-49	-7.215627123764819e-51	1.2236169831375336e-9	2.5066050496911452e-15	5.692051459163633e-6	-4.7136035220446757e-20	4.6483864241715754e-21	6.724562434229788e-13	3.165502696272388e-12	4.6274641703754724e-12
39600000	0.004997152746419473	1.75541972108471e-49	-7.233916023810638e-51	1.2236169831375336e-9	2.5066050496911452e-15	5.692051459163633e-6	-4.713603514225288e-20	4.6483864241715754e-21	6.724562434229788e-13	3.165502696272388e-12	4.6274641703754724e-12
39700000	0.004997152746419473	1.75541972108471e-49	-7.252204923856452e-51	1.2236169831375336e-9	2.5066050496911452e-15	5.692051459163633e-6	-4.713603506405901e-20	4.6483864241715754e-21	6.724562434229788e-13	3.165502696272388e-12	4.6274641703754724e-12
39800000	0.004997152746419473	1.75541972108471e-49	-7.270493823902264e-51	1.2236169831375336e-9	2.5066050496911452e-15	5.692051459163633e-6	-4.7136034985865143e-20	4.6483864241715754e-21	6.724562434229788e-13	3.165502696272388e-12	4.6274641703754724e-12
39900000	0.004997152746419473	1.75541972108471e-49	-7.288782723948071e-51	1.2236169831375336e-9	2.5066050496911452e-15	5.692051459163633e-6	-4.713603490767127e-20	4.6483864241715754e-21	6.724562434229788e-13	3.165502696272388e-12	4.6274641703754724e-12
40000000	0.004997152746419473	1.75541972108471e-49	-7.307071623993876e-51	1.2236169831375336e-9	2.5066050496911452e-15	5.692051459163633e-6	-4.71360348294774e-20	4.6483864241715754e-21	6.724562434229788e-13	3.165502696272388e-12	4.6274641703754724e-12
40100000	0.004997152746419473	1.75541972108471e-49	-7.325360524039676e-51	1.2236169831375336e-9	2.5066050496911452e-15	5.692051459163633e-6	-4.713603475128353e-20	4.6483864241715754e-21	6.724562434229788e-13	3.165502696272388e-12	4.6274641703754724e-12
40200000	0.004997152746419473	1.75541972108471e-49	-7.343649424085473e-51	1.2236169831375336e-9	2.5066050496911452e-15	5.692051459163633e-6	-4.7136034673089655e-20	4.6483864241715754e-21	6.724562434229788e-13	3.165502696272388e-12	4.6274641703754724e-12
40300000	0.004997152746419473	1.75541972108471e-49	-7.361938324131267e-51	1.2236169831375336e-9	2.5066050496911452e-15	5.692051459163633e-6	-4.7136034594895786e-20	4.6483864241715754e-21	6.724562434229788e-13	3.165502696272388e-12	4.6274641703754724e-12
40400000	0.004997152746419473	1.75541972108471e-49	-7.380227224177059e-51	1.2236169831375336e-9	2.5066050496911452e-15	5.692051459163633e-6	-4.7136034516701916e-20	4.6483864241715754e-21	6.724562434229788e-13	3.165502696272388e-12	4.6274641703754724e-12
40500000	0.004997152746419473	1.75541972108471e-49	-7.398516124222847e-51	1.2236169831375336e-9	2.5066050496911452e-15	5.692051459163633e-6	-4.713603443850804e-20	4.6483864241715754e-21	6.724562434229788e-13	3.165502696272388e-12	4.6274641703754724e-12
40600000	0.004997152746419473	1.75541972108471e-49	-7.416805024268632e-51	1.2236169831375336e-9	2.5066050496911452e-15	5.692051459163633e-6	-4.713603436031417e-20	4.6483864241715754e-21	6.724562434229788e-13	3.165502696272388e-12	4.6274641703754724e-12
40700000	0.004997152746419473	1.75541972108471e-49	-7.435093924314414e-51	1.2236169831375336e-9	2.5066050496911452e-15	5.692051459163633e-6	-4.71360342821203e-20	4.6483864241715754e-21	6.724562434229788e-13	3.165502696272388e-12	4.6274641703754724e-12
40800000	0.004997152746419473	1.75541972108471e-49	-7.453382824360194e-51	1.2236169831375336e-9	2.5066050496911452e-15	5.692051459163633e-6	-4.713603420392643e-20	4.6483864241715754e-21	6.724562434229788e-13	3.165502696272388e-12	4.6274641703754724e-12
40900000	0.004997152746419473	1.75541972108471e-49	-7.47167172440597e-51	1.2236169831375336e-9	2.5066050496911452e-15	5.692051459163633e-6	-4.713603412573256e-20	4.6483864241715754e-21	6.724562434229788e-13	3.165502696272388e-12	4.6274641703754724e-12
41000000	0.004997152746419473	1.75541972108471e-49	-7.489960624451742e-51	1.2236169831375336e-9	2.5066050496911452e-15	5.692051459163633e-6	-4.713603404753869e-20	4.6483864241715754e-21	6.724562434229788e-13	3.165502696272388e-12	4.6274641703754724e-12
41100000	0.004997152746419473	1.75541972108471e-49	-7.508249524497514e-51	1.2236169831375336e-9	2.5066050496911452e-15	5.692051459163633e-6	-4.7136033969344814e-20	4.6483864241715754e-21	6.724562434229788e-13	3.165502696272388e-12	4.6274641703754724e-12
41200000	0.004997152746419473	1.75541972108471e-49	-7.526538424543282e-51	1.2236169831375336e-9	2.5066050496911452e-15	5.692051459163633e-6	-4.7136033891150945e-20	4.6483864241715754e-21	6.724562434229788e-13	3.165502696272388e-12	4.6274641703754724e-12
41300000	0.004997152746419473	1.75541972108471e-49	-7.544827324589047e-51	1.2236169831375336e-9	2.5066050496911452e-15	5.692051459163633e-6	-4.7136033812957076e-20	4.6483864241715754e-21	6.724562434229788e-13	3.165502696272388e-12	4.6274641703754724e-12
41400000	0.004997152746419473	1.75541972108471e-49	-7.563116224634812e-51	1.2236169831375336e-9	2.5066050496911452e-15	5.692051459163633e-6	-4.71360337347632e-20	4.6483864241715754e-21	6.724562434229788e-13	3.165502696272388e-12	4.6274641703754724e-12
41500000	0.004997152746419473	1.75541972108471e-49	-7.581405124680573e-51	1.2236169831375336e-9	2.5066050496911452e-15	5.692051459163633e-6	-4.713603365656933e-20	4.6483864241715754e-21	6.724562434229788e-13	3.165502696272388e-12	4.6274641703754724e-12
41600000	0.004997152746419473	1.75541972108471e-49	-7.599694024726331e-51	1.2236169831375336e-9	2.5066050496911452e-15	5.692051459163633e-6	-4.713603357837546e-20	4.6483864241715754e-21	6.724562434229788e-13	3.165502696272388e-12	4.6274641703754724e-12
41700000	0.004997152746419473	1.75541972108471e-49	-7.617982924772088e-51	1.2236169831375336e-9	2.5066050496911452e-15	5.692051459163633e-6	-4.713603350018159e-20	4.6483864241715754e-21	6.724562434229788e-13	3.165502696272388e-12	4.6274641703754724e-12
41800000	0.004997152746419473	1.75541972108471e-49	-7.636271824817842e-51	1.2236169831375336e-9	2.5066050496911452e-15	5.692051459163633e-6	-4.713603342198772e-20	4.6483864241715754e-21	6.724562434229788e-13	3.165502696272388e-12	4.6274641703754724e-12
41900000	0.004997152746419473	1.75541972108471e-49	-7.654560724863594e-51	1.2236169831375336e-9	2.5066050496911452e-15	5.692051459163633e-6	-4.713603334379385e-20	4.6483864241715754e-21	6.724562434229788e-13	3.165502696272388e-12	4.6274641703754724e-12
42000000	0.004997152746419473	1.75541972108471e-49	-7.672849624909345e-51	1.2236169831375336e-9	2.5066050496911452e-15	5.692051459163633e-6	-4.7136033265599974e-20	4.6483864241715754e-21	6.724562434229788e-13	3.165502696272388e-12	4.6274641703754724e-12
42100000	0.004997152746419473	1.75541972108471e-49	-7.691138524955093e-51	1.2236169831375336e-9	2.5066050496911452e-15	5.692051459163633e-6	-4.7136033187406104e-20	4.6483864241715754e-21	6.724562434229788e-13	3.165502696272388e-12	4.6274641703754724e-12
42200000	0.004997152746419473	1.75541972108471e-49	-7.70942742500084e-51	1.2236169831375336e-9	2.5066050496911452e-15	5.692051459163633e-6	-4.7136033109212235e-20	4.6483864241715754e-21	6.724562434229788e-13	3.165502696272388e-12	4.6274641703754724e-12
42300000	0.004997152746419473	1.75541972108471e-49	-7.727716325046584e-51	1.2236169831375336e-9	2.5066050496911452e-15	5.692051459163633e-6	-4.7136033031018366e-20	4.6483864241715754e-21	6.724562434229788e-13	3.165502696272388e-12	4.6274641703754724e-12
42400000	0.004997152746419473	1.75541972108471e-49	-7.746005225092327e-51	1.2236169831375336e-9	2.5066050496911452e-15	5.692051459163633e-6	-4.713603295282449e-20	4.6483864241715754e-21	6.724562434229788e-13	3.165502696272388e-12	4.6274641703754724e-12
42500000	0.004997152746419473	1.75541972108471e-49	-7.764294125138069e-51	1.2236169831375336e-9	2.5066050496911452e-15	5.692051459163633e-6	-4.713603287463062e-20	4.6483864241715754e-21	6.724562434229788e-13	3.165502696272388e-12	4.6274641703754724e-12
42600000	0.004997152746419473	1.75541972108471e-49	-7.78258302518381e-51	1.2236169831375336e-9	2.5066050496911452e-15	5.692051459163633e-6	-4.713603279643675e-20	4.6483864241715754e-21	6.724562434229788e-13	3.165502696272388e-12	4.6274641703754724e-12
42700000	0.004997152746419473	1.75541972108471e-49	-7.800871925229548e-51	1.2236169831375336e-9	2.5066050496911452e-15	5.692051459163633e-6	-4.713603271824288e-20	4.6483864241715754e-21	6.724562434229788e-13	3.165502696272388e-12	4.6274641703754724e-12
42800000	0.004997152746419473	1.75541972108471e-49	-7.819160825275284e-51	1.2236169831375336e-9	2.5066050496911452e-15	5.692051459163633e-6	-4.713603264004901e-20	4.6483864241715754e-21	6.724562434229788e-13	3.165502696272388e-12	4.6274641703754724e-12
42900000	0.004997152746419473	1.75541972108471e-49	-7.83744972532102e-51	1.2236169831375336e-9	2.5066050496911452e-15	5.692051459163633e-6	-4.713603256185514e-20	4.6483864241715754e-21	6.724562434229788e-13	3.165502696272388e-12	4.6274641703754724e-12
43000000	0.004997152746419473	1.75541972108471e-49	-7.855738625366754e-51	1.2236169831375336e-9	2.5066050496911452e-15	5.692051459163633e-6	-4.7136032483661264e-20	4.6483864241715754e-21	6.724562434229788e-13	3.165502696272388e-12	4.6274641703754724e-12
43100000	0.004997152746419473	1.75541972108471e-49	-7.874027525412488e-51	1.2236169831375336e-9	2.5066050496911452e-15	5.692051459163633e-6	-4.7136032405467395e-20	4.6483864241715754e-21	6.724562434229788e-13	3.165502696272388e-12	4.6274641703754724e-12
43200000	0.004997152746419473	1.75541972108471e-49	-7.892316425458219e-51	1.2236169831375336e-9	2.5066050496911452e-15	5.692051459163633e-6	-4.7136032327273525e-20	4.6483864241715754e-21	6.724562434229788e-13	3.165502696272388e-12	4.6274641703754724e-12
43300000	0.004997152746419473	1.75541972108471e-49	-7.91060532550395e-51	1.2236169831375336e-9	2.5066050496911452e-15	5.692051459163633e-6	-4.713603224907965e-20	4.6483864241715754e-21	6.724562434229788e-13	3.165502696272388e-12	4.6274641703754724e-12
43400000	0.004997152746419473	1.75541972108471e-49	-7.92889422554968e-51	1.2236169831375336e-9	2.5066050496911452e-15	5.692051459163633e-6	-4.713603217088578e-20	4.6483864241715754e-21	6.724562434229788e-13	3.165502696272388e-12	4.6274641703754724e-12
43500000	0.004997152746419473	1.75541972108471e-49	-7.947183125595409e-51	1.2236169831375336e-9	2.5066050496911452e-15	5.692051459163633e-6	-4.713603209269191e-20	4.6483864241715754e-21	6.724562434229788e-13	3.165502696272388e-12	4.6274641703754724e-12
43600000	0.004997152746419473	1.75541972108471e-49	-7.965472025641137e-51	1.2236169831375336e-9	2.5066050496911452e-15	5.692051459163633e-6	-4.7136032014498037e-20	4.6483864241715754e-21	6.724562434229788e-13	3.165502696272388e-12	4.6274641703754724e-12
43700000	0.004997152746419473	1.75541972108471e-49	-7.983760925686865e-51	1.2236169831375336e-9	2.5066050496911452e-15	5.692051459163633e-6	-4.713603193630417e-20	4.6483864241715754e-21	6.724562434229788e-13	3.165502696272388e-12	4.6274641703754724e-12
43800000	0.004997152746419473	1.75541972108471e-49	-8.002049825732591e-51	1.2236169831375336e-9	2.5066050496911452e-15	5.692051459163633e-6	-4.71360318581103e-20	4.6483864241715754e-21	6.724562434229788e-13	3.165502696272388e-12	4.6274641703754724e-12
43900000	0.004997152746419473	1.75541972108471e-49	-8.020338725778318e-51	1.2236169831375336e-9	2.5066050496911452e-15	5.692051459163633e-6	-4.7136031779916423e-20	4.6483864241715754e-21	6.724562434229788e-13	3.165502696272388e-12	4.6274641703754724e-12
44000000	0.004997152746419473	1.75541972108471e-49	-8.038627625824043e-51	1.2236169831375336e-9	2.5066050496911452e-15	5.692051459163633e-6	-4.7136031701722554e-20	4.6483864241715754e-21	6.724562434229788e-13	3.165502696272388e-12	4.6274641703754724e-12
44100000	0.004997152746419473	1.75541972108471e-49	-8.056916525869768e-51	1.2236169831375336e-9	2.5066050496911452e-15	5.692051459163633e-6	-4.7136031623528685e-20	4.6483864241715754e-21	6.724562434229788e-13	3.165502696272388e-12	4.6274641703754724e-12
44200000	0.004997152746419473	1.75541972108471e-49	-8.075205425915493e-51	1.2236169831375336e-9	2.5066050496911452e-15	5.692051459163633e-6	-4.713603154533481e-20	4.6483864241715754e-21	6.724562434229788e-13	3.165502696272388e-12	4.6274641703754724e-12
44300000	0.004997152746419473	1.75541972108471e-49	-8.093494325961217e-51	1.2236169831375336e-9	2.5066050496911452e-15	5.692051459163633e-6	-4.713603146714094e-20	4.6483864241715754e-21	6.724562434229788e-13	3.165502696272388e-12	4.6274641703754724e-12
44400000	0.004997152746419473	1.75541972108471e-49	-8.111783226006941e-51	1.2236169831375336e-9	2.5066050496911452e-15	5.692051459163633e-6	-4.713603138894707e-20	4.6483864241715754e-21	6.724562434229788e-13	3.165502696272388e-12	4.6274641703754724e-12
44500000	0.004997152746419473	1.75541972108471e-49	-8.130072126052665e-51	1.2236169831375336e-9	2.5066050496911452e-15	5.692051459163633e-6	-4.7136031310753196e-20	4.6483864241715754e-21	6.724562434229788e-13	3.165502696272388e-12	4.6274641703754724e-12
44600000	0.004997152746419473	1.75541972108471e-49	-8.148361026098389e-51	1.2236169831375336e-9	2.5066050496911452e-15	5.692051459163633e-6	-4.7136031232559327e-20	4.6483864241715754e-21	6.724562434229788e-13	3.165502696272388e-12	4.6274641703754724e-12
44700000	0.004997152746419473	1.75541972108471e-49	-8.166649926144113e-51	1.2236169831375336e-9	2.5066050496911456e-15	5.692051459163633e-6	-4.713603115436546e-20	4.6483864241715754e-21	6.724562434229788e-13	3.165502696272388e-12	4.6274641703754724e-12
44800000	0.004997152746419473	1.75541972108471e-49	-8.184938826189837e-51	1.2236169831375336e-9	2.5066050496911456e-15	5.692051459163633e-6	-4.713603107617158e-20	4.6483864241715754e-21	6.724562434229788e-13	3.165502696272388e-12	4.6274641703754724e-12
44900000	0.004997152746419473	1.75541972108471e-49	-8.203227726235561e-51	1.2236169831375336e-9	2.5066050496911456e-15	5.692051459163633e-6	-4.7136030997977713e-20	4.6483864241715754e-21	6.724562434229788e-13	3.165502696272388e-12	4.6274641703754724e-12
45000000	0.004997152746419473	1.75541972108471e-49	-8.221516626281285e-51	1.2236169831375336e-9	2.5066050496911456e-15	5.692051459163633e-6	-4.7136030919783844e-20	4.6483864241715754e-21	6.724562434229788e-13	3.165502696272388e-12	4.6274641703754724e-12
45100000	0.004997152746419473	1.75541972108471e-49	-8.239805526327009e-51	1.2236169831375336e-9	2.5066050496911456e-15	5.692051459163633e-6	-4.7136030841589975e-20	4.6483864241715754e-21	6.724562434229788e-13	3.165502696272388e-12	4.6274641703754724e-12
45200000	0.004997152746419473	1.75541972108471e-49	-8.258094426372735e-51	1.2236169831375336e-9	2.5066050496911456e-15	5.692051459163633e-6	-4.71360307633961e-20	4.6483864241715754e-21	6.724562434229788e-13	3.165502696272388e-12	4.6274641703754724e-12
45300000	0.004997152746419473	1.75541972108471e-49	-8.276383326418459e-51	1.2236169831375336e-9	2.5066050496911456e-15	5.692051459163633e-6	-4.713603068520223e-20	4.6483864241715754e-21	6.724562434229788e-13	3.165502696272388e-12	4.6274641703754724e-12
45400000	0.004997152746419473	1.75541972108471e-49	-8.294672226464185e-51	1.2236169831375336e-9	2.5066050496911456e-15	5.692051459163633e-6	-4.713603060700836e-20	4.6483864241715754e-21	6.724562434229788e-13	3.165502696272388e-12	4.6274641703754724e-12
45500000	0.004997152746419473	1.75541972108471e-49	-8.312961126509911e-51	1.2236169831375336e-9	2.5066050496911456e-15	5.692051459163633e-6	-4.7136030528814486e-20	4.6483864241715754e-21	6.724562434229788e-13	3.165502696272388e-12	4.6274641703754724e-12
45600000	0.004997152746419473	1.75541972108471e-49	-8.331250026555638e-51	1.2236169831375336e-9	2.5066050496911456e-15	5.692051459163633e-6	-4.713603045062062e-20	4.6483864241715754e-21	6.724562434229788e-13	3.165502696272388e-12	4.6274641703754724e-12
45700000	0.004997152746419473	1.75541972108471e-49	-8.349538926601365e-51	1.2236169831375336e-9	2.5066050496911456e-15	5.692051459163633e-6	-4.713603037242675e-20	4.6483864241715754e-21	6.724562434229788e-13	3.165502696272388e-12	4.6274641703754724e-12
45800000	0.004997152746419473	1.75541972108471e-49	-8.367827826647093e-51	1.2236169831375336e-9	2.5066050496911456e-15	5.692051459163633e-6	-4.713603029423287e-20	4.6483864241715754e-21	6.724562434229788e-13	3.165502696272388e-12	4.6274641703754724e-12
45900000	0.004997152746419473	1.75541972108471e-49	-8.386116726692822e-51	1.2236169831375336e-9	2.5066050496911456e-15	5.692051459163633e-6	-4.7136030216039004e-20	4.6483864241715754e-21	6.724562434229788e-13	3.165502696272388e-12	4.6274641703754724e-12
46000000	0.004997152746419473	1.75541972108471e-49	-8.404405626738552e-51	1.2236169831375336e-9	2.5066050496911456e-15	5.692051459163633e-6	-4.7136030137845135e-20	4.6483864241715754e-21	6.724562434229788e-13	3.165502696272388e-12	4.6274641703754724e-12
46100000	0.004997152746419473	1.75541972108471e-49	-8.422694526784283e-51	1.2236169831375336e-9	2.5066050496911456e-15	5.692051459163633e-6	-4.713603005965126e-20	4.6483864241715754e-21	6.724562434229788e-13	3.165502696272388e-12	4.6274641703754724e-12
46200000	0.004997152746419473	1.75541972108471e-49	-8.440983426830015e-51	1.2236169831375336e-9	2.5066050496911456e-15	5.692051459163633e-6	-4.713602998145739e-20	4.6483864241715754e-21	6.724562434229788e-13	3.165502696272388e-12	4.6274641703754724e-12
46300000	0.004997152746419473	1.75541972108471e-49	-8.459272326875748e-51	1.2236169831375336e-9	2.5066050496911456e-15	5.692051459163633e-6	-4.713602990326352e-20	4.6483864241715754e-21	6.724562434229788e-13	3.165502696272388e-12	4.6274641703754724e-12
46400000	0.004997152746419473	1.75541972108471e-49	-8.477561226921482e-51	1.2236169831375336e-9	2.5066050496911456e-15	5.692051459163633e-6	-4.7136029825069646e-20	4.6483864241715754e-21	6.724562434229788e-13	3.165502696272388e-12	4.6274641703754724e-12
46500000	0.004997152746419473	1.75541972108471e-49	-8.495850126967218e-51	1.2236169831375336e-9	2.5066050496911456e-15	5.692051459163633e-6	-4.7136029746875777e-20	4.6483864241715754e-21	6.724562434229788e-13	3.165502696272388e-12	4.6274641703754724e-12
46600000	0.004997152746419473	1.75541972108471e-49	-8.514139027012955e-51	1.2236169831375336e-9	2.5066050496911456e-15	5.692051459163633e-6	-4.713602966868191e-20	4.6483864241715754e-21	6.724562434229788e-13	3.165502696272388e-12	4.6274641703754724e-12
46700000	0.004997152746419473	1.75541972108471e-49	-8.532427927058693e-51	1.2236169831375336e-9	2.5066050496911456e-15	5.692051459163633e-6	-4.713602959048803e-20	4.6483864241715754e-21	6.724562434229788e-13	3.165502696272388e-12	4.6274641703754724e-12
46800000	0.004997152746419473	1.75541972108471e-49	-8.550716827104433e-51	1.2236169831375336e-9	2.5066050496911456e-15	5.692051459163633e-6	-4.7136029512294163e-20	4.6483864241715754e-21	6.724562434229788e-13	3.165502696272388e-12	4.6274641703754724e-12
46900000	0.004997152746419473	1.75541972108471e-49	-8.569005727150174e-51	1.2236169831375336e-9	2.5066050496911456e-15	5.692051459163633e-6	-4.7136029434100294e-20	4.6483864241715754e-21	6.724562434229788e-13	3.165502696272388e-12	4.6274641703754724e-12
47000000	0.004997152746419473	1.75541972108471e-49	-8.587294627195917e-51	1.2236169831375336e-9	2.5066050496911456e-15	5.692051459163633e-6	-4.713602935590642e-20	4.6483864241715754e-21	6.724562434229788e-13	3.165502696272388e-12	4.6274641703754724e-12
47100000	0.004997152746419473	1.75541972108471e-49	-8.605583527241662e-51	1.2236169831375336e-9	2.5066050496911456e-15	5.692051459163633e-6	-4.713602927771255e-20	4.6483864241715754e-21	6.724562434229788e-13	3.165502696272388e-12	4.6274641703754724e-12
47200000	0.004997152746419473	1.75541972108471e-49	-8.623872427287408e-51	1.2236169831375336e-9	2.5066050496911456e-15	5.692051459163633e-6	-4.713602919951868e-20	4.6483864241715754e-21	6.724562434229788e-13	3.165502696272388e-12	4.6274641703754724e-12
47300000	0.004997152746419473	1.75541972108471e-49	-8.642161327333157e-51	1.2236169831375336e-9	2.5066050496911456e-15	5.692051459163633e-6	-4.713602912132481e-20	4.6483864241715754e-21	6.724562434229788e-13	3.165502696272388e-12	4.6274641703754724e-12
47400000	0.004997152746419473	1.75541972108471e-49	-8.660450227378907e-51	1.2236169831375336e-9	2.5066050496911456e-15	5.692051459163633e-6	-4.7136029043130936e-20	4.6483864241715754e-21	6.724562434229788e-13	3.165502696272388e-12	4.6274641703754724e-12
47500000	0.004997152746419473	1.75541972108471e-49	-8.678739127424658e-51	1.2236169831375336e-9	2.5066050496911456e-15	5.692051459163633e-6	-4.7136028964937067e-20	4.6483864241715754e-21	6.724562434229788e-13	3.165502696272388e-12	4.6274641703754724e-12
47600000	0.004997152746419473	1.75541972108471e-49	-8.697028027470413e-51	1.2236169831375336e-9	2.5066050496911456e-15	5.692051459163633e-6	-4.71360288867432e-20	4.6483864241715754e-21	6.724562434229788e-13	3.165502696272388e-12	4.6274641703754724e-12
47700000	0.004997152746419473	1.75541972108471e-49	-8.715316927516169e-51	1.2236169831375336e-9	2.5066050496911456e-15	5.692051459163633e-6	-4.713602880854932e-20	4.6483864241715754e-21	6.724562434229788e-13	3.165502696272388e-12	4.6274641703754724e-12
47800000	0.004997152746419473	1.75541972108471e-49	-8.733605827561929e-51	1.2236169831375336e-9	2.5066050496911456e-15	5.692051459163633e-6	-4.7136028730355453e-20	4.6483864241715754e-21	6.724562434229788e-13	3.165502696272388e-12	4.6274641703754724e-12
47900000	0.004997152746419473	1.75541972108471e-49	-8.75189472760769e-51	1.2236169831375336e-9	2.5066050496911456e-15	5.692051459163633e-6	-4.7136028652161584e-20	4.6483864241715754e-21	6.724562434229788e-13	3.165502696272388e-12	4.6274641703754724e-12
48000000	0.004997152746419473	1.75541972108471e-49	-8.770183627653453e-51	1.2236169831375336e-9	2.5066050496911456e-15	5.692051459163633e-6	-4.713602857396771e-20	4.6483864241715754e-21	6.724562434229788e-13	3.165502696272388e-12	4.6274641703754724e-12
48100000	0.004997152746419473	1.75541972108471e-49	-8.788472527699214e-51	1.2236169831375336e-9	2.5066050496911456e-15	5.692051459163633e-6	-4.713602849577384e-20	4.6483864241715754e-21	6.724562434229788e-13	3.165502696272388e-12	4.6274641703754724e-12
48200000	0.004997152746419473	1.75541972108471e-49	-8.80676142774497e-51	1.2236169831375336e-9	2.5066050496911456e-15	5.692051459163633e-6	-4.713602841757997e-20	4.6483864241715754e-21	6.724562434229788e-13	3.165502696272388e-12	4.6274641703754724e-12
48300000	0.004997152746419473	1.75541972108471e-49	-8.825050327790721e-51	1.2236169831375336e-9	2.5066050496911456e-15	5.692051459163633e-6	-4.7136028339386095e-20	4.6483864241715754e-21	6.724562434229788e-13	3.165502696272388e-12	4.6274641703754724e-12
48400000	0.004997152746419473	1.75541972108471e-49	-8.843339227836468e-51	1.2236169831375336e-9	2.5066050496911456e-15	5.692051459163633e-6	-4.7136028261192226e-20	4.6483864241715754e-21	6.724562434229788e-13	3.165502696272388e-12	4.6274641703754724e-12
48500000	0.004997152746419473	1.75541972108471e-49	-8.861628127882211e-51	1.2236169831375336e-9	2.5066050496911456e-15	5.692051459163633e-6	-4.713602818299836e-20	4.6483864241715754e-21	6.724562434229788e-13	3.165502696272388e-12	4.6274641703754724e-12
48600000	0.004997152746419473	1.75541972108471e-49	-8.879917027927948e-51	1.2236169831375336e-9	2.5066050496911456e-15	5.692051459163633e-6	-4.713602810480448e-20	4.6483864241715754e-21	6.724562434229788e-13	3.165502696272388e-12	4.6274641703754724e-12
48700000	0.004997152746419473	1.75541972108471e-49	-8.89820592797368e-51	1.2236169831375336e-9	2.5066050496911456e-15	5.692051459163633e-6	-4.713602802661061e-20	4.6483864241715754e-21	6.724562434229788e-13	3.165502696272388e-12	4.6274641703754724e-12
48800000	0.004997152746419473	1.75541972108471e-49	-8.916494828019408e-51	1.2236169831375336e-9	2.5066050496911456e-15	5.692051459163633e-6	-4.7136027948416744e-20	4.6483864241715754e-21	6.724562434229788e-13	3.165502696272388e-12	4.6274641703754724e-12
48900000	0.004997152746419473	1.75541972108471e-49	-8.934783728065132e-51	1.2236169831375336e-9	2.5066050496911456e-15	5.692051459163633e-6	-4.713602787022287e-20	4.6483864241715754e-21	6.724562434229788e-13	3.165502696272388e-12	4.6274641703754724e-12
49000000	0.004997152746419473	1.75541972108471e-49	-8.953072628110851e-51	1.2236169831375336e-9	2.5066050496911456e-15	5.692051459163633e-6	-4.7136027792029e-20	4.6483864241715754e-21	6.724562434229788e-13	3.165502696272388e-12	4.6274641703754724e-12
49100000	0.004997152746419473	1.75541972108471e-49	-8.971361528156565e-51	1.2236169831375336e-9	2.5066050496911456e-15	5.692051459163633e-6	-4.713602771383513e-20	4.6483864241715754e-21	6.724562434229788e-13	3.165502696272388e-12	4.6274641703754724e-12
49200000	0.004997152746419473	1.75541972108471e-49	-8.989650428202276e-51	1.2236169831375336e-9	2.5066050496911456e-15	5.692051459163633e-6	-4.7136027635641255e-20	4.6483864241715754e-21	6.724562434229788e-13	3.165502696272388e-12	4.6274641703754724e-12
49300000	0.004997152746419473	1.75541972108471e-49	-9.007939328247981e-51	1.2236169831375336e-9	2.5066050496911456e-15	5.692051459163633e-6	-4.7136027557447386e-20	4.6483864241715754e-21	6.724562434229788e-13	3.165502696272388e-12	4.6274641703754724e-12
49400000	0.004997152746419473	1.75541972108471e-49	-9.026228228293683e-51	1.2236169831375336e-9	2.5066050496911456e-15	5.692051459163633e-6	-4.7136027479253517e-20	4.6483864241715754e-21	6.724562434229788e-13	3.165502696272388e-12	4.6274641703754724e-12
49500000	0.004997152746419473	1.75541972108471e-49	-9.04451712833938e-51	1.2236169831375336e-9	2.5066050496911456e-15	5.692051459163633e-6	-4.713602740105965e-20	4.6483864241715754e-21	6.724562434229788e-13	3.165502696272388e-12	4.6274641703754724e-12
49600000	0.004997152746419473	1.75541972108471e-49	-9.062806028385073e-51	1.2236169831375336e-9	2.5066050496911456e-15	5.692051459163633e-6	-4.713602732286577e-20	4.6483864241715754e-21	6.724562434229788e-13	3.165502696272388e-12	4.6274641703754724e-12
49700000	0.004997152746419473	1.75541972108471e-49	-9.081094928430761e-51	1.2236169831375336e-9	2.5066050496911456e-15	5.692051459163633e-6	-4.71360272446719e-20	4.6483864241715754e-21	6.724562434229788e-13	3.165502696272388e-12	4.6274641703754724e-12
49800000	0.004997152746419473	1.75541972108471e-49	-9.099383828476446e-51	1.2236169831375336e-9	2.5066050496911456e-15	5.692051459163633e-6	-4.7136027166478034e-20	4.6483864241715754e-21	6.724562434229788e-13	3.165502696272388e-12	4.6274641703754724e-12
49900000	0.004997152746419473	1.75541972108471e-49	-9.117672728522126e-51	1.2236169831375336e-9	2.5066050496911456e-15	5.692051459163633e-6	-4.713602708828416e-20	4.6483864241715754e-21	6.724562434229788e-13	3.165502696272388e-12	4.6274641703754724e-12
50000000	0.004997152746419473	1.75541972108471e-49	-9.135961628567802e-51	1.2236169831375336e-9	2.5066050496911456e-15	5.692051459163633e-6	-4.713602701009029e-20	4.6483864241715754e-21	6.724562434229788e-13	3.165502696272388e-12	4.6274641703754724e-12
50100000	0.004997152746419473	1.75541972108471e-49	-9.154250528613474e-51	1.2236169831375336e-9	2.5066050496911456e-15	5.692051459163633e-6	-4.713602693189642e-20	4.6483864241715754e-21	6.724562434229788e-13	3.165502696272388e-12	4.6274641703754724e-12
50200000	0.004997152746419473	1.75541972108471e-49	-9.172539428659141e-51	1.2236169831375336e-9	2.5066050496911456e-15	5.692051459163633e-6	-4.7136026853702545e-20	4.6483864241715754e-21	6.724562434229788e-13	3.165502696272388e-12	4.6274641703754724e-12
50300000	0.004997152746419473	1.75541972108471e-49	-9.190828328704806e-51	1.2236169831375336e-9	2.5066050496911456e-15	5.692051459163633e-6	-4.7136026775508676e-20	4.6483864241715754e-21	6.724562434229788e-13	3.165502696272388e-12	4.6274641703754724e-12
50400000	0.004997152746419473	1.75541972108471e-49	-9.209117228750465e-51	1.2236169831375336e-9	2.5066050496911456e-15	5.692051459163633e-6	-4.7136026697314807e-20	4.6483864241715754e-21	6.724562434229788e-13	3.165502696272388e-12	4.6274641703754724e-12
50500000	0.004997152746419473	1.75541972108471e-49	-9.227406128796121e-51	1.2236169831375336e-9	2.5066050496911456e-15	5.692051459163633e-6	-4.713602661912093e-20	4.6483864241715754e-21	6.724562434229788e-13	3.165502696272388e-12	4.6274641703754724e-12
50600000	0.004997152746419473	1.75541972108471e-49	-9.245695028841773e-51	1.2236169831375336e-9	2.5066050496911456e-15	5.692051459163633e-6	-4.713602654092706e-20	4.6483864241715754e-21	6.724562434229788e-13	3.165502696272388e-12	4.6274641703754724e-12
50700000	0.004997152746419473	1.75541972108471e-49	-9.26398392888742e-51	1.2236169831375336e-9	2.5066050496911456e-15	5.692051459163633e-6	-4.7136026462733193e-20	4.6483864241715754e-21	6.724562434229788e-13	3.165502696272388e-12	4.6274641703754724e-12
50800000	0.004997152746419473	1.75541972108471e-49	-9.282272828933065e-51	1.2236169831375336e-9	2.5066050496911456e-15	5.692051459163633e-6	-4.713602638453932e-20	4.6483864241715754e-21	6.724562434229788e-13	3.165502696272388e-12	4.6274641703754724e-12
50900000	0.004997152746419473	1.75541972108471e-49	-9.300561728978705e-51	1.2236169831375336e-9	2.5066050496911456e-15	5.692051459163633e-6	-4.713602630634545e-20	4.6483864241715754e-21	6.724562434229788e-13	3.165502696272388e-12	4.6274641703754724e-12
51000000	0.004997152746419473	1.75541972108471e-49	-9.318850629024341e-51	1.2236169831375336e-9	2.5066050496911456e-15	5.692051459163633e-6	-4.713602622815158e-20	4.6483864241715754e-21	6.724562434229788e-13	3.165502696272388e-12	4.6274641703754724e-12
51100000	0.004997152746419473	1.75541972108471e-49	-9.337139529069975e-51	1.2236169831375336e-9	2.5066050496911456e-15	5.692051459163633e-6	-4.7136026149957705e-20	4.6483864241715754e-21	6.724562434229788e-13	3.165502696272388e-12	4.6274641703754724e-12
51200000	0.004997152746419473	1.75541972108471e-49	-9.355428429115604e-51	1.2236169831375336e-9	2.5066050496911456e-15	5.692051459163633e-6	-4.7136026071763835e-20	4.6483864241715754e-21	6.724562434229788e-13	3.165502696272388e-12	4.6274641703754724e-12
51300000	0.004997152746419473	1.75541972108471e-49	-9.373717329161228e-51	1.2236169831375336e-9	2.5066050496911456e-15	5.692051459163633e-6	-4.7136025993569966e-20	4.6483864241715754e-21	6.724562434229788e-13	3.165502696272388e-12	4.6274641703754724e-12
51400000	0.004997152746419473	1.75541972108471e-49	-9.39200622920685e-51	1.2236169831375336e-9	2.5066050496911456e-15	5.692051459163633e-6	-4.713602591537609e-20	4.6483864241715754e-21	6.724562434229788e-13	3.165502696272388e-12	4.6274641703754724e-12
51500000	0.004997152746419473	1.75541972108471e-49	-9.410295129252468e-51	1.2236169831375336e-9	2.5066050496911456e-15	5.692051459163633e-6	-4.713602583718222e-20	4.6483864241715754e-21	6.724562434229788e-13	3.165502696272388e-12	4.6274641703754724e-12
51600000	0.004997152746419473	1.75541972108471e-49	-9.428584029298083e-51	1.2236169831375336e-9	2.5066050496911456e-15	5.692051459163633e-6	-4.713602575898835e-20	4.6483864241715754e-21	6.724562434229788e-13	3.165502696272388e-12	4.6274641703754724e-12
51700000	0.004997152746419473	1.75541972108471e-49	-9.446872929343693e-51	1.2236169831375336e-9	2.5066050496911456e-15	5.692051459163633e-6	-4.713602568079448e-20	4.6483864241715754e-21	6.724562434229788e-13	3.165502696272388e-12	4.6274641703754724e-12
51800000	0.004997152746419473	1.75541972108471e-49	-9.465161829389301e-51	1.2236169831375336e-9	2.5066050496911456e-15	5.692051459163633e-6	-4.713602560260061e-20	4.6483864241715754e-21	6.724562434229788e-13	3.165502696272388e-12	4.6274641703754724e-12
51900000	0.004997152746419473	1.75541972108471e-49	-9.483450729434905e-51	1.2236169831375336e-9	2.5066050496911456e-15	5.692051459163633e-6	-4.713602552440674e-20	4.6483864241715754e-21	6.724562434229788e-13	3.165502696272388e-12	4.6274641703754724e-12
52000000	0.004997152746419473	1.75541972108471e-49	-9.501739629480506e-51	1.2236169831375336e-9	2.5066050496911456e-15	5.692051459163633e-6	-4.7136025446212864e-20	4.6483864241715754e-21	6.724562434229788e-13	3.165502696272388e-12	4.6274641703754724e-12
52100000	0.004997152746419473	1.75541972108471e-49	-9.520028529526103e-51	1.2236169831375336e-9	2.5066050496911456e-15	5.692051459163633e-6	-4.7136025368018995e-20	4.6483864241715754e-21	6.724562434229788e-13	3.165502696272388e-12	4.6274641703754724e-12
52200000	0.004997152746419473	1.75541972108471e-49	-9.538317429571697e-51	1.2236169831375336e-9	2.5066050496911456e-15	5.692051459163633e-6	-4.7136025289825126e-20	4.6483864241715754e-21	6.724562434229788e-13	3.165502696272388e-12	4.6274641703754724e-12
52300000	0.004997152746419473	1.75541972108471e-49	-9.556606329617287e-51	1.2236169831375336e-9	2.5066050496911456e-15	5.692051459163633e-6	-4.7136025211631256e-20	4.6483864241715754e-21	6.724562434229788e-13	3.165502696272388e-12	4.6274641703754724e-12
52400000	0.004997152746419473	1.75541972108471e-49	-9.574895229662875e-51	1.2236169831375336e-9	2.5066050496911456e-15	5.692051459163633e-6	-4.713602513343738e-20	4.6483864241715754e-21	6.724562434229788e-13	3.165502696272388e-12	4.6274641703754724e-12
52500000	0.004997152746419473	1.75541972108471e-49	-9.593184129708459e-51	1.2236169831375336e-9	2.5066050496911456e-15	5.692051459163633e-6	-4.713602505524351e-20	4.6483864241715754e-21	6.724562434229788e-13	3.165502696272388e-12	4.6274641703754724e-12
52600000	0.004997152746419473	1.75541972108471e-49	-9.61147302975404e-51	1.2236169831375336e-9	2.5066050496911456e-15	5.692051459163633e-6	-4.713602497704964e-20	4.6483864241715754e-21	6.724562434229788e-13	3.165502696272388e-12	4.6274641703754724e-12
52700000	0.004997152746419473	1.75541972108471e-49	-9.629761929799617e-51	1.2236169831375336e-9	2.5066050496911456e-15	5.692051459163633e-6	-4.713602489885577e-20	4.6483864241715754e-21	6.724562434229788e-13	3.165502696272388e-12	4.6274641703754724e-12
52800000	0.004997152746419473	1.75541972108471e-49	-9.648050829845191e-51	1.2236169831375336e-9	2.5066050496911456e-15	5.692051459163633e-6	-4.71360248206619e-20	4.6483864241715754e-21	6.724562434229788e-13	3.165502696272388e-12	4.6274641703754724e-12
52900000	0.004997152746419473	1.75541972108471e-49	-9.666339729890763e-51	1.2236169831375336e-9	2.5066050496911456e-15	5.692051459163633e-6	-4.713602474246803e-20	4.6483864241715754e-21	6.724562434229788e-13	3.165502696272388e-12	4.6274641703754724e-12
53000000	0.004997152746419473	1.75541972108471e-49	-9.684628629936332e-51	1.2236169831375336e-9	2.5066050496911456e-15	5.692051459163633e-6	-4.7136024664274154e-20	4.6483864241715754e-21	6.724562434229788e-13	3.165502696272388e-12	4.6274641703754724e-12
53100000	0.004997152746419473	1.75541972108471e-49	-9.702917529981897e-51	1.2236169831375336e-9	2.5066050496911456e-15	5.692051459163633e-6	-4.7136024586080285e-20	4.6483864241715754e-21	6.724562434229788e-13	3.165502696272388e-12	4.6274641703754724e-12
53200000	0.004997152746419473	1.75541972108471e-49	-9.72120643002746e-51	1.2236169831375336e-9	2.5066050496911456e-15	5.692051459163633e-6	-4.7136024507886416e-20	4.6483864241715754e-21	6.724562434229788e-13	3.165502696272388e-12	4.6274641703754724e-12
53300000	0.004997152746419473	1.75541972108471e-49	-9.739495330073019e-51	1.2236169831375336e-9	2.5066050496911456e-15	5.692051459163633e-6	-4.713602442969254e-20	4.6483864241715754e-21	6.724562434229788e-13	3.165502696272388e-12	4.6274641703754724e-12
53400000	0.004997152746419473	1.75541972108471e-49	-9.757784230118575e-51	1.2236169831375336e-9	2.5066050496911456e-15	5.692051459163633e-6	-4.713602435149867e-20	4.6483864241715754e-21	6.724562434229788e-13	3.165502696272388e-12	4.6274641703754724e-12
53500000	0.004997152746419473	1.75541972108471e-49	-9.77607313016413e-51	1.2236169831375336e-9	2.5066050496911456e-15	5.692051459163633e-6	-4.71360242733048e-20	4.6483864241715754e-21	6.724562434229788e-13	3.165502696272388e-12	4.6274641703754724e-12
53600000	0.004997152746419473	1.75541972108471e-49	-9.79436203020968e-51	1.2236169831375336e-9	2.5066050496911456e-15	5.692051459163633e-6	-4.713602419511093e-20	4.6483864241715754e-21	6.724562434229788e-13	3.165502696272388e-12	4.6274641703754724e-12
53700000	0.004997152746419473	1.75541972108471e-49	-9.812650930255227e-51	1.2236169831375336e-9	2.5066050496911456e-15	5.692051459163633e-6	-4.713602411691706e-20	4.6483864241715754e-21	6.724562434229788e-13	3.165502696272388e-12	4.6274641703754724e-12
53800000	0.004997152746419473	1.75541972108471e-49	-9.830939830300773e-51	1.2236169831375336e-9	2.5066050496911456e-15	5.692051459163633e-6	-4.713602403872319e-20	4.6483864241715754e-21	6.724562434229788e-13	3.165502696272388e-12	4.6274641703754724e-12
53900000	0.004997152746419473	1.75541972108471e-49	-9.849228730346316e-51	1.2236169831375336e-9	2.5066050496911456e-15	5.692051459163633e-6	-4.7136023960529314e-20	4.6483864241715754e-21	6.724562434229788e-13	3.165502696272388e-12	4.6274641703754724e-12
54000000	0.004997152746419473	1.75541972108471e-49	-9.867517630391854e-51	1.2236169831375336e-9	2.5066050496911456e-15	5.692051459163633e-6	-4.7136023882335444e-20	4.6483864241715754e-21	6.724562434229788e-13	3.165502696272388e-12	4.6274641703754724e-12
54100000	0.004997152746419473	1.75541972108471e-49	-9.885806530437392e-51	1.2236169831375336e-9	2.5066050496911456e-15	5.692051459163633e-6	-4.7136023804141575e-20	4.6483864241715754e-21	6.724562434229788e-13	3.165502696272388e-12	4.6274641703754724e-12
54200000	0.004997152746419473	1.75541972108471e-49	-9.904095430482926e-51	1.2236169831375336e-9	2.5066050496911456e-15	5.692051459163633e-6	-4.71360237259477e-20	4.6483864241715754e-21	6.724562434229788e-13	3.165502696272388e-12	4.6274641703754724e-12
54300000	0.004997152746419473	1.75541972108471e-49	-9.922384330528459e-51	1.2236169831375336e-9	2.5066050496911456e-15	5.692051459163633e-6	-4.713602364775383e-20	4.6483864241715754e-21	6.724562434229788e-13	3.165502696272388e-12	4.6274641703754724e-12
54400000	0.004997152746419473	1.75541972108471e-49	-9.940673230573988e-51	1.2236169831375336e-9	2.5066050496911456e-15	5.692051459163633e-6	-4.713602356955996e-20	4.6483864241715754e-21	6.724562434229788e-13	3.165502696272388e-12	4.6274641703754724e-12
54500000	0.004997152746419473	1.75541972108471e-49	-9.958962130619514e-51	1.2236169831375336e-9	2.5066050496911456e-15	5.692051459163633e-6	-4.7136023491366087e-20	4.6483864241715754e-21	6.724562434229788e-13	3.165502696272388e-12	4.6274641703754724e-12
54600000	0.004997152746419473	1.75541972108471e-49	-9.977251030665039e-51	1.2236169831375336e-9	2.5066050496911452e-15	5.692051459163633e-6	-4.713602341317222e-20	4.6483864241715754e-21	6.724562434229788e-13	3.165502696272388e-12	4.6274641703754724e-12
54700000	0.004997152746419473	1.75541972108471e-49	-9.995539930710561e-51	1.2236169831375336e-9	2.5066050496911452e-15	5.692051459163633e-6	-4.713602333497835e-20	4.6483864241715754e-21	6.724562434229788e-13	3.165502696272388e-12	4.6274641703754724e-12
54800000	0.004997152746419473	1.75541972108471e-49	-1.0013828830756081e-50	1.2236169831375336e-9	2.5066050496911452e-15	5.692051459163633e-6	-4.713602325678447e-20	4.6483864241715754e-21	6.724562434229788e-13	3.165502696272388e-12	4.6274641703754724e-12
54900000	0.004997152746419473	1.75541972108471e-49	-1.0032117730801598e-50	1.2236169831375336e-9	2.5066050496911452e-15	5.692051459163633e-6	-4.7136023178590604e-20	4.6483864241715754e-21	6.724562434229788e-13	3.165502696272388e-12	4.6274641703754724e-12
55000000	0.004997152746419473	1.75541972108471e-49	-1.0050406630847112e-50	1.2236169831375336e-9	2.5066050496911452e-15	5.692051459163633e-6	-4.7136023100396735e-20	4.6483864241715754e-21	6.724562434229788e-13	3.165502696272388e-12	4.6274641703754724e-12
55100000	0.004997152746419473	1.75541972108471e-49	-1.0068695530892625e-50	1.2236169831375336e-9	2.5066050496911452e-15	5.692051459163633e-6	-4.7136023022202865e-20	4.6483864241715754e-21	6.724562434229788e-13	3.165502696272388e-12	4.6274641703754724e-12
55200000	0.004997152746419473	1.75541972108471e-49	-1.0086984430938135e-50	1.2236169831375336e-9	2.5066050496911452e-15	5.692051459163633e-6	-4.713602294400899e-20	4.6483864241715754e-21	6.724562434229788e-13	3.165502696272388e-12	4.6274641703754724e-12
55300000	0.004997152746419473	1.75541972108471e-49	-1.0105273330983643e-50	1.2236169831375336e-9	2.5066050496911452e-15	5.692051459163633e-6	-4.713602286581512e-20	4.6483864241715754e-21	6.724562434229788e-13	3.165502696272388e-12	4.6274641703754724e-12
55400000	0.004997152746419473	1.75541972108471e-49	-1.0123562231029149e-50	1.2236169831375336e-9	2.5066050496911452e-15	5.692051459163633e-6	-4.713602278762125e-20	4.6483864241715754e-21	6.724562434229788e-13	3.165502696272388e-12	4.6274641703754724e-12
55500000	0.004997152746419473	1.75541972108471e-49	-1.0141851131074653e-50	1.2236169831375336e-9	2.5066050496911452e-15	5.692051459163633e-6	-4.7136022709427377e-20	4.6483864241715754e-21	6.724562434229788e-13	3.165502696272388e-12	4.6274641703754724e-12
55600000	0.004997152746419473	1.75541972108471e-49	-1.0160140031120154e-50	1.2236169831375336e-9	2.5066050496911452e-15	5.692051459163633e-6	-4.713602263123351e-20	4.6483864241715754e-21	6.724562434229788e-13	3.165502696272388e-12	4.6274641703754724e-12
55700000	0.004997152746419473	1.75541972108471e-49	-1.0178428931165654e-50	1.2236169831375336e-9	2.5066050496911452e-15	5.692051459163633e-6	-4.713602255303964e-20	4.6483864241715754e-21	6.724562434229788e-13	3.165502696272388e-12	4.6274641703754724e-12
55800000	0.004997152746419473	1.75541972108471e-49	-1.0196717831211151e-50	1.2236169831375336e-9	2.5066050496911452e-15	5.692051459163633e-6	-4.7136022474845763e-20	4.6483864241715754e-21	6.724562434229788e-13	3.165502696272388e-12	4.6274641703754724e-12
55900000	0.004997152746419473	1.75541972108471e-49	-1.0215006731256647e-50	1.2236169831375336e-9	2.5066050496911452e-15	5.692051459163633e-6	-4.7136022396651894e-20	4.6483864241715754e-21	6.724562434229788e-13	3.165502696272388e-12	4.6274641703754724e-12
56000000	0.004997152746419473	1.75541972108471e-49	-1.023329563130214e-50	1.2236169831375336e-9	2.5066050496911452e-15	5.692051459163633e-6	-4.7136022318458025e-20	4.6483864241715754e-21	6.724562434229788e-13	3.165502696272388e-12	4.6274641703754724e-12
56100000	0.004997152746419473	1.75541972108471e-49	-1.0251584531347632e-50	1.2236169831375336e-9	2.5066050496911452e-15	5.692051459163633e-6	-4.713602224026415e-20	4.6483864241715754e-21	6.724562434229788e-13	3.165502696272388e-12	4.6274641703754724e-12
56200000	0.004997152746419473	1.75541972108471e-49	-1.0269873431393121e-50	1.2236169831375336e-9	2.5066050496911452e-15	5.692051459163633e-6	-4.713602216207028e-20	4.6483864241715754e-21	6.724562434229788e-13	3.165502696272388e-12	4.6274641703754724e-12
56300000	0.004997152746419473	1.75541972108471e-49	-1.0288162331438609e-50	1.2236169831375336e-9	2.5066050496911452e-15	5.692051459163633e-6	-4.713602208387641e-20	4.6483864241715754e-21	6.724562434229788e-13	3.165502696272388e-12	4.6274641703754724e-12
56400000	0.004997152746419473	1.75541972108471e-49	-1.0306451231484095e-50	1.2236169831375336e-9	2.5066050496911452e-15	5.692051459163633e-6	-4.7136022005682536e-20	4.6483864241715754e-21	6.724562434229788e-13	3.165502696272388e-12	4.6274641703754724e-12
56500000	0.004997152746419473	1.75541972108471e-49	-1.0324740131529579e-50	1.2236169831375336e-9	2.5066050496911452e-15	5.692051459163633e-6	-4.7136021927488667e-20	4.6483864241715754e-21	6.724562434229788e-13	3.165502696272388e-12	4.6274641703754724e-12
56600000	0.004997152746419473	1.75541972108471e-49	-1.0343029031575062e-50	1.2236169831375336e-9	2.5066050496911452e-15	5.692051459163633e-6	-4.71360218492948e-20	4.6483864241715754e-21	6.724562434229788e-13	3.165502696272388e-12	4.6274641703754724e-12
56700000	0.004997152746419473	1.75541972108471e-49	-1.0361317931620543e-50	1.2236169831375336e-9	2.5066050496911452e-15	5.692051459163633e-6	-4.713602177110092e-20	4.6483864241715754e-21	6.724562434229788e-13	3.165502696272388e-12	4.6274641703754724e-12
56800000	0.004997152746419473	1.75541972108471e-49	-1.0379606831666021e-50	1.2236169831375336e-9	2.5066050496911452e-15	5.692051459163633e-6	-4.7136021692907053e-20	4.6483864241715754e-21	6.724562434229788e-13	3.165502696272388e-12	4.6274641703754724e-12
56900000	0.004997152746419473	1.75541972108471e-49	-1.0397895731711499e-50	1.2236169831375336e-9	2.5066050496911452e-15	5.692051459163633e-6	-4.7136021614713184e-20	4.6483864241715754e-21	6.724562434229788e-13	3.165502696272388e-12	4.6274641703754724e-12
57000000	0.004997152746419473	1.75541972108471e-49	-1.0416184631756975e-50	1.2236169831375336e-9	2.5066050496911452e-15	5.692051459163633e-6	-4.713602153651931e-20	4.6483864241715754e-21	6.724562434229788e-13	3.165502696272388e-12	4.6274641703754724e-12
57100000	0.004997152746419473	1.75541972108471e-49	-1.0434473531802449e-50	1.2236169831375336e-9	2.5066050496911452e-15	5.692051459163633e-6	-4.713602145832544e-20	4.6483864241715754e-21	6.724562434229788e-13	3.165502696272388e-12	4.6274641703754724e-12
57200000	0.004997152746419473	1.75541972108471e-49	-1.0452762431847921e-50	1.2236169831375336e-9	2.5066050496911452e-15	5.692051459163633e-6	-4.713602138013157e-20	4.6483864241715754e-21	6.724562434229788e-13	3.165502696272388e-12	4.6274641703754724e-12
57300000	0.004997152746419473	1.75541972108471e-49	-1.0471051331893392e-50	1.2236169831375336e-9	2.5066050496911452e-15	5.692051459163633e-6	-4.71360213019377e-20	4.6483864241715754e-21	6.724562434229788e-13	3.165502696272388e-12	4.6274641703754724e-12
57400000	0.004997152746419473	1.75541972108471e-49	-1.0489340231938862e-50	1.2236169831375336e-9	2.5066050496911452e-15	5.692051459163633e-6	-4.7136021223743826e-20	4.6483864241715754e-21	6.724562434229788e-13	3.165502696272388e-12	4.6274641703754724e-12
57500000	0.004997152746419473	1.75541972108471e-49	-1.0507629131984331e-50	1.2236169831375336e-9	2.5066050496911452e-15	5.692051459163633e-6	-4.713602114554996e-20	4.6483864241715754e-21	6.724562434229788e-13	3.165502696272388e-12	4.6274641703754724e-12
57600000	0.004997152746419473	1.75541972108471e-49	-1.0525918032029797e-50	1.2236169831375336e-9	2.5066050496911452e-15	5.692051459163633e-6	-4.713602106735609e-20	4.6483864241715754e-21	6.724562434229788e-13	3.165502696272388e-12	4.6274641703754724e-12
57700000	0.004997152746419473	1.75541972108471e-49	-1.0544206932075263e-50	1.2236169831375336e-9	2.5066050496911452e-15	5.692051459163633e-6	-4.713602098916221e-20	4.6483864241715754e-21	6.724562434229788e-13	3.165502696272388e-12	4.6274641703754724e-12
57800000	0.004997152746419473	1.75541972108471e-49	-1.0562495832120727e-50	1.2236169831375336e-9	2.5066050496911452e-15	5.692051459163633e-6	-4.7136020910968344e-20	4.6483864241715754e-21	6.724562434229788e-13	3.165502696272388e-12	4.6274641703754724e-12
57900000	0.004997152746419473	1.75541972108471e-49	-1.0580784732166191e-50	1.2236169831375336e-9	2.5066050496911452e-15	5.692051459163633e-6	-4.7136020832774475e-20	4.6483864241715754e-21	6.724562434229788e-13	3.165502696272388e-12	4.6274641703754724e-12
58000000	0.004997152746419473	1.75541972108471e-49	-1.0599073632211653e-50	1.2236169831375336e-9	2.5066050496911452e-15	5.692051459163633e-6	-4.71360207545806e-20	4.6483864241715754e-21	6.724562434229788e-13	3.165502696272388e-12	4.6274641703754724e-12
58100000	0.004997152746419473	1.75541972108471e-49	-1.061736253225711e-50	1.2236169831375336e-9	2.5066050496911452e-15	5.692051459163633e-6	-4.713602067638673e-20	4.6483864241715754e-21	6.724562434229788e-13	3.165502696272388e-12	4.6274641703754724e-12
58200000	0.004997152746419473	1.75541972108471e-49	-1.063565143230256e-50	1.2236169831375336e-9	2.5066050496911452e-15	5.692051459163633e-6	-4.713602059819286e-20	4.6483864241715754e-21	6.724562434229788e-13	3.165502696272388e-12	4.6274641703754724e-12
58300000	0.004997152746419473	1.75541972108471e-49	-1.0653940332348006e-50	1.2236169831375336e-9	2.5066050496911452e-15	5.692051459163633e-6	-4.7136020519998986e-20	4.6483864241715754e-21	6.724562434229788e-13	3.165502696272388e-12	4.6274641703754724e-12
58400000	0.004997152746419473	1.75541972108471e-49	-1.0672229232393446e-50	1.2236169831375336e-9	2.5066050496911452e-15	5.692051459163633e-6	-4.7136020441805117e-20	4.6483864241715754e-21	6.724562434229788e-13	3.165502696272388e-12	4.6274641703754724e-12
58500000	0.004997152746419473	1.75541972108471e-49	-1.0690518132438879e-50	1.2236169831375336e-9	2.5066050496911452e-15	5.692051459163633e-6	-4.713602036361125e-20	4.6483864241715754e-21	6.724562434229788e-13	3.165502696272388e-12	4.6274641703754724e-12
58600000	0.004997152746419473	1.75541972108471e-49	-1.0708807032484308e-50	1.2236169831375336e-9	2.5066050496911452e-15	5.692051459163633e-6	-4.713602028541737e-20	4.6483864241715754e-21	6.724562434229788e-13	3.165502696272388e-12	4.6274641703754724e-12
58700000	0.004997152746419473	1.75541972108471e-49	-1.072709593252973e-50	1.2236169831375336e-9	2.5066050496911452e-15	5.692051459163633e-6	-4.7136020207223503e-20	4.6483864241715754e-21	6.724562434229788e-13	3.165502696272388e-12	4.6274641703754724e-12
58800000	0.004997152746419473	1.75541972108471e-49	-1.0745384832575145e-50	1.2236169831375336e-9	2.5066050496911452e-15	5.692051459163633e-6	-4.7136020129029634e-20	4.6483864241715754e-21	6.724562434229788e-13	3.165502696272388e-12	4.6274641703754724e-12
58900000	0.004997152746419473	1.75541972108471e-49	-1.0763673732620555e-50	1.2236169831375336e-9	2.5066050496911452e-15	5.692051459163633e-6	-4.713602005083576e-20	4.6483864241715754e-21	6.724562434229788e-13	3.165502696272388e-12	4.6274641703754724e-12
59000000	0.004997152746419473	1.75541972108471e-49	-1.078196263266596e-50	1.2236169831375336e-9	2.5066050496911452e-15	5.692051459163633e-6	-4.713601997264189e-20	4.6483864241715754e-21	6.724562434229788e-13	3.165502696272388e-12	4.6274641703754724e-12
59100000	0.004997152746419473	1.75541972108471e-49	-1.080025153271136e-50	1.2236169831375336e-9	2.5066050496911452e-15	5.692051459163633e-6	-4.713601989444802e-20	4.6483864241715754e-21	6.724562434229788e-13	3.165502696272388e-12	4.6274641703754724e-12
59200000	0.004997152746419473	1.75541972108471e-49	-1.0818540432756752e-50	1.2236169831375336e-9	2.5066050496911452e-15	5.692051459163633e-6	-4.7136019816254145e-20	4.6483864241715754e-21	6.724562434229788e-13	3.165502696272388e-12	4.6274641703754724e-12
59300000	0.004997152746419473	1.75541972108471e-49	-1.0836829332802138e-50	1.2236169831375336e-9	2.5066050496911452e-15	5.692051459163633e-6	-4.7136019738060276e-20	4.6483864241715754e-21	6.724562434229788e-13	3.165502696272388e-12	4.6274641703754724e-12
59400000	0.004997152746419473	1.75541972108471e-49	-1.0855118232847522e-50	1.2236169831375336e-9	2.5066050496911452e-15	5.692051459163633e-6	-4.7136019659866407e-20	4.6483864241715754e-21	6.724562434229788e-13	3.165502696272388e-12	4.6274641703754724e-12
59500000	0.004997152746419473	1.75541972108471e-49	-1.0873407132892898e-50	1.2236169831375336e-9	2.5066050496911452e-15	5.692051459163633e-6	-4.713601958167254e-20	4.6483864241715754e-21	6.724562434229788e-13	3.165502696272388e-12	4.6274641703754724e-12
59600000	0.004997152746419473	1.75541972108471e-49	-1.089169603293827e-50	1.2236169831375336e-9	2.5066050496911452e-15	5.692051459163633e-6	-4.713601950347866e-20	4.6483864241715754e-21	6.724562434229788e-13	3.165502696272388e-12	4.6274641703754724e-12
59700000	0.004997152746419473	1.75541972108471e-49	-1.0909984932983634e-50	1.2236169831375336e-9	2.5066050496911452e-15	5.692051459163633e-6	-4.7136019425284793e-20	4.6483864241715754e-21	6.724562434229788e-13	3.165502696272388e-12	4.6274641703754724e-12
59800000	0.004997152746419473	1.75541972108471e-49	-1.0928273833028993e-50	1.2236169831375336e-9	2.5066050496911452e-15	5.692051459163633e-6	-4.7136019347090924e-20	4.6483864241715754e-21	6.724562434229788e-13	3.165502696272388e-12	4.6274641703754724e-12
59900000	0.004997152746419473	1.75541972108471e-49	-1.0946562733074348e-50	1.2236169831375336e-9	2.5066050496911452e-15	5.692051459163633e-6	-4.713601926889705e-20	4.6483864241715754e-21	6.724562434229788e-13	3.165502696272388e-12	4.6274641703754724e-12
60000000	0.004997152746419473	1.75541972108471e-49	-1.0964851633119698e-50	1.2236169831375336e-9	2.5066050496911452e-15	5.692051459163633e-6	-4.713601919070318e-20	4.6483864241715754e-21	6.724562434229788e-13	3.165502696272388e-12	4.6274641703754724e-12
60100000	0.004997152746419473	1.75541972108471e-49	-1.098314053316504e-50	1.2236169831375336e-9	2.5066050496911452e-15	5.692051459163633e-6	-4.713601911250931e-20	4.6483864241715754e-21	6.724562434229788e-13	3.165502696272388e-12	4.6274641703754724e-12
60200000	0.004997152746419473	1.75541972108471e-49	-1.1001429433210382e-50	1.2236169831375336e-9	2.5066050496911452e-15	5.692051459163633e-6	-4.7136019034315435e-20	4.6483864241715754e-21	6.724562434229788e-13	3.165502696272388e-12	4.6274641703754724e-12
60300000	0.004997152746419473	1.75541972108471e-49	-1.1019718333255713e-50	1.2236169831375336e-9	2.5066050496911452e-15	5.692051459163633e-6	-4.7136018956121566e-20	4.6483864241715754e-21	6.724562434229788e-13	3.165502696272388e-12	4.6274641703754724e-12
60400000	0.004997152746419473	1.75541972108471e-49	-1.1038007233301042e-50	1.2236169831375336e-9	2.5066050496911452e-15	5.692051459163633e-6	-4.71360188779277e-20	4.6483864241715754e-21	6.724562434229788e-13	3.165502696272388e-12	4.6274641703754724e-12
60500000	0.004997152746419473	1.75541972108471e-49	-1.1056296133346366e-50	1.2236169831375336e-9	2.5066050496911452e-15	5.692051459163633e-6	-4.713601879973382e-20	4.6483864241715754e-21	6.724562434229788e-13	3.165502696272388e-12	4.6274641703754724e-12
60600000	0.004997152746419473	1.75541972108471e-49	-1.1074585033391683e-50	1.2236169831375336e-9	2.5066050496911452e-15	5.692051459163633e-6	-4.713601872153995e-20	4.6483864241715754e-21	6.724562434229788e-13	3.165502696272388e-12	4.6274641703754724e-12
60700000	0.004997152746419473	1.75541972108471e-49	-1.1092873933436995e-50	1.2236169831375336e-9	2.5066050496911452e-15	5.692051459163633e-6	-4.7136018643346084e-20	4.6483864241715754e-21	6.724562434229788e-13	3.165502696272388e-12	4.6274641703754724e-12
60800000	0.004997152746419473	1.75541972108471e-49	-1.1111162833482304e-50	1.2236169831375336e-9	2.5066050496911452e-15	5.692051459163633e-6	-4.713601856515221e-20	4.6483864241715754e-21	6.724562434229788e-13	3.165502696272388e-12	4.6274641703754724e-12
60900000	0.004997152746419473	1.75541972108471e-49	-1.1129451733527607e-50	1.2236169831375336e-9	2.5066050496911452e-15	5.692051459163633e-6	-4.713601848695834e-20	4.6483864241715754e-21	6.724562434229788e-13	3.165502696272388e-12	4.6274641703754724e-12
61000000	0.004997152746419473	1.75541972108471e-49	-1.1147740633572903e-50	1.2236169831375336e-9	2.5066050496911452e-15	5.692051459163633e-6	-4.713601840876447e-20	4.6483864241715754e-21	6.724562434229788e-13	3.165502696272388e-12	4.6274641703754724e-12
61100000	0.004997152746419473	1.75541972108471e-49	-1.1166029533618196e-50	1.2236169831375336e-9	2.5066050496911452e-15	5.692051459163633e-6	-4.7136018330570595e-20	4.6483864241715754e-21	6.724562434229788e-13	3.165502696272388e-12	4.6274641703754724e-12
61200000	0.004997152746419473	1.75541972108471e-49	-1.1184318433663484e-50	1.2236169831375336e-9	2.5066050496911452e-15	5.692051459163633e-6	-4.7136018252376726e-20	4.6483864241715754e-21	6.724562434229788e-13	3.165502696272388e-12	4.6274641703754724e-12
61300000	0.004997152746419473	1.75541972108471e-49	-1.1202607333708768e-50	1.2236169831375336e-9	2.5066050496911452e-15	5.692051459163633e-6	-4.7136018174182857e-20	4.6483864241715754e-21	6.724562434229788e-13	3.165502696272388e-12	4.6274641703754724e-12
61400000	0.004997152746419473	1.75541972108471e-49	-1.1220896233754044e-50	1.2236169831375336e-9	2.5066050496911452e-15	5.692051459163633e-6	-4.713601809598898e-20	4.6483864241715754e-21	6.724562434229788e-13	3.165502696272388e-12	4.6274641703754724e-12
61500000	0.004997152746419473	1.75541972108471e-49	-1.1239185133799318e-50	1.2236169831375336e-9	2.5066050496911452e-15	5.692051459163633e-6	-4.713601801779511e-20	4.6483864241715754e-21	6.724562434229788e-13	3.165502696272388e-12	4.6274641703754724e-12
61600000	0.004997152746419473	1.75541972108471e-49	-1.1257474033844588e-50	1.2236169831375336e-9	2.5066050496911452e-15	5.692051459163633e-6	-4.713601793960124e-20	4.6483864241715754e-21	6.724562434229788e-13	3.165502696272388e-12	4.6274641703754724e-12
61700000	0.004997152746419473	1.75541972108471e-49	-1.127576293388985e-50	1.2236169831375336e-9	2.5066050496911452e-15	5.692051459163633e-6	-4.713601786140737e-20	4.6483864241715754e-21	6.724562434229788e-13	3.165502696272388e-12	4.6274641703754724e-12
61800000	0.004997152746419473	1.75541972108471e-49	-1.129405183393511e-50	1.2236169831375336e-9	2.5066050496911452e-15	5.692051459163633e-6	-4.71360177832135e-20	4.6483864241715754e-21	6.724562434229788e-13	3.165502696272388e-12	4.6274641703754724e-12
61900000	0.004997152746419473	1.75541972108471e-49	-1.1312340733980365e-50	1.2236169831375336e-9	2.5066050496911452e-15	5.692051459163633e-6	-4.713601770501963e-20	4.6483864241715754e-21	6.724562434229788e-13	3.165502696272388e-12	4.6274641703754724e-12
62000000	0.004997152746419473	1.75541972108471e-49	-1.1330629634025613e-50	1.2236169831375336e-9	2.5066050496911452e-15	5.692051459163633e-6	-4.7136017626825754e-20	4.6483864241715754e-21	6.724562434229788e-13	3.165502696272388e-12	4.6274641703754724e-12
62100000	0.004997152746419473	1.75541972108471e-49	-1.134891853407086e-50	1.2236169831375336e-9	2.5066050496911452e-15	5.692051459163633e-6	-4.7136017548631885e-20	4.6483864241715754e-21	6.724562434229788e-13	3.165502696272388e-12	4.6274641703754724e-12
62200000	0.004997152746419473	1.75541972108471e-49	-1.13672074341161e-50	1.2236169831375336e-9	2.5066050496911452e-15	5.692051459163633e-6	-4.7136017470438016e-20	4.6483864241715754e-21	6.724562434229788e-13	3.165502696272388e-12	4.6274641703754724e-12
62300000	0.004997152746419473	1.75541972108471e-49	-1.1385496334161336e-50	1.2236169831375336e-9	2.5066050496911452e-15	5.692051459163633e-6	-4.7136017392244147e-20	4.6483864241715754e-21	6.724562434229788e-13	3.165502696272388e-12	4.6274641703754724e-12
62400000	0.004997152746419473	1.75541972108471e-49	-1.1403785234206567e-50	1.2236169831375336e-9	2.5066050496911452e-15	5.692051459163633e-6	-4.713601731405027e-20	4.6483864241715754e-21	6.724562434229788e-13	3.165502696272388e-12	4.6274641703754724e-12
62500000	0.004997152746419473	1.75541972108471e-49	-1.1422074134251794e-50	1.2236169831375336e-9	2.5066050496911452e-15	5.692051459163633e-6	-4.71360172358564e-20	4.6483864241715754e-21	6.724562434229788e-13	3.165502696272388e-12	4.6274641703754724e-12
62600000	0.004997152746419473	1.75541972108471e-49	-1.1440363034297016e-50	1.2236169831375336e-9	2.5066050496911452e-15	5.692051459163633e-6	-4.7136017157662533e-20	4.6483864241715754e-21	6.724562434229788e-13	3.165502696272388e-12	4.6274641703754724e-12
62700000	0.004997152746419473	1.75541972108471e-49	-1.1458651934342236e-50	1.2236169831375336e-9	2.5066050496911452e-15	5.692051459163633e-6	-4.713601707946866e-20	4.6483864241715754e-21	6.724562434229788e-13	3.165502696272388e-12	4.6274641703754724e-12
62800000	0.004997152746419473	1.75541972108471e-49	-1.1476940834387448e-50	1.2236169831375336e-9	2.5066050496911452e-15	5.692051459163633e-6	-4.713601700127479e-20	4.6483864241715754e-21	6.724562434229788e-13	3.165502696272388e-12	4.6274641703754724e-12
62900000	0.004997152746419473	1.75541972108471e-49	-1.1495229734432658e-50	1.2236169831375336e-9	2.5066050496911452e-15	5.692051459163633e-6	-4.713601692308092e-20	4.6483864241715754e-21	6.724562434229788e-13	3.165502696272388e-12	4.6274641703754724e-12
63000000	0.004997152746419473	1.75541972108471e-49	-1.1513518634477863e-50	1.2236169831375336e-9	2.5066050496911452e-15	5.692051459163633e-6	-4.7136016844887045e-20	4.6483864241715754e-21	6.724562434229788e-13	3.165502696272388e-12	4.6274641703754724e-12
63100000	0.004997152746419473	1.75541972108471e-49	-1.1531807534523064e-50	1.2236169831375336e-9	2.5066050496911452e-15	5.692051459163633e-6	-4.7136016766693175e-20	4.6483864241715754e-21	6.724562434229788e-13	3.165502696272388e-12	4.6274641703754724e-12
63200000	0.004997152746419473	1.75541972108471e-49	-1.1550096434568262e-50	1.2236169831375336e-9	2.5066050496911452e-15	5.692051459163633e-6	-4.7136016688499306e-20	4.6483864241715754e-21	6.724562434229788e-13	3.165502696272388e-12	4.6274641703754724e-12
63300000	0.004997152746419473	1.75541972108471e-49	-1.1568385334613453e-50	1.2236169831375336e-9	2.5066050496911452e-15	5.692051459163633e-6	-4.713601661030543e-20	4.6483864241715754e-21	6.724562434229788e-13	3.165502696272388e-12	4.6274641703754724e-12
63400000	0.004997152746419473	1.75541972108471e-49	-1.1586674234658642e-50	1.2236169831375336e-9	2.5066050496911452e-15	5.692051459163633e-6	-4.713601653211156e-20	4.6483864241715754e-21	6.724562434229788e-13	3.165502696272388e-12	4.6274641703754724e-12
63500000	0.004997152746419473	1.75541972108471e-49	-1.1604963134703828e-50	1.2236169831375336e-9	2.5066050496911452e-15	5.692051459163633e-6	-4.713601645391769e-20	4.6483864241715754e-21	6.724562434229788e-13	3.165502696272388e-12	4.6274641703754724e-12
63600000	0.004997152746419473	1.75541972108471e-49	-1.1623252034749007e-50	1.2236169831375336e-9	2.5066050496911452e-15	5.692051459163633e-6	-4.713601637572382e-20	4.6483864241715754e-21	6.724562434229788e-13	3.165502696272388e-12	4.6274641703754724e-12
63700000	0.004997152746419473	1.75541972108471e-49	-1.1641540934794184e-50	1.2236169831375336e-9	2.5066050496911452e-15	5.692051459163633e-6	-4.713601629752995e-20	4.6483864241715754e-21	6.724562434229788e-13	3.165502696272388e-12	4.6274641703754724e-12
63800000	0.004997152746419473	1.75541972108471e-49	-1.1659829834839356e-50	1.2236169831375336e-9	2.5066050496911452e-15	5.692051459163633e-6	-4.713601621933608e-20	4.6483864241715754e-21	6.724562434229788e-13	3.165502696272388e-12	4.6274641703754724e-12
63900000	0.004997152746419473	1.75541972108471e-49	-1.1678118734884526e-50	1.2236169831375336e-9	2.5066050496911452e-15	5.692051459163633e-6	-4.7136016141142204e-20	4.6483864241715754e-21	6.724562434229788e-13	3.165502696272388e-12	4.6274641703754724e-12
64000000	0.004997152746419473	1.75541972108471e-49	-1.169640763492969e-50	1.2236169831375336e-9	2.5066050496911452e-15	5.692051459163633e-6	-4.7136016062948335e-20	4.6483864241715754e-21	6.724562434229788e-13	3.165502696272388e-12	4.6274641703754724e-12
64100000	0.004997152746419473	1.75541972108471e-49	-1.171469653497485e-50	1.2236169831375336e-9	2.5066050496911452e-15	5.692051459163633e-6	-4.7136015984754466e-20	4.6483864241715754e-21	6.724562434229788e-13	3.165502696272388e-12	4.6274641703754724e-12
64200000	0.004997152746419473	1.75541972108471e-49	-1.1732985435020007e-50	1.2236169831375336e-9	2.5066050496911452e-15	5.692051459163633e-6	-4.713601590656059e-20	4.6483864241715754e-21	6.724562434229788e-13	3.165502696272388e-12	4.6274641703754724e-12
64300000	0.004997152746419473	1.75541972108471e-49	-1.175127433506516e-50	1.2236169831375336e-9	2.5066050496911452e-15	5.692051459163633e-6	-4.713601582836672e-20	4.6483864241715754e-21	6.724562434229788e-13	3.165502696272388e-12	4.6274641703754724e-12
64400000	0.004997152746419473	1.75541972108471e-49	-1.176956323511031e-50	1.2236169831375336e-9	2.5066050496911452e-15	5.692051459163633e-6	-4.713601575017285e-20	4.6483864241715754e-21	6.724562434229788e-13	3.165502696272388e-12	4.6274641703754724e-12
64500000	0.004997152746419473	1.75541972108471e-49	-1.1787852135155456e-50	1.2236169831375336e-9	2.5066050496911452e-15	5.692051459163633e-6	-4.7136015671978977e-20	4.6483864241715754e-21	6.724562434229788e-13	3.165502696272388e-12	4.6274641703754724e-12
64600000	0.004997152746419473	1.75541972108471e-49	-1.1806141035200597e-50	1.2236169831375336e-9	2.5066050496911452e-15	5.692051459163633e-6	-4.713601559378511e-20	4.6483864241715754e-21	6.724562434229788e-13	3.165502696272388e-12	4.6274641703754724e-12
64700000	0.004997152746419473	1.75541972108471e-49	-1.1824429935245736e-50	1.2236169831375336e-9	2.5066050496911452e-15	5.692051459163633e-6	-4.713601551559124e-20	4.6483864241715754e-21	6.724562434229788e-13	3.165502696272388e-12	4.6274641703754724e-12
64800000	0.004997152746419473	1.75541972108471e-49	-1.184271883529087e-50	1.2236169831375336e-9	2.5066050496911452e-15	5.692051459163633e-6	-4.7136015437397363e-20	4.6483864241715754e-21	6.724562434229788e-13	3.165502696272388e-12	4.6274641703754724e-12
64900000	0.004997152746419473	1.75541972108471e-49	-1.1861007735336002e-50	1.2236169831375336e-9	2.5066050496911456e-15	5.692051459163633e-6	-4.7136015359203494e-20	4.6483864241715754e-21	6.724562434229788e-13	3.165502696272388e-12	4.6274641703754724e-12
65000000	0.004997152746419473	1.75541972108471e-49	-1.187929663538113e-50	1.2236169831375336e-9	2.5066050496911456e-15	5.692051459163633e-6	-4.7136015281009625e-20	4.6483864241715754e-21	6.724562434229788e-13	3.165502696272388e-12	4.6274641703754724e-12
65100000	0.004997152746419473	1.75541972108471e-49	-1.1897585535426254e-50	1.2236169831375336e-9	2.5066050496911456e-15	5.692051459163633e-6	-4.7136015202815756e-20	4.6483864241715754e-21	6.724562434229788e-13	3.165502696272388e-12	4.6274641703754724e-12
65200000	0.004997152746419473	1.75541972108471e-49	-1.1915874435471374e-50	1.2236169831375336e-9	2.5066050496911456e-15	5.692051459163633e-6	-4.713601512462188e-20	4.6483864241715754e-21	6.724562434229788e-13	3.165502696272388e-12	4.6274641703754724e-12
65300000	0.004997152746419473	1.75541972108471e-49	-1.193416333551649e-50	1.2236169831375336e-9	2.5066050496911456e-15	5.692051459163633e-6	-4.713601504642801e-20	4.6483864241715754e-21	6.724562434229788e-13	3.165502696272388e-12	4.6274641703754724e-12
65400000	0.004997152746419473	1.7554197210847096e-49	-1.1952452235561604e-50	1.2236169831375336e-9	2.5066050496911456e-15	5.692051459163633e-6	-4.713601496823414e-20	4.6483864241715754e-21	6.724562434229788e-13	3.165502696272388e-12	4.6274641703754724e-12
65500000	0.004997152746419473	1.7554197210847096e-49	-1.1970741135606714e-50	1.2236169831375336e-9	2.5066050496911456e-15	5.692051459163633e-6	-4.713601489004027e-20	4.6483864241715754e-21	6.724562434229788e-13	3.165502696272388e-12	4.6274641703754724e-12
65600000	0.004997152746419473	1.7554197210847096e-49	-1.1989030035651822e-50	1.2236169831375336e-9	2.5066050496911456e-15	5.692051459163633e-6	-4.71360148118464e-20	4.6483864241715754e-21	6.724562434229788e-13	3.165502696272388e-12	4.6274641703754724e-12
65700000	0.004997152746419473	1.7554197210847096e-49	-1.2007318935696925e-50	1.2236169831375336e-9	2.5066050496911456e-15	5.692051459163633e-6	-4.713601473365253e-20	4.6483864241715754e-21	6.724562434229788e-13	3.165502696272388e-12	4.6274641703754724e-12
65800000	0.004997152746419473	1.7554197210847096e-49	-1.2025607835742026e-50	1.2236169831375336e-9	2.5066050496911456e-15	5.692051459163633e-6	-4.7136014655458654e-20	4.6483864241715754e-21	6.724562434229788e-13	3.165502696272388e-12	4.6274641703754724e-12
65900000	0.004997152746419473	1.7554197210847096e-49	-1.2043896735787122e-50	1.2236169831375336e-9	2.5066050496911456e-15	5.692051459163633e-6	-4.7136014577264784e-20	4.6483864241715754e-21	6.724562434229788e-13	3.165502696272388e-12	4.6274641703754724e-12
66000000	0.004997152746419473	1.7554197210847096e-49	-1.2062185635832218e-50	1.2236169831375336e-9	2.5066050496911456e-15	5.692051459163633e-6	-4.7136014499070915e-20	4.6483864241715754e-21	6.724562434229788e-13	3.165502696272388e-12	4.6274641703754724e-12
66100000	0.004997152746419473	1.7554197210847096e-49	-1.2080474535877307e-50	1.2236169831375336e-9	2.5066050496911456e-15	5.692051459163633e-6	-4.713601442087704e-20	4.6483864241715754e-21	6.724562434229788e-13	3.165502696272388e-12	4.6274641703754724e-12
66200000	0.004997152746419473	1.7554197210847096e-49	-1.2098763435922396e-50	1.2236169831375336e-9	2.5066050496911456e-15	5.692051459163633e-6	-4.713601434268317e-20	4.6483864241715754e-21	6.724562434229788e-13	3.165502696272388e-12	4.6274641703754724e-12
66300000	0.004997152746419473	1.7554197210847096e-49	-1.211705233596748e-50	1.2236169831375336e-9	2.5066050496911456e-15	5.692051459163633e-6	-4.71360142644893e-20	4.6483864241715754e-21	6.724562434229788e-13	3.165502696272388e-12	4.6274641703754724e-12
66400000	0.004997152746419473	1.7554197210847096e-49	-1.2135341236012562e-50	1.2236169831375336e-9	2.5066050496911456e-15	5.692051459163633e-6	-4.7136014186295427e-20	4.6483864241715754e-21	6.724562434229788e-13	3.165502696272388e-12	4.6274641703754724e-12
66500000	0.004997152746419473	1.7554197210847096e-49	-1.2153630136057642e-50	1.2236169831375336e-9	2.5066050496911456e-15	5.692051459163633e-6	-4.713601410810156e-20	4.6483864241715754e-21	6.724562434229788e-13	3.165502696272388e-12	4.6274641703754724e-12
66600000	0.004997152746419473	1.7554197210847096e-49	-1.2171919036102717e-50	1.2236169831375336e-9	2.5066050496911456e-15	5.692051459163633e-6	-4.713601402990769e-20	4.6483864241715754e-21	6.724562434229788e-13	3.165502696272388e-12	4.6274641703754724e-12
66700000	0.004997152746419473	1.7554197210847096e-49	-1.219020793614779e-50	1.2236169831375336e-9	2.5066050496911456e-15	5.692051459163633e-6	-4.713601395171381e-20	4.6483864241715754e-21	6.724562434229788e-13	3.165502696272388e-12	4.6274641703754724e-12
66800000	0.004997152746419473	1.7554197210847096e-49	-1.220849683619286e-50	1.2236169831375336e-9	2.5066050496911456e-15	5.692051459163633e-6	-4.7136013873519944e-20	4.6483864241715754e-21	6.724562434229788e-13	3.165502696272388e-12	4.6274641703754724e-12
66900000	0.004997152746419473	1.7554197210847096e-49	-1.2226785736237927e-50	1.2236169831375336e-9	2.5066050496911456e-15	5.692051459163633e-6	-4.7136013795326075e-20	4.6483864241715754e-21	6.724562434229788e-13	3.165502696272388e-12	4.6274641703754724e-12
67000000	0.004997152746419473	1.7554197210847096e-49	-1.2245074636282992e-50	1.2236169831375336e-9	2.5066050496911456e-15	5.692051459163633e-6	-4.71360137171322e-20	4.6483864241715754e-21	6.724562434229788e-13	3.165502696272388e-12	4.6274641703754724e-12
67100000	0.004997152746419473	1.7554197210847096e-49	-1.2263363536328052e-50	1.2236169831375336e-9	2.5066050496911456e-15	5.692051459163633e-6	-4.713601363893833e-20	4.6483864241715754e-21	6.724562434229788e-13	3.165502696272388e-12	4.6274641703754724e-12
67200000	0.004997152746419473	1.7554197210847096e-49	-1.228165243637311e-50	1.2236169831375336e-9	2.5066050496911456e-15	5.692051459163633e-6	-4.713601356074446e-20	4.6483864241715754e-21	6.724562434229788e-13	3.165502696272388e-12	4.6274641703754724e-12
67300000	0.004997152746419473	1.7554197210847096e-49	-1.2299941336418169e-50	1.2236169831375336e-9	2.5066050496911456e-15	5.692051459163633e-6	-4.713601348255059e-20	4.6483864241715754e-21	6.724562434229788e-13	3.165502696272388e-12	4.6274641703754724e-12
67400000	0.004997152746419473	1.7554197210847096e-49	-1.2318230236463222e-50	1.2236169831375336e-9	2.5066050496911456e-15	5.692051459163633e-6	-4.7136013404356717e-20	4.6483864241715754e-21	6.724562434229788e-13	3.165502696272388e-12	4.6274641703754724e-12
67500000	0.004997152746419473	1.7554197210847096e-49	-1.233651913650827e-50	1.2236169831375336e-9	2.5066050496911456e-15	5.692051459163633e-6	-4.713601332616285e-20	4.6483864241715754e-21	6.724562434229788e-13	3.165502696272388e-12	4.6274641703754724e-12
67600000	0.004997152746419473	1.7554197210847096e-49	-1.235480803655332e-50	1.2236169831375336e-9	2.5066050496911456e-15	5.692051459163633e-6	-4.713601324796898e-20	4.6483864241715754e-21	6.724562434229788e-13	3.165502696272388e-12	4.6274641703754724e-12
67700000	0.004997152746419473	1.7554197210847096e-49	-1.2373096936598366e-50	1.2236169831375336e-9	2.5066050496911456e-15	5.692051459163633e-6	-4.7136013169775103e-20	4.6483864241715754e-21	6.724562434229788e-13	3.165502696272388e-12	4.6274641703754724e-12
67800000	0.004997152746419473	1.7554197210847096e-49	-1.239138583664341e-50	1.2236169831375336e-9	2.5066050496911456e-15	5.692051459163633e-6	-4.7136013091581234e-20	4.6483864241715754e-21	6.724562434229788e-13	3.165502696272388e-12	4.6274641703754724e-12
67900000	0.004997152746419473	1.7554197210847096e-49	-1.2409674736688449e-50	1.2236169831375336e-9	2.5066050496911456e-15	5.692051459163633e-6	-4.7136013013387365e-20	4.6483864241715754e-21	6.724562434229788e-13	3.165502696272388e-12	4.6274641703754724e-12
68000000	0.004997152746419473	1.7554197210847096e-49	-1.2427963636733488e-50	1.2236169831375336e-9	2.5066050496911456e-15	5.692051459163633e-6	-4.713601293519349e-20	4.6483864241715754e-21	6.724562434229788e-13	3.165502696272388e-12	4.6274641703754724e-12
68100000	0.004997152746419473	1.7554197210847096e-49	-1.244625253677852e-50	1.2236169831375336e-9	2.5066050496911456e-15	5.692051459163633e-6	-4.713601285699962e-20	4.6483864241715754e-21	6.724562434229788e-13	3.165502696272388e-12	4.6274641703754724e-12
68200000	0.004997152746419473	1.7554197210847096e-49	-1.2464541436823545e-50	1.2236169831375336e-9	2.5066050496911456e-15	5.692051459163633e-6	-4.713601277880575e-20	4.6483864241715754e-21	6.724562434229788e-13	3.165502696272388e-12	4.6274641703754724e-12
68300000	0.004997152746419473	1.7554197210847096e-49	-1.2482830336868562e-50	1.2236169831375336e-9	2.5066050496911456e-15	5.692051459163633e-6	-4.7136012700611876e-20	4.6483864241715754e-21	6.724562434229788e-13	3.165502696272388e-12	4.6274641703754724e-12
68400000	0.004997152746419473	1.7554197210847096e-49	-1.2501119236913575e-50	1.2236169831375336e-9	2.5066050496911456e-15	5.692051459163633e-6	-4.713601262241801e-20	4.6483864241715754e-21	6.724562434229788e-13	3.165502696272388e-12	4.6274641703754724e-12
68500000	0.004997152746419473	1.7554197210847096e-49	-1.251940813695858e-50	1.2236169831375336e-9	2.5066050496911456e-15	5.692051459163633e-6	-4.713601254422414e-20	4.6483864241715754e-21	6.724562434229788e-13	3.165502696272388e-12	4.6274641703754724e-12
68600000	0.004997152746419473	1.7554197210847096e-49	-1.2537697037003575e-50	1.2236169831375336e-9	2.5066050496911456e-15	5.692051459163633e-6	-4.713601246603026e-20	4.6483864241715754e-21	6.724562434229788e-13	3.165502696272388e-12	4.6274641703754724e-12
68700000	0.004997152746419473	1.7554197210847096e-49	-1.2555985937048565e-50	1.2236169831375336e-9	2.5066050496911456e-15	5.692051459163633e-6	-4.7136012387836393e-20	4.6483864241715754e-21	6.724562434229788e-13	3.165502696272388e-12	4.6274641703754724e-12
68800000	0.004997152746419473	1.7554197210847096e-49	-1.2574274837093547e-50	1.2236169831375336e-9	2.5066050496911456e-15	5.692051459163633e-6	-4.7136012309642524e-20	4.6483864241715754e-21	6.724562434229788e-13	3.165502696272388e-12	4.6274641703754724e-12
68900000	0.004997152746419473	1.7554197210847096e-49	-1.2592563737138522e-50	1.2236169831375336e-9	2.5066050496911456e-15	5.692051459163633e-6	-4.713601223144865e-20	4.6483864241715754e-21	6.724562434229788e-13	3.165502696272388e-12	4.6274641703754724e-12
69000000	0.004997152746419473	1.7554197210847096e-49	-1.2610852637183492e-50	1.2236169831375336e-9	2.5066050496911456e-15	5.692051459163633e-6	-4.713601215325478e-20	4.6483864241715754e-21	6.724562434229788e-13	3.165502696272388e-12	4.6274641703754724e-12
69100000	0.004997152746419473	1.7554197210847096e-49	-1.2629141537228453e-50	1.2236169831375336e-9	2.5066050496911456e-15	5.692051459163633e-6	-4.713601207506091e-20	4.6483864241715754e-21	6.724562434229788e-13	3.165502696272388e-12	4.6274641703754724e-12
69200000	0.004997152746419473	1.7554197210847096e-49	-1.264743043727341e-50	1.2236169831375336e-9	2.5066050496911456e-15	5.692051459163633e-6	-4.7136011996867036e-20	4.6483864241715754e-21	6.724562434229788e-13	3.165502696272388e-12	4.6274641703754724e-12
69300000	0.004997152746419473	1.7554197210847096e-49	-1.2665719337318358e-50	1.2236169831375336e-9	2.5066050496911456e-15	5.692051459163633e-6	-4.7136011918673166e-20	4.6483864241715754e-21	6.724562434229788e-13	3.165502696272388e-12	4.6274641703754724e-12
69400000	0.004997152746419473	1.7554197210847096e-49	-1.2684008237363297e-50	1.2236169831375336e-9	2.5066050496911456e-15	5.692051459163633e-6	-4.71360118404793e-20	4.6483864241715754e-21	6.724562434229788e-13	3.165502696272388e-12	4.6274641703754724e-12
69500000	0.004997152746419473	1.7554197210847096e-49	-1.2702297137408232e-50	1.2236169831375336e-9	2.5066050496911456e-15	5.692051459163633e-6	-4.713601176228543e-20	4.6483864241715754e-21	6.724562434229788e-13	3.165502696272388e-12	4.6274641703754724e-12
69600000	0.004997152746419473	1.7554197210847096e-49	-1.2720586037453162e-50	1.2236169831375336e-9	2.5066050496911456e-15	5.692051459163633e-6	-4.713601168409155e-20	4.6483864241715754e-21	6.724562434229788e-13	3.165502696272388e-12	4.6274641703754724e-12
69700000	0.004997152746419473	1.7554197210847096e-49	-1.2738874937498082e-50	1.2236169831375336e-9	2.5066050496911456e-15	5.692051459163633e-6	-4.7136011605897684e-20	4.6483864241715754e-21	6.724562434229788e-13	3.165502696272388e-12	4.6274641703754724e-12
69800000	0.004997152746419473	1.7554197210847096e-49	-1.2757163837542996e-50	1.2236169831375336e-9	2.5066050496911456e-15	5.692051459163633e-6	-4.7136011527703815e-20	4.6483864241715754e-21	6.724562434229788e-13	3.165502696272388e-12	4.6274641703754724e-12
69900000	0.004997152746419473	1.7554197210847096e-49	-1.2775452737587904e-50	1.2236169831375336e-9	2.5066050496911456e-15	5.692051459163633e-6	-4.713601144950994e-20	4.6483864241715754e-21	6.724562434229788e-13	3.165502696272388e-12	4.6274641703754724e-12
70000000	0.004997152746419473	1.7554197210847096e-49	-1.2793741637632806e-50	1.2236169831375336e-9	2.5066050496911456e-15	5.692051459163633e-6	-4.713601137131607e-20	4.6483864241715754e-21	6.724562434229788e-13	3.165502696272388e-12	4.6274641703754724e-12
70100000	0.004997152746419473	1.7554197210847096e-49	-1.28120305376777e-50	1.2236169831375336e-9	2.5066050496911456e-15	5.692051459163633e-6	-4.71360112931222e-20	4.6483864241715754e-21	6.724562434229788e-13	3.165502696272388e-12	4.6274641703754724e-12
70200000	0.004997152746419473	1.7554197210847096e-49	-1.283031943772259e-50	1.2236169831375336e-9	2.5066050496911456e-15	5.692051459163633e-6	-4.7136011214928326e-20	4.6483864241715754e-21	6.724562434229788e-13	3.165502696272388e-12	4.6274641703754724e-12
70300000	0.004997152746419473	1.7554197210847096e-49	-1.2848608337767472e-50	1.2236169831375336e-9	2.5066050496911456e-15	5.692051459163633e-6	-4.7136011136734457e-20	4.6483864241715754e-21	6.724562434229788e-13	3.165502696272388e-12	4.6274641703754724e-12
70400000	0.004997152746419473	1.7554197210847096e-49	-1.2866897237812347e-50	1.2236169831375336e-9	2.5066050496911456e-15	5.692051459163633e-6	-4.713601105854059e-20	4.6483864241715754e-21	6.724562434229788e-13	3.165502696272388e-12	4.6274641703754724e-12
70500000	0.004997152746419473	1.7554197210847096e-49	-1.2885186137857216e-50	1.2236169831375336e-9	2.5066050496911456e-15	5.692051459163633e-6	-4.713601098034671e-20	4.6483864241715754e-21	6.724562434229788e-13	3.165502696272388e-12	4.6274641703754724e-12
70600000	0.004997152746419473	1.7554197210847096e-49	-1.290347503790208e-50	1.2236169831375336e-9	2.5066050496911456e-15	5.692051459163633e-6	-4.7136010902152843e-20	4.6483864241715754e-21	6.724562434229788e-13	3.165502696272388e-12	4.6274641703754724e-12
70700000	0.004997152746419473	1.7554197210847096e-49	-1.2921763937946935e-50	1.2236169831375336e-9	2.5066050496911456e-15	5.692051459163633e-6	-4.7136010823958974e-20	4.6483864241715754e-21	6.724562434229788e-13	3.165502696272388e-12	4.6274641703754724e-12
70800000	0.004997152746419473	1.7554197210847096e-49	-1.2940052837991785e-50	1.2236169831375336e-9	2.5066050496911456e-15	5.692051459163633e-6	-4.71360107457651e-20	4.6483864241715754e-21	6.724562434229788e-13	3.165502696272388e-12	4.6274641703754724e-12
70900000	0.004997152746419473	1.7554197210847096e-49	-1.295834173803663e-50	1.2236169831375336e-9	2.5066050496911456e-15	5.692051459163633e-6	-4.713601066757123e-20	4.6483864241715754e-21	6.724562434229788e-13	3.165502696272388e-12	4.6274641703754724e-12
71000000	0.004997152746419473	1.7554197210847096e-49	-1.2976630638081466e-50	1.2236169831375336e-9	2.5066050496911456e-15	5.692051459163633e-6	-4.713601058937736e-20	4.6483864241715754e-21	6.724562434229788e-13	3.165502696272388e-12	4.6274641703754724e-12
71100000	0.004997152746419473	1.7554197210847096e-49	-1.29949195381263e-50	1.2236169831375336e-9	2.5066050496911456e-15	5.692051459163633e-6	-4.7136010511183485e-20	4.6483864241715754e-21	6.724562434229788e-13	3.165502696272388e-12	4.6274641703754724e-12
71200000	0.004997152746419473	1.7554197210847096e-49	-1.3013208438171125e-50	1.2236169831375336e-9	2.5066050496911456e-15	5.692051459163633e-6	-4.7136010432989616e-20	4.6483864241715754e-21	6.724562434229788e-13	3.165502696272388e-12	4.6274641703754724e-12
71300000	0.004997152746419473	1.7554197210847096e-49	-1.3031497338215943e-50	1.2236169831375336e-9	2.5066050496911456e-15	5.692051459163633e-6	-4.7136010354795747e-20	4.6483864241715754e-21	6.724562434229788e-13	3.165502696272388e-12	4.6274641703754724e-12
71400000	0.004997152746419473	1.7554197210847096e-49	-1.3049786238260757e-50	1.2236169831375336e-9	2.5066050496911456e-15	5.692051459163633e-6	-4.713601027660187e-20	4.6483864241715754e-21	6.724562434229788e-13	3.165502696272388e-12	4.6274641703754724e-12
71500000	0.004997152746419473	1.7554197210847096e-49	-1.3068075138305563e-50	1.2236169831375336e-9	2.5066050496911456e-15	5.692051459163633e-6	-4.7136010198408e-20	4.6483864241715754e-21	6.724562434229788e-13	3.165502696272388e-12	4.6274641703754724e-12
71600000	0.004997152746419473	1.7554197210847096e-49	-1.3086364038350365e-50	1.2236169831375336e-9	2.5066050496911456e-15	5.692051459163633e-6	-4.7136010120214133e-20	4.6483864241715754e-21	6.724562434229788e-13	3.165502696272388e-12	4.6274641703754724e-12
71700000	0.004997152746419473	1.7554197210847096e-49	-1.310465293839516e-50	1.2236169831375336e-9	2.5066050496911456e-15	5.692051459163633e-6	-4.713601004202026e-20	4.6483864241715754e-21	6.724562434229788e-13	3.165502696272388e-12	4.6274641703754724e-12
71800000	0.004997152746419473	1.7554197210847096e-49	-1.312294183843995e-50	1.2236169831375336e-9	2.5066050496911456e-15	5.692051459163633e-6	-4.713600996382639e-20	4.6483864241715754e-21	6.724562434229788e-13	3.165502696272388e-12	4.6274641703754724e-12
71900000	0.004997152746419473	1.7554197210847096e-49	-1.3141230738484732e-50	1.2236169831375336e-9	2.5066050496911456e-15	5.692051459163633e-6	-4.713600988563252e-20	4.6483864241715754e-21	6.724562434229788e-13	3.165502696272388e-12	4.6274641703754724e-12
72000000	0.004997152746419473	1.7554197210847096e-49	-1.315951963852951e-50	1.2236169831375336e-9	2.5066050496911456e-15	5.692051459163633e-6	-4.7136009807438645e-20	4.6483864241715754e-21	6.724562434229788e-13	3.165502696272388e-12	4.6274641703754724e-12
72100000	0.004997152746419473	1.7554197210847096e-49	-1.317780853857428e-50	1.2236169831375336e-9	2.5066050496911456e-15	5.692051459163633e-6	-4.7136009729244775e-20	4.6483864241715754e-21	6.724562434229788e-13	3.165502696272388e-12	4.6274641703754724e-12
72200000	0.004997152746419473	1.7554197210847096e-49	-1.3196097438619047e-50	1.2236169831375336e-9	2.5066050496911456e-15	5.692051459163633e-6	-4.7136009651050906e-20	4.6483864241715754e-21	6.724562434229788e-13	3.165502696272388e-12	4.6274641703754724e-12
72300000	0.004997152746419473	1.7554197210847096e-49	-1.3214386338663808e-50	1.2236169831375336e-9	2.5066050496911456e-15	5.692051459163633e-6	-4.713600957285704e-20	4.6483864241715754e-21	6.724562434229788e-13	3.165502696272388e-12	4.6274641703754724e-12
72400000	0.004997152746419473	1.7554197210847096e-49	-1.3232675238708563e-50	1.2236169831375336e-9	2.5066050496911456e-15	5.692051459163633e-6	-4.713600949466316e-20	4.6483864241715754e-21	6.724562434229788e-13	3.165502696272388e-12	4.6274641703754724e-12
72500000	0.004997152746419473	1.7554197210847096e-49	-1.3250964138753312e-50	1.2236169831375336e-9	2.5066050496911456e-15	5.692051459163633e-6	-4.713600941646929e-20	4.6483864241715754e-21	6.724562434229788e-13	3.165502696272388e-12	4.6274641703754724e-12
72600000	0.004997152746419473	1.7554197210847096e-49	-1.3269253038798055e-50	1.2236169831375336e-9	2.5066050496911456e-15	5.692051459163633e-6	-4.7136009338275424e-20	4.6483864241715754e-21	6.724562434229788e-13	3.165502696272388e-12	4.6274641703754724e-12
72700000	0.004997152746419473	1.7554197210847096e-49	-1.3287541938842792e-50	1.2236169831375336e-9	2.5066050496911456e-15	5.692051459163633e-6	-4.713600926008155e-20	4.6483864241715754e-21	6.724562434229788e-13	3.165502696272388e-12	4.6274641703754724e-12
72800000	0.004997152746419473	1.7554197210847096e-49	-1.3305830838887525e-50	1.2236169831375336e-9	2.5066050496911456e-15	5.692051459163633e-6	-4.713600918188768e-20	4.6483864241715754e-21	6.724562434229788e-13	3.165502696272388e-12	4.6274641703754724e-12
72900000	0.004997152746419473	1.7554197210847096e-49	-1.332411973893225e-50	1.2236169831375336e-9	2.5066050496911456e-15	5.692051459163633e-6	-4.713600910369381e-20	4.6483864241715754e-21	6.724562434229788e-13	3.165502696272388e-12	4.6274641703754724e-12
73000000	0.004997152746419473	1.7554197210847096e-49	-1.3342408638976972e-50	1.2236169831375336e-9	2.5066050496911456e-15	5.692051459163633e-6	-4.7136009025499935e-20	4.6483864241715754e-21	6.724562434229788e-13	3.165502696272388e-12	4.6274641703754724e-12
73100000	0.004997152746419473	1.7554197210847096e-49	-1.3360697539021688e-50	1.2236169831375336e-9	2.5066050496911456e-15	5.692051459163633e-6	-4.7136008947306066e-20	4.6483864241715754e-21	6.724562434229788e-13	3.165502696272388e-12	4.6274641703754724e-12
73200000	0.004997152746419473	1.7554197210847096e-49	-1.3378986439066397e-50	1.2236169831375336e-9	2.5066050496911456e-15	5.692051459163633e-6	-4.7136008869112197e-20	4.6483864241715754e-21	6.724562434229788e-13	3.165502696272388e-12	4.6274641703754724e-12
73300000	0.004997152746419473	1.7554197210847096e-49	-1.3397275339111102e-50	1.2236169831375336e-9	2.5066050496911456e-15	5.692051459163633e-6	-4.713600879091832e-20	4.6483864241715754e-21	6.724562434229788e-13	3.165502696272388e-12	4.6274641703754724e-12
73400000	0.004997152746419473	1.7554197210847096e-49	-1.3415564239155802e-50	1.2236169831375336e-9	2.5066050496911456e-15	5.692051459163633e-6	-4.713600871272445e-20	4.6483864241715754e-21	6.724562434229788e-13	3.165502696272388e-12	4.6274641703754724e-12
73500000	0.004997152746419473	1.7554197210847096e-49	-1.3433853139200496e-50	1.2236169831375336e-9	2.5066050496911456e-15	5.692051459163633e-6	-4.7136008634530583e-20	4.6483864241715754e-21	6.724562434229788e-13	3.165502696272388e-12	4.6274641703754724e-12
73600000	0.004997152746419473	1.7554197210847096e-49	-1.3452142039245187e-50	1.2236169831375336e-9	2.5066050496911456e-15	5.692051459163633e-6	-4.713600855633671e-20	4.6483864241715754e-21	6.724562434229788e-13	3.165502696272388e-12	4.6274641703754724e-12
73700000	0.004997152746419473	1.7554197210847096e-49	-1.347043093928987e-50	1.2236169831375336e-9	2.5066050496911456e-15	5.692051459163633e-6	-4.713600847814284e-20	4.6483864241715754e-21	6.724562434229788e-13	3.165502696272388e-12	4.6274641703754724e-12
73800000	0.004997152746419473	1.7554197210847096e-49	-1.3488719839334548e-50	1.2236169831375336e-9	2.5066050496911456e-15	5.692051459163633e-6	-4.713600839994897e-20	4.6483864241715754e-21	6.724562434229788e-13	3.165502696272388e-12	4.6274641703754724e-12
73900000	0.004997152746419473	1.7554197210847096e-49	-1.3507008739379222e-50	1.2236169831375336e-9	2.5066050496911456e-15	5.692051459163633e-6	-4.7136008321755094e-20	4.6483864241715754e-21	6.724562434229788e-13	3.165502696272388e-12	4.6274641703754724e-12
74000000	0.004997152746419473	1.7554197210847096e-49	-1.352529763942389e-50	1.2236169831375336e-9	2.5066050496911456e-15	5.692051459163633e-6	-4.7136008243561225e-20	4.6483864241715754e-21	6.724562434229788e-13	3.165502696272388e-12	4.6274641703754724e-12
74100000	0.004997152746419473	1.7554197210847096e-49	-1.3543586539468552e-50	1.2236169831375336e-9	2.5066050496911456e-15	5.692051459163633e-6	-4.7136008165367356e-20	4.6483864241715754e-21	6.724562434229788e-13	3.165502696272388e-12	4.6274641703754724e-12
74200000	0.004997152746419473	1.7554197210847096e-49	-1.3561875439513211e-50	1.2236169831375336e-9	2.5066050496911456e-15	5.692051459163633e-6	-4.713600808717348e-20	4.6483864241715754e-21	6.724562434229788e-13	3.165502696272388e-12	4.6274641703754724e-12
74300000	0.004997152746419473	1.7554197210847096e-49	-1.3580164339557864e-50	1.2236169831375336e-9	2.5066050496911456e-15	5.692051459163633e-6	-4.713600800897961e-20	4.6483864241715754e-21	6.724562434229788e-13	3.165502696272388e-12	4.6274641703754724e-12
74400000	0.004997152746419473	1.7554197210847096e-49	-1.3598453239602513e-50	1.2236169831375336e-9	2.5066050496911456e-15	5.692051459163633e-6	-4.713600793078574e-20	4.6483864241715754e-21	6.724562434229788e-13	3.165502696272388e-12	4.6274641703754724e-12
74500000	0.004997152746419473	1.7554197210847096e-49	-1.3616742139647156e-50	1.2236169831375336e-9	2.5066050496911456e-15	5.692051459163633e-6	-4.713600785259187e-20	4.6483864241715754e-21	6.724562434229788e-13	3.165502696272388e-12	4.6274641703754724e-12
74600000	0.004997152746419473	1.7554197210847096e-49	-1.3635031039691794e-50	1.2236169831375336e-9	2.5066050496911456e-15	5.692051459163633e-6	-4.7136007774398e-20	4.6483864241715754e-21	6.724562434229788e-13	3.165502696272388e-12	4.6274641703754724e-12
74700000	0.004997152746419473	1.7554197210847096e-49	-1.3653319939736427e-50	1.2236169831375336e-9	2.5066050496911456e-15	5.692051459163633e-6	-4.713600769620413e-20	4.6483864241715754e-21	6.724562434229788e-13	3.165502696272388e-12	4.6274641703754724e-12
74800000	0.004997152746419473	1.7554197210847096e-49	-1.3671608839781056e-50	1.2236169831375336e-9	2.5066050496911456e-15	5.692051459163633e-6	-4.7136007618010254e-20	4.6483864241715754e-21	6.724562434229788e-13	3.165502696272388e-12	4.6274641703754724e-12
74900000	0.004997152746419473	1.7554197210847096e-49	-1.368989773982568e-50	1.2236169831375336e-9	2.5066050496911456e-15	5.692051459163633e-6	-4.7136007539816385e-20	4.6483864241715754e-21	6.724562434229788e-13	3.165502696272388e-12	4.6274641703754724e-12
75000000	0.004997152746419473	1.7554197210847096e-49	-1.3708186639870298e-50	1.2236169831375336e-9	2.5066050496911456e-15	5.692051459163633e-6	-4.7136007461622515e-20	4.6483864241715754e-21	6.724562434229788e-13	3.165502696272388e-12	4.6274641703754724e-12
75100000	0.004997152746419473	1.7554197210847096e-49	-1.3726475539914912e-50	1.2236169831375336e-9	2.5066050496911456e-15	5.692051459163633e-6	-4.7136007383428646e-20	4.6483864241715754e-21	6.724562434229788e-13	3.165502696272388e-12	4.6274641703754724e-12
75200000	0.004997152746419473	1.7554197210847096e-49	-1.3744764439959522e-50	1.2236169831375336e-9	2.5066050496911452e-15	5.692051459163633e-6	-4.713600730523477e-20	4.6483864241715754e-21	6.724562434229788e-13	3.165502696272388e-12	4.6274641703754724e-12
75300000	0.004997152746419473	1.7554197210847096e-49	-1.376305334000413e-50	1.2236169831375336e-9	2.5066050496911452e-15	5.692051459163633e-6	-4.71360072270409e-20	4.6483864241715754e-21	6.724562434229788e-13	3.165502696272388e-12	4.6274641703754724e-12
75400000	0.004997152746419473	1.7554197210847096e-49	-1.378134224004873e-50	1.2236169831375336e-9	2.5066050496911452e-15	5.692051459163633e-6	-4.713600714884703e-20	4.6483864241715754e-21	6.724562434229788e-13	3.165502696272388e-12	4.6274641703754724e-12
75500000	0.004997152746419473	1.7554197210847096e-49	-1.3799631140093324e-50	1.2236169831375336e-9	2.5066050496911452e-15	5.692051459163633e-6	-4.713600707065316e-20	4.6483864241715754e-21	6.724562434229788e-13	3.165502696272388e-12	4.6274641703754724e-12
75600000	0.004997152746419473	1.7554197210847096e-49	-1.3817920040137915e-50	1.2236169831375336e-9	2.5066050496911452e-15	5.692051459163633e-6	-4.713600699245929e-20	4.6483864241715754e-21	6.724562434229788e-13	3.165502696272388e-12	4.6274641703754724e-12
75700000	0.004997152746419473	1.7554197210847096e-49	-1.3836208940182503e-50	1.2236169831375336e-9	2.5066050496911452e-15	5.692051459163633e-6	-4.713600691426542e-20	4.6483864241715754e-21	6.724562434229788e-13	3.165502696272388e-12	4.6274641703754724e-12
75800000	0.004997152746419473	1.7554197210847096e-49	-1.3854497840227084e-50	1.2236169831375336e-9	2.5066050496911452e-15	5.692051459163633e-6	-4.7136006836071544e-20	4.6483864241715754e-21	6.724562434229788e-13	3.165502696272388e-12	4.6274641703754724e-12
75900000	0.004997152746419473	1.7554197210847096e-49	-1.3872786740271662e-50	1.2236169831375336e-9	2.5066050496911452e-15	5.692051459163633e-6	-4.7136006757877675e-20	4.6483864241715754e-21	6.724562434229788e-13	3.165502696272388e-12	4.6274641703754724e-12
76000000	0.004997152746419473	1.7554197210847096e-49	-1.3891075640316236e-50	1.2236169831375336e-9	2.5066050496911452e-15	5.692051459163633e-6	-4.7136006679683806e-20	4.6483864241715754e-21	6.724562434229788e-13	3.165502696272388e-12	4.6274641703754724e-12
76100000	0.004997152746419473	1.7554197210847096e-49	-1.3909364540360805e-50	1.2236169831375336e-9	2.5066050496911452e-15	5.692051459163633e-6	-4.713600660148993e-20	4.6483864241715754e-21	6.724562434229788e-13	3.165502696272388e-12	4.6274641703754724e-12
76200000	0.004997152746419473	1.7554197210847096e-49	-1.392765344040537e-50	1.2236169831375336e-9	2.5066050496911452e-15	5.692051459163633e-6	-4.713600652329606e-20	4.6483864241715754e-21	6.724562434229788e-13	3.165502696272388e-12	4.6274641703754724e-12
76300000	0.004997152746419473	1.7554197210847096e-49	-1.3945942340449932e-50	1.2236169831375336e-9	2.5066050496911452e-15	5.692051459163633e-6	-4.713600644510219e-20	4.6483864241715754e-21	6.724562434229788e-13	3.165502696272388e-12	4.6274641703754724e-12
76400000	0.004997152746419473	1.7554197210847096e-49	-1.3964231240494487e-50	1.2236169831375336e-9	2.5066050496911452e-15	5.692051459163633e-6	-4.7136006366908317e-20	4.6483864241715754e-21	6.724562434229788e-13	3.165502696272388e-12	4.6274641703754724e-12
76500000	0.004997152746419473	1.7554197210847096e-49	-1.398252014053904e-50	1.2236169831375336e-9	2.5066050496911452e-15	5.692051459163633e-6	-4.713600628871445e-20	4.6483864241715754e-21	6.724562434229788e-13	3.165502696272388e-12	4.6274641703754724e-12
76600000	0.004997152746419473	1.7554197210847096e-49	-1.4000809040583587e-50	1.2236169831375336e-9	2.5066050496911452e-15	5.692051459163633e-6	-4.713600621052058e-20	4.6483864241715754e-21	6.724562434229788e-13	3.165502696272388e-12	4.6274641703754724e-12
76700000	0.004997152746419473	1.7554197210847096e-49	-1.401909794062813e-50	1.2236169831375336e-9	2.5066050496911452e-15	5.692051459163633e-6	-4.7136006132326703e-20	4.6483864241715754e-21	6.724562434229788e-13	3.165502696272388e-12	4.6274641703754724e-12
76800000	0.004997152746419473	1.7554197210847096e-49	-1.403738684067267e-50	1.2236169831375336e-9	2.5066050496911452e-15	5.692051459163633e-6	-4.7136006054132834e-20	4.6483864241715754e-21	6.724562434229788e-13	3.165502696272388e-12	4.6274641703754724e-12
76900000	0.004997152746419473	1.7554197210847096e-49	-1.4055675740717206e-50	1.2236169831375336e-9	2.5066050496911452e-15	5.692051459163633e-6	-4.7136005975938965e-20	4.6483864241715754e-21	6.724562434229788e-13	3.165502696272388e-12	4.6274641703754724e-12
77000000	0.004997152746419473	1.7554197210847096e-49	-1.4073964640761737e-50	1.2236169831375336e-9	2.5066050496911452e-15	5.692051459163633e-6	-4.713600589774509e-20	4.6483864241715754e-21	6.724562434229788e-13	3.165502696272388e-12	4.6274641703754724e-12
77100000	0.004997152746419473	1.7554197210847096e-49	-1.4092253540806266e-50	1.2236169831375336e-9	2.5066050496911452e-15	5.692051459163633e-6	-4.713600581955122e-20	4.6483864241715754e-21	6.724562434229788e-13	3.165502696272388e-12	4.6274641703754724e-12
77200000	0.004997152746419473	1.7554197210847096e-49	-1.411054244085079e-50	1.2236169831375336e-9	2.5066050496911452e-15	5.692051459163633e-6	-4.713600574135735e-20	4.6483864241715754e-21	6.724562434229788e-13	3.165502696272388e-12	4.6274641703754724e-12
77300000	0.004997152746419473	1.7554197210847096e-49	-1.412883134089531e-50	1.2236169831375336e-9	2.5066050496911452e-15	5.692051459163633e-6	-4.713600566316348e-20	4.6483864241715754e-21	6.724562434229788e-13	3.165502696272388e-12	4.6274641703754724e-12
77400000	0.004997152746419473	1.7554197210847096e-49	-1.4147120240939824e-50	1.2236169831375336e-9	2.5066050496911452e-15	5.692051459163633e-6	-4.713600558496961e-20	4.6483864241715754e-21	6.724562434229788e-13	3.165502696272388e-12	4.6274641703754724e-12
77500000	0.004997152746419473	1.7554197210847096e-49	-1.4165409140984336e-50	1.2236169831375336e-9	2.5066050496911452e-15	5.692051459163633e-6	-4.713600550677574e-20	4.6483864241715754e-21	6.724562434229788e-13	3.165502696272388e-12	4.6274641703754724e-12
77600000	0.004997152746419473	1.7554197210847096e-49	-1.4183698041028846e-50	1.2236169831375336e-9	2.5066050496911452e-15	5.692051459163633e-6	-4.713600542858187e-20	4.6483864241715754e-21	6.724562434229788e-13	3.165502696272388e-12	4.6274641703754724e-12
77700000	0.004997152746419473	1.7554197210847096e-49	-1.4201986941073348e-50	1.2236169831375336e-9	2.5066050496911452e-15	5.692051459163633e-6	-4.7136005350387994e-20	4.6483864241715754e-21	6.724562434229788e-13	3.165502696272388e-12	4.6274641703754724e-12
77800000	0.004997152746419473	1.7554197210847096e-49	-1.422027584111785e-50	1.2236169831375336e-9	2.5066050496911452e-15	5.692051459163633e-6	-4.7136005272194124e-20	4.6483864241715754e-21	6.724562434229788e-13	3.165502696272388e-12	4.6274641703754724e-12
77900000	0.004997152746419473	1.7554197210847096e-49	-1.4238564741162347e-50	1.2236169831375336e-9	2.5066050496911452e-15	5.692051459163633e-6	-4.7136005194000255e-20	4.6483864241715754e-21	6.724562434229788e-13	3.165502696272388e-12	4.6274641703754724e-12
78000000	0.004997152746419473	1.7554197210847096e-49	-1.425685364120684e-50	1.2236169831375336e-9	2.5066050496911452e-15	5.692051459163633e-6	-4.713600511580638e-20	4.6483864241715754e-21	6.724562434229788e-13	3.165502696272388e-12	4.6274641703754724e-12
78100000	0.004997152746419473	1.7554197210847096e-49	-1.4275142541251328e-50	1.2236169831375336e-9	2.5066050496911452e-15	5.692051459163633e-6	-4.713600503761251e-20	4.6483864241715754e-21	6.724562434229788e-13	3.165502696272388e-12	4.6274641703754724e-12
78200000	0.004997152746419473	1.7554197210847096e-49	-1.4293431441295814e-50	1.2236169831375336e-9	2.5066050496911452e-15	5.692051459163633e-6	-4.713600495941864e-20	4.6483864241715754e-21	6.724562434229788e-13	3.165502696272388e-12	4.6274641703754724e-12
78300000	0.004997152746419473	1.7554197210847096e-49	-1.4311720341340293e-50	1.2236169831375336e-9	2.5066050496911452e-15	5.692051459163633e-6	-4.7136004881224767e-20	4.6483864241715754e-21	6.724562434229788e-13	3.165502696272388e-12	4.6274641703754724e-12
78400000	0.004997152746419473	1.7554197210847096e-49	-1.4330009241384767e-50	1.2236169831375336e-9	2.5066050496911452e-15	5.692051459163633e-6	-4.71360048030309e-20	4.6483864241715754e-21	6.724562434229788e-13	3.165502696272388e-12	4.6274641703754724e-12
78500000	0.004997152746419473	1.7554197210847096e-49	-1.434829814142924e-50	1.2236169831375336e-9	2.5066050496911452e-15	5.692051459163633e-6	-4.713600472483703e-20	4.6483864241715754e-21	6.724562434229788e-13	3.165502696272388e-12	4.6274641703754724e-12
78600000	0.004997152746419473	1.7554197210847096e-49	-1.4366587041473704e-50	1.2236169831375336e-9	2.5066050496911452e-15	5.692051459163633e-6	-4.7136004646643153e-20	4.6483864241715754e-21	6.724562434229788e-13	3.165502696272388e-12	4.6274641703754724e-12
78700000	0.004997152746419473	1.7554197210847096e-49	-1.4384875941518166e-50	1.2236169831375336e-9	2.5066050496911452e-15	5.692051459163633e-6	-4.7136004568449284e-20	4.6483864241715754e-21	6.724562434229788e-13	3.165502696272388e-12	4.6274641703754724e-12
78800000	0.004997152746419473	1.7554197210847096e-49	-1.440316484156262e-50	1.2236169831375336e-9	2.5066050496911452e-15	5.692051459163633e-6	-4.7136004490255415e-20	4.6483864241715754e-21	6.724562434229788e-13	3.165502696272388e-12	4.6274641703754724e-12
78900000	0.004997152746419473	1.7554197210847096e-49	-1.4421453741607074e-50	1.2236169831375336e-9	2.5066050496911452e-15	5.692051459163633e-6	-4.713600441206154e-20	4.6483864241715754e-21	6.724562434229788e-13	3.165502696272388e-12	4.6274641703754724e-12
79000000	0.004997152746419473	1.7554197210847096e-49	-1.4439742641651524e-50	1.2236169831375336e-9	2.5066050496911452e-15	5.692051459163633e-6	-4.713600433386767e-20	4.6483864241715754e-21	6.724562434229788e-13	3.165502696272388e-12	4.6274641703754724e-12
79100000	0.004997152746419473	1.7554197210847096e-49	-1.4458031541695967e-50	1.2236169831375336e-9	2.5066050496911452e-15	5.692051459163633e-6	-4.71360042556738e-20	4.6483864241715754e-21	6.724562434229788e-13	3.165502696272388e-12	4.6274641703754724e-12
79200000	0.004997152746419473	1.7554197210847096e-49	-1.4476320441740408e-50	1.2236169831375336e-9	2.5066050496911452e-15	5.692051459163633e-6	-4.7136004177479926e-20	4.6483864241715754e-21	6.724562434229788e-13	3.165502696272388e-12	4.6274641703754724e-12
79300000	0.004997152746419473	1.7554197210847096e-49	-1.4494609341784845e-50	1.2236169831375336e-9	2.5066050496911452e-15	5.692051459163633e-6	-4.7136004099286057e-20	4.6483864241715754e-21	6.724562434229788e-13	3.165502696272388e-12	4.6274641703754724e-12
79400000	0.004997152746419473	1.7554197210847096e-49	-1.4512898241829278e-50	1.2236169831375336e-9	2.5066050496911452e-15	5.692051459163633e-6	-4.713600402109219e-20	4.6483864241715754e-21	6.724562434229788e-13	3.165502696272388e-12	4.6274641703754724e-12
79500000	0.004997152746419473	1.7554197210847096e-49	-1.4531187141873707e-50	1.2236169831375336e-9	2.5066050496911452e-15	5.692051459163633e-6	-4.713600394289832e-20	4.6483864241715754e-21	6.724562434229788e-13	3.165502696272388e-12	4.6274641703754724e-12
79600000	0.004997152746419473	1.7554197210847096e-49	-1.4549476041918132e-50	1.2236169831375336e-9	2.5066050496911452e-15	5.692051459163633e-6	-4.7136003864704443e-20	4.6483864241715754e-21	6.724562434229788e-13	3.165502696272388e-12	4.6274641703754724e-12
79700000	0.004997152746419473	1.7554197210847096e-49	-1.4567764941962554e-50	1.2236169831375336e-9	2.5066050496911452e-15	5.692051459163633e-6	-4.7136003786510574e-20	4.6483864241715754e-21	6.724562434229788e-13	3.165502696272388e-12	4.6274641703754724e-12
79800000	0.004997152746419473	1.7554197210847096e-49	-1.458605384200697e-50	1.2236169831375336e-9	2.5066050496911452e-15	5.692051459163633e-6	-4.7136003708316705e-20	4.6483864241715754e-21	6.724562434229788e-13	3.165502696272388e-12	4.6274641703754724e-12
79900000	0.004997152746419473	1.7554197210847096e-49	-1.4604342742051386e-50	1.2236169831375336e-9	2.5066050496911452e-15	5.692051459163633e-6	-4.713600363012283e-20	4.6483864241715754e-21	6.724562434229788e-13	3.165502696272388e-12	4.6274641703754724e-12
80000000	0.004997152746419473	1.7554197210847096e-49	-1.4622631642095796e-50	1.2236169831375336e-9	2.5066050496911452e-15	5.692051459163633e-6	-4.713600355192896e-20	4.6483864241715754e-21	6.724562434229788e-13	3.165502696272388e-12	4.6274641703754724e-12
80100000	0.004997152746419473	1.7554197210847096e-49	-1.4640920542140203e-50	1.2236169831375336e-9	2.5066050496911452e-15	5.692051459163633e-6	-4.713600347373509e-20	4.6483864241715754e-21	6.724562434229788e-13	3.165502696272388e-12	4.6274641703754724e-12
80200000	0.004997152746419473	1.7554197210847096e-49	-1.4659209442184609e-50	1.2236169831375336e-9	2.5066050496911452e-15	5.692051459163633e-6	-4.7136003395541216e-20	4.6483864241715754e-21	6.724562434229788e-13	3.165502696272388e-12	4.6274641703754724e-12
80300000	0.004997152746419473	1.7554197210847096e-49	-1.467749834222901e-50	1.2236169831375336e-9	2.5066050496911452e-15	5.692051459163633e-6	-4.713600331734735e-20	4.6483864241715754e-21	6.724562434229788e-13	3.165502696272388e-12	4.6274641703754724e-12
80400000	0.004997152746419473	1.7554197210847096e-49	-1.4695787242273407e-50	1.2236169831375336e-9	2.5066050496911452e-15	5.692051459163633e-6	-4.713600323915348e-20	4.6483864241715754e-21	6.724562434229788e-13	3.165502696272388e-12	4.6274641703754724e-12
80500000	0.004997152746419473	1.7554197210847096e-49	-1.47140761423178e-50	1.2236169831375336e-9	2.5066050496911452e-15	5.692051459163633e-6	-4.71360031609596e-20	4.6483864241715754e-21	6.724562434229788e-13	3.165502696272388e-12	4.6274641703754724e-12
80600000	0.004997152746419473	1.7554197210847096e-49	-1.4732365042362192e-50	1.2236169831375336e-9	2.5066050496911452e-15	5.692051459163633e-6	-4.7136003082765734e-20	4.6483864241715754e-21	6.724562434229788e-13	3.165502696272388e-12	4.6274641703754724e-12
80700000	0.004997152746419473	1.7554197210847096e-49	-1.475065394240658e-50	1.2236169831375336e-9	2.5066050496911452e-15	5.692051459163633e-6	-4.7136003004571864e-20	4.6483864241715754e-21	6.724562434229788e-13	3.165502696272388e-12	4.6274641703754724e-12
80800000	0.004997152746419473	1.7554197210847096e-49	-1.4768942842450967e-50	1.2236169831375336e-9	2.5066050496911452e-15	5.692051459163633e-6	-4.713600292637799e-20	4.6483864241715754e-21	6.724562434229788e-13	3.165502696272388e-12	4.6274641703754724e-12
80900000	0.004997152746419473	1.7554197210847096e-49	-1.478723174249535e-50	1.2236169831375336e-9	2.5066050496911452e-15	5.692051459163633e-6	-4.713600284818412e-20	4.6483864241715754e-21	6.724562434229788e-13	3.165502696272388e-12	4.6274641703754724e-12
81000000	0.004997152746419473	1.7554197210847096e-49	-1.480552064253973e-50	1.2236169831375336e-9	2.5066050496911452e-15	5.692051459163633e-6	-4.713600276999025e-20	4.6483864241715754e-21	6.724562434229788e-13	3.165502696272388e-12	4.6274641703754724e-12
81100000	0.004997152746419473	1.7554197210847096e-49	-1.482380954258411e-50	1.2236169831375336e-9	2.5066050496911452e-15	5.692051459163633e-6	-4.7136002691796376e-20	4.6483864241715754e-21	6.724562434229788e-13	3.165502696272388e-12	4.6274641703754724e-12
81200000	0.004997152746419473	1.7554197210847096e-49	-1.4842098442628484e-50	1.2236169831375336e-9	2.5066050496911452e-15	5.692051459163633e-6	-4.7136002613602506e-20	4.6483864241715754e-21	6.724562434229788e-13	3.165502696272388e-12	4.6274641703754724e-12
81300000	0.004997152746419473	1.7554197210847096e-49	-1.4860387342672856e-50	1.2236169831375336e-9	2.5066050496911452e-15	5.692051459163633e-6	-4.713600253540864e-20	4.6483864241715754e-21	6.724562434229788e-13	3.165502696272388e-12	4.6274641703754724e-12
81400000	0.004997152746419473	1.7554197210847096e-49	-1.4878676242717225e-50	1.2236169831375336e-9	2.5066050496911452e-15	5.692051459163633e-6	-4.713600245721476e-20	4.6483864241715754e-21	6.724562434229788e-13	3.165502696272388e-12	4.6274641703754724e-12
81500000	0.004997152746419473	1.7554197210847096e-49	-1.4896965142761593e-50	1.2236169831375336e-9	2.5066050496911452e-15	5.692051459163633e-6	-4.713600237902089e-20	4.6483864241715754e-21	6.724562434229788e-13	3.165502696272388e-12	4.6274641703754724e-12
81600000	0.004997152746419473	1.7554197210847096e-49	-1.491525404280596e-50	1.2236169831375336e-9	2.5066050496911452e-15	5.692051459163633e-6	-4.7136002300827024e-20	4.6483864241715754e-21	6.724562434229788e-13	3.165502696272388e-12	4.6274641703754724e-12
81700000	0.004997152746419473	1.7554197210847096e-49	-1.4933542942850323e-50	1.2236169831375336e-9	2.5066050496911452e-15	5.692051459163633e-6	-4.713600222263315e-20	4.6483864241715754e-21	6.724562434229788e-13	3.165502696272388e-12	4.6274641703754724e-12
81800000	0.004997152746419473	1.7554197210847096e-49	-1.4951831842894683e-50	1.2236169831375336e-9	2.5066050496911452e-15	5.692051459163633e-6	-4.713600214443928e-20	4.6483864241715754e-21	6.724562434229788e-13	3.165502696272388e-12	4.6274641703754724e-12
81900000	0.004997152746419473	1.7554197210847096e-49	-1.4970120742939043e-50	1.2236169831375336e-9	2.5066050496911452e-15	5.692051459163633e-6	-4.713600206624541e-20	4.6483864241715754e-21	6.724562434229788e-13	3.165502696272388e-12	4.6274641703754724e-12
82000000	0.004997152746419473	1.7554197210847096e-49	-1.4988409642983398e-50	1.2236169831375336e-9	2.5066050496911452e-15	5.692051459163633e-6	-4.7136001988051535e-20	4.6483864241715754e-21	6.724562434229788e-13	3.165502696272388e-12	4.6274641703754724e-12
82100000	0.004997152746419473	1.7554197210847096e-49	-1.5006698543027754e-50	1.2236169831375336e-9	2.5066050496911452e-15	5.692051459163633e-6	-4.7136001909857666e-20	4.6483864241715754e-21	6.724562434229788e-13	3.165502696272388e-12	4.6274641703754724e-12
82200000	0.004997152746419473	1.7554197210847096e-49	-1.5024987443072107e-50	1.2236169831375336e-9	2.5066050496911452e-15	5.692051459163633e-6	-4.7136001831663797e-20	4.6483864241715754e-21	6.724562434229788e-13	3.165502696272388e-12	4.6274641703754724e-12
82300000	0.004997152746419473	1.7554197210847096e-49	-1.504327634311646e-50	1.2236169831375336e-9	2.5066050496911452e-15	5.692051459163633e-6	-4.713600175346993e-20	4.6483864241715754e-21	6.724562434229788e-13	3.165502696272388e-12	4.6274641703754724e-12
82400000	0.004997152746419473	1.7554197210847096e-49	-1.5061565243160808e-50	1.2236169831375336e-9	2.5066050496911452e-15	5.692051459163633e-6	-4.713600167527605e-20	4.6483864241715754e-21	6.724562434229788e-13	3.165502696272388e-12	4.6274641703754724e-12
82500000	0.004997152746419473	1.7554197210847096e-49	-1.5079854143205157e-50	1.2236169831375336e-9	2.5066050496911452e-15	5.692051459163633e-6	-4.7136001597082183e-20	4.6483864241715754e-21	6.724562434229788e-13	3.165502696272388e-12	4.6274641703754724e-12
82600000	0.004997152746419473	1.7554197210847096e-49	-1.5098143043249503e-50	1.2236169831375336e-9	2.5066050496911452e-15	5.692051459163633e-6	-4.7136001518888314e-20	4.6483864241715754e-21	6.724562434229788e-13	3.165502696272388e-12	4.6274641703754724e-12
82700000	0.004997152746419473	1.7554197210847096e-49	-1.5116431943293849e-50	1.2236169831375336e-9	2.5066050496911452e-15	5.692051459163633e-6	-4.713600144069444e-20	4.6483864241715754e-21	6.724562434229788e-13	3.165502696272388e-12	4.6274641703754724e-12
82800000	0.004997152746419473	1.7554197210847096e-49	-1.5134720843338192e-50	1.2236169831375336e-9	2.5066050496911452e-15	5.692051459163633e-6	-4.713600136250057e-20	4.6483864241715754e-21	6.724562434229788e-13	3.165502696272388e-12	4.6274641703754724e-12
82900000	0.004997152746419473	1.7554197210847096e-49	-1.5153009743382536e-50	1.2236169831375336e-9	2.5066050496911452e-15	5.692051459163633e-6	-4.71360012843067e-20	4.6483864241715754e-21	6.724562434229788e-13	3.165502696272388e-12	4.6274641703754724e-12
83000000	0.004997152746419473	1.7554197210847096e-49	-1.5171298643426875e-50	1.2236169831375336e-9	2.5066050496911452e-15	5.692051459163633e-6	-4.7136001206112825e-20	4.6483864241715754e-21	6.724562434229788e-13	3.165502696272388e-12	4.6274641703754724e-12
83100000	0.004997152746419473	1.7554197210847096e-49	-1.5189587543471216e-50	1.2236169831375336e-9	2.5066050496911452e-15	5.692051459163633e-6	-4.7136001127918956e-20	4.6483864241715754e-21	6.724562434229788e-13	3.165502696272388e-12	4.6274641703754724e-12
83200000	0.004997152746419473	1.7554197210847096e-49	-1.5207876443515555e-50	1.2236169831375336e-9	2.5066050496911452e-15	5.692051459163633e-6	-4.7136001049725087e-20	4.6483864241715754e-21	6.724562434229788e-13	3.165502696272388e-12	4.6274641703754724e-12
83300000	0.004997152746419473	1.7554197210847096e-49	-1.522616534355989e-50	1.2236169831375336e-9	2.5066050496911452e-15	5.692051459163633e-6	-4.713600097153121e-20	4.6483864241715754e-21	6.724562434229788e-13	3.165502696272388e-12	4.6274641703754724e-12
83400000	0.004997152746419473	1.7554197210847096e-49	-1.5244454243604228e-50	1.2236169831375336e-9	2.5066050496911452e-15	5.692051459163633e-6	-4.713600089333734e-20	4.6483864241715754e-21	6.724562434229788e-13	3.165502696272388e-12	4.6274641703754724e-12
83500000	0.004997152746419473	1.7554197210847096e-49	-1.5262743143648564e-50	1.2236169831375336e-9	2.5066050496911452e-15	5.692051459163633e-6	-4.7136000815143473e-20	4.6483864241715754e-21	6.724562434229788e-13	3.165502696272388e-12	4.6274641703754724e-12
83600000	0.004997152746419473	1.7554197210847096e-49	-1.5281032043692898e-50	1.2236169831375336e-9	2.5066050496911452e-15	5.692051459163633e-6	-4.71360007369496e-20	4.6483864241715754e-21	6.724562434229788e-13	3.165502696272388e-12	4.6274641703754724e-12
83700000	0.004997152746419473	1.7554197210847096e-49	-1.5299320943737232e-50	1.2236169831375336e-9	2.5066050496911452e-15	5.692051459163633e-6	-4.713600065875573e-20	4.6483864241715754e-21	6.724562434229788e-13	3.165502696272388e-12	4.6274641703754724e-12
83800000	0.004997152746419473	1.7554197210847096e-49	-1.5317609843781566e-50	1.2236169831375336e-9	2.5066050496911452e-15	5.692051459163633e-6	-4.713600058056186e-20	4.6483864241715754e-21	6.724562434229788e-13	3.165502696272388e-12	4.6274641703754724e-12
83900000	0.004997152746419473	1.7554197210847096e-49	-1.53358987438259e-50	1.2236169831375336e-9	2.5066050496911452e-15	5.692051459163633e-6	-4.7136000502367985e-20	4.6483864241715754e-21	6.724562434229788e-13	3.165502696272388e-12	4.6274641703754724e-12
84000000	0.004997152746419473	1.7554197210847096e-49	-1.5354187643870232e-50	1.2236169831375336e-9	2.5066050496911452e-15	5.692051459163633e-6	-4.7136000424174116e-20	4.6483864241715754e-21	6.724562434229788e-13	3.165502696272388e-12	4.6274641703754724e-12
84100000	0.004997152746419473	1.7554197210847096e-49	-1.5372476543914564e-50	1.2236169831375336e-9	2.5066050496911452e-15	5.692051459163633e-6	-4.7136000345980246e-20	4.6483864241715754e-21	6.724562434229788e-13	3.165502696272388e-12	4.6274641703754724e-12
84200000	0.004997152746419473	1.7554197210847096e-49	-1.5390765443958896e-50	1.2236169831375336e-9	2.5066050496911452e-15	5.692051459163633e-6	-4.713600026778637e-20	4.6483864241715754e-21	6.724562434229788e-13	3.165502696272388e-12	4.6274641703754724e-12
84300000	0.004997152746419473	1.7554197210847096e-49	-1.5409054344003225e-50	1.2236169831375336e-9	2.5066050496911452e-15	5.692051459163633e-6	-4.71360001895925e-20	4.6483864241715754e-21	6.724562434229788e-13	3.165502696272388e-12	4.6274641703754724e-12
84400000	0.004997152746419473	1.7554197210847096e-49	-1.5427343244047557e-50	1.2236169831375336e-9	2.5066050496911452e-15	5.692051459163633e-6	-4.713600011139863e-20	4.6483864241715754e-21	6.724562434229788e-13	3.165502696272388e-12	4.6274641703754724e-12
84500000	0.004997152746419473	1.7554197210847096e-49	-1.5445632144091888e-50	1.2236169831375336e-9	2.5066050496911452e-15	5.692051459163633e-6	-4.713600003320476e-20	4.6483864241715754e-21	6.724562434229788e-13	3.165502696272388e-12	4.6274641703754724e-12
84600000	0.004997152746419473	1.7554197210847096e-49	-1.5463921044136218e-50	1.2236169831375336e-9	2.5066050496911452e-15	5.692051459163633e-6	-4.713599995501089e-20	4.6483864241715754e-21	6.724562434229788e-13	3.165502696272388e-12	4.6274641703754724e-12
84700000	0.004997152746419473	1.7554197210847096e-49	-1.548220994418055e-50	1.2236169831375336e-9	2.5066050496911452e-15	5.692051459163633e-6	-4.713599987681702e-20	4.6483864241715754e-21	6.724562434229788e-13	3.165502696272388e-12	4.6274641703754724e-12
84800000	0.004997152746419473	1.7554197210847096e-49	-1.5500498844224879e-50	1.2236169831375336e-9	2.5066050496911452e-15	5.692051459163633e-6	-4.7135999798623144e-20	4.6483864241715754e-21	6.724562434229788e-13	3.165502696272388e-12	4.6274641703754724e-12
84900000	0.004997152746419473	1.7554197210847096e-49	-1.551878774426921e-50	1.2236169831375336e-9	2.5066050496911452e-15	5.692051459163633e-6	-4.7135999720429275e-20	4.6483864241715754e-21	6.724562434229788e-13	3.165502696272388e-12	4.6274641703754724e-12
85000000	0.004997152746419473	1.7554197210847096e-49	-1.553707664431354e-50	1.2236169831375336e-9	2.5066050496911452e-15	5.692051459163633e-6	-4.7135999642235406e-20	4.6483864241715754e-21	6.724562434229788e-13	3.165502696272388e-12	4.6274641703754724e-12
85100000	0.004997152746419473	1.7554197210847096e-49	-1.5555365544357872e-50	1.2236169831375336e-9	2.5066050496911452e-15	5.692051459163633e-6	-4.7135999564041537e-20	4.6483864241715754e-21	6.724562434229788e-13	3.165502696272388e-12	4.6274641703754724e-12
85200000	0.004997152746419473	1.7554197210847096e-49	-1.5573654444402203e-50	1.2236169831375336e-9	2.5066050496911456e-15	5.692051459163633e-6	-4.713599948584766e-20	4.6483864241715754e-21	6.724562434229788e-13	3.165502696272388e-12	4.6274641703754724e-12
85300000	0.004997152746419473	1.7554197210847096e-49	-1.5591943344446535e-50	1.2236169831375336e-9	2.5066050496911456e-15	5.692051459163633e-6	-4.713599940765379e-20	4.6483864241715754e-21	6.724562434229788e-13	3.165502696272388e-12	4.6274641703754724e-12
85400000	0.004997152746419473	1.7554197210847096e-49	-1.5610232244490867e-50	1.2236169831375336e-9	2.5066050496911456e-15	5.692051459163633e-6	-4.7135999329459923e-20	4.6483864241715754e-21	6.724562434229788e-13	3.165502696272388e-12	4.6274641703754724e-12
85500000	0.004997152746419473	1.7554197210847096e-49	-1.5628521144535198e-50	1.2236169831375336e-9	2.5066050496911456e-15	5.692051459163633e-6	-4.713599925126605e-20	4.6483864241715754e-21	6.724562434229788e-13	3.165502696272388e-12	4.6274641703754724e-12
85600000	0.004997152746419473	1.7554197210847096e-49	-1.5646810044579532e-50	1.2236169831375336e-9	2.5066050496911456e-15	5.692051459163633e-6	-4.713599917307218e-20	4.6483864241715754e-21	6.724562434229788e-13	3.165502696272388e-12	4.6274641703754724e-12
85700000	0.004997152746419473	1.7554197210847096e-49	-1.5665098944623867e-50	1.2236169831375336e-9	2.5066050496911456e-15	5.692051459163633e-6	-4.713599909487831e-20	4.6483864241715754e-21	6.724562434229788e-13	3.165502696272388e-12	4.6274641703754724e-12
85800000	0.004997152746419473	1.7554197210847096e-49	-1.56833878446682e-50	1.2236169831375336e-9	2.5066050496911456e-15	5.692051459163633e-6	-4.7135999016684434e-20	4.6483864241715754e-21	6.724562434229788e-13	3.165502696272388e-12	4.6274641703754724e-12
85900000	0.004997152746419473	1.7554197210847096e-49	-1.5701676744712537e-50	1.2236169831375336e-9	2.5066050496911456e-15	5.692051459163633e-6	-4.7135998938490565e-20	4.6483864241715754e-21	6.724562434229788e-13	3.165502696272388e-12	4.6274641703754724e-12
86000000	0.004997152746419473	1.7554197210847096e-49	-1.5719965644756874e-50	1.2236169831375336e-9	2.5066050496911456e-15	5.692051459163633e-6	-4.7135998860296696e-20	4.6483864241715754e-21	6.724562434229788e-13	3.165502696272388e-12	4.6274641703754724e-12
86100000	0.004997152746419473	1.7554197210847096e-49	-1.5738254544801212e-50	1.2236169831375336e-9	2.5066050496911456e-15	5.692051459163633e-6	-4.713599878210282e-20	4.6483864241715754e-21	6.724562434229788e-13	3.165502696272388e-12	4.6274641703754724e-12
86200000	0.004997152746419473	1.7554197210847096e-49	-1.5756543444845551e-50	1.2236169831375336e-9	2.5066050496911456e-15	5.692051459163633e-6	-4.713599870390895e-20	4.6483864241715754e-21	6.724562434229788e-13	3.165502696272388e-12	4.6274641703754724e-12
86300000	0.004997152746419473	1.7554197210847096e-49	-1.577483234488989e-50	1.2236169831375336e-9	2.5066050496911456e-15	5.692051459163633e-6	-4.713599862571508e-20	4.6483864241715754e-21	6.724562434229788e-13	3.165502696272388e-12	4.6274641703754724e-12
86400000	0.004997152746419473	1.7554197210847096e-49	-1.5793121244934231e-50	1.2236169831375336e-9	2.5066050496911456e-15	5.692051459163633e-6	-4.713599854752121e-20	4.6483864241715754e-21	6.724562434229788e-13	3.165502696272388e-12	4.6274641703754724e-12
86500000	0.004997152746419473	1.7554197210847096e-49	-1.5811410144978572e-50	1.2236169831375336e-9	2.5066050496911456e-15	5.692051459163633e-6	-4.713599846932734e-20	4.6483864241715754e-21	6.724562434229788e-13	3.165502696272388e-12	4.6274641703754724e-12
86600000	0.004997152746419473	1.7554197210847096e-49	-1.5829699045022916e-50	1.2236169831375336e-9	2.5066050496911456e-15	5.692051459163633e-6	-4.713599839113347e-20	4.6483864241715754e-21	6.724562434229788e-13	3.165502696272388e-12	4.6274641703754724e-12
86700000	0.004997152746419473	1.7554197210847096e-49	-1.5847987945067262e-50	1.2236169831375336e-9	2.5066050496911456e-15	5.692051459163633e-6	-4.7135998312939594e-20	4.6483864241715754e-21	6.724562434229788e-13	3.165502696272388e-12	4.6274641703754724e-12
86800000	0.004997152746419473	1.7554197210847096e-49	-1.5866276845111608e-50	1.2236169831375336e-9	2.5066050496911456e-15	5.692051459163633e-6	-4.7135998234745725e-20	4.6483864241715754e-21	6.724562434229788e-13	3.165502696272388e-12	4.6274641703754724e-12
86900000	0.004997152746419473	1.7554197210847096e-49	-1.5884565745155956e-50	1.2236169831375336e-9	2.5066050496911456e-15	5.692051459163633e-6	-4.7135998156551855e-20	4.6483864241715754e-21	6.724562434229788e-13	3.165502696272388e-12	4.6274641703754724e-12
87000000	0.004997152746419473	1.7554197210847096e-49	-1.5902854645200307e-50	1.2236169831375336e-9	2.5066050496911456e-15	5.692051459163633e-6	-4.713599807835798e-20	4.6483864241715754e-21	6.724562434229788e-13	3.165502696272388e-12	4.6274641703754724e-12
87100000	0.004997152746419473	1.7554197210847096e-49	-1.5921143545244658e-50	1.2236169831375336e-9	2.5066050496911456e-15	5.692051459163633e-6	-4.713599800016411e-20	4.6483864241715754e-21	6.724562434229788e-13	3.165502696272388e-12	4.6274641703754724e-12
87200000	0.004997152746419473	1.7554197210847096e-49	-1.593943244528901e-50	1.2236169831375336e-9	2.5066050496911456e-15	5.692051459163633e-6	-4.713599792197024e-20	4.6483864241715754e-21	6.724562434229788e-13	3.165502696272388e-12	4.6274641703754724e-12
87300000	0.004997152746419473	1.7554197210847096e-49	-1.5957721345333366e-50	1.2236169831375336e-9	2.5066050496911456e-15	5.692051459163633e-6	-4.713599784377637e-20	4.6483864241715754e-21	6.724562434229788e-13	3.165502696272388e-12	4.6274641703754724e-12
87400000	0.004997152746419473	1.7554197210847096e-49	-1.5976010245377722e-50	1.2236169831375336e-9	2.5066050496911456e-15	5.692051459163633e-6	-4.71359977655825e-20	4.6483864241715754e-21	6.724562434229788e-13	3.165502696272388e-12	4.6274641703754724e-12
87500000	0.004997152746419473	1.7554197210847096e-49	-1.5994299145422082e-50	1.2236169831375336e-9	2.5066050496911456e-15	5.692051459163633e-6	-4.713599768738863e-20	4.6483864241715754e-21	6.724562434229788e-13	3.165502696272388e-12	4.6274641703754724e-12
87600000	0.004997152746419473	1.7554197210847096e-49	-1.6012588045466442e-50	1.2236169831375336e-9	2.5066050496911456e-15	5.692051459163633e-6	-4.713599760919476e-20	4.6483864241715754e-21	6.724562434229788e-13	3.165502696272388e-12	4.6274641703754724e-12
87700000	0.004997152746419473	1.7554197210847096e-49	-1.6030876945510805e-50	1.2236169831375336e-9	2.5066050496911456e-15	5.692051459163633e-6	-4.7135997531000884e-20	4.6483864241715754e-21	6.724562434229788e-13	3.165502696272388e-12	4.6274641703754724e-12
87800000	0.004997152746419473	1.7554197210847096e-49	-1.6049165845555172e-50	1.2236169831375336e-9	2.5066050496911456e-15	5.692051459163633e-6	-4.7135997452807015e-20	4.6483864241715754e-21	6.724562434229788e-13	3.165502696272388e-12	4.6274641703754724e-12
87900000	0.004997152746419473	1.7554197210847096e-49	-1.606745474559954e-50	1.2236169831375336e-9	2.5066050496911456e-15	5.692051459163633e-6	-4.7135997374613146e-20	4.6483864241715754e-21	6.724562434229788e-13	3.165502696272388e-12	4.6274641703754724e-12
88000000	0.004997152746419473	1.7554197210847096e-49	-1.608574364564391e-50	1.2236169831375336e-9	2.5066050496911456e-15	5.692051459163633e-6	-4.713599729641927e-20	4.6483864241715754e-21	6.724562434229788e-13	3.165502696272388e-12	4.6274641703754724e-12
88100000	0.004997152746419473	1.7554197210847096e-49	-1.6104032545688272e-50	1.2236169831375336e-9	2.5066050496911456e-15	5.692051459163633e-6	-4.71359972182254e-20	4.6483864241715754e-21	6.724562434229788e-13	3.165502696272388e-12	4.6274641703754724e-12
88200000	0.004997152746419473	1.7554197210847096e-49	-1.612232144573262e-50	1.2236169831375336e-9	2.5066050496911456e-15	5.692051459163633e-6	-4.713599714003153e-20	4.6483864241715754e-21	6.724562434229788e-13	3.165502696272388e-12	4.6274641703754724e-12
88300000	0.004997152746419473	1.7554197210847096e-49	-1.6140610345776956e-50	1.2236169831375336e-9	2.5066050496911456e-15	5.692051459163633e-6	-4.7135997061837657e-20	4.6483864241715754e-21	6.724562434229788e-13	3.165502696272388e-12	4.6274641703754724e-12
88400000	0.004997152746419473	1.7554197210847096e-49	-1.615889924582128e-50	1.2236169831375336e-9	2.5066050496911456e-15	5.692051459163633e-6	-4.713599698364379e-20	4.6483864241715754e-21	6.724562434229788e-13	3.165502696272388e-12	4.6274641703754724e-12
88500000	0.004997152746419473	1.7554197210847096e-49	-1.6177188145865594e-50	1.2236169831375336e-9	2.5066050496911456e-15	5.692051459163633e-6	-4.713599690544992e-20	4.6483864241715754e-21	6.724562434229788e-13	3.165502696272388e-12	4.6274641703754724e-12
88600000	0.004997152746419473	1.7554197210847096e-49	-1.6195477045909892e-50	1.2236169831375336e-9	2.5066050496911456e-15	5.692051459163633e-6	-4.7135996827256043e-20	4.6483864241715754e-21	6.724562434229788e-13	3.165502696272388e-12	4.6274641703754724e-12
88700000	0.004997152746419473	1.7554197210847096e-49	-1.6213765945954184e-50	1.2236169831375336e-9	2.5066050496911456e-15	5.692051459163633e-6	-4.7135996749062174e-20	4.6483864241715754e-21	6.724562434229788e-13	3.165502696272388e-12	4.6274641703754724e-12
88800000	0.004997152746419473	1.7554197210847096e-49	-1.623205484599846e-50	1.2236169831375336e-9	2.5066050496911456e-15	5.692051459163633e-6	-4.7135996670868305e-20	4.6483864241715754e-21	6.724562434229788e-13	3.165502696272388e-12	4.6274641703754724e-12
88900000	0.004997152746419473	1.7554197210847096e-49	-1.6250343746042728e-50	1.2236169831375336e-9	2.5066050496911456e-15	5.692051459163633e-6	-4.713599659267443e-20	4.6483864241715754e-21	6.724562434229788e-13	3.165502696272388e-12	4.6274641703754724e-12
89000000	0.004997152746419473	1.7554197210847096e-49	-1.6268632646086984e-50	1.2236169831375336e-9	2.5066050496911456e-15	5.692051459163633e-6	-4.713599651448056e-20	4.6483864241715754e-21	6.724562434229788e-13	3.165502696272388e-12	4.6274641703754724e-12
89100000	0.004997152746419473	1.7554197210847096e-49	-1.6286921546131233e-50	1.2236169831375336e-9	2.5066050496911456e-15	5.692051459163633e-6	-4.713599643628669e-20	4.6483864241715754e-21	6.724562434229788e-13	3.165502696272388e-12	4.6274641703754724e-12
89200000	0.004997152746419473	1.7554197210847096e-49	-1.630521044617547e-50	1.2236169831375336e-9	2.5066050496911456e-15	5.692051459163633e-6	-4.713599635809282e-20	4.6483864241715754e-21	6.724562434229788e-13	3.165502696272388e-12	4.6274641703754724e-12
89300000	0.004997152746419473	1.7554197210847096e-49	-1.6323499346219697e-50	1.2236169831375336e-9	2.5066050496911456e-15	5.692051459163633e-6	-4.713599627989895e-20	4.6483864241715754e-21	6.724562434229788e-13	3.165502696272388e-12	4.6274641703754724e-12
89400000	0.004997152746419473	1.7554197210847096e-49	-1.6341788246263914e-50	1.2236169831375336e-9	2.5066050496911456e-15	5.692051459163633e-6	-4.713599620170508e-20	4.6483864241715754e-21	6.724562434229788e-13	3.165502696272388e-12	4.6274641703754724e-12
89500000	0.004997152746419473	1.7554197210847096e-49	-1.6360077146308125e-50	1.2236169831375336e-9	2.5066050496911456e-15	5.692051459163633e-6	-4.713599612351121e-20	4.6483864241715754e-21	6.724562434229788e-13	3.165502696272388e-12	4.6274641703754724e-12
89600000	0.004997152746419473	1.7554197210847096e-49	-1.6378366046352329e-50	1.2236169831375336e-9	2.5066050496911456e-15	5.692051459163633e-6	-4.7135996045317334e-20	4.6483864241715754e-21	6.724562434229788e-13	3.165502696272388e-12	4.6274641703754724e-12
89700000	0.004997152746419473	1.7554197210847096e-49	-1.6396654946396523e-50	1.2236169831375336e-9	2.5066050496911456e-15	5.692051459163633e-6	-4.7135995967123464e-20	4.6483864241715754e-21	6.724562434229788e-13	3.165502696272388e-12	4.6274641703754724e-12
89800000	0.004997152746419473	1.7554197210847096e-49	-1.6414943846440707e-50	1.2236169831375336e-9	2.5066050496911456e-15	5.692051459163633e-6	-4.7135995888929595e-20	4.6483864241715754e-21	6.724562434229788e-13	3.165502696272388e-12	4.6274641703754724e-12
89900000	0.004997152746419473	1.7554197210847096e-49	-1.6433232746484887e-50	1.2236169831375336e-9	2.5066050496911456e-15	5.692051459163633e-6	-4.713599581073572e-20	4.6483864241715754e-21	6.724562434229788e-13	3.165502696272388e-12	4.6274641703754724e-12
90000000	0.004997152746419473	1.7554197210847096e-49	-1.6451521646529057e-50	1.2236169831375336e-9	2.5066050496911456e-15	5.692051459163633e-6	-4.713599573254185e-20	4.6483864241715754e-21	6.724562434229788e-13	3.165502696272388e-12	4.6274641703754724e-12
90100000	0.004997152746419473	1.7554197210847096e-49	-1.6469810546573223e-50	1.2236169831375336e-9	2.5066050496911456e-15	5.692051459163633e-6	-4.713599565434798e-20	4.6483864241715754e-21	6.724562434229788e-13	3.165502696272388e-12	4.6274641703754724e-12
90200000	0.004997152746419473	1.7554197210847096e-49	-1.6488099446617381e-50	1.2236169831375336e-9	2.5066050496911456e-15	5.692051459163633e-6	-4.7135995576154107e-20	4.6483864241715754e-21	6.724562434229788e-13	3.165502696272388e-12	4.6274641703754724e-12
90300000	0.004997152746419473	1.7554197210847096e-49	-1.6506388346661535e-50	1.2236169831375336e-9	2.5066050496911456e-15	5.692051459163633e-6	-4.713599549796024e-20	4.6483864241715754e-21	6.724562434229788e-13	3.165502696272388e-12	4.6274641703754724e-12
90400000	0.004997152746419473	1.7554197210847096e-49	-1.6524677246705681e-50	1.2236169831375336e-9	2.5066050496911456e-15	5.692051459163633e-6	-4.713599541976637e-20	4.6483864241715754e-21	6.724562434229788e-13	3.165502696272388e-12	4.6274641703754724e-12
90500000	0.004997152746419473	1.7554197210847096e-49	-1.6542966146749823e-50	1.2236169831375336e-9	2.5066050496911456e-15	5.692051459163633e-6	-4.71359953415725e-20	4.6483864241715754e-21	6.724562434229788e-13	3.165502696272388e-12	4.6274641703754724e-12
90600000	0.004997152746419473	1.7554197210847096e-49	-1.656125504679396e-50	1.2236169831375336e-9	2.5066050496911456e-15	5.692051459163633e-6	-4.7135995263378624e-20	4.6483864241715754e-21	6.724562434229788e-13	3.165502696272388e-12	4.6274641703754724e-12
90700000	0.004997152746419473	1.7554197210847096e-49	-1.6579543946838093e-50	1.2236169831375336e-9	2.5066050496911456e-15	5.692051459163633e-6	-4.7135995185184755e-20	4.6483864241715754e-21	6.724562434229788e-13	3.165502696272388e-12	4.6274641703754724e-12
90800000	0.004997152746419473	1.7554197210847096e-49	-1.659783284688222e-50	1.2236169831375336e-9	2.5066050496911456e-15	5.692051459163633e-6	-4.7135995106990886e-20	4.6483864241715754e-21	6.724562434229788e-13	3.165502696272388e-12	4.6274641703754724e-12
90900000	0.004997152746419473	1.7554197210847096e-49	-1.6616121746926343e-50	1.2236169831375336e-9	2.5066050496911456e-15	5.692051459163633e-6	-4.713599502879701e-20	4.6483864241715754e-21	6.724562434229788e-13	3.165502696272388e-12	4.6274641703754724e-12
91000000	0.004997152746419473	1.7554197210847096e-49	-1.6634410646970463e-50	1.2236169831375336e-9	2.5066050496911456e-15	5.692051459163633e-6	-4.713599495060314e-20	4.6483864241715754e-21	6.724562434229788e-13	3.165502696272388e-12	4.6274641703754724e-12
91100000	0.004997152746419473	1.7554197210847096e-49	-1.6652699547014582e-50	1.2236169831375336e-9	2.5066050496911456e-15	5.692051459163633e-6	-4.713599487240927e-20	4.6483864241715754e-21	6.724562434229788e-13	3.165502696272388e-12	4.6274641703754724e-12
91200000	0.004997152746419473	1.7554197210847096e-49	-1.6670988447058695e-50	1.2236169831375336e-9	2.5066050496911456e-15	5.692051459163633e-6	-4.7135994794215397e-20	4.6483864241715754e-21	6.724562434229788e-13	3.165502696272388e-12	4.6274641703754724e-12
91300000	0.004997152746419473	1.7554197210847096e-49	-1.6689277347102806e-50	1.2236169831375336e-9	2.5066050496911456e-15	5.692051459163633e-6	-4.713599471602153e-20	4.6483864241715754e-21	6.724562434229788e-13	3.165502696272388e-12	4.6274641703754724e-12
91400000	0.004997152746419473	1.7554197210847096e-49	-1.6707566247146914e-50	1.2236169831375336e-9	2.5066050496911456e-15	5.692051459163633e-6	-4.713599463782766e-20	4.6483864241715754e-21	6.724562434229788e-13	3.165502696272388e-12	4.6274641703754724e-12
91500000	0.004997152746419473	1.7554197210847096e-49	-1.672585514719102e-50	1.2236169831375336e-9	2.5066050496911456e-15	5.692051459163633e-6	-4.7135994559633783e-20	4.6483864241715754e-21	6.724562434229788e-13	3.165502696272388e-12	4.6274641703754724e-12
91600000	0.004997152746419473	1.7554197210847096e-49	-1.6744144047235127e-50	1.2236169831375336e-9	2.5066050496911456e-15	5.692051459163633e-6	-4.7135994481439914e-20	4.6483864241715754e-21	6.724562434229788e-13	3.165502696272388e-12	4.6274641703754724e-12
91700000	0.004997152746419473	1.7554197210847096e-49	-1.676243294727923e-50	1.2236169831375336e-9	2.5066050496911456e-15	5.692051459163633e-6	-4.7135994403246045e-20	4.6483864241715754e-21	6.724562434229788e-13	3.165502696272388e-12	4.6274641703754724e-12
91800000	0.004997152746419473	1.7554197210847096e-49	-1.6780721847323334e-50	1.2236169831375336e-9	2.5066050496911456e-15	5.692051459163633e-6	-4.713599432505217e-20	4.6483864241715754e-21	6.724562434229788e-13	3.165502696272388e-12	4.6274641703754724e-12
91900000	0.004997152746419473	1.7554197210847096e-49	-1.6799010747367436e-50	1.2236169831375336e-9	2.5066050496911452e-15	5.692051459163633e-6	-4.71359942468583e-20	4.6483864241715754e-21	6.724562434229788e-13	3.165502696272388e-12	4.6274641703754724e-12
92000000	0.004997152746419473	1.7554197210847096e-49	-1.6817299647411537e-50	1.2236169831375336e-9	2.5066050496911452e-15	5.692051459163633e-6	-4.713599416866443e-20	4.6483864241715754e-21	6.724562434229788e-13	3.165502696272388e-12	4.6274641703754724e-12
92100000	0.004997152746419473	1.7554197210847096e-49	-1.683558854745564e-50	1.2236169831375336e-9	2.5066050496911452e-15	5.692051459163633e-6	-4.713599409047056e-20	4.6483864241715754e-21	6.724562434229788e-13	3.165502696272388e-12	4.6274641703754724e-12
92200000	0.004997152746419473	1.7554197210847096e-49	-1.6853877447499743e-50	1.2236169831375336e-9	2.5066050496911452e-15	5.692051459163633e-6	-4.713599401227669e-20	4.6483864241715754e-21	6.724562434229788e-13	3.165502696272388e-12	4.6274641703754724e-12
92300000	0.004997152746419473	1.7554197210847096e-49	-1.6872166347543846e-50	1.2236169831375336e-9	2.5066050496911452e-15	5.692051459163633e-6	-4.713599393408282e-20	4.6483864241715754e-21	6.724562434229788e-13	3.165502696272388e-12	4.6274641703754724e-12
92400000	0.004997152746419473	1.7554197210847096e-49	-1.689045524758795e-50	1.2236169831375336e-9	2.5066050496911452e-15	5.692051459163633e-6	-4.713599385588895e-20	4.6483864241715754e-21	6.724562434229788e-13	3.165502696272388e-12	4.6274641703754724e-12
92500000	0.004997152746419473	1.7554197210847096e-49	-1.6908744147632056e-50	1.2236169831375336e-9	2.5066050496911452e-15	5.692051459163633e-6	-4.7135993777695074e-20	4.6483864241715754e-21	6.724562434229788e-13	3.165502696272388e-12	4.6274641703754724e-12
92600000	0.004997152746419473	1.7554197210847096e-49	-1.6927033047676163e-50	1.2236169831375336e-9	2.5066050496911452e-15	5.692051459163633e-6	-4.7135993699501204e-20	4.6483864241715754e-21	6.724562434229788e-13	3.165502696272388e-12	4.6274641703754724e-12
92700000	0.004997152746419473	1.7554197210847096e-49	-1.694532194772027e-50	1.2236169831375336e-9	2.5066050496911452e-15	5.692051459163633e-6	-4.7135993621307335e-20	4.6483864241715754e-21	6.724562434229788e-13	3.165502696272388e-12	4.6274641703754724e-12
92800000	0.004997152746419473	1.7554197210847096e-49	-1.6963610847764384e-50	1.2236169831375336e-9	2.5066050496911452e-15	5.692051459163633e-6	-4.713599354311346e-20	4.6483864241715754e-21	6.724562434229788e-13	3.165502696272388e-12	4.6274641703754724e-12
92900000	0.004997152746419473	1.7554197210847096e-49	-1.6981899747808498e-50	1.2236169831375336e-9	2.5066050496911452e-15	5.692051459163633e-6	-4.713599346491959e-20	4.6483864241715754e-21	6.724562434229788e-13	3.165502696272388e-12	4.6274641703754724e-12
93000000	0.004997152746419473	1.7554197210847096e-49	-1.7000188647852616e-50	1.2236169831375336e-9	2.5066050496911452e-15	5.692051459163633e-6	-4.713599338672572e-20	4.6483864241715754e-21	6.724562434229788e-13	3.165502696272388e-12	4.6274641703754724e-12
93100000	0.004997152746419473	1.7554197210847096e-49	-1.7018477547896736e-50	1.2236169831375336e-9	2.5066050496911452e-15	5.692051459163633e-6	-4.7135993308531846e-20	4.6483864241715754e-21	6.724562434229788e-13	3.165502696272388e-12	4.6274641703754724e-12
93200000	0.004997152746419473	1.7554197210847096e-49	-1.7036766447940861e-50	1.2236169831375336e-9	2.5066050496911452e-15	5.692051459163633e-6	-4.713599323033798e-20	4.6483864241715754e-21	6.724562434229788e-13	3.165502696272388e-12	4.6274641703754724e-12
93300000	0.004997152746419473	1.7554197210847096e-49	-1.705505534798499e-50	1.2236169831375336e-9	2.5066050496911452e-15	5.692051459163633e-6	-4.713599315214411e-20	4.6483864241715754e-21	6.724562434229788e-13	3.165502696272388e-12	4.6274641703754724e-12
93400000	0.004997152746419473	1.7554197210847096e-49	-1.7073344248029121e-50	1.2236169831375336e-9	2.5066050496911452e-15	5.692051459163633e-6	-4.713599307395024e-20	4.6483864241715754e-21	6.724562434229788e-13	3.165502696272388e-12	4.6274641703754724e-12
93500000	0.004997152746419473	1.7554197210847096e-49	-1.709163314807326e-50	1.2236169831375336e-9	2.5066050496911452e-15	5.692051459163633e-6	-4.7135992995756364e-20	4.6483864241715754e-21	6.724562434229788e-13	3.165502696272388e-12	4.6274641703754724e-12
93600000	0.004997152746419473	1.7554197210847096e-49	-1.7109922048117403e-50	1.2236169831375336e-9	2.5066050496911452e-15	5.692051459163633e-6	-4.7135992917562495e-20	4.6483864241715754e-21	6.724562434229788e-13	3.165502696272388e-12	4.6274641703754724e-12
93700000	0.004997152746419473	1.7554197210847096e-49	-1.7128210948161551e-50	1.2236169831375336e-9	2.5066050496911452e-15	5.692051459163633e-6	-4.7135992839368625e-20	4.6483864241715754e-21	6.724562434229788e-13	3.165502696272388e-12	4.6274641703754724e-12
93800000	0.004997152746419473	1.7554197210847096e-49	-1.7146499848205705e-50	1.2236169831375336e-9	2.5066050496911452e-15	5.692051459163633e-6	-4.713599276117475e-20	4.6483864241715754e-21	6.724562434229788e-13	3.165502696272388e-12	4.6274641703754724e-12
93900000	0.004997152746419473	1.7554197210847096e-49	-1.7164788748249864e-50	1.2236169831375336e-9	2.5066050496911452e-15	5.692051459163633e-6	-4.713599268298088e-20	4.6483864241715754e-21	6.724562434229788e-13	3.165502696272388e-12	4.6274641703754724e-12
94000000	0.004997152746419473	1.7554197210847096e-49	-1.7183077648294031e-50	1.2236169831375336e-9	2.5066050496911452e-15	5.692051459163633e-6	-4.713599260478701e-20	4.6483864241715754e-21	6.724562434229788e-13	3.165502696272388e-12	4.6274641703754724e-12
94100000	0.004997152746419473	1.7554197210847096e-49	-1.7201366548338192e-50	1.2236169831375336e-9	2.5066050496911452e-15	5.692051459163633e-6	-4.7135992526593137e-20	4.6483864241715754e-21	6.724562434229788e-13	3.165502696272388e-12	4.6274641703754724e-12
94200000	0.004997152746419473	1.7554197210847096e-49	-1.7219655448382341e-50	1.2236169831375336e-9	2.5066050496911452e-15	5.692051459163633e-6	-4.713599244839927e-20	4.6483864241715754e-21	6.724562434229788e-13	3.165502696272388e-12	4.6274641703754724e-12
94300000	0.004997152746419473	1.7554197210847096e-49	-1.7237944348426476e-50	1.2236169831375336e-9	2.5066050496911452e-15	5.692051459163633e-6	-4.71359923702054e-20	4.6483864241715754e-21	6.724562434229788e-13	3.165502696272388e-12	4.6274641703754724e-12
94400000	0.004997152746419473	1.7554197210847096e-49	-1.72562332484706e-50	1.2236169831375336e-9	2.5066050496911452e-15	5.692051459163633e-6	-4.7135992292011523e-20	4.6483864241715754e-21	6.724562434229788e-13	3.165502696272388e-12	4.6274641703754724e-12
94500000	0.004997152746419473	1.7554197210847096e-49	-1.7274522148514712e-50	1.2236169831375336e-9	2.5066050496911452e-15	5.692051459163633e-6	-4.7135992213817654e-20	4.6483864241715754e-21	6.724562434229788e-13	3.165502696272388e-12	4.6274641703754724e-12
94600000	0.004997152746419473	1.7554197210847096e-49	-1.729281104855881e-50	1.2236169831375336e-9	2.5066050496911452e-15	5.692051459163633e-6	-4.7135992135623785e-20	4.6483864241715754e-21	6.724562434229788e-13	3.165502696272388e-12	4.6274641703754724e-12
94700000	0.004997152746419473	1.7554197210847096e-49	-1.7311099948602898e-50	1.2236169831375336e-9	2.5066050496911452e-15	5.692051459163633e-6	-4.713599205742991e-20	4.6483864241715754e-21	6.724562434229788e-13	3.165502696272388e-12	4.6274641703754724e-12
94800000	0.004997152746419473	1.7554197210847096e-49	-1.7329388848646976e-50	1.2236169831375336e-9	2.5066050496911452e-15	5.692051459163633e-6	-4.713599197923604e-20	4.6483864241715754e-21	6.724562434229788e-13	3.165502696272388e-12	4.6274641703754724e-12
94900000	0.004997152746419473	1.7554197210847096e-49	-1.7347677748691042e-50	1.2236169831375336e-9	2.5066050496911452e-15	5.692051459163633e-6	-4.713599190104217e-20	4.6483864241715754e-21	6.724562434229788e-13	3.165502696272388e-12	4.6274641703754724e-12
95000000	0.004997152746419473	1.7554197210847096e-49	-1.7365966648735098e-50	1.2236169831375336e-9	2.5066050496911452e-15	5.692051459163633e-6	-4.71359918228483e-20	4.6483864241715754e-21	6.724562434229788e-13	3.165502696272388e-12	4.6274641703754724e-12
95100000	0.004997152746419473	1.7554197210847096e-49	-1.7384255548779145e-50	1.2236169831375336e-9	2.5066050496911452e-15	5.692051459163633e-6	-4.7135991744654427e-20	4.6483864241715754e-21	6.724562434229788e-13	3.165502696272388e-12	4.6274641703754724e-12
95200000	0.004997152746419473	1.7554197210847096e-49	-1.740254444882318e-50	1.2236169831375336e-9	2.5066050496911452e-15	5.692051459163633e-6	-4.713599166646056e-20	4.6483864241715754e-21	6.724562434229788e-13	3.165502696272388e-12	4.6274641703754724e-12
95300000	0.004997152746419473	1.7554197210847096e-49	-1.7420833348867208e-50	1.2236169831375336e-9	2.5066050496911452e-15	5.692051459163633e-6	-4.713599158826669e-20	4.6483864241715754e-21	6.724562434229788e-13	3.165502696272388e-12	4.6274641703754724e-12
95400000	0.004997152746419473	1.7554197210847096e-49	-1.7439122248911226e-50	1.2236169831375336e-9	2.5066050496911452e-15	5.692051459163633e-6	-4.7135991510072813e-20	4.6483864241715754e-21	6.724562434229788e-13	3.165502696272388e-12	4.6274641703754724e-12
95500000	0.004997152746419473	1.7554197210847096e-49	-1.7457411148955235e-50	1.2236169831375336e-9	2.5066050496911452e-15	5.692051459163633e-6	-4.7135991431878944e-20	4.6483864241715754e-21	6.724562434229788e-13	3.165502696272388e-12	4.6274641703754724e-12
95600000	0.004997152746419473	1.7554197210847096e-49	-1.7475700048999234e-50	1.2236169831375336e-9	2.5066050496911452e-15	5.692051459163633e-6	-4.7135991353685075e-20	4.6483864241715754e-21	6.724562434229788e-13	3.165502696272388e-12	4.6274641703754724e-12
95700000	0.004997152746419473	1.7554197210847096e-49	-1.7493988949043227e-50	1.2236169831375336e-9	2.5066050496911452e-15	5.692051459163633e-6	-4.71359912754912e-20	4.6483864241715754e-21	6.724562434229788e-13	3.165502696272388e-12	4.6274641703754724e-12
95800000	0.004997152746419473	1.7554197210847096e-49	-1.7512277849087214e-50	1.2236169831375336e-9	2.5066050496911452e-15	5.692051459163633e-6	-4.713599119729733e-20	4.6483864241715754e-21	6.724562434229788e-13	3.165502696272388e-12	4.6274641703754724e-12
95900000	0.004997152746419473	1.7554197210847096e-49	-1.753056674913119e-50	1.2236169831375336e-9	2.5066050496911452e-15	5.692051459163633e-6	-4.713599111910346e-20	4.6483864241715754e-21	6.724562434229788e-13	3.165502696272388e-12	4.6274641703754724e-12
96000000	0.004997152746419473	1.7554197210847096e-49	-1.754885564917516e-50	1.2236169831375336e-9	2.5066050496911452e-15	5.692051459163633e-6	-4.7135991040909586e-20	4.6483864241715754e-21	6.724562434229788e-13	3.165502696272388e-12	4.6274641703754724e-12
96100000	0.004997152746419473	1.7554197210847096e-49	-1.7567144549219124e-50	1.2236169831375336e-9	2.5066050496911452e-15	5.692051459163633e-6	-4.713599096271572e-20	4.6483864241715754e-21	6.724562434229788e-13	3.165502696272388e-12	4.6274641703754724e-12
96200000	0.004997152746419473	1.7554197210847096e-49	-1.7585433449263084e-50	1.2236169831375336e-9	2.5066050496911452e-15	5.692051459163633e-6	-4.713599088452185e-20	4.6483864241715754e-21	6.724562434229788e-13	3.165502696272388e-12	4.6274641703754724e-12
96300000	0.004997152746419473	1.7554197210847096e-49	-1.7603722349307033e-50	1.2236169831375336e-9	2.5066050496911452e-15	5.692051459163633e-6	-4.713599080632797e-20	4.6483864241715754e-21	6.724562434229788e-13	3.165502696272388e-12	4.6274641703754724e-12
96400000	0.004997152746419473	1.7554197210847096e-49	-1.762201124935098e-50	1.2236169831375336e-9	2.5066050496911452e-15	5.692051459163633e-6	-4.7135990728134104e-20	4.6483864241715754e-21	6.724562434229788e-13	3.165502696272388e-12	4.6274641703754724e-12
96500000	0.004997152746419473	1.7554197210847096e-49	-1.764030014939492e-50	1.2236169831375336e-9	2.5066050496911452e-15	5.692051459163633e-6	-4.7135990649940234e-20	4.6483864241715754e-21	6.724562434229788e-13	3.165502696272388e-12	4.6274641703754724e-12
96600000	0.004997152746419473	1.7554197210847096e-49	-1.7658589049438855e-50	1.2236169831375336e-9	2.5066050496911452e-15	5.692051459163633e-6	-4.7135990571746365e-20	4.6483864241715754e-21	6.724562434229788e-13	3.165502696272388e-12	4.6274641703754724e-12
96700000	0.004997152746419473	1.7554197210847096e-49	-1.7676877949482786e-50	1.2236169831375336e-9	2.5066050496911452e-15	5.692051459163633e-6	-4.713599049355249e-20	4.6483864241715754e-21	6.724562434229788e-13	3.165502696272388e-12	4.6274641703754724e-12
96800000	0.004997152746419473	1.7554197210847096e-49	-1.7695166849526712e-50	1.2236169831375336e-9	2.5066050496911452e-15	5.692051459163633e-6	-4.713599041535862e-20	4.6483864241715754e-21	6.724562434229788e-13	3.165502696272388e-12	4.6274641703754724e-12
96900000	0.004997152746419473	1.7554197210847096e-49	-1.7713455749570635e-50	1.2236169831375336e-9	2.5066050496911452e-15	5.692051459163633e-6	-4.713599033716475e-20	4.6483864241715754e-21	6.724562434229788e-13	3.165502696272388e-12	4.6274641703754724e-12
97000000	0.004997152746419473	1.7554197210847096e-49	-1.7731744649614554e-50	1.2236169831375336e-9	2.5066050496911452e-15	5.692051459163633e-6	-4.7135990258970877e-20	4.6483864241715754e-21	6.724562434229788e-13	3.165502696272388e-12	4.6274641703754724e-12
97100000	0.004997152746419473	1.7554197210847096e-49	-1.775003354965847e-50	1.2236169831375336e-9	2.5066050496911452e-15	5.692051459163633e-6	-4.713599018077701e-20	4.6483864241715754e-21	6.724562434229788e-13	3.165502696272388e-12	4.6274641703754724e-12
97200000	0.004997152746419473	1.7554197210847096e-49	-1.7768322449702382e-50	1.2236169831375336e-9	2.5066050496911452e-15	5.692051459163633e-6	-4.713599010258314e-20	4.6483864241715754e-21	6.724562434229788e-13	3.165502696272388e-12	4.6274641703754724e-12
97300000	0.004997152746419473	1.7554197210847096e-49	-1.778661134974629e-50	1.2236169831375336e-9	2.5066050496911452e-15	5.692051459163633e-6	-4.7135990024389263e-20	4.6483864241715754e-21	6.724562434229788e-13	3.165502696272388e-12	4.6274641703754724e-12
97400000	0.004997152746419473	1.75541972108471e-49	-1.7804900249790198e-50	1.2236169831375336e-9	2.5066050496911452e-15	5.692051459163633e-6	-4.7135989946195394e-20	4.6483864241715754e-21	6.724562434229788e-13	3.165502696272388e-12	4.6274641703754724e-12
97500000	0.004997152746419473	1.75541972108471e-49	-1.7823189149834104e-50	1.2236169831375336e-9	2.5066050496911452e-15	5.692051459163633e-6	-4.7135989868001525e-20	4.6483864241715754e-21	6.724562434229788e-13	3.165502696272388e-12	4.6274641703754724e-12
97600000	0.004997152746419473	1.75541972108471e-49	-1.7841478049878006e-50	1.2236169831375336e-9	2.5066050496911452e-15	5.692051459163633e-6	-4.713598978980765e-20	4.6483864241715754e-21	6.724562434229788e-13	3.165502696272388e-12	4.6274641703754724e-12
97700000	0.004997152746419473	1.75541972108471e-49	-1.7859766949921908e-50	1.2236169831375336e-9	2.5066050496911452e-15	5.692051459163633e-6	-4.713598971161378e-20	4.6483864241715754e-21	6.724562434229788e-13	3.165502696272388e-12	4.6274641703754724e-12
97800000	0.004997152746419473	1.75541972108471e-49	-1.787805584996581e-50	1.2236169831375336e-9	2.5066050496911452e-15	5.692051459163633e-6	-4.713598963341991e-20	4.6483864241715754e-21	6.724562434229788e-13	3.165502696272388e-12	4.6274641703754724e-12
97900000	0.004997152746419473	1.75541972108471e-49	-1.7896344750009713e-50	1.2236169831375336e-9	2.5066050496911452e-15	5.692051459163633e-6	-4.713598955522604e-20	4.6483864241715754e-21	6.724562434229788e-13	3.165502696272388e-12	4.6274641703754724e-12
98000000	0.004997152746419473	1.75541972108471e-49	-1.7914633650053612e-50	1.2236169831375336e-9	2.5066050496911456e-15	5.692051459163633e-6	-4.7135989477032167e-20	4.6483864241715754e-21	6.724562434229788e-13	3.165502696272388e-12	4.6274641703754724e-12
98100000	0.004997152746419473	1.75541972108471e-49	-1.7932922550097512e-50	1.2236169831375336e-9	2.5066050496911456e-15	5.692051459163633e-6	-4.71359893988383e-20	4.6483864241715754e-21	6.724562434229788e-13	3.165502696272388e-12	4.6274641703754724e-12
98200000	0.004997152746419473	1.75541972108471e-49	-1.7951211450141414e-50	1.2236169831375336e-9	2.5066050496911456e-15	5.692051459163633e-6	-4.713598932064443e-20	4.6483864241715754e-21	6.724562434229788e-13	3.165502696272388e-12	4.6274641703754724e-12
98300000	0.004997152746419473	1.75541972108471e-49	-1.7969500350185314e-50	1.2236169831375336e-9	2.5066050496911456e-15	5.692051459163633e-6	-4.7135989242450553e-20	4.6483864241715754e-21	6.724562434229788e-13	3.165502696272388e-12	4.6274641703754724e-12
98400000	0.004997152746419473	1.75541972108471e-49	-1.7987789250229216e-50	1.2236169831375336e-9	2.5066050496911456e-15	5.692051459163633e-6	-4.7135989164256684e-20	4.6483864241715754e-21	6.724562434229788e-13	3.165502696272388e-12	4.6274641703754724e-12
98500000	0.004997152746419473	1.75541972108471e-49	-1.800607815027312e-50	1.2236169831375336e-9	2.5066050496911456e-15	5.692051459163633e-6	-4.7135989086062815e-20	4.6483864241715754e-21	6.724562434229788e-13	3.165502696272388e-12	4.6274641703754724e-12
98600000	0.004997152746419473	1.75541972108471e-49	-1.8024367050317027e-50	1.2236169831375336e-9	2.5066050496911456e-15	5.692051459163633e-6	-4.713598900786894e-20	4.6483864241715754e-21	6.724562434229788e-13	3.165502696272388e-12	4.6274641703754724e-12
98700000	0.004997152746419473	1.75541972108471e-49	-1.8042655950360934e-50	1.2236169831375336e-9	2.5066050496911456e-15	5.692051459163633e-6	-4.713598892967507e-20	4.6483864241715754e-21	6.724562434229788e-13	3.165502696272388e-12	4.6274641703754724e-12
98800000	0.004997152746419473	1.75541972108471e-49	-1.8060944850404843e-50	1.2236169831375336e-9	2.5066050496911456e-15	5.692051459163633e-6	-4.71359888514812e-20	4.6483864241715754e-21	6.724562434229788e-13	3.165502696272388e-12	4.6274641703754724e-12
98900000	0.004997152746419473	1.75541972108471e-49	-1.8079233750448754e-50	1.2236169831375336e-9	2.5066050496911456e-15	5.692051459163633e-6	-4.7135988773287326e-20	4.6483864241715754e-21	6.724562434229788e-13	3.165502696272388e-12	4.6274641703754724e-12
99000000	0.004997152746419473	1.75541972108471e-49	-1.809752265049267e-50	1.2236169831375336e-9	2.5066050496911456e-15	5.692051459163633e-6	-4.713598869509346e-20	4.6483864241715754e-21	6.724562434229788e-13	3.165502696272388e-12	4.6274641703754724e-12
99100000	0.004997152746419473	1.75541972108471e-49	-1.811581155053659e-50	1.2236169831375336e-9	2.5066050496911456e-15	5.692051459163633e-6	-4.713598861689959e-20	4.6483864241715754e-21	6.724562434229788e-13	3.165502696272388e-12	4.6274641703754724e-12
99200000	0.004997152746419473	1.75541972108471e-49	-1.8134100450580513e-50	1.2236169831375336e-9	2.5066050496911456e-15	5.692051459163633e-6	-4.713598853870572e-20	4.6483864241715754e-21	6.724562434229788e-13	3.165502696272388e-12	4.6274641703754724e-12
99300000	0.004997152746419473	1.75541972108471e-49	-1.8152389350624438e-50	1.2236169831375336e-9	2.5066050496911456e-15	5.692051459163633e-6	-4.7135988460511844e-20	4.6483864241715754e-21	6.724562434229788e-13	3.165502696272388e-12	4.6274641703754724e-12
99400000	0.004997152746419473	1.75541972108471e-49	-1.817067825066837e-50	1.2236169831375336e-9	2.5066050496911456e-15	5.692051459163633e-6	-4.7135988382317974e-20	4.6483864241715754e-21	6.724562434229788e-13	3.165502696272388e-12	4.6274641703754724e-12
99500000	0.004997152746419473	1.75541972108471e-49	-1.8188967150712307e-50	1.2236169831375336e-9	2.5066050496911456e-15	5.692051459163633e-6	-4.7135988304124105e-20	4.6483864241715754e-21	6.724562434229788e-13	3.165502696272388e-12	4.6274641703754724e-12
99600000	0.004997152746419473	1.75541972108471e-49	-1.8207256050756247e-50	1.2236169831375336e-9	2.5066050496911456e-15	5.692051459163633e-6	-4.713598822593023e-20	4.6483864241715754e-21	6.724562434229788e-13	3.165502696272388e-12	4.6274641703754724e-12
99700000	0.004997152746419473	1.75541972108471e-49	-1.8225544950800191e-50	1.2236169831375336e-9	2.5066050496911456e-15	5.692051459163633e-6	-4.713598814773636e-20	4.6483864241715754e-21	6.724562434229788e-13	3.165502696272388e-12	4.6274641703754724e-12
99800000	0.004997152746419473	1.75541972108471e-49	-1.8243833850844143e-50	1.2236169831375336e-9	2.5066050496911456e-15	5.692051459163633e-6	-4.713598806954249e-20	4.6483864241715754e-21	6.724562434229788e-13	3.165502696272388e-12	4.6274641703754724e-12
99900000	0.004997152746419473	1.75541972108471e-49	-1.8262122750888102e-50	1.2236169831375336e-9	2.5066050496911456e-15	5.692051459163633e-6	-4.7135987991348616e-20	4.6483864241715754e-21	6.724562434229788e-13	3.165502696272388e-12	4.6274641703754724e-12
100000000	0.004997152746419473	1.75541972108471e-49	-1.8280411650932066e-50	1.2236169831375336e-9	2.5066050496911456e-15	5.692051459163633e-6	-4.713598791315475e-20	4.6483864241715754e-21	6.724562434229788e-13	3.165502696272388e-12	4.6274641703754724e-12
