# Supplementary material for: Thermodynamics Underpinning the Microbial Community‐Level Nitrogen Energy Metabolism
Source: Environ Microbiol. 2025 Feb 16;27(2):e70055. doi: 10.1111/1462-2920.70055 (PMC11830459; doi:10.1111/1462-2920.70055)
Supplement: Supplementary file 1 — Data S1. [file EMI-27-e70055-s001.zip › SI/Nnetwork/Results/kdef_-10/Iin_-5/p_0.2/O2_-3.6_H_-9..csv]

time	N2	N2H4	N2H5	N2O	NH2OH	NH3	NH3OH	NH4	NO	NO2	NO3
0	0.00001	0.00001	0.00001	0.00001	0.00001	0.00001	0.00001	0.00001	0.00001	0.00001	0.00001
100000	0.004999904683621398	3.1473684381596685e-50	-2.1721392458666164e-18	4.772833023506334e-8	3.4837593869206876e-16	9.023768996436775e-8	-1.940706954569692e-20	7.357595550387073e-22	1.09884524147745e-10	1.9978428077599005e-10	4.62873761417557e-9
200000	0.0049999046836213985	3.147368438159652e-50	-2.1721392458666164e-18	4.772833023506333e-8	3.483759386920687e-16	9.023768996436776e-8	-1.9407069397683616e-20	7.3575961197466145e-22	1.0988452414774485e-10	1.99784280775991e-10	4.6287376141755715e-9
300000	0.0049999046836213985	3.1473684381596523e-50	-2.1721392458666164e-18	4.772833023506333e-8	3.4837593869206876e-16	9.023768996436775e-8	-1.940706924967031e-20	7.35759611942157e-22	1.0988452414774485e-10	1.9978428077599098e-10	4.628737614175572e-9
400000	0.0049999046836213985	3.147368438159653e-50	-2.1721392458666164e-18	4.772833023506333e-8	3.4837593869206876e-16	9.023768996436775e-8	-1.9407069101657005e-20	7.357596119020134e-22	1.0988452414774484e-10	1.9978428077599098e-10	4.628737614175572e-9
500000	0.0049999046836213985	3.1473684381596523e-50	-2.1721392458666164e-18	4.772833023506333e-8	3.4837593869206876e-16	9.023768996436775e-8	-1.94070689536437e-20	7.357596119083966e-22	1.0988452414774484e-10	1.9978428077599098e-10	4.628737614175572e-9
600000	0.0049999046836213985	3.1473684381596514e-50	-2.1721392458666164e-18	4.772833023506333e-8	3.483759386920687e-16	9.023768996436775e-8	-1.9407068805630393e-20	7.357596119430406e-22	1.0988452414774484e-10	1.9978428077599098e-10	4.6287376141755715e-9
700000	0.0049999046836213985	3.1473684381596504e-50	-2.1721392458666164e-18	4.772833023506333e-8	3.4837593869206866e-16	9.023768996436775e-8	-1.9407068657617088e-20	7.357596119876789e-22	1.0988452414774484e-10	1.99784280775991e-10	4.628737614175571e-9
800000	0.004999904683621398	3.14736843815965e-50	-2.1721392458666164e-18	4.772833023506333e-8	3.483759386920686e-16	9.023768996436775e-8	-1.9407068509603784e-20	7.357596120240454e-22	1.0988452414774484e-10	1.99784280775991e-10	4.62873761417557e-9
900000	0.004999904683621398	3.1473684381596495e-50	-2.1721392458666164e-18	4.772833023506333e-8	3.483759386920686e-16	9.023768996436775e-8	-1.940706836159048e-20	7.357596120348764e-22	1.0988452414774484e-10	1.99784280775991e-10	4.62873761417557e-9
1000000	0.004999904683621398	3.147368438159649e-50	-2.1721392458666164e-18	4.772833023506333e-8	3.483759386920686e-16	9.023768996436775e-8	-1.9407068213577172e-20	7.357596120347516e-22	1.0988452414774484e-10	1.99784280775991e-10	4.62873761417557e-9
1100000	0.004999904683621398	3.1473684381596495e-50	-2.1721392458666164e-18	4.772833023506333e-8	3.483759386920686e-16	9.023768996436775e-8	-1.9407068065563868e-20	7.357596120347151e-22	1.0988452414774484e-10	1.99784280775991e-10	4.62873761417557e-9
1200000	0.004999904683621398	3.1473684381596495e-50	-2.1721392458666164e-18	4.772833023506333e-8	3.483759386920686e-16	9.023768996436775e-8	-1.9407067917550563e-20	7.357596120347398e-22	1.0988452414774484e-10	1.99784280775991e-10	4.62873761417557e-9
1300000	0.004999904683621398	3.14736843815965e-50	-2.1721392458666164e-18	4.772833023506334e-8	3.4837593869206866e-16	9.023768996436775e-8	-1.940706776953726e-20	7.357596120347985e-22	1.0988452414774484e-10	1.9978428077599103e-10	4.62873761417557e-9
1400000	0.0049999046836213985	3.14736843815965e-50	-2.1721392458666164e-18	4.772833023506334e-8	3.4837593869206866e-16	9.023768996436776e-8	-1.940706762152395e-20	7.357596120348641e-22	1.0988452414774484e-10	1.9978428077599103e-10	4.628737614175571e-9
1500000	0.0049999046836213985	3.1473684381596504e-50	-2.1721392458666164e-18	4.772833023506334e-8	3.483759386920687e-16	9.023768996436776e-8	-1.9407067473510647e-20	7.357596120349094e-22	1.0988452414774484e-10	1.9978428077599103e-10	4.628737614175571e-9
1600000	0.0049999046836213985	3.1473684381596504e-50	-2.1721392458666164e-18	4.772833023506334e-8	3.483759386920687e-16	9.023768996436776e-8	-1.9407067325497342e-20	7.357596120349157e-22	1.0988452414774484e-10	1.9978428077599103e-10	4.628737614175571e-9
1700000	0.0049999046836213985	3.1473684381596504e-50	-2.1721392458666164e-18	4.772833023506334e-8	3.483759386920687e-16	9.023768996436776e-8	-1.9407067177484035e-20	7.357596120349154e-22	1.0988452414774484e-10	1.9978428077599103e-10	4.628737614175571e-9
1800000	0.0049999046836213985	3.1473684381596504e-50	-2.1721392458666164e-18	4.772833023506334e-8	3.4837593869206876e-16	9.023768996436776e-8	-1.940706702947073e-20	7.357596120349151e-22	1.0988452414774484e-10	1.9978428077599103e-10	4.628737614175571e-9
1900000	0.0049999046836213985	3.147368438159651e-50	-2.1721392458666164e-18	4.7728330235063344e-8	3.4837593869206876e-16	9.023768996436778e-8	-1.9407066881457426e-20	7.357596120349149e-22	1.0988452414774484e-10	1.9978428077599103e-10	4.628737614175571e-9
2000000	0.004999904683621399	3.147368438159651e-50	-2.1721392458666164e-18	4.7728330235063344e-8	3.4837593869206876e-16	9.023768996436778e-8	-1.9407066733444122e-20	7.357596120349147e-22	1.0988452414774484e-10	1.9978428077599103e-10	4.628737614175571e-9
2100000	0.004999904683621399	3.147368438159651e-50	-2.1721392458666164e-18	4.7728330235063344e-8	3.483759386920688e-16	9.023768996436778e-8	-1.9407066585430814e-20	7.357596120349145e-22	1.0988452414774484e-10	1.9978428077599103e-10	4.6287376141755715e-9
2200000	0.004999904683621399	3.147368438159651e-50	-2.1721392458666164e-18	4.7728330235063344e-8	3.483759386920688e-16	9.023768996436778e-8	-1.940706643741751e-20	7.357596120349143e-22	1.0988452414774484e-10	1.9978428077599103e-10	4.6287376141755715e-9
2300000	0.004999904683621399	3.147368438159651e-50	-2.1721392458666164e-18	4.7728330235063344e-8	3.483759386920688e-16	9.023768996436778e-8	-1.9407066289404205e-20	7.357596120349141e-22	1.0988452414774484e-10	1.9978428077599103e-10	4.6287376141755715e-9
2400000	0.004999904683621399	3.147368438159651e-50	-2.1721392458666164e-18	4.7728330235063344e-8	3.483759386920688e-16	9.023768996436778e-8	-1.9407066141390898e-20	7.357596120349139e-22	1.0988452414774484e-10	1.9978428077599103e-10	4.6287376141755715e-9
2500000	0.004999904683621399	3.147368438159651e-50	-2.1721392458666164e-18	4.7728330235063344e-8	3.483759386920688e-16	9.023768996436778e-8	-1.9407065993377593e-20	7.357596120349137e-22	1.0988452414774484e-10	1.9978428077599103e-10	4.6287376141755715e-9
2600000	0.004999904683621399	3.147368438159651e-50	-2.1721392458666164e-18	4.7728330235063344e-8	3.483759386920688e-16	9.023768996436778e-8	-1.940706584536429e-20	7.357596120349136e-22	1.0988452414774484e-10	1.9978428077599103e-10	4.6287376141755715e-9
2700000	0.004999904683621399	3.147368438159651e-50	-2.1721392458666164e-18	4.7728330235063344e-8	3.4837593869206886e-16	9.023768996436778e-8	-1.9407065697350985e-20	7.357596120349134e-22	1.0988452414774484e-10	1.9978428077599103e-10	4.6287376141755715e-9
2800000	0.004999904683621399	3.147368438159651e-50	-2.1721392458666164e-18	4.7728330235063344e-8	3.4837593869206886e-16	9.023768996436779e-8	-1.9407065549337677e-20	7.357596120349133e-22	1.0988452414774484e-10	1.9978428077599103e-10	4.6287376141755715e-9
2900000	0.004999904683621399	3.1473684381596514e-50	-2.1721392458666164e-18	4.7728330235063344e-8	3.4837593869206886e-16	9.023768996436779e-8	-1.9407065401324373e-20	7.357596120349132e-22	1.0988452414774484e-10	1.9978428077599103e-10	4.6287376141755715e-9
3000000	0.004999904683621399	3.1473684381596514e-50	-2.1721392458666164e-18	4.7728330235063344e-8	3.4837593869206886e-16	9.023768996436779e-8	-1.9407065253311068e-20	7.3575961203491315e-22	1.0988452414774484e-10	1.9978428077599103e-10	4.6287376141755715e-9
3100000	0.004999904683621399	3.1473684381596514e-50	-2.1721392458666164e-18	4.7728330235063344e-8	3.4837593869206886e-16	9.023768996436779e-8	-1.940706510529776e-20	7.357596120349131e-22	1.0988452414774484e-10	1.9978428077599103e-10	4.6287376141755715e-9
3200000	0.004999904683621399	3.1473684381596514e-50	-2.1721392458666164e-18	4.7728330235063344e-8	3.4837593869206886e-16	9.023768996436779e-8	-1.9407064957284456e-20	7.357596120349131e-22	1.0988452414774484e-10	1.9978428077599103e-10	4.6287376141755715e-9
3300000	0.004999904683621399	3.1473684381596514e-50	-2.1721392458666164e-18	4.7728330235063344e-8	3.4837593869206886e-16	9.023768996436779e-8	-1.9407064809271152e-20	7.35759612034913e-22	1.0988452414774484e-10	1.9978428077599103e-10	4.6287376141755715e-9
3400000	0.004999904683621399	3.1473684381596514e-50	-2.1721392458666164e-18	4.7728330235063344e-8	3.4837593869206886e-16	9.023768996436779e-8	-1.9407064661257848e-20	7.35759612034913e-22	1.0988452414774484e-10	1.9978428077599103e-10	4.6287376141755715e-9
3500000	0.004999904683621399	3.1473684381596514e-50	-2.1721392458666164e-18	4.7728330235063344e-8	3.4837593869206886e-16	9.023768996436779e-8	-1.940706451324454e-20	7.357596120349129e-22	1.0988452414774484e-10	1.9978428077599103e-10	4.6287376141755715e-9
3600000	0.004999904683621399	3.1473684381596514e-50	-2.1721392458666164e-18	4.7728330235063344e-8	3.4837593869206886e-16	9.023768996436779e-8	-1.9407064365231236e-20	7.357596120349129e-22	1.0988452414774484e-10	1.9978428077599103e-10	4.6287376141755715e-9
3700000	0.004999904683621399	3.1473684381596514e-50	-2.1721392458666164e-18	4.7728330235063344e-8	3.4837593869206886e-16	9.023768996436779e-8	-1.940706421721793e-20	7.357596120349129e-22	1.0988452414774484e-10	1.9978428077599103e-10	4.6287376141755715e-9
3800000	0.004999904683621399	3.1473684381596514e-50	-2.1721392458666164e-18	4.7728330235063344e-8	3.4837593869206886e-16	9.023768996436779e-8	-1.9407064069204624e-20	7.357596120349129e-22	1.0988452414774484e-10	1.9978428077599103e-10	4.6287376141755715e-9
3900000	0.004999904683621399	3.147368438159651e-50	-2.1721392458666164e-18	4.7728330235063344e-8	3.4837593869206886e-16	9.023768996436779e-8	-1.940706392119132e-20	7.357596120349129e-22	1.0988452414774484e-10	1.9978428077599103e-10	4.6287376141755715e-9
4000000	0.004999904683621399	3.147368438159651e-50	-2.1721392458666164e-18	4.7728330235063344e-8	3.4837593869206886e-16	9.023768996436779e-8	-1.9407063773178015e-20	7.357596120349129e-22	1.0988452414774484e-10	1.9978428077599103e-10	4.6287376141755715e-9
4100000	0.004999904683621399	3.147368438159651e-50	-2.1721392458666164e-18	4.7728330235063344e-8	3.4837593869206886e-16	9.023768996436779e-8	-1.940706362516471e-20	7.357596120349129e-22	1.0988452414774484e-10	1.9978428077599103e-10	4.6287376141755715e-9
4200000	0.004999904683621399	3.147368438159651e-50	-2.1721392458666164e-18	4.7728330235063344e-8	3.4837593869206886e-16	9.023768996436779e-8	-1.9407063477151403e-20	7.35759612034913e-22	1.0988452414774484e-10	1.9978428077599103e-10	4.6287376141755715e-9
4300000	0.004999904683621399	3.147368438159651e-50	-2.1721392458666164e-18	4.7728330235063344e-8	3.4837593869206886e-16	9.023768996436779e-8	-1.94070633291381e-20	7.35759612034913e-22	1.0988452414774484e-10	1.9978428077599103e-10	4.6287376141755715e-9
4400000	0.004999904683621399	3.147368438159651e-50	-2.1721392458666164e-18	4.7728330235063344e-8	3.4837593869206886e-16	9.023768996436779e-8	-1.9407063181124794e-20	7.35759612034913e-22	1.0988452414774484e-10	1.9978428077599103e-10	4.6287376141755715e-9
4500000	0.004999904683621399	3.147368438159651e-50	-2.1721392458666164e-18	4.7728330235063344e-8	3.4837593869206886e-16	9.023768996436779e-8	-1.9407063033111487e-20	7.357596120349131e-22	1.0988452414774484e-10	1.9978428077599103e-10	4.6287376141755715e-9
4600000	0.004999904683621399	3.147368438159651e-50	-2.1721392458666164e-18	4.7728330235063344e-8	3.4837593869206886e-16	9.023768996436779e-8	-1.9407062885098182e-20	7.3575961203491315e-22	1.0988452414774484e-10	1.9978428077599103e-10	4.6287376141755715e-9
4700000	0.004999904683621399	3.147368438159651e-50	-2.1721392458666164e-18	4.7728330235063344e-8	3.4837593869206886e-16	9.023768996436779e-8	-1.9407062737084878e-20	7.3575961203491315e-22	1.0988452414774484e-10	1.9978428077599103e-10	4.6287376141755715e-9
4800000	0.004999904683621399	3.147368438159651e-50	-2.1721392458666164e-18	4.7728330235063344e-8	3.4837593869206886e-16	9.023768996436779e-8	-1.9407062589071573e-20	7.357596120349132e-22	1.0988452414774484e-10	1.9978428077599103e-10	4.6287376141755715e-9
4900000	0.004999904683621399	3.147368438159651e-50	-2.1721392458666164e-18	4.7728330235063344e-8	3.4837593869206886e-16	9.023768996436779e-8	-1.9407062441058266e-20	7.357596120349133e-22	1.0988452414774484e-10	1.9978428077599103e-10	4.6287376141755715e-9
5000000	0.004999904683621399	3.147368438159651e-50	-2.1721392458666164e-18	4.7728330235063344e-8	3.4837593869206886e-16	9.023768996436779e-8	-1.9407062293044962e-20	7.357596120349134e-22	1.0988452414774484e-10	1.9978428077599103e-10	4.6287376141755715e-9
5100000	0.004999904683621399	3.147368438159651e-50	-2.1721392458666164e-18	4.7728330235063344e-8	3.4837593869206886e-16	9.023768996436779e-8	-1.9407062145031657e-20	7.357596120349135e-22	1.0988452414774484e-10	1.9978428077599103e-10	4.6287376141755715e-9
5200000	0.004999904683621399	3.147368438159651e-50	-2.1721392458666164e-18	4.7728330235063344e-8	3.4837593869206886e-16	9.023768996436779e-8	-1.940706199701835e-20	7.357596120349135e-22	1.0988452414774484e-10	1.9978428077599103e-10	4.6287376141755715e-9
5300000	0.004999904683621399	3.1473684381596504e-50	-2.1721392458666164e-18	4.7728330235063344e-8	3.483759386920688e-16	9.023768996436778e-8	-1.9407061849005045e-20	7.357596120349136e-22	1.0988452414774484e-10	1.9978428077599103e-10	4.6287376141755715e-9
5400000	0.0049999046836213985	3.1473684381596504e-50	-2.1721392458666164e-18	4.7728330235063344e-8	3.483759386920688e-16	9.023768996436778e-8	-1.940706170099174e-20	7.357596120349137e-22	1.0988452414774484e-10	1.9978428077599103e-10	4.6287376141755715e-9
5500000	0.0049999046836213985	3.1473684381596504e-50	-2.1721392458666164e-18	4.7728330235063344e-8	3.483759386920688e-16	9.023768996436778e-8	-1.9407061552978436e-20	7.357596120349138e-22	1.0988452414774484e-10	1.9978428077599103e-10	4.6287376141755715e-9
5600000	0.0049999046836213985	3.1473684381596504e-50	-2.1721392458666164e-18	4.7728330235063344e-8	3.483759386920688e-16	9.023768996436778e-8	-1.940706140496513e-20	7.357596120349139e-22	1.0988452414774484e-10	1.9978428077599103e-10	4.6287376141755715e-9
5700000	0.0049999046836213985	3.1473684381596504e-50	-2.1721392458666164e-18	4.772833023506334e-8	3.483759386920688e-16	9.023768996436778e-8	-1.9407061256951825e-20	7.35759612034914e-22	1.0988452414774484e-10	1.9978428077599103e-10	4.6287376141755715e-9
5800000	0.0049999046836213985	3.1473684381596504e-50	-2.1721392458666164e-18	4.772833023506334e-8	3.483759386920688e-16	9.023768996436778e-8	-1.940706110893852e-20	7.357596120349142e-22	1.0988452414774484e-10	1.9978428077599103e-10	4.6287376141755715e-9
5900000	0.0049999046836213985	3.1473684381596504e-50	-2.1721392458666164e-18	4.772833023506334e-8	3.483759386920688e-16	9.023768996436778e-8	-1.9407060960925216e-20	7.357596120349143e-22	1.0988452414774484e-10	1.9978428077599103e-10	4.6287376141755715e-9
6000000	0.0049999046836213985	3.1473684381596504e-50	-2.1721392458666164e-18	4.772833023506334e-8	3.483759386920688e-16	9.023768996436778e-8	-1.9407060812911908e-20	7.357596120349144e-22	1.0988452414774484e-10	1.9978428077599103e-10	4.6287376141755715e-9
6100000	0.0049999046836213985	3.1473684381596504e-50	-2.1721392458666164e-18	4.772833023506334e-8	3.483759386920688e-16	9.023768996436778e-8	-1.9407060664898604e-20	7.357596120349145e-22	1.0988452414774484e-10	1.9978428077599103e-10	4.6287376141755715e-9
6200000	0.0049999046836213985	3.14736843815965e-50	-2.1721392458666164e-18	4.772833023506334e-8	3.483759386920688e-16	9.023768996436778e-8	-1.94070605168853e-20	7.357596120349146e-22	1.0988452414774484e-10	1.9978428077599103e-10	4.6287376141755715e-9
6300000	0.0049999046836213985	3.14736843815965e-50	-2.1721392458666164e-18	4.772833023506334e-8	3.4837593869206876e-16	9.023768996436778e-8	-1.9407060368871992e-20	7.357596120349147e-22	1.0988452414774484e-10	1.99784280775991e-10	4.6287376141755715e-9
6400000	0.0049999046836213985	3.14736843815965e-50	-2.1721392458666164e-18	4.772833023506334e-8	3.4837593869206876e-16	9.023768996436778e-8	-1.9407060220858688e-20	7.3575961203491475e-22	1.0988452414774484e-10	1.99784280775991e-10	4.628737614175571e-9
6500000	0.0049999046836213985	3.14736843815965e-50	-2.1721392458666164e-18	4.772833023506334e-8	3.4837593869206876e-16	9.023768996436778e-8	-1.9407060072845383e-20	7.357596120349148e-22	1.0988452414774484e-10	1.99784280775991e-10	4.628737614175571e-9
6600000	0.0049999046836213985	3.14736843815965e-50	-2.1721392458666164e-18	4.772833023506334e-8	3.4837593869206876e-16	9.023768996436778e-8	-1.940705992483208e-20	7.357596120349149e-22	1.0988452414774484e-10	1.99784280775991e-10	4.628737614175571e-9
6700000	0.0049999046836213985	3.14736843815965e-50	-2.1721392458666164e-18	4.772833023506334e-8	3.4837593869206876e-16	9.023768996436778e-8	-1.940705977681877e-20	7.35759612034915e-22	1.0988452414774484e-10	1.99784280775991e-10	4.628737614175571e-9
6800000	0.0049999046836213985	3.14736843815965e-50	-2.1721392458666164e-18	4.772833023506334e-8	3.4837593869206876e-16	9.023768996436778e-8	-1.9407059628805467e-20	7.357596120349151e-22	1.0988452414774484e-10	1.99784280775991e-10	4.628737614175571e-9
6900000	0.0049999046836213985	3.14736843815965e-50	-2.1721392458666164e-18	4.772833023506334e-8	3.4837593869206876e-16	9.023768996436776e-8	-1.9407059480792162e-20	7.357596120349152e-22	1.0988452414774484e-10	1.99784280775991e-10	4.628737614175571e-9
7000000	0.004999904683621398	3.14736843815965e-50	-2.1721392458666164e-18	4.772833023506333e-8	3.4837593869206876e-16	9.023768996436776e-8	-1.9407059332778855e-20	7.357596120349153e-22	1.0988452414774484e-10	1.99784280775991e-10	4.628737614175571e-9
7100000	0.004999904683621398	3.14736843815965e-50	-2.1721392458666164e-18	4.772833023506333e-8	3.4837593869206876e-16	9.023768996436776e-8	-1.940705918476555e-20	7.357596120349154e-22	1.0988452414774484e-10	1.99784280775991e-10	4.628737614175571e-9
7200000	0.004999904683621398	3.14736843815965e-50	-2.1721392458666164e-18	4.772833023506333e-8	3.4837593869206876e-16	9.023768996436776e-8	-1.9407059036752246e-20	7.357596120349154e-22	1.0988452414774484e-10	1.99784280775991e-10	4.628737614175571e-9
7300000	0.004999904683621398	3.1473684381596495e-50	-2.1721392458666164e-18	4.772833023506333e-8	3.483759386920687e-16	9.023768996436776e-8	-1.9407058888738942e-20	7.357596120349155e-22	1.0988452414774484e-10	1.99784280775991e-10	4.628737614175571e-9
7400000	0.004999904683621398	3.1473684381596495e-50	-2.1721392458666164e-18	4.772833023506333e-8	3.483759386920687e-16	9.023768996436776e-8	-1.9407058740725634e-20	7.357596120349156e-22	1.0988452414774484e-10	1.99784280775991e-10	4.628737614175571e-9
7500000	0.004999904683621398	3.1473684381596495e-50	-2.1721392458666164e-18	4.772833023506333e-8	3.483759386920687e-16	9.023768996436776e-8	-1.940705859271233e-20	7.357596120349157e-22	1.0988452414774484e-10	1.99784280775991e-10	4.628737614175571e-9
7600000	0.004999904683621398	3.1473684381596495e-50	-2.1721392458666164e-18	4.772833023506333e-8	3.483759386920687e-16	9.023768996436776e-8	-1.9407058444699025e-20	7.357596120349157e-22	1.0988452414774484e-10	1.99784280775991e-10	4.628737614175571e-9
7700000	0.004999904683621398	3.1473684381596495e-50	-2.1721392458666164e-18	4.772833023506333e-8	3.483759386920687e-16	9.023768996436776e-8	-1.9407058296685718e-20	7.357596120349158e-22	1.0988452414774484e-10	1.99784280775991e-10	4.628737614175571e-9
7800000	0.004999904683621398	3.1473684381596495e-50	-2.1721392458666164e-18	4.772833023506333e-8	3.483759386920687e-16	9.023768996436776e-8	-1.9407058148672413e-20	7.357596120349158e-22	1.0988452414774484e-10	1.99784280775991e-10	4.628737614175571e-9
7900000	0.004999904683621398	3.1473684381596495e-50	-2.1721392458666164e-18	4.772833023506333e-8	3.483759386920687e-16	9.023768996436776e-8	-1.940705800065911e-20	7.357596120349158e-22	1.0988452414774484e-10	1.99784280775991e-10	4.628737614175571e-9
8000000	0.004999904683621398	3.1473684381596495e-50	-2.1721392458666164e-18	4.772833023506333e-8	3.483759386920687e-16	9.023768996436776e-8	-1.9407057852645805e-20	7.357596120349159e-22	1.0988452414774484e-10	1.99784280775991e-10	4.628737614175571e-9
8100000	0.004999904683621398	3.1473684381596495e-50	-2.1721392458666164e-18	4.772833023506333e-8	3.483759386920687e-16	9.023768996436776e-8	-1.9407057704632497e-20	7.357596120349159e-22	1.0988452414774484e-10	1.99784280775991e-10	4.628737614175571e-9
8200000	0.004999904683621398	3.1473684381596495e-50	-2.1721392458666164e-18	4.772833023506333e-8	3.483759386920687e-16	9.023768996436776e-8	-1.9407057556619193e-20	7.357596120349159e-22	1.0988452414774484e-10	1.99784280775991e-10	4.628737614175571e-9
8300000	0.004999904683621398	3.1473684381596495e-50	-2.1721392458666164e-18	4.772833023506333e-8	3.483759386920687e-16	9.023768996436776e-8	-1.9407057408605888e-20	7.357596120349159e-22	1.0988452414774484e-10	1.99784280775991e-10	4.628737614175571e-9
8400000	0.004999904683621398	3.1473684381596495e-50	-2.1721392458666164e-18	4.772833023506333e-8	3.483759386920687e-16	9.023768996436776e-8	-1.940705726059258e-20	7.357596120349159e-22	1.0988452414774484e-10	1.99784280775991e-10	4.628737614175571e-9
8500000	0.004999904683621398	3.1473684381596495e-50	-2.1721392458666164e-18	4.772833023506333e-8	3.483759386920687e-16	9.023768996436776e-8	-1.9407057112579276e-20	7.357596120349159e-22	1.0988452414774484e-10	1.99784280775991e-10	4.628737614175571e-9
8600000	0.004999904683621398	3.1473684381596495e-50	-2.1721392458666164e-18	4.772833023506333e-8	3.483759386920687e-16	9.023768996436776e-8	-1.9407056964565972e-20	7.357596120349159e-22	1.0988452414774484e-10	1.99784280775991e-10	4.628737614175571e-9
8700000	0.004999904683621398	3.1473684381596495e-50	-2.1721392458666164e-18	4.772833023506333e-8	3.483759386920687e-16	9.023768996436776e-8	-1.9407056816552668e-20	7.357596120349159e-22	1.0988452414774484e-10	1.99784280775991e-10	4.628737614175571e-9
8800000	0.004999904683621398	3.1473684381596495e-50	-2.1721392458666164e-18	4.772833023506333e-8	3.483759386920687e-16	9.023768996436776e-8	-1.940705666853936e-20	7.357596120349159e-22	1.0988452414774484e-10	1.99784280775991e-10	4.628737614175571e-9
8900000	0.004999904683621398	3.1473684381596495e-50	-2.1721392458666164e-18	4.772833023506333e-8	3.483759386920687e-16	9.023768996436776e-8	-1.9407056520526056e-20	7.357596120349159e-22	1.0988452414774484e-10	1.99784280775991e-10	4.628737614175571e-9
9000000	0.004999904683621398	3.1473684381596495e-50	-2.1721392458666164e-18	4.772833023506333e-8	3.483759386920687e-16	9.023768996436776e-8	-1.940705637251275e-20	7.357596120349159e-22	1.0988452414774484e-10	1.99784280775991e-10	4.628737614175571e-9
9100000	0.004999904683621398	3.1473684381596495e-50	-2.1721392458666164e-18	4.772833023506333e-8	3.483759386920687e-16	9.023768996436776e-8	-1.9407056224499444e-20	7.357596120349159e-22	1.0988452414774484e-10	1.99784280775991e-10	4.628737614175571e-9
9200000	0.004999904683621398	3.1473684381596495e-50	-2.1721392458666164e-18	4.772833023506333e-8	3.483759386920687e-16	9.023768996436776e-8	-1.940705607648614e-20	7.357596120349159e-22	1.0988452414774484e-10	1.99784280775991e-10	4.628737614175571e-9
9300000	0.004999904683621398	3.1473684381596495e-50	-2.1721392458666164e-18	4.772833023506333e-8	3.483759386920687e-16	9.023768996436776e-8	-1.9407055928472835e-20	7.357596120349159e-22	1.0988452414774484e-10	1.99784280775991e-10	4.628737614175571e-9
9400000	0.004999904683621398	3.1473684381596495e-50	-2.1721392458666164e-18	4.772833023506333e-8	3.483759386920687e-16	9.023768996436776e-8	-1.940705578045953e-20	7.357596120349159e-22	1.0988452414774484e-10	1.99784280775991e-10	4.628737614175571e-9
9500000	0.004999904683621398	3.1473684381596495e-50	-2.1721392458666164e-18	4.772833023506333e-8	3.483759386920687e-16	9.023768996436776e-8	-1.9407055632446223e-20	7.357596120349159e-22	1.0988452414774484e-10	1.99784280775991e-10	4.628737614175571e-9
9600000	0.004999904683621398	3.1473684381596495e-50	-2.1721392458666164e-18	4.772833023506333e-8	3.483759386920687e-16	9.023768996436776e-8	-1.940705548443292e-20	7.357596120349159e-22	1.0988452414774484e-10	1.99784280775991e-10	4.628737614175571e-9
9700000	0.004999904683621398	3.1473684381596495e-50	-2.1721392458666164e-18	4.772833023506333e-8	3.483759386920687e-16	9.023768996436776e-8	-1.9407055336419614e-20	7.357596120349159e-22	1.0988452414774484e-10	1.99784280775991e-10	4.628737614175571e-9
9800000	0.004999904683621398	3.1473684381596495e-50	-2.1721392458666164e-18	4.772833023506333e-8	3.483759386920687e-16	9.023768996436776e-8	-1.9407055188406307e-20	7.357596120349159e-22	1.0988452414774484e-10	1.99784280775991e-10	4.628737614175571e-9
9900000	0.004999904683621398	3.1473684381596495e-50	-2.1721392458666164e-18	4.772833023506333e-8	3.483759386920687e-16	9.023768996436776e-8	-1.9407055040393002e-20	7.357596120349159e-22	1.0988452414774484e-10	1.99784280775991e-10	4.628737614175571e-9
10000000	0.004999904683621398	3.1473684381596495e-50	-2.1721392458666164e-18	4.772833023506333e-8	3.483759386920687e-16	9.023768996436776e-8	-1.9407054892379698e-20	7.357596120349159e-22	1.0988452414774484e-10	1.99784280775991e-10	4.628737614175571e-9
10100000	0.004999904683621398	3.1473684381596495e-50	-2.1721392458666164e-18	4.772833023506333e-8	3.483759386920687e-16	9.023768996436776e-8	-1.9407054744366393e-20	7.357596120349159e-22	1.0988452414774484e-10	1.99784280775991e-10	4.628737614175571e-9
10200000	0.004999904683621398	3.1473684381596495e-50	-2.1721392458666164e-18	4.772833023506333e-8	3.483759386920687e-16	9.023768996436776e-8	-1.9407054596353086e-20	7.357596120349159e-22	1.0988452414774484e-10	1.99784280775991e-10	4.628737614175571e-9
10300000	0.004999904683621398	3.1473684381596495e-50	-2.1721392458666164e-18	4.772833023506333e-8	3.483759386920687e-16	9.023768996436776e-8	-1.9407054448339782e-20	7.357596120349159e-22	1.0988452414774484e-10	1.99784280775991e-10	4.628737614175571e-9
10400000	0.004999904683621398	3.1473684381596495e-50	-2.1721392458666164e-18	4.772833023506333e-8	3.483759386920687e-16	9.023768996436776e-8	-1.9407054300326477e-20	7.357596120349159e-22	1.0988452414774484e-10	1.99784280775991e-10	4.628737614175571e-9
10500000	0.004999904683621398	3.1473684381596495e-50	-2.1721392458666164e-18	4.772833023506333e-8	3.483759386920687e-16	9.023768996436776e-8	-1.9407054152313173e-20	7.357596120349159e-22	1.0988452414774484e-10	1.99784280775991e-10	4.628737614175571e-9
10600000	0.004999904683621398	3.1473684381596495e-50	-2.1721392458666164e-18	4.772833023506333e-8	3.483759386920687e-16	9.023768996436776e-8	-1.9407054004299865e-20	7.357596120349159e-22	1.0988452414774484e-10	1.99784280775991e-10	4.628737614175571e-9
10700000	0.004999904683621398	3.1473684381596495e-50	-2.1721392458666164e-18	4.772833023506333e-8	3.483759386920687e-16	9.023768996436776e-8	-1.940705385628656e-20	7.357596120349159e-22	1.0988452414774484e-10	1.99784280775991e-10	4.628737614175571e-9
10800000	0.004999904683621398	3.1473684381596495e-50	-2.1721392458666164e-18	4.772833023506333e-8	3.483759386920687e-16	9.023768996436776e-8	-1.9407053708273256e-20	7.357596120349159e-22	1.0988452414774484e-10	1.99784280775991e-10	4.628737614175571e-9
10900000	0.004999904683621398	3.1473684381596495e-50	-2.1721392458666164e-18	4.772833023506333e-8	3.483759386920687e-16	9.023768996436776e-8	-1.940705356025995e-20	7.357596120349159e-22	1.0988452414774484e-10	1.99784280775991e-10	4.628737614175571e-9
11000000	0.004999904683621398	3.1473684381596495e-50	-2.1721392458666164e-18	4.772833023506333e-8	3.483759386920687e-16	9.023768996436776e-8	-1.9407053412246645e-20	7.357596120349159e-22	1.0988452414774484e-10	1.99784280775991e-10	4.628737614175571e-9
11100000	0.004999904683621398	3.1473684381596495e-50	-2.1721392458666164e-18	4.772833023506333e-8	3.483759386920687e-16	9.023768996436776e-8	-1.940705326423334e-20	7.357596120349159e-22	1.0988452414774484e-10	1.99784280775991e-10	4.628737614175571e-9
11200000	0.004999904683621398	3.1473684381596495e-50	-2.1721392458666164e-18	4.772833023506333e-8	3.483759386920687e-16	9.023768996436776e-8	-1.9407053116220036e-20	7.357596120349159e-22	1.0988452414774484e-10	1.99784280775991e-10	4.628737614175571e-9
11300000	0.004999904683621398	3.1473684381596495e-50	-2.1721392458666164e-18	4.772833023506333e-8	3.483759386920687e-16	9.023768996436776e-8	-1.9407052968206728e-20	7.357596120349159e-22	1.0988452414774484e-10	1.99784280775991e-10	4.628737614175571e-9
11400000	0.004999904683621398	3.1473684381596495e-50	-2.1721392458666164e-18	4.772833023506333e-8	3.4837593869206866e-16	9.023768996436776e-8	-1.9407052820193424e-20	7.357596120349159e-22	1.0988452414774484e-10	1.99784280775991e-10	4.628737614175571e-9
11500000	0.004999904683621398	3.1473684381596495e-50	-2.1721392458666164e-18	4.772833023506333e-8	3.4837593869206866e-16	9.023768996436776e-8	-1.940705267218012e-20	7.357596120349159e-22	1.0988452414774484e-10	1.99784280775991e-10	4.628737614175571e-9
11600000	0.004999904683621398	3.1473684381596495e-50	-2.1721392458666164e-18	4.772833023506333e-8	3.4837593869206866e-16	9.023768996436776e-8	-1.9407052524166812e-20	7.357596120349159e-22	1.0988452414774484e-10	1.99784280775991e-10	4.628737614175571e-9
11700000	0.004999904683621398	3.1473684381596495e-50	-2.1721392458666164e-18	4.772833023506333e-8	3.4837593869206866e-16	9.023768996436776e-8	-1.9407052376153507e-20	7.357596120349159e-22	1.0988452414774484e-10	1.99784280775991e-10	4.628737614175571e-9
11800000	0.004999904683621398	3.1473684381596495e-50	-2.1721392458666164e-18	4.772833023506333e-8	3.4837593869206866e-16	9.023768996436776e-8	-1.9407052228140203e-20	7.357596120349159e-22	1.0988452414774484e-10	1.99784280775991e-10	4.628737614175571e-9
11900000	0.004999904683621398	3.1473684381596495e-50	-2.1721392458666164e-18	4.772833023506333e-8	3.4837593869206866e-16	9.023768996436776e-8	-1.94070520801269e-20	7.357596120349159e-22	1.0988452414774484e-10	1.99784280775991e-10	4.628737614175571e-9
12000000	0.004999904683621398	3.1473684381596495e-50	-2.1721392458666164e-18	4.772833023506333e-8	3.4837593869206866e-16	9.023768996436776e-8	-1.940705193211359e-20	7.357596120349159e-22	1.0988452414774484e-10	1.99784280775991e-10	4.628737614175571e-9
12100000	0.004999904683621398	3.1473684381596495e-50	-2.1721392458666164e-18	4.772833023506333e-8	3.4837593869206866e-16	9.023768996436776e-8	-1.9407051784100287e-20	7.357596120349159e-22	1.0988452414774484e-10	1.99784280775991e-10	4.628737614175571e-9
12200000	0.004999904683621398	3.1473684381596495e-50	-2.1721392458666164e-18	4.772833023506333e-8	3.4837593869206866e-16	9.023768996436776e-8	-1.9407051636086982e-20	7.357596120349159e-22	1.0988452414774484e-10	1.99784280775991e-10	4.628737614175571e-9
12300000	0.004999904683621398	3.1473684381596495e-50	-2.1721392458666164e-18	4.772833023506333e-8	3.4837593869206866e-16	9.023768996436776e-8	-1.9407051488073675e-20	7.357596120349158e-22	1.0988452414774484e-10	1.99784280775991e-10	4.628737614175571e-9
12400000	0.004999904683621398	3.1473684381596495e-50	-2.1721392458666164e-18	4.772833023506333e-8	3.4837593869206866e-16	9.023768996436776e-8	-1.940705134006037e-20	7.357596120349158e-22	1.0988452414774484e-10	1.99784280775991e-10	4.628737614175571e-9
12500000	0.004999904683621398	3.1473684381596495e-50	-2.1721392458666164e-18	4.772833023506333e-8	3.4837593869206866e-16	9.023768996436776e-8	-1.9407051192047066e-20	7.357596120349158e-22	1.0988452414774484e-10	1.99784280775991e-10	4.628737614175571e-9
12600000	0.004999904683621398	3.1473684381596495e-50	-2.1721392458666164e-18	4.772833023506333e-8	3.4837593869206866e-16	9.023768996436776e-8	-1.9407051044033762e-20	7.357596120349158e-22	1.0988452414774484e-10	1.99784280775991e-10	4.628737614175571e-9
12700000	0.004999904683621398	3.1473684381596495e-50	-2.1721392458666164e-18	4.772833023506333e-8	3.4837593869206866e-16	9.023768996436776e-8	-1.9407050896020454e-20	7.357596120349158e-22	1.0988452414774484e-10	1.99784280775991e-10	4.628737614175571e-9
12800000	0.004999904683621398	3.1473684381596495e-50	-2.1721392458666164e-18	4.772833023506333e-8	3.4837593869206866e-16	9.023768996436776e-8	-1.940705074800715e-20	7.357596120349158e-22	1.0988452414774484e-10	1.99784280775991e-10	4.628737614175571e-9
12900000	0.004999904683621398	3.1473684381596495e-50	-2.1721392458666164e-18	4.772833023506333e-8	3.4837593869206866e-16	9.023768996436776e-8	-1.9407050599993845e-20	7.357596120349158e-22	1.0988452414774484e-10	1.99784280775991e-10	4.628737614175571e-9
13000000	0.004999904683621398	3.1473684381596495e-50	-2.1721392458666164e-18	4.772833023506333e-8	3.4837593869206866e-16	9.023768996436776e-8	-1.9407050451980538e-20	7.357596120349158e-22	1.0988452414774484e-10	1.99784280775991e-10	4.628737614175571e-9
13100000	0.004999904683621398	3.1473684381596495e-50	-2.1721392458666164e-18	4.772833023506333e-8	3.4837593869206866e-16	9.023768996436776e-8	-1.9407050303967233e-20	7.357596120349158e-22	1.0988452414774484e-10	1.99784280775991e-10	4.628737614175571e-9
13200000	0.004999904683621398	3.1473684381596495e-50	-2.1721392458666164e-18	4.772833023506333e-8	3.4837593869206866e-16	9.023768996436776e-8	-1.940705015595393e-20	7.357596120349158e-22	1.0988452414774484e-10	1.99784280775991e-10	4.628737614175571e-9
13300000	0.004999904683621398	3.1473684381596495e-50	-2.1721392458666164e-18	4.772833023506333e-8	3.4837593869206866e-16	9.023768996436776e-8	-1.9407050007940625e-20	7.357596120349158e-22	1.0988452414774484e-10	1.99784280775991e-10	4.628737614175571e-9
13400000	0.004999904683621398	3.1473684381596495e-50	-2.1721392458666164e-18	4.772833023506333e-8	3.4837593869206866e-16	9.023768996436776e-8	-1.9407049859927317e-20	7.357596120349158e-22	1.0988452414774484e-10	1.99784280775991e-10	4.628737614175571e-9
13500000	0.004999904683621398	3.1473684381596495e-50	-2.1721392458666164e-18	4.772833023506333e-8	3.4837593869206866e-16	9.023768996436776e-8	-1.9407049711914013e-20	7.357596120349158e-22	1.0988452414774484e-10	1.99784280775991e-10	4.628737614175571e-9
13600000	0.004999904683621398	3.1473684381596495e-50	-2.1721392458666164e-18	4.772833023506333e-8	3.4837593869206866e-16	9.023768996436776e-8	-1.9407049563900708e-20	7.357596120349158e-22	1.0988452414774484e-10	1.99784280775991e-10	4.628737614175571e-9
13700000	0.004999904683621398	3.1473684381596495e-50	-2.1721392458666164e-18	4.772833023506333e-8	3.4837593869206866e-16	9.023768996436776e-8	-1.94070494158874e-20	7.357596120349158e-22	1.0988452414774484e-10	1.99784280775991e-10	4.628737614175571e-9
13800000	0.004999904683621398	3.1473684381596495e-50	-2.1721392458666164e-18	4.772833023506333e-8	3.4837593869206866e-16	9.023768996436776e-8	-1.9407049267874096e-20	7.357596120349158e-22	1.0988452414774484e-10	1.99784280775991e-10	4.628737614175571e-9
13900000	0.004999904683621398	3.1473684381596495e-50	-2.1721392458666164e-18	4.772833023506333e-8	3.4837593869206866e-16	9.023768996436776e-8	-1.9407049119860792e-20	7.357596120349158e-22	1.0988452414774484e-10	1.99784280775991e-10	4.628737614175571e-9
14000000	0.004999904683621398	3.1473684381596495e-50	-2.1721392458666164e-18	4.772833023506333e-8	3.4837593869206866e-16	9.023768996436776e-8	-1.9407048971847487e-20	7.357596120349158e-22	1.0988452414774484e-10	1.99784280775991e-10	4.628737614175571e-9
14100000	0.004999904683621398	3.1473684381596495e-50	-2.1721392458666164e-18	4.772833023506333e-8	3.4837593869206866e-16	9.023768996436776e-8	-1.940704882383418e-20	7.357596120349158e-22	1.0988452414774484e-10	1.99784280775991e-10	4.628737614175571e-9
14200000	0.004999904683621398	3.1473684381596495e-50	-2.1721392458666164e-18	4.772833023506333e-8	3.4837593869206866e-16	9.023768996436776e-8	-1.9407048675820876e-20	7.357596120349158e-22	1.0988452414774484e-10	1.99784280775991e-10	4.628737614175571e-9
14300000	0.004999904683621398	3.1473684381596495e-50	-2.1721392458666164e-18	4.772833023506333e-8	3.4837593869206866e-16	9.023768996436776e-8	-1.940704852780757e-20	7.357596120349158e-22	1.0988452414774484e-10	1.99784280775991e-10	4.628737614175571e-9
14400000	0.004999904683621398	3.1473684381596495e-50	-2.1721392458666164e-18	4.772833023506333e-8	3.4837593869206866e-16	9.023768996436776e-8	-1.9407048379794264e-20	7.357596120349158e-22	1.0988452414774484e-10	1.99784280775991e-10	4.628737614175571e-9
14500000	0.004999904683621398	3.1473684381596495e-50	-2.1721392458666164e-18	4.772833023506333e-8	3.4837593869206866e-16	9.023768996436776e-8	-1.940704823178096e-20	7.357596120349158e-22	1.0988452414774484e-10	1.99784280775991e-10	4.628737614175571e-9
14600000	0.004999904683621398	3.1473684381596495e-50	-2.1721392458666164e-18	4.772833023506333e-8	3.4837593869206866e-16	9.023768996436776e-8	-1.9407048083767655e-20	7.357596120349158e-22	1.0988452414774484e-10	1.99784280775991e-10	4.628737614175571e-9
14700000	0.004999904683621398	3.1473684381596495e-50	-2.1721392458666164e-18	4.772833023506333e-8	3.4837593869206866e-16	9.023768996436776e-8	-1.940704793575435e-20	7.357596120349158e-22	1.0988452414774484e-10	1.99784280775991e-10	4.628737614175571e-9
14800000	0.004999904683621398	3.1473684381596495e-50	-2.1721392458666164e-18	4.772833023506333e-8	3.4837593869206866e-16	9.023768996436776e-8	-1.9407047787741043e-20	7.357596120349158e-22	1.0988452414774484e-10	1.99784280775991e-10	4.628737614175571e-9
14900000	0.004999904683621398	3.1473684381596495e-50	-2.1721392458666164e-18	4.772833023506333e-8	3.4837593869206866e-16	9.023768996436776e-8	-1.940704763972774e-20	7.357596120349158e-22	1.0988452414774484e-10	1.99784280775991e-10	4.628737614175571e-9
15000000	0.004999904683621398	3.1473684381596495e-50	-2.1721392458666164e-18	4.772833023506333e-8	3.4837593869206866e-16	9.023768996436776e-8	-1.9407047491714434e-20	7.357596120349158e-22	1.0988452414774484e-10	1.99784280775991e-10	4.628737614175571e-9
15100000	0.004999904683621398	3.1473684381596495e-50	-2.1721392458666164e-18	4.772833023506333e-8	3.4837593869206866e-16	9.023768996436776e-8	-1.940704734370113e-20	7.357596120349158e-22	1.0988452414774484e-10	1.99784280775991e-10	4.628737614175571e-9
15200000	0.004999904683621398	3.1473684381596495e-50	-2.1721392458666164e-18	4.772833023506333e-8	3.4837593869206866e-16	9.023768996436776e-8	-1.9407047195687822e-20	7.357596120349158e-22	1.0988452414774484e-10	1.99784280775991e-10	4.628737614175571e-9
15300000	0.004999904683621398	3.1473684381596495e-50	-2.1721392458666164e-18	4.772833023506333e-8	3.4837593869206866e-16	9.023768996436776e-8	-1.9407047047674518e-20	7.357596120349158e-22	1.0988452414774484e-10	1.99784280775991e-10	4.628737614175571e-9
15400000	0.004999904683621398	3.1473684381596495e-50	-2.1721392458666164e-18	4.772833023506333e-8	3.4837593869206866e-16	9.023768996436776e-8	-1.9407046899661213e-20	7.357596120349158e-22	1.0988452414774484e-10	1.99784280775991e-10	4.628737614175571e-9
15500000	0.004999904683621398	3.1473684381596495e-50	-2.1721392458666164e-18	4.772833023506333e-8	3.4837593869206866e-16	9.023768996436776e-8	-1.9407046751647906e-20	7.357596120349158e-22	1.0988452414774484e-10	1.99784280775991e-10	4.628737614175571e-9
15600000	0.004999904683621398	3.1473684381596495e-50	-2.1721392458666164e-18	4.772833023506333e-8	3.4837593869206866e-16	9.023768996436776e-8	-1.9407046603634602e-20	7.357596120349158e-22	1.0988452414774484e-10	1.99784280775991e-10	4.628737614175571e-9
15700000	0.004999904683621398	3.1473684381596495e-50	-2.1721392458666164e-18	4.772833023506333e-8	3.4837593869206866e-16	9.023768996436776e-8	-1.9407046455621297e-20	7.357596120349158e-22	1.0988452414774484e-10	1.99784280775991e-10	4.628737614175571e-9
15800000	0.004999904683621398	3.1473684381596495e-50	-2.1721392458666164e-18	4.772833023506333e-8	3.4837593869206866e-16	9.023768996436776e-8	-1.9407046307607993e-20	7.357596120349158e-22	1.0988452414774484e-10	1.99784280775991e-10	4.628737614175571e-9
15900000	0.004999904683621398	3.1473684381596495e-50	-2.1721392458666164e-18	4.772833023506333e-8	3.4837593869206866e-16	9.023768996436776e-8	-1.9407046159594685e-20	7.357596120349158e-22	1.0988452414774484e-10	1.99784280775991e-10	4.628737614175571e-9
16000000	0.004999904683621398	3.1473684381596495e-50	-2.1721392458666164e-18	4.772833023506333e-8	3.4837593869206866e-16	9.023768996436776e-8	-1.940704601158138e-20	7.357596120349158e-22	1.0988452414774484e-10	1.99784280775991e-10	4.628737614175571e-9
16100000	0.004999904683621398	3.1473684381596495e-50	-2.1721392458666164e-18	4.772833023506333e-8	3.4837593869206866e-16	9.023768996436776e-8	-1.9407045863568076e-20	7.357596120349158e-22	1.0988452414774484e-10	1.99784280775991e-10	4.628737614175571e-9
16200000	0.004999904683621398	3.1473684381596495e-50	-2.1721392458666164e-18	4.772833023506333e-8	3.4837593869206866e-16	9.023768996436776e-8	-1.940704571555477e-20	7.357596120349158e-22	1.0988452414774484e-10	1.99784280775991e-10	4.628737614175571e-9
16300000	0.004999904683621398	3.1473684381596495e-50	-2.1721392458666164e-18	4.772833023506333e-8	3.4837593869206866e-16	9.023768996436776e-8	-1.9407045567541464e-20	7.357596120349158e-22	1.0988452414774484e-10	1.99784280775991e-10	4.628737614175571e-9
16400000	0.004999904683621398	3.1473684381596495e-50	-2.1721392458666164e-18	4.772833023506333e-8	3.4837593869206866e-16	9.023768996436776e-8	-1.940704541952816e-20	7.357596120349158e-22	1.0988452414774484e-10	1.99784280775991e-10	4.628737614175571e-9
16500000	0.004999904683621398	3.1473684381596495e-50	-2.1721392458666164e-18	4.772833023506333e-8	3.4837593869206866e-16	9.023768996436776e-8	-1.9407045271514856e-20	7.357596120349158e-22	1.0988452414774484e-10	1.99784280775991e-10	4.628737614175571e-9
16600000	0.004999904683621398	3.1473684381596495e-50	-2.1721392458666164e-18	4.772833023506333e-8	3.4837593869206866e-16	9.023768996436776e-8	-1.9407045123501548e-20	7.357596120349158e-22	1.0988452414774484e-10	1.99784280775991e-10	4.628737614175571e-9
16700000	0.004999904683621398	3.1473684381596495e-50	-2.1721392458666164e-18	4.772833023506333e-8	3.4837593869206866e-16	9.023768996436776e-8	-1.9407044975488244e-20	7.357596120349158e-22	1.0988452414774484e-10	1.99784280775991e-10	4.628737614175571e-9
16800000	0.004999904683621398	3.1473684381596495e-50	-2.1721392458666164e-18	4.772833023506333e-8	3.4837593869206866e-16	9.023768996436776e-8	-1.940704482747494e-20	7.357596120349158e-22	1.0988452414774484e-10	1.99784280775991e-10	4.628737614175571e-9
16900000	0.004999904683621398	3.1473684381596495e-50	-2.1721392458666164e-18	4.772833023506333e-8	3.4837593869206866e-16	9.023768996436776e-8	-1.9407044679461632e-20	7.357596120349158e-22	1.0988452414774484e-10	1.99784280775991e-10	4.628737614175571e-9
17000000	0.004999904683621398	3.1473684381596495e-50	-2.1721392458666164e-18	4.772833023506333e-8	3.4837593869206866e-16	9.023768996436776e-8	-1.9407044531448327e-20	7.357596120349158e-22	1.0988452414774484e-10	1.99784280775991e-10	4.628737614175571e-9
17100000	0.004999904683621398	3.1473684381596495e-50	-2.1721392458666164e-18	4.772833023506333e-8	3.4837593869206866e-16	9.023768996436776e-8	-1.9407044383435023e-20	7.357596120349158e-22	1.0988452414774484e-10	1.99784280775991e-10	4.628737614175571e-9
17200000	0.004999904683621398	3.1473684381596495e-50	-2.1721392458666164e-18	4.772833023506333e-8	3.4837593869206866e-16	9.023768996436776e-8	-1.940704423542172e-20	7.357596120349158e-22	1.0988452414774484e-10	1.99784280775991e-10	4.628737614175571e-9
17300000	0.004999904683621398	3.1473684381596495e-50	-2.1721392458666164e-18	4.772833023506333e-8	3.4837593869206866e-16	9.023768996436776e-8	-1.940704408740841e-20	7.357596120349158e-22	1.0988452414774484e-10	1.99784280775991e-10	4.628737614175571e-9
17400000	0.004999904683621398	3.1473684381596495e-50	-2.1721392458666164e-18	4.772833023506333e-8	3.4837593869206866e-16	9.023768996436776e-8	-1.9407043939395107e-20	7.357596120349158e-22	1.0988452414774484e-10	1.99784280775991e-10	4.628737614175571e-9
17500000	0.004999904683621398	3.1473684381596495e-50	-2.1721392458666164e-18	4.772833023506333e-8	3.4837593869206866e-16	9.023768996436776e-8	-1.9407043791381802e-20	7.357596120349158e-22	1.0988452414774484e-10	1.99784280775991e-10	4.628737614175571e-9
17600000	0.004999904683621398	3.1473684381596495e-50	-2.1721392458666164e-18	4.772833023506333e-8	3.4837593869206866e-16	9.023768996436776e-8	-1.9407043643368495e-20	7.357596120349158e-22	1.0988452414774484e-10	1.99784280775991e-10	4.628737614175571e-9
17700000	0.004999904683621398	3.1473684381596495e-50	-2.1721392458666164e-18	4.772833023506333e-8	3.4837593869206866e-16	9.023768996436776e-8	-1.940704349535519e-20	7.357596120349158e-22	1.0988452414774484e-10	1.99784280775991e-10	4.628737614175571e-9
17800000	0.004999904683621398	3.1473684381596495e-50	-2.1721392458666164e-18	4.772833023506333e-8	3.4837593869206866e-16	9.023768996436776e-8	-1.9407043347341886e-20	7.357596120349158e-22	1.0988452414774484e-10	1.99784280775991e-10	4.628737614175571e-9
17900000	0.004999904683621398	3.1473684381596495e-50	-2.1721392458666164e-18	4.772833023506333e-8	3.4837593869206866e-16	9.023768996436776e-8	-1.9407043199328582e-20	7.357596120349158e-22	1.0988452414774484e-10	1.99784280775991e-10	4.628737614175571e-9
18000000	0.004999904683621398	3.1473684381596495e-50	-2.1721392458666164e-18	4.772833023506333e-8	3.4837593869206866e-16	9.023768996436776e-8	-1.9407043051315274e-20	7.357596120349158e-22	1.0988452414774484e-10	1.99784280775991e-10	4.628737614175571e-9
18100000	0.004999904683621398	3.1473684381596495e-50	-2.1721392458666164e-18	4.772833023506333e-8	3.4837593869206866e-16	9.023768996436776e-8	-1.940704290330197e-20	7.357596120349158e-22	1.0988452414774484e-10	1.99784280775991e-10	4.628737614175571e-9
18200000	0.004999904683621398	3.1473684381596495e-50	-2.1721392458666164e-18	4.772833023506333e-8	3.4837593869206866e-16	9.023768996436776e-8	-1.9407042755288665e-20	7.357596120349158e-22	1.0988452414774484e-10	1.99784280775991e-10	4.628737614175571e-9
18300000	0.004999904683621398	3.1473684381596495e-50	-2.1721392458666164e-18	4.772833023506333e-8	3.4837593869206866e-16	9.023768996436776e-8	-1.940704260727536e-20	7.357596120349158e-22	1.0988452414774484e-10	1.99784280775991e-10	4.628737614175571e-9
18400000	0.004999904683621398	3.1473684381596495e-50	-2.1721392458666164e-18	4.772833023506333e-8	3.4837593869206866e-16	9.023768996436776e-8	-1.9407042459262053e-20	7.357596120349158e-22	1.0988452414774484e-10	1.99784280775991e-10	4.628737614175571e-9
18500000	0.004999904683621398	3.1473684381596495e-50	-2.1721392458666164e-18	4.772833023506333e-8	3.4837593869206866e-16	9.023768996436776e-8	-1.940704231124875e-20	7.357596120349158e-22	1.0988452414774484e-10	1.99784280775991e-10	4.628737614175571e-9
18600000	0.004999904683621398	3.1473684381596495e-50	-2.1721392458666164e-18	4.772833023506333e-8	3.4837593869206866e-16	9.023768996436776e-8	-1.9407042163235444e-20	7.357596120349158e-22	1.0988452414774484e-10	1.99784280775991e-10	4.628737614175571e-9
18700000	0.004999904683621398	3.1473684381596495e-50	-2.1721392458666164e-18	4.772833023506333e-8	3.4837593869206866e-16	9.023768996436776e-8	-1.9407042015222137e-20	7.357596120349158e-22	1.0988452414774484e-10	1.99784280775991e-10	4.628737614175571e-9
18800000	0.004999904683621398	3.1473684381596495e-50	-2.1721392458666164e-18	4.772833023506333e-8	3.4837593869206866e-16	9.023768996436776e-8	-1.9407041867208833e-20	7.357596120349158e-22	1.0988452414774484e-10	1.99784280775991e-10	4.628737614175571e-9
18900000	0.004999904683621398	3.1473684381596495e-50	-2.1721392458666164e-18	4.772833023506333e-8	3.4837593869206866e-16	9.023768996436776e-8	-1.9407041719195528e-20	7.357596120349158e-22	1.0988452414774484e-10	1.99784280775991e-10	4.628737614175571e-9
19000000	0.004999904683621398	3.1473684381596495e-50	-2.1721392458666164e-18	4.772833023506333e-8	3.4837593869206866e-16	9.023768996436776e-8	-1.9407041571182224e-20	7.357596120349158e-22	1.0988452414774484e-10	1.99784280775991e-10	4.628737614175571e-9
19100000	0.004999904683621398	3.1473684381596495e-50	-2.1721392458666164e-18	4.772833023506333e-8	3.4837593869206866e-16	9.023768996436776e-8	-1.9407041423168916e-20	7.357596120349158e-22	1.0988452414774484e-10	1.99784280775991e-10	4.628737614175571e-9
19200000	0.004999904683621398	3.1473684381596495e-50	-2.1721392458666164e-18	4.772833023506333e-8	3.4837593869206866e-16	9.023768996436776e-8	-1.9407041275155612e-20	7.357596120349158e-22	1.0988452414774484e-10	1.99784280775991e-10	4.628737614175571e-9
19300000	0.004999904683621398	3.1473684381596495e-50	-2.1721392458666164e-18	4.772833023506333e-8	3.4837593869206866e-16	9.023768996436776e-8	-1.9407041127142307e-20	7.357596120349158e-22	1.0988452414774484e-10	1.99784280775991e-10	4.628737614175571e-9
19400000	0.004999904683621398	3.1473684381596495e-50	-2.1721392458666164e-18	4.772833023506333e-8	3.4837593869206866e-16	9.023768996436776e-8	-1.9407040979129e-20	7.357596120349158e-22	1.0988452414774484e-10	1.99784280775991e-10	4.628737614175571e-9
19500000	0.004999904683621398	3.1473684381596495e-50	-2.1721392458666164e-18	4.772833023506333e-8	3.4837593869206866e-16	9.023768996436776e-8	-1.9407040831115696e-20	7.357596120349158e-22	1.0988452414774484e-10	1.99784280775991e-10	4.628737614175571e-9
19600000	0.004999904683621398	3.1473684381596495e-50	-2.1721392458666164e-18	4.772833023506333e-8	3.4837593869206866e-16	9.023768996436776e-8	-1.940704068310239e-20	7.357596120349158e-22	1.0988452414774484e-10	1.99784280775991e-10	4.628737614175571e-9
19700000	0.004999904683621398	3.1473684381596495e-50	-2.1721392458666164e-18	4.772833023506333e-8	3.4837593869206866e-16	9.023768996436776e-8	-1.9407040535089087e-20	7.357596120349158e-22	1.0988452414774484e-10	1.99784280775991e-10	4.628737614175571e-9
19800000	0.004999904683621398	3.1473684381596495e-50	-2.1721392458666164e-18	4.772833023506333e-8	3.4837593869206866e-16	9.023768996436776e-8	-1.940704038707578e-20	7.357596120349158e-22	1.0988452414774484e-10	1.99784280775991e-10	4.628737614175571e-9
19900000	0.004999904683621398	3.1473684381596495e-50	-2.1721392458666164e-18	4.772833023506333e-8	3.4837593869206866e-16	9.023768996436776e-8	-1.9407040239062475e-20	7.357596120349158e-22	1.0988452414774484e-10	1.99784280775991e-10	4.628737614175571e-9
20000000	0.004999904683621398	3.1473684381596495e-50	-2.1721392458666164e-18	4.772833023506333e-8	3.4837593869206866e-16	9.023768996436776e-8	-1.940704009104917e-20	7.357596120349158e-22	1.0988452414774484e-10	1.99784280775991e-10	4.628737614175571e-9
20100000	0.004999904683621398	3.1473684381596495e-50	-2.1721392458666164e-18	4.772833023506333e-8	3.4837593869206866e-16	9.023768996436776e-8	-1.9407039943035866e-20	7.357596120349158e-22	1.0988452414774484e-10	1.99784280775991e-10	4.628737614175571e-9
20200000	0.004999904683621398	3.1473684381596495e-50	-2.1721392458666164e-18	4.772833023506333e-8	3.4837593869206866e-16	9.023768996436776e-8	-1.940703979502256e-20	7.357596120349158e-22	1.0988452414774484e-10	1.99784280775991e-10	4.628737614175571e-9
20300000	0.004999904683621398	3.1473684381596495e-50	-2.1721392458666164e-18	4.772833023506333e-8	3.4837593869206866e-16	9.023768996436776e-8	-1.9407039647009254e-20	7.357596120349158e-22	1.0988452414774484e-10	1.99784280775991e-10	4.628737614175571e-9
20400000	0.004999904683621398	3.1473684381596495e-50	-2.1721392458666164e-18	4.772833023506333e-8	3.4837593869206866e-16	9.023768996436776e-8	-1.940703949899595e-20	7.357596120349158e-22	1.0988452414774484e-10	1.99784280775991e-10	4.628737614175571e-9
20500000	0.004999904683621398	3.1473684381596495e-50	-2.1721392458666164e-18	4.772833023506333e-8	3.4837593869206866e-16	9.023768996436775e-8	-1.9407039350982642e-20	7.357596120349158e-22	1.0988452414774484e-10	1.99784280775991e-10	4.628737614175571e-9
20600000	0.004999904683621398	3.1473684381596495e-50	-2.1721392458666164e-18	4.772833023506333e-8	3.4837593869206866e-16	9.023768996436775e-8	-1.9407039202969338e-20	7.357596120349158e-22	1.0988452414774484e-10	1.99784280775991e-10	4.628737614175571e-9
20700000	0.004999904683621398	3.1473684381596495e-50	-2.1721392458666164e-18	4.772833023506333e-8	3.4837593869206866e-16	9.023768996436775e-8	-1.9407039054956033e-20	7.357596120349158e-22	1.0988452414774484e-10	1.99784280775991e-10	4.628737614175571e-9
20800000	0.004999904683621398	3.1473684381596495e-50	-2.1721392458666164e-18	4.772833023506333e-8	3.4837593869206866e-16	9.023768996436775e-8	-1.940703890694273e-20	7.357596120349158e-22	1.0988452414774484e-10	1.99784280775991e-10	4.628737614175571e-9
20900000	0.004999904683621398	3.1473684381596495e-50	-2.1721392458666164e-18	4.772833023506333e-8	3.4837593869206866e-16	9.023768996436775e-8	-1.940703875892942e-20	7.357596120349158e-22	1.0988452414774484e-10	1.99784280775991e-10	4.628737614175571e-9
21000000	0.004999904683621398	3.1473684381596495e-50	-2.1721392458666164e-18	4.772833023506333e-8	3.4837593869206866e-16	9.023768996436775e-8	-1.9407038610916117e-20	7.357596120349158e-22	1.0988452414774484e-10	1.99784280775991e-10	4.628737614175571e-9
21100000	0.004999904683621398	3.1473684381596495e-50	-2.1721392458666164e-18	4.772833023506333e-8	3.4837593869206866e-16	9.023768996436775e-8	-1.9407038462902813e-20	7.357596120349159e-22	1.0988452414774484e-10	1.99784280775991e-10	4.628737614175571e-9
21200000	0.0049999046836213985	3.1473684381596495e-50	-2.1721392458666164e-18	4.772833023506333e-8	3.4837593869206866e-16	9.023768996436775e-8	-1.9407038314889505e-20	7.357596120349159e-22	1.0988452414774484e-10	1.99784280775991e-10	4.628737614175571e-9
21300000	0.0049999046836213985	3.1473684381596495e-50	-2.1721392458666164e-18	4.772833023506333e-8	3.4837593869206866e-16	9.023768996436775e-8	-1.94070381668762e-20	7.357596120349159e-22	1.0988452414774484e-10	1.99784280775991e-10	4.628737614175571e-9
21400000	0.0049999046836213985	3.1473684381596495e-50	-2.1721392458666164e-18	4.772833023506333e-8	3.4837593869206866e-16	9.023768996436775e-8	-1.9407038018862896e-20	7.357596120349159e-22	1.0988452414774484e-10	1.99784280775991e-10	4.628737614175571e-9
21500000	0.0049999046836213985	3.1473684381596495e-50	-2.1721392458666164e-18	4.772833023506333e-8	3.4837593869206866e-16	9.023768996436775e-8	-1.9407037870849592e-20	7.357596120349159e-22	1.0988452414774484e-10	1.99784280775991e-10	4.628737614175571e-9
21600000	0.0049999046836213985	3.1473684381596495e-50	-2.1721392458666164e-18	4.772833023506333e-8	3.4837593869206866e-16	9.023768996436775e-8	-1.9407037722836284e-20	7.357596120349159e-22	1.0988452414774484e-10	1.99784280775991e-10	4.628737614175571e-9
21700000	0.0049999046836213985	3.14736843815965e-50	-2.1721392458666164e-18	4.772833023506333e-8	3.4837593869206866e-16	9.023768996436775e-8	-1.940703757482298e-20	7.357596120349159e-22	1.0988452414774484e-10	1.99784280775991e-10	4.628737614175571e-9
21800000	0.0049999046836213985	3.14736843815965e-50	-2.1721392458666164e-18	4.772833023506333e-8	3.4837593869206866e-16	9.023768996436775e-8	-1.9407037426809676e-20	7.357596120349159e-22	1.0988452414774484e-10	1.99784280775991e-10	4.628737614175571e-9
21900000	0.0049999046836213985	3.14736843815965e-50	-2.1721392458666164e-18	4.772833023506333e-8	3.4837593869206866e-16	9.023768996436775e-8	-1.940703727879637e-20	7.357596120349159e-22	1.0988452414774484e-10	1.99784280775991e-10	4.628737614175571e-9
22000000	0.0049999046836213985	3.14736843815965e-50	-2.1721392458666164e-18	4.772833023506333e-8	3.4837593869206866e-16	9.023768996436775e-8	-1.9407037130783064e-20	7.357596120349159e-22	1.0988452414774484e-10	1.99784280775991e-10	4.628737614175571e-9
22100000	0.0049999046836213985	3.14736843815965e-50	-2.1721392458666164e-18	4.772833023506333e-8	3.4837593869206866e-16	9.023768996436775e-8	-1.940703698276976e-20	7.357596120349159e-22	1.0988452414774484e-10	1.99784280775991e-10	4.628737614175571e-9
22200000	0.0049999046836213985	3.14736843815965e-50	-2.1721392458666164e-18	4.772833023506333e-8	3.4837593869206866e-16	9.023768996436775e-8	-1.9407036834756455e-20	7.357596120349159e-22	1.0988452414774484e-10	1.99784280775991e-10	4.628737614175571e-9
22300000	0.0049999046836213985	3.14736843815965e-50	-2.1721392458666164e-18	4.772833023506333e-8	3.4837593869206866e-16	9.023768996436775e-8	-1.9407036686743147e-20	7.357596120349159e-22	1.0988452414774484e-10	1.99784280775991e-10	4.628737614175571e-9
22400000	0.0049999046836213985	3.14736843815965e-50	-2.1721392458666164e-18	4.772833023506333e-8	3.4837593869206866e-16	9.023768996436775e-8	-1.9407036538729843e-20	7.357596120349159e-22	1.0988452414774484e-10	1.99784280775991e-10	4.628737614175571e-9
22500000	0.0049999046836213985	3.14736843815965e-50	-2.1721392458666164e-18	4.772833023506333e-8	3.4837593869206866e-16	9.023768996436775e-8	-1.940703639071654e-20	7.357596120349159e-22	1.0988452414774484e-10	1.99784280775991e-10	4.628737614175571e-9
22600000	0.0049999046836213985	3.14736843815965e-50	-2.1721392458666164e-18	4.772833023506333e-8	3.4837593869206866e-16	9.023768996436775e-8	-1.9407036242703234e-20	7.357596120349159e-22	1.0988452414774484e-10	1.99784280775991e-10	4.628737614175571e-9
22700000	0.0049999046836213985	3.14736843815965e-50	-2.1721392458666164e-18	4.772833023506333e-8	3.4837593869206866e-16	9.023768996436775e-8	-1.9407036094689927e-20	7.357596120349159e-22	1.0988452414774484e-10	1.99784280775991e-10	4.628737614175571e-9
22800000	0.0049999046836213985	3.14736843815965e-50	-2.1721392458666164e-18	4.772833023506333e-8	3.4837593869206866e-16	9.023768996436775e-8	-1.9407035946676622e-20	7.357596120349159e-22	1.0988452414774484e-10	1.99784280775991e-10	4.628737614175571e-9
22900000	0.0049999046836213985	3.14736843815965e-50	-2.1721392458666164e-18	4.772833023506333e-8	3.4837593869206866e-16	9.023768996436775e-8	-1.9407035798663318e-20	7.357596120349159e-22	1.0988452414774484e-10	1.99784280775991e-10	4.628737614175571e-9
23000000	0.0049999046836213985	3.14736843815965e-50	-2.1721392458666164e-18	4.772833023506333e-8	3.4837593869206866e-16	9.023768996436775e-8	-1.940703565065001e-20	7.357596120349159e-22	1.0988452414774484e-10	1.99784280775991e-10	4.628737614175571e-9
23100000	0.0049999046836213985	3.14736843815965e-50	-2.1721392458666164e-18	4.772833023506333e-8	3.4837593869206866e-16	9.023768996436775e-8	-1.9407035502636706e-20	7.357596120349159e-22	1.0988452414774484e-10	1.99784280775991e-10	4.628737614175571e-9
23200000	0.0049999046836213985	3.14736843815965e-50	-2.1721392458666164e-18	4.772833023506333e-8	3.4837593869206866e-16	9.023768996436775e-8	-1.94070353546234e-20	7.357596120349159e-22	1.0988452414774484e-10	1.99784280775991e-10	4.628737614175571e-9
23300000	0.0049999046836213985	3.14736843815965e-50	-2.1721392458666164e-18	4.772833023506333e-8	3.4837593869206866e-16	9.023768996436775e-8	-1.9407035206610097e-20	7.357596120349159e-22	1.0988452414774484e-10	1.99784280775991e-10	4.628737614175571e-9
23400000	0.0049999046836213985	3.14736843815965e-50	-2.1721392458666164e-18	4.772833023506333e-8	3.4837593869206866e-16	9.023768996436775e-8	-1.940703505859679e-20	7.357596120349159e-22	1.0988452414774484e-10	1.99784280775991e-10	4.628737614175571e-9
23500000	0.0049999046836213985	3.14736843815965e-50	-2.1721392458666164e-18	4.772833023506333e-8	3.4837593869206866e-16	9.023768996436775e-8	-1.9407034910583485e-20	7.357596120349159e-22	1.0988452414774484e-10	1.99784280775991e-10	4.628737614175571e-9
23600000	0.0049999046836213985	3.14736843815965e-50	-2.1721392458666164e-18	4.772833023506333e-8	3.4837593869206866e-16	9.023768996436775e-8	-1.940703476257018e-20	7.357596120349159e-22	1.0988452414774484e-10	1.99784280775991e-10	4.628737614175571e-9
23700000	0.0049999046836213985	3.14736843815965e-50	-2.1721392458666164e-18	4.772833023506333e-8	3.4837593869206866e-16	9.023768996436775e-8	-1.9407034614556873e-20	7.357596120349159e-22	1.0988452414774484e-10	1.99784280775991e-10	4.628737614175571e-9
23800000	0.0049999046836213985	3.14736843815965e-50	-2.1721392458666164e-18	4.772833023506333e-8	3.4837593869206866e-16	9.023768996436775e-8	-1.940703446654357e-20	7.357596120349159e-22	1.0988452414774484e-10	1.99784280775991e-10	4.628737614175571e-9
23900000	0.0049999046836213985	3.14736843815965e-50	-2.1721392458666164e-18	4.772833023506333e-8	3.4837593869206866e-16	9.023768996436775e-8	-1.9407034318530264e-20	7.357596120349159e-22	1.0988452414774484e-10	1.99784280775991e-10	4.628737614175571e-9
24000000	0.0049999046836213985	3.14736843815965e-50	-2.1721392458666164e-18	4.772833023506333e-8	3.4837593869206866e-16	9.023768996436775e-8	-1.940703417051696e-20	7.357596120349159e-22	1.0988452414774484e-10	1.99784280775991e-10	4.628737614175571e-9
24100000	0.0049999046836213985	3.14736843815965e-50	-2.1721392458666164e-18	4.772833023506333e-8	3.4837593869206866e-16	9.023768996436775e-8	-1.9407034022503653e-20	7.357596120349159e-22	1.0988452414774484e-10	1.99784280775991e-10	4.628737614175571e-9
24200000	0.0049999046836213985	3.14736843815965e-50	-2.1721392458666164e-18	4.772833023506333e-8	3.4837593869206866e-16	9.023768996436775e-8	-1.9407033874490348e-20	7.357596120349159e-22	1.0988452414774484e-10	1.99784280775991e-10	4.628737614175571e-9
24300000	0.0049999046836213985	3.14736843815965e-50	-2.1721392458666164e-18	4.772833023506333e-8	3.4837593869206866e-16	9.023768996436775e-8	-1.9407033726477044e-20	7.357596120349159e-22	1.0988452414774484e-10	1.99784280775991e-10	4.628737614175571e-9
24400000	0.0049999046836213985	3.14736843815965e-50	-2.1721392458666164e-18	4.772833023506333e-8	3.4837593869206866e-16	9.023768996436775e-8	-1.9407033578463736e-20	7.357596120349159e-22	1.0988452414774484e-10	1.99784280775991e-10	4.628737614175571e-9
24500000	0.0049999046836213985	3.14736843815965e-50	-2.1721392458666164e-18	4.772833023506333e-8	3.4837593869206866e-16	9.023768996436775e-8	-1.9407033430450432e-20	7.357596120349159e-22	1.0988452414774484e-10	1.99784280775991e-10	4.628737614175571e-9
24600000	0.0049999046836213985	3.14736843815965e-50	-2.1721392458666164e-18	4.772833023506333e-8	3.4837593869206866e-16	9.023768996436775e-8	-1.9407033282437127e-20	7.357596120349159e-22	1.0988452414774484e-10	1.99784280775991e-10	4.628737614175571e-9
24700000	0.0049999046836213985	3.14736843815965e-50	-2.1721392458666164e-18	4.772833023506333e-8	3.4837593869206866e-16	9.023768996436775e-8	-1.9407033134423823e-20	7.357596120349159e-22	1.0988452414774484e-10	1.99784280775991e-10	4.628737614175571e-9
24800000	0.0049999046836213985	3.14736843815965e-50	-2.1721392458666164e-18	4.772833023506333e-8	3.4837593869206866e-16	9.023768996436775e-8	-1.9407032986410515e-20	7.357596120349159e-22	1.0988452414774484e-10	1.99784280775991e-10	4.628737614175571e-9
24900000	0.0049999046836213985	3.14736843815965e-50	-2.1721392458666164e-18	4.772833023506333e-8	3.4837593869206866e-16	9.023768996436775e-8	-1.940703283839721e-20	7.357596120349159e-22	1.0988452414774484e-10	1.99784280775991e-10	4.628737614175571e-9
25000000	0.0049999046836213985	3.14736843815965e-50	-2.1721392458666164e-18	4.772833023506333e-8	3.4837593869206866e-16	9.023768996436775e-8	-1.9407032690383907e-20	7.357596120349159e-22	1.0988452414774484e-10	1.99784280775991e-10	4.628737614175571e-9
25100000	0.0049999046836213985	3.14736843815965e-50	-2.1721392458666164e-18	4.772833023506333e-8	3.4837593869206866e-16	9.023768996436775e-8	-1.9407032542370602e-20	7.357596120349159e-22	1.0988452414774484e-10	1.99784280775991e-10	4.628737614175571e-9
25200000	0.0049999046836213985	3.14736843815965e-50	-2.1721392458666164e-18	4.772833023506333e-8	3.4837593869206866e-16	9.023768996436775e-8	-1.9407032394357295e-20	7.357596120349159e-22	1.0988452414774484e-10	1.99784280775991e-10	4.628737614175571e-9
25300000	0.0049999046836213985	3.14736843815965e-50	-2.1721392458666164e-18	4.772833023506333e-8	3.4837593869206866e-16	9.023768996436775e-8	-1.940703224634399e-20	7.357596120349159e-22	1.0988452414774484e-10	1.99784280775991e-10	4.628737614175571e-9
25400000	0.0049999046836213985	3.14736843815965e-50	-2.1721392458666164e-18	4.772833023506333e-8	3.4837593869206866e-16	9.023768996436775e-8	-1.9407032098330686e-20	7.357596120349159e-22	1.0988452414774484e-10	1.99784280775991e-10	4.628737614175571e-9
25500000	0.0049999046836213985	3.14736843815965e-50	-2.1721392458666164e-18	4.772833023506333e-8	3.4837593869206866e-16	9.023768996436775e-8	-1.9407031950317378e-20	7.357596120349159e-22	1.0988452414774484e-10	1.99784280775991e-10	4.628737614175571e-9
25600000	0.0049999046836213985	3.14736843815965e-50	-2.1721392458666164e-18	4.772833023506333e-8	3.4837593869206866e-16	9.023768996436775e-8	-1.9407031802304074e-20	7.357596120349159e-22	1.0988452414774484e-10	1.99784280775991e-10	4.628737614175571e-9
25700000	0.0049999046836213985	3.14736843815965e-50	-2.1721392458666164e-18	4.772833023506333e-8	3.4837593869206866e-16	9.023768996436775e-8	-1.940703165429077e-20	7.357596120349159e-22	1.0988452414774484e-10	1.99784280775991e-10	4.628737614175571e-9
25800000	0.0049999046836213985	3.14736843815965e-50	-2.1721392458666164e-18	4.772833023506333e-8	3.4837593869206866e-16	9.023768996436775e-8	-1.9407031506277465e-20	7.357596120349159e-22	1.0988452414774484e-10	1.99784280775991e-10	4.628737614175571e-9
25900000	0.0049999046836213985	3.14736843815965e-50	-2.1721392458666164e-18	4.772833023506333e-8	3.4837593869206866e-16	9.023768996436775e-8	-1.9407031358264158e-20	7.357596120349159e-22	1.0988452414774484e-10	1.99784280775991e-10	4.628737614175571e-9
26000000	0.0049999046836213985	3.14736843815965e-50	-2.1721392458666164e-18	4.772833023506333e-8	3.4837593869206866e-16	9.023768996436775e-8	-1.9407031210250853e-20	7.357596120349159e-22	1.0988452414774484e-10	1.99784280775991e-10	4.628737614175571e-9
26100000	0.0049999046836213985	3.14736843815965e-50	-2.1721392458666164e-18	4.772833023506333e-8	3.4837593869206866e-16	9.023768996436775e-8	-1.940703106223755e-20	7.357596120349159e-22	1.0988452414774484e-10	1.99784280775991e-10	4.628737614175571e-9
26200000	0.0049999046836213985	3.14736843815965e-50	-2.1721392458666164e-18	4.772833023506333e-8	3.4837593869206866e-16	9.023768996436775e-8	-1.940703091422424e-20	7.357596120349159e-22	1.0988452414774484e-10	1.99784280775991e-10	4.628737614175571e-9
26300000	0.0049999046836213985	3.14736843815965e-50	-2.1721392458666164e-18	4.772833023506333e-8	3.4837593869206866e-16	9.023768996436775e-8	-1.9407030766210937e-20	7.357596120349159e-22	1.0988452414774484e-10	1.99784280775991e-10	4.628737614175571e-9
26400000	0.0049999046836213985	3.14736843815965e-50	-2.1721392458666164e-18	4.772833023506333e-8	3.4837593869206866e-16	9.023768996436775e-8	-1.9407030618197633e-20	7.357596120349159e-22	1.0988452414774484e-10	1.99784280775991e-10	4.628737614175571e-9
26500000	0.0049999046836213985	3.14736843815965e-50	-2.1721392458666164e-18	4.772833023506333e-8	3.4837593869206866e-16	9.023768996436775e-8	-1.9407030470184328e-20	7.357596120349159e-22	1.0988452414774484e-10	1.99784280775991e-10	4.628737614175571e-9
26600000	0.0049999046836213985	3.14736843815965e-50	-2.1721392458666164e-18	4.772833023506333e-8	3.4837593869206866e-16	9.023768996436775e-8	-1.940703032217102e-20	7.357596120349159e-22	1.0988452414774484e-10	1.99784280775991e-10	4.628737614175571e-9
26700000	0.0049999046836213985	3.14736843815965e-50	-2.1721392458666164e-18	4.772833023506333e-8	3.4837593869206866e-16	9.023768996436775e-8	-1.9407030174157716e-20	7.357596120349159e-22	1.0988452414774484e-10	1.99784280775991e-10	4.628737614175571e-9
26800000	0.0049999046836213985	3.14736843815965e-50	-2.1721392458666164e-18	4.772833023506333e-8	3.4837593869206866e-16	9.023768996436775e-8	-1.9407030026144412e-20	7.357596120349159e-22	1.0988452414774484e-10	1.99784280775991e-10	4.628737614175571e-9
26900000	0.0049999046836213985	3.14736843815965e-50	-2.1721392458666164e-18	4.772833023506333e-8	3.4837593869206866e-16	9.023768996436775e-8	-1.9407029878131104e-20	7.357596120349159e-22	1.0988452414774484e-10	1.99784280775991e-10	4.628737614175571e-9
27000000	0.0049999046836213985	3.14736843815965e-50	-2.1721392458666164e-18	4.772833023506333e-8	3.4837593869206866e-16	9.023768996436775e-8	-1.94070297301178e-20	7.357596120349159e-22	1.0988452414774484e-10	1.99784280775991e-10	4.628737614175571e-9
27100000	0.0049999046836213985	3.14736843815965e-50	-2.1721392458666164e-18	4.772833023506333e-8	3.4837593869206866e-16	9.023768996436775e-8	-1.9407029582104496e-20	7.357596120349159e-22	1.0988452414774484e-10	1.99784280775991e-10	4.628737614175571e-9
27200000	0.0049999046836213985	3.14736843815965e-50	-2.1721392458666164e-18	4.772833023506333e-8	3.4837593869206866e-16	9.023768996436775e-8	-1.940702943409119e-20	7.357596120349159e-22	1.0988452414774484e-10	1.99784280775991e-10	4.628737614175571e-9
27300000	0.0049999046836213985	3.14736843815965e-50	-2.1721392458666164e-18	4.772833023506333e-8	3.4837593869206866e-16	9.023768996436775e-8	-1.9407029286077884e-20	7.357596120349159e-22	1.0988452414774484e-10	1.99784280775991e-10	4.628737614175571e-9
27400000	0.0049999046836213985	3.14736843815965e-50	-2.1721392458666164e-18	4.772833023506333e-8	3.4837593869206866e-16	9.023768996436775e-8	-1.940702913806458e-20	7.357596120349159e-22	1.0988452414774484e-10	1.99784280775991e-10	4.628737614175571e-9
27500000	0.0049999046836213985	3.14736843815965e-50	-2.1721392458666164e-18	4.772833023506333e-8	3.4837593869206866e-16	9.023768996436775e-8	-1.9407028990051275e-20	7.357596120349159e-22	1.0988452414774484e-10	1.99784280775991e-10	4.628737614175571e-9
27600000	0.0049999046836213985	3.14736843815965e-50	-2.1721392458666164e-18	4.772833023506333e-8	3.4837593869206866e-16	9.023768996436775e-8	-1.9407028842037967e-20	7.357596120349159e-22	1.0988452414774484e-10	1.99784280775991e-10	4.628737614175571e-9
27700000	0.0049999046836213985	3.14736843815965e-50	-2.1721392458666164e-18	4.772833023506333e-8	3.4837593869206866e-16	9.023768996436775e-8	-1.9407028694024663e-20	7.357596120349159e-22	1.0988452414774484e-10	1.99784280775991e-10	4.628737614175571e-9
27800000	0.0049999046836213985	3.14736843815965e-50	-2.1721392458666164e-18	4.772833023506333e-8	3.4837593869206866e-16	9.023768996436775e-8	-1.9407028546011358e-20	7.357596120349159e-22	1.0988452414774484e-10	1.99784280775991e-10	4.628737614175571e-9
27900000	0.0049999046836213985	3.14736843815965e-50	-2.1721392458666164e-18	4.772833023506333e-8	3.4837593869206866e-16	9.023768996436775e-8	-1.9407028397998054e-20	7.357596120349159e-22	1.0988452414774484e-10	1.99784280775991e-10	4.628737614175571e-9
28000000	0.0049999046836213985	3.14736843815965e-50	-2.1721392458666164e-18	4.772833023506333e-8	3.4837593869206866e-16	9.023768996436775e-8	-1.9407028249984747e-20	7.357596120349159e-22	1.0988452414774484e-10	1.99784280775991e-10	4.628737614175571e-9
28100000	0.0049999046836213985	3.14736843815965e-50	-2.1721392458666164e-18	4.772833023506333e-8	3.4837593869206866e-16	9.023768996436775e-8	-1.9407028101971442e-20	7.357596120349159e-22	1.0988452414774484e-10	1.99784280775991e-10	4.628737614175571e-9
28200000	0.0049999046836213985	3.14736843815965e-50	-2.1721392458666164e-18	4.772833023506333e-8	3.4837593869206866e-16	9.023768996436775e-8	-1.9407027953958138e-20	7.357596120349159e-22	1.0988452414774484e-10	1.99784280775991e-10	4.628737614175571e-9
28300000	0.0049999046836213985	3.14736843815965e-50	-2.1721392458666164e-18	4.772833023506333e-8	3.4837593869206866e-16	9.023768996436775e-8	-1.9407027805944833e-20	7.357596120349159e-22	1.0988452414774484e-10	1.99784280775991e-10	4.628737614175571e-9
28400000	0.0049999046836213985	3.14736843815965e-50	-2.1721392458666164e-18	4.772833023506333e-8	3.4837593869206866e-16	9.023768996436775e-8	-1.9407027657931526e-20	7.357596120349159e-22	1.0988452414774484e-10	1.99784280775991e-10	4.628737614175571e-9
28500000	0.0049999046836213985	3.14736843815965e-50	-2.1721392458666164e-18	4.772833023506333e-8	3.4837593869206866e-16	9.023768996436775e-8	-1.940702750991822e-20	7.357596120349159e-22	1.0988452414774484e-10	1.99784280775991e-10	4.628737614175571e-9
28600000	0.0049999046836213985	3.14736843815965e-50	-2.1721392458666164e-18	4.772833023506333e-8	3.4837593869206866e-16	9.023768996436775e-8	-1.9407027361904917e-20	7.357596120349159e-22	1.0988452414774484e-10	1.99784280775991e-10	4.628737614175571e-9
28700000	0.0049999046836213985	3.14736843815965e-50	-2.1721392458666164e-18	4.772833023506333e-8	3.4837593869206866e-16	9.023768996436775e-8	-1.940702721389161e-20	7.357596120349159e-22	1.0988452414774484e-10	1.99784280775991e-10	4.628737614175571e-9
28800000	0.0049999046836213985	3.14736843815965e-50	-2.1721392458666164e-18	4.772833023506333e-8	3.4837593869206866e-16	9.023768996436775e-8	-1.9407027065878305e-20	7.357596120349159e-22	1.0988452414774484e-10	1.99784280775991e-10	4.628737614175571e-9
28900000	0.0049999046836213985	3.14736843815965e-50	-2.1721392458666164e-18	4.772833023506333e-8	3.4837593869206866e-16	9.023768996436775e-8	-1.9407026917865e-20	7.357596120349159e-22	1.0988452414774484e-10	1.99784280775991e-10	4.628737614175571e-9
29000000	0.0049999046836213985	3.14736843815965e-50	-2.1721392458666164e-18	4.772833023506333e-8	3.4837593869206866e-16	9.023768996436775e-8	-1.9407026769851696e-20	7.357596120349159e-22	1.0988452414774484e-10	1.99784280775991e-10	4.628737614175571e-9
29100000	0.0049999046836213985	3.14736843815965e-50	-2.1721392458666164e-18	4.772833023506333e-8	3.4837593869206866e-16	9.023768996436775e-8	-1.940702662183839e-20	7.357596120349159e-22	1.0988452414774484e-10	1.99784280775991e-10	4.628737614175571e-9
29200000	0.0049999046836213985	3.14736843815965e-50	-2.1721392458666164e-18	4.772833023506333e-8	3.4837593869206866e-16	9.023768996436775e-8	-1.9407026473825084e-20	7.357596120349159e-22	1.0988452414774484e-10	1.99784280775991e-10	4.628737614175571e-9
29300000	0.0049999046836213985	3.14736843815965e-50	-2.1721392458666164e-18	4.772833023506333e-8	3.4837593869206866e-16	9.023768996436775e-8	-1.940702632581178e-20	7.357596120349159e-22	1.0988452414774484e-10	1.99784280775991e-10	4.628737614175571e-9
29400000	0.0049999046836213985	3.14736843815965e-50	-2.1721392458666164e-18	4.772833023506333e-8	3.4837593869206866e-16	9.023768996436775e-8	-1.9407026177798472e-20	7.357596120349159e-22	1.0988452414774484e-10	1.99784280775991e-10	4.628737614175571e-9
29500000	0.0049999046836213985	3.14736843815965e-50	-2.1721392458666164e-18	4.772833023506333e-8	3.4837593869206866e-16	9.023768996436775e-8	-1.9407026029785168e-20	7.357596120349159e-22	1.0988452414774484e-10	1.99784280775991e-10	4.628737614175571e-9
29600000	0.0049999046836213985	3.14736843815965e-50	-2.1721392458666164e-18	4.772833023506333e-8	3.4837593869206866e-16	9.023768996436775e-8	-1.9407025881771864e-20	7.357596120349159e-22	1.0988452414774484e-10	1.99784280775991e-10	4.628737614175571e-9
29700000	0.0049999046836213985	3.14736843815965e-50	-2.1721392458666164e-18	4.772833023506333e-8	3.4837593869206866e-16	9.023768996436775e-8	-1.940702573375856e-20	7.357596120349159e-22	1.0988452414774484e-10	1.99784280775991e-10	4.628737614175571e-9
29800000	0.0049999046836213985	3.14736843815965e-50	-2.1721392458666164e-18	4.772833023506333e-8	3.4837593869206866e-16	9.023768996436775e-8	-1.9407025585745252e-20	7.357596120349159e-22	1.0988452414774484e-10	1.99784280775991e-10	4.628737614175571e-9
29900000	0.0049999046836213985	3.14736843815965e-50	-2.1721392458666164e-18	4.772833023506333e-8	3.4837593869206866e-16	9.023768996436775e-8	-1.9407025437731947e-20	7.357596120349159e-22	1.0988452414774484e-10	1.99784280775991e-10	4.628737614175571e-9
30000000	0.0049999046836213985	3.14736843815965e-50	-2.1721392458666164e-18	4.772833023506334e-8	3.4837593869206866e-16	9.023768996436775e-8	-1.9407025289718643e-20	7.357596120349159e-22	1.0988452414774484e-10	1.99784280775991e-10	4.628737614175571e-9
30100000	0.0049999046836213985	3.14736843815965e-50	-2.1721392458666164e-18	4.772833023506334e-8	3.4837593869206866e-16	9.023768996436775e-8	-1.9407025141705338e-20	7.357596120349159e-22	1.0988452414774484e-10	1.99784280775991e-10	4.628737614175571e-9
30200000	0.0049999046836213985	3.14736843815965e-50	-2.1721392458666164e-18	4.772833023506334e-8	3.4837593869206866e-16	9.023768996436775e-8	-1.940702499369203e-20	7.357596120349159e-22	1.0988452414774484e-10	1.99784280775991e-10	4.628737614175571e-9
30300000	0.0049999046836213985	3.14736843815965e-50	-2.1721392458666164e-18	4.772833023506334e-8	3.4837593869206866e-16	9.023768996436775e-8	-1.9407024845678727e-20	7.357596120349159e-22	1.0988452414774484e-10	1.99784280775991e-10	4.628737614175571e-9
30400000	0.0049999046836213985	3.14736843815965e-50	-2.1721392458666164e-18	4.772833023506334e-8	3.4837593869206866e-16	9.023768996436775e-8	-1.9407024697665422e-20	7.357596120349159e-22	1.0988452414774484e-10	1.99784280775991e-10	4.628737614175571e-9
30500000	0.0049999046836213985	3.14736843815965e-50	-2.1721392458666164e-18	4.772833023506334e-8	3.4837593869206866e-16	9.023768996436775e-8	-1.9407024549652115e-20	7.357596120349158e-22	1.0988452414774484e-10	1.99784280775991e-10	4.628737614175571e-9
30600000	0.0049999046836213985	3.14736843815965e-50	-2.1721392458666164e-18	4.772833023506334e-8	3.483759386920687e-16	9.023768996436775e-8	-1.940702440163881e-20	7.357596120349158e-22	1.0988452414774484e-10	1.99784280775991e-10	4.628737614175571e-9
30700000	0.0049999046836213985	3.14736843815965e-50	-2.1721392458666164e-18	4.772833023506334e-8	3.483759386920687e-16	9.023768996436775e-8	-1.9407024253625506e-20	7.357596120349158e-22	1.0988452414774484e-10	1.99784280775991e-10	4.628737614175571e-9
30800000	0.0049999046836213985	3.14736843815965e-50	-2.1721392458666164e-18	4.772833023506334e-8	3.483759386920687e-16	9.023768996436775e-8	-1.94070241056122e-20	7.357596120349158e-22	1.0988452414774484e-10	1.9978428077599103e-10	4.628737614175571e-9
30900000	0.0049999046836213985	3.14736843815965e-50	-2.1721392458666164e-18	4.772833023506334e-8	3.483759386920687e-16	9.023768996436775e-8	-1.9407023957598894e-20	7.357596120349158e-22	1.0988452414774484e-10	1.9978428077599103e-10	4.628737614175571e-9
31000000	0.0049999046836213985	3.14736843815965e-50	-2.1721392458666164e-18	4.772833023506334e-8	3.483759386920687e-16	9.023768996436775e-8	-1.940702380958559e-20	7.357596120349158e-22	1.0988452414774484e-10	1.9978428077599103e-10	4.628737614175571e-9
31100000	0.0049999046836213985	3.14736843815965e-50	-2.1721392458666164e-18	4.772833023506334e-8	3.483759386920687e-16	9.023768996436775e-8	-1.9407023661572285e-20	7.357596120349158e-22	1.0988452414774484e-10	1.9978428077599103e-10	4.628737614175571e-9
31200000	0.0049999046836213985	3.14736843815965e-50	-2.1721392458666164e-18	4.772833023506334e-8	3.483759386920687e-16	9.023768996436775e-8	-1.9407023513558978e-20	7.357596120349158e-22	1.0988452414774484e-10	1.9978428077599103e-10	4.628737614175571e-9
31300000	0.0049999046836213985	3.14736843815965e-50	-2.1721392458666164e-18	4.772833023506334e-8	3.483759386920687e-16	9.023768996436775e-8	-1.9407023365545673e-20	7.357596120349158e-22	1.0988452414774484e-10	1.9978428077599103e-10	4.628737614175571e-9
31400000	0.0049999046836213985	3.14736843815965e-50	-2.1721392458666164e-18	4.772833023506334e-8	3.483759386920687e-16	9.023768996436775e-8	-1.940702321753237e-20	7.357596120349158e-22	1.0988452414774484e-10	1.9978428077599103e-10	4.628737614175571e-9
31500000	0.0049999046836213985	3.14736843815965e-50	-2.1721392458666164e-18	4.772833023506334e-8	3.483759386920687e-16	9.023768996436776e-8	-1.9407023069519064e-20	7.357596120349158e-22	1.0988452414774484e-10	1.9978428077599103e-10	4.628737614175571e-9
31600000	0.0049999046836213985	3.14736843815965e-50	-2.1721392458666164e-18	4.772833023506334e-8	3.483759386920687e-16	9.023768996436776e-8	-1.9407022921505757e-20	7.357596120349158e-22	1.0988452414774484e-10	1.9978428077599103e-10	4.628737614175571e-9
31700000	0.0049999046836213985	3.14736843815965e-50	-2.1721392458666164e-18	4.772833023506334e-8	3.483759386920687e-16	9.023768996436776e-8	-1.9407022773492452e-20	7.357596120349158e-22	1.0988452414774484e-10	1.9978428077599103e-10	4.628737614175571e-9
31800000	0.0049999046836213985	3.14736843815965e-50	-2.1721392458666164e-18	4.772833023506334e-8	3.483759386920687e-16	9.023768996436776e-8	-1.9407022625479148e-20	7.357596120349158e-22	1.0988452414774484e-10	1.9978428077599103e-10	4.628737614175571e-9
31900000	0.0049999046836213985	3.14736843815965e-50	-2.1721392458666164e-18	4.772833023506334e-8	3.483759386920687e-16	9.023768996436776e-8	-1.9407022477465844e-20	7.357596120349158e-22	1.0988452414774484e-10	1.9978428077599103e-10	4.628737614175571e-9
32000000	0.0049999046836213985	3.14736843815965e-50	-2.1721392458666164e-18	4.772833023506334e-8	3.483759386920687e-16	9.023768996436776e-8	-1.9407022329452536e-20	7.357596120349158e-22	1.0988452414774484e-10	1.9978428077599103e-10	4.628737614175571e-9
32100000	0.0049999046836213985	3.14736843815965e-50	-2.1721392458666164e-18	4.772833023506334e-8	3.483759386920687e-16	9.023768996436776e-8	-1.9407022181439232e-20	7.357596120349158e-22	1.0988452414774484e-10	1.9978428077599103e-10	4.628737614175571e-9
32200000	0.0049999046836213985	3.14736843815965e-50	-2.1721392458666164e-18	4.772833023506334e-8	3.483759386920687e-16	9.023768996436776e-8	-1.9407022033425927e-20	7.357596120349158e-22	1.0988452414774484e-10	1.9978428077599103e-10	4.628737614175571e-9
32300000	0.0049999046836213985	3.14736843815965e-50	-2.1721392458666164e-18	4.772833023506334e-8	3.483759386920687e-16	9.023768996436776e-8	-1.940702188541262e-20	7.357596120349158e-22	1.0988452414774484e-10	1.9978428077599103e-10	4.628737614175571e-9
32400000	0.0049999046836213985	3.14736843815965e-50	-2.1721392458666164e-18	4.772833023506334e-8	3.483759386920687e-16	9.023768996436776e-8	-1.9407021737399315e-20	7.357596120349158e-22	1.0988452414774484e-10	1.9978428077599103e-10	4.628737614175571e-9
32500000	0.0049999046836213985	3.14736843815965e-50	-2.1721392458666164e-18	4.772833023506334e-8	3.483759386920687e-16	9.023768996436776e-8	-1.940702158938601e-20	7.357596120349158e-22	1.0988452414774484e-10	1.9978428077599103e-10	4.628737614175571e-9
32600000	0.0049999046836213985	3.14736843815965e-50	-2.1721392458666164e-18	4.772833023506334e-8	3.483759386920687e-16	9.023768996436776e-8	-1.9407021441372707e-20	7.357596120349158e-22	1.0988452414774484e-10	1.9978428077599103e-10	4.628737614175571e-9
32700000	0.0049999046836213985	3.14736843815965e-50	-2.1721392458666164e-18	4.772833023506334e-8	3.483759386920687e-16	9.023768996436776e-8	-1.94070212933594e-20	7.357596120349158e-22	1.0988452414774484e-10	1.9978428077599103e-10	4.628737614175571e-9
32800000	0.0049999046836213985	3.14736843815965e-50	-2.1721392458666164e-18	4.772833023506334e-8	3.483759386920687e-16	9.023768996436776e-8	-1.9407021145346095e-20	7.357596120349158e-22	1.0988452414774484e-10	1.9978428077599103e-10	4.628737614175571e-9
32900000	0.0049999046836213985	3.14736843815965e-50	-2.1721392458666164e-18	4.772833023506334e-8	3.483759386920687e-16	9.023768996436776e-8	-1.940702099733279e-20	7.357596120349158e-22	1.0988452414774484e-10	1.9978428077599103e-10	4.628737614175571e-9
33000000	0.0049999046836213985	3.14736843815965e-50	-2.1721392458666164e-18	4.772833023506334e-8	3.483759386920687e-16	9.023768996436776e-8	-1.9407020849319483e-20	7.357596120349158e-22	1.0988452414774484e-10	1.9978428077599103e-10	4.628737614175571e-9
33100000	0.0049999046836213985	3.14736843815965e-50	-2.1721392458666164e-18	4.772833023506334e-8	3.483759386920687e-16	9.023768996436776e-8	-1.9407020701306178e-20	7.357596120349158e-22	1.0988452414774484e-10	1.9978428077599103e-10	4.628737614175571e-9
33200000	0.0049999046836213985	3.14736843815965e-50	-2.1721392458666164e-18	4.772833023506334e-8	3.483759386920687e-16	9.023768996436776e-8	-1.9407020553292874e-20	7.357596120349158e-22	1.0988452414774484e-10	1.9978428077599103e-10	4.628737614175571e-9
33300000	0.0049999046836213985	3.14736843815965e-50	-2.1721392458666164e-18	4.772833023506334e-8	3.483759386920687e-16	9.023768996436776e-8	-1.940702040527957e-20	7.357596120349158e-22	1.0988452414774484e-10	1.9978428077599103e-10	4.628737614175571e-9
33400000	0.0049999046836213985	3.14736843815965e-50	-2.1721392458666164e-18	4.772833023506334e-8	3.483759386920687e-16	9.023768996436776e-8	-1.9407020257266262e-20	7.357596120349158e-22	1.0988452414774484e-10	1.9978428077599103e-10	4.628737614175571e-9
33500000	0.0049999046836213985	3.14736843815965e-50	-2.1721392458666164e-18	4.772833023506334e-8	3.483759386920687e-16	9.023768996436776e-8	-1.9407020109252958e-20	7.357596120349158e-22	1.0988452414774484e-10	1.9978428077599103e-10	4.628737614175571e-9
33600000	0.0049999046836213985	3.14736843815965e-50	-2.1721392458666164e-18	4.772833023506334e-8	3.483759386920687e-16	9.023768996436776e-8	-1.9407019961239653e-20	7.357596120349158e-22	1.0988452414774484e-10	1.9978428077599103e-10	4.628737614175571e-9
33700000	0.0049999046836213985	3.14736843815965e-50	-2.1721392458666164e-18	4.772833023506334e-8	3.483759386920687e-16	9.023768996436776e-8	-1.9407019813226346e-20	7.357596120349158e-22	1.0988452414774484e-10	1.9978428077599103e-10	4.628737614175571e-9
33800000	0.0049999046836213985	3.14736843815965e-50	-2.1721392458666164e-18	4.772833023506334e-8	3.483759386920687e-16	9.023768996436776e-8	-1.940701966521304e-20	7.357596120349158e-22	1.0988452414774484e-10	1.9978428077599103e-10	4.628737614175571e-9
33900000	0.0049999046836213985	3.14736843815965e-50	-2.1721392458666164e-18	4.772833023506334e-8	3.483759386920687e-16	9.023768996436776e-8	-1.9407019517199737e-20	7.357596120349158e-22	1.0988452414774484e-10	1.9978428077599103e-10	4.628737614175571e-9
34000000	0.0049999046836213985	3.14736843815965e-50	-2.1721392458666164e-18	4.772833023506334e-8	3.483759386920687e-16	9.023768996436776e-8	-1.9407019369186432e-20	7.357596120349158e-22	1.0988452414774484e-10	1.9978428077599103e-10	4.628737614175571e-9
34100000	0.0049999046836213985	3.14736843815965e-50	-2.1721392458666164e-18	4.772833023506334e-8	3.483759386920687e-16	9.023768996436776e-8	-1.9407019221173125e-20	7.357596120349158e-22	1.0988452414774484e-10	1.9978428077599103e-10	4.628737614175571e-9
34200000	0.0049999046836213985	3.14736843815965e-50	-2.1721392458666164e-18	4.772833023506334e-8	3.483759386920687e-16	9.023768996436776e-8	-1.940701907315982e-20	7.357596120349158e-22	1.0988452414774484e-10	1.9978428077599103e-10	4.628737614175571e-9
34300000	0.0049999046836213985	3.14736843815965e-50	-2.1721392458666164e-18	4.772833023506334e-8	3.483759386920687e-16	9.023768996436776e-8	-1.9407018925146516e-20	7.357596120349158e-22	1.0988452414774484e-10	1.9978428077599103e-10	4.628737614175571e-9
34400000	0.0049999046836213985	3.14736843815965e-50	-2.1721392458666164e-18	4.772833023506334e-8	3.483759386920687e-16	9.023768996436776e-8	-1.940701877713321e-20	7.357596120349158e-22	1.0988452414774484e-10	1.9978428077599103e-10	4.628737614175571e-9
34500000	0.0049999046836213985	3.14736843815965e-50	-2.1721392458666164e-18	4.772833023506334e-8	3.483759386920687e-16	9.023768996436776e-8	-1.9407018629119904e-20	7.357596120349158e-22	1.0988452414774484e-10	1.9978428077599103e-10	4.628737614175571e-9
34600000	0.0049999046836213985	3.14736843815965e-50	-2.1721392458666164e-18	4.772833023506334e-8	3.483759386920687e-16	9.023768996436776e-8	-1.94070184811066e-20	7.357596120349158e-22	1.0988452414774484e-10	1.9978428077599103e-10	4.628737614175571e-9
34700000	0.0049999046836213985	3.14736843815965e-50	-2.1721392458666164e-18	4.772833023506334e-8	3.483759386920687e-16	9.023768996436776e-8	-1.9407018333093295e-20	7.357596120349158e-22	1.0988452414774484e-10	1.9978428077599103e-10	4.628737614175571e-9
34800000	0.0049999046836213985	3.14736843815965e-50	-2.1721392458666164e-18	4.772833023506334e-8	3.483759386920687e-16	9.023768996436776e-8	-1.9407018185079988e-20	7.357596120349158e-22	1.0988452414774484e-10	1.9978428077599103e-10	4.628737614175571e-9
34900000	0.0049999046836213985	3.14736843815965e-50	-2.1721392458666164e-18	4.772833023506334e-8	3.483759386920687e-16	9.023768996436776e-8	-1.9407018037066684e-20	7.357596120349158e-22	1.0988452414774484e-10	1.9978428077599103e-10	4.628737614175571e-9
35000000	0.0049999046836213985	3.14736843815965e-50	-2.1721392458666164e-18	4.772833023506334e-8	3.483759386920687e-16	9.023768996436776e-8	-1.940701788905338e-20	7.357596120349158e-22	1.0988452414774484e-10	1.9978428077599103e-10	4.628737614175571e-9
35100000	0.0049999046836213985	3.14736843815965e-50	-2.1721392458666164e-18	4.772833023506334e-8	3.483759386920687e-16	9.023768996436776e-8	-1.9407017741040075e-20	7.357596120349158e-22	1.0988452414774484e-10	1.9978428077599103e-10	4.628737614175571e-9
35200000	0.0049999046836213985	3.14736843815965e-50	-2.1721392458666164e-18	4.772833023506334e-8	3.483759386920687e-16	9.023768996436776e-8	-1.9407017593026767e-20	7.357596120349158e-22	1.0988452414774484e-10	1.9978428077599103e-10	4.628737614175571e-9
35300000	0.0049999046836213985	3.14736843815965e-50	-2.1721392458666164e-18	4.772833023506334e-8	3.483759386920687e-16	9.023768996436776e-8	-1.9407017445013463e-20	7.357596120349158e-22	1.0988452414774484e-10	1.9978428077599103e-10	4.628737614175571e-9
35400000	0.0049999046836213985	3.14736843815965e-50	-2.1721392458666164e-18	4.772833023506334e-8	3.483759386920687e-16	9.023768996436776e-8	-1.9407017297000158e-20	7.357596120349158e-22	1.0988452414774484e-10	1.9978428077599103e-10	4.628737614175571e-9
35500000	0.0049999046836213985	3.14736843815965e-50	-2.1721392458666164e-18	4.772833023506334e-8	3.483759386920687e-16	9.023768996436776e-8	-1.940701714898685e-20	7.357596120349158e-22	1.0988452414774484e-10	1.9978428077599103e-10	4.628737614175571e-9
35600000	0.0049999046836213985	3.14736843815965e-50	-2.1721392458666164e-18	4.772833023506334e-8	3.483759386920687e-16	9.023768996436776e-8	-1.9407017000973547e-20	7.357596120349158e-22	1.0988452414774484e-10	1.9978428077599103e-10	4.628737614175571e-9
35700000	0.0049999046836213985	3.14736843815965e-50	-2.1721392458666164e-18	4.772833023506334e-8	3.483759386920687e-16	9.023768996436776e-8	-1.9407016852960242e-20	7.357596120349158e-22	1.0988452414774484e-10	1.9978428077599103e-10	4.628737614175571e-9
35800000	0.0049999046836213985	3.14736843815965e-50	-2.1721392458666164e-18	4.772833023506334e-8	3.483759386920687e-16	9.023768996436776e-8	-1.9407016704946938e-20	7.357596120349158e-22	1.0988452414774484e-10	1.9978428077599103e-10	4.628737614175571e-9
35900000	0.0049999046836213985	3.14736843815965e-50	-2.1721392458666164e-18	4.772833023506334e-8	3.483759386920687e-16	9.023768996436776e-8	-1.940701655693363e-20	7.357596120349158e-22	1.0988452414774484e-10	1.9978428077599103e-10	4.628737614175571e-9
36000000	0.0049999046836213985	3.14736843815965e-50	-2.1721392458666164e-18	4.772833023506334e-8	3.483759386920687e-16	9.023768996436776e-8	-1.9407016408920326e-20	7.357596120349158e-22	1.0988452414774484e-10	1.9978428077599103e-10	4.628737614175571e-9
36100000	0.0049999046836213985	3.14736843815965e-50	-2.1721392458666164e-18	4.772833023506334e-8	3.483759386920687e-16	9.023768996436776e-8	-1.940701626090702e-20	7.357596120349158e-22	1.0988452414774484e-10	1.9978428077599103e-10	4.628737614175571e-9
36200000	0.0049999046836213985	3.14736843815965e-50	-2.1721392458666164e-18	4.772833023506334e-8	3.483759386920687e-16	9.023768996436776e-8	-1.9407016112893714e-20	7.357596120349158e-22	1.0988452414774484e-10	1.9978428077599103e-10	4.628737614175571e-9
36300000	0.0049999046836213985	3.14736843815965e-50	-2.1721392458666164e-18	4.772833023506334e-8	3.483759386920687e-16	9.023768996436776e-8	-1.940701596488041e-20	7.357596120349158e-22	1.0988452414774484e-10	1.9978428077599103e-10	4.628737614175571e-9
36400000	0.0049999046836213985	3.14736843815965e-50	-2.1721392458666164e-18	4.772833023506334e-8	3.483759386920687e-16	9.023768996436776e-8	-1.9407015816867105e-20	7.357596120349158e-22	1.0988452414774484e-10	1.9978428077599103e-10	4.628737614175571e-9
36500000	0.0049999046836213985	3.14736843815965e-50	-2.1721392458666164e-18	4.772833023506334e-8	3.483759386920687e-16	9.023768996436776e-8	-1.94070156688538e-20	7.357596120349158e-22	1.0988452414774484e-10	1.9978428077599103e-10	4.628737614175571e-9
36600000	0.0049999046836213985	3.14736843815965e-50	-2.1721392458666164e-18	4.772833023506334e-8	3.483759386920687e-16	9.023768996436776e-8	-1.9407015520840493e-20	7.357596120349158e-22	1.0988452414774484e-10	1.9978428077599103e-10	4.628737614175571e-9
36700000	0.0049999046836213985	3.14736843815965e-50	-2.1721392458666164e-18	4.772833023506334e-8	3.483759386920687e-16	9.023768996436776e-8	-1.940701537282719e-20	7.357596120349158e-22	1.0988452414774484e-10	1.9978428077599103e-10	4.628737614175571e-9
36800000	0.0049999046836213985	3.14736843815965e-50	-2.1721392458666164e-18	4.772833023506334e-8	3.483759386920687e-16	9.023768996436776e-8	-1.9407015224813884e-20	7.357596120349158e-22	1.0988452414774484e-10	1.9978428077599103e-10	4.628737614175571e-9
36900000	0.0049999046836213985	3.14736843815965e-50	-2.1721392458666164e-18	4.772833023506334e-8	3.483759386920687e-16	9.023768996436776e-8	-1.9407015076800577e-20	7.357596120349158e-22	1.0988452414774484e-10	1.9978428077599103e-10	4.628737614175571e-9
37000000	0.0049999046836213985	3.14736843815965e-50	-2.1721392458666164e-18	4.772833023506334e-8	3.483759386920687e-16	9.023768996436776e-8	-1.9407014928787272e-20	7.357596120349158e-22	1.0988452414774484e-10	1.9978428077599103e-10	4.628737614175571e-9
37100000	0.0049999046836213985	3.14736843815965e-50	-2.1721392458666164e-18	4.772833023506334e-8	3.483759386920687e-16	9.023768996436776e-8	-1.9407014780773968e-20	7.357596120349158e-22	1.0988452414774484e-10	1.9978428077599103e-10	4.628737614175571e-9
37200000	0.0049999046836213985	3.14736843815965e-50	-2.1721392458666164e-18	4.772833023506334e-8	3.483759386920687e-16	9.023768996436776e-8	-1.9407014632760664e-20	7.357596120349158e-22	1.0988452414774484e-10	1.9978428077599103e-10	4.628737614175571e-9
37300000	0.0049999046836213985	3.14736843815965e-50	-2.1721392458666164e-18	4.772833023506334e-8	3.483759386920687e-16	9.023768996436776e-8	-1.9407014484747356e-20	7.357596120349158e-22	1.0988452414774484e-10	1.9978428077599103e-10	4.628737614175571e-9
37400000	0.0049999046836213985	3.14736843815965e-50	-2.1721392458666164e-18	4.772833023506334e-8	3.483759386920687e-16	9.023768996436776e-8	-1.9407014336734052e-20	7.357596120349158e-22	1.0988452414774484e-10	1.9978428077599103e-10	4.628737614175571e-9
37500000	0.0049999046836213985	3.14736843815965e-50	-2.1721392458666164e-18	4.772833023506334e-8	3.483759386920687e-16	9.023768996436776e-8	-1.9407014188720747e-20	7.357596120349158e-22	1.0988452414774484e-10	1.9978428077599103e-10	4.628737614175571e-9
37600000	0.0049999046836213985	3.14736843815965e-50	-2.1721392458666164e-18	4.772833023506334e-8	3.483759386920687e-16	9.023768996436776e-8	-1.940701404070744e-20	7.357596120349158e-22	1.0988452414774484e-10	1.9978428077599103e-10	4.628737614175571e-9
37700000	0.0049999046836213985	3.14736843815965e-50	-2.1721392458666164e-18	4.772833023506334e-8	3.483759386920687e-16	9.023768996436776e-8	-1.9407013892694135e-20	7.357596120349158e-22	1.0988452414774484e-10	1.9978428077599103e-10	4.628737614175571e-9
37800000	0.0049999046836213985	3.14736843815965e-50	-2.1721392458666164e-18	4.772833023506334e-8	3.483759386920687e-16	9.023768996436776e-8	-1.940701374468083e-20	7.357596120349158e-22	1.0988452414774484e-10	1.9978428077599103e-10	4.628737614175571e-9
37900000	0.0049999046836213985	3.14736843815965e-50	-2.1721392458666164e-18	4.772833023506334e-8	3.483759386920687e-16	9.023768996436776e-8	-1.9407013596667527e-20	7.357596120349158e-22	1.0988452414774484e-10	1.9978428077599103e-10	4.628737614175571e-9
38000000	0.0049999046836213985	3.14736843815965e-50	-2.1721392458666164e-18	4.772833023506334e-8	3.483759386920687e-16	9.023768996436776e-8	-1.940701344865422e-20	7.357596120349158e-22	1.0988452414774484e-10	1.9978428077599103e-10	4.628737614175571e-9
38100000	0.0049999046836213985	3.14736843815965e-50	-2.1721392458666164e-18	4.772833023506334e-8	3.483759386920687e-16	9.023768996436776e-8	-1.9407013300640915e-20	7.357596120349158e-22	1.0988452414774484e-10	1.9978428077599103e-10	4.628737614175571e-9
38200000	0.0049999046836213985	3.14736843815965e-50	-2.1721392458666164e-18	4.772833023506334e-8	3.483759386920687e-16	9.023768996436776e-8	-1.940701315262761e-20	7.357596120349158e-22	1.0988452414774484e-10	1.9978428077599103e-10	4.628737614175571e-9
38300000	0.0049999046836213985	3.14736843815965e-50	-2.1721392458666164e-18	4.772833023506334e-8	3.483759386920687e-16	9.023768996436776e-8	-1.9407013004614306e-20	7.357596120349158e-22	1.0988452414774484e-10	1.9978428077599103e-10	4.628737614175571e-9
38400000	0.0049999046836213985	3.14736843815965e-50	-2.1721392458666164e-18	4.772833023506334e-8	3.483759386920687e-16	9.023768996436776e-8	-1.9407012856600998e-20	7.357596120349158e-22	1.0988452414774484e-10	1.9978428077599103e-10	4.628737614175571e-9
38500000	0.0049999046836213985	3.14736843815965e-50	-2.1721392458666164e-18	4.772833023506334e-8	3.483759386920687e-16	9.023768996436776e-8	-1.9407012708587694e-20	7.357596120349158e-22	1.0988452414774484e-10	1.9978428077599103e-10	4.628737614175571e-9
38600000	0.0049999046836213985	3.14736843815965e-50	-2.1721392458666164e-18	4.772833023506334e-8	3.483759386920687e-16	9.023768996436776e-8	-1.940701256057439e-20	7.357596120349158e-22	1.0988452414774484e-10	1.9978428077599103e-10	4.628737614175571e-9
38700000	0.0049999046836213985	3.14736843815965e-50	-2.1721392458666164e-18	4.772833023506334e-8	3.483759386920687e-16	9.023768996436776e-8	-1.9407012412561082e-20	7.357596120349158e-22	1.0988452414774484e-10	1.9978428077599103e-10	4.628737614175571e-9
38800000	0.0049999046836213985	3.14736843815965e-50	-2.1721392458666164e-18	4.772833023506334e-8	3.483759386920687e-16	9.023768996436776e-8	-1.9407012264547778e-20	7.357596120349158e-22	1.0988452414774484e-10	1.9978428077599103e-10	4.628737614175571e-9
38900000	0.0049999046836213985	3.14736843815965e-50	-2.1721392458666164e-18	4.772833023506334e-8	3.483759386920687e-16	9.023768996436776e-8	-1.9407012116534473e-20	7.357596120349158e-22	1.0988452414774484e-10	1.9978428077599103e-10	4.628737614175571e-9
39000000	0.0049999046836213985	3.14736843815965e-50	-2.1721392458666164e-18	4.772833023506334e-8	3.483759386920687e-16	9.023768996436776e-8	-1.940701196852117e-20	7.357596120349158e-22	1.0988452414774484e-10	1.9978428077599103e-10	4.628737614175571e-9
39100000	0.0049999046836213985	3.14736843815965e-50	-2.1721392458666164e-18	4.772833023506334e-8	3.483759386920687e-16	9.023768996436776e-8	-1.940701182050786e-20	7.357596120349158e-22	1.0988452414774484e-10	1.9978428077599103e-10	4.628737614175571e-9
39200000	0.0049999046836213985	3.14736843815965e-50	-2.1721392458666164e-18	4.772833023506334e-8	3.483759386920687e-16	9.023768996436776e-8	-1.9407011672494557e-20	7.357596120349158e-22	1.0988452414774484e-10	1.9978428077599103e-10	4.628737614175571e-9
39300000	0.0049999046836213985	3.14736843815965e-50	-2.1721392458666164e-18	4.772833023506334e-8	3.483759386920687e-16	9.023768996436776e-8	-1.9407011524481252e-20	7.357596120349158e-22	1.0988452414774484e-10	1.9978428077599103e-10	4.628737614175571e-9
39400000	0.0049999046836213985	3.14736843815965e-50	-2.1721392458666164e-18	4.772833023506334e-8	3.483759386920687e-16	9.023768996436776e-8	-1.9407011376467945e-20	7.357596120349158e-22	1.0988452414774484e-10	1.9978428077599103e-10	4.628737614175571e-9
39500000	0.0049999046836213985	3.14736843815965e-50	-2.1721392458666164e-18	4.772833023506334e-8	3.483759386920687e-16	9.023768996436776e-8	-1.940701122845464e-20	7.357596120349158e-22	1.0988452414774484e-10	1.9978428077599103e-10	4.628737614175571e-9
39600000	0.0049999046836213985	3.14736843815965e-50	-2.1721392458666164e-18	4.772833023506334e-8	3.483759386920687e-16	9.023768996436776e-8	-1.9407011080441336e-20	7.357596120349158e-22	1.0988452414774484e-10	1.9978428077599103e-10	4.628737614175571e-9
39700000	0.0049999046836213985	3.14736843815965e-50	-2.1721392458666164e-18	4.772833023506334e-8	3.483759386920687e-16	9.023768996436776e-8	-1.9407010932428032e-20	7.357596120349158e-22	1.0988452414774484e-10	1.9978428077599103e-10	4.628737614175571e-9
39800000	0.0049999046836213985	3.14736843815965e-50	-2.1721392458666164e-18	4.772833023506334e-8	3.483759386920687e-16	9.023768996436776e-8	-1.9407010784414724e-20	7.357596120349158e-22	1.0988452414774484e-10	1.9978428077599103e-10	4.628737614175571e-9
39900000	0.0049999046836213985	3.14736843815965e-50	-2.1721392458666164e-18	4.772833023506334e-8	3.483759386920687e-16	9.023768996436776e-8	-1.940701063640142e-20	7.357596120349158e-22	1.0988452414774484e-10	1.9978428077599103e-10	4.628737614175571e-9
40000000	0.0049999046836213985	3.14736843815965e-50	-2.1721392458666164e-18	4.772833023506334e-8	3.483759386920687e-16	9.023768996436776e-8	-1.9407010488388115e-20	7.357596120349158e-22	1.0988452414774484e-10	1.9978428077599103e-10	4.628737614175571e-9
40100000	0.0049999046836213985	3.14736843815965e-50	-2.1721392458666164e-18	4.772833023506334e-8	3.483759386920687e-16	9.023768996436776e-8	-1.940701034037481e-20	7.357596120349158e-22	1.0988452414774484e-10	1.9978428077599103e-10	4.628737614175571e-9
40200000	0.0049999046836213985	3.14736843815965e-50	-2.1721392458666164e-18	4.772833023506334e-8	3.483759386920687e-16	9.023768996436776e-8	-1.9407010192361504e-20	7.357596120349158e-22	1.0988452414774484e-10	1.9978428077599103e-10	4.628737614175571e-9
40300000	0.0049999046836213985	3.14736843815965e-50	-2.1721392458666164e-18	4.772833023506334e-8	3.483759386920687e-16	9.023768996436776e-8	-1.94070100443482e-20	7.357596120349158e-22	1.0988452414774484e-10	1.9978428077599103e-10	4.628737614175571e-9
40400000	0.0049999046836213985	3.14736843815965e-50	-2.1721392458666164e-18	4.772833023506334e-8	3.483759386920687e-16	9.023768996436776e-8	-1.9407009896334895e-20	7.357596120349158e-22	1.0988452414774485e-10	1.9978428077599103e-10	4.628737614175571e-9
40500000	0.0049999046836213985	3.14736843815965e-50	-2.1721392458666164e-18	4.772833023506334e-8	3.483759386920687e-16	9.023768996436776e-8	-1.9407009748321587e-20	7.357596120349158e-22	1.0988452414774485e-10	1.9978428077599103e-10	4.628737614175571e-9
40600000	0.0049999046836213985	3.14736843815965e-50	-2.1721392458666164e-18	4.772833023506334e-8	3.483759386920687e-16	9.023768996436776e-8	-1.9407009600308283e-20	7.357596120349158e-22	1.0988452414774485e-10	1.9978428077599103e-10	4.6287376141755715e-9
40700000	0.0049999046836213985	3.14736843815965e-50	-2.1721392458666164e-18	4.772833023506334e-8	3.483759386920687e-16	9.023768996436776e-8	-1.9407009452294978e-20	7.357596120349158e-22	1.0988452414774485e-10	1.9978428077599103e-10	4.6287376141755715e-9
40800000	0.0049999046836213985	3.14736843815965e-50	-2.1721392458666164e-18	4.772833023506334e-8	3.483759386920687e-16	9.023768996436776e-8	-1.9407009304281674e-20	7.357596120349159e-22	1.0988452414774485e-10	1.9978428077599103e-10	4.6287376141755715e-9
40900000	0.0049999046836213985	3.14736843815965e-50	-2.1721392458666164e-18	4.772833023506334e-8	3.483759386920687e-16	9.023768996436776e-8	-1.9407009156268366e-20	7.357596120349159e-22	1.0988452414774485e-10	1.9978428077599103e-10	4.6287376141755715e-9
41000000	0.0049999046836213985	3.14736843815965e-50	-2.1721392458666164e-18	4.772833023506334e-8	3.483759386920687e-16	9.023768996436776e-8	-1.9407009008255062e-20	7.357596120349159e-22	1.0988452414774485e-10	1.9978428077599103e-10	4.6287376141755715e-9
41100000	0.0049999046836213985	3.14736843815965e-50	-2.1721392458666164e-18	4.772833023506334e-8	3.483759386920687e-16	9.023768996436776e-8	-1.9407008860241758e-20	7.357596120349159e-22	1.0988452414774485e-10	1.9978428077599103e-10	4.6287376141755715e-9
41200000	0.0049999046836213985	3.14736843815965e-50	-2.1721392458666164e-18	4.772833023506334e-8	3.483759386920687e-16	9.023768996436776e-8	-1.940700871222845e-20	7.357596120349159e-22	1.0988452414774485e-10	1.99784280775991e-10	4.6287376141755715e-9
41300000	0.0049999046836213985	3.1473684381596504e-50	-2.1721392458666164e-18	4.772833023506334e-8	3.483759386920687e-16	9.023768996436776e-8	-1.9407008564215146e-20	7.357596120349159e-22	1.0988452414774485e-10	1.99784280775991e-10	4.6287376141755715e-9
41400000	0.0049999046836213985	3.1473684381596504e-50	-2.1721392458666164e-18	4.772833023506334e-8	3.483759386920687e-16	9.023768996436776e-8	-1.940700841620184e-20	7.357596120349159e-22	1.0988452414774485e-10	1.99784280775991e-10	4.6287376141755715e-9
41500000	0.0049999046836213985	3.1473684381596504e-50	-2.1721392458666164e-18	4.772833023506334e-8	3.483759386920687e-16	9.023768996436776e-8	-1.9407008268188537e-20	7.357596120349159e-22	1.0988452414774485e-10	1.99784280775991e-10	4.6287376141755715e-9
41600000	0.0049999046836213985	3.1473684381596504e-50	-2.1721392458666164e-18	4.772833023506334e-8	3.483759386920687e-16	9.023768996436776e-8	-1.940700812017523e-20	7.357596120349159e-22	1.0988452414774485e-10	1.99784280775991e-10	4.6287376141755715e-9
41700000	0.0049999046836213985	3.1473684381596504e-50	-2.1721392458666164e-18	4.772833023506334e-8	3.483759386920687e-16	9.023768996436776e-8	-1.9407007972161925e-20	7.357596120349159e-22	1.0988452414774485e-10	1.99784280775991e-10	4.6287376141755715e-9
41800000	0.0049999046836213985	3.1473684381596504e-50	-2.1721392458666164e-18	4.772833023506334e-8	3.483759386920687e-16	9.023768996436776e-8	-1.940700782414862e-20	7.357596120349159e-22	1.0988452414774485e-10	1.99784280775991e-10	4.6287376141755715e-9
41900000	0.0049999046836213985	3.1473684381596504e-50	-2.1721392458666164e-18	4.772833023506334e-8	3.483759386920687e-16	9.023768996436776e-8	-1.9407007676135316e-20	7.357596120349159e-22	1.0988452414774485e-10	1.99784280775991e-10	4.6287376141755715e-9
42000000	0.0049999046836213985	3.1473684381596504e-50	-2.1721392458666164e-18	4.772833023506334e-8	3.483759386920687e-16	9.023768996436776e-8	-1.940700752812201e-20	7.357596120349159e-22	1.0988452414774485e-10	1.99784280775991e-10	4.6287376141755715e-9
42100000	0.0049999046836213985	3.1473684381596504e-50	-2.1721392458666164e-18	4.772833023506334e-8	3.483759386920687e-16	9.023768996436776e-8	-1.9407007380108704e-20	7.357596120349159e-22	1.0988452414774485e-10	1.99784280775991e-10	4.6287376141755715e-9
42200000	0.0049999046836213985	3.1473684381596504e-50	-2.1721392458666164e-18	4.772833023506334e-8	3.483759386920687e-16	9.023768996436776e-8	-1.94070072320954e-20	7.357596120349159e-22	1.0988452414774485e-10	1.99784280775991e-10	4.6287376141755715e-9
42300000	0.0049999046836213985	3.1473684381596504e-50	-2.1721392458666164e-18	4.772833023506334e-8	3.483759386920687e-16	9.023768996436776e-8	-1.9407007084082092e-20	7.357596120349159e-22	1.0988452414774485e-10	1.99784280775991e-10	4.6287376141755715e-9
42400000	0.0049999046836213985	3.1473684381596504e-50	-2.1721392458666164e-18	4.772833023506334e-8	3.483759386920687e-16	9.023768996436776e-8	-1.9407006936068788e-20	7.357596120349159e-22	1.0988452414774485e-10	1.99784280775991e-10	4.6287376141755715e-9
42500000	0.0049999046836213985	3.1473684381596504e-50	-2.1721392458666164e-18	4.772833023506334e-8	3.483759386920687e-16	9.023768996436776e-8	-1.9407006788055484e-20	7.357596120349159e-22	1.0988452414774485e-10	1.99784280775991e-10	4.6287376141755715e-9
42600000	0.0049999046836213985	3.1473684381596504e-50	-2.1721392458666164e-18	4.772833023506334e-8	3.483759386920687e-16	9.023768996436776e-8	-1.940700664004218e-20	7.357596120349159e-22	1.0988452414774485e-10	1.99784280775991e-10	4.6287376141755715e-9
42700000	0.0049999046836213985	3.1473684381596504e-50	-2.1721392458666164e-18	4.772833023506334e-8	3.483759386920687e-16	9.023768996436776e-8	-1.9407006492028872e-20	7.357596120349159e-22	1.0988452414774485e-10	1.99784280775991e-10	4.6287376141755715e-9
42800000	0.0049999046836213985	3.1473684381596504e-50	-2.1721392458666164e-18	4.772833023506334e-8	3.483759386920687e-16	9.023768996436776e-8	-1.9407006344015567e-20	7.357596120349159e-22	1.0988452414774485e-10	1.99784280775991e-10	4.6287376141755715e-9
42900000	0.0049999046836213985	3.1473684381596504e-50	-2.1721392458666164e-18	4.772833023506334e-8	3.483759386920687e-16	9.023768996436776e-8	-1.9407006196002263e-20	7.357596120349159e-22	1.0988452414774485e-10	1.99784280775991e-10	4.6287376141755715e-9
43000000	0.0049999046836213985	3.1473684381596504e-50	-2.1721392458666164e-18	4.772833023506334e-8	3.483759386920687e-16	9.023768996436776e-8	-1.9407006047988955e-20	7.357596120349159e-22	1.0988452414774485e-10	1.99784280775991e-10	4.6287376141755715e-9
43100000	0.0049999046836213985	3.1473684381596504e-50	-2.1721392458666164e-18	4.772833023506334e-8	3.483759386920687e-16	9.023768996436776e-8	-1.940700589997565e-20	7.357596120349159e-22	1.0988452414774485e-10	1.99784280775991e-10	4.6287376141755715e-9
43200000	0.0049999046836213985	3.1473684381596504e-50	-2.1721392458666164e-18	4.772833023506334e-8	3.483759386920687e-16	9.023768996436776e-8	-1.9407005751962346e-20	7.357596120349159e-22	1.0988452414774485e-10	1.99784280775991e-10	4.6287376141755715e-9
43300000	0.0049999046836213985	3.1473684381596504e-50	-2.1721392458666164e-18	4.772833023506334e-8	3.483759386920687e-16	9.023768996436776e-8	-1.9407005603949042e-20	7.357596120349159e-22	1.0988452414774485e-10	1.99784280775991e-10	4.6287376141755715e-9
43400000	0.0049999046836213985	3.1473684381596504e-50	-2.1721392458666164e-18	4.772833023506334e-8	3.483759386920687e-16	9.023768996436776e-8	-1.9407005455935735e-20	7.357596120349159e-22	1.0988452414774485e-10	1.99784280775991e-10	4.6287376141755715e-9
43500000	0.0049999046836213985	3.1473684381596504e-50	-2.1721392458666164e-18	4.772833023506334e-8	3.483759386920687e-16	9.023768996436776e-8	-1.940700530792243e-20	7.357596120349159e-22	1.0988452414774485e-10	1.99784280775991e-10	4.6287376141755715e-9
43600000	0.0049999046836213985	3.1473684381596504e-50	-2.1721392458666164e-18	4.772833023506334e-8	3.483759386920687e-16	9.023768996436776e-8	-1.9407005159909126e-20	7.357596120349159e-22	1.0988452414774485e-10	1.99784280775991e-10	4.6287376141755715e-9
43700000	0.0049999046836213985	3.1473684381596504e-50	-2.1721392458666164e-18	4.772833023506334e-8	3.483759386920687e-16	9.023768996436776e-8	-1.9407005011895818e-20	7.357596120349159e-22	1.0988452414774485e-10	1.99784280775991e-10	4.6287376141755715e-9
43800000	0.0049999046836213985	3.1473684381596504e-50	-2.1721392458666164e-18	4.772833023506334e-8	3.483759386920687e-16	9.023768996436776e-8	-1.9407004863882514e-20	7.357596120349159e-22	1.0988452414774485e-10	1.99784280775991e-10	4.6287376141755715e-9
43900000	0.0049999046836213985	3.1473684381596504e-50	-2.1721392458666164e-18	4.772833023506334e-8	3.483759386920687e-16	9.023768996436776e-8	-1.940700471586921e-20	7.357596120349159e-22	1.0988452414774485e-10	1.99784280775991e-10	4.6287376141755715e-9
44000000	0.0049999046836213985	3.1473684381596504e-50	-2.1721392458666164e-18	4.772833023506334e-8	3.483759386920687e-16	9.023768996436776e-8	-1.9407004567855905e-20	7.357596120349159e-22	1.0988452414774485e-10	1.99784280775991e-10	4.6287376141755715e-9
44100000	0.0049999046836213985	3.1473684381596504e-50	-2.1721392458666164e-18	4.772833023506334e-8	3.483759386920687e-16	9.023768996436776e-8	-1.9407004419842598e-20	7.357596120349159e-22	1.0988452414774485e-10	1.99784280775991e-10	4.6287376141755715e-9
44200000	0.0049999046836213985	3.1473684381596504e-50	-2.1721392458666164e-18	4.772833023506334e-8	3.483759386920687e-16	9.023768996436776e-8	-1.9407004271829293e-20	7.357596120349159e-22	1.0988452414774485e-10	1.99784280775991e-10	4.6287376141755715e-9
44300000	0.0049999046836213985	3.1473684381596504e-50	-2.1721392458666164e-18	4.772833023506334e-8	3.483759386920687e-16	9.023768996436776e-8	-1.940700412381599e-20	7.357596120349159e-22	1.0988452414774485e-10	1.99784280775991e-10	4.6287376141755715e-9
44400000	0.0049999046836213985	3.1473684381596504e-50	-2.1721392458666164e-18	4.772833023506334e-8	3.483759386920687e-16	9.023768996436776e-8	-1.940700397580268e-20	7.357596120349159e-22	1.0988452414774485e-10	1.99784280775991e-10	4.6287376141755715e-9
44500000	0.0049999046836213985	3.1473684381596504e-50	-2.1721392458666164e-18	4.772833023506334e-8	3.483759386920687e-16	9.023768996436776e-8	-1.9407003827789377e-20	7.357596120349159e-22	1.0988452414774485e-10	1.99784280775991e-10	4.6287376141755715e-9
44600000	0.0049999046836213985	3.1473684381596504e-50	-2.1721392458666164e-18	4.772833023506334e-8	3.483759386920687e-16	9.023768996436776e-8	-1.9407003679776072e-20	7.357596120349159e-22	1.0988452414774485e-10	1.99784280775991e-10	4.6287376141755715e-9
44700000	0.0049999046836213985	3.1473684381596504e-50	-2.1721392458666164e-18	4.772833023506334e-8	3.483759386920687e-16	9.023768996436776e-8	-1.9407003531762768e-20	7.357596120349159e-22	1.0988452414774485e-10	1.99784280775991e-10	4.6287376141755715e-9
44800000	0.0049999046836213985	3.1473684381596504e-50	-2.1721392458666164e-18	4.772833023506334e-8	3.483759386920687e-16	9.023768996436776e-8	-1.940700338374946e-20	7.357596120349159e-22	1.0988452414774485e-10	1.99784280775991e-10	4.6287376141755715e-9
44900000	0.0049999046836213985	3.1473684381596504e-50	-2.1721392458666164e-18	4.772833023506334e-8	3.483759386920687e-16	9.023768996436776e-8	-1.9407003235736156e-20	7.357596120349159e-22	1.0988452414774485e-10	1.99784280775991e-10	4.6287376141755715e-9
45000000	0.0049999046836213985	3.1473684381596504e-50	-2.1721392458666164e-18	4.772833023506334e-8	3.483759386920687e-16	9.023768996436776e-8	-1.9407003087722852e-20	7.357596120349159e-22	1.0988452414774485e-10	1.99784280775991e-10	4.6287376141755715e-9
45100000	0.0049999046836213985	3.1473684381596504e-50	-2.1721392458666164e-18	4.772833023506334e-8	3.483759386920687e-16	9.023768996436776e-8	-1.9407002939709547e-20	7.357596120349159e-22	1.0988452414774485e-10	1.99784280775991e-10	4.6287376141755715e-9
45200000	0.0049999046836213985	3.1473684381596504e-50	-2.1721392458666164e-18	4.772833023506334e-8	3.483759386920687e-16	9.023768996436776e-8	-1.940700279169624e-20	7.357596120349159e-22	1.0988452414774485e-10	1.99784280775991e-10	4.6287376141755715e-9
45300000	0.0049999046836213985	3.1473684381596504e-50	-2.1721392458666164e-18	4.772833023506334e-8	3.483759386920687e-16	9.023768996436776e-8	-1.9407002643682935e-20	7.357596120349159e-22	1.0988452414774485e-10	1.99784280775991e-10	4.6287376141755715e-9
45400000	0.0049999046836213985	3.1473684381596504e-50	-2.1721392458666164e-18	4.772833023506334e-8	3.483759386920687e-16	9.023768996436776e-8	-1.940700249566963e-20	7.357596120349159e-22	1.0988452414774485e-10	1.99784280775991e-10	4.6287376141755715e-9
45500000	0.0049999046836213985	3.1473684381596504e-50	-2.1721392458666164e-18	4.772833023506334e-8	3.483759386920687e-16	9.023768996436776e-8	-1.9407002347656323e-20	7.357596120349159e-22	1.0988452414774485e-10	1.99784280775991e-10	4.6287376141755715e-9
45600000	0.0049999046836213985	3.1473684381596504e-50	-2.1721392458666164e-18	4.772833023506334e-8	3.483759386920687e-16	9.023768996436776e-8	-1.940700219964302e-20	7.357596120349159e-22	1.0988452414774485e-10	1.99784280775991e-10	4.6287376141755715e-9
45700000	0.0049999046836213985	3.1473684381596504e-50	-2.1721392458666164e-18	4.772833023506334e-8	3.483759386920687e-16	9.023768996436776e-8	-1.9407002051629715e-20	7.357596120349159e-22	1.0988452414774485e-10	1.99784280775991e-10	4.6287376141755715e-9
45800000	0.0049999046836213985	3.1473684381596504e-50	-2.1721392458666164e-18	4.772833023506334e-8	3.483759386920687e-16	9.023768996436776e-8	-1.940700190361641e-20	7.357596120349159e-22	1.0988452414774485e-10	1.99784280775991e-10	4.6287376141755715e-9
45900000	0.0049999046836213985	3.1473684381596504e-50	-2.1721392458666164e-18	4.772833023506334e-8	3.483759386920687e-16	9.023768996436776e-8	-1.9407001755603103e-20	7.357596120349159e-22	1.0988452414774485e-10	1.99784280775991e-10	4.6287376141755715e-9
46000000	0.0049999046836213985	3.1473684381596504e-50	-2.1721392458666164e-18	4.772833023506334e-8	3.483759386920687e-16	9.023768996436776e-8	-1.9407001607589798e-20	7.357596120349159e-22	1.0988452414774485e-10	1.99784280775991e-10	4.6287376141755715e-9
46100000	0.0049999046836213985	3.1473684381596504e-50	-2.1721392458666164e-18	4.772833023506334e-8	3.483759386920687e-16	9.023768996436776e-8	-1.9407001459576494e-20	7.357596120349159e-22	1.0988452414774485e-10	1.99784280775991e-10	4.6287376141755715e-9
46200000	0.0049999046836213985	3.1473684381596504e-50	-2.1721392458666164e-18	4.772833023506334e-8	3.483759386920687e-16	9.023768996436776e-8	-1.9407001311563186e-20	7.357596120349159e-22	1.0988452414774485e-10	1.99784280775991e-10	4.6287376141755715e-9
46300000	0.0049999046836213985	3.1473684381596504e-50	-2.1721392458666164e-18	4.772833023506334e-8	3.483759386920687e-16	9.023768996436776e-8	-1.9407001163549882e-20	7.357596120349159e-22	1.0988452414774485e-10	1.99784280775991e-10	4.6287376141755715e-9
46400000	0.0049999046836213985	3.1473684381596504e-50	-2.1721392458666164e-18	4.772833023506334e-8	3.483759386920687e-16	9.023768996436776e-8	-1.9407001015536578e-20	7.357596120349159e-22	1.0988452414774485e-10	1.99784280775991e-10	4.6287376141755715e-9
46500000	0.0049999046836213985	3.1473684381596504e-50	-2.1721392458666164e-18	4.772833023506334e-8	3.483759386920687e-16	9.023768996436776e-8	-1.9407000867523273e-20	7.357596120349159e-22	1.0988452414774485e-10	1.99784280775991e-10	4.6287376141755715e-9
46600000	0.0049999046836213985	3.1473684381596504e-50	-2.1721392458666164e-18	4.772833023506334e-8	3.483759386920687e-16	9.023768996436776e-8	-1.9407000719509966e-20	7.357596120349159e-22	1.0988452414774485e-10	1.99784280775991e-10	4.6287376141755715e-9
46700000	0.0049999046836213985	3.1473684381596504e-50	-2.1721392458666164e-18	4.772833023506334e-8	3.483759386920687e-16	9.023768996436776e-8	-1.940700057149666e-20	7.357596120349159e-22	1.0988452414774485e-10	1.99784280775991e-10	4.6287376141755715e-9
46800000	0.0049999046836213985	3.1473684381596504e-50	-2.1721392458666164e-18	4.772833023506334e-8	3.483759386920687e-16	9.023768996436776e-8	-1.9407000423483357e-20	7.357596120349159e-22	1.0988452414774485e-10	1.99784280775991e-10	4.6287376141755715e-9
46900000	0.0049999046836213985	3.1473684381596504e-50	-2.1721392458666164e-18	4.772833023506334e-8	3.483759386920687e-16	9.023768996436776e-8	-1.940700027547005e-20	7.357596120349159e-22	1.0988452414774485e-10	1.99784280775991e-10	4.6287376141755715e-9
47000000	0.0049999046836213985	3.1473684381596504e-50	-2.1721392458666164e-18	4.772833023506334e-8	3.483759386920687e-16	9.023768996436776e-8	-1.9407000127456745e-20	7.357596120349159e-22	1.0988452414774485e-10	1.99784280775991e-10	4.6287376141755715e-9
47100000	0.0049999046836213985	3.1473684381596504e-50	-2.1721392458666164e-18	4.772833023506334e-8	3.483759386920687e-16	9.023768996436776e-8	-1.940699997944344e-20	7.357596120349159e-22	1.0988452414774485e-10	1.99784280775991e-10	4.6287376141755715e-9
47200000	0.0049999046836213985	3.1473684381596504e-50	-2.1721392458666164e-18	4.772833023506334e-8	3.483759386920687e-16	9.023768996436776e-8	-1.9406999831430136e-20	7.357596120349159e-22	1.0988452414774485e-10	1.99784280775991e-10	4.6287376141755715e-9
47300000	0.0049999046836213985	3.1473684381596504e-50	-2.1721392458666164e-18	4.772833023506334e-8	3.483759386920687e-16	9.023768996436776e-8	-1.940699968341683e-20	7.357596120349159e-22	1.0988452414774485e-10	1.99784280775991e-10	4.6287376141755715e-9
47400000	0.0049999046836213985	3.1473684381596504e-50	-2.1721392458666164e-18	4.772833023506334e-8	3.483759386920687e-16	9.023768996436776e-8	-1.9406999535403524e-20	7.357596120349159e-22	1.0988452414774485e-10	1.99784280775991e-10	4.6287376141755715e-9
47500000	0.0049999046836213985	3.1473684381596504e-50	-2.1721392458666164e-18	4.772833023506334e-8	3.483759386920687e-16	9.023768996436776e-8	-1.940699938739022e-20	7.357596120349159e-22	1.0988452414774485e-10	1.99784280775991e-10	4.6287376141755715e-9
47600000	0.0049999046836213985	3.1473684381596504e-50	-2.1721392458666164e-18	4.772833023506334e-8	3.483759386920687e-16	9.023768996436776e-8	-1.9406999239376912e-20	7.357596120349159e-22	1.0988452414774485e-10	1.99784280775991e-10	4.6287376141755715e-9
47700000	0.0049999046836213985	3.1473684381596504e-50	-2.1721392458666164e-18	4.772833023506334e-8	3.483759386920687e-16	9.023768996436776e-8	-1.9406999091363608e-20	7.357596120349159e-22	1.0988452414774485e-10	1.99784280775991e-10	4.6287376141755715e-9
47800000	0.0049999046836213985	3.1473684381596504e-50	-2.1721392458666164e-18	4.772833023506334e-8	3.483759386920687e-16	9.023768996436776e-8	-1.9406998943350303e-20	7.357596120349159e-22	1.0988452414774485e-10	1.99784280775991e-10	4.6287376141755715e-9
47900000	0.0049999046836213985	3.1473684381596504e-50	-2.1721392458666164e-18	4.772833023506334e-8	3.483759386920687e-16	9.023768996436776e-8	-1.9406998795337e-20	7.357596120349159e-22	1.0988452414774485e-10	1.99784280775991e-10	4.6287376141755715e-9
48000000	0.0049999046836213985	3.1473684381596504e-50	-2.1721392458666164e-18	4.772833023506334e-8	3.483759386920687e-16	9.023768996436776e-8	-1.9406998647323692e-20	7.357596120349159e-22	1.0988452414774485e-10	1.99784280775991e-10	4.6287376141755715e-9
48100000	0.0049999046836213985	3.1473684381596504e-50	-2.1721392458666164e-18	4.772833023506334e-8	3.483759386920687e-16	9.023768996436776e-8	-1.9406998499310387e-20	7.357596120349159e-22	1.0988452414774485e-10	1.99784280775991e-10	4.6287376141755715e-9
48200000	0.0049999046836213985	3.1473684381596504e-50	-2.1721392458666164e-18	4.772833023506334e-8	3.483759386920687e-16	9.023768996436776e-8	-1.9406998351297083e-20	7.357596120349159e-22	1.0988452414774485e-10	1.99784280775991e-10	4.6287376141755715e-9
48300000	0.0049999046836213985	3.1473684381596504e-50	-2.1721392458666164e-18	4.772833023506334e-8	3.483759386920687e-16	9.023768996436776e-8	-1.9406998203283778e-20	7.357596120349159e-22	1.0988452414774485e-10	1.99784280775991e-10	4.6287376141755715e-9
48400000	0.0049999046836213985	3.1473684381596504e-50	-2.1721392458666164e-18	4.772833023506334e-8	3.483759386920687e-16	9.023768996436776e-8	-1.940699805527047e-20	7.357596120349159e-22	1.0988452414774485e-10	1.99784280775991e-10	4.6287376141755715e-9
48500000	0.0049999046836213985	3.1473684381596504e-50	-2.1721392458666164e-18	4.772833023506334e-8	3.483759386920687e-16	9.023768996436776e-8	-1.9406997907257166e-20	7.357596120349159e-22	1.0988452414774485e-10	1.99784280775991e-10	4.6287376141755715e-9
48600000	0.0049999046836213985	3.1473684381596504e-50	-2.1721392458666164e-18	4.772833023506334e-8	3.483759386920687e-16	9.023768996436776e-8	-1.9406997759243862e-20	7.357596120349159e-22	1.0988452414774485e-10	1.99784280775991e-10	4.6287376141755715e-9
48700000	0.0049999046836213985	3.1473684381596504e-50	-2.1721392458666164e-18	4.772833023506334e-8	3.483759386920687e-16	9.023768996436776e-8	-1.9406997611230555e-20	7.357596120349159e-22	1.0988452414774485e-10	1.99784280775991e-10	4.6287376141755715e-9
48800000	0.0049999046836213985	3.1473684381596504e-50	-2.1721392458666164e-18	4.772833023506334e-8	3.483759386920687e-16	9.023768996436776e-8	-1.940699746321725e-20	7.357596120349159e-22	1.0988452414774485e-10	1.99784280775991e-10	4.6287376141755715e-9
48900000	0.0049999046836213985	3.1473684381596504e-50	-2.1721392458666164e-18	4.772833023506334e-8	3.483759386920687e-16	9.023768996436776e-8	-1.9406997315203946e-20	7.357596120349159e-22	1.0988452414774485e-10	1.99784280775991e-10	4.6287376141755715e-9
49000000	0.0049999046836213985	3.1473684381596504e-50	-2.1721392458666164e-18	4.772833023506334e-8	3.483759386920687e-16	9.023768996436776e-8	-1.940699716719064e-20	7.357596120349159e-22	1.0988452414774485e-10	1.99784280775991e-10	4.6287376141755715e-9
49100000	0.0049999046836213985	3.1473684381596504e-50	-2.1721392458666164e-18	4.772833023506334e-8	3.483759386920687e-16	9.023768996436776e-8	-1.9406997019177334e-20	7.357596120349159e-22	1.0988452414774485e-10	1.99784280775991e-10	4.6287376141755715e-9
49200000	0.0049999046836213985	3.1473684381596504e-50	-2.1721392458666164e-18	4.772833023506334e-8	3.483759386920687e-16	9.023768996436776e-8	-1.940699687116403e-20	7.357596120349159e-22	1.0988452414774485e-10	1.99784280775991e-10	4.6287376141755715e-9
49300000	0.0049999046836213985	3.1473684381596504e-50	-2.1721392458666164e-18	4.772833023506334e-8	3.483759386920687e-16	9.023768996436776e-8	-1.9406996723150725e-20	7.357596120349159e-22	1.0988452414774485e-10	1.99784280775991e-10	4.6287376141755715e-9
49400000	0.0049999046836213985	3.1473684381596504e-50	-2.1721392458666164e-18	4.772833023506334e-8	3.483759386920687e-16	9.023768996436776e-8	-1.9406996575137418e-20	7.357596120349159e-22	1.0988452414774485e-10	1.99784280775991e-10	4.6287376141755715e-9
49500000	0.0049999046836213985	3.1473684381596504e-50	-2.1721392458666164e-18	4.772833023506334e-8	3.483759386920687e-16	9.023768996436776e-8	-1.9406996427124113e-20	7.357596120349159e-22	1.0988452414774485e-10	1.99784280775991e-10	4.628737614175571e-9
49600000	0.0049999046836213985	3.1473684381596504e-50	-2.1721392458666164e-18	4.772833023506333e-8	3.483759386920687e-16	9.023768996436776e-8	-1.940699627911081e-20	7.357596120349159e-22	1.0988452414774485e-10	1.99784280775991e-10	4.628737614175571e-9
49700000	0.0049999046836213985	3.1473684381596504e-50	-2.1721392458666164e-18	4.772833023506333e-8	3.483759386920687e-16	9.023768996436776e-8	-1.9406996131097504e-20	7.357596120349159e-22	1.0988452414774485e-10	1.99784280775991e-10	4.628737614175571e-9
49800000	0.0049999046836213985	3.1473684381596504e-50	-2.1721392458666164e-18	4.772833023506333e-8	3.483759386920687e-16	9.023768996436776e-8	-1.9406995983084197e-20	7.357596120349159e-22	1.0988452414774485e-10	1.99784280775991e-10	4.628737614175571e-9
49900000	0.0049999046836213985	3.1473684381596504e-50	-2.1721392458666164e-18	4.772833023506333e-8	3.483759386920687e-16	9.023768996436776e-8	-1.9406995835070892e-20	7.357596120349159e-22	1.0988452414774485e-10	1.99784280775991e-10	4.628737614175571e-9
50000000	0.0049999046836213985	3.1473684381596504e-50	-2.1721392458666164e-18	4.772833023506333e-8	3.483759386920687e-16	9.023768996436776e-8	-1.9406995687057588e-20	7.357596120349159e-22	1.0988452414774485e-10	1.99784280775991e-10	4.628737614175571e-9
50100000	0.0049999046836213985	3.1473684381596504e-50	-2.1721392458666164e-18	4.772833023506333e-8	3.483759386920687e-16	9.023768996436776e-8	-1.9406995539044283e-20	7.357596120349159e-22	1.0988452414774485e-10	1.99784280775991e-10	4.628737614175571e-9
50200000	0.0049999046836213985	3.1473684381596504e-50	-2.1721392458666164e-18	4.772833023506333e-8	3.483759386920687e-16	9.023768996436776e-8	-1.9406995391030976e-20	7.357596120349159e-22	1.0988452414774485e-10	1.99784280775991e-10	4.628737614175571e-9
50300000	0.0049999046836213985	3.1473684381596504e-50	-2.1721392458666164e-18	4.772833023506333e-8	3.483759386920687e-16	9.023768996436776e-8	-1.9406995243017672e-20	7.357596120349159e-22	1.0988452414774485e-10	1.99784280775991e-10	4.628737614175571e-9
50400000	0.0049999046836213985	3.1473684381596504e-50	-2.1721392458666164e-18	4.772833023506333e-8	3.483759386920687e-16	9.023768996436776e-8	-1.9406995095004367e-20	7.357596120349159e-22	1.0988452414774485e-10	1.99784280775991e-10	4.628737614175571e-9
50500000	0.0049999046836213985	3.1473684381596504e-50	-2.1721392458666164e-18	4.772833023506333e-8	3.483759386920687e-16	9.023768996436775e-8	-1.940699494699106e-20	7.357596120349159e-22	1.0988452414774485e-10	1.99784280775991e-10	4.628737614175571e-9
50600000	0.0049999046836213985	3.1473684381596504e-50	-2.1721392458666164e-18	4.772833023506333e-8	3.483759386920687e-16	9.023768996436775e-8	-1.9406994798977755e-20	7.357596120349159e-22	1.0988452414774484e-10	1.99784280775991e-10	4.628737614175571e-9
50700000	0.0049999046836213985	3.1473684381596504e-50	-2.1721392458666164e-18	4.772833023506333e-8	3.4837593869206866e-16	9.023768996436775e-8	-1.940699465096445e-20	7.357596120349159e-22	1.0988452414774484e-10	1.99784280775991e-10	4.628737614175571e-9
50800000	0.0049999046836213985	3.1473684381596504e-50	-2.1721392458666164e-18	4.772833023506333e-8	3.4837593869206866e-16	9.023768996436775e-8	-1.9406994502951146e-20	7.357596120349159e-22	1.0988452414774484e-10	1.99784280775991e-10	4.628737614175571e-9
50900000	0.0049999046836213985	3.1473684381596504e-50	-2.1721392458666164e-18	4.772833023506333e-8	3.4837593869206866e-16	9.023768996436775e-8	-1.940699435493784e-20	7.357596120349159e-22	1.0988452414774484e-10	1.99784280775991e-10	4.628737614175571e-9
51000000	0.0049999046836213985	3.1473684381596504e-50	-2.1721392458666164e-18	4.772833023506333e-8	3.4837593869206866e-16	9.023768996436775e-8	-1.9406994206924535e-20	7.357596120349159e-22	1.0988452414774484e-10	1.99784280775991e-10	4.628737614175571e-9
51100000	0.0049999046836213985	3.1473684381596504e-50	-2.1721392458666164e-18	4.772833023506333e-8	3.4837593869206866e-16	9.023768996436775e-8	-1.940699405891123e-20	7.357596120349159e-22	1.0988452414774484e-10	1.99784280775991e-10	4.628737614175571e-9
51200000	0.0049999046836213985	3.1473684381596504e-50	-2.1721392458666164e-18	4.772833023506333e-8	3.4837593869206866e-16	9.023768996436775e-8	-1.9406993910897923e-20	7.357596120349159e-22	1.0988452414774484e-10	1.99784280775991e-10	4.628737614175571e-9
51300000	0.0049999046836213985	3.1473684381596504e-50	-2.1721392458666164e-18	4.772833023506333e-8	3.4837593869206866e-16	9.023768996436775e-8	-1.9406993762884618e-20	7.357596120349159e-22	1.0988452414774484e-10	1.99784280775991e-10	4.628737614175571e-9
51400000	0.0049999046836213985	3.1473684381596504e-50	-2.1721392458666164e-18	4.772833023506333e-8	3.4837593869206866e-16	9.023768996436775e-8	-1.9406993614871314e-20	7.357596120349159e-22	1.0988452414774484e-10	1.99784280775991e-10	4.628737614175571e-9
51500000	0.0049999046836213985	3.1473684381596504e-50	-2.1721392458666164e-18	4.772833023506333e-8	3.4837593869206866e-16	9.023768996436775e-8	-1.940699346685801e-20	7.357596120349159e-22	1.0988452414774484e-10	1.99784280775991e-10	4.628737614175571e-9
51600000	0.0049999046836213985	3.1473684381596504e-50	-2.1721392458666164e-18	4.772833023506333e-8	3.4837593869206866e-16	9.023768996436775e-8	-1.9406993318844702e-20	7.357596120349159e-22	1.0988452414774484e-10	1.99784280775991e-10	4.628737614175571e-9
51700000	0.0049999046836213985	3.14736843815965e-50	-2.1721392458666164e-18	4.772833023506333e-8	3.4837593869206866e-16	9.023768996436775e-8	-1.9406993170831398e-20	7.357596120349159e-22	1.0988452414774484e-10	1.99784280775991e-10	4.628737614175571e-9
51800000	0.0049999046836213985	3.14736843815965e-50	-2.1721392458666164e-18	4.772833023506333e-8	3.4837593869206866e-16	9.023768996436775e-8	-1.9406993022818093e-20	7.357596120349159e-22	1.0988452414774484e-10	1.99784280775991e-10	4.628737614175571e-9
51900000	0.0049999046836213985	3.14736843815965e-50	-2.1721392458666164e-18	4.772833023506333e-8	3.4837593869206866e-16	9.023768996436775e-8	-1.940699287480479e-20	7.357596120349159e-22	1.0988452414774484e-10	1.99784280775991e-10	4.628737614175571e-9
52000000	0.0049999046836213985	3.14736843815965e-50	-2.1721392458666164e-18	4.772833023506333e-8	3.4837593869206866e-16	9.023768996436775e-8	-1.940699272679148e-20	7.357596120349159e-22	1.0988452414774484e-10	1.99784280775991e-10	4.628737614175571e-9
52100000	0.0049999046836213985	3.14736843815965e-50	-2.1721392458666164e-18	4.772833023506333e-8	3.4837593869206866e-16	9.023768996436775e-8	-1.9406992578778177e-20	7.357596120349159e-22	1.0988452414774484e-10	1.99784280775991e-10	4.628737614175571e-9
52200000	0.0049999046836213985	3.14736843815965e-50	-2.1721392458666164e-18	4.772833023506333e-8	3.4837593869206866e-16	9.023768996436775e-8	-1.9406992430764872e-20	7.357596120349159e-22	1.0988452414774484e-10	1.99784280775991e-10	4.628737614175571e-9
52300000	0.0049999046836213985	3.14736843815965e-50	-2.1721392458666164e-18	4.772833023506333e-8	3.4837593869206866e-16	9.023768996436775e-8	-1.9406992282751565e-20	7.357596120349159e-22	1.0988452414774484e-10	1.99784280775991e-10	4.628737614175571e-9
52400000	0.0049999046836213985	3.14736843815965e-50	-2.1721392458666164e-18	4.772833023506333e-8	3.4837593869206866e-16	9.023768996436775e-8	-1.940699213473826e-20	7.357596120349159e-22	1.0988452414774484e-10	1.99784280775991e-10	4.628737614175571e-9
52500000	0.0049999046836213985	3.14736843815965e-50	-2.1721392458666164e-18	4.772833023506333e-8	3.4837593869206866e-16	9.023768996436775e-8	-1.9406991986724956e-20	7.357596120349159e-22	1.0988452414774484e-10	1.99784280775991e-10	4.628737614175571e-9
52600000	0.0049999046836213985	3.14736843815965e-50	-2.1721392458666164e-18	4.772833023506333e-8	3.4837593869206866e-16	9.023768996436775e-8	-1.9406991838711652e-20	7.357596120349159e-22	1.0988452414774484e-10	1.99784280775991e-10	4.628737614175571e-9
52700000	0.0049999046836213985	3.14736843815965e-50	-2.1721392458666164e-18	4.772833023506333e-8	3.4837593869206866e-16	9.023768996436775e-8	-1.9406991690698344e-20	7.357596120349159e-22	1.0988452414774484e-10	1.99784280775991e-10	4.628737614175571e-9
52800000	0.0049999046836213985	3.14736843815965e-50	-2.1721392458666164e-18	4.772833023506333e-8	3.4837593869206866e-16	9.023768996436775e-8	-1.940699154268504e-20	7.357596120349159e-22	1.0988452414774484e-10	1.99784280775991e-10	4.628737614175571e-9
52900000	0.0049999046836213985	3.14736843815965e-50	-2.1721392458666164e-18	4.772833023506333e-8	3.4837593869206866e-16	9.023768996436775e-8	-1.9406991394671735e-20	7.357596120349159e-22	1.0988452414774484e-10	1.99784280775991e-10	4.628737614175571e-9
53000000	0.0049999046836213985	3.14736843815965e-50	-2.1721392458666164e-18	4.772833023506333e-8	3.4837593869206866e-16	9.023768996436775e-8	-1.9406991246658428e-20	7.357596120349159e-22	1.0988452414774484e-10	1.99784280775991e-10	4.62873761417557e-9
53100000	0.0049999046836213985	3.14736843815965e-50	-2.1721392458666164e-18	4.772833023506333e-8	3.4837593869206866e-16	9.023768996436775e-8	-1.9406991098645123e-20	7.357596120349159e-22	1.0988452414774484e-10	1.99784280775991e-10	4.62873761417557e-9
53200000	0.0049999046836213985	3.14736843815965e-50	-2.1721392458666164e-18	4.772833023506333e-8	3.4837593869206866e-16	9.023768996436775e-8	-1.940699095063182e-20	7.357596120349159e-22	1.0988452414774484e-10	1.99784280775991e-10	4.62873761417557e-9
53300000	0.0049999046836213985	3.14736843815965e-50	-2.1721392458666164e-18	4.772833023506333e-8	3.4837593869206866e-16	9.023768996436775e-8	-1.9406990802618515e-20	7.357596120349159e-22	1.0988452414774484e-10	1.99784280775991e-10	4.62873761417557e-9
53400000	0.0049999046836213985	3.14736843815965e-50	-2.1721392458666164e-18	4.772833023506333e-8	3.4837593869206866e-16	9.023768996436775e-8	-1.9406990654605207e-20	7.357596120349159e-22	1.0988452414774484e-10	1.99784280775991e-10	4.62873761417557e-9
53500000	0.0049999046836213985	3.14736843815965e-50	-2.1721392458666164e-18	4.772833023506333e-8	3.4837593869206866e-16	9.023768996436775e-8	-1.9406990506591903e-20	7.357596120349159e-22	1.0988452414774484e-10	1.99784280775991e-10	4.62873761417557e-9
53600000	0.0049999046836213985	3.14736843815965e-50	-2.1721392458666164e-18	4.772833023506333e-8	3.4837593869206866e-16	9.023768996436775e-8	-1.9406990358578598e-20	7.357596120349159e-22	1.0988452414774484e-10	1.99784280775991e-10	4.62873761417557e-9
53700000	0.0049999046836213985	3.14736843815965e-50	-2.1721392458666164e-18	4.772833023506333e-8	3.4837593869206866e-16	9.023768996436775e-8	-1.940699021056529e-20	7.357596120349159e-22	1.0988452414774484e-10	1.99784280775991e-10	4.62873761417557e-9
53800000	0.0049999046836213985	3.14736843815965e-50	-2.1721392458666164e-18	4.772833023506333e-8	3.4837593869206866e-16	9.023768996436775e-8	-1.9406990062551986e-20	7.357596120349159e-22	1.0988452414774484e-10	1.99784280775991e-10	4.62873761417557e-9
53900000	0.0049999046836213985	3.14736843815965e-50	-2.1721392458666164e-18	4.772833023506333e-8	3.4837593869206866e-16	9.023768996436775e-8	-1.9406989914538682e-20	7.357596120349159e-22	1.0988452414774484e-10	1.99784280775991e-10	4.62873761417557e-9
54000000	0.0049999046836213985	3.14736843815965e-50	-2.1721392458666164e-18	4.772833023506333e-8	3.4837593869206866e-16	9.023768996436775e-8	-1.9406989766525378e-20	7.357596120349159e-22	1.0988452414774484e-10	1.99784280775991e-10	4.62873761417557e-9
54100000	0.0049999046836213985	3.14736843815965e-50	-2.1721392458666164e-18	4.772833023506333e-8	3.4837593869206866e-16	9.023768996436775e-8	-1.940698961851207e-20	7.357596120349159e-22	1.0988452414774484e-10	1.99784280775991e-10	4.62873761417557e-9
54200000	0.0049999046836213985	3.14736843815965e-50	-2.1721392458666164e-18	4.772833023506333e-8	3.4837593869206866e-16	9.023768996436775e-8	-1.9406989470498766e-20	7.357596120349159e-22	1.0988452414774484e-10	1.99784280775991e-10	4.62873761417557e-9
54300000	0.0049999046836213985	3.14736843815965e-50	-2.1721392458666164e-18	4.772833023506333e-8	3.4837593869206866e-16	9.023768996436775e-8	-1.940698932248546e-20	7.357596120349159e-22	1.0988452414774484e-10	1.99784280775991e-10	4.62873761417557e-9
54400000	0.0049999046836213985	3.14736843815965e-50	-2.1721392458666164e-18	4.772833023506333e-8	3.4837593869206866e-16	9.023768996436775e-8	-1.9406989174472154e-20	7.357596120349159e-22	1.0988452414774484e-10	1.99784280775991e-10	4.62873761417557e-9
54500000	0.0049999046836213985	3.14736843815965e-50	-2.1721392458666164e-18	4.772833023506333e-8	3.4837593869206866e-16	9.023768996436775e-8	-1.940698902645885e-20	7.357596120349159e-22	1.0988452414774484e-10	1.99784280775991e-10	4.62873761417557e-9
54600000	0.0049999046836213985	3.14736843815965e-50	-2.1721392458666164e-18	4.772833023506333e-8	3.4837593869206866e-16	9.023768996436775e-8	-1.9406988878445545e-20	7.357596120349159e-22	1.0988452414774484e-10	1.99784280775991e-10	4.62873761417557e-9
54700000	0.0049999046836213985	3.14736843815965e-50	-2.1721392458666164e-18	4.772833023506333e-8	3.4837593869206866e-16	9.023768996436775e-8	-1.940698873043224e-20	7.357596120349159e-22	1.0988452414774484e-10	1.99784280775991e-10	4.62873761417557e-9
54800000	0.0049999046836213985	3.14736843815965e-50	-2.1721392458666164e-18	4.772833023506333e-8	3.4837593869206866e-16	9.023768996436775e-8	-1.9406988582418933e-20	7.357596120349159e-22	1.0988452414774484e-10	1.99784280775991e-10	4.62873761417557e-9
54900000	0.0049999046836213985	3.14736843815965e-50	-2.1721392458666164e-18	4.772833023506333e-8	3.4837593869206866e-16	9.023768996436775e-8	-1.940698843440563e-20	7.357596120349159e-22	1.0988452414774484e-10	1.99784280775991e-10	4.62873761417557e-9
55000000	0.0049999046836213985	3.14736843815965e-50	-2.1721392458666164e-18	4.772833023506333e-8	3.4837593869206866e-16	9.023768996436775e-8	-1.9406988286392324e-20	7.357596120349159e-22	1.0988452414774484e-10	1.99784280775991e-10	4.62873761417557e-9
55100000	0.0049999046836213985	3.14736843815965e-50	-2.1721392458666164e-18	4.772833023506333e-8	3.4837593869206866e-16	9.023768996436775e-8	-1.940698813837902e-20	7.357596120349159e-22	1.0988452414774484e-10	1.99784280775991e-10	4.62873761417557e-9
55200000	0.0049999046836213985	3.14736843815965e-50	-2.1721392458666164e-18	4.772833023506333e-8	3.4837593869206866e-16	9.023768996436775e-8	-1.9406987990365712e-20	7.357596120349159e-22	1.0988452414774484e-10	1.99784280775991e-10	4.62873761417557e-9
55300000	0.0049999046836213985	3.14736843815965e-50	-2.1721392458666164e-18	4.772833023506333e-8	3.4837593869206866e-16	9.023768996436775e-8	-1.9406987842352408e-20	7.357596120349159e-22	1.0988452414774484e-10	1.99784280775991e-10	4.62873761417557e-9
55400000	0.0049999046836213985	3.14736843815965e-50	-2.1721392458666164e-18	4.772833023506333e-8	3.4837593869206866e-16	9.023768996436775e-8	-1.9406987694339103e-20	7.357596120349159e-22	1.0988452414774484e-10	1.99784280775991e-10	4.62873761417557e-9
55500000	0.0049999046836213985	3.14736843815965e-50	-2.1721392458666164e-18	4.772833023506333e-8	3.4837593869206866e-16	9.023768996436775e-8	-1.9406987546325796e-20	7.357596120349159e-22	1.0988452414774484e-10	1.99784280775991e-10	4.62873761417557e-9
55600000	0.0049999046836213985	3.14736843815965e-50	-2.1721392458666164e-18	4.772833023506333e-8	3.4837593869206866e-16	9.023768996436775e-8	-1.9406987398312492e-20	7.357596120349159e-22	1.0988452414774484e-10	1.99784280775991e-10	4.62873761417557e-9
55700000	0.0049999046836213985	3.14736843815965e-50	-2.1721392458666164e-18	4.772833023506333e-8	3.4837593869206866e-16	9.023768996436775e-8	-1.9406987250299187e-20	7.357596120349159e-22	1.0988452414774484e-10	1.99784280775991e-10	4.62873761417557e-9
55800000	0.0049999046836213985	3.14736843815965e-50	-2.1721392458666164e-18	4.772833023506333e-8	3.4837593869206866e-16	9.023768996436775e-8	-1.9406987102285883e-20	7.357596120349159e-22	1.0988452414774484e-10	1.99784280775991e-10	4.62873761417557e-9
55900000	0.0049999046836213985	3.14736843815965e-50	-2.1721392458666164e-18	4.772833023506333e-8	3.4837593869206866e-16	9.023768996436775e-8	-1.9406986954272575e-20	7.357596120349159e-22	1.0988452414774484e-10	1.99784280775991e-10	4.62873761417557e-9
56000000	0.0049999046836213985	3.14736843815965e-50	-2.1721392458666164e-18	4.772833023506333e-8	3.4837593869206866e-16	9.023768996436775e-8	-1.940698680625927e-20	7.357596120349159e-22	1.0988452414774484e-10	1.99784280775991e-10	4.62873761417557e-9
56100000	0.0049999046836213985	3.14736843815965e-50	-2.1721392458666164e-18	4.772833023506333e-8	3.4837593869206866e-16	9.023768996436775e-8	-1.9406986658245966e-20	7.357596120349159e-22	1.0988452414774484e-10	1.99784280775991e-10	4.62873761417557e-9
56200000	0.0049999046836213985	3.14736843815965e-50	-2.1721392458666164e-18	4.772833023506333e-8	3.4837593869206866e-16	9.023768996436775e-8	-1.940698651023266e-20	7.357596120349159e-22	1.0988452414774484e-10	1.99784280775991e-10	4.62873761417557e-9
56300000	0.0049999046836213985	3.14736843815965e-50	-2.1721392458666164e-18	4.772833023506333e-8	3.4837593869206866e-16	9.023768996436775e-8	-1.9406986362219355e-20	7.357596120349159e-22	1.0988452414774484e-10	1.99784280775991e-10	4.62873761417557e-9
56400000	0.0049999046836213985	3.14736843815965e-50	-2.1721392458666164e-18	4.772833023506333e-8	3.4837593869206866e-16	9.023768996436775e-8	-1.940698621420605e-20	7.357596120349159e-22	1.0988452414774484e-10	1.99784280775991e-10	4.62873761417557e-9
56500000	0.0049999046836213985	3.14736843815965e-50	-2.1721392458666164e-18	4.772833023506333e-8	3.4837593869206866e-16	9.023768996436775e-8	-1.9406986066192746e-20	7.357596120349159e-22	1.0988452414774484e-10	1.99784280775991e-10	4.62873761417557e-9
56600000	0.0049999046836213985	3.14736843815965e-50	-2.1721392458666164e-18	4.772833023506333e-8	3.4837593869206866e-16	9.023768996436775e-8	-1.9406985918179438e-20	7.357596120349159e-22	1.0988452414774484e-10	1.99784280775991e-10	4.62873761417557e-9
56700000	0.0049999046836213985	3.14736843815965e-50	-2.1721392458666164e-18	4.772833023506333e-8	3.4837593869206866e-16	9.023768996436775e-8	-1.9406985770166134e-20	7.357596120349159e-22	1.0988452414774484e-10	1.99784280775991e-10	4.62873761417557e-9
56800000	0.0049999046836213985	3.14736843815965e-50	-2.1721392458666164e-18	4.772833023506333e-8	3.4837593869206866e-16	9.023768996436775e-8	-1.940698562215283e-20	7.357596120349159e-22	1.0988452414774484e-10	1.99784280775991e-10	4.62873761417557e-9
56900000	0.0049999046836213985	3.14736843815965e-50	-2.1721392458666164e-18	4.772833023506333e-8	3.4837593869206866e-16	9.023768996436775e-8	-1.9406985474139522e-20	7.357596120349159e-22	1.0988452414774484e-10	1.99784280775991e-10	4.62873761417557e-9
57000000	0.0049999046836213985	3.14736843815965e-50	-2.1721392458666164e-18	4.772833023506333e-8	3.4837593869206866e-16	9.023768996436775e-8	-1.9406985326126217e-20	7.357596120349159e-22	1.0988452414774484e-10	1.99784280775991e-10	4.62873761417557e-9
57100000	0.0049999046836213985	3.14736843815965e-50	-2.1721392458666164e-18	4.772833023506333e-8	3.4837593869206866e-16	9.023768996436775e-8	-1.9406985178112913e-20	7.357596120349159e-22	1.0988452414774484e-10	1.99784280775991e-10	4.62873761417557e-9
57200000	0.0049999046836213985	3.14736843815965e-50	-2.1721392458666164e-18	4.772833023506333e-8	3.4837593869206866e-16	9.023768996436775e-8	-1.940698503009961e-20	7.357596120349159e-22	1.0988452414774484e-10	1.99784280775991e-10	4.62873761417557e-9
57300000	0.0049999046836213985	3.14736843815965e-50	-2.1721392458666164e-18	4.772833023506333e-8	3.4837593869206866e-16	9.023768996436775e-8	-1.94069848820863e-20	7.357596120349159e-22	1.0988452414774484e-10	1.99784280775991e-10	4.62873761417557e-9
57400000	0.0049999046836213985	3.14736843815965e-50	-2.1721392458666164e-18	4.772833023506333e-8	3.4837593869206866e-16	9.023768996436775e-8	-1.9406984734072997e-20	7.357596120349159e-22	1.0988452414774484e-10	1.99784280775991e-10	4.62873761417557e-9
57500000	0.0049999046836213985	3.14736843815965e-50	-2.1721392458666164e-18	4.772833023506333e-8	3.4837593869206866e-16	9.023768996436775e-8	-1.9406984586059692e-20	7.357596120349159e-22	1.0988452414774484e-10	1.99784280775991e-10	4.62873761417557e-9
57600000	0.0049999046836213985	3.14736843815965e-50	-2.1721392458666164e-18	4.772833023506333e-8	3.4837593869206866e-16	9.023768996436775e-8	-1.9406984438046385e-20	7.357596120349159e-22	1.0988452414774484e-10	1.99784280775991e-10	4.62873761417557e-9
57700000	0.0049999046836213985	3.14736843815965e-50	-2.1721392458666164e-18	4.772833023506333e-8	3.4837593869206866e-16	9.023768996436775e-8	-1.940698429003308e-20	7.357596120349159e-22	1.0988452414774484e-10	1.99784280775991e-10	4.62873761417557e-9
57800000	0.0049999046836213985	3.14736843815965e-50	-2.1721392458666164e-18	4.772833023506333e-8	3.4837593869206866e-16	9.023768996436775e-8	-1.9406984142019776e-20	7.357596120349159e-22	1.0988452414774484e-10	1.99784280775991e-10	4.62873761417557e-9
57900000	0.0049999046836213985	3.14736843815965e-50	-2.1721392458666164e-18	4.772833023506333e-8	3.4837593869206866e-16	9.023768996436775e-8	-1.9406983994006472e-20	7.357596120349159e-22	1.0988452414774484e-10	1.99784280775991e-10	4.62873761417557e-9
58000000	0.0049999046836213985	3.14736843815965e-50	-2.1721392458666164e-18	4.772833023506333e-8	3.4837593869206866e-16	9.023768996436775e-8	-1.9406983845993164e-20	7.357596120349159e-22	1.0988452414774484e-10	1.99784280775991e-10	4.62873761417557e-9
58100000	0.0049999046836213985	3.14736843815965e-50	-2.1721392458666164e-18	4.772833023506333e-8	3.4837593869206866e-16	9.023768996436775e-8	-1.940698369797986e-20	7.357596120349159e-22	1.0988452414774484e-10	1.99784280775991e-10	4.62873761417557e-9
58200000	0.0049999046836213985	3.14736843815965e-50	-2.1721392458666164e-18	4.772833023506333e-8	3.4837593869206866e-16	9.023768996436775e-8	-1.9406983549966555e-20	7.357596120349159e-22	1.0988452414774484e-10	1.99784280775991e-10	4.62873761417557e-9
58300000	0.0049999046836213985	3.14736843815965e-50	-2.1721392458666164e-18	4.772833023506333e-8	3.4837593869206866e-16	9.023768996436775e-8	-1.940698340195325e-20	7.357596120349159e-22	1.0988452414774484e-10	1.99784280775991e-10	4.62873761417557e-9
58400000	0.0049999046836213985	3.14736843815965e-50	-2.1721392458666164e-18	4.772833023506333e-8	3.4837593869206866e-16	9.023768996436775e-8	-1.9406983253939943e-20	7.357596120349159e-22	1.0988452414774484e-10	1.99784280775991e-10	4.62873761417557e-9
58500000	0.0049999046836213985	3.14736843815965e-50	-2.1721392458666164e-18	4.772833023506333e-8	3.4837593869206866e-16	9.023768996436775e-8	-1.940698310592664e-20	7.357596120349159e-22	1.0988452414774484e-10	1.99784280775991e-10	4.62873761417557e-9
58600000	0.0049999046836213985	3.14736843815965e-50	-2.1721392458666164e-18	4.772833023506333e-8	3.4837593869206866e-16	9.023768996436775e-8	-1.9406982957913335e-20	7.357596120349159e-22	1.0988452414774484e-10	1.99784280775991e-10	4.62873761417557e-9
58700000	0.0049999046836213985	3.14736843815965e-50	-2.1721392458666164e-18	4.772833023506333e-8	3.4837593869206866e-16	9.023768996436775e-8	-1.9406982809900027e-20	7.357596120349159e-22	1.0988452414774484e-10	1.99784280775991e-10	4.62873761417557e-9
58800000	0.0049999046836213985	3.14736843815965e-50	-2.1721392458666164e-18	4.772833023506333e-8	3.4837593869206866e-16	9.023768996436775e-8	-1.9406982661886723e-20	7.357596120349159e-22	1.0988452414774484e-10	1.99784280775991e-10	4.62873761417557e-9
58900000	0.0049999046836213985	3.14736843815965e-50	-2.1721392458666164e-18	4.772833023506333e-8	3.4837593869206866e-16	9.023768996436775e-8	-1.9406982513873418e-20	7.357596120349159e-22	1.0988452414774484e-10	1.99784280775991e-10	4.62873761417557e-9
59000000	0.0049999046836213985	3.14736843815965e-50	-2.1721392458666164e-18	4.772833023506333e-8	3.4837593869206866e-16	9.023768996436775e-8	-1.9406982365860114e-20	7.357596120349159e-22	1.0988452414774484e-10	1.99784280775991e-10	4.62873761417557e-9
59100000	0.0049999046836213985	3.14736843815965e-50	-2.1721392458666164e-18	4.772833023506333e-8	3.4837593869206866e-16	9.023768996436775e-8	-1.9406982217846806e-20	7.357596120349159e-22	1.0988452414774484e-10	1.99784280775991e-10	4.62873761417557e-9
59200000	0.0049999046836213985	3.14736843815965e-50	-2.1721392458666164e-18	4.772833023506333e-8	3.4837593869206866e-16	9.023768996436775e-8	-1.9406982069833502e-20	7.357596120349159e-22	1.0988452414774484e-10	1.99784280775991e-10	4.62873761417557e-9
59300000	0.0049999046836213985	3.14736843815965e-50	-2.1721392458666164e-18	4.772833023506333e-8	3.4837593869206866e-16	9.023768996436775e-8	-1.9406981921820197e-20	7.357596120349159e-22	1.0988452414774484e-10	1.99784280775991e-10	4.62873761417557e-9
59400000	0.0049999046836213985	3.14736843815965e-50	-2.1721392458666164e-18	4.772833023506333e-8	3.4837593869206866e-16	9.023768996436775e-8	-1.940698177380689e-20	7.357596120349159e-22	1.0988452414774484e-10	1.99784280775991e-10	4.62873761417557e-9
59500000	0.0049999046836213985	3.14736843815965e-50	-2.1721392458666164e-18	4.772833023506333e-8	3.4837593869206866e-16	9.023768996436775e-8	-1.9406981625793586e-20	7.357596120349159e-22	1.0988452414774484e-10	1.99784280775991e-10	4.62873761417557e-9
59600000	0.0049999046836213985	3.14736843815965e-50	-2.1721392458666164e-18	4.772833023506333e-8	3.4837593869206866e-16	9.023768996436775e-8	-1.940698147778028e-20	7.357596120349158e-22	1.0988452414774484e-10	1.99784280775991e-10	4.62873761417557e-9
59700000	0.0049999046836213985	3.14736843815965e-50	-2.1721392458666164e-18	4.772833023506333e-8	3.4837593869206866e-16	9.023768996436775e-8	-1.9406981329766977e-20	7.357596120349158e-22	1.0988452414774484e-10	1.99784280775991e-10	4.62873761417557e-9
59800000	0.0049999046836213985	3.14736843815965e-50	-2.1721392458666164e-18	4.772833023506333e-8	3.4837593869206866e-16	9.023768996436775e-8	-1.940698118175367e-20	7.357596120349158e-22	1.0988452414774484e-10	1.99784280775991e-10	4.62873761417557e-9
59900000	0.0049999046836213985	3.14736843815965e-50	-2.1721392458666164e-18	4.772833023506333e-8	3.4837593869206866e-16	9.023768996436775e-8	-1.9406981033740365e-20	7.357596120349158e-22	1.0988452414774484e-10	1.99784280775991e-10	4.62873761417557e-9
60000000	0.0049999046836213985	3.14736843815965e-50	-2.1721392458666164e-18	4.772833023506333e-8	3.4837593869206866e-16	9.023768996436775e-8	-1.940698088572706e-20	7.357596120349158e-22	1.0988452414774484e-10	1.99784280775991e-10	4.62873761417557e-9
60100000	0.0049999046836213985	3.14736843815965e-50	-2.1721392458666164e-18	4.772833023506333e-8	3.4837593869206866e-16	9.023768996436775e-8	-1.9406980737713756e-20	7.357596120349158e-22	1.0988452414774484e-10	1.99784280775991e-10	4.62873761417557e-9
60200000	0.0049999046836213985	3.14736843815965e-50	-2.1721392458666164e-18	4.772833023506333e-8	3.4837593869206866e-16	9.023768996436775e-8	-1.940698058970045e-20	7.357596120349158e-22	1.0988452414774484e-10	1.99784280775991e-10	4.62873761417557e-9
60300000	0.0049999046836213985	3.14736843815965e-50	-2.1721392458666164e-18	4.772833023506333e-8	3.4837593869206866e-16	9.023768996436775e-8	-1.9406980441687144e-20	7.357596120349158e-22	1.0988452414774484e-10	1.99784280775991e-10	4.62873761417557e-9
60400000	0.0049999046836213985	3.14736843815965e-50	-2.1721392458666164e-18	4.772833023506333e-8	3.4837593869206866e-16	9.023768996436775e-8	-1.940698029367384e-20	7.357596120349158e-22	1.0988452414774484e-10	1.99784280775991e-10	4.62873761417557e-9
60500000	0.0049999046836213985	3.14736843815965e-50	-2.1721392458666164e-18	4.772833023506333e-8	3.4837593869206866e-16	9.023768996436775e-8	-1.9406980145660532e-20	7.357596120349158e-22	1.0988452414774484e-10	1.99784280775991e-10	4.62873761417557e-9
60600000	0.0049999046836213985	3.14736843815965e-50	-2.1721392458666164e-18	4.772833023506334e-8	3.4837593869206866e-16	9.023768996436775e-8	-1.9406979997647228e-20	7.357596120349158e-22	1.0988452414774484e-10	1.99784280775991e-10	4.62873761417557e-9
60700000	0.0049999046836213985	3.14736843815965e-50	-2.1721392458666164e-18	4.772833023506334e-8	3.4837593869206866e-16	9.023768996436775e-8	-1.9406979849633923e-20	7.357596120349158e-22	1.0988452414774484e-10	1.99784280775991e-10	4.62873761417557e-9
60800000	0.0049999046836213985	3.14736843815965e-50	-2.1721392458666164e-18	4.772833023506334e-8	3.4837593869206866e-16	9.023768996436775e-8	-1.940697970162062e-20	7.357596120349158e-22	1.0988452414774484e-10	1.99784280775991e-10	4.62873761417557e-9
60900000	0.0049999046836213985	3.14736843815965e-50	-2.1721392458666164e-18	4.772833023506334e-8	3.4837593869206866e-16	9.023768996436775e-8	-1.9406979553607312e-20	7.357596120349158e-22	1.0988452414774484e-10	1.9978428077599103e-10	4.62873761417557e-9
61000000	0.0049999046836213985	3.14736843815965e-50	-2.1721392458666164e-18	4.772833023506334e-8	3.4837593869206866e-16	9.023768996436775e-8	-1.9406979405594007e-20	7.357596120349158e-22	1.0988452414774484e-10	1.9978428077599103e-10	4.62873761417557e-9
61100000	0.0049999046836213985	3.14736843815965e-50	-2.1721392458666164e-18	4.772833023506334e-8	3.4837593869206866e-16	9.023768996436775e-8	-1.9406979257580703e-20	7.357596120349158e-22	1.0988452414774484e-10	1.9978428077599103e-10	4.62873761417557e-9
61200000	0.0049999046836213985	3.14736843815965e-50	-2.1721392458666164e-18	4.772833023506334e-8	3.4837593869206866e-16	9.023768996436775e-8	-1.9406979109567395e-20	7.357596120349158e-22	1.0988452414774484e-10	1.9978428077599103e-10	4.62873761417557e-9
61300000	0.0049999046836213985	3.14736843815965e-50	-2.1721392458666164e-18	4.772833023506334e-8	3.483759386920687e-16	9.023768996436775e-8	-1.940697896155409e-20	7.357596120349158e-22	1.0988452414774484e-10	1.9978428077599103e-10	4.62873761417557e-9
61400000	0.0049999046836213985	3.14736843815965e-50	-2.1721392458666164e-18	4.772833023506334e-8	3.483759386920687e-16	9.023768996436775e-8	-1.9406978813540786e-20	7.357596120349158e-22	1.0988452414774484e-10	1.9978428077599103e-10	4.62873761417557e-9
61500000	0.0049999046836213985	3.14736843815965e-50	-2.1721392458666164e-18	4.772833023506334e-8	3.483759386920687e-16	9.023768996436776e-8	-1.9406978665527482e-20	7.357596120349158e-22	1.0988452414774484e-10	1.9978428077599103e-10	4.62873761417557e-9
61600000	0.0049999046836213985	3.14736843815965e-50	-2.1721392458666164e-18	4.772833023506334e-8	3.483759386920687e-16	9.023768996436776e-8	-1.9406978517514174e-20	7.357596120349158e-22	1.0988452414774484e-10	1.9978428077599103e-10	4.62873761417557e-9
61700000	0.0049999046836213985	3.14736843815965e-50	-2.1721392458666164e-18	4.772833023506334e-8	3.483759386920687e-16	9.023768996436776e-8	-1.940697836950087e-20	7.357596120349158e-22	1.0988452414774484e-10	1.9978428077599103e-10	4.62873761417557e-9
61800000	0.0049999046836213985	3.14736843815965e-50	-2.1721392458666164e-18	4.772833023506334e-8	3.483759386920687e-16	9.023768996436776e-8	-1.9406978221487566e-20	7.357596120349158e-22	1.0988452414774484e-10	1.9978428077599103e-10	4.62873761417557e-9
61900000	0.0049999046836213985	3.14736843815965e-50	-2.1721392458666164e-18	4.772833023506334e-8	3.483759386920687e-16	9.023768996436776e-8	-1.940697807347426e-20	7.357596120349158e-22	1.0988452414774484e-10	1.9978428077599103e-10	4.628737614175571e-9
62000000	0.0049999046836213985	3.14736843815965e-50	-2.1721392458666164e-18	4.772833023506334e-8	3.483759386920687e-16	9.023768996436776e-8	-1.9406977925460954e-20	7.357596120349158e-22	1.0988452414774484e-10	1.9978428077599103e-10	4.628737614175571e-9
62100000	0.0049999046836213985	3.14736843815965e-50	-2.1721392458666164e-18	4.772833023506334e-8	3.483759386920687e-16	9.023768996436776e-8	-1.940697777744765e-20	7.357596120349158e-22	1.0988452414774484e-10	1.9978428077599103e-10	4.628737614175571e-9
62200000	0.0049999046836213985	3.14736843815965e-50	-2.1721392458666164e-18	4.772833023506334e-8	3.483759386920687e-16	9.023768996436776e-8	-1.9406977629434345e-20	7.357596120349158e-22	1.0988452414774484e-10	1.9978428077599103e-10	4.628737614175571e-9
62300000	0.0049999046836213985	3.14736843815965e-50	-2.1721392458666164e-18	4.772833023506334e-8	3.483759386920687e-16	9.023768996436776e-8	-1.9406977481421037e-20	7.357596120349158e-22	1.0988452414774484e-10	1.9978428077599103e-10	4.628737614175571e-9
62400000	0.0049999046836213985	3.14736843815965e-50	-2.1721392458666164e-18	4.772833023506334e-8	3.483759386920687e-16	9.023768996436776e-8	-1.9406977333407733e-20	7.357596120349158e-22	1.0988452414774484e-10	1.9978428077599103e-10	4.628737614175571e-9
62500000	0.0049999046836213985	3.14736843815965e-50	-2.1721392458666164e-18	4.772833023506334e-8	3.483759386920687e-16	9.023768996436776e-8	-1.940697718539443e-20	7.357596120349158e-22	1.0988452414774484e-10	1.9978428077599103e-10	4.628737614175571e-9
62600000	0.0049999046836213985	3.14736843815965e-50	-2.1721392458666164e-18	4.772833023506334e-8	3.483759386920687e-16	9.023768996436776e-8	-1.9406977037381124e-20	7.357596120349158e-22	1.0988452414774484e-10	1.9978428077599103e-10	4.628737614175571e-9
62700000	0.0049999046836213985	3.14736843815965e-50	-2.1721392458666164e-18	4.772833023506334e-8	3.483759386920687e-16	9.023768996436776e-8	-1.9406976889367817e-20	7.357596120349158e-22	1.0988452414774484e-10	1.9978428077599103e-10	4.628737614175571e-9
62800000	0.0049999046836213985	3.14736843815965e-50	-2.1721392458666164e-18	4.772833023506334e-8	3.483759386920687e-16	9.023768996436776e-8	-1.9406976741354512e-20	7.357596120349158e-22	1.0988452414774484e-10	1.9978428077599103e-10	4.628737614175571e-9
62900000	0.0049999046836213985	3.14736843815965e-50	-2.1721392458666164e-18	4.772833023506334e-8	3.483759386920687e-16	9.023768996436776e-8	-1.9406976593341208e-20	7.357596120349158e-22	1.0988452414774484e-10	1.9978428077599103e-10	4.628737614175571e-9
63000000	0.0049999046836213985	3.14736843815965e-50	-2.1721392458666164e-18	4.772833023506334e-8	3.483759386920687e-16	9.023768996436776e-8	-1.94069764453279e-20	7.357596120349158e-22	1.0988452414774484e-10	1.9978428077599103e-10	4.628737614175571e-9
63100000	0.0049999046836213985	3.14736843815965e-50	-2.1721392458666164e-18	4.772833023506334e-8	3.483759386920687e-16	9.023768996436776e-8	-1.9406976297314596e-20	7.357596120349158e-22	1.0988452414774484e-10	1.9978428077599103e-10	4.628737614175571e-9
63200000	0.0049999046836213985	3.14736843815965e-50	-2.1721392458666164e-18	4.772833023506334e-8	3.483759386920687e-16	9.023768996436776e-8	-1.9406976149301292e-20	7.357596120349158e-22	1.0988452414774484e-10	1.9978428077599103e-10	4.628737614175571e-9
63300000	0.0049999046836213985	3.14736843815965e-50	-2.1721392458666164e-18	4.772833023506334e-8	3.483759386920687e-16	9.023768996436776e-8	-1.9406976001287987e-20	7.357596120349158e-22	1.0988452414774484e-10	1.9978428077599103e-10	4.628737614175571e-9
63400000	0.0049999046836213985	3.14736843815965e-50	-2.1721392458666164e-18	4.772833023506334e-8	3.483759386920687e-16	9.023768996436776e-8	-1.940697585327468e-20	7.357596120349158e-22	1.0988452414774484e-10	1.9978428077599103e-10	4.628737614175571e-9
63500000	0.0049999046836213985	3.14736843815965e-50	-2.1721392458666164e-18	4.772833023506334e-8	3.483759386920687e-16	9.023768996436776e-8	-1.9406975705261375e-20	7.357596120349158e-22	1.0988452414774484e-10	1.9978428077599103e-10	4.628737614175571e-9
63600000	0.0049999046836213985	3.14736843815965e-50	-2.1721392458666164e-18	4.772833023506334e-8	3.483759386920687e-16	9.023768996436776e-8	-1.940697555724807e-20	7.357596120349158e-22	1.0988452414774484e-10	1.9978428077599103e-10	4.628737614175571e-9
63700000	0.0049999046836213985	3.14736843815965e-50	-2.1721392458666164e-18	4.772833023506334e-8	3.483759386920687e-16	9.023768996436776e-8	-1.9406975409234763e-20	7.357596120349158e-22	1.0988452414774484e-10	1.9978428077599103e-10	4.628737614175571e-9
63800000	0.0049999046836213985	3.14736843815965e-50	-2.1721392458666164e-18	4.772833023506334e-8	3.483759386920687e-16	9.023768996436776e-8	-1.940697526122146e-20	7.357596120349158e-22	1.0988452414774484e-10	1.9978428077599103e-10	4.628737614175571e-9
63900000	0.0049999046836213985	3.14736843815965e-50	-2.1721392458666164e-18	4.772833023506334e-8	3.483759386920687e-16	9.023768996436776e-8	-1.9406975113208154e-20	7.357596120349158e-22	1.0988452414774484e-10	1.9978428077599103e-10	4.628737614175571e-9
64000000	0.0049999046836213985	3.14736843815965e-50	-2.1721392458666164e-18	4.772833023506334e-8	3.483759386920687e-16	9.023768996436776e-8	-1.940697496519485e-20	7.357596120349158e-22	1.0988452414774484e-10	1.9978428077599103e-10	4.628737614175571e-9
64100000	0.0049999046836213985	3.14736843815965e-50	-2.1721392458666164e-18	4.772833023506334e-8	3.483759386920687e-16	9.023768996436776e-8	-1.9406974817181543e-20	7.357596120349158e-22	1.0988452414774484e-10	1.9978428077599103e-10	4.628737614175571e-9
64200000	0.0049999046836213985	3.14736843815965e-50	-2.1721392458666164e-18	4.772833023506334e-8	3.483759386920687e-16	9.023768996436776e-8	-1.9406974669168238e-20	7.357596120349158e-22	1.0988452414774484e-10	1.9978428077599103e-10	4.628737614175571e-9
64300000	0.0049999046836213985	3.14736843815965e-50	-2.1721392458666164e-18	4.772833023506334e-8	3.483759386920687e-16	9.023768996436776e-8	-1.9406974521154934e-20	7.357596120349158e-22	1.0988452414774484e-10	1.9978428077599103e-10	4.628737614175571e-9
64400000	0.0049999046836213985	3.14736843815965e-50	-2.1721392458666164e-18	4.772833023506334e-8	3.483759386920687e-16	9.023768996436776e-8	-1.9406974373141626e-20	7.357596120349158e-22	1.0988452414774484e-10	1.9978428077599103e-10	4.628737614175571e-9
64500000	0.0049999046836213985	3.14736843815965e-50	-2.1721392458666164e-18	4.772833023506334e-8	3.483759386920687e-16	9.023768996436776e-8	-1.9406974225128322e-20	7.357596120349158e-22	1.0988452414774484e-10	1.9978428077599103e-10	4.628737614175571e-9
64600000	0.0049999046836213985	3.14736843815965e-50	-2.1721392458666164e-18	4.772833023506334e-8	3.483759386920687e-16	9.023768996436776e-8	-1.9406974077115017e-20	7.357596120349158e-22	1.0988452414774484e-10	1.9978428077599103e-10	4.628737614175571e-9
64700000	0.0049999046836213985	3.14736843815965e-50	-2.1721392458666164e-18	4.772833023506334e-8	3.483759386920687e-16	9.023768996436776e-8	-1.9406973929101713e-20	7.357596120349158e-22	1.0988452414774484e-10	1.9978428077599103e-10	4.628737614175571e-9
64800000	0.0049999046836213985	3.14736843815965e-50	-2.1721392458666164e-18	4.772833023506334e-8	3.483759386920687e-16	9.023768996436776e-8	-1.9406973781088406e-20	7.357596120349158e-22	1.0988452414774484e-10	1.9978428077599103e-10	4.628737614175571e-9
64900000	0.0049999046836213985	3.14736843815965e-50	-2.1721392458666164e-18	4.772833023506334e-8	3.483759386920687e-16	9.023768996436776e-8	-1.94069736330751e-20	7.357596120349158e-22	1.0988452414774484e-10	1.9978428077599103e-10	4.628737614175571e-9
65000000	0.0049999046836213985	3.14736843815965e-50	-2.1721392458666164e-18	4.772833023506334e-8	3.483759386920687e-16	9.023768996436776e-8	-1.9406973485061797e-20	7.357596120349158e-22	1.0988452414774484e-10	1.9978428077599103e-10	4.628737614175571e-9
65100000	0.0049999046836213985	3.14736843815965e-50	-2.1721392458666164e-18	4.772833023506334e-8	3.483759386920687e-16	9.023768996436776e-8	-1.9406973337048492e-20	7.357596120349158e-22	1.0988452414774484e-10	1.9978428077599103e-10	4.628737614175571e-9
65200000	0.0049999046836213985	3.14736843815965e-50	-2.1721392458666164e-18	4.772833023506334e-8	3.483759386920687e-16	9.023768996436776e-8	-1.9406973189035185e-20	7.357596120349158e-22	1.0988452414774484e-10	1.9978428077599103e-10	4.628737614175571e-9
65300000	0.0049999046836213985	3.14736843815965e-50	-2.1721392458666164e-18	4.772833023506334e-8	3.483759386920687e-16	9.023768996436776e-8	-1.940697304102188e-20	7.357596120349158e-22	1.0988452414774484e-10	1.9978428077599103e-10	4.628737614175571e-9
65400000	0.0049999046836213985	3.14736843815965e-50	-2.1721392458666164e-18	4.772833023506334e-8	3.483759386920687e-16	9.023768996436776e-8	-1.9406972893008576e-20	7.357596120349158e-22	1.0988452414774484e-10	1.9978428077599103e-10	4.628737614175571e-9
65500000	0.0049999046836213985	3.14736843815965e-50	-2.1721392458666164e-18	4.772833023506334e-8	3.483759386920687e-16	9.023768996436776e-8	-1.940697274499527e-20	7.357596120349158e-22	1.0988452414774484e-10	1.9978428077599103e-10	4.628737614175571e-9
65600000	0.0049999046836213985	3.14736843815965e-50	-2.1721392458666164e-18	4.772833023506334e-8	3.483759386920687e-16	9.023768996436776e-8	-1.9406972596981964e-20	7.357596120349158e-22	1.0988452414774484e-10	1.9978428077599103e-10	4.628737614175571e-9
65700000	0.0049999046836213985	3.14736843815965e-50	-2.1721392458666164e-18	4.772833023506334e-8	3.483759386920687e-16	9.023768996436776e-8	-1.940697244896866e-20	7.357596120349158e-22	1.0988452414774484e-10	1.9978428077599103e-10	4.628737614175571e-9
65800000	0.0049999046836213985	3.14736843815965e-50	-2.1721392458666164e-18	4.772833023506334e-8	3.483759386920687e-16	9.023768996436776e-8	-1.9406972300955355e-20	7.357596120349158e-22	1.0988452414774484e-10	1.9978428077599103e-10	4.628737614175571e-9
65900000	0.0049999046836213985	3.14736843815965e-50	-2.1721392458666164e-18	4.772833023506334e-8	3.483759386920687e-16	9.023768996436776e-8	-1.9406972152942048e-20	7.357596120349158e-22	1.0988452414774484e-10	1.9978428077599103e-10	4.628737614175571e-9
66000000	0.0049999046836213985	3.14736843815965e-50	-2.1721392458666164e-18	4.772833023506334e-8	3.483759386920687e-16	9.023768996436776e-8	-1.9406972004928743e-20	7.357596120349158e-22	1.0988452414774484e-10	1.9978428077599103e-10	4.628737614175571e-9
66100000	0.0049999046836213985	3.14736843815965e-50	-2.1721392458666164e-18	4.772833023506334e-8	3.483759386920687e-16	9.023768996436776e-8	-1.940697185691544e-20	7.357596120349158e-22	1.0988452414774484e-10	1.9978428077599103e-10	4.628737614175571e-9
66200000	0.0049999046836213985	3.14736843815965e-50	-2.1721392458666164e-18	4.772833023506334e-8	3.483759386920687e-16	9.023768996436776e-8	-1.940697170890213e-20	7.357596120349158e-22	1.0988452414774484e-10	1.9978428077599103e-10	4.628737614175571e-9
66300000	0.0049999046836213985	3.14736843815965e-50	-2.1721392458666164e-18	4.772833023506334e-8	3.483759386920687e-16	9.023768996436776e-8	-1.9406971560888827e-20	7.357596120349158e-22	1.0988452414774484e-10	1.9978428077599103e-10	4.628737614175571e-9
66400000	0.0049999046836213985	3.14736843815965e-50	-2.1721392458666164e-18	4.772833023506334e-8	3.483759386920687e-16	9.023768996436776e-8	-1.9406971412875523e-20	7.357596120349158e-22	1.0988452414774484e-10	1.9978428077599103e-10	4.628737614175571e-9
66500000	0.0049999046836213985	3.14736843815965e-50	-2.1721392458666164e-18	4.772833023506334e-8	3.483759386920687e-16	9.023768996436776e-8	-1.9406971264862218e-20	7.357596120349158e-22	1.0988452414774484e-10	1.9978428077599103e-10	4.628737614175571e-9
66600000	0.0049999046836213985	3.14736843815965e-50	-2.1721392458666164e-18	4.772833023506334e-8	3.483759386920687e-16	9.023768996436776e-8	-1.940697111684891e-20	7.357596120349158e-22	1.0988452414774484e-10	1.9978428077599103e-10	4.628737614175571e-9
66700000	0.0049999046836213985	3.14736843815965e-50	-2.1721392458666164e-18	4.772833023506334e-8	3.483759386920687e-16	9.023768996436776e-8	-1.9406970968835606e-20	7.357596120349158e-22	1.0988452414774484e-10	1.9978428077599103e-10	4.628737614175571e-9
66800000	0.0049999046836213985	3.14736843815965e-50	-2.1721392458666164e-18	4.772833023506334e-8	3.483759386920687e-16	9.023768996436776e-8	-1.9406970820822302e-20	7.357596120349158e-22	1.0988452414774484e-10	1.9978428077599103e-10	4.628737614175571e-9
66900000	0.0049999046836213985	3.14736843815965e-50	-2.1721392458666164e-18	4.772833023506334e-8	3.483759386920687e-16	9.023768996436776e-8	-1.9406970672808994e-20	7.357596120349158e-22	1.0988452414774484e-10	1.9978428077599103e-10	4.628737614175571e-9
67000000	0.0049999046836213985	3.14736843815965e-50	-2.1721392458666164e-18	4.772833023506334e-8	3.483759386920687e-16	9.023768996436776e-8	-1.940697052479569e-20	7.357596120349158e-22	1.0988452414774484e-10	1.9978428077599103e-10	4.628737614175571e-9
67100000	0.0049999046836213985	3.14736843815965e-50	-2.1721392458666164e-18	4.772833023506334e-8	3.483759386920687e-16	9.023768996436776e-8	-1.9406970376782386e-20	7.357596120349158e-22	1.0988452414774484e-10	1.9978428077599103e-10	4.628737614175571e-9
67200000	0.0049999046836213985	3.14736843815965e-50	-2.1721392458666164e-18	4.772833023506334e-8	3.483759386920687e-16	9.023768996436776e-8	-1.940697022876908e-20	7.357596120349158e-22	1.0988452414774484e-10	1.9978428077599103e-10	4.628737614175571e-9
67300000	0.0049999046836213985	3.14736843815965e-50	-2.1721392458666164e-18	4.772833023506334e-8	3.483759386920687e-16	9.023768996436776e-8	-1.9406970080755774e-20	7.357596120349158e-22	1.0988452414774484e-10	1.9978428077599103e-10	4.628737614175571e-9
67400000	0.0049999046836213985	3.14736843815965e-50	-2.1721392458666164e-18	4.772833023506334e-8	3.483759386920687e-16	9.023768996436776e-8	-1.940696993274247e-20	7.357596120349158e-22	1.0988452414774484e-10	1.9978428077599103e-10	4.628737614175571e-9
67500000	0.0049999046836213985	3.14736843815965e-50	-2.1721392458666164e-18	4.772833023506334e-8	3.483759386920687e-16	9.023768996436776e-8	-1.9406969784729165e-20	7.357596120349158e-22	1.0988452414774484e-10	1.9978428077599103e-10	4.628737614175571e-9
67600000	0.0049999046836213985	3.14736843815965e-50	-2.1721392458666164e-18	4.772833023506334e-8	3.483759386920687e-16	9.023768996436776e-8	-1.9406969636715857e-20	7.357596120349158e-22	1.0988452414774484e-10	1.9978428077599103e-10	4.628737614175571e-9
67700000	0.0049999046836213985	3.14736843815965e-50	-2.1721392458666164e-18	4.772833023506334e-8	3.483759386920687e-16	9.023768996436776e-8	-1.9406969488702553e-20	7.357596120349158e-22	1.0988452414774484e-10	1.9978428077599103e-10	4.628737614175571e-9
67800000	0.0049999046836213985	3.14736843815965e-50	-2.1721392458666164e-18	4.772833023506334e-8	3.483759386920687e-16	9.023768996436776e-8	-1.940696934068925e-20	7.357596120349158e-22	1.0988452414774484e-10	1.9978428077599103e-10	4.628737614175571e-9
67900000	0.0049999046836213985	3.14736843815965e-50	-2.1721392458666164e-18	4.772833023506334e-8	3.483759386920687e-16	9.023768996436776e-8	-1.9406969192675944e-20	7.357596120349158e-22	1.0988452414774484e-10	1.9978428077599103e-10	4.628737614175571e-9
68000000	0.0049999046836213985	3.14736843815965e-50	-2.1721392458666164e-18	4.772833023506334e-8	3.483759386920687e-16	9.023768996436776e-8	-1.9406969044662637e-20	7.357596120349158e-22	1.0988452414774484e-10	1.9978428077599103e-10	4.628737614175571e-9
68100000	0.0049999046836213985	3.14736843815965e-50	-2.1721392458666164e-18	4.772833023506334e-8	3.483759386920687e-16	9.023768996436776e-8	-1.9406968896649332e-20	7.357596120349158e-22	1.0988452414774484e-10	1.9978428077599103e-10	4.628737614175571e-9
68200000	0.0049999046836213985	3.14736843815965e-50	-2.1721392458666164e-18	4.772833023506334e-8	3.483759386920687e-16	9.023768996436776e-8	-1.9406968748636028e-20	7.357596120349158e-22	1.0988452414774484e-10	1.9978428077599103e-10	4.628737614175571e-9
68300000	0.0049999046836213985	3.14736843815965e-50	-2.1721392458666164e-18	4.772833023506334e-8	3.483759386920687e-16	9.023768996436776e-8	-1.9406968600622723e-20	7.357596120349158e-22	1.0988452414774484e-10	1.9978428077599103e-10	4.628737614175571e-9
68400000	0.0049999046836213985	3.14736843815965e-50	-2.1721392458666164e-18	4.772833023506334e-8	3.483759386920687e-16	9.023768996436776e-8	-1.9406968452609416e-20	7.357596120349158e-22	1.0988452414774484e-10	1.9978428077599103e-10	4.628737614175571e-9
68500000	0.0049999046836213985	3.14736843815965e-50	-2.1721392458666164e-18	4.772833023506334e-8	3.483759386920687e-16	9.023768996436776e-8	-1.940696830459611e-20	7.357596120349158e-22	1.0988452414774484e-10	1.9978428077599103e-10	4.628737614175571e-9
68600000	0.0049999046836213985	3.14736843815965e-50	-2.1721392458666164e-18	4.772833023506334e-8	3.483759386920687e-16	9.023768996436776e-8	-1.9406968156582807e-20	7.357596120349158e-22	1.0988452414774484e-10	1.9978428077599103e-10	4.628737614175571e-9
68700000	0.0049999046836213985	3.14736843815965e-50	-2.1721392458666164e-18	4.772833023506334e-8	3.483759386920687e-16	9.023768996436776e-8	-1.94069680085695e-20	7.357596120349158e-22	1.0988452414774484e-10	1.9978428077599103e-10	4.628737614175571e-9
68800000	0.0049999046836213985	3.14736843815965e-50	-2.1721392458666164e-18	4.772833023506334e-8	3.483759386920687e-16	9.023768996436776e-8	-1.9406967860556195e-20	7.357596120349158e-22	1.0988452414774484e-10	1.9978428077599103e-10	4.628737614175571e-9
68900000	0.0049999046836213985	3.14736843815965e-50	-2.1721392458666164e-18	4.772833023506334e-8	3.483759386920687e-16	9.023768996436776e-8	-1.940696771254289e-20	7.357596120349158e-22	1.0988452414774484e-10	1.9978428077599103e-10	4.628737614175571e-9
69000000	0.0049999046836213985	3.14736843815965e-50	-2.1721392458666164e-18	4.772833023506334e-8	3.483759386920687e-16	9.023768996436776e-8	-1.9406967564529586e-20	7.357596120349158e-22	1.0988452414774484e-10	1.9978428077599103e-10	4.628737614175571e-9
69100000	0.0049999046836213985	3.1473684381596504e-50	-2.1721392458666164e-18	4.772833023506334e-8	3.483759386920687e-16	9.023768996436776e-8	-1.940696741651628e-20	7.357596120349158e-22	1.0988452414774484e-10	1.9978428077599103e-10	4.628737614175571e-9
69200000	0.0049999046836213985	3.1473684381596504e-50	-2.1721392458666164e-18	4.772833023506334e-8	3.483759386920687e-16	9.023768996436776e-8	-1.9406967268502974e-20	7.357596120349158e-22	1.0988452414774484e-10	1.9978428077599103e-10	4.628737614175571e-9
69300000	0.0049999046836213985	3.1473684381596504e-50	-2.1721392458666164e-18	4.772833023506334e-8	3.483759386920687e-16	9.023768996436776e-8	-1.940696712048967e-20	7.357596120349158e-22	1.0988452414774484e-10	1.9978428077599103e-10	4.628737614175571e-9
69400000	0.0049999046836213985	3.1473684381596504e-50	-2.1721392458666164e-18	4.772833023506334e-8	3.483759386920687e-16	9.023768996436776e-8	-1.9406966972476363e-20	7.357596120349158e-22	1.0988452414774484e-10	1.9978428077599103e-10	4.628737614175571e-9
69500000	0.0049999046836213985	3.1473684381596504e-50	-2.1721392458666164e-18	4.772833023506334e-8	3.483759386920687e-16	9.023768996436776e-8	-1.9406966824463058e-20	7.357596120349158e-22	1.0988452414774484e-10	1.9978428077599103e-10	4.628737614175571e-9
69600000	0.0049999046836213985	3.1473684381596504e-50	-2.1721392458666164e-18	4.772833023506334e-8	3.483759386920687e-16	9.023768996436776e-8	-1.9406966676449754e-20	7.357596120349158e-22	1.0988452414774484e-10	1.9978428077599103e-10	4.628737614175571e-9
69700000	0.0049999046836213985	3.1473684381596504e-50	-2.1721392458666164e-18	4.772833023506334e-8	3.483759386920687e-16	9.023768996436776e-8	-1.940696652843645e-20	7.357596120349158e-22	1.0988452414774484e-10	1.9978428077599103e-10	4.628737614175571e-9
69800000	0.0049999046836213985	3.1473684381596504e-50	-2.1721392458666164e-18	4.772833023506334e-8	3.483759386920687e-16	9.023768996436776e-8	-1.9406966380423142e-20	7.357596120349158e-22	1.0988452414774485e-10	1.9978428077599103e-10	4.628737614175571e-9
69900000	0.0049999046836213985	3.1473684381596504e-50	-2.1721392458666164e-18	4.772833023506334e-8	3.483759386920687e-16	9.023768996436776e-8	-1.9406966232409837e-20	7.357596120349158e-22	1.0988452414774485e-10	1.9978428077599103e-10	4.628737614175571e-9
70000000	0.0049999046836213985	3.1473684381596504e-50	-2.1721392458666164e-18	4.772833023506334e-8	3.483759386920687e-16	9.023768996436776e-8	-1.9406966084396533e-20	7.357596120349158e-22	1.0988452414774485e-10	1.9978428077599103e-10	4.628737614175571e-9
70100000	0.0049999046836213985	3.1473684381596504e-50	-2.1721392458666164e-18	4.772833023506334e-8	3.483759386920687e-16	9.023768996436776e-8	-1.940696593638323e-20	7.357596120349158e-22	1.0988452414774485e-10	1.9978428077599103e-10	4.628737614175571e-9
70200000	0.0049999046836213985	3.1473684381596504e-50	-2.1721392458666164e-18	4.772833023506334e-8	3.483759386920687e-16	9.023768996436776e-8	-1.940696578836992e-20	7.357596120349158e-22	1.0988452414774485e-10	1.9978428077599103e-10	4.628737614175571e-9
70300000	0.0049999046836213985	3.1473684381596504e-50	-2.1721392458666164e-18	4.772833023506334e-8	3.483759386920687e-16	9.023768996436776e-8	-1.9406965640356617e-20	7.357596120349158e-22	1.0988452414774485e-10	1.9978428077599103e-10	4.628737614175571e-9
70400000	0.0049999046836213985	3.1473684381596504e-50	-2.1721392458666164e-18	4.772833023506334e-8	3.483759386920687e-16	9.023768996436776e-8	-1.9406965492343312e-20	7.357596120349158e-22	1.0988452414774485e-10	1.9978428077599103e-10	4.628737614175571e-9
70500000	0.0049999046836213985	3.1473684381596504e-50	-2.1721392458666164e-18	4.772833023506334e-8	3.483759386920687e-16	9.023768996436776e-8	-1.9406965344330005e-20	7.357596120349158e-22	1.0988452414774485e-10	1.9978428077599103e-10	4.628737614175571e-9
70600000	0.0049999046836213985	3.1473684381596504e-50	-2.1721392458666164e-18	4.772833023506333e-8	3.483759386920687e-16	9.023768996436776e-8	-1.94069651963167e-20	7.357596120349158e-22	1.0988452414774485e-10	1.9978428077599103e-10	4.628737614175571e-9
70700000	0.0049999046836213985	3.1473684381596504e-50	-2.1721392458666164e-18	4.772833023506333e-8	3.483759386920687e-16	9.023768996436776e-8	-1.9406965048303396e-20	7.357596120349158e-22	1.0988452414774485e-10	1.9978428077599103e-10	4.628737614175571e-9
70800000	0.0049999046836213985	3.1473684381596504e-50	-2.1721392458666164e-18	4.772833023506333e-8	3.483759386920687e-16	9.023768996436776e-8	-1.940696490029009e-20	7.357596120349159e-22	1.0988452414774485e-10	1.9978428077599103e-10	4.628737614175571e-9
70900000	0.0049999046836213985	3.1473684381596504e-50	-2.1721392458666164e-18	4.772833023506333e-8	3.483759386920687e-16	9.023768996436776e-8	-1.9406964752276784e-20	7.357596120349159e-22	1.0988452414774485e-10	1.9978428077599103e-10	4.628737614175571e-9
71000000	0.0049999046836213985	3.1473684381596504e-50	-2.1721392458666164e-18	4.772833023506333e-8	3.483759386920687e-16	9.023768996436776e-8	-1.940696460426348e-20	7.357596120349159e-22	1.0988452414774485e-10	1.9978428077599103e-10	4.628737614175571e-9
71100000	0.0049999046836213985	3.1473684381596504e-50	-2.1721392458666164e-18	4.772833023506333e-8	3.483759386920687e-16	9.023768996436776e-8	-1.9406964456250175e-20	7.357596120349159e-22	1.0988452414774485e-10	1.99784280775991e-10	4.628737614175571e-9
71200000	0.0049999046836213985	3.1473684381596504e-50	-2.1721392458666164e-18	4.772833023506333e-8	3.483759386920687e-16	9.023768996436776e-8	-1.9406964308236868e-20	7.357596120349159e-22	1.0988452414774485e-10	1.99784280775991e-10	4.628737614175571e-9
71300000	0.0049999046836213985	3.1473684381596504e-50	-2.1721392458666164e-18	4.772833023506333e-8	3.483759386920687e-16	9.023768996436776e-8	-1.9406964160223563e-20	7.357596120349159e-22	1.0988452414774485e-10	1.99784280775991e-10	4.628737614175571e-9
71400000	0.0049999046836213985	3.1473684381596504e-50	-2.1721392458666164e-18	4.772833023506333e-8	3.483759386920687e-16	9.023768996436776e-8	-1.940696401221026e-20	7.357596120349159e-22	1.0988452414774485e-10	1.99784280775991e-10	4.628737614175571e-9
71500000	0.0049999046836213985	3.1473684381596504e-50	-2.1721392458666164e-18	4.772833023506333e-8	3.483759386920687e-16	9.023768996436776e-8	-1.9406963864196954e-20	7.357596120349159e-22	1.0988452414774485e-10	1.99784280775991e-10	4.628737614175571e-9
71600000	0.0049999046836213985	3.1473684381596504e-50	-2.1721392458666164e-18	4.772833023506333e-8	3.483759386920687e-16	9.023768996436776e-8	-1.9406963716183647e-20	7.357596120349159e-22	1.0988452414774485e-10	1.99784280775991e-10	4.628737614175571e-9
71700000	0.0049999046836213985	3.1473684381596504e-50	-2.1721392458666164e-18	4.772833023506333e-8	3.483759386920687e-16	9.023768996436776e-8	-1.9406963568170343e-20	7.357596120349159e-22	1.0988452414774485e-10	1.99784280775991e-10	4.628737614175571e-9
71800000	0.0049999046836213985	3.1473684381596504e-50	-2.1721392458666164e-18	4.772833023506333e-8	3.483759386920687e-16	9.023768996436776e-8	-1.9406963420157038e-20	7.357596120349159e-22	1.0988452414774485e-10	1.99784280775991e-10	4.628737614175571e-9
71900000	0.0049999046836213985	3.1473684381596504e-50	-2.1721392458666164e-18	4.772833023506333e-8	3.483759386920687e-16	9.023768996436776e-8	-1.9406963272143734e-20	7.357596120349159e-22	1.0988452414774485e-10	1.99784280775991e-10	4.628737614175571e-9
72000000	0.0049999046836213985	3.1473684381596504e-50	-2.1721392458666164e-18	4.772833023506333e-8	3.483759386920687e-16	9.023768996436776e-8	-1.9406963124130426e-20	7.357596120349159e-22	1.0988452414774485e-10	1.99784280775991e-10	4.628737614175571e-9
72100000	0.0049999046836213985	3.1473684381596504e-50	-2.1721392458666164e-18	4.772833023506333e-8	3.483759386920687e-16	9.023768996436776e-8	-1.9406962976117122e-20	7.357596120349159e-22	1.0988452414774485e-10	1.99784280775991e-10	4.628737614175571e-9
72200000	0.0049999046836213985	3.1473684381596504e-50	-2.1721392458666164e-18	4.772833023506333e-8	3.483759386920687e-16	9.023768996436776e-8	-1.9406962828103817e-20	7.357596120349159e-22	1.0988452414774485e-10	1.99784280775991e-10	4.628737614175571e-9
72300000	0.0049999046836213985	3.1473684381596504e-50	-2.1721392458666164e-18	4.772833023506333e-8	3.483759386920687e-16	9.023768996436776e-8	-1.940696268009051e-20	7.357596120349159e-22	1.0988452414774485e-10	1.99784280775991e-10	4.628737614175571e-9
72400000	0.0049999046836213985	3.1473684381596504e-50	-2.1721392458666164e-18	4.772833023506333e-8	3.483759386920687e-16	9.023768996436776e-8	-1.9406962532077206e-20	7.357596120349159e-22	1.0988452414774485e-10	1.99784280775991e-10	4.628737614175571e-9
72500000	0.0049999046836213985	3.1473684381596504e-50	-2.1721392458666164e-18	4.772833023506333e-8	3.483759386920687e-16	9.023768996436776e-8	-1.94069623840639e-20	7.357596120349159e-22	1.0988452414774485e-10	1.99784280775991e-10	4.628737614175571e-9
72600000	0.0049999046836213985	3.1473684381596504e-50	-2.1721392458666164e-18	4.772833023506333e-8	3.483759386920687e-16	9.023768996436776e-8	-1.9406962236050597e-20	7.357596120349159e-22	1.0988452414774485e-10	1.99784280775991e-10	4.628737614175571e-9
72700000	0.0049999046836213985	3.1473684381596504e-50	-2.1721392458666164e-18	4.772833023506333e-8	3.483759386920687e-16	9.023768996436776e-8	-1.940696208803729e-20	7.357596120349159e-22	1.0988452414774485e-10	1.99784280775991e-10	4.628737614175571e-9
72800000	0.0049999046836213985	3.1473684381596504e-50	-2.1721392458666164e-18	4.772833023506333e-8	3.483759386920687e-16	9.023768996436776e-8	-1.9406961940023985e-20	7.357596120349159e-22	1.0988452414774485e-10	1.99784280775991e-10	4.628737614175571e-9
72900000	0.0049999046836213985	3.1473684381596504e-50	-2.1721392458666164e-18	4.772833023506333e-8	3.483759386920687e-16	9.023768996436776e-8	-1.940696179201068e-20	7.357596120349159e-22	1.0988452414774485e-10	1.99784280775991e-10	4.628737614175571e-9
73000000	0.0049999046836213985	3.1473684381596504e-50	-2.1721392458666164e-18	4.772833023506333e-8	3.483759386920687e-16	9.023768996436776e-8	-1.9406961643997373e-20	7.357596120349159e-22	1.0988452414774485e-10	1.99784280775991e-10	4.628737614175571e-9
73100000	0.0049999046836213985	3.147368438159651e-50	-2.1721392458666164e-18	4.772833023506333e-8	3.483759386920687e-16	9.023768996436776e-8	-1.9406961495984068e-20	7.357596120349159e-22	1.0988452414774485e-10	1.99784280775991e-10	4.628737614175571e-9
73200000	0.0049999046836213985	3.147368438159651e-50	-2.1721392458666164e-18	4.772833023506333e-8	3.483759386920687e-16	9.023768996436776e-8	-1.9406961347970764e-20	7.357596120349159e-22	1.0988452414774485e-10	1.99784280775991e-10	4.628737614175571e-9
73300000	0.0049999046836213985	3.147368438159651e-50	-2.1721392458666164e-18	4.772833023506333e-8	3.483759386920687e-16	9.023768996436776e-8	-1.940696119995746e-20	7.357596120349159e-22	1.0988452414774485e-10	1.99784280775991e-10	4.628737614175571e-9
73400000	0.0049999046836213985	3.147368438159651e-50	-2.1721392458666164e-18	4.772833023506333e-8	3.483759386920687e-16	9.023768996436776e-8	-1.9406961051944152e-20	7.357596120349159e-22	1.0988452414774485e-10	1.99784280775991e-10	4.628737614175571e-9
73500000	0.0049999046836213985	3.147368438159651e-50	-2.1721392458666164e-18	4.772833023506333e-8	3.483759386920687e-16	9.023768996436776e-8	-1.9406960903930848e-20	7.357596120349159e-22	1.0988452414774485e-10	1.99784280775991e-10	4.628737614175571e-9
73600000	0.0049999046836213985	3.147368438159651e-50	-2.1721392458666164e-18	4.772833023506333e-8	3.483759386920687e-16	9.023768996436776e-8	-1.9406960755917543e-20	7.357596120349159e-22	1.0988452414774485e-10	1.99784280775991e-10	4.628737614175571e-9
73700000	0.0049999046836213985	3.147368438159651e-50	-2.1721392458666164e-18	4.772833023506333e-8	3.483759386920687e-16	9.023768996436776e-8	-1.9406960607904236e-20	7.357596120349159e-22	1.0988452414774485e-10	1.99784280775991e-10	4.628737614175571e-9
73800000	0.0049999046836213985	3.147368438159651e-50	-2.1721392458666164e-18	4.772833023506333e-8	3.483759386920687e-16	9.023768996436776e-8	-1.940696045989093e-20	7.357596120349159e-22	1.0988452414774485e-10	1.99784280775991e-10	4.628737614175571e-9
73900000	0.0049999046836213985	3.147368438159651e-50	-2.1721392458666164e-18	4.772833023506333e-8	3.483759386920687e-16	9.023768996436776e-8	-1.9406960311877627e-20	7.357596120349159e-22	1.0988452414774485e-10	1.99784280775991e-10	4.628737614175571e-9
74000000	0.0049999046836213985	3.147368438159651e-50	-2.1721392458666164e-18	4.772833023506333e-8	3.483759386920687e-16	9.023768996436776e-8	-1.9406960163864323e-20	7.357596120349159e-22	1.0988452414774485e-10	1.99784280775991e-10	4.628737614175571e-9
74100000	0.0049999046836213985	3.147368438159651e-50	-2.1721392458666164e-18	4.772833023506333e-8	3.483759386920687e-16	9.023768996436776e-8	-1.9406960015851015e-20	7.357596120349159e-22	1.0988452414774485e-10	1.99784280775991e-10	4.628737614175571e-9
74200000	0.0049999046836213985	3.147368438159651e-50	-2.1721392458666164e-18	4.772833023506333e-8	3.483759386920687e-16	9.023768996436776e-8	-1.940695986783771e-20	7.357596120349159e-22	1.0988452414774485e-10	1.99784280775991e-10	4.628737614175571e-9
74300000	0.0049999046836213985	3.147368438159651e-50	-2.1721392458666164e-18	4.772833023506333e-8	3.483759386920687e-16	9.023768996436776e-8	-1.9406959719824406e-20	7.357596120349159e-22	1.0988452414774485e-10	1.99784280775991e-10	4.628737614175571e-9
74400000	0.0049999046836213985	3.147368438159651e-50	-2.1721392458666164e-18	4.772833023506333e-8	3.483759386920687e-16	9.023768996436776e-8	-1.94069595718111e-20	7.357596120349159e-22	1.0988452414774485e-10	1.99784280775991e-10	4.628737614175571e-9
74500000	0.0049999046836213985	3.147368438159651e-50	-2.1721392458666164e-18	4.772833023506333e-8	3.483759386920687e-16	9.023768996436776e-8	-1.9406959423797794e-20	7.357596120349159e-22	1.0988452414774485e-10	1.99784280775991e-10	4.628737614175571e-9
74600000	0.0049999046836213985	3.147368438159651e-50	-2.1721392458666164e-18	4.772833023506333e-8	3.483759386920687e-16	9.023768996436776e-8	-1.940695927578449e-20	7.357596120349159e-22	1.0988452414774485e-10	1.99784280775991e-10	4.628737614175571e-9
74700000	0.0049999046836213985	3.147368438159651e-50	-2.1721392458666164e-18	4.772833023506333e-8	3.483759386920687e-16	9.023768996436776e-8	-1.9406959127771186e-20	7.357596120349159e-22	1.0988452414774485e-10	1.99784280775991e-10	4.628737614175571e-9
74800000	0.0049999046836213985	3.147368438159651e-50	-2.1721392458666164e-18	4.772833023506333e-8	3.483759386920687e-16	9.023768996436776e-8	-1.9406958979757878e-20	7.357596120349159e-22	1.0988452414774485e-10	1.99784280775991e-10	4.628737614175571e-9
74900000	0.0049999046836213985	3.147368438159651e-50	-2.1721392458666164e-18	4.772833023506333e-8	3.483759386920687e-16	9.023768996436776e-8	-1.9406958831744574e-20	7.357596120349159e-22	1.0988452414774485e-10	1.99784280775991e-10	4.628737614175571e-9
75000000	0.0049999046836213985	3.147368438159651e-50	-2.1721392458666164e-18	4.772833023506333e-8	3.483759386920687e-16	9.023768996436776e-8	-1.940695868373127e-20	7.357596120349159e-22	1.0988452414774485e-10	1.99784280775991e-10	4.628737614175571e-9
75100000	0.0049999046836213985	3.147368438159651e-50	-2.1721392458666164e-18	4.772833023506333e-8	3.483759386920687e-16	9.023768996436776e-8	-1.9406958535717965e-20	7.357596120349159e-22	1.0988452414774485e-10	1.99784280775991e-10	4.628737614175571e-9
75200000	0.0049999046836213985	3.147368438159651e-50	-2.1721392458666164e-18	4.772833023506333e-8	3.483759386920687e-16	9.023768996436776e-8	-1.9406958387704657e-20	7.357596120349159e-22	1.0988452414774485e-10	1.99784280775991e-10	4.628737614175571e-9
75300000	0.0049999046836213985	3.147368438159651e-50	-2.1721392458666164e-18	4.772833023506333e-8	3.483759386920687e-16	9.023768996436776e-8	-1.9406958239691353e-20	7.357596120349159e-22	1.0988452414774485e-10	1.99784280775991e-10	4.628737614175571e-9
75400000	0.0049999046836213985	3.147368438159651e-50	-2.1721392458666164e-18	4.772833023506333e-8	3.483759386920687e-16	9.023768996436776e-8	-1.9406958091678048e-20	7.357596120349159e-22	1.0988452414774485e-10	1.99784280775991e-10	4.628737614175571e-9
75500000	0.0049999046836213985	3.147368438159651e-50	-2.1721392458666164e-18	4.772833023506333e-8	3.483759386920687e-16	9.023768996436776e-8	-1.940695794366474e-20	7.357596120349159e-22	1.0988452414774485e-10	1.99784280775991e-10	4.628737614175571e-9
75600000	0.0049999046836213985	3.147368438159651e-50	-2.1721392458666164e-18	4.772833023506333e-8	3.483759386920687e-16	9.023768996436776e-8	-1.9406957795651437e-20	7.357596120349159e-22	1.0988452414774485e-10	1.99784280775991e-10	4.628737614175571e-9
75700000	0.0049999046836213985	3.147368438159651e-50	-2.1721392458666164e-18	4.772833023506333e-8	3.483759386920687e-16	9.023768996436776e-8	-1.9406957647638132e-20	7.357596120349159e-22	1.0988452414774485e-10	1.99784280775991e-10	4.628737614175571e-9
75800000	0.0049999046836213985	3.147368438159651e-50	-2.1721392458666164e-18	4.772833023506333e-8	3.483759386920687e-16	9.023768996436776e-8	-1.9406957499624828e-20	7.357596120349159e-22	1.0988452414774485e-10	1.99784280775991e-10	4.628737614175571e-9
75900000	0.0049999046836213985	3.147368438159651e-50	-2.1721392458666164e-18	4.772833023506333e-8	3.483759386920687e-16	9.023768996436776e-8	-1.940695735161152e-20	7.357596120349159e-22	1.0988452414774485e-10	1.99784280775991e-10	4.628737614175571e-9
76000000	0.0049999046836213985	3.147368438159651e-50	-2.1721392458666164e-18	4.772833023506333e-8	3.483759386920687e-16	9.023768996436776e-8	-1.9406957203598216e-20	7.357596120349159e-22	1.0988452414774485e-10	1.99784280775991e-10	4.628737614175571e-9
76100000	0.0049999046836213985	3.147368438159651e-50	-2.1721392458666164e-18	4.772833023506333e-8	3.483759386920687e-16	9.023768996436776e-8	-1.940695705558491e-20	7.357596120349159e-22	1.0988452414774485e-10	1.99784280775991e-10	4.628737614175571e-9
76200000	0.0049999046836213985	3.147368438159651e-50	-2.1721392458666164e-18	4.772833023506333e-8	3.483759386920687e-16	9.023768996436776e-8	-1.9406956907571604e-20	7.357596120349159e-22	1.0988452414774485e-10	1.99784280775991e-10	4.628737614175571e-9
76300000	0.0049999046836213985	3.147368438159651e-50	-2.1721392458666164e-18	4.772833023506333e-8	3.483759386920687e-16	9.023768996436776e-8	-1.94069567595583e-20	7.357596120349159e-22	1.0988452414774485e-10	1.99784280775991e-10	4.628737614175571e-9
76400000	0.0049999046836213985	3.147368438159651e-50	-2.1721392458666164e-18	4.772833023506333e-8	3.483759386920687e-16	9.023768996436776e-8	-1.9406956611544995e-20	7.357596120349159e-22	1.0988452414774485e-10	1.99784280775991e-10	4.628737614175571e-9
76500000	0.0049999046836213985	3.147368438159651e-50	-2.1721392458666164e-18	4.772833023506333e-8	3.483759386920687e-16	9.023768996436776e-8	-1.940695646353169e-20	7.357596120349159e-22	1.0988452414774485e-10	1.99784280775991e-10	4.628737614175571e-9
76600000	0.0049999046836213985	3.147368438159651e-50	-2.1721392458666164e-18	4.772833023506333e-8	3.483759386920687e-16	9.023768996436776e-8	-1.9406956315518383e-20	7.357596120349159e-22	1.0988452414774485e-10	1.99784280775991e-10	4.628737614175571e-9
76700000	0.0049999046836213985	3.147368438159651e-50	-2.1721392458666164e-18	4.772833023506333e-8	3.483759386920687e-16	9.023768996436776e-8	-1.940695616750508e-20	7.357596120349159e-22	1.0988452414774485e-10	1.99784280775991e-10	4.628737614175571e-9
76800000	0.0049999046836213985	3.147368438159651e-50	-2.1721392458666164e-18	4.772833023506333e-8	3.483759386920687e-16	9.023768996436776e-8	-1.9406956019491774e-20	7.357596120349159e-22	1.0988452414774485e-10	1.99784280775991e-10	4.628737614175571e-9
76900000	0.0049999046836213985	3.147368438159651e-50	-2.1721392458666164e-18	4.772833023506333e-8	3.483759386920687e-16	9.023768996436776e-8	-1.9406955871478467e-20	7.357596120349159e-22	1.0988452414774485e-10	1.99784280775991e-10	4.628737614175571e-9
77000000	0.0049999046836213985	3.147368438159651e-50	-2.1721392458666164e-18	4.772833023506333e-8	3.483759386920687e-16	9.023768996436776e-8	-1.9406955723465163e-20	7.357596120349159e-22	1.0988452414774485e-10	1.99784280775991e-10	4.628737614175571e-9
77100000	0.0049999046836213985	3.147368438159651e-50	-2.1721392458666164e-18	4.772833023506333e-8	3.483759386920687e-16	9.023768996436776e-8	-1.9406955575451858e-20	7.357596120349159e-22	1.0988452414774485e-10	1.99784280775991e-10	4.628737614175571e-9
77200000	0.0049999046836213985	3.147368438159651e-50	-2.1721392458666164e-18	4.772833023506333e-8	3.483759386920687e-16	9.023768996436776e-8	-1.9406955427438554e-20	7.357596120349159e-22	1.0988452414774485e-10	1.99784280775991e-10	4.628737614175571e-9
77300000	0.0049999046836213985	3.147368438159651e-50	-2.1721392458666164e-18	4.772833023506333e-8	3.483759386920687e-16	9.023768996436776e-8	-1.9406955279425246e-20	7.357596120349159e-22	1.0988452414774485e-10	1.99784280775991e-10	4.628737614175571e-9
77400000	0.0049999046836213985	3.147368438159651e-50	-2.1721392458666164e-18	4.772833023506333e-8	3.483759386920687e-16	9.023768996436776e-8	-1.9406955131411942e-20	7.357596120349159e-22	1.0988452414774485e-10	1.99784280775991e-10	4.628737614175571e-9
77500000	0.0049999046836213985	3.147368438159651e-50	-2.1721392458666164e-18	4.772833023506333e-8	3.483759386920687e-16	9.023768996436776e-8	-1.9406954983398637e-20	7.357596120349159e-22	1.0988452414774485e-10	1.99784280775991e-10	4.628737614175571e-9
77600000	0.0049999046836213985	3.147368438159651e-50	-2.1721392458666164e-18	4.772833023506333e-8	3.483759386920687e-16	9.023768996436776e-8	-1.940695483538533e-20	7.357596120349159e-22	1.0988452414774485e-10	1.99784280775991e-10	4.628737614175571e-9
77700000	0.0049999046836213985	3.147368438159651e-50	-2.1721392458666164e-18	4.772833023506333e-8	3.483759386920687e-16	9.023768996436776e-8	-1.9406954687372025e-20	7.357596120349159e-22	1.0988452414774485e-10	1.99784280775991e-10	4.628737614175571e-9
77800000	0.0049999046836213985	3.147368438159651e-50	-2.1721392458666164e-18	4.772833023506333e-8	3.483759386920687e-16	9.023768996436776e-8	-1.940695453935872e-20	7.357596120349159e-22	1.0988452414774485e-10	1.99784280775991e-10	4.628737614175571e-9
77900000	0.0049999046836213985	3.147368438159651e-50	-2.1721392458666164e-18	4.772833023506333e-8	3.483759386920687e-16	9.023768996436776e-8	-1.9406954391345417e-20	7.357596120349159e-22	1.0988452414774485e-10	1.99784280775991e-10	4.628737614175571e-9
78000000	0.0049999046836213985	3.147368438159651e-50	-2.1721392458666164e-18	4.772833023506333e-8	3.483759386920687e-16	9.023768996436776e-8	-1.940695424333211e-20	7.357596120349159e-22	1.0988452414774485e-10	1.99784280775991e-10	4.628737614175571e-9
78100000	0.0049999046836213985	3.147368438159651e-50	-2.1721392458666164e-18	4.772833023506333e-8	3.483759386920687e-16	9.023768996436776e-8	-1.9406954095318805e-20	7.357596120349159e-22	1.0988452414774485e-10	1.99784280775991e-10	4.628737614175571e-9
78200000	0.0049999046836213985	3.147368438159651e-50	-2.1721392458666164e-18	4.772833023506333e-8	3.483759386920687e-16	9.023768996436776e-8	-1.94069539473055e-20	7.357596120349159e-22	1.0988452414774485e-10	1.99784280775991e-10	4.628737614175571e-9
78300000	0.0049999046836213985	3.147368438159651e-50	-2.1721392458666164e-18	4.772833023506333e-8	3.483759386920687e-16	9.023768996436776e-8	-1.9406953799292196e-20	7.357596120349159e-22	1.0988452414774485e-10	1.99784280775991e-10	4.628737614175571e-9
78400000	0.0049999046836213985	3.147368438159651e-50	-2.1721392458666164e-18	4.772833023506333e-8	3.483759386920687e-16	9.023768996436776e-8	-1.9406953651278888e-20	7.357596120349159e-22	1.0988452414774485e-10	1.99784280775991e-10	4.628737614175571e-9
78500000	0.0049999046836213985	3.147368438159651e-50	-2.1721392458666164e-18	4.772833023506333e-8	3.483759386920687e-16	9.023768996436776e-8	-1.9406953503265584e-20	7.357596120349159e-22	1.0988452414774485e-10	1.99784280775991e-10	4.628737614175571e-9
78600000	0.0049999046836213985	3.147368438159651e-50	-2.1721392458666164e-18	4.772833023506333e-8	3.483759386920687e-16	9.023768996436776e-8	-1.940695335525228e-20	7.357596120349159e-22	1.0988452414774485e-10	1.99784280775991e-10	4.628737614175571e-9
78700000	0.0049999046836213985	3.147368438159651e-50	-2.1721392458666164e-18	4.772833023506333e-8	3.483759386920687e-16	9.023768996436776e-8	-1.9406953207238972e-20	7.357596120349159e-22	1.0988452414774485e-10	1.99784280775991e-10	4.628737614175571e-9
78800000	0.0049999046836213985	3.147368438159651e-50	-2.1721392458666164e-18	4.772833023506333e-8	3.483759386920687e-16	9.023768996436776e-8	-1.9406953059225668e-20	7.357596120349159e-22	1.0988452414774485e-10	1.99784280775991e-10	4.628737614175571e-9
78900000	0.0049999046836213985	3.147368438159651e-50	-2.1721392458666164e-18	4.772833023506333e-8	3.483759386920687e-16	9.023768996436776e-8	-1.9406952911212363e-20	7.357596120349159e-22	1.0988452414774485e-10	1.99784280775991e-10	4.628737614175571e-9
79000000	0.0049999046836213985	3.147368438159651e-50	-2.1721392458666164e-18	4.772833023506333e-8	3.483759386920687e-16	9.023768996436776e-8	-1.940695276319906e-20	7.357596120349159e-22	1.0988452414774485e-10	1.99784280775991e-10	4.628737614175571e-9
79100000	0.0049999046836213985	3.147368438159651e-50	-2.1721392458666164e-18	4.772833023506333e-8	3.483759386920687e-16	9.023768996436776e-8	-1.940695261518575e-20	7.357596120349159e-22	1.0988452414774485e-10	1.99784280775991e-10	4.628737614175571e-9
79200000	0.0049999046836213985	3.147368438159651e-50	-2.1721392458666164e-18	4.772833023506333e-8	3.483759386920687e-16	9.023768996436776e-8	-1.9406952467172447e-20	7.357596120349159e-22	1.0988452414774485e-10	1.99784280775991e-10	4.628737614175571e-9
79300000	0.0049999046836213985	3.147368438159651e-50	-2.1721392458666164e-18	4.772833023506333e-8	3.483759386920687e-16	9.023768996436776e-8	-1.9406952319159143e-20	7.357596120349159e-22	1.0988452414774485e-10	1.99784280775991e-10	4.628737614175571e-9
79400000	0.0049999046836213985	3.147368438159651e-50	-2.1721392458666164e-18	4.772833023506333e-8	3.483759386920687e-16	9.023768996436776e-8	-1.9406952171145835e-20	7.357596120349159e-22	1.0988452414774485e-10	1.99784280775991e-10	4.628737614175571e-9
79500000	0.0049999046836213985	3.147368438159651e-50	-2.1721392458666164e-18	4.772833023506333e-8	3.483759386920687e-16	9.023768996436776e-8	-1.940695202313253e-20	7.357596120349159e-22	1.0988452414774485e-10	1.99784280775991e-10	4.628737614175571e-9
79600000	0.0049999046836213985	3.147368438159651e-50	-2.1721392458666164e-18	4.772833023506333e-8	3.4837593869206866e-16	9.023768996436776e-8	-1.9406951875119226e-20	7.357596120349159e-22	1.0988452414774485e-10	1.99784280775991e-10	4.628737614175571e-9
79700000	0.0049999046836213985	3.147368438159651e-50	-2.1721392458666164e-18	4.772833023506333e-8	3.4837593869206866e-16	9.023768996436776e-8	-1.9406951727105922e-20	7.357596120349159e-22	1.0988452414774485e-10	1.99784280775991e-10	4.628737614175571e-9
79800000	0.0049999046836213985	3.147368438159651e-50	-2.1721392458666164e-18	4.772833023506333e-8	3.4837593869206866e-16	9.023768996436776e-8	-1.9406951579092614e-20	7.357596120349159e-22	1.0988452414774485e-10	1.99784280775991e-10	4.628737614175571e-9
79900000	0.0049999046836213985	3.147368438159651e-50	-2.1721392458666164e-18	4.772833023506333e-8	3.4837593869206866e-16	9.023768996436776e-8	-1.940695143107931e-20	7.357596120349159e-22	1.0988452414774485e-10	1.99784280775991e-10	4.628737614175571e-9
80000000	0.0049999046836213985	3.147368438159651e-50	-2.1721392458666164e-18	4.772833023506333e-8	3.4837593869206866e-16	9.023768996436776e-8	-1.9406951283066005e-20	7.357596120349159e-22	1.0988452414774485e-10	1.99784280775991e-10	4.628737614175571e-9
80100000	0.0049999046836213985	3.147368438159651e-50	-2.1721392458666164e-18	4.772833023506333e-8	3.4837593869206866e-16	9.023768996436776e-8	-1.94069511350527e-20	7.357596120349159e-22	1.0988452414774485e-10	1.99784280775991e-10	4.628737614175571e-9
80200000	0.0049999046836213985	3.1473684381596504e-50	-2.1721392458666164e-18	4.772833023506333e-8	3.4837593869206866e-16	9.023768996436776e-8	-1.9406950987039394e-20	7.357596120349159e-22	1.0988452414774485e-10	1.99784280775991e-10	4.628737614175571e-9
80300000	0.0049999046836213985	3.1473684381596504e-50	-2.1721392458666164e-18	4.772833023506333e-8	3.4837593869206866e-16	9.023768996436776e-8	-1.940695083902609e-20	7.357596120349159e-22	1.0988452414774485e-10	1.99784280775991e-10	4.628737614175571e-9
80400000	0.0049999046836213985	3.1473684381596504e-50	-2.1721392458666164e-18	4.772833023506333e-8	3.4837593869206866e-16	9.023768996436776e-8	-1.9406950691012785e-20	7.357596120349159e-22	1.0988452414774485e-10	1.99784280775991e-10	4.628737614175571e-9
80500000	0.0049999046836213985	3.1473684381596504e-50	-2.1721392458666164e-18	4.772833023506333e-8	3.4837593869206866e-16	9.023768996436775e-8	-1.9406950542999477e-20	7.357596120349159e-22	1.0988452414774484e-10	1.99784280775991e-10	4.628737614175571e-9
80600000	0.0049999046836213985	3.1473684381596504e-50	-2.1721392458666164e-18	4.772833023506333e-8	3.4837593869206866e-16	9.023768996436775e-8	-1.9406950394986173e-20	7.357596120349159e-22	1.0988452414774484e-10	1.99784280775991e-10	4.628737614175571e-9
80700000	0.0049999046836213985	3.1473684381596504e-50	-2.1721392458666164e-18	4.772833023506333e-8	3.4837593869206866e-16	9.023768996436775e-8	-1.9406950246972868e-20	7.357596120349159e-22	1.0988452414774484e-10	1.99784280775991e-10	4.628737614175571e-9
80800000	0.0049999046836213985	3.1473684381596504e-50	-2.1721392458666164e-18	4.772833023506333e-8	3.4837593869206866e-16	9.023768996436775e-8	-1.9406950098959564e-20	7.357596120349159e-22	1.0988452414774484e-10	1.99784280775991e-10	4.628737614175571e-9
80900000	0.0049999046836213985	3.1473684381596504e-50	-2.1721392458666164e-18	4.772833023506333e-8	3.4837593869206866e-16	9.023768996436775e-8	-1.9406949950946257e-20	7.357596120349159e-22	1.0988452414774484e-10	1.99784280775991e-10	4.628737614175571e-9
81000000	0.0049999046836213985	3.1473684381596504e-50	-2.1721392458666164e-18	4.772833023506333e-8	3.4837593869206866e-16	9.023768996436775e-8	-1.9406949802932952e-20	7.357596120349159e-22	1.0988452414774484e-10	1.99784280775991e-10	4.628737614175571e-9
81100000	0.0049999046836213985	3.1473684381596504e-50	-2.1721392458666164e-18	4.772833023506333e-8	3.4837593869206866e-16	9.023768996436775e-8	-1.9406949654919648e-20	7.357596120349159e-22	1.0988452414774484e-10	1.99784280775991e-10	4.628737614175571e-9
81200000	0.0049999046836213985	3.1473684381596504e-50	-2.1721392458666164e-18	4.772833023506333e-8	3.4837593869206866e-16	9.023768996436775e-8	-1.940694950690634e-20	7.357596120349159e-22	1.0988452414774484e-10	1.99784280775991e-10	4.628737614175571e-9
81300000	0.0049999046836213985	3.1473684381596504e-50	-2.1721392458666164e-18	4.772833023506333e-8	3.4837593869206866e-16	9.023768996436775e-8	-1.9406949358893036e-20	7.357596120349159e-22	1.0988452414774484e-10	1.99784280775991e-10	4.628737614175571e-9
81400000	0.0049999046836213985	3.1473684381596504e-50	-2.1721392458666164e-18	4.772833023506333e-8	3.4837593869206866e-16	9.023768996436775e-8	-1.940694921087973e-20	7.357596120349159e-22	1.0988452414774484e-10	1.99784280775991e-10	4.628737614175571e-9
81500000	0.0049999046836213985	3.1473684381596504e-50	-2.1721392458666164e-18	4.772833023506333e-8	3.4837593869206866e-16	9.023768996436775e-8	-1.9406949062866427e-20	7.357596120349159e-22	1.0988452414774484e-10	1.99784280775991e-10	4.628737614175571e-9
81600000	0.0049999046836213985	3.1473684381596504e-50	-2.1721392458666164e-18	4.772833023506333e-8	3.4837593869206866e-16	9.023768996436775e-8	-1.940694891485312e-20	7.357596120349159e-22	1.0988452414774484e-10	1.99784280775991e-10	4.628737614175571e-9
81700000	0.0049999046836213985	3.1473684381596504e-50	-2.1721392458666164e-18	4.772833023506333e-8	3.4837593869206866e-16	9.023768996436775e-8	-1.9406948766839815e-20	7.357596120349159e-22	1.0988452414774484e-10	1.99784280775991e-10	4.628737614175571e-9
81800000	0.0049999046836213985	3.1473684381596504e-50	-2.1721392458666164e-18	4.772833023506333e-8	3.4837593869206866e-16	9.023768996436775e-8	-1.940694861882651e-20	7.357596120349159e-22	1.0988452414774484e-10	1.99784280775991e-10	4.628737614175571e-9
81900000	0.0049999046836213985	3.1473684381596504e-50	-2.1721392458666164e-18	4.772833023506333e-8	3.4837593869206866e-16	9.023768996436775e-8	-1.9406948470813206e-20	7.357596120349159e-22	1.0988452414774484e-10	1.99784280775991e-10	4.628737614175571e-9
82000000	0.0049999046836213985	3.1473684381596504e-50	-2.1721392458666164e-18	4.772833023506333e-8	3.4837593869206866e-16	9.023768996436775e-8	-1.94069483227999e-20	7.357596120349159e-22	1.0988452414774484e-10	1.99784280775991e-10	4.628737614175571e-9
82100000	0.0049999046836213985	3.1473684381596504e-50	-2.1721392458666164e-18	4.772833023506333e-8	3.4837593869206866e-16	9.023768996436775e-8	-1.9406948174786594e-20	7.357596120349159e-22	1.0988452414774484e-10	1.99784280775991e-10	4.628737614175571e-9
82200000	0.0049999046836213985	3.1473684381596504e-50	-2.1721392458666164e-18	4.772833023506333e-8	3.4837593869206866e-16	9.023768996436775e-8	-1.940694802677329e-20	7.357596120349159e-22	1.0988452414774484e-10	1.99784280775991e-10	4.628737614175571e-9
82300000	0.0049999046836213985	3.1473684381596504e-50	-2.1721392458666164e-18	4.772833023506333e-8	3.4837593869206866e-16	9.023768996436775e-8	-1.9406947878759982e-20	7.357596120349159e-22	1.0988452414774484e-10	1.99784280775991e-10	4.628737614175571e-9
82400000	0.0049999046836213985	3.1473684381596504e-50	-2.1721392458666164e-18	4.772833023506333e-8	3.4837593869206866e-16	9.023768996436775e-8	-1.9406947730746678e-20	7.357596120349159e-22	1.0988452414774484e-10	1.99784280775991e-10	4.628737614175571e-9
82500000	0.0049999046836213985	3.1473684381596504e-50	-2.1721392458666164e-18	4.772833023506333e-8	3.4837593869206866e-16	9.023768996436775e-8	-1.9406947582733374e-20	7.357596120349159e-22	1.0988452414774484e-10	1.99784280775991e-10	4.628737614175571e-9
82600000	0.0049999046836213985	3.1473684381596504e-50	-2.1721392458666164e-18	4.772833023506333e-8	3.4837593869206866e-16	9.023768996436775e-8	-1.940694743472007e-20	7.357596120349159e-22	1.0988452414774484e-10	1.99784280775991e-10	4.628737614175571e-9
82700000	0.0049999046836213985	3.1473684381596504e-50	-2.1721392458666164e-18	4.772833023506333e-8	3.4837593869206866e-16	9.023768996436775e-8	-1.9406947286706762e-20	7.357596120349159e-22	1.0988452414774484e-10	1.99784280775991e-10	4.628737614175571e-9
82800000	0.0049999046836213985	3.1473684381596504e-50	-2.1721392458666164e-18	4.772833023506333e-8	3.4837593869206866e-16	9.023768996436775e-8	-1.9406947138693457e-20	7.357596120349159e-22	1.0988452414774484e-10	1.99784280775991e-10	4.628737614175571e-9
82900000	0.0049999046836213985	3.1473684381596504e-50	-2.1721392458666164e-18	4.772833023506333e-8	3.4837593869206866e-16	9.023768996436775e-8	-1.9406946990680153e-20	7.357596120349159e-22	1.0988452414774484e-10	1.99784280775991e-10	4.628737614175571e-9
83000000	0.0049999046836213985	3.1473684381596504e-50	-2.1721392458666164e-18	4.772833023506333e-8	3.4837593869206866e-16	9.023768996436775e-8	-1.9406946842666845e-20	7.357596120349159e-22	1.0988452414774484e-10	1.99784280775991e-10	4.628737614175571e-9
83100000	0.0049999046836213985	3.1473684381596504e-50	-2.1721392458666164e-18	4.772833023506333e-8	3.4837593869206866e-16	9.023768996436775e-8	-1.940694669465354e-20	7.357596120349159e-22	1.0988452414774484e-10	1.99784280775991e-10	4.628737614175571e-9
83200000	0.0049999046836213985	3.14736843815965e-50	-2.1721392458666164e-18	4.772833023506333e-8	3.4837593869206866e-16	9.023768996436775e-8	-1.9406946546640237e-20	7.357596120349159e-22	1.0988452414774484e-10	1.99784280775991e-10	4.628737614175571e-9
83300000	0.0049999046836213985	3.14736843815965e-50	-2.1721392458666164e-18	4.772833023506333e-8	3.4837593869206866e-16	9.023768996436775e-8	-1.9406946398626932e-20	7.357596120349159e-22	1.0988452414774484e-10	1.99784280775991e-10	4.628737614175571e-9
83400000	0.0049999046836213985	3.14736843815965e-50	-2.1721392458666164e-18	4.772833023506333e-8	3.4837593869206866e-16	9.023768996436775e-8	-1.9406946250613625e-20	7.357596120349159e-22	1.0988452414774484e-10	1.99784280775991e-10	4.628737614175571e-9
83500000	0.0049999046836213985	3.14736843815965e-50	-2.1721392458666164e-18	4.772833023506333e-8	3.4837593869206866e-16	9.023768996436775e-8	-1.940694610260032e-20	7.357596120349159e-22	1.0988452414774484e-10	1.99784280775991e-10	4.628737614175571e-9
83600000	0.0049999046836213985	3.14736843815965e-50	-2.1721392458666164e-18	4.772833023506333e-8	3.4837593869206866e-16	9.023768996436775e-8	-1.9406945954587016e-20	7.357596120349159e-22	1.0988452414774484e-10	1.99784280775991e-10	4.628737614175571e-9
83700000	0.0049999046836213985	3.14736843815965e-50	-2.1721392458666164e-18	4.772833023506333e-8	3.4837593869206866e-16	9.023768996436775e-8	-1.9406945806573708e-20	7.357596120349159e-22	1.0988452414774484e-10	1.99784280775991e-10	4.628737614175571e-9
83800000	0.0049999046836213985	3.14736843815965e-50	-2.1721392458666164e-18	4.772833023506333e-8	3.4837593869206866e-16	9.023768996436775e-8	-1.9406945658560404e-20	7.357596120349159e-22	1.0988452414774484e-10	1.99784280775991e-10	4.628737614175571e-9
83900000	0.0049999046836213985	3.14736843815965e-50	-2.1721392458666164e-18	4.772833023506333e-8	3.4837593869206866e-16	9.023768996436775e-8	-1.94069455105471e-20	7.357596120349159e-22	1.0988452414774484e-10	1.99784280775991e-10	4.628737614175571e-9
84000000	0.0049999046836213985	3.14736843815965e-50	-2.1721392458666164e-18	4.772833023506333e-8	3.4837593869206866e-16	9.023768996436775e-8	-1.9406945362533795e-20	7.357596120349159e-22	1.0988452414774484e-10	1.99784280775991e-10	4.628737614175571e-9
84100000	0.0049999046836213985	3.14736843815965e-50	-2.1721392458666164e-18	4.772833023506333e-8	3.4837593869206866e-16	9.023768996436775e-8	-1.9406945214520488e-20	7.357596120349159e-22	1.0988452414774484e-10	1.99784280775991e-10	4.628737614175571e-9
84200000	0.0049999046836213985	3.14736843815965e-50	-2.1721392458666164e-18	4.772833023506333e-8	3.4837593869206866e-16	9.023768996436775e-8	-1.9406945066507183e-20	7.357596120349159e-22	1.0988452414774484e-10	1.99784280775991e-10	4.628737614175571e-9
84300000	0.0049999046836213985	3.14736843815965e-50	-2.1721392458666164e-18	4.772833023506333e-8	3.4837593869206866e-16	9.023768996436775e-8	-1.940694491849388e-20	7.357596120349159e-22	1.0988452414774484e-10	1.99784280775991e-10	4.628737614175571e-9
84400000	0.0049999046836213985	3.14736843815965e-50	-2.1721392458666164e-18	4.772833023506333e-8	3.4837593869206866e-16	9.023768996436775e-8	-1.940694477048057e-20	7.357596120349159e-22	1.0988452414774484e-10	1.99784280775991e-10	4.628737614175571e-9
84500000	0.0049999046836213985	3.14736843815965e-50	-2.1721392458666164e-18	4.772833023506333e-8	3.4837593869206866e-16	9.023768996436775e-8	-1.9406944622467267e-20	7.357596120349159e-22	1.0988452414774484e-10	1.99784280775991e-10	4.628737614175571e-9
84600000	0.0049999046836213985	3.14736843815965e-50	-2.1721392458666164e-18	4.772833023506333e-8	3.4837593869206866e-16	9.023768996436775e-8	-1.9406944474453962e-20	7.357596120349159e-22	1.0988452414774484e-10	1.99784280775991e-10	4.628737614175571e-9
84700000	0.0049999046836213985	3.14736843815965e-50	-2.1721392458666164e-18	4.772833023506333e-8	3.4837593869206866e-16	9.023768996436775e-8	-1.9406944326440658e-20	7.357596120349159e-22	1.0988452414774484e-10	1.99784280775991e-10	4.628737614175571e-9
84800000	0.0049999046836213985	3.14736843815965e-50	-2.1721392458666164e-18	4.772833023506333e-8	3.4837593869206866e-16	9.023768996436775e-8	-1.940694417842735e-20	7.357596120349159e-22	1.0988452414774484e-10	1.99784280775991e-10	4.628737614175571e-9
84900000	0.0049999046836213985	3.14736843815965e-50	-2.1721392458666164e-18	4.772833023506333e-8	3.4837593869206866e-16	9.023768996436775e-8	-1.9406944030414046e-20	7.357596120349159e-22	1.0988452414774484e-10	1.99784280775991e-10	4.628737614175571e-9
85000000	0.0049999046836213985	3.14736843815965e-50	-2.1721392458666164e-18	4.772833023506333e-8	3.4837593869206866e-16	9.023768996436775e-8	-1.9406943882400742e-20	7.357596120349159e-22	1.0988452414774484e-10	1.99784280775991e-10	4.628737614175571e-9
85100000	0.0049999046836213985	3.14736843815965e-50	-2.1721392458666164e-18	4.772833023506333e-8	3.4837593869206866e-16	9.023768996436775e-8	-1.9406943734387437e-20	7.357596120349159e-22	1.0988452414774484e-10	1.99784280775991e-10	4.628737614175571e-9
85200000	0.0049999046836213985	3.14736843815965e-50	-2.1721392458666164e-18	4.772833023506333e-8	3.4837593869206866e-16	9.023768996436775e-8	-1.940694358637413e-20	7.357596120349159e-22	1.0988452414774484e-10	1.99784280775991e-10	4.628737614175571e-9
85300000	0.0049999046836213985	3.14736843815965e-50	-2.1721392458666164e-18	4.772833023506333e-8	3.4837593869206866e-16	9.023768996436775e-8	-1.9406943438360825e-20	7.357596120349159e-22	1.0988452414774484e-10	1.99784280775991e-10	4.628737614175571e-9
85400000	0.0049999046836213985	3.14736843815965e-50	-2.1721392458666164e-18	4.772833023506333e-8	3.4837593869206866e-16	9.023768996436775e-8	-1.940694329034752e-20	7.357596120349159e-22	1.0988452414774484e-10	1.99784280775991e-10	4.628737614175571e-9
85500000	0.0049999046836213985	3.14736843815965e-50	-2.1721392458666164e-18	4.772833023506333e-8	3.4837593869206866e-16	9.023768996436775e-8	-1.9406943142334214e-20	7.357596120349159e-22	1.0988452414774484e-10	1.99784280775991e-10	4.628737614175571e-9
85600000	0.0049999046836213985	3.14736843815965e-50	-2.1721392458666164e-18	4.772833023506333e-8	3.4837593869206866e-16	9.023768996436775e-8	-1.940694299432091e-20	7.357596120349159e-22	1.0988452414774484e-10	1.99784280775991e-10	4.628737614175571e-9
85700000	0.0049999046836213985	3.14736843815965e-50	-2.1721392458666164e-18	4.772833023506333e-8	3.4837593869206866e-16	9.023768996436775e-8	-1.9406942846307605e-20	7.357596120349159e-22	1.0988452414774484e-10	1.99784280775991e-10	4.628737614175571e-9
85800000	0.0049999046836213985	3.14736843815965e-50	-2.1721392458666164e-18	4.772833023506333e-8	3.4837593869206866e-16	9.023768996436775e-8	-1.94069426982943e-20	7.357596120349159e-22	1.0988452414774484e-10	1.99784280775991e-10	4.628737614175571e-9
85900000	0.0049999046836213985	3.14736843815965e-50	-2.1721392458666164e-18	4.772833023506333e-8	3.4837593869206866e-16	9.023768996436775e-8	-1.9406942550280993e-20	7.357596120349159e-22	1.0988452414774484e-10	1.99784280775991e-10	4.628737614175571e-9
86000000	0.0049999046836213985	3.14736843815965e-50	-2.1721392458666164e-18	4.772833023506333e-8	3.4837593869206866e-16	9.023768996436775e-8	-1.9406942402267688e-20	7.357596120349159e-22	1.0988452414774484e-10	1.99784280775991e-10	4.628737614175571e-9
86100000	0.0049999046836213985	3.14736843815965e-50	-2.1721392458666164e-18	4.772833023506333e-8	3.4837593869206866e-16	9.023768996436775e-8	-1.9406942254254384e-20	7.357596120349159e-22	1.0988452414774484e-10	1.99784280775991e-10	4.628737614175571e-9
86200000	0.0049999046836213985	3.14736843815965e-50	-2.1721392458666164e-18	4.772833023506333e-8	3.4837593869206866e-16	9.023768996436775e-8	-1.9406942106241076e-20	7.357596120349159e-22	1.0988452414774484e-10	1.99784280775991e-10	4.628737614175571e-9
86300000	0.0049999046836213985	3.14736843815965e-50	-2.1721392458666164e-18	4.772833023506333e-8	3.4837593869206866e-16	9.023768996436775e-8	-1.9406941958227772e-20	7.357596120349159e-22	1.0988452414774484e-10	1.99784280775991e-10	4.628737614175571e-9
86400000	0.0049999046836213985	3.14736843815965e-50	-2.1721392458666164e-18	4.772833023506333e-8	3.4837593869206866e-16	9.023768996436775e-8	-1.9406941810214468e-20	7.357596120349159e-22	1.0988452414774484e-10	1.99784280775991e-10	4.628737614175571e-9
86500000	0.0049999046836213985	3.14736843815965e-50	-2.1721392458666164e-18	4.772833023506333e-8	3.4837593869206866e-16	9.023768996436775e-8	-1.9406941662201163e-20	7.357596120349159e-22	1.0988452414774484e-10	1.99784280775991e-10	4.628737614175571e-9
86600000	0.0049999046836213985	3.14736843815965e-50	-2.1721392458666164e-18	4.772833023506333e-8	3.4837593869206866e-16	9.023768996436775e-8	-1.9406941514187856e-20	7.357596120349159e-22	1.0988452414774484e-10	1.99784280775991e-10	4.628737614175571e-9
86700000	0.0049999046836213985	3.14736843815965e-50	-2.1721392458666164e-18	4.772833023506333e-8	3.4837593869206866e-16	9.023768996436775e-8	-1.940694136617455e-20	7.357596120349159e-22	1.0988452414774484e-10	1.99784280775991e-10	4.628737614175571e-9
86800000	0.0049999046836213985	3.14736843815965e-50	-2.1721392458666164e-18	4.772833023506333e-8	3.4837593869206866e-16	9.023768996436775e-8	-1.9406941218161247e-20	7.357596120349159e-22	1.0988452414774484e-10	1.99784280775991e-10	4.628737614175571e-9
86900000	0.0049999046836213985	3.14736843815965e-50	-2.1721392458666164e-18	4.772833023506333e-8	3.4837593869206866e-16	9.023768996436775e-8	-1.940694107014794e-20	7.357596120349159e-22	1.0988452414774484e-10	1.99784280775991e-10	4.628737614175571e-9
87000000	0.0049999046836213985	3.1473684381596495e-50	-2.1721392458666164e-18	4.772833023506333e-8	3.4837593869206866e-16	9.023768996436775e-8	-1.9406940922134635e-20	7.357596120349159e-22	1.0988452414774484e-10	1.99784280775991e-10	4.628737614175571e-9
87100000	0.0049999046836213985	3.1473684381596495e-50	-2.1721392458666164e-18	4.772833023506333e-8	3.4837593869206866e-16	9.023768996436775e-8	-1.940694077412133e-20	7.357596120349159e-22	1.0988452414774484e-10	1.99784280775991e-10	4.628737614175571e-9
87200000	0.0049999046836213985	3.1473684381596495e-50	-2.1721392458666164e-18	4.772833023506333e-8	3.4837593869206866e-16	9.023768996436775e-8	-1.9406940626108026e-20	7.357596120349159e-22	1.0988452414774484e-10	1.99784280775991e-10	4.628737614175571e-9
87300000	0.0049999046836213985	3.1473684381596495e-50	-2.1721392458666164e-18	4.772833023506333e-8	3.4837593869206866e-16	9.023768996436775e-8	-1.940694047809472e-20	7.357596120349159e-22	1.0988452414774484e-10	1.99784280775991e-10	4.628737614175571e-9
87400000	0.0049999046836213985	3.1473684381596495e-50	-2.1721392458666164e-18	4.772833023506333e-8	3.4837593869206866e-16	9.023768996436775e-8	-1.9406940330081414e-20	7.357596120349159e-22	1.0988452414774484e-10	1.99784280775991e-10	4.628737614175571e-9
87500000	0.0049999046836213985	3.1473684381596495e-50	-2.1721392458666164e-18	4.772833023506333e-8	3.4837593869206866e-16	9.023768996436775e-8	-1.940694018206811e-20	7.357596120349159e-22	1.0988452414774484e-10	1.99784280775991e-10	4.628737614175571e-9
87600000	0.0049999046836213985	3.1473684381596495e-50	-2.1721392458666164e-18	4.772833023506333e-8	3.4837593869206866e-16	9.023768996436775e-8	-1.9406940034054802e-20	7.357596120349159e-22	1.0988452414774484e-10	1.99784280775991e-10	4.628737614175571e-9
87700000	0.0049999046836213985	3.1473684381596495e-50	-2.1721392458666164e-18	4.772833023506333e-8	3.4837593869206866e-16	9.023768996436775e-8	-1.9406939886041498e-20	7.357596120349159e-22	1.0988452414774484e-10	1.99784280775991e-10	4.628737614175571e-9
87800000	0.0049999046836213985	3.1473684381596495e-50	-2.1721392458666164e-18	4.772833023506333e-8	3.4837593869206866e-16	9.023768996436775e-8	-1.9406939738028194e-20	7.357596120349159e-22	1.0988452414774484e-10	1.99784280775991e-10	4.628737614175571e-9
87900000	0.0049999046836213985	3.1473684381596495e-50	-2.1721392458666164e-18	4.772833023506333e-8	3.4837593869206866e-16	9.023768996436775e-8	-1.940693959001489e-20	7.357596120349159e-22	1.0988452414774484e-10	1.99784280775991e-10	4.628737614175571e-9
88000000	0.0049999046836213985	3.1473684381596495e-50	-2.1721392458666164e-18	4.772833023506333e-8	3.4837593869206866e-16	9.023768996436775e-8	-1.9406939442001582e-20	7.357596120349159e-22	1.0988452414774484e-10	1.99784280775991e-10	4.628737614175571e-9
88100000	0.0049999046836213985	3.1473684381596495e-50	-2.1721392458666164e-18	4.772833023506333e-8	3.4837593869206866e-16	9.023768996436775e-8	-1.9406939293988277e-20	7.357596120349159e-22	1.0988452414774484e-10	1.99784280775991e-10	4.628737614175571e-9
88200000	0.0049999046836213985	3.1473684381596495e-50	-2.1721392458666164e-18	4.772833023506333e-8	3.4837593869206866e-16	9.023768996436775e-8	-1.9406939145974973e-20	7.357596120349159e-22	1.0988452414774484e-10	1.99784280775991e-10	4.628737614175571e-9
88300000	0.0049999046836213985	3.1473684381596495e-50	-2.1721392458666164e-18	4.772833023506333e-8	3.4837593869206866e-16	9.023768996436775e-8	-1.9406938997961665e-20	7.357596120349159e-22	1.0988452414774484e-10	1.99784280775991e-10	4.628737614175571e-9
88400000	0.0049999046836213985	3.1473684381596495e-50	-2.1721392458666164e-18	4.772833023506333e-8	3.4837593869206866e-16	9.023768996436775e-8	-1.940693884994836e-20	7.357596120349159e-22	1.0988452414774484e-10	1.99784280775991e-10	4.628737614175571e-9
88500000	0.0049999046836213985	3.1473684381596495e-50	-2.1721392458666164e-18	4.772833023506333e-8	3.4837593869206866e-16	9.023768996436775e-8	-1.9406938701935056e-20	7.357596120349159e-22	1.0988452414774484e-10	1.99784280775991e-10	4.628737614175571e-9
88600000	0.0049999046836213985	3.1473684381596495e-50	-2.1721392458666164e-18	4.772833023506333e-8	3.4837593869206866e-16	9.023768996436775e-8	-1.9406938553921752e-20	7.357596120349159e-22	1.0988452414774484e-10	1.99784280775991e-10	4.628737614175571e-9
88700000	0.0049999046836213985	3.1473684381596495e-50	-2.1721392458666164e-18	4.772833023506333e-8	3.4837593869206866e-16	9.023768996436775e-8	-1.9406938405908445e-20	7.357596120349159e-22	1.0988452414774484e-10	1.99784280775991e-10	4.628737614175571e-9
88800000	0.0049999046836213985	3.1473684381596495e-50	-2.1721392458666164e-18	4.772833023506333e-8	3.4837593869206866e-16	9.023768996436775e-8	-1.940693825789514e-20	7.357596120349158e-22	1.0988452414774484e-10	1.99784280775991e-10	4.628737614175571e-9
88900000	0.0049999046836213985	3.1473684381596495e-50	-2.1721392458666164e-18	4.772833023506333e-8	3.4837593869206866e-16	9.023768996436775e-8	-1.9406938109881836e-20	7.357596120349158e-22	1.0988452414774484e-10	1.99784280775991e-10	4.628737614175571e-9
89000000	0.004999904683621398	3.1473684381596495e-50	-2.1721392458666164e-18	4.772833023506333e-8	3.4837593869206866e-16	9.023768996436775e-8	-1.9406937961868528e-20	7.357596120349158e-22	1.0988452414774484e-10	1.99784280775991e-10	4.628737614175571e-9
89100000	0.004999904683621398	3.1473684381596495e-50	-2.1721392458666164e-18	4.772833023506333e-8	3.4837593869206866e-16	9.023768996436775e-8	-1.9406937813855224e-20	7.357596120349158e-22	1.0988452414774484e-10	1.99784280775991e-10	4.628737614175571e-9
89200000	0.004999904683621398	3.1473684381596495e-50	-2.1721392458666164e-18	4.772833023506333e-8	3.4837593869206866e-16	9.023768996436775e-8	-1.940693766584192e-20	7.357596120349158e-22	1.0988452414774484e-10	1.99784280775991e-10	4.628737614175571e-9
89300000	0.004999904683621398	3.1473684381596495e-50	-2.1721392458666164e-18	4.772833023506333e-8	3.4837593869206866e-16	9.023768996436775e-8	-1.9406937517828615e-20	7.357596120349158e-22	1.0988452414774484e-10	1.99784280775991e-10	4.628737614175571e-9
89400000	0.004999904683621398	3.1473684381596495e-50	-2.1721392458666164e-18	4.772833023506333e-8	3.4837593869206866e-16	9.023768996436775e-8	-1.9406937369815308e-20	7.357596120349158e-22	1.0988452414774484e-10	1.99784280775991e-10	4.628737614175571e-9
89500000	0.004999904683621398	3.1473684381596495e-50	-2.1721392458666164e-18	4.772833023506333e-8	3.4837593869206866e-16	9.023768996436775e-8	-1.9406937221802003e-20	7.357596120349158e-22	1.0988452414774484e-10	1.99784280775991e-10	4.628737614175571e-9
89600000	0.004999904683621398	3.1473684381596495e-50	-2.1721392458666164e-18	4.772833023506333e-8	3.4837593869206866e-16	9.023768996436775e-8	-1.94069370737887e-20	7.357596120349158e-22	1.0988452414774484e-10	1.99784280775991e-10	4.628737614175571e-9
89700000	0.004999904683621398	3.1473684381596495e-50	-2.1721392458666164e-18	4.772833023506333e-8	3.4837593869206866e-16	9.023768996436775e-8	-1.940693692577539e-20	7.357596120349158e-22	1.0988452414774484e-10	1.99784280775991e-10	4.628737614175571e-9
89800000	0.004999904683621398	3.1473684381596495e-50	-2.1721392458666164e-18	4.772833023506333e-8	3.4837593869206866e-16	9.023768996436775e-8	-1.9406936777762087e-20	7.357596120349158e-22	1.0988452414774484e-10	1.99784280775991e-10	4.628737614175571e-9
89900000	0.004999904683621398	3.1473684381596495e-50	-2.1721392458666164e-18	4.772833023506333e-8	3.4837593869206866e-16	9.023768996436775e-8	-1.9406936629748782e-20	7.357596120349158e-22	1.0988452414774484e-10	1.99784280775991e-10	4.628737614175571e-9
90000000	0.004999904683621398	3.1473684381596495e-50	-2.1721392458666164e-18	4.772833023506333e-8	3.4837593869206866e-16	9.023768996436775e-8	-1.9406936481735478e-20	7.357596120349158e-22	1.0988452414774484e-10	1.99784280775991e-10	4.628737614175571e-9
90100000	0.004999904683621398	3.1473684381596495e-50	-2.1721392458666164e-18	4.772833023506333e-8	3.4837593869206866e-16	9.023768996436775e-8	-1.940693633372217e-20	7.357596120349158e-22	1.0988452414774484e-10	1.99784280775991e-10	4.628737614175571e-9
90200000	0.004999904683621398	3.1473684381596495e-50	-2.1721392458666164e-18	4.772833023506333e-8	3.4837593869206866e-16	9.023768996436775e-8	-1.9406936185708866e-20	7.357596120349158e-22	1.0988452414774484e-10	1.99784280775991e-10	4.628737614175571e-9
90300000	0.004999904683621398	3.147368438159649e-50	-2.1721392458666164e-18	4.772833023506333e-8	3.4837593869206866e-16	9.023768996436775e-8	-1.9406936037695562e-20	7.357596120349158e-22	1.0988452414774484e-10	1.99784280775991e-10	4.628737614175571e-9
90400000	0.004999904683621398	3.147368438159649e-50	-2.1721392458666164e-18	4.772833023506333e-8	3.4837593869206866e-16	9.023768996436775e-8	-1.9406935889682254e-20	7.357596120349158e-22	1.0988452414774484e-10	1.99784280775991e-10	4.628737614175571e-9
90500000	0.004999904683621398	3.147368438159649e-50	-2.1721392458666164e-18	4.772833023506333e-8	3.4837593869206866e-16	9.023768996436775e-8	-1.940693574166895e-20	7.357596120349158e-22	1.0988452414774484e-10	1.99784280775991e-10	4.628737614175571e-9
90600000	0.004999904683621398	3.147368438159649e-50	-2.1721392458666164e-18	4.772833023506333e-8	3.4837593869206866e-16	9.023768996436775e-8	-1.9406935593655645e-20	7.357596120349158e-22	1.0988452414774484e-10	1.99784280775991e-10	4.628737614175571e-9
90700000	0.004999904683621398	3.147368438159649e-50	-2.1721392458666164e-18	4.772833023506333e-8	3.4837593869206866e-16	9.023768996436775e-8	-1.940693544564234e-20	7.357596120349158e-22	1.0988452414774484e-10	1.99784280775991e-10	4.628737614175571e-9
90800000	0.004999904683621398	3.147368438159649e-50	-2.1721392458666164e-18	4.772833023506333e-8	3.4837593869206866e-16	9.023768996436775e-8	-1.9406935297629033e-20	7.357596120349158e-22	1.0988452414774484e-10	1.99784280775991e-10	4.628737614175571e-9
90900000	0.004999904683621398	3.147368438159649e-50	-2.1721392458666164e-18	4.772833023506333e-8	3.4837593869206866e-16	9.023768996436775e-8	-1.940693514961573e-20	7.357596120349158e-22	1.0988452414774484e-10	1.99784280775991e-10	4.628737614175571e-9
91000000	0.004999904683621398	3.147368438159649e-50	-2.1721392458666164e-18	4.772833023506333e-8	3.4837593869206866e-16	9.023768996436775e-8	-1.9406935001602425e-20	7.357596120349158e-22	1.0988452414774484e-10	1.99784280775991e-10	4.628737614175571e-9
91100000	0.004999904683621398	3.147368438159649e-50	-2.1721392458666164e-18	4.772833023506333e-8	3.4837593869206866e-16	9.023768996436775e-8	-1.9406934853589117e-20	7.357596120349158e-22	1.0988452414774484e-10	1.99784280775991e-10	4.628737614175571e-9
91200000	0.004999904683621398	3.147368438159649e-50	-2.1721392458666164e-18	4.772833023506333e-8	3.4837593869206866e-16	9.023768996436775e-8	-1.9406934705575813e-20	7.357596120349158e-22	1.0988452414774484e-10	1.99784280775991e-10	4.628737614175571e-9
91300000	0.004999904683621398	3.147368438159649e-50	-2.1721392458666164e-18	4.772833023506333e-8	3.4837593869206866e-16	9.023768996436775e-8	-1.9406934557562508e-20	7.357596120349158e-22	1.0988452414774484e-10	1.99784280775991e-10	4.628737614175571e-9
91400000	0.004999904683621398	3.147368438159649e-50	-2.1721392458666164e-18	4.772833023506333e-8	3.4837593869206866e-16	9.023768996436775e-8	-1.9406934409549204e-20	7.357596120349158e-22	1.0988452414774484e-10	1.99784280775991e-10	4.628737614175571e-9
91500000	0.004999904683621398	3.147368438159649e-50	-2.1721392458666164e-18	4.772833023506333e-8	3.4837593869206866e-16	9.023768996436775e-8	-1.9406934261535896e-20	7.357596120349158e-22	1.0988452414774484e-10	1.99784280775991e-10	4.628737614175571e-9
91600000	0.004999904683621398	3.147368438159649e-50	-2.1721392458666164e-18	4.772833023506333e-8	3.4837593869206866e-16	9.023768996436775e-8	-1.9406934113522592e-20	7.357596120349158e-22	1.0988452414774484e-10	1.99784280775991e-10	4.628737614175571e-9
91700000	0.004999904683621398	3.147368438159649e-50	-2.1721392458666164e-18	4.772833023506333e-8	3.4837593869206866e-16	9.023768996436775e-8	-1.9406933965509288e-20	7.357596120349158e-22	1.0988452414774484e-10	1.99784280775991e-10	4.628737614175571e-9
91800000	0.004999904683621398	3.147368438159649e-50	-2.1721392458666164e-18	4.772833023506333e-8	3.4837593869206866e-16	9.023768996436775e-8	-1.940693381749598e-20	7.357596120349158e-22	1.0988452414774484e-10	1.99784280775991e-10	4.628737614175571e-9
91900000	0.004999904683621398	3.147368438159649e-50	-2.1721392458666164e-18	4.772833023506333e-8	3.4837593869206866e-16	9.023768996436775e-8	-1.9406933669482676e-20	7.357596120349158e-22	1.0988452414774484e-10	1.99784280775991e-10	4.628737614175571e-9
92000000	0.004999904683621398	3.147368438159649e-50	-2.1721392458666164e-18	4.772833023506333e-8	3.4837593869206866e-16	9.023768996436775e-8	-1.940693352146937e-20	7.357596120349158e-22	1.0988452414774484e-10	1.99784280775991e-10	4.628737614175571e-9
92100000	0.004999904683621398	3.147368438159649e-50	-2.1721392458666164e-18	4.772833023506333e-8	3.4837593869206866e-16	9.023768996436775e-8	-1.9406933373456067e-20	7.357596120349158e-22	1.0988452414774484e-10	1.99784280775991e-10	4.628737614175571e-9
92200000	0.004999904683621398	3.147368438159649e-50	-2.1721392458666164e-18	4.772833023506333e-8	3.4837593869206866e-16	9.023768996436775e-8	-1.940693322544276e-20	7.357596120349158e-22	1.0988452414774484e-10	1.99784280775991e-10	4.628737614175571e-9
92300000	0.004999904683621398	3.147368438159649e-50	-2.1721392458666164e-18	4.772833023506333e-8	3.4837593869206866e-16	9.023768996436775e-8	-1.9406933077429455e-20	7.357596120349158e-22	1.0988452414774484e-10	1.99784280775991e-10	4.628737614175571e-9
92400000	0.004999904683621398	3.147368438159649e-50	-2.1721392458666164e-18	4.772833023506333e-8	3.4837593869206866e-16	9.023768996436775e-8	-1.940693292941615e-20	7.357596120349158e-22	1.0988452414774484e-10	1.99784280775991e-10	4.628737614175571e-9
92500000	0.004999904683621398	3.147368438159649e-50	-2.1721392458666164e-18	4.772833023506333e-8	3.4837593869206866e-16	9.023768996436775e-8	-1.9406932781402843e-20	7.357596120349158e-22	1.0988452414774484e-10	1.99784280775991e-10	4.628737614175571e-9
92600000	0.004999904683621398	3.147368438159649e-50	-2.1721392458666164e-18	4.772833023506333e-8	3.4837593869206866e-16	9.023768996436775e-8	-1.940693263338954e-20	7.357596120349158e-22	1.0988452414774484e-10	1.99784280775991e-10	4.628737614175571e-9
92700000	0.004999904683621398	3.147368438159649e-50	-2.1721392458666164e-18	4.772833023506333e-8	3.4837593869206866e-16	9.023768996436775e-8	-1.9406932485376234e-20	7.357596120349158e-22	1.0988452414774484e-10	1.99784280775991e-10	4.628737614175571e-9
92800000	0.004999904683621398	3.147368438159649e-50	-2.1721392458666164e-18	4.772833023506333e-8	3.4837593869206866e-16	9.023768996436775e-8	-1.940693233736293e-20	7.357596120349158e-22	1.0988452414774484e-10	1.99784280775991e-10	4.628737614175571e-9
92900000	0.004999904683621398	3.147368438159649e-50	-2.1721392458666164e-18	4.772833023506333e-8	3.4837593869206866e-16	9.023768996436775e-8	-1.9406932189349622e-20	7.357596120349158e-22	1.0988452414774484e-10	1.99784280775991e-10	4.628737614175571e-9
93000000	0.004999904683621398	3.147368438159649e-50	-2.1721392458666164e-18	4.772833023506333e-8	3.4837593869206866e-16	9.023768996436775e-8	-1.9406932041336318e-20	7.357596120349158e-22	1.0988452414774484e-10	1.99784280775991e-10	4.628737614175571e-9
93100000	0.004999904683621398	3.147368438159649e-50	-2.1721392458666164e-18	4.772833023506333e-8	3.4837593869206866e-16	9.023768996436775e-8	-1.9406931893323013e-20	7.357596120349158e-22	1.0988452414774484e-10	1.99784280775991e-10	4.628737614175571e-9
93200000	0.004999904683621398	3.147368438159649e-50	-2.1721392458666164e-18	4.772833023506333e-8	3.4837593869206866e-16	9.023768996436775e-8	-1.9406931745309706e-20	7.357596120349158e-22	1.0988452414774484e-10	1.99784280775991e-10	4.628737614175571e-9
93300000	0.004999904683621398	3.147368438159649e-50	-2.1721392458666164e-18	4.772833023506333e-8	3.4837593869206866e-16	9.023768996436775e-8	-1.9406931597296402e-20	7.357596120349158e-22	1.0988452414774484e-10	1.99784280775991e-10	4.628737614175571e-9
93400000	0.004999904683621398	3.147368438159649e-50	-2.1721392458666164e-18	4.772833023506333e-8	3.4837593869206866e-16	9.023768996436775e-8	-1.9406931449283097e-20	7.357596120349158e-22	1.0988452414774484e-10	1.99784280775991e-10	4.628737614175571e-9
93500000	0.004999904683621398	3.147368438159649e-50	-2.1721392458666164e-18	4.772833023506333e-8	3.4837593869206866e-16	9.023768996436775e-8	-1.9406931301269793e-20	7.357596120349158e-22	1.0988452414774484e-10	1.99784280775991e-10	4.628737614175571e-9
93600000	0.004999904683621398	3.147368438159649e-50	-2.1721392458666164e-18	4.772833023506333e-8	3.4837593869206866e-16	9.023768996436775e-8	-1.9406931153256485e-20	7.357596120349158e-22	1.0988452414774484e-10	1.99784280775991e-10	4.628737614175571e-9
93700000	0.004999904683621398	3.147368438159649e-50	-2.1721392458666164e-18	4.772833023506333e-8	3.4837593869206866e-16	9.023768996436775e-8	-1.940693100524318e-20	7.357596120349158e-22	1.0988452414774484e-10	1.99784280775991e-10	4.628737614175571e-9
93800000	0.004999904683621398	3.147368438159649e-50	-2.1721392458666164e-18	4.772833023506333e-8	3.4837593869206866e-16	9.023768996436775e-8	-1.9406930857229876e-20	7.357596120349158e-22	1.0988452414774484e-10	1.99784280775991e-10	4.628737614175571e-9
93900000	0.004999904683621398	3.147368438159649e-50	-2.1721392458666164e-18	4.772833023506333e-8	3.4837593869206866e-16	9.023768996436775e-8	-1.940693070921657e-20	7.357596120349158e-22	1.0988452414774484e-10	1.99784280775991e-10	4.628737614175571e-9
94000000	0.004999904683621398	3.147368438159649e-50	-2.1721392458666164e-18	4.772833023506333e-8	3.4837593869206866e-16	9.023768996436775e-8	-1.9406930561203265e-20	7.357596120349158e-22	1.0988452414774484e-10	1.99784280775991e-10	4.628737614175571e-9
94100000	0.004999904683621398	3.147368438159649e-50	-2.1721392458666164e-18	4.772833023506333e-8	3.4837593869206866e-16	9.023768996436775e-8	-1.940693041318996e-20	7.357596120349158e-22	1.0988452414774484e-10	1.99784280775991e-10	4.628737614175571e-9
94200000	0.004999904683621398	3.147368438159649e-50	-2.1721392458666164e-18	4.772833023506333e-8	3.4837593869206866e-16	9.023768996436775e-8	-1.9406930265176656e-20	7.357596120349158e-22	1.0988452414774484e-10	1.99784280775991e-10	4.628737614175571e-9
94300000	0.004999904683621398	3.147368438159649e-50	-2.1721392458666164e-18	4.772833023506333e-8	3.4837593869206866e-16	9.023768996436775e-8	-1.9406930117163348e-20	7.357596120349158e-22	1.0988452414774484e-10	1.99784280775991e-10	4.628737614175571e-9
94400000	0.004999904683621398	3.147368438159649e-50	-2.1721392458666164e-18	4.772833023506333e-8	3.4837593869206866e-16	9.023768996436775e-8	-1.9406929969150044e-20	7.357596120349158e-22	1.0988452414774484e-10	1.99784280775991e-10	4.628737614175571e-9
94500000	0.004999904683621398	3.147368438159649e-50	-2.1721392458666164e-18	4.772833023506333e-8	3.4837593869206866e-16	9.023768996436775e-8	-1.940692982113674e-20	7.357596120349158e-22	1.0988452414774484e-10	1.99784280775991e-10	4.628737614175571e-9
94600000	0.004999904683621398	3.147368438159649e-50	-2.1721392458666164e-18	4.772833023506333e-8	3.4837593869206866e-16	9.023768996436775e-8	-1.9406929673123432e-20	7.357596120349158e-22	1.0988452414774484e-10	1.99784280775991e-10	4.628737614175571e-9
94700000	0.004999904683621398	3.147368438159649e-50	-2.1721392458666164e-18	4.772833023506333e-8	3.4837593869206866e-16	9.023768996436775e-8	-1.9406929525110128e-20	7.357596120349158e-22	1.0988452414774484e-10	1.99784280775991e-10	4.628737614175571e-9
94800000	0.004999904683621398	3.147368438159649e-50	-2.1721392458666164e-18	4.772833023506333e-8	3.4837593869206866e-16	9.023768996436775e-8	-1.9406929377096823e-20	7.357596120349158e-22	1.0988452414774484e-10	1.99784280775991e-10	4.628737614175571e-9
94900000	0.004999904683621398	3.147368438159649e-50	-2.1721392458666164e-18	4.772833023506333e-8	3.4837593869206866e-16	9.023768996436775e-8	-1.940692922908352e-20	7.357596120349158e-22	1.0988452414774484e-10	1.99784280775991e-10	4.628737614175571e-9
95000000	0.004999904683621398	3.147368438159649e-50	-2.1721392458666164e-18	4.772833023506333e-8	3.4837593869206866e-16	9.023768996436775e-8	-1.940692908107021e-20	7.357596120349158e-22	1.0988452414774484e-10	1.99784280775991e-10	4.628737614175571e-9
95100000	0.004999904683621398	3.147368438159649e-50	-2.1721392458666164e-18	4.772833023506333e-8	3.4837593869206866e-16	9.023768996436775e-8	-1.9406928933056907e-20	7.357596120349158e-22	1.0988452414774484e-10	1.99784280775991e-10	4.628737614175571e-9
95200000	0.004999904683621398	3.147368438159649e-50	-2.1721392458666164e-18	4.772833023506333e-8	3.4837593869206866e-16	9.023768996436775e-8	-1.9406928785043602e-20	7.357596120349158e-22	1.0988452414774484e-10	1.99784280775991e-10	4.628737614175571e-9
95300000	0.004999904683621398	3.147368438159649e-50	-2.1721392458666164e-18	4.772833023506333e-8	3.4837593869206866e-16	9.023768996436775e-8	-1.9406928637030295e-20	7.357596120349158e-22	1.0988452414774484e-10	1.99784280775991e-10	4.628737614175571e-9
95400000	0.004999904683621398	3.147368438159649e-50	-2.1721392458666164e-18	4.772833023506333e-8	3.4837593869206866e-16	9.023768996436775e-8	-1.940692848901699e-20	7.357596120349158e-22	1.0988452414774484e-10	1.99784280775991e-10	4.628737614175571e-9
95500000	0.004999904683621398	3.147368438159649e-50	-2.1721392458666164e-18	4.772833023506333e-8	3.4837593869206866e-16	9.023768996436775e-8	-1.9406928341003686e-20	7.357596120349158e-22	1.0988452414774484e-10	1.99784280775991e-10	4.628737614175571e-9
95600000	0.004999904683621398	3.147368438159649e-50	-2.1721392458666164e-18	4.772833023506333e-8	3.4837593869206866e-16	9.023768996436775e-8	-1.9406928192990382e-20	7.357596120349158e-22	1.0988452414774484e-10	1.99784280775991e-10	4.628737614175571e-9
95700000	0.004999904683621398	3.147368438159649e-50	-2.1721392458666164e-18	4.772833023506333e-8	3.4837593869206866e-16	9.023768996436775e-8	-1.9406928044977074e-20	7.357596120349158e-22	1.0988452414774484e-10	1.99784280775991e-10	4.628737614175571e-9
95800000	0.004999904683621398	3.147368438159649e-50	-2.1721392458666164e-18	4.772833023506333e-8	3.4837593869206866e-16	9.023768996436775e-8	-1.940692789696377e-20	7.357596120349158e-22	1.0988452414774484e-10	1.99784280775991e-10	4.628737614175571e-9
95900000	0.004999904683621397	3.147368438159649e-50	-2.1721392458666164e-18	4.772833023506333e-8	3.4837593869206866e-16	9.023768996436775e-8	-1.9406927748950465e-20	7.357596120349158e-22	1.0988452414774484e-10	1.99784280775991e-10	4.628737614175571e-9
96000000	0.004999904683621397	3.147368438159649e-50	-2.1721392458666164e-18	4.772833023506333e-8	3.4837593869206866e-16	9.023768996436775e-8	-1.9406927600937158e-20	7.357596120349158e-22	1.0988452414774484e-10	1.99784280775991e-10	4.628737614175571e-9
96100000	0.004999904683621397	3.147368438159649e-50	-2.1721392458666164e-18	4.772833023506333e-8	3.4837593869206866e-16	9.023768996436775e-8	-1.9406927452923853e-20	7.357596120349158e-22	1.0988452414774484e-10	1.99784280775991e-10	4.628737614175571e-9
96200000	0.004999904683621397	3.147368438159649e-50	-2.1721392458666164e-18	4.772833023506333e-8	3.4837593869206866e-16	9.023768996436775e-8	-1.940692730491055e-20	7.357596120349158e-22	1.0988452414774484e-10	1.99784280775991e-10	4.628737614175571e-9
96300000	0.004999904683621397	3.147368438159649e-50	-2.1721392458666164e-18	4.772833023506333e-8	3.4837593869206866e-16	9.023768996436775e-8	-1.9406927156897245e-20	7.357596120349158e-22	1.0988452414774484e-10	1.99784280775991e-10	4.628737614175571e-9
96400000	0.004999904683621397	3.147368438159649e-50	-2.1721392458666164e-18	4.772833023506333e-8	3.4837593869206866e-16	9.023768996436775e-8	-1.9406927008883937e-20	7.357596120349158e-22	1.0988452414774484e-10	1.99784280775991e-10	4.628737614175571e-9
96500000	0.004999904683621397	3.147368438159649e-50	-2.1721392458666164e-18	4.772833023506333e-8	3.4837593869206866e-16	9.023768996436775e-8	-1.9406926860870633e-20	7.357596120349158e-22	1.0988452414774484e-10	1.99784280775991e-10	4.628737614175571e-9
96600000	0.004999904683621397	3.147368438159649e-50	-2.1721392458666164e-18	4.772833023506333e-8	3.4837593869206866e-16	9.023768996436775e-8	-1.9406926712857328e-20	7.357596120349158e-22	1.0988452414774484e-10	1.99784280775991e-10	4.628737614175571e-9
96700000	0.004999904683621397	3.147368438159649e-50	-2.1721392458666164e-18	4.772833023506333e-8	3.4837593869206866e-16	9.023768996436775e-8	-1.940692656484402e-20	7.357596120349158e-22	1.0988452414774484e-10	1.99784280775991e-10	4.628737614175571e-9
96800000	0.004999904683621397	3.147368438159649e-50	-2.1721392458666164e-18	4.772833023506333e-8	3.4837593869206866e-16	9.023768996436775e-8	-1.9406926416830716e-20	7.357596120349158e-22	1.0988452414774484e-10	1.99784280775991e-10	4.628737614175571e-9
96900000	0.004999904683621397	3.147368438159649e-50	-2.1721392458666164e-18	4.772833023506333e-8	3.4837593869206866e-16	9.023768996436775e-8	-1.9406926268817412e-20	7.357596120349158e-22	1.0988452414774484e-10	1.99784280775991e-10	4.628737614175571e-9
97000000	0.004999904683621397	3.147368438159649e-50	-2.1721392458666164e-18	4.772833023506333e-8	3.4837593869206866e-16	9.023768996436775e-8	-1.9406926120804108e-20	7.357596120349158e-22	1.0988452414774484e-10	1.99784280775991e-10	4.628737614175571e-9
97100000	0.004999904683621397	3.147368438159649e-50	-2.1721392458666164e-18	4.772833023506333e-8	3.4837593869206866e-16	9.023768996436775e-8	-1.94069259727908e-20	7.357596120349158e-22	1.0988452414774484e-10	1.99784280775991e-10	4.628737614175571e-9
97200000	0.004999904683621397	3.147368438159649e-50	-2.1721392458666164e-18	4.772833023506333e-8	3.4837593869206866e-16	9.023768996436775e-8	-1.9406925824777496e-20	7.357596120349158e-22	1.0988452414774484e-10	1.99784280775991e-10	4.628737614175571e-9
97300000	0.004999904683621397	3.147368438159649e-50	-2.1721392458666164e-18	4.772833023506333e-8	3.4837593869206866e-16	9.023768996436775e-8	-1.940692567676419e-20	7.357596120349158e-22	1.0988452414774484e-10	1.99784280775991e-10	4.628737614175571e-9
97400000	0.004999904683621397	3.147368438159649e-50	-2.1721392458666164e-18	4.772833023506333e-8	3.4837593869206866e-16	9.023768996436775e-8	-1.9406925528750884e-20	7.357596120349158e-22	1.0988452414774484e-10	1.99784280775991e-10	4.628737614175571e-9
97500000	0.004999904683621397	3.147368438159649e-50	-2.1721392458666164e-18	4.772833023506333e-8	3.4837593869206866e-16	9.023768996436775e-8	-1.940692538073758e-20	7.357596120349158e-22	1.0988452414774484e-10	1.99784280775991e-10	4.628737614175571e-9
97600000	0.004999904683621397	3.147368438159649e-50	-2.1721392458666164e-18	4.772833023506333e-8	3.4837593869206866e-16	9.023768996436775e-8	-1.9406925232724275e-20	7.357596120349158e-22	1.0988452414774484e-10	1.99784280775991e-10	4.628737614175571e-9
97700000	0.004999904683621397	3.147368438159649e-50	-2.1721392458666164e-18	4.772833023506333e-8	3.4837593869206866e-16	9.023768996436775e-8	-1.940692508471097e-20	7.357596120349158e-22	1.0988452414774484e-10	1.99784280775991e-10	4.628737614175571e-9
97800000	0.004999904683621397	3.147368438159649e-50	-2.1721392458666164e-18	4.772833023506333e-8	3.4837593869206866e-16	9.023768996436775e-8	-1.9406924936697663e-20	7.357596120349158e-22	1.0988452414774484e-10	1.99784280775991e-10	4.628737614175571e-9
97900000	0.004999904683621397	3.147368438159649e-50	-2.1721392458666164e-18	4.772833023506333e-8	3.4837593869206866e-16	9.023768996436775e-8	-1.940692478868436e-20	7.357596120349158e-22	1.0988452414774484e-10	1.99784280775991e-10	4.628737614175571e-9
98000000	0.004999904683621397	3.147368438159649e-50	-2.1721392458666164e-18	4.772833023506333e-8	3.4837593869206866e-16	9.023768996436775e-8	-1.9406924640671054e-20	7.357596120349158e-22	1.0988452414774484e-10	1.99784280775991e-10	4.628737614175571e-9
98100000	0.004999904683621397	3.147368438159649e-50	-2.1721392458666164e-18	4.772833023506333e-8	3.4837593869206866e-16	9.023768996436775e-8	-1.9406924492657747e-20	7.357596120349158e-22	1.0988452414774484e-10	1.99784280775991e-10	4.628737614175571e-9
98200000	0.004999904683621397	3.147368438159649e-50	-2.1721392458666164e-18	4.772833023506333e-8	3.4837593869206866e-16	9.023768996436775e-8	-1.9406924344644442e-20	7.357596120349158e-22	1.0988452414774484e-10	1.99784280775991e-10	4.628737614175571e-9
98300000	0.004999904683621397	3.147368438159649e-50	-2.1721392458666164e-18	4.772833023506333e-8	3.4837593869206866e-16	9.023768996436775e-8	-1.9406924196631138e-20	7.357596120349158e-22	1.0988452414774484e-10	1.99784280775991e-10	4.628737614175571e-9
98400000	0.004999904683621397	3.147368438159649e-50	-2.1721392458666164e-18	4.772833023506333e-8	3.4837593869206866e-16	9.023768996436775e-8	-1.9406924048617833e-20	7.357596120349158e-22	1.0988452414774484e-10	1.99784280775991e-10	4.628737614175571e-9
98500000	0.004999904683621397	3.147368438159649e-50	-2.1721392458666164e-18	4.772833023506333e-8	3.4837593869206866e-16	9.023768996436775e-8	-1.9406923900604526e-20	7.357596120349158e-22	1.0988452414774484e-10	1.99784280775991e-10	4.628737614175571e-9
98600000	0.004999904683621397	3.147368438159649e-50	-2.1721392458666164e-18	4.772833023506333e-8	3.4837593869206866e-16	9.023768996436775e-8	-1.9406923752591222e-20	7.357596120349158e-22	1.0988452414774484e-10	1.99784280775991e-10	4.628737614175571e-9
98700000	0.004999904683621397	3.147368438159649e-50	-2.1721392458666164e-18	4.772833023506333e-8	3.4837593869206866e-16	9.023768996436775e-8	-1.9406923604577917e-20	7.357596120349158e-22	1.0988452414774484e-10	1.99784280775991e-10	4.628737614175571e-9
98800000	0.004999904683621397	3.147368438159649e-50	-2.1721392458666164e-18	4.772833023506333e-8	3.4837593869206866e-16	9.023768996436775e-8	-1.940692345656461e-20	7.357596120349158e-22	1.0988452414774484e-10	1.99784280775991e-10	4.628737614175571e-9
98900000	0.004999904683621397	3.147368438159649e-50	-2.1721392458666164e-18	4.772833023506333e-8	3.4837593869206866e-16	9.023768996436775e-8	-1.9406923308551305e-20	7.357596120349158e-22	1.0988452414774484e-10	1.99784280775991e-10	4.628737614175571e-9
99000000	0.004999904683621397	3.147368438159649e-50	-2.1721392458666164e-18	4.772833023506333e-8	3.4837593869206866e-16	9.023768996436775e-8	-1.9406923160538e-20	7.357596120349158e-22	1.0988452414774484e-10	1.99784280775991e-10	4.628737614175571e-9
99100000	0.004999904683621397	3.147368438159649e-50	-2.1721392458666164e-18	4.772833023506333e-8	3.4837593869206866e-16	9.023768996436775e-8	-1.9406923012524696e-20	7.357596120349158e-22	1.0988452414774484e-10	1.99784280775991e-10	4.628737614175571e-9
99200000	0.004999904683621397	3.147368438159649e-50	-2.1721392458666164e-18	4.772833023506333e-8	3.4837593869206866e-16	9.023768996436775e-8	-1.940692286451139e-20	7.357596120349158e-22	1.0988452414774484e-10	1.99784280775991e-10	4.628737614175571e-9
99300000	0.004999904683621397	3.147368438159649e-50	-2.1721392458666164e-18	4.772833023506333e-8	3.4837593869206866e-16	9.023768996436775e-8	-1.9406922716498085e-20	7.357596120349158e-22	1.0988452414774484e-10	1.99784280775991e-10	4.628737614175571e-9
99400000	0.004999904683621397	3.147368438159649e-50	-2.1721392458666164e-18	4.772833023506333e-8	3.4837593869206866e-16	9.023768996436775e-8	-1.940692256848478e-20	7.357596120349158e-22	1.0988452414774484e-10	1.99784280775991e-10	4.628737614175571e-9
99500000	0.004999904683621397	3.147368438159649e-50	-2.1721392458666164e-18	4.772833023506333e-8	3.4837593869206866e-16	9.023768996436775e-8	-1.9406922420471473e-20	7.357596120349158e-22	1.0988452414774484e-10	1.99784280775991e-10	4.628737614175571e-9
99600000	0.004999904683621397	3.147368438159649e-50	-2.1721392458666164e-18	4.772833023506333e-8	3.4837593869206866e-16	9.023768996436775e-8	-1.9406922272458168e-20	7.357596120349158e-22	1.0988452414774484e-10	1.99784280775991e-10	4.628737614175571e-9
99700000	0.004999904683621397	3.147368438159649e-50	-2.1721392458666164e-18	4.772833023506333e-8	3.4837593869206866e-16	9.023768996436775e-8	-1.9406922124444864e-20	7.357596120349158e-22	1.0988452414774484e-10	1.99784280775991e-10	4.628737614175571e-9
99800000	0.004999904683621397	3.147368438159649e-50	-2.1721392458666164e-18	4.772833023506333e-8	3.4837593869206866e-16	9.023768996436775e-8	-1.940692197643156e-20	7.357596120349158e-22	1.0988452414774484e-10	1.99784280775991e-10	4.628737614175571e-9
99900000	0.004999904683621397	3.147368438159649e-50	-2.1721392458666164e-18	4.772833023506333e-8	3.4837593869206866e-16	9.023768996436775e-8	-1.9406921828418252e-20	7.357596120349158e-22	1.0988452414774484e-10	1.99784280775991e-10	4.628737614175571e-9
100000000	0.004999904683621397	3.147368438159649e-50	-2.1721392458666164e-18	4.772833023506333e-8	3.4837593869206866e-16	9.023768996436775e-8	-1.9406921680404947e-20	7.357596120349158e-22	1.0988452414774484e-10	1.99784280775991e-10	4.628737614175571e-9
