# Supplementary material for: Thermodynamics Underpinning the Microbial Community‐Level Nitrogen Energy Metabolism
Source: Environ Microbiol. 2025 Feb 16;27(2):e70055. doi: 10.1111/1462-2920.70055 (PMC11830459; doi:10.1111/1462-2920.70055)
Supplement: Supplementary file 1 — Data S1. [file EMI-27-e70055-s001.zip › SI/Nnetwork/Results/kdef_-10/Iin_-5/p_0.2/O2_-10.6_H_-7..csv]

time	N2	N2H4	N2H5	N2O	NH2OH	NH3	NH3OH	NH4	NO	NO2	NO3
0	0.00001	0.00001	0.00001	0.00001	0.00001	0.00001	0.00001	0.00001	0.00001	0.00001	0.00001
100000	0.0011507764665602577	-1.980374200552249e-19	-3.6083662868386763e-22	1.4207115475774773e-13	1.6980717384524768e-14	0.007698447066571529	-1.4165681394666014e-21	6.286927709571113e-15	1.7537054673925073e-17	5.277181061253271e-16	2.978397841331227e-20
200000	0.0011507764665602586	-1.980374200552249e-19	-3.6083662868386763e-22	1.4207115475774775e-13	1.6980717384524756e-14	0.007698447066571531	-1.4160387661343148e-21	6.2869277095700544e-15	1.7537054673925076e-17	5.277181061232422e-16	2.978397841331225e-20
300000	0.0011507764665602586	-1.980374200552249e-19	-3.6083662868386763e-22	1.4207115475774775e-13	1.698071738452476e-14	0.007698447066571531	-1.4155093928020283e-21	6.286927709570065e-15	1.7537054673925076e-17	5.277181061232613e-16	2.978397841331225e-20
400000	0.0011507764665602581	-1.980374200552249e-19	-3.6083662868386763e-22	1.4207115475774775e-13	1.6980717384524762e-14	0.00769844706657153	-1.4149800194697417e-21	6.286927709569975e-15	1.7537054673925076e-17	5.277181061230945e-16	2.9783978413312255e-20
500000	0.001150776466560258	-1.980374200552249e-19	-3.6083662868386763e-22	1.4207115475774775e-13	1.6980717384524765e-14	0.00769844706657153	-1.4144506461374551e-21	6.2869277095699345e-15	1.7537054673925076e-17	5.277181061230196e-16	2.978397841331226e-20
600000	0.001150776466560258	-1.980374200552249e-19	-3.6083662868386763e-22	1.4207115475774775e-13	1.6980717384524765e-14	0.00769844706657153	-1.4139212728051686e-21	6.2869277095699345e-15	1.7537054673925076e-17	5.277181061230201e-16	2.978397841331226e-20
700000	0.001150776466560258	-1.980374200552249e-19	-3.6083662868386763e-22	1.4207115475774775e-13	1.6980717384524762e-14	0.007698447066571529	-1.4133918994728822e-21	6.2869277095699345e-15	1.7537054673925076e-17	5.277181061230197e-16	2.978397841331226e-20
800000	0.001150776466560258	-1.980374200552249e-19	-3.6083662868386763e-22	1.4207115475774775e-13	1.698071738452476e-14	0.007698447066571529	-1.4128625261405956e-21	6.286927709569934e-15	1.7537054673925073e-17	5.277181061230192e-16	2.978397841331226e-20
900000	0.001150776466560258	-1.980374200552249e-19	-3.6083662868386763e-22	1.4207115475774775e-13	1.698071738452476e-14	0.007698447066571529	-1.412333152808309e-21	6.286927709569934e-15	1.7537054673925073e-17	5.277181061230192e-16	2.978397841331226e-20
1000000	0.001150776466560258	-1.980374200552249e-19	-3.6083662868386763e-22	1.4207115475774775e-13	1.6980717384524756e-14	0.007698447066571529	-1.4118037794760225e-21	6.286927709569934e-15	1.753705467392507e-17	5.277181061230192e-16	2.978397841331226e-20
1100000	0.001150776466560258	-1.980374200552249e-19	-3.6083662868386763e-22	1.4207115475774775e-13	1.6980717384524756e-14	0.007698447066571529	-1.411274406143736e-21	6.286927709569934e-15	1.753705467392507e-17	5.277181061230192e-16	2.978397841331226e-20
1200000	0.001150776466560258	-1.980374200552249e-19	-3.6083662868386763e-22	1.4207115475774775e-13	1.6980717384524752e-14	0.007698447066571529	-1.4107450328114496e-21	6.286927709569934e-15	1.753705467392507e-17	5.277181061230192e-16	2.978397841331226e-20
1300000	0.001150776466560258	-1.980374200552249e-19	-3.6083662868386763e-22	1.4207115475774775e-13	1.6980717384524752e-14	0.007698447066571529	-1.410215659479163e-21	6.286927709569933e-15	1.753705467392507e-17	5.277181061230192e-16	2.978397841331226e-20
1400000	0.001150776466560258	-1.980374200552249e-19	-3.6083662868386763e-22	1.4207115475774775e-13	1.6980717384524752e-14	0.007698447066571529	-1.4096862861468764e-21	6.286927709569933e-15	1.753705467392507e-17	5.277181061230192e-16	2.978397841331226e-20
1500000	0.001150776466560258	-1.980374200552249e-19	-3.6083662868386763e-22	1.4207115475774775e-13	1.6980717384524752e-14	0.007698447066571528	-1.4091569128145899e-21	6.286927709569933e-15	1.753705467392507e-17	5.277181061230192e-16	2.978397841331226e-20
1600000	0.001150776466560258	-1.980374200552249e-19	-3.6083662868386763e-22	1.4207115475774775e-13	1.6980717384524752e-14	0.007698447066571528	-1.4086275394823033e-21	6.286927709569933e-15	1.7537054673925067e-17	5.277181061230192e-16	2.978397841331226e-20
1700000	0.001150776466560258	-1.980374200552249e-19	-3.6083662868386763e-22	1.4207115475774773e-13	1.698071738452475e-14	0.007698447066571528	-1.4080981661500168e-21	6.286927709569933e-15	1.7537054673925067e-17	5.277181061230192e-16	2.978397841331226e-20
1800000	0.001150776466560258	-1.980374200552249e-19	-3.6083662868386763e-22	1.4207115475774773e-13	1.698071738452475e-14	0.007698447066571528	-1.4075687928177304e-21	6.286927709569933e-15	1.7537054673925067e-17	5.277181061230192e-16	2.978397841331226e-20
1900000	0.001150776466560258	-1.980374200552249e-19	-3.6083662868386763e-22	1.4207115475774773e-13	1.698071738452475e-14	0.007698447066571528	-1.4070394194854438e-21	6.286927709569933e-15	1.7537054673925067e-17	5.277181061230192e-16	2.978397841331226e-20
2000000	0.001150776466560258	-1.980374200552249e-19	-3.6083662868386763e-22	1.4207115475774773e-13	1.698071738452475e-14	0.007698447066571529	-1.4065100461531573e-21	6.286927709569933e-15	1.753705467392507e-17	5.277181061230192e-16	2.978397841331227e-20
2100000	0.001150776466560258	-1.980374200552249e-19	-3.6083662868386763e-22	1.4207115475774773e-13	1.698071738452475e-14	0.007698447066571529	-1.4059806728208707e-21	6.286927709569933e-15	1.753705467392507e-17	5.277181061230192e-16	2.978397841331227e-20
2200000	0.001150776466560258	-1.980374200552249e-19	-3.6083662868386763e-22	1.4207115475774773e-13	1.698071738452475e-14	0.007698447066571529	-1.4054512994885841e-21	6.286927709569933e-15	1.753705467392507e-17	5.277181061230192e-16	2.978397841331227e-20
2300000	0.001150776466560258	-1.980374200552249e-19	-3.6083662868386763e-22	1.4207115475774773e-13	1.698071738452475e-14	0.007698447066571529	-1.4049219261562978e-21	6.286927709569933e-15	1.753705467392507e-17	5.277181061230192e-16	2.978397841331227e-20
2400000	0.001150776466560258	-1.980374200552249e-19	-3.6083662868386763e-22	1.4207115475774773e-13	1.6980717384524752e-14	0.007698447066571529	-1.4043925528240112e-21	6.286927709569933e-15	1.753705467392507e-17	5.277181061230192e-16	2.978397841331227e-20
2500000	0.001150776466560258	-1.980374200552249e-19	-3.6083662868386763e-22	1.4207115475774773e-13	1.6980717384524752e-14	0.007698447066571529	-1.4038631794917246e-21	6.286927709569933e-15	1.753705467392507e-17	5.277181061230192e-16	2.978397841331227e-20
2600000	0.001150776466560258	-1.980374200552249e-19	-3.6083662868386763e-22	1.4207115475774773e-13	1.6980717384524752e-14	0.007698447066571529	-1.403333806159438e-21	6.286927709569933e-15	1.753705467392507e-17	5.277181061230192e-16	2.978397841331227e-20
2700000	0.001150776466560258	-1.980374200552249e-19	-3.6083662868386763e-22	1.4207115475774773e-13	1.6980717384524752e-14	0.007698447066571529	-1.4028044328271515e-21	6.286927709569933e-15	1.7537054673925073e-17	5.277181061230192e-16	2.978397841331227e-20
2800000	0.001150776466560258	-1.980374200552249e-19	-3.6083662868386763e-22	1.4207115475774773e-13	1.6980717384524752e-14	0.007698447066571529	-1.4022750594948651e-21	6.286927709569933e-15	1.7537054673925073e-17	5.277181061230192e-16	2.978397841331227e-20
2900000	0.001150776466560258	-1.980374200552249e-19	-3.6083662868386763e-22	1.4207115475774773e-13	1.6980717384524752e-14	0.007698447066571529	-1.4017456861625786e-21	6.286927709569933e-15	1.7537054673925073e-17	5.277181061230192e-16	2.978397841331227e-20
3000000	0.001150776466560258	-1.980374200552249e-19	-3.6083662868386763e-22	1.4207115475774773e-13	1.6980717384524752e-14	0.007698447066571529	-1.401216312830292e-21	6.286927709569933e-15	1.7537054673925073e-17	5.277181061230192e-16	2.978397841331227e-20
3100000	0.001150776466560258	-1.980374200552249e-19	-3.6083662868386763e-22	1.4207115475774773e-13	1.6980717384524756e-14	0.007698447066571529	-1.4006869394980054e-21	6.286927709569933e-15	1.7537054673925073e-17	5.277181061230192e-16	2.978397841331227e-20
3200000	0.001150776466560258	-1.980374200552249e-19	-3.6083662868386763e-22	1.4207115475774773e-13	1.6980717384524756e-14	0.007698447066571529	-1.4001575661657189e-21	6.286927709569933e-15	1.7537054673925076e-17	5.277181061230192e-16	2.978397841331227e-20
3300000	0.001150776466560258	-1.980374200552249e-19	-3.6083662868386763e-22	1.4207115475774773e-13	1.6980717384524756e-14	0.007698447066571529	-1.3996281928334325e-21	6.286927709569933e-15	1.7537054673925076e-17	5.277181061230192e-16	2.978397841331227e-20
3400000	0.001150776466560258	-1.980374200552249e-19	-3.6083662868386763e-22	1.4207115475774773e-13	1.6980717384524756e-14	0.00769844706657153	-1.399098819501146e-21	6.286927709569933e-15	1.7537054673925076e-17	5.277181061230192e-16	2.978397841331227e-20
3500000	0.001150776466560258	-1.980374200552249e-19	-3.6083662868386763e-22	1.4207115475774773e-13	1.6980717384524756e-14	0.00769844706657153	-1.3985694461688594e-21	6.286927709569933e-15	1.7537054673925076e-17	5.277181061230192e-16	2.978397841331227e-20
3600000	0.001150776466560258	-1.980374200552249e-19	-3.6083662868386763e-22	1.4207115475774773e-13	1.6980717384524756e-14	0.00769844706657153	-1.3980400728365728e-21	6.286927709569933e-15	1.7537054673925076e-17	5.277181061230192e-16	2.978397841331227e-20
3700000	0.001150776466560258	-1.980374200552249e-19	-3.6083662868386763e-22	1.4207115475774773e-13	1.698071738452476e-14	0.00769844706657153	-1.3975106995042863e-21	6.286927709569933e-15	1.7537054673925076e-17	5.277181061230192e-16	2.978397841331227e-20
3800000	0.001150776466560258	-1.980374200552249e-19	-3.6083662868386763e-22	1.4207115475774773e-13	1.698071738452476e-14	0.00769844706657153	-1.3969813261719999e-21	6.286927709569933e-15	1.753705467392508e-17	5.277181061230192e-16	2.978397841331227e-20
3900000	0.001150776466560258	-1.980374200552249e-19	-3.6083662868386763e-22	1.4207115475774773e-13	1.698071738452476e-14	0.00769844706657153	-1.3964519528397133e-21	6.286927709569933e-15	1.753705467392508e-17	5.277181061230192e-16	2.978397841331227e-20
4000000	0.001150776466560258	-1.980374200552249e-19	-3.6083662868386763e-22	1.4207115475774773e-13	1.698071738452476e-14	0.00769844706657153	-1.3959225795074268e-21	6.286927709569933e-15	1.753705467392508e-17	5.277181061230192e-16	2.978397841331227e-20
4100000	0.001150776466560258	-1.980374200552249e-19	-3.6083662868386763e-22	1.4207115475774773e-13	1.698071738452476e-14	0.00769844706657153	-1.3953932061751402e-21	6.286927709569933e-15	1.753705467392508e-17	5.277181061230192e-16	2.978397841331227e-20
4200000	0.001150776466560258	-1.980374200552249e-19	-3.6083662868386763e-22	1.4207115475774773e-13	1.698071738452476e-14	0.00769844706657153	-1.3948638328428536e-21	6.286927709569933e-15	1.753705467392508e-17	5.277181061230192e-16	2.978397841331227e-20
4300000	0.001150776466560258	-1.980374200552249e-19	-3.6083662868386763e-22	1.4207115475774773e-13	1.698071738452476e-14	0.00769844706657153	-1.3943344595105673e-21	6.286927709569933e-15	1.753705467392508e-17	5.277181061230192e-16	2.978397841331227e-20
4400000	0.001150776466560258	-1.980374200552249e-19	-3.6083662868386763e-22	1.4207115475774773e-13	1.698071738452476e-14	0.00769844706657153	-1.3938050861782807e-21	6.286927709569933e-15	1.753705467392508e-17	5.277181061230192e-16	2.978397841331227e-20
4500000	0.001150776466560258	-1.980374200552249e-19	-3.6083662868386763e-22	1.4207115475774773e-13	1.698071738452476e-14	0.00769844706657153	-1.3932757128459941e-21	6.286927709569933e-15	1.753705467392508e-17	5.277181061230192e-16	2.978397841331227e-20
4600000	0.001150776466560258	-1.980374200552249e-19	-3.6083662868386763e-22	1.4207115475774773e-13	1.698071738452476e-14	0.00769844706657153	-1.3927463395137076e-21	6.286927709569933e-15	1.753705467392508e-17	5.277181061230192e-16	2.978397841331227e-20
4700000	0.001150776466560258	-1.980374200552249e-19	-3.6083662868386763e-22	1.4207115475774773e-13	1.698071738452476e-14	0.00769844706657153	-1.392216966181421e-21	6.286927709569933e-15	1.753705467392508e-17	5.277181061230192e-16	2.978397841331227e-20
4800000	0.001150776466560258	-1.980374200552249e-19	-3.6083662868386763e-22	1.4207115475774773e-13	1.698071738452476e-14	0.00769844706657153	-1.3916875928491346e-21	6.286927709569933e-15	1.753705467392508e-17	5.277181061230192e-16	2.978397841331227e-20
4900000	0.001150776466560258	-1.980374200552249e-19	-3.6083662868386763e-22	1.4207115475774773e-13	1.698071738452476e-14	0.00769844706657153	-1.391158219516848e-21	6.286927709569933e-15	1.753705467392508e-17	5.277181061230192e-16	2.978397841331227e-20
5000000	0.001150776466560258	-1.980374200552249e-19	-3.6083662868386763e-22	1.4207115475774773e-13	1.698071738452476e-14	0.00769844706657153	-1.3906288461845615e-21	6.286927709569933e-15	1.753705467392508e-17	5.277181061230192e-16	2.978397841331227e-20
5100000	0.001150776466560258	-1.980374200552249e-19	-3.6083662868386763e-22	1.4207115475774773e-13	1.698071738452476e-14	0.00769844706657153	-1.390099472852275e-21	6.286927709569933e-15	1.753705467392508e-17	5.277181061230192e-16	2.978397841331227e-20
5200000	0.001150776466560258	-1.980374200552249e-19	-3.6083662868386763e-22	1.4207115475774773e-13	1.698071738452476e-14	0.00769844706657153	-1.3895700995199884e-21	6.286927709569933e-15	1.753705467392508e-17	5.277181061230192e-16	2.978397841331227e-20
5300000	0.001150776466560258	-1.980374200552249e-19	-3.6083662868386763e-22	1.4207115475774773e-13	1.698071738452476e-14	0.00769844706657153	-1.389040726187702e-21	6.286927709569933e-15	1.753705467392508e-17	5.277181061230192e-16	2.978397841331227e-20
5400000	0.001150776466560258	-1.980374200552249e-19	-3.6083662868386763e-22	1.4207115475774773e-13	1.698071738452476e-14	0.00769844706657153	-1.3885113528554154e-21	6.286927709569933e-15	1.753705467392508e-17	5.277181061230192e-16	2.978397841331227e-20
5500000	0.001150776466560258	-1.980374200552249e-19	-3.6083662868386763e-22	1.4207115475774773e-13	1.698071738452476e-14	0.00769844706657153	-1.3879819795231289e-21	6.286927709569933e-15	1.753705467392508e-17	5.277181061230192e-16	2.978397841331227e-20
5600000	0.001150776466560258	-1.980374200552249e-19	-3.6083662868386763e-22	1.4207115475774773e-13	1.698071738452476e-14	0.00769844706657153	-1.3874526061908423e-21	6.286927709569934e-15	1.753705467392508e-17	5.277181061230192e-16	2.978397841331227e-20
5700000	0.001150776466560258	-1.980374200552249e-19	-3.6083662868386763e-22	1.4207115475774773e-13	1.698071738452476e-14	0.00769844706657153	-1.3869232328585558e-21	6.286927709569934e-15	1.753705467392508e-17	5.277181061230192e-16	2.978397841331227e-20
5800000	0.001150776466560258	-1.980374200552249e-19	-3.6083662868386763e-22	1.4207115475774773e-13	1.698071738452476e-14	0.00769844706657153	-1.3863938595262694e-21	6.286927709569934e-15	1.753705467392508e-17	5.277181061230192e-16	2.978397841331227e-20
5900000	0.001150776466560258	-1.980374200552249e-19	-3.6083662868386763e-22	1.4207115475774773e-13	1.698071738452476e-14	0.00769844706657153	-1.3858644861939828e-21	6.286927709569934e-15	1.753705467392508e-17	5.277181061230192e-16	2.978397841331227e-20
6000000	0.001150776466560258	-1.980374200552249e-19	-3.6083662868386763e-22	1.4207115475774773e-13	1.698071738452476e-14	0.00769844706657153	-1.3853351128616963e-21	6.286927709569934e-15	1.753705467392508e-17	5.277181061230192e-16	2.978397841331227e-20
6100000	0.001150776466560258	-1.980374200552249e-19	-3.6083662868386763e-22	1.4207115475774773e-13	1.698071738452476e-14	0.00769844706657153	-1.3848057395294097e-21	6.286927709569934e-15	1.753705467392508e-17	5.277181061230192e-16	2.978397841331227e-20
6200000	0.0011507764665602581	-1.980374200552249e-19	-3.6083662868386763e-22	1.4207115475774773e-13	1.698071738452476e-14	0.00769844706657153	-1.3842763661971231e-21	6.286927709569934e-15	1.753705467392508e-17	5.277181061230193e-16	2.978397841331227e-20
6300000	0.0011507764665602581	-1.980374200552249e-19	-3.6083662868386763e-22	1.4207115475774773e-13	1.6980717384524762e-14	0.00769844706657153	-1.3837469928648368e-21	6.286927709569934e-15	1.753705467392508e-17	5.277181061230193e-16	2.978397841331227e-20
6400000	0.0011507764665602581	-1.980374200552249e-19	-3.6083662868386763e-22	1.4207115475774773e-13	1.6980717384524762e-14	0.00769844706657153	-1.3832176195325502e-21	6.286927709569934e-15	1.753705467392508e-17	5.277181061230193e-16	2.978397841331227e-20
6500000	0.0011507764665602581	-1.980374200552249e-19	-3.6083662868386763e-22	1.4207115475774773e-13	1.6980717384524762e-14	0.00769844706657153	-1.3826882462002636e-21	6.286927709569934e-15	1.753705467392508e-17	5.277181061230193e-16	2.978397841331227e-20
6600000	0.0011507764665602581	-1.980374200552249e-19	-3.6083662868386763e-22	1.4207115475774773e-13	1.6980717384524762e-14	0.00769844706657153	-1.382158872867977e-21	6.286927709569934e-15	1.753705467392508e-17	5.277181061230193e-16	2.978397841331227e-20
6700000	0.0011507764665602581	-1.980374200552249e-19	-3.6083662868386763e-22	1.4207115475774773e-13	1.6980717384524762e-14	0.00769844706657153	-1.3816294995356905e-21	6.286927709569934e-15	1.753705467392508e-17	5.277181061230193e-16	2.978397841331227e-20
6800000	0.0011507764665602581	-1.980374200552249e-19	-3.6083662868386763e-22	1.4207115475774773e-13	1.6980717384524762e-14	0.00769844706657153	-1.3811001262034041e-21	6.2869277095699345e-15	1.7537054673925076e-17	5.277181061230193e-16	2.978397841331227e-20
6900000	0.0011507764665602581	-1.980374200552249e-19	-3.6083662868386763e-22	1.4207115475774773e-13	1.6980717384524762e-14	0.00769844706657153	-1.3805707528711176e-21	6.2869277095699345e-15	1.7537054673925076e-17	5.277181061230193e-16	2.978397841331227e-20
7000000	0.0011507764665602581	-1.980374200552249e-19	-3.6083662868386763e-22	1.4207115475774773e-13	1.6980717384524762e-14	0.00769844706657153	-1.380041379538831e-21	6.2869277095699345e-15	1.7537054673925076e-17	5.277181061230193e-16	2.978397841331227e-20
7100000	0.0011507764665602581	-1.980374200552249e-19	-3.6083662868386763e-22	1.4207115475774773e-13	1.6980717384524762e-14	0.00769844706657153	-1.3795120062065444e-21	6.2869277095699345e-15	1.7537054673925076e-17	5.277181061230193e-16	2.978397841331227e-20
7200000	0.0011507764665602581	-1.980374200552249e-19	-3.6083662868386763e-22	1.4207115475774773e-13	1.6980717384524762e-14	0.00769844706657153	-1.3789826328742579e-21	6.2869277095699345e-15	1.7537054673925076e-17	5.277181061230193e-16	2.978397841331227e-20
7300000	0.0011507764665602581	-1.980374200552249e-19	-3.6083662868386763e-22	1.4207115475774773e-13	1.6980717384524762e-14	0.00769844706657153	-1.3784532595419715e-21	6.2869277095699345e-15	1.7537054673925076e-17	5.277181061230193e-16	2.978397841331227e-20
7400000	0.0011507764665602581	-1.980374200552249e-19	-3.6083662868386763e-22	1.4207115475774773e-13	1.6980717384524762e-14	0.00769844706657153	-1.377923886209685e-21	6.2869277095699345e-15	1.7537054673925076e-17	5.277181061230193e-16	2.978397841331227e-20
7500000	0.0011507764665602581	-1.980374200552249e-19	-3.6083662868386763e-22	1.4207115475774773e-13	1.6980717384524762e-14	0.00769844706657153	-1.3773945128773984e-21	6.2869277095699345e-15	1.7537054673925076e-17	5.277181061230193e-16	2.978397841331227e-20
7600000	0.0011507764665602581	-1.980374200552249e-19	-3.6083662868386763e-22	1.4207115475774773e-13	1.6980717384524762e-14	0.00769844706657153	-1.3768651395451118e-21	6.2869277095699345e-15	1.7537054673925076e-17	5.277181061230193e-16	2.978397841331227e-20
7700000	0.0011507764665602581	-1.980374200552249e-19	-3.6083662868386763e-22	1.4207115475774773e-13	1.6980717384524762e-14	0.00769844706657153	-1.3763357662128253e-21	6.2869277095699345e-15	1.7537054673925076e-17	5.277181061230193e-16	2.978397841331227e-20
7800000	0.0011507764665602581	-1.980374200552249e-19	-3.6083662868386763e-22	1.4207115475774773e-13	1.6980717384524762e-14	0.00769844706657153	-1.3758063928805387e-21	6.2869277095699345e-15	1.7537054673925076e-17	5.277181061230193e-16	2.978397841331227e-20
7900000	0.0011507764665602581	-1.980374200552249e-19	-3.6083662868386763e-22	1.4207115475774773e-13	1.6980717384524762e-14	0.00769844706657153	-1.3752770195482523e-21	6.2869277095699345e-15	1.7537054673925076e-17	5.277181061230193e-16	2.978397841331227e-20
8000000	0.0011507764665602581	-1.980374200552249e-19	-3.6083662868386763e-22	1.4207115475774773e-13	1.6980717384524762e-14	0.00769844706657153	-1.3747476462159658e-21	6.2869277095699345e-15	1.7537054673925076e-17	5.277181061230193e-16	2.978397841331227e-20
8100000	0.0011507764665602581	-1.980374200552249e-19	-3.6083662868386763e-22	1.4207115475774773e-13	1.6980717384524762e-14	0.00769844706657153	-1.3742182728836792e-21	6.2869277095699345e-15	1.7537054673925076e-17	5.277181061230193e-16	2.978397841331227e-20
8200000	0.0011507764665602581	-1.980374200552249e-19	-3.6083662868386763e-22	1.4207115475774773e-13	1.6980717384524762e-14	0.00769844706657153	-1.3736888995513926e-21	6.2869277095699345e-15	1.7537054673925076e-17	5.277181061230193e-16	2.978397841331227e-20
8300000	0.0011507764665602581	-1.980374200552249e-19	-3.6083662868386763e-22	1.4207115475774773e-13	1.6980717384524762e-14	0.00769844706657153	-1.373159526219106e-21	6.2869277095699345e-15	1.7537054673925076e-17	5.277181061230193e-16	2.978397841331227e-20
8400000	0.0011507764665602581	-1.980374200552249e-19	-3.6083662868386763e-22	1.4207115475774773e-13	1.6980717384524762e-14	0.00769844706657153	-1.3726301528868197e-21	6.2869277095699345e-15	1.7537054673925076e-17	5.277181061230193e-16	2.978397841331227e-20
8500000	0.0011507764665602581	-1.980374200552249e-19	-3.6083662868386763e-22	1.4207115475774773e-13	1.6980717384524762e-14	0.00769844706657153	-1.3721007795545331e-21	6.2869277095699345e-15	1.7537054673925076e-17	5.277181061230193e-16	2.978397841331227e-20
8600000	0.0011507764665602581	-1.980374200552249e-19	-3.6083662868386763e-22	1.4207115475774773e-13	1.6980717384524762e-14	0.00769844706657153	-1.3715714062222466e-21	6.2869277095699345e-15	1.7537054673925076e-17	5.277181061230193e-16	2.978397841331227e-20
8700000	0.0011507764665602581	-1.980374200552249e-19	-3.6083662868386763e-22	1.4207115475774773e-13	1.6980717384524762e-14	0.00769844706657153	-1.37104203288996e-21	6.2869277095699345e-15	1.7537054673925076e-17	5.277181061230193e-16	2.978397841331227e-20
8800000	0.0011507764665602581	-1.980374200552249e-19	-3.6083662868386763e-22	1.4207115475774773e-13	1.6980717384524762e-14	0.00769844706657153	-1.3705126595576734e-21	6.2869277095699345e-15	1.7537054673925073e-17	5.277181061230193e-16	2.978397841331227e-20
8900000	0.0011507764665602581	-1.980374200552249e-19	-3.6083662868386763e-22	1.4207115475774773e-13	1.6980717384524762e-14	0.00769844706657153	-1.369983286225387e-21	6.2869277095699345e-15	1.7537054673925073e-17	5.277181061230193e-16	2.978397841331227e-20
9000000	0.0011507764665602581	-1.980374200552249e-19	-3.6083662868386763e-22	1.4207115475774773e-13	1.6980717384524762e-14	0.00769844706657153	-1.3694539128931005e-21	6.2869277095699345e-15	1.7537054673925073e-17	5.277181061230193e-16	2.978397841331227e-20
9100000	0.0011507764665602581	-1.980374200552249e-19	-3.6083662868386763e-22	1.4207115475774773e-13	1.6980717384524762e-14	0.00769844706657153	-1.368924539560814e-21	6.2869277095699345e-15	1.7537054673925073e-17	5.277181061230193e-16	2.978397841331227e-20
9200000	0.0011507764665602581	-1.980374200552249e-19	-3.6083662868386763e-22	1.4207115475774773e-13	1.6980717384524762e-14	0.00769844706657153	-1.3683951662285274e-21	6.2869277095699345e-15	1.7537054673925073e-17	5.277181061230193e-16	2.978397841331227e-20
9300000	0.0011507764665602581	-1.980374200552249e-19	-3.6083662868386763e-22	1.4207115475774773e-13	1.6980717384524762e-14	0.00769844706657153	-1.3678657928962408e-21	6.2869277095699345e-15	1.7537054673925073e-17	5.277181061230193e-16	2.978397841331227e-20
9400000	0.0011507764665602581	-1.980374200552249e-19	-3.6083662868386763e-22	1.4207115475774773e-13	1.6980717384524762e-14	0.00769844706657153	-1.3673364195639544e-21	6.2869277095699345e-15	1.7537054673925073e-17	5.277181061230193e-16	2.978397841331227e-20
9500000	0.0011507764665602581	-1.980374200552249e-19	-3.6083662868386763e-22	1.4207115475774773e-13	1.6980717384524762e-14	0.00769844706657153	-1.3668070462316679e-21	6.2869277095699345e-15	1.7537054673925073e-17	5.277181061230193e-16	2.978397841331227e-20
9600000	0.0011507764665602581	-1.980374200552249e-19	-3.6083662868386763e-22	1.4207115475774773e-13	1.6980717384524762e-14	0.00769844706657153	-1.3662776728993813e-21	6.2869277095699345e-15	1.7537054673925073e-17	5.277181061230193e-16	2.978397841331227e-20
9700000	0.0011507764665602581	-1.980374200552249e-19	-3.6083662868386763e-22	1.4207115475774773e-13	1.6980717384524762e-14	0.00769844706657153	-1.3657482995670948e-21	6.2869277095699345e-15	1.7537054673925073e-17	5.277181061230193e-16	2.978397841331227e-20
9800000	0.0011507764665602581	-1.980374200552249e-19	-3.6083662868386763e-22	1.4207115475774773e-13	1.6980717384524762e-14	0.00769844706657153	-1.3652189262348082e-21	6.2869277095699345e-15	1.7537054673925073e-17	5.277181061230193e-16	2.978397841331227e-20
9900000	0.0011507764665602581	-1.980374200552249e-19	-3.6083662868386763e-22	1.4207115475774773e-13	1.6980717384524762e-14	0.00769844706657153	-1.3646895529025218e-21	6.2869277095699345e-15	1.7537054673925073e-17	5.277181061230193e-16	2.978397841331227e-20
10000000	0.0011507764665602581	-1.980374200552249e-19	-3.6083662868386763e-22	1.4207115475774773e-13	1.6980717384524762e-14	0.00769844706657153	-1.3641601795702353e-21	6.2869277095699345e-15	1.7537054673925073e-17	5.277181061230193e-16	2.978397841331227e-20
10100000	0.0011507764665602581	-1.980374200552249e-19	-3.6083662868386763e-22	1.4207115475774773e-13	1.6980717384524762e-14	0.00769844706657153	-1.3636308062379487e-21	6.2869277095699345e-15	1.7537054673925073e-17	5.277181061230193e-16	2.978397841331227e-20
10200000	0.0011507764665602581	-1.980374200552249e-19	-3.6083662868386763e-22	1.4207115475774773e-13	1.6980717384524762e-14	0.00769844706657153	-1.3631014329056621e-21	6.2869277095699345e-15	1.7537054673925073e-17	5.277181061230193e-16	2.978397841331227e-20
10300000	0.0011507764665602581	-1.980374200552249e-19	-3.6083662868386763e-22	1.4207115475774773e-13	1.6980717384524762e-14	0.00769844706657153	-1.3625720595733756e-21	6.2869277095699345e-15	1.7537054673925073e-17	5.277181061230193e-16	2.978397841331227e-20
10400000	0.0011507764665602581	-1.980374200552249e-19	-3.6083662868386763e-22	1.4207115475774773e-13	1.6980717384524762e-14	0.00769844706657153	-1.3620426862410892e-21	6.2869277095699345e-15	1.7537054673925073e-17	5.277181061230193e-16	2.978397841331227e-20
10500000	0.0011507764665602581	-1.980374200552249e-19	-3.6083662868386763e-22	1.4207115475774773e-13	1.6980717384524762e-14	0.00769844706657153	-1.3615133129088026e-21	6.2869277095699345e-15	1.7537054673925073e-17	5.277181061230193e-16	2.978397841331227e-20
10600000	0.0011507764665602581	-1.980374200552249e-19	-3.6083662868386763e-22	1.4207115475774773e-13	1.6980717384524762e-14	0.00769844706657153	-1.360983939576516e-21	6.2869277095699345e-15	1.7537054673925073e-17	5.277181061230193e-16	2.978397841331227e-20
10700000	0.0011507764665602581	-1.980374200552249e-19	-3.6083662868386763e-22	1.4207115475774773e-13	1.6980717384524762e-14	0.00769844706657153	-1.3604545662442295e-21	6.2869277095699345e-15	1.7537054673925073e-17	5.277181061230193e-16	2.978397841331227e-20
10800000	0.0011507764665602581	-1.980374200552249e-19	-3.6083662868386763e-22	1.4207115475774773e-13	1.6980717384524762e-14	0.00769844706657153	-1.359925192911943e-21	6.2869277095699345e-15	1.7537054673925073e-17	5.277181061230193e-16	2.978397841331227e-20
10900000	0.0011507764665602581	-1.980374200552249e-19	-3.6083662868386763e-22	1.4207115475774773e-13	1.6980717384524762e-14	0.00769844706657153	-1.3593958195796566e-21	6.2869277095699345e-15	1.7537054673925073e-17	5.277181061230193e-16	2.978397841331227e-20
11000000	0.0011507764665602581	-1.980374200552249e-19	-3.6083662868386763e-22	1.4207115475774773e-13	1.6980717384524762e-14	0.00769844706657153	-1.35886644624737e-21	6.2869277095699345e-15	1.7537054673925073e-17	5.277181061230193e-16	2.978397841331227e-20
11100000	0.0011507764665602581	-1.980374200552249e-19	-3.6083662868386763e-22	1.4207115475774773e-13	1.6980717384524762e-14	0.00769844706657153	-1.3583370729150834e-21	6.2869277095699345e-15	1.7537054673925073e-17	5.277181061230193e-16	2.978397841331227e-20
11200000	0.0011507764665602581	-1.980374200552249e-19	-3.6083662868386763e-22	1.4207115475774773e-13	1.6980717384524762e-14	0.00769844706657153	-1.3578076995827969e-21	6.2869277095699345e-15	1.7537054673925073e-17	5.277181061230193e-16	2.978397841331227e-20
11300000	0.0011507764665602581	-1.980374200552249e-19	-3.6083662868386763e-22	1.4207115475774773e-13	1.6980717384524762e-14	0.00769844706657153	-1.3572783262505103e-21	6.2869277095699345e-15	1.7537054673925073e-17	5.277181061230193e-16	2.978397841331227e-20
11400000	0.0011507764665602581	-1.980374200552249e-19	-3.6083662868386763e-22	1.4207115475774773e-13	1.6980717384524762e-14	0.00769844706657153	-1.356748952918224e-21	6.2869277095699345e-15	1.7537054673925073e-17	5.277181061230193e-16	2.978397841331227e-20
11500000	0.0011507764665602581	-1.980374200552249e-19	-3.6083662868386763e-22	1.4207115475774773e-13	1.6980717384524762e-14	0.00769844706657153	-1.3562195795859374e-21	6.2869277095699345e-15	1.7537054673925073e-17	5.277181061230193e-16	2.978397841331227e-20
11600000	0.0011507764665602581	-1.980374200552249e-19	-3.6083662868386763e-22	1.4207115475774773e-13	1.6980717384524762e-14	0.00769844706657153	-1.3556902062536508e-21	6.2869277095699345e-15	1.7537054673925073e-17	5.277181061230193e-16	2.978397841331227e-20
11700000	0.0011507764665602581	-1.980374200552249e-19	-3.6083662868386763e-22	1.4207115475774773e-13	1.6980717384524762e-14	0.00769844706657153	-1.3551608329213643e-21	6.2869277095699345e-15	1.7537054673925073e-17	5.277181061230193e-16	2.978397841331227e-20
11800000	0.0011507764665602581	-1.980374200552249e-19	-3.6083662868386763e-22	1.4207115475774773e-13	1.6980717384524762e-14	0.00769844706657153	-1.3546314595890777e-21	6.2869277095699345e-15	1.7537054673925073e-17	5.277181061230193e-16	2.978397841331227e-20
11900000	0.0011507764665602581	-1.980374200552249e-19	-3.6083662868386763e-22	1.4207115475774773e-13	1.6980717384524762e-14	0.00769844706657153	-1.3541020862567913e-21	6.2869277095699345e-15	1.7537054673925073e-17	5.277181061230193e-16	2.978397841331227e-20
12000000	0.0011507764665602581	-1.980374200552249e-19	-3.6083662868386763e-22	1.4207115475774773e-13	1.6980717384524762e-14	0.00769844706657153	-1.3535727129245048e-21	6.2869277095699345e-15	1.7537054673925073e-17	5.277181061230193e-16	2.978397841331227e-20
12100000	0.0011507764665602581	-1.980374200552249e-19	-3.6083662868386763e-22	1.4207115475774773e-13	1.6980717384524762e-14	0.00769844706657153	-1.3530433395922182e-21	6.2869277095699345e-15	1.7537054673925073e-17	5.277181061230193e-16	2.978397841331227e-20
12200000	0.0011507764665602581	-1.980374200552249e-19	-3.6083662868386763e-22	1.4207115475774773e-13	1.6980717384524762e-14	0.00769844706657153	-1.3525139662599316e-21	6.2869277095699345e-15	1.7537054673925073e-17	5.277181061230193e-16	2.978397841331227e-20
12300000	0.0011507764665602581	-1.980374200552249e-19	-3.6083662868386763e-22	1.4207115475774773e-13	1.6980717384524762e-14	0.00769844706657153	-1.351984592927645e-21	6.2869277095699345e-15	1.7537054673925073e-17	5.277181061230193e-16	2.978397841331227e-20
12400000	0.0011507764665602581	-1.980374200552249e-19	-3.6083662868386763e-22	1.4207115475774773e-13	1.6980717384524762e-14	0.00769844706657153	-1.3514552195953587e-21	6.2869277095699345e-15	1.7537054673925073e-17	5.277181061230193e-16	2.978397841331227e-20
12500000	0.0011507764665602581	-1.980374200552249e-19	-3.6083662868386763e-22	1.4207115475774773e-13	1.6980717384524762e-14	0.00769844706657153	-1.3509258462630721e-21	6.2869277095699345e-15	1.7537054673925073e-17	5.277181061230193e-16	2.978397841331227e-20
12600000	0.0011507764665602581	-1.980374200552249e-19	-3.6083662868386763e-22	1.4207115475774773e-13	1.6980717384524762e-14	0.00769844706657153	-1.3503964729307856e-21	6.2869277095699345e-15	1.7537054673925073e-17	5.277181061230193e-16	2.978397841331227e-20
12700000	0.0011507764665602581	-1.980374200552249e-19	-3.6083662868386763e-22	1.4207115475774773e-13	1.6980717384524762e-14	0.00769844706657153	-1.349867099598499e-21	6.2869277095699345e-15	1.7537054673925073e-17	5.277181061230193e-16	2.978397841331227e-20
12800000	0.0011507764665602581	-1.980374200552249e-19	-3.6083662868386763e-22	1.4207115475774773e-13	1.6980717384524762e-14	0.00769844706657153	-1.3493377262662124e-21	6.2869277095699345e-15	1.7537054673925073e-17	5.277181061230193e-16	2.978397841331226e-20
12900000	0.0011507764665602581	-1.980374200552249e-19	-3.6083662868386763e-22	1.4207115475774773e-13	1.6980717384524762e-14	0.00769844706657153	-1.348808352933926e-21	6.2869277095699345e-15	1.7537054673925073e-17	5.277181061230193e-16	2.978397841331226e-20
13000000	0.0011507764665602581	-1.980374200552249e-19	-3.6083662868386763e-22	1.4207115475774773e-13	1.6980717384524762e-14	0.00769844706657153	-1.3482789796016395e-21	6.2869277095699345e-15	1.7537054673925073e-17	5.277181061230193e-16	2.978397841331226e-20
13100000	0.0011507764665602581	-1.980374200552249e-19	-3.6083662868386763e-22	1.4207115475774773e-13	1.6980717384524762e-14	0.007698447066571529	-1.347749606269353e-21	6.2869277095699345e-15	1.7537054673925073e-17	5.277181061230193e-16	2.978397841331226e-20
13200000	0.0011507764665602581	-1.980374200552249e-19	-3.6083662868386763e-22	1.4207115475774773e-13	1.6980717384524762e-14	0.007698447066571529	-1.3472202329370664e-21	6.2869277095699345e-15	1.7537054673925073e-17	5.277181061230193e-16	2.978397841331226e-20
13300000	0.0011507764665602581	-1.980374200552249e-19	-3.6083662868386763e-22	1.4207115475774773e-13	1.6980717384524762e-14	0.007698447066571529	-1.34669085960478e-21	6.2869277095699345e-15	1.7537054673925073e-17	5.277181061230193e-16	2.978397841331226e-20
13400000	0.0011507764665602581	-1.980374200552249e-19	-3.6083662868386763e-22	1.4207115475774773e-13	1.6980717384524762e-14	0.007698447066571529	-1.3461614862724934e-21	6.2869277095699345e-15	1.7537054673925073e-17	5.277181061230193e-16	2.978397841331226e-20
13500000	0.0011507764665602581	-1.980374200552249e-19	-3.6083662868386763e-22	1.4207115475774773e-13	1.6980717384524762e-14	0.007698447066571529	-1.3456321129402069e-21	6.2869277095699345e-15	1.7537054673925073e-17	5.277181061230193e-16	2.978397841331226e-20
13600000	0.0011507764665602581	-1.980374200552249e-19	-3.6083662868386763e-22	1.4207115475774773e-13	1.6980717384524762e-14	0.007698447066571529	-1.3451027396079203e-21	6.2869277095699345e-15	1.7537054673925073e-17	5.277181061230193e-16	2.978397841331226e-20
13700000	0.0011507764665602581	-1.980374200552249e-19	-3.6083662868386763e-22	1.4207115475774773e-13	1.6980717384524762e-14	0.007698447066571529	-1.3445733662756338e-21	6.2869277095699345e-15	1.7537054673925073e-17	5.277181061230193e-16	2.978397841331226e-20
13800000	0.0011507764665602581	-1.980374200552249e-19	-3.6083662868386763e-22	1.4207115475774773e-13	1.6980717384524762e-14	0.007698447066571529	-1.3440439929433474e-21	6.2869277095699345e-15	1.7537054673925073e-17	5.277181061230193e-16	2.978397841331226e-20
13900000	0.0011507764665602581	-1.980374200552249e-19	-3.6083662868386763e-22	1.4207115475774773e-13	1.6980717384524762e-14	0.007698447066571529	-1.3435146196110608e-21	6.2869277095699345e-15	1.7537054673925073e-17	5.277181061230193e-16	2.978397841331226e-20
14000000	0.0011507764665602581	-1.980374200552249e-19	-3.6083662868386763e-22	1.4207115475774773e-13	1.6980717384524762e-14	0.007698447066571529	-1.3429852462787743e-21	6.2869277095699345e-15	1.7537054673925073e-17	5.277181061230192e-16	2.978397841331226e-20
14100000	0.001150776466560258	-1.980374200552249e-19	-3.6083662868386763e-22	1.4207115475774773e-13	1.6980717384524762e-14	0.007698447066571529	-1.3424558729464877e-21	6.2869277095699345e-15	1.7537054673925073e-17	5.277181061230192e-16	2.978397841331226e-20
14200000	0.001150776466560258	-1.980374200552249e-19	-3.6083662868386763e-22	1.4207115475774773e-13	1.6980717384524762e-14	0.007698447066571529	-1.3419264996142011e-21	6.2869277095699345e-15	1.7537054673925073e-17	5.277181061230192e-16	2.978397841331226e-20
14300000	0.001150776466560258	-1.980374200552249e-19	-3.6083662868386763e-22	1.4207115475774773e-13	1.6980717384524762e-14	0.007698447066571529	-1.3413971262819148e-21	6.2869277095699345e-15	1.7537054673925073e-17	5.277181061230192e-16	2.978397841331226e-20
14400000	0.001150776466560258	-1.980374200552249e-19	-3.6083662868386763e-22	1.4207115475774773e-13	1.6980717384524762e-14	0.007698447066571529	-1.3408677529496282e-21	6.2869277095699345e-15	1.7537054673925073e-17	5.277181061230192e-16	2.978397841331226e-20
14500000	0.001150776466560258	-1.980374200552249e-19	-3.6083662868386763e-22	1.4207115475774773e-13	1.6980717384524762e-14	0.007698447066571529	-1.3403383796173416e-21	6.2869277095699345e-15	1.7537054673925073e-17	5.277181061230192e-16	2.978397841331226e-20
14600000	0.001150776466560258	-1.980374200552249e-19	-3.6083662868386763e-22	1.4207115475774773e-13	1.698071738452476e-14	0.007698447066571529	-1.339809006285055e-21	6.2869277095699345e-15	1.7537054673925073e-17	5.277181061230192e-16	2.978397841331226e-20
14700000	0.001150776466560258	-1.980374200552249e-19	-3.6083662868386763e-22	1.4207115475774773e-13	1.698071738452476e-14	0.007698447066571529	-1.3392796329527685e-21	6.2869277095699345e-15	1.7537054673925073e-17	5.277181061230192e-16	2.978397841331226e-20
14800000	0.001150776466560258	-1.980374200552249e-19	-3.6083662868386763e-22	1.4207115475774773e-13	1.698071738452476e-14	0.007698447066571529	-1.3387502596204821e-21	6.2869277095699345e-15	1.7537054673925073e-17	5.277181061230192e-16	2.978397841331226e-20
14900000	0.001150776466560258	-1.980374200552249e-19	-3.6083662868386763e-22	1.4207115475774773e-13	1.698071738452476e-14	0.007698447066571529	-1.3382208862881956e-21	6.2869277095699345e-15	1.7537054673925073e-17	5.277181061230192e-16	2.978397841331226e-20
15000000	0.001150776466560258	-1.980374200552249e-19	-3.6083662868386763e-22	1.4207115475774773e-13	1.698071738452476e-14	0.007698447066571529	-1.337691512955909e-21	6.2869277095699345e-15	1.7537054673925073e-17	5.277181061230192e-16	2.978397841331226e-20
15100000	0.001150776466560258	-1.980374200552249e-19	-3.6083662868386763e-22	1.4207115475774773e-13	1.698071738452476e-14	0.007698447066571529	-1.3371621396236224e-21	6.2869277095699345e-15	1.7537054673925073e-17	5.277181061230192e-16	2.978397841331226e-20
15200000	0.001150776466560258	-1.980374200552249e-19	-3.6083662868386763e-22	1.4207115475774773e-13	1.698071738452476e-14	0.007698447066571529	-1.3366327662913359e-21	6.286927709569934e-15	1.7537054673925073e-17	5.277181061230192e-16	2.978397841331226e-20
15300000	0.001150776466560258	-1.980374200552249e-19	-3.6083662868386763e-22	1.4207115475774773e-13	1.698071738452476e-14	0.007698447066571529	-1.3361033929590495e-21	6.286927709569934e-15	1.7537054673925073e-17	5.277181061230192e-16	2.978397841331226e-20
15400000	0.001150776466560258	-1.980374200552249e-19	-3.6083662868386763e-22	1.4207115475774773e-13	1.698071738452476e-14	0.007698447066571529	-1.335574019626763e-21	6.286927709569934e-15	1.7537054673925073e-17	5.277181061230192e-16	2.978397841331226e-20
15500000	0.001150776466560258	-1.980374200552249e-19	-3.6083662868386763e-22	1.4207115475774773e-13	1.698071738452476e-14	0.007698447066571529	-1.3350446462944764e-21	6.286927709569934e-15	1.7537054673925073e-17	5.277181061230192e-16	2.978397841331226e-20
15600000	0.001150776466560258	-1.980374200552249e-19	-3.6083662868386763e-22	1.4207115475774773e-13	1.698071738452476e-14	0.007698447066571529	-1.3345152729621898e-21	6.286927709569934e-15	1.7537054673925073e-17	5.277181061230192e-16	2.978397841331226e-20
15700000	0.001150776466560258	-1.980374200552249e-19	-3.6083662868386763e-22	1.4207115475774773e-13	1.698071738452476e-14	0.007698447066571529	-1.3339858996299033e-21	6.286927709569934e-15	1.7537054673925073e-17	5.277181061230192e-16	2.978397841331226e-20
15800000	0.001150776466560258	-1.980374200552249e-19	-3.6083662868386763e-22	1.4207115475774773e-13	1.698071738452476e-14	0.007698447066571529	-1.3334565262976169e-21	6.286927709569934e-15	1.7537054673925073e-17	5.277181061230192e-16	2.978397841331226e-20
15900000	0.001150776466560258	-1.980374200552249e-19	-3.6083662868386763e-22	1.4207115475774773e-13	1.698071738452476e-14	0.007698447066571529	-1.3329271529653303e-21	6.286927709569934e-15	1.7537054673925073e-17	5.277181061230192e-16	2.978397841331226e-20
16000000	0.001150776466560258	-1.980374200552249e-19	-3.6083662868386763e-22	1.4207115475774773e-13	1.698071738452476e-14	0.007698447066571529	-1.3323977796330438e-21	6.286927709569934e-15	1.7537054673925073e-17	5.277181061230192e-16	2.978397841331226e-20
16100000	0.001150776466560258	-1.980374200552249e-19	-3.6083662868386763e-22	1.4207115475774773e-13	1.698071738452476e-14	0.007698447066571529	-1.3318684063007572e-21	6.286927709569934e-15	1.7537054673925073e-17	5.277181061230192e-16	2.978397841331226e-20
16200000	0.001150776466560258	-1.980374200552249e-19	-3.6083662868386763e-22	1.4207115475774773e-13	1.698071738452476e-14	0.007698447066571529	-1.3313390329684706e-21	6.286927709569934e-15	1.7537054673925073e-17	5.277181061230192e-16	2.978397841331226e-20
16300000	0.001150776466560258	-1.980374200552249e-19	-3.6083662868386763e-22	1.4207115475774773e-13	1.698071738452476e-14	0.007698447066571529	-1.3308096596361843e-21	6.286927709569934e-15	1.7537054673925073e-17	5.277181061230192e-16	2.978397841331226e-20
16400000	0.001150776466560258	-1.980374200552249e-19	-3.6083662868386763e-22	1.4207115475774773e-13	1.698071738452476e-14	0.007698447066571529	-1.3302802863038977e-21	6.286927709569934e-15	1.7537054673925073e-17	5.277181061230192e-16	2.978397841331226e-20
16500000	0.001150776466560258	-1.980374200552249e-19	-3.6083662868386763e-22	1.4207115475774773e-13	1.698071738452476e-14	0.007698447066571529	-1.3297509129716111e-21	6.286927709569934e-15	1.7537054673925073e-17	5.277181061230192e-16	2.978397841331226e-20
16600000	0.001150776466560258	-1.980374200552249e-19	-3.6083662868386763e-22	1.4207115475774773e-13	1.698071738452476e-14	0.007698447066571529	-1.3292215396393246e-21	6.286927709569934e-15	1.7537054673925073e-17	5.277181061230192e-16	2.978397841331226e-20
16700000	0.001150776466560258	-1.980374200552249e-19	-3.6083662868386763e-22	1.4207115475774773e-13	1.698071738452476e-14	0.007698447066571529	-1.328692166307038e-21	6.286927709569934e-15	1.7537054673925073e-17	5.277181061230192e-16	2.978397841331226e-20
16800000	0.001150776466560258	-1.980374200552249e-19	-3.6083662868386763e-22	1.4207115475774773e-13	1.698071738452476e-14	0.007698447066571529	-1.3281627929747516e-21	6.286927709569934e-15	1.7537054673925073e-17	5.277181061230192e-16	2.978397841331226e-20
16900000	0.001150776466560258	-1.980374200552249e-19	-3.6083662868386763e-22	1.4207115475774773e-13	1.698071738452476e-14	0.007698447066571529	-1.327633419642465e-21	6.286927709569934e-15	1.7537054673925073e-17	5.277181061230192e-16	2.978397841331226e-20
17000000	0.001150776466560258	-1.980374200552249e-19	-3.6083662868386763e-22	1.4207115475774773e-13	1.698071738452476e-14	0.007698447066571529	-1.3271040463101785e-21	6.286927709569934e-15	1.7537054673925073e-17	5.277181061230192e-16	2.978397841331226e-20
17100000	0.001150776466560258	-1.980374200552249e-19	-3.6083662868386763e-22	1.4207115475774773e-13	1.698071738452476e-14	0.007698447066571529	-1.326574672977892e-21	6.286927709569934e-15	1.7537054673925073e-17	5.277181061230192e-16	2.978397841331226e-20
17200000	0.001150776466560258	-1.980374200552249e-19	-3.6083662868386763e-22	1.4207115475774773e-13	1.698071738452476e-14	0.007698447066571529	-1.3260452996456054e-21	6.286927709569934e-15	1.7537054673925073e-17	5.277181061230192e-16	2.978397841331226e-20
17300000	0.001150776466560258	-1.980374200552249e-19	-3.6083662868386763e-22	1.4207115475774773e-13	1.698071738452476e-14	0.007698447066571529	-1.325515926313319e-21	6.286927709569934e-15	1.7537054673925073e-17	5.277181061230192e-16	2.978397841331226e-20
17400000	0.001150776466560258	-1.980374200552249e-19	-3.6083662868386763e-22	1.4207115475774773e-13	1.698071738452476e-14	0.007698447066571529	-1.3249865529810324e-21	6.286927709569934e-15	1.7537054673925073e-17	5.277181061230192e-16	2.978397841331226e-20
17500000	0.001150776466560258	-1.980374200552249e-19	-3.6083662868386763e-22	1.4207115475774773e-13	1.698071738452476e-14	0.007698447066571529	-1.3244571796487459e-21	6.286927709569934e-15	1.7537054673925073e-17	5.277181061230192e-16	2.978397841331226e-20
17600000	0.001150776466560258	-1.980374200552249e-19	-3.6083662868386763e-22	1.4207115475774773e-13	1.698071738452476e-14	0.007698447066571529	-1.3239278063164593e-21	6.286927709569934e-15	1.7537054673925073e-17	5.277181061230192e-16	2.978397841331226e-20
17700000	0.001150776466560258	-1.980374200552249e-19	-3.6083662868386763e-22	1.4207115475774773e-13	1.698071738452476e-14	0.007698447066571529	-1.3233984329841728e-21	6.286927709569934e-15	1.7537054673925073e-17	5.277181061230192e-16	2.978397841331226e-20
17800000	0.001150776466560258	-1.980374200552249e-19	-3.6083662868386763e-22	1.4207115475774773e-13	1.698071738452476e-14	0.007698447066571529	-1.3228690596518862e-21	6.286927709569934e-15	1.7537054673925073e-17	5.277181061230192e-16	2.978397841331226e-20
17900000	0.001150776466560258	-1.980374200552249e-19	-3.6083662868386763e-22	1.4207115475774773e-13	1.698071738452476e-14	0.007698447066571529	-1.3223396863195998e-21	6.286927709569934e-15	1.7537054673925073e-17	5.277181061230192e-16	2.978397841331226e-20
18000000	0.001150776466560258	-1.980374200552249e-19	-3.6083662868386763e-22	1.4207115475774773e-13	1.698071738452476e-14	0.007698447066571529	-1.3218103129873133e-21	6.286927709569934e-15	1.7537054673925073e-17	5.277181061230192e-16	2.978397841331226e-20
18100000	0.001150776466560258	-1.980374200552249e-19	-3.6083662868386763e-22	1.4207115475774773e-13	1.698071738452476e-14	0.007698447066571529	-1.3212809396550267e-21	6.286927709569934e-15	1.7537054673925073e-17	5.277181061230192e-16	2.978397841331226e-20
18200000	0.001150776466560258	-1.980374200552249e-19	-3.6083662868386763e-22	1.4207115475774773e-13	1.698071738452476e-14	0.007698447066571529	-1.3207515663227401e-21	6.286927709569934e-15	1.7537054673925073e-17	5.277181061230192e-16	2.978397841331226e-20
18300000	0.001150776466560258	-1.980374200552249e-19	-3.6083662868386763e-22	1.4207115475774773e-13	1.698071738452476e-14	0.007698447066571529	-1.3202221929904536e-21	6.286927709569934e-15	1.7537054673925073e-17	5.277181061230192e-16	2.978397841331226e-20
18400000	0.001150776466560258	-1.980374200552249e-19	-3.6083662868386763e-22	1.4207115475774773e-13	1.698071738452476e-14	0.007698447066571529	-1.3196928196581672e-21	6.286927709569934e-15	1.7537054673925073e-17	5.277181061230192e-16	2.978397841331226e-20
18500000	0.001150776466560258	-1.980374200552249e-19	-3.6083662868386763e-22	1.4207115475774773e-13	1.698071738452476e-14	0.007698447066571529	-1.3191634463258806e-21	6.286927709569934e-15	1.7537054673925073e-17	5.277181061230192e-16	2.978397841331226e-20
18600000	0.001150776466560258	-1.980374200552249e-19	-3.6083662868386763e-22	1.4207115475774773e-13	1.698071738452476e-14	0.007698447066571529	-1.318634072993594e-21	6.286927709569934e-15	1.7537054673925073e-17	5.277181061230192e-16	2.978397841331226e-20
18700000	0.001150776466560258	-1.980374200552249e-19	-3.6083662868386763e-22	1.4207115475774773e-13	1.698071738452476e-14	0.007698447066571529	-1.3181046996613075e-21	6.286927709569934e-15	1.7537054673925073e-17	5.277181061230192e-16	2.978397841331226e-20
18800000	0.001150776466560258	-1.980374200552249e-19	-3.6083662868386763e-22	1.4207115475774773e-13	1.698071738452476e-14	0.007698447066571529	-1.317575326329021e-21	6.286927709569934e-15	1.7537054673925073e-17	5.277181061230192e-16	2.978397841331226e-20
18900000	0.001150776466560258	-1.980374200552249e-19	-3.6083662868386763e-22	1.4207115475774773e-13	1.698071738452476e-14	0.007698447066571529	-1.3170459529967346e-21	6.286927709569934e-15	1.7537054673925073e-17	5.277181061230192e-16	2.978397841331226e-20
19000000	0.001150776466560258	-1.980374200552249e-19	-3.6083662868386763e-22	1.4207115475774773e-13	1.698071738452476e-14	0.007698447066571529	-1.316516579664448e-21	6.286927709569934e-15	1.7537054673925073e-17	5.277181061230192e-16	2.978397841331226e-20
19100000	0.001150776466560258	-1.980374200552249e-19	-3.6083662868386763e-22	1.4207115475774773e-13	1.698071738452476e-14	0.007698447066571529	-1.3159872063321614e-21	6.286927709569934e-15	1.7537054673925073e-17	5.277181061230192e-16	2.978397841331226e-20
19200000	0.001150776466560258	-1.980374200552249e-19	-3.6083662868386763e-22	1.4207115475774773e-13	1.698071738452476e-14	0.007698447066571529	-1.3154578329998749e-21	6.286927709569934e-15	1.7537054673925073e-17	5.277181061230192e-16	2.978397841331226e-20
19300000	0.001150776466560258	-1.980374200552249e-19	-3.6083662868386763e-22	1.4207115475774773e-13	1.698071738452476e-14	0.007698447066571529	-1.3149284596675883e-21	6.286927709569934e-15	1.7537054673925073e-17	5.277181061230192e-16	2.978397841331226e-20
19400000	0.001150776466560258	-1.980374200552249e-19	-3.6083662868386763e-22	1.4207115475774773e-13	1.698071738452476e-14	0.007698447066571529	-1.314399086335302e-21	6.286927709569934e-15	1.7537054673925073e-17	5.277181061230192e-16	2.978397841331226e-20
19500000	0.001150776466560258	-1.980374200552249e-19	-3.6083662868386763e-22	1.4207115475774773e-13	1.698071738452476e-14	0.007698447066571529	-1.3138697130030154e-21	6.286927709569934e-15	1.7537054673925073e-17	5.277181061230192e-16	2.978397841331226e-20
19600000	0.001150776466560258	-1.980374200552249e-19	-3.6083662868386763e-22	1.4207115475774773e-13	1.698071738452476e-14	0.007698447066571529	-1.3133403396707288e-21	6.286927709569934e-15	1.7537054673925073e-17	5.277181061230192e-16	2.978397841331226e-20
19700000	0.001150776466560258	-1.980374200552249e-19	-3.6083662868386763e-22	1.4207115475774773e-13	1.698071738452476e-14	0.007698447066571529	-1.3128109663384423e-21	6.286927709569934e-15	1.7537054673925073e-17	5.277181061230192e-16	2.978397841331226e-20
19800000	0.001150776466560258	-1.980374200552249e-19	-3.6083662868386763e-22	1.4207115475774773e-13	1.698071738452476e-14	0.007698447066571529	-1.3122815930061557e-21	6.286927709569934e-15	1.7537054673925073e-17	5.277181061230192e-16	2.978397841331226e-20
19900000	0.001150776466560258	-1.980374200552249e-19	-3.6083662868386763e-22	1.4207115475774773e-13	1.698071738452476e-14	0.007698447066571529	-1.3117522196738693e-21	6.286927709569934e-15	1.7537054673925073e-17	5.277181061230192e-16	2.978397841331226e-20
20000000	0.001150776466560258	-1.980374200552249e-19	-3.6083662868386763e-22	1.4207115475774773e-13	1.698071738452476e-14	0.007698447066571529	-1.3112228463415828e-21	6.286927709569934e-15	1.7537054673925073e-17	5.277181061230192e-16	2.978397841331226e-20
20100000	0.001150776466560258	-1.980374200552249e-19	-3.6083662868386763e-22	1.4207115475774773e-13	1.698071738452476e-14	0.007698447066571529	-1.3106934730092962e-21	6.286927709569934e-15	1.7537054673925073e-17	5.277181061230192e-16	2.978397841331226e-20
20200000	0.001150776466560258	-1.980374200552249e-19	-3.6083662868386763e-22	1.4207115475774773e-13	1.698071738452476e-14	0.007698447066571529	-1.3101640996770096e-21	6.286927709569934e-15	1.7537054673925073e-17	5.277181061230192e-16	2.978397841331226e-20
20300000	0.001150776466560258	-1.980374200552249e-19	-3.6083662868386763e-22	1.4207115475774773e-13	1.698071738452476e-14	0.007698447066571529	-1.309634726344723e-21	6.286927709569934e-15	1.7537054673925073e-17	5.277181061230192e-16	2.978397841331226e-20
20400000	0.001150776466560258	-1.980374200552249e-19	-3.6083662868386763e-22	1.4207115475774773e-13	1.698071738452476e-14	0.007698447066571529	-1.3091053530124367e-21	6.286927709569934e-15	1.7537054673925073e-17	5.277181061230192e-16	2.978397841331226e-20
20500000	0.001150776466560258	-1.980374200552249e-19	-3.6083662868386763e-22	1.4207115475774773e-13	1.698071738452476e-14	0.007698447066571529	-1.3085759796801501e-21	6.286927709569934e-15	1.7537054673925073e-17	5.277181061230192e-16	2.978397841331226e-20
20600000	0.001150776466560258	-1.980374200552249e-19	-3.6083662868386763e-22	1.4207115475774773e-13	1.698071738452476e-14	0.007698447066571529	-1.3080466063478636e-21	6.286927709569934e-15	1.7537054673925073e-17	5.277181061230192e-16	2.978397841331226e-20
20700000	0.001150776466560258	-1.980374200552249e-19	-3.6083662868386763e-22	1.4207115475774773e-13	1.698071738452476e-14	0.007698447066571529	-1.307517233015577e-21	6.286927709569934e-15	1.7537054673925073e-17	5.277181061230192e-16	2.978397841331226e-20
20800000	0.001150776466560258	-1.980374200552249e-19	-3.6083662868386763e-22	1.4207115475774773e-13	1.698071738452476e-14	0.007698447066571529	-1.3069878596832904e-21	6.286927709569934e-15	1.7537054673925073e-17	5.277181061230192e-16	2.978397841331226e-20
20900000	0.001150776466560258	-1.980374200552249e-19	-3.6083662868386763e-22	1.4207115475774773e-13	1.698071738452476e-14	0.007698447066571529	-1.306458486351004e-21	6.286927709569934e-15	1.7537054673925073e-17	5.277181061230192e-16	2.978397841331226e-20
21000000	0.001150776466560258	-1.980374200552249e-19	-3.6083662868386763e-22	1.4207115475774773e-13	1.698071738452476e-14	0.007698447066571529	-1.3059291130187175e-21	6.286927709569934e-15	1.7537054673925073e-17	5.277181061230192e-16	2.978397841331226e-20
21100000	0.001150776466560258	-1.980374200552249e-19	-3.6083662868386763e-22	1.4207115475774773e-13	1.698071738452476e-14	0.007698447066571529	-1.305399739686431e-21	6.286927709569934e-15	1.7537054673925073e-17	5.277181061230192e-16	2.978397841331226e-20
21200000	0.001150776466560258	-1.980374200552249e-19	-3.6083662868386763e-22	1.4207115475774773e-13	1.698071738452476e-14	0.007698447066571529	-1.3048703663541444e-21	6.286927709569934e-15	1.7537054673925073e-17	5.277181061230192e-16	2.978397841331226e-20
21300000	0.001150776466560258	-1.980374200552249e-19	-3.6083662868386763e-22	1.4207115475774773e-13	1.698071738452476e-14	0.007698447066571529	-1.3043409930218578e-21	6.286927709569934e-15	1.7537054673925073e-17	5.277181061230192e-16	2.978397841331226e-20
21400000	0.001150776466560258	-1.980374200552249e-19	-3.6083662868386763e-22	1.4207115475774773e-13	1.698071738452476e-14	0.007698447066571529	-1.3038116196895714e-21	6.286927709569934e-15	1.7537054673925073e-17	5.277181061230192e-16	2.978397841331226e-20
21500000	0.001150776466560258	-1.980374200552249e-19	-3.6083662868386763e-22	1.4207115475774773e-13	1.698071738452476e-14	0.007698447066571529	-1.3032822463572849e-21	6.286927709569934e-15	1.7537054673925073e-17	5.277181061230192e-16	2.978397841331226e-20
21600000	0.001150776466560258	-1.980374200552249e-19	-3.6083662868386763e-22	1.4207115475774773e-13	1.698071738452476e-14	0.007698447066571529	-1.3027528730249983e-21	6.286927709569934e-15	1.7537054673925073e-17	5.277181061230192e-16	2.978397841331226e-20
21700000	0.001150776466560258	-1.980374200552249e-19	-3.6083662868386763e-22	1.4207115475774773e-13	1.698071738452476e-14	0.007698447066571529	-1.3022234996927117e-21	6.286927709569934e-15	1.7537054673925073e-17	5.277181061230192e-16	2.978397841331226e-20
21800000	0.001150776466560258	-1.980374200552249e-19	-3.6083662868386763e-22	1.4207115475774773e-13	1.698071738452476e-14	0.007698447066571529	-1.3016941263604252e-21	6.286927709569934e-15	1.7537054673925073e-17	5.277181061230192e-16	2.978397841331226e-20
21900000	0.001150776466560258	-1.980374200552249e-19	-3.6083662868386763e-22	1.4207115475774773e-13	1.698071738452476e-14	0.007698447066571529	-1.3011647530281388e-21	6.286927709569934e-15	1.7537054673925073e-17	5.277181061230192e-16	2.978397841331226e-20
22000000	0.001150776466560258	-1.980374200552249e-19	-3.6083662868386763e-22	1.4207115475774773e-13	1.698071738452476e-14	0.007698447066571529	-1.3006353796958522e-21	6.286927709569934e-15	1.7537054673925073e-17	5.277181061230192e-16	2.978397841331226e-20
22100000	0.001150776466560258	-1.980374200552249e-19	-3.6083662868386763e-22	1.4207115475774773e-13	1.698071738452476e-14	0.007698447066571529	-1.3001060063635657e-21	6.286927709569934e-15	1.7537054673925073e-17	5.277181061230192e-16	2.978397841331226e-20
22200000	0.001150776466560258	-1.980374200552249e-19	-3.6083662868386763e-22	1.4207115475774773e-13	1.698071738452476e-14	0.007698447066571529	-1.2995766330312791e-21	6.286927709569934e-15	1.7537054673925073e-17	5.277181061230192e-16	2.978397841331226e-20
22300000	0.001150776466560258	-1.980374200552249e-19	-3.6083662868386763e-22	1.4207115475774773e-13	1.698071738452476e-14	0.007698447066571529	-1.2990472596989926e-21	6.286927709569934e-15	1.7537054673925073e-17	5.277181061230192e-16	2.9783978413312255e-20
22400000	0.001150776466560258	-1.980374200552249e-19	-3.6083662868386763e-22	1.4207115475774773e-13	1.698071738452476e-14	0.007698447066571529	-1.2985178863667062e-21	6.286927709569934e-15	1.7537054673925073e-17	5.277181061230192e-16	2.9783978413312255e-20
22500000	0.001150776466560258	-1.980374200552249e-19	-3.6083662868386763e-22	1.4207115475774773e-13	1.698071738452476e-14	0.007698447066571529	-1.2979885130344196e-21	6.286927709569934e-15	1.7537054673925073e-17	5.277181061230192e-16	2.9783978413312255e-20
22600000	0.001150776466560258	-1.980374200552249e-19	-3.6083662868386763e-22	1.4207115475774773e-13	1.698071738452476e-14	0.007698447066571529	-1.297459139702133e-21	6.286927709569934e-15	1.7537054673925073e-17	5.277181061230192e-16	2.9783978413312255e-20
22700000	0.001150776466560258	-1.980374200552249e-19	-3.6083662868386763e-22	1.4207115475774773e-13	1.698071738452476e-14	0.007698447066571529	-1.2969297663698465e-21	6.286927709569934e-15	1.7537054673925073e-17	5.277181061230192e-16	2.9783978413312255e-20
22800000	0.001150776466560258	-1.980374200552249e-19	-3.6083662868386763e-22	1.4207115475774773e-13	1.698071738452476e-14	0.007698447066571529	-1.29640039303756e-21	6.286927709569934e-15	1.7537054673925073e-17	5.277181061230192e-16	2.9783978413312255e-20
22900000	0.001150776466560258	-1.980374200552249e-19	-3.6083662868386763e-22	1.4207115475774773e-13	1.698071738452476e-14	0.007698447066571529	-1.2958710197052736e-21	6.286927709569934e-15	1.7537054673925073e-17	5.277181061230192e-16	2.9783978413312255e-20
23000000	0.001150776466560258	-1.980374200552249e-19	-3.6083662868386763e-22	1.4207115475774773e-13	1.698071738452476e-14	0.007698447066571529	-1.295341646372987e-21	6.286927709569934e-15	1.7537054673925073e-17	5.277181061230192e-16	2.9783978413312255e-20
23100000	0.001150776466560258	-1.980374200552249e-19	-3.6083662868386763e-22	1.4207115475774773e-13	1.698071738452476e-14	0.007698447066571529	-1.2948122730407004e-21	6.286927709569934e-15	1.7537054673925073e-17	5.277181061230192e-16	2.9783978413312255e-20
23200000	0.001150776466560258	-1.980374200552249e-19	-3.6083662868386763e-22	1.4207115475774773e-13	1.698071738452476e-14	0.007698447066571529	-1.2942828997084139e-21	6.286927709569934e-15	1.7537054673925073e-17	5.277181061230192e-16	2.9783978413312255e-20
23300000	0.001150776466560258	-1.980374200552249e-19	-3.6083662868386763e-22	1.4207115475774773e-13	1.698071738452476e-14	0.007698447066571529	-1.2937535263761275e-21	6.286927709569934e-15	1.7537054673925073e-17	5.277181061230192e-16	2.9783978413312255e-20
23400000	0.001150776466560258	-1.980374200552249e-19	-3.6083662868386763e-22	1.4207115475774773e-13	1.698071738452476e-14	0.007698447066571529	-1.293224153043841e-21	6.286927709569934e-15	1.7537054673925073e-17	5.277181061230192e-16	2.9783978413312255e-20
23500000	0.001150776466560258	-1.980374200552249e-19	-3.6083662868386763e-22	1.4207115475774773e-13	1.698071738452476e-14	0.007698447066571529	-1.2926947797115544e-21	6.286927709569934e-15	1.7537054673925073e-17	5.277181061230192e-16	2.9783978413312255e-20
23600000	0.001150776466560258	-1.980374200552249e-19	-3.6083662868386763e-22	1.4207115475774773e-13	1.698071738452476e-14	0.00769844706657153	-1.2921654063792678e-21	6.286927709569934e-15	1.7537054673925073e-17	5.277181061230192e-16	2.9783978413312255e-20
23700000	0.001150776466560258	-1.980374200552249e-19	-3.6083662868386763e-22	1.4207115475774773e-13	1.698071738452476e-14	0.00769844706657153	-1.2916360330469812e-21	6.286927709569934e-15	1.7537054673925073e-17	5.277181061230192e-16	2.9783978413312255e-20
23800000	0.001150776466560258	-1.980374200552249e-19	-3.6083662868386763e-22	1.4207115475774773e-13	1.698071738452476e-14	0.00769844706657153	-1.2911066597146949e-21	6.286927709569934e-15	1.7537054673925073e-17	5.277181061230192e-16	2.9783978413312255e-20
23900000	0.001150776466560258	-1.980374200552249e-19	-3.6083662868386763e-22	1.4207115475774773e-13	1.698071738452476e-14	0.00769844706657153	-1.2905772863824083e-21	6.286927709569934e-15	1.7537054673925073e-17	5.277181061230192e-16	2.9783978413312255e-20
24000000	0.001150776466560258	-1.980374200552249e-19	-3.6083662868386763e-22	1.4207115475774773e-13	1.698071738452476e-14	0.00769844706657153	-1.2900479130501217e-21	6.286927709569934e-15	1.7537054673925073e-17	5.277181061230192e-16	2.9783978413312255e-20
24100000	0.001150776466560258	-1.980374200552249e-19	-3.6083662868386763e-22	1.4207115475774773e-13	1.698071738452476e-14	0.00769844706657153	-1.2895185397178352e-21	6.286927709569934e-15	1.7537054673925073e-17	5.277181061230192e-16	2.9783978413312255e-20
24200000	0.0011507764665602581	-1.980374200552249e-19	-3.6083662868386763e-22	1.4207115475774773e-13	1.698071738452476e-14	0.00769844706657153	-1.2889891663855486e-21	6.286927709569934e-15	1.7537054673925073e-17	5.277181061230192e-16	2.9783978413312255e-20
24300000	0.0011507764665602581	-1.980374200552249e-19	-3.6083662868386763e-22	1.4207115475774773e-13	1.698071738452476e-14	0.00769844706657153	-1.2884597930532622e-21	6.286927709569934e-15	1.7537054673925073e-17	5.277181061230192e-16	2.9783978413312255e-20
24400000	0.0011507764665602581	-1.980374200552249e-19	-3.6083662868386763e-22	1.4207115475774773e-13	1.698071738452476e-14	0.00769844706657153	-1.2879304197209757e-21	6.286927709569934e-15	1.7537054673925073e-17	5.277181061230192e-16	2.9783978413312255e-20
24500000	0.0011507764665602581	-1.980374200552249e-19	-3.6083662868386763e-22	1.4207115475774773e-13	1.698071738452476e-14	0.00769844706657153	-1.2874010463886891e-21	6.286927709569934e-15	1.7537054673925073e-17	5.277181061230192e-16	2.9783978413312255e-20
24600000	0.0011507764665602581	-1.980374200552249e-19	-3.6083662868386763e-22	1.4207115475774773e-13	1.698071738452476e-14	0.00769844706657153	-1.2868716730564026e-21	6.286927709569934e-15	1.7537054673925073e-17	5.277181061230192e-16	2.9783978413312255e-20
24700000	0.0011507764665602581	-1.980374200552249e-19	-3.6083662868386763e-22	1.4207115475774773e-13	1.698071738452476e-14	0.00769844706657153	-1.286342299724116e-21	6.286927709569934e-15	1.7537054673925073e-17	5.277181061230192e-16	2.9783978413312255e-20
24800000	0.0011507764665602581	-1.980374200552249e-19	-3.6083662868386763e-22	1.4207115475774773e-13	1.698071738452476e-14	0.00769844706657153	-1.2858129263918296e-21	6.286927709569934e-15	1.7537054673925073e-17	5.277181061230192e-16	2.9783978413312255e-20
24900000	0.0011507764665602581	-1.980374200552249e-19	-3.6083662868386763e-22	1.4207115475774773e-13	1.698071738452476e-14	0.00769844706657153	-1.285283553059543e-21	6.286927709569934e-15	1.7537054673925073e-17	5.277181061230192e-16	2.9783978413312255e-20
25000000	0.0011507764665602581	-1.980374200552249e-19	-3.6083662868386763e-22	1.4207115475774773e-13	1.698071738452476e-14	0.00769844706657153	-1.2847541797272565e-21	6.286927709569934e-15	1.7537054673925073e-17	5.277181061230192e-16	2.9783978413312255e-20
25100000	0.0011507764665602581	-1.980374200552249e-19	-3.6083662868386763e-22	1.4207115475774773e-13	1.698071738452476e-14	0.00769844706657153	-1.28422480639497e-21	6.286927709569934e-15	1.7537054673925073e-17	5.277181061230192e-16	2.9783978413312255e-20
25200000	0.0011507764665602581	-1.980374200552249e-19	-3.6083662868386763e-22	1.4207115475774773e-13	1.698071738452476e-14	0.00769844706657153	-1.2836954330626834e-21	6.286927709569934e-15	1.7537054673925073e-17	5.277181061230192e-16	2.9783978413312255e-20
25300000	0.0011507764665602581	-1.980374200552249e-19	-3.6083662868386763e-22	1.4207115475774773e-13	1.698071738452476e-14	0.00769844706657153	-1.283166059730397e-21	6.286927709569934e-15	1.7537054673925073e-17	5.277181061230192e-16	2.9783978413312255e-20
25400000	0.0011507764665602581	-1.980374200552249e-19	-3.6083662868386763e-22	1.4207115475774773e-13	1.698071738452476e-14	0.00769844706657153	-1.2826366863981104e-21	6.286927709569934e-15	1.7537054673925073e-17	5.277181061230192e-16	2.9783978413312255e-20
25500000	0.0011507764665602581	-1.980374200552249e-19	-3.6083662868386763e-22	1.4207115475774773e-13	1.698071738452476e-14	0.00769844706657153	-1.2821073130658239e-21	6.286927709569934e-15	1.7537054673925073e-17	5.277181061230192e-16	2.9783978413312255e-20
25600000	0.0011507764665602581	-1.980374200552249e-19	-3.6083662868386763e-22	1.4207115475774773e-13	1.698071738452476e-14	0.00769844706657153	-1.2815779397335373e-21	6.286927709569934e-15	1.7537054673925073e-17	5.277181061230192e-16	2.9783978413312255e-20
25700000	0.0011507764665602581	-1.980374200552249e-19	-3.6083662868386763e-22	1.4207115475774773e-13	1.698071738452476e-14	0.00769844706657153	-1.2810485664012507e-21	6.286927709569934e-15	1.7537054673925073e-17	5.277181061230192e-16	2.9783978413312255e-20
25800000	0.0011507764665602581	-1.980374200552249e-19	-3.6083662868386763e-22	1.4207115475774773e-13	1.698071738452476e-14	0.00769844706657153	-1.2805191930689644e-21	6.286927709569934e-15	1.7537054673925073e-17	5.277181061230192e-16	2.9783978413312255e-20
25900000	0.0011507764665602581	-1.980374200552249e-19	-3.6083662868386763e-22	1.4207115475774773e-13	1.698071738452476e-14	0.00769844706657153	-1.2799898197366778e-21	6.286927709569934e-15	1.7537054673925073e-17	5.277181061230192e-16	2.9783978413312255e-20
26000000	0.0011507764665602581	-1.980374200552249e-19	-3.6083662868386763e-22	1.4207115475774773e-13	1.698071738452476e-14	0.00769844706657153	-1.2794604464043912e-21	6.286927709569934e-15	1.7537054673925073e-17	5.277181061230192e-16	2.9783978413312255e-20
26100000	0.0011507764665602581	-1.980374200552249e-19	-3.6083662868386763e-22	1.4207115475774773e-13	1.698071738452476e-14	0.00769844706657153	-1.2789310730721047e-21	6.286927709569934e-15	1.7537054673925073e-17	5.277181061230192e-16	2.9783978413312255e-20
26200000	0.0011507764665602581	-1.980374200552249e-19	-3.6083662868386763e-22	1.4207115475774773e-13	1.698071738452476e-14	0.00769844706657153	-1.2784016997398181e-21	6.286927709569934e-15	1.7537054673925073e-17	5.277181061230192e-16	2.9783978413312255e-20
26300000	0.0011507764665602581	-1.980374200552249e-19	-3.6083662868386763e-22	1.4207115475774773e-13	1.698071738452476e-14	0.00769844706657153	-1.2778723264075317e-21	6.286927709569934e-15	1.7537054673925073e-17	5.277181061230192e-16	2.9783978413312255e-20
26400000	0.0011507764665602581	-1.980374200552249e-19	-3.6083662868386763e-22	1.4207115475774773e-13	1.698071738452476e-14	0.00769844706657153	-1.2773429530752452e-21	6.286927709569934e-15	1.7537054673925073e-17	5.277181061230192e-16	2.9783978413312255e-20
26500000	0.0011507764665602581	-1.980374200552249e-19	-3.6083662868386763e-22	1.4207115475774773e-13	1.698071738452476e-14	0.00769844706657153	-1.2768135797429586e-21	6.286927709569934e-15	1.7537054673925073e-17	5.277181061230192e-16	2.9783978413312255e-20
26600000	0.0011507764665602581	-1.980374200552249e-19	-3.6083662868386763e-22	1.4207115475774773e-13	1.698071738452476e-14	0.00769844706657153	-1.276284206410672e-21	6.286927709569934e-15	1.7537054673925073e-17	5.277181061230192e-16	2.9783978413312255e-20
26700000	0.0011507764665602581	-1.980374200552249e-19	-3.6083662868386763e-22	1.4207115475774773e-13	1.698071738452476e-14	0.00769844706657153	-1.2757548330783855e-21	6.286927709569934e-15	1.7537054673925073e-17	5.277181061230192e-16	2.9783978413312255e-20
26800000	0.0011507764665602581	-1.980374200552249e-19	-3.6083662868386763e-22	1.4207115475774773e-13	1.698071738452476e-14	0.00769844706657153	-1.2752254597460991e-21	6.286927709569934e-15	1.7537054673925073e-17	5.277181061230192e-16	2.9783978413312255e-20
26900000	0.0011507764665602581	-1.980374200552249e-19	-3.6083662868386763e-22	1.4207115475774773e-13	1.698071738452476e-14	0.00769844706657153	-1.2746960864138126e-21	6.286927709569934e-15	1.7537054673925073e-17	5.277181061230192e-16	2.9783978413312255e-20
27000000	0.0011507764665602581	-1.980374200552249e-19	-3.6083662868386763e-22	1.4207115475774773e-13	1.698071738452476e-14	0.00769844706657153	-1.274166713081526e-21	6.286927709569934e-15	1.7537054673925073e-17	5.277181061230192e-16	2.9783978413312255e-20
27100000	0.0011507764665602581	-1.980374200552249e-19	-3.6083662868386763e-22	1.4207115475774773e-13	1.698071738452476e-14	0.00769844706657153	-1.2736373397492394e-21	6.286927709569934e-15	1.7537054673925073e-17	5.277181061230192e-16	2.9783978413312255e-20
27200000	0.0011507764665602581	-1.980374200552249e-19	-3.6083662868386763e-22	1.4207115475774773e-13	1.698071738452476e-14	0.00769844706657153	-1.2731079664169529e-21	6.286927709569934e-15	1.7537054673925073e-17	5.277181061230192e-16	2.9783978413312255e-20
27300000	0.0011507764665602581	-1.980374200552249e-19	-3.6083662868386763e-22	1.4207115475774773e-13	1.698071738452476e-14	0.00769844706657153	-1.2725785930846665e-21	6.286927709569934e-15	1.7537054673925073e-17	5.277181061230192e-16	2.9783978413312255e-20
27400000	0.0011507764665602581	-1.980374200552249e-19	-3.6083662868386763e-22	1.4207115475774773e-13	1.698071738452476e-14	0.00769844706657153	-1.27204921975238e-21	6.286927709569934e-15	1.7537054673925073e-17	5.277181061230192e-16	2.9783978413312255e-20
27500000	0.0011507764665602581	-1.980374200552249e-19	-3.6083662868386763e-22	1.4207115475774773e-13	1.698071738452476e-14	0.00769844706657153	-1.2715198464200934e-21	6.286927709569934e-15	1.7537054673925073e-17	5.277181061230192e-16	2.9783978413312255e-20
27600000	0.0011507764665602581	-1.980374200552249e-19	-3.6083662868386763e-22	1.4207115475774773e-13	1.698071738452476e-14	0.00769844706657153	-1.2709904730878068e-21	6.286927709569934e-15	1.7537054673925073e-17	5.277181061230192e-16	2.9783978413312255e-20
27700000	0.0011507764665602581	-1.980374200552249e-19	-3.6083662868386763e-22	1.4207115475774773e-13	1.698071738452476e-14	0.00769844706657153	-1.2704610997555202e-21	6.286927709569934e-15	1.7537054673925073e-17	5.277181061230192e-16	2.9783978413312255e-20
27800000	0.0011507764665602581	-1.980374200552249e-19	-3.6083662868386763e-22	1.4207115475774773e-13	1.698071738452476e-14	0.00769844706657153	-1.2699317264232337e-21	6.286927709569934e-15	1.7537054673925073e-17	5.277181061230192e-16	2.9783978413312255e-20
27900000	0.0011507764665602581	-1.980374200552249e-19	-3.6083662868386763e-22	1.4207115475774773e-13	1.698071738452476e-14	0.00769844706657153	-1.2694023530909473e-21	6.286927709569934e-15	1.7537054673925073e-17	5.277181061230192e-16	2.9783978413312255e-20
28000000	0.0011507764665602581	-1.980374200552249e-19	-3.6083662868386763e-22	1.4207115475774773e-13	1.698071738452476e-14	0.00769844706657153	-1.2688729797586607e-21	6.286927709569934e-15	1.7537054673925073e-17	5.277181061230192e-16	2.9783978413312255e-20
28100000	0.0011507764665602581	-1.980374200552249e-19	-3.6083662868386763e-22	1.4207115475774773e-13	1.698071738452476e-14	0.00769844706657153	-1.2683436064263742e-21	6.286927709569934e-15	1.7537054673925073e-17	5.277181061230192e-16	2.9783978413312255e-20
28200000	0.0011507764665602581	-1.980374200552249e-19	-3.6083662868386763e-22	1.4207115475774773e-13	1.698071738452476e-14	0.00769844706657153	-1.2678142330940876e-21	6.286927709569934e-15	1.7537054673925073e-17	5.277181061230192e-16	2.9783978413312255e-20
28300000	0.0011507764665602581	-1.980374200552249e-19	-3.6083662868386763e-22	1.4207115475774773e-13	1.698071738452476e-14	0.00769844706657153	-1.267284859761801e-21	6.286927709569934e-15	1.7537054673925073e-17	5.277181061230192e-16	2.9783978413312255e-20
28400000	0.0011507764665602581	-1.980374200552249e-19	-3.6083662868386763e-22	1.4207115475774773e-13	1.698071738452476e-14	0.00769844706657153	-1.2667554864295147e-21	6.286927709569934e-15	1.7537054673925073e-17	5.277181061230192e-16	2.9783978413312255e-20
28500000	0.0011507764665602581	-1.980374200552249e-19	-3.6083662868386763e-22	1.4207115475774773e-13	1.698071738452476e-14	0.00769844706657153	-1.2662261130972281e-21	6.286927709569934e-15	1.7537054673925073e-17	5.277181061230192e-16	2.9783978413312255e-20
28600000	0.0011507764665602581	-1.980374200552249e-19	-3.6083662868386763e-22	1.4207115475774773e-13	1.698071738452476e-14	0.00769844706657153	-1.2656967397649416e-21	6.286927709569934e-15	1.7537054673925073e-17	5.277181061230192e-16	2.9783978413312255e-20
28700000	0.0011507764665602581	-1.980374200552249e-19	-3.6083662868386763e-22	1.4207115475774773e-13	1.698071738452476e-14	0.00769844706657153	-1.265167366432655e-21	6.286927709569934e-15	1.7537054673925073e-17	5.277181061230192e-16	2.9783978413312255e-20
28800000	0.0011507764665602581	-1.980374200552249e-19	-3.6083662868386763e-22	1.4207115475774773e-13	1.698071738452476e-14	0.00769844706657153	-1.2646379931003684e-21	6.286927709569934e-15	1.7537054673925073e-17	5.277181061230192e-16	2.9783978413312255e-20
28900000	0.0011507764665602581	-1.980374200552249e-19	-3.6083662868386763e-22	1.4207115475774773e-13	1.698071738452476e-14	0.00769844706657153	-1.264108619768082e-21	6.286927709569934e-15	1.7537054673925073e-17	5.277181061230192e-16	2.9783978413312255e-20
29000000	0.0011507764665602581	-1.980374200552249e-19	-3.6083662868386763e-22	1.4207115475774773e-13	1.698071738452476e-14	0.00769844706657153	-1.2635792464357955e-21	6.286927709569934e-15	1.7537054673925073e-17	5.277181061230192e-16	2.9783978413312255e-20
29100000	0.0011507764665602581	-1.980374200552249e-19	-3.6083662868386763e-22	1.4207115475774773e-13	1.698071738452476e-14	0.00769844706657153	-1.263049873103509e-21	6.286927709569934e-15	1.7537054673925073e-17	5.277181061230192e-16	2.9783978413312255e-20
29200000	0.0011507764665602581	-1.980374200552249e-19	-3.6083662868386763e-22	1.4207115475774773e-13	1.698071738452476e-14	0.00769844706657153	-1.2625204997712224e-21	6.286927709569934e-15	1.7537054673925073e-17	5.277181061230192e-16	2.9783978413312255e-20
29300000	0.0011507764665602581	-1.980374200552249e-19	-3.6083662868386763e-22	1.4207115475774773e-13	1.698071738452476e-14	0.00769844706657153	-1.2619911264389358e-21	6.286927709569934e-15	1.7537054673925073e-17	5.277181061230192e-16	2.9783978413312255e-20
29400000	0.0011507764665602581	-1.980374200552249e-19	-3.6083662868386763e-22	1.4207115475774773e-13	1.698071738452476e-14	0.00769844706657153	-1.2614617531066494e-21	6.286927709569934e-15	1.7537054673925073e-17	5.277181061230192e-16	2.9783978413312255e-20
29500000	0.0011507764665602581	-1.980374200552249e-19	-3.6083662868386763e-22	1.4207115475774773e-13	1.698071738452476e-14	0.00769844706657153	-1.2609323797743629e-21	6.286927709569934e-15	1.7537054673925073e-17	5.277181061230192e-16	2.9783978413312255e-20
29600000	0.0011507764665602581	-1.980374200552249e-19	-3.6083662868386763e-22	1.4207115475774773e-13	1.698071738452476e-14	0.00769844706657153	-1.2604030064420763e-21	6.286927709569934e-15	1.7537054673925073e-17	5.277181061230192e-16	2.9783978413312255e-20
29700000	0.0011507764665602581	-1.980374200552249e-19	-3.6083662868386763e-22	1.4207115475774773e-13	1.698071738452476e-14	0.00769844706657153	-1.2598736331097897e-21	6.286927709569934e-15	1.7537054673925073e-17	5.277181061230192e-16	2.9783978413312255e-20
29800000	0.0011507764665602581	-1.980374200552249e-19	-3.6083662868386763e-22	1.4207115475774773e-13	1.698071738452476e-14	0.00769844706657153	-1.2593442597775032e-21	6.286927709569934e-15	1.7537054673925073e-17	5.277181061230192e-16	2.9783978413312255e-20
29900000	0.0011507764665602581	-1.980374200552249e-19	-3.6083662868386763e-22	1.4207115475774773e-13	1.698071738452476e-14	0.00769844706657153	-1.2588148864452168e-21	6.286927709569934e-15	1.7537054673925073e-17	5.277181061230192e-16	2.9783978413312255e-20
30000000	0.0011507764665602581	-1.980374200552249e-19	-3.6083662868386763e-22	1.4207115475774773e-13	1.698071738452476e-14	0.00769844706657153	-1.2582855131129302e-21	6.286927709569934e-15	1.7537054673925073e-17	5.277181061230192e-16	2.9783978413312255e-20
30100000	0.0011507764665602581	-1.980374200552249e-19	-3.6083662868386763e-22	1.4207115475774773e-13	1.698071738452476e-14	0.00769844706657153	-1.2577561397806437e-21	6.286927709569934e-15	1.7537054673925073e-17	5.277181061230192e-16	2.9783978413312255e-20
30200000	0.0011507764665602581	-1.980374200552249e-19	-3.6083662868386763e-22	1.4207115475774773e-13	1.698071738452476e-14	0.00769844706657153	-1.2572267664483571e-21	6.286927709569934e-15	1.7537054673925073e-17	5.277181061230192e-16	2.9783978413312255e-20
30300000	0.0011507764665602581	-1.980374200552249e-19	-3.6083662868386763e-22	1.4207115475774773e-13	1.698071738452476e-14	0.00769844706657153	-1.2566973931160706e-21	6.286927709569934e-15	1.7537054673925073e-17	5.277181061230192e-16	2.9783978413312255e-20
30400000	0.0011507764665602581	-1.980374200552249e-19	-3.6083662868386763e-22	1.4207115475774773e-13	1.698071738452476e-14	0.00769844706657153	-1.2561680197837842e-21	6.286927709569934e-15	1.7537054673925073e-17	5.277181061230192e-16	2.9783978413312255e-20
30500000	0.0011507764665602581	-1.980374200552249e-19	-3.6083662868386763e-22	1.4207115475774773e-13	1.698071738452476e-14	0.00769844706657153	-1.2556386464514976e-21	6.286927709569934e-15	1.7537054673925073e-17	5.277181061230192e-16	2.9783978413312255e-20
30600000	0.0011507764665602581	-1.980374200552249e-19	-3.6083662868386763e-22	1.4207115475774773e-13	1.698071738452476e-14	0.00769844706657153	-1.255109273119211e-21	6.286927709569934e-15	1.7537054673925073e-17	5.277181061230192e-16	2.9783978413312255e-20
30700000	0.0011507764665602581	-1.980374200552249e-19	-3.6083662868386763e-22	1.4207115475774773e-13	1.698071738452476e-14	0.00769844706657153	-1.2545798997869245e-21	6.286927709569934e-15	1.7537054673925073e-17	5.277181061230192e-16	2.9783978413312255e-20
30800000	0.0011507764665602581	-1.980374200552249e-19	-3.6083662868386763e-22	1.4207115475774773e-13	1.698071738452476e-14	0.00769844706657153	-1.254050526454638e-21	6.286927709569934e-15	1.7537054673925073e-17	5.277181061230192e-16	2.9783978413312255e-20
30900000	0.0011507764665602581	-1.980374200552249e-19	-3.6083662868386763e-22	1.4207115475774773e-13	1.698071738452476e-14	0.00769844706657153	-1.2535211531223516e-21	6.286927709569934e-15	1.7537054673925073e-17	5.277181061230192e-16	2.9783978413312255e-20
31000000	0.0011507764665602581	-1.980374200552249e-19	-3.6083662868386763e-22	1.4207115475774773e-13	1.698071738452476e-14	0.00769844706657153	-1.252991779790065e-21	6.286927709569934e-15	1.7537054673925073e-17	5.277181061230192e-16	2.9783978413312255e-20
31100000	0.0011507764665602581	-1.980374200552249e-19	-3.6083662868386763e-22	1.4207115475774773e-13	1.698071738452476e-14	0.00769844706657153	-1.2524624064577784e-21	6.286927709569934e-15	1.7537054673925073e-17	5.277181061230192e-16	2.9783978413312255e-20
31200000	0.0011507764665602581	-1.980374200552249e-19	-3.6083662868386763e-22	1.4207115475774773e-13	1.698071738452476e-14	0.00769844706657153	-1.2519330331254919e-21	6.286927709569934e-15	1.7537054673925073e-17	5.277181061230192e-16	2.9783978413312255e-20
31300000	0.0011507764665602581	-1.980374200552249e-19	-3.6083662868386763e-22	1.4207115475774773e-13	1.698071738452476e-14	0.00769844706657153	-1.2514036597932053e-21	6.286927709569934e-15	1.7537054673925073e-17	5.277181061230192e-16	2.9783978413312255e-20
31400000	0.0011507764665602581	-1.980374200552249e-19	-3.6083662868386763e-22	1.4207115475774773e-13	1.698071738452476e-14	0.00769844706657153	-1.250874286460919e-21	6.286927709569934e-15	1.7537054673925073e-17	5.277181061230192e-16	2.9783978413312255e-20
31500000	0.0011507764665602581	-1.980374200552249e-19	-3.6083662868386763e-22	1.4207115475774773e-13	1.698071738452476e-14	0.00769844706657153	-1.2503449131286324e-21	6.286927709569934e-15	1.7537054673925073e-17	5.277181061230192e-16	2.9783978413312255e-20
31600000	0.0011507764665602581	-1.980374200552249e-19	-3.6083662868386763e-22	1.4207115475774773e-13	1.698071738452476e-14	0.00769844706657153	-1.2498155397963458e-21	6.286927709569934e-15	1.7537054673925073e-17	5.277181061230192e-16	2.9783978413312255e-20
31700000	0.0011507764665602581	-1.980374200552249e-19	-3.6083662868386763e-22	1.4207115475774773e-13	1.698071738452476e-14	0.00769844706657153	-1.2492861664640592e-21	6.286927709569934e-15	1.7537054673925073e-17	5.277181061230192e-16	2.9783978413312255e-20
31800000	0.0011507764665602581	-1.980374200552249e-19	-3.6083662868386763e-22	1.4207115475774773e-13	1.698071738452476e-14	0.00769844706657153	-1.2487567931317727e-21	6.286927709569934e-15	1.7537054673925073e-17	5.277181061230192e-16	2.9783978413312255e-20
31900000	0.0011507764665602581	-1.980374200552249e-19	-3.6083662868386763e-22	1.4207115475774773e-13	1.698071738452476e-14	0.00769844706657153	-1.2482274197994863e-21	6.286927709569934e-15	1.7537054673925073e-17	5.277181061230192e-16	2.9783978413312255e-20
32000000	0.0011507764665602581	-1.980374200552249e-19	-3.6083662868386763e-22	1.4207115475774773e-13	1.698071738452476e-14	0.00769844706657153	-1.2476980464671997e-21	6.286927709569934e-15	1.7537054673925073e-17	5.277181061230192e-16	2.9783978413312255e-20
32100000	0.0011507764665602581	-1.980374200552249e-19	-3.6083662868386763e-22	1.4207115475774773e-13	1.698071738452476e-14	0.00769844706657153	-1.2471686731349132e-21	6.286927709569934e-15	1.7537054673925073e-17	5.277181061230192e-16	2.978397841331226e-20
32200000	0.0011507764665602581	-1.980374200552249e-19	-3.6083662868386763e-22	1.4207115475774773e-13	1.698071738452476e-14	0.00769844706657153	-1.2466392998026266e-21	6.286927709569934e-15	1.7537054673925073e-17	5.277181061230192e-16	2.978397841331226e-20
32300000	0.0011507764665602581	-1.980374200552249e-19	-3.6083662868386763e-22	1.4207115475774773e-13	1.698071738452476e-14	0.00769844706657153	-1.2461099264703402e-21	6.286927709569934e-15	1.7537054673925073e-17	5.277181061230192e-16	2.978397841331226e-20
32400000	0.0011507764665602581	-1.980374200552249e-19	-3.6083662868386763e-22	1.4207115475774773e-13	1.698071738452476e-14	0.00769844706657153	-1.2455805531380537e-21	6.286927709569934e-15	1.7537054673925073e-17	5.277181061230192e-16	2.978397841331226e-20
32500000	0.0011507764665602581	-1.980374200552249e-19	-3.6083662868386763e-22	1.4207115475774773e-13	1.698071738452476e-14	0.00769844706657153	-1.2450511798057671e-21	6.286927709569934e-15	1.7537054673925073e-17	5.277181061230193e-16	2.978397841331226e-20
32600000	0.0011507764665602581	-1.980374200552249e-19	-3.6083662868386763e-22	1.4207115475774773e-13	1.698071738452476e-14	0.00769844706657153	-1.2445218064734806e-21	6.286927709569934e-15	1.7537054673925073e-17	5.277181061230193e-16	2.978397841331226e-20
32700000	0.0011507764665602581	-1.980374200552249e-19	-3.6083662868386763e-22	1.4207115475774773e-13	1.698071738452476e-14	0.00769844706657153	-1.243992433141194e-21	6.286927709569934e-15	1.7537054673925073e-17	5.277181061230193e-16	2.978397841331226e-20
32800000	0.0011507764665602581	-1.980374200552249e-19	-3.6083662868386763e-22	1.4207115475774773e-13	1.698071738452476e-14	0.00769844706657153	-1.2434630598089076e-21	6.286927709569934e-15	1.7537054673925073e-17	5.277181061230193e-16	2.978397841331226e-20
32900000	0.0011507764665602581	-1.980374200552249e-19	-3.6083662868386763e-22	1.4207115475774773e-13	1.698071738452476e-14	0.00769844706657153	-1.242933686476621e-21	6.286927709569934e-15	1.7537054673925073e-17	5.277181061230193e-16	2.978397841331226e-20
33000000	0.0011507764665602581	-1.980374200552249e-19	-3.6083662868386763e-22	1.4207115475774773e-13	1.698071738452476e-14	0.00769844706657153	-1.2424043131443345e-21	6.286927709569934e-15	1.7537054673925073e-17	5.277181061230193e-16	2.978397841331226e-20
33100000	0.0011507764665602581	-1.980374200552249e-19	-3.6083662868386763e-22	1.4207115475774773e-13	1.698071738452476e-14	0.00769844706657153	-1.241874939812048e-21	6.286927709569934e-15	1.7537054673925073e-17	5.277181061230193e-16	2.978397841331226e-20
33200000	0.0011507764665602581	-1.980374200552249e-19	-3.6083662868386763e-22	1.4207115475774773e-13	1.698071738452476e-14	0.00769844706657153	-1.2413455664797614e-21	6.2869277095699345e-15	1.7537054673925073e-17	5.277181061230193e-16	2.978397841331226e-20
33300000	0.0011507764665602581	-1.980374200552249e-19	-3.6083662868386763e-22	1.4207115475774773e-13	1.698071738452476e-14	0.00769844706657153	-1.240816193147475e-21	6.2869277095699345e-15	1.7537054673925073e-17	5.277181061230193e-16	2.978397841331226e-20
33400000	0.0011507764665602581	-1.980374200552249e-19	-3.6083662868386763e-22	1.4207115475774773e-13	1.698071738452476e-14	0.00769844706657153	-1.2402868198151884e-21	6.2869277095699345e-15	1.7537054673925073e-17	5.277181061230193e-16	2.978397841331226e-20
33500000	0.0011507764665602581	-1.980374200552249e-19	-3.6083662868386763e-22	1.4207115475774773e-13	1.6980717384524762e-14	0.00769844706657153	-1.2397574464829019e-21	6.2869277095699345e-15	1.7537054673925073e-17	5.277181061230193e-16	2.978397841331226e-20
33600000	0.0011507764665602581	-1.980374200552249e-19	-3.6083662868386763e-22	1.4207115475774773e-13	1.6980717384524762e-14	0.00769844706657153	-1.2392280731506153e-21	6.2869277095699345e-15	1.7537054673925073e-17	5.277181061230193e-16	2.978397841331226e-20
33700000	0.0011507764665602581	-1.980374200552249e-19	-3.6083662868386763e-22	1.4207115475774773e-13	1.6980717384524762e-14	0.00769844706657153	-1.2386986998183287e-21	6.2869277095699345e-15	1.7537054673925073e-17	5.277181061230193e-16	2.978397841331226e-20
33800000	0.0011507764665602581	-1.980374200552249e-19	-3.6083662868386763e-22	1.4207115475774773e-13	1.6980717384524762e-14	0.00769844706657153	-1.2381693264860424e-21	6.2869277095699345e-15	1.7537054673925073e-17	5.277181061230193e-16	2.978397841331226e-20
33900000	0.0011507764665602581	-1.980374200552249e-19	-3.6083662868386763e-22	1.4207115475774773e-13	1.6980717384524762e-14	0.00769844706657153	-1.2376399531537558e-21	6.2869277095699345e-15	1.7537054673925073e-17	5.277181061230193e-16	2.978397841331226e-20
34000000	0.0011507764665602581	-1.980374200552249e-19	-3.6083662868386763e-22	1.4207115475774773e-13	1.6980717384524762e-14	0.00769844706657153	-1.2371105798214692e-21	6.2869277095699345e-15	1.7537054673925073e-17	5.277181061230193e-16	2.978397841331226e-20
34100000	0.0011507764665602581	-1.980374200552249e-19	-3.6083662868386763e-22	1.4207115475774773e-13	1.6980717384524762e-14	0.00769844706657153	-1.2365812064891827e-21	6.2869277095699345e-15	1.7537054673925073e-17	5.277181061230193e-16	2.978397841331226e-20
34200000	0.0011507764665602581	-1.980374200552249e-19	-3.6083662868386763e-22	1.4207115475774773e-13	1.6980717384524762e-14	0.00769844706657153	-1.2360518331568961e-21	6.2869277095699345e-15	1.7537054673925073e-17	5.277181061230193e-16	2.978397841331226e-20
34300000	0.0011507764665602581	-1.980374200552249e-19	-3.6083662868386763e-22	1.4207115475774773e-13	1.6980717384524762e-14	0.00769844706657153	-1.2355224598246097e-21	6.2869277095699345e-15	1.7537054673925073e-17	5.277181061230193e-16	2.978397841331226e-20
34400000	0.0011507764665602581	-1.980374200552249e-19	-3.6083662868386763e-22	1.4207115475774773e-13	1.6980717384524762e-14	0.00769844706657153	-1.2349930864923232e-21	6.2869277095699345e-15	1.7537054673925073e-17	5.277181061230193e-16	2.978397841331226e-20
34500000	0.0011507764665602581	-1.980374200552249e-19	-3.6083662868386763e-22	1.4207115475774773e-13	1.6980717384524762e-14	0.00769844706657153	-1.2344637131600366e-21	6.2869277095699345e-15	1.7537054673925073e-17	5.277181061230193e-16	2.978397841331226e-20
34600000	0.0011507764665602581	-1.980374200552249e-19	-3.6083662868386763e-22	1.4207115475774773e-13	1.6980717384524762e-14	0.00769844706657153	-1.23393433982775e-21	6.2869277095699345e-15	1.7537054673925073e-17	5.277181061230193e-16	2.978397841331226e-20
34700000	0.0011507764665602581	-1.980374200552249e-19	-3.6083662868386763e-22	1.4207115475774773e-13	1.6980717384524762e-14	0.00769844706657153	-1.2334049664954635e-21	6.2869277095699345e-15	1.7537054673925073e-17	5.277181061230193e-16	2.978397841331226e-20
34800000	0.0011507764665602581	-1.980374200552249e-19	-3.6083662868386763e-22	1.4207115475774773e-13	1.6980717384524762e-14	0.00769844706657153	-1.2328755931631771e-21	6.2869277095699345e-15	1.7537054673925073e-17	5.277181061230193e-16	2.978397841331226e-20
34900000	0.0011507764665602581	-1.980374200552249e-19	-3.6083662868386763e-22	1.4207115475774773e-13	1.6980717384524762e-14	0.00769844706657153	-1.2323462198308906e-21	6.2869277095699345e-15	1.7537054673925073e-17	5.277181061230193e-16	2.978397841331226e-20
35000000	0.0011507764665602581	-1.980374200552249e-19	-3.6083662868386763e-22	1.4207115475774773e-13	1.6980717384524762e-14	0.00769844706657153	-1.231816846498604e-21	6.2869277095699345e-15	1.7537054673925073e-17	5.277181061230193e-16	2.978397841331226e-20
35100000	0.0011507764665602581	-1.980374200552249e-19	-3.6083662868386763e-22	1.4207115475774773e-13	1.6980717384524762e-14	0.00769844706657153	-1.2312874731663174e-21	6.2869277095699345e-15	1.7537054673925073e-17	5.277181061230193e-16	2.978397841331226e-20
35200000	0.0011507764665602581	-1.980374200552249e-19	-3.6083662868386763e-22	1.4207115475774773e-13	1.6980717384524762e-14	0.00769844706657153	-1.2307580998340309e-21	6.2869277095699345e-15	1.7537054673925073e-17	5.277181061230193e-16	2.978397841331226e-20
35300000	0.0011507764665602581	-1.980374200552249e-19	-3.6083662868386763e-22	1.4207115475774773e-13	1.6980717384524762e-14	0.00769844706657153	-1.2302287265017445e-21	6.2869277095699345e-15	1.7537054673925073e-17	5.277181061230193e-16	2.978397841331226e-20
35400000	0.0011507764665602581	-1.980374200552249e-19	-3.6083662868386763e-22	1.4207115475774773e-13	1.6980717384524762e-14	0.00769844706657153	-1.229699353169458e-21	6.2869277095699345e-15	1.7537054673925073e-17	5.277181061230193e-16	2.978397841331226e-20
35500000	0.0011507764665602581	-1.980374200552249e-19	-3.6083662868386763e-22	1.4207115475774773e-13	1.6980717384524762e-14	0.00769844706657153	-1.2291699798371714e-21	6.2869277095699345e-15	1.7537054673925073e-17	5.277181061230193e-16	2.978397841331226e-20
35600000	0.0011507764665602581	-1.980374200552249e-19	-3.6083662868386763e-22	1.4207115475774773e-13	1.6980717384524762e-14	0.00769844706657153	-1.2286406065048848e-21	6.2869277095699345e-15	1.7537054673925073e-17	5.277181061230193e-16	2.978397841331227e-20
35700000	0.0011507764665602581	-1.980374200552249e-19	-3.6083662868386763e-22	1.4207115475774773e-13	1.6980717384524762e-14	0.00769844706657153	-1.2281112331725982e-21	6.2869277095699345e-15	1.7537054673925073e-17	5.277181061230193e-16	2.978397841331227e-20
35800000	0.0011507764665602581	-1.980374200552249e-19	-3.6083662868386763e-22	1.4207115475774773e-13	1.6980717384524762e-14	0.00769844706657153	-1.2275818598403119e-21	6.2869277095699345e-15	1.7537054673925073e-17	5.277181061230193e-16	2.978397841331227e-20
35900000	0.0011507764665602581	-1.980374200552249e-19	-3.6083662868386763e-22	1.4207115475774773e-13	1.6980717384524762e-14	0.00769844706657153	-1.2270524865080253e-21	6.2869277095699345e-15	1.7537054673925073e-17	5.277181061230193e-16	2.978397841331227e-20
36000000	0.0011507764665602581	-1.980374200552249e-19	-3.6083662868386763e-22	1.4207115475774773e-13	1.6980717384524762e-14	0.00769844706657153	-1.2265231131757387e-21	6.2869277095699345e-15	1.7537054673925073e-17	5.277181061230193e-16	2.978397841331227e-20
36100000	0.0011507764665602581	-1.980374200552249e-19	-3.6083662868386763e-22	1.4207115475774773e-13	1.6980717384524762e-14	0.00769844706657153	-1.2259937398434522e-21	6.2869277095699345e-15	1.7537054673925073e-17	5.277181061230193e-16	2.978397841331227e-20
36200000	0.0011507764665602581	-1.980374200552249e-19	-3.6083662868386763e-22	1.4207115475774773e-13	1.6980717384524762e-14	0.00769844706657153	-1.2254643665111656e-21	6.2869277095699345e-15	1.7537054673925073e-17	5.277181061230193e-16	2.978397841331227e-20
36300000	0.0011507764665602581	-1.980374200552249e-19	-3.6083662868386763e-22	1.4207115475774773e-13	1.6980717384524762e-14	0.00769844706657153	-1.2249349931788792e-21	6.2869277095699345e-15	1.7537054673925073e-17	5.277181061230193e-16	2.978397841331227e-20
36400000	0.0011507764665602581	-1.980374200552249e-19	-3.6083662868386763e-22	1.4207115475774773e-13	1.6980717384524762e-14	0.00769844706657153	-1.2244056198465927e-21	6.2869277095699345e-15	1.7537054673925073e-17	5.277181061230193e-16	2.978397841331227e-20
36500000	0.0011507764665602581	-1.980374200552249e-19	-3.6083662868386763e-22	1.4207115475774773e-13	1.6980717384524762e-14	0.00769844706657153	-1.2238762465143061e-21	6.2869277095699345e-15	1.7537054673925073e-17	5.277181061230193e-16	2.978397841331227e-20
36600000	0.0011507764665602581	-1.980374200552249e-19	-3.6083662868386763e-22	1.4207115475774773e-13	1.6980717384524762e-14	0.00769844706657153	-1.2233468731820196e-21	6.2869277095699345e-15	1.7537054673925073e-17	5.277181061230193e-16	2.978397841331227e-20
36700000	0.0011507764665602581	-1.980374200552249e-19	-3.6083662868386763e-22	1.4207115475774773e-13	1.6980717384524762e-14	0.00769844706657153	-1.222817499849733e-21	6.2869277095699345e-15	1.7537054673925073e-17	5.277181061230193e-16	2.978397841331227e-20
36800000	0.0011507764665602581	-1.980374200552249e-19	-3.6083662868386763e-22	1.4207115475774773e-13	1.6980717384524762e-14	0.00769844706657153	-1.2222881265174466e-21	6.2869277095699345e-15	1.7537054673925073e-17	5.277181061230193e-16	2.978397841331227e-20
36900000	0.0011507764665602581	-1.980374200552249e-19	-3.6083662868386763e-22	1.4207115475774773e-13	1.6980717384524762e-14	0.00769844706657153	-1.22175875318516e-21	6.2869277095699345e-15	1.7537054673925073e-17	5.277181061230193e-16	2.978397841331227e-20
37000000	0.0011507764665602581	-1.980374200552249e-19	-3.6083662868386763e-22	1.4207115475774773e-13	1.6980717384524762e-14	0.00769844706657153	-1.2212293798528735e-21	6.2869277095699345e-15	1.7537054673925073e-17	5.277181061230193e-16	2.978397841331227e-20
37100000	0.0011507764665602581	-1.980374200552249e-19	-3.6083662868386763e-22	1.4207115475774773e-13	1.6980717384524762e-14	0.00769844706657153	-1.220700006520587e-21	6.2869277095699345e-15	1.7537054673925073e-17	5.277181061230193e-16	2.978397841331227e-20
37200000	0.0011507764665602581	-1.980374200552249e-19	-3.6083662868386763e-22	1.4207115475774773e-13	1.6980717384524762e-14	0.00769844706657153	-1.2201706331883004e-21	6.2869277095699345e-15	1.7537054673925073e-17	5.277181061230193e-16	2.978397841331227e-20
37300000	0.0011507764665602581	-1.980374200552249e-19	-3.6083662868386763e-22	1.4207115475774773e-13	1.6980717384524762e-14	0.00769844706657153	-1.219641259856014e-21	6.2869277095699345e-15	1.7537054673925073e-17	5.277181061230193e-16	2.978397841331227e-20
37400000	0.0011507764665602581	-1.980374200552249e-19	-3.6083662868386763e-22	1.4207115475774773e-13	1.6980717384524762e-14	0.00769844706657153	-1.2191118865237274e-21	6.2869277095699345e-15	1.7537054673925073e-17	5.277181061230193e-16	2.978397841331227e-20
37500000	0.0011507764665602581	-1.980374200552249e-19	-3.6083662868386763e-22	1.4207115475774773e-13	1.6980717384524762e-14	0.00769844706657153	-1.2185825131914409e-21	6.2869277095699345e-15	1.7537054673925073e-17	5.277181061230193e-16	2.978397841331227e-20
37600000	0.0011507764665602581	-1.980374200552249e-19	-3.6083662868386763e-22	1.4207115475774773e-13	1.6980717384524762e-14	0.00769844706657153	-1.2180531398591543e-21	6.2869277095699345e-15	1.7537054673925073e-17	5.277181061230193e-16	2.978397841331227e-20
37700000	0.0011507764665602581	-1.980374200552249e-19	-3.6083662868386763e-22	1.4207115475774773e-13	1.6980717384524762e-14	0.00769844706657153	-1.2175237665268677e-21	6.2869277095699345e-15	1.7537054673925073e-17	5.277181061230193e-16	2.978397841331227e-20
37800000	0.0011507764665602581	-1.980374200552249e-19	-3.6083662868386763e-22	1.4207115475774773e-13	1.6980717384524762e-14	0.00769844706657153	-1.2169943931945814e-21	6.2869277095699345e-15	1.7537054673925073e-17	5.277181061230193e-16	2.978397841331227e-20
37900000	0.0011507764665602581	-1.980374200552249e-19	-3.6083662868386763e-22	1.4207115475774773e-13	1.6980717384524762e-14	0.00769844706657153	-1.2164650198622948e-21	6.2869277095699345e-15	1.7537054673925073e-17	5.277181061230193e-16	2.978397841331227e-20
38000000	0.0011507764665602581	-1.980374200552249e-19	-3.6083662868386763e-22	1.4207115475774773e-13	1.6980717384524762e-14	0.00769844706657153	-1.2159356465300082e-21	6.2869277095699345e-15	1.7537054673925073e-17	5.277181061230193e-16	2.978397841331227e-20
38100000	0.0011507764665602581	-1.980374200552249e-19	-3.6083662868386763e-22	1.4207115475774773e-13	1.6980717384524762e-14	0.00769844706657153	-1.2154062731977217e-21	6.2869277095699345e-15	1.7537054673925073e-17	5.277181061230193e-16	2.978397841331227e-20
38200000	0.0011507764665602581	-1.980374200552249e-19	-3.6083662868386763e-22	1.4207115475774773e-13	1.6980717384524762e-14	0.00769844706657153	-1.2148768998654351e-21	6.2869277095699345e-15	1.7537054673925073e-17	5.277181061230193e-16	2.978397841331227e-20
38300000	0.0011507764665602581	-1.980374200552249e-19	-3.6083662868386763e-22	1.4207115475774773e-13	1.6980717384524762e-14	0.00769844706657153	-1.2143475265331487e-21	6.2869277095699345e-15	1.7537054673925073e-17	5.277181061230193e-16	2.978397841331227e-20
38400000	0.0011507764665602581	-1.980374200552249e-19	-3.6083662868386763e-22	1.4207115475774773e-13	1.6980717384524762e-14	0.00769844706657153	-1.2138181532008622e-21	6.2869277095699345e-15	1.7537054673925073e-17	5.277181061230193e-16	2.978397841331227e-20
38500000	0.0011507764665602581	-1.980374200552249e-19	-3.6083662868386763e-22	1.4207115475774773e-13	1.6980717384524762e-14	0.00769844706657153	-1.2132887798685756e-21	6.2869277095699345e-15	1.7537054673925073e-17	5.277181061230193e-16	2.978397841331227e-20
38600000	0.0011507764665602581	-1.980374200552249e-19	-3.6083662868386763e-22	1.4207115475774773e-13	1.6980717384524762e-14	0.00769844706657153	-1.212759406536289e-21	6.2869277095699345e-15	1.7537054673925073e-17	5.277181061230193e-16	2.978397841331227e-20
38700000	0.0011507764665602581	-1.980374200552249e-19	-3.6083662868386763e-22	1.4207115475774773e-13	1.6980717384524762e-14	0.00769844706657153	-1.2122300332040025e-21	6.2869277095699345e-15	1.7537054673925073e-17	5.277181061230193e-16	2.978397841331227e-20
38800000	0.0011507764665602581	-1.980374200552249e-19	-3.6083662868386763e-22	1.4207115475774773e-13	1.6980717384524762e-14	0.00769844706657153	-1.2117006598717161e-21	6.2869277095699345e-15	1.7537054673925073e-17	5.277181061230193e-16	2.978397841331227e-20
38900000	0.0011507764665602581	-1.980374200552249e-19	-3.6083662868386763e-22	1.4207115475774773e-13	1.6980717384524762e-14	0.00769844706657153	-1.2111712865394296e-21	6.2869277095699345e-15	1.7537054673925073e-17	5.277181061230193e-16	2.978397841331227e-20
39000000	0.0011507764665602581	-1.980374200552249e-19	-3.6083662868386763e-22	1.4207115475774773e-13	1.6980717384524762e-14	0.00769844706657153	-1.210641913207143e-21	6.2869277095699345e-15	1.7537054673925073e-17	5.277181061230193e-16	2.978397841331227e-20
39100000	0.0011507764665602581	-1.980374200552249e-19	-3.6083662868386763e-22	1.4207115475774773e-13	1.6980717384524762e-14	0.00769844706657153	-1.2101125398748564e-21	6.2869277095699345e-15	1.7537054673925073e-17	5.277181061230193e-16	2.978397841331227e-20
39200000	0.0011507764665602581	-1.980374200552249e-19	-3.6083662868386763e-22	1.4207115475774773e-13	1.6980717384524762e-14	0.00769844706657153	-1.2095831665425699e-21	6.2869277095699345e-15	1.7537054673925073e-17	5.277181061230193e-16	2.978397841331227e-20
39300000	0.0011507764665602581	-1.980374200552249e-19	-3.6083662868386763e-22	1.4207115475774773e-13	1.6980717384524762e-14	0.00769844706657153	-1.2090537932102835e-21	6.2869277095699345e-15	1.7537054673925073e-17	5.277181061230193e-16	2.978397841331227e-20
39400000	0.0011507764665602581	-1.980374200552249e-19	-3.6083662868386763e-22	1.4207115475774773e-13	1.6980717384524762e-14	0.00769844706657153	-1.208524419877997e-21	6.2869277095699345e-15	1.7537054673925073e-17	5.277181061230193e-16	2.978397841331227e-20
39500000	0.0011507764665602581	-1.980374200552249e-19	-3.6083662868386763e-22	1.4207115475774773e-13	1.6980717384524762e-14	0.00769844706657153	-1.2079950465457104e-21	6.2869277095699345e-15	1.7537054673925073e-17	5.277181061230193e-16	2.978397841331227e-20
39600000	0.0011507764665602581	-1.980374200552249e-19	-3.6083662868386763e-22	1.4207115475774773e-13	1.6980717384524762e-14	0.00769844706657153	-1.2074656732134238e-21	6.2869277095699345e-15	1.7537054673925073e-17	5.277181061230193e-16	2.978397841331227e-20
39700000	0.0011507764665602581	-1.980374200552249e-19	-3.6083662868386763e-22	1.4207115475774773e-13	1.6980717384524762e-14	0.00769844706657153	-1.2069362998811372e-21	6.2869277095699345e-15	1.7537054673925073e-17	5.277181061230193e-16	2.978397841331227e-20
39800000	0.0011507764665602581	-1.980374200552249e-19	-3.6083662868386763e-22	1.4207115475774773e-13	1.6980717384524762e-14	0.00769844706657153	-1.2064069265488509e-21	6.2869277095699345e-15	1.7537054673925073e-17	5.277181061230193e-16	2.978397841331227e-20
39900000	0.0011507764665602581	-1.980374200552249e-19	-3.6083662868386763e-22	1.4207115475774773e-13	1.6980717384524762e-14	0.00769844706657153	-1.2058775532165643e-21	6.2869277095699345e-15	1.7537054673925073e-17	5.277181061230193e-16	2.978397841331227e-20
40000000	0.0011507764665602581	-1.980374200552249e-19	-3.6083662868386763e-22	1.4207115475774773e-13	1.6980717384524762e-14	0.00769844706657153	-1.2053481798842777e-21	6.2869277095699345e-15	1.7537054673925073e-17	5.277181061230193e-16	2.978397841331227e-20
40100000	0.0011507764665602581	-1.980374200552249e-19	-3.6083662868386763e-22	1.4207115475774773e-13	1.6980717384524762e-14	0.00769844706657153	-1.2048188065519912e-21	6.2869277095699345e-15	1.7537054673925073e-17	5.277181061230193e-16	2.978397841331227e-20
40200000	0.0011507764665602581	-1.980374200552249e-19	-3.6083662868386763e-22	1.4207115475774773e-13	1.6980717384524762e-14	0.00769844706657153	-1.2042894332197046e-21	6.2869277095699345e-15	1.7537054673925073e-17	5.277181061230193e-16	2.978397841331227e-20
40300000	0.0011507764665602581	-1.980374200552249e-19	-3.6083662868386763e-22	1.4207115475774773e-13	1.6980717384524762e-14	0.00769844706657153	-1.2037600598874182e-21	6.2869277095699345e-15	1.7537054673925073e-17	5.277181061230193e-16	2.978397841331227e-20
40400000	0.0011507764665602581	-1.980374200552249e-19	-3.6083662868386763e-22	1.4207115475774773e-13	1.6980717384524762e-14	0.00769844706657153	-1.2032306865551317e-21	6.2869277095699345e-15	1.7537054673925073e-17	5.277181061230193e-16	2.978397841331227e-20
40500000	0.0011507764665602581	-1.980374200552249e-19	-3.6083662868386763e-22	1.4207115475774773e-13	1.6980717384524762e-14	0.00769844706657153	-1.2027013132228451e-21	6.2869277095699345e-15	1.7537054673925073e-17	5.277181061230193e-16	2.978397841331227e-20
40600000	0.0011507764665602581	-1.980374200552249e-19	-3.6083662868386763e-22	1.4207115475774773e-13	1.6980717384524762e-14	0.00769844706657153	-1.2021719398905586e-21	6.2869277095699345e-15	1.7537054673925073e-17	5.277181061230193e-16	2.978397841331227e-20
40700000	0.0011507764665602581	-1.980374200552249e-19	-3.6083662868386763e-22	1.4207115475774773e-13	1.6980717384524762e-14	0.00769844706657153	-1.201642566558272e-21	6.2869277095699345e-15	1.7537054673925073e-17	5.277181061230193e-16	2.978397841331227e-20
40800000	0.0011507764665602581	-1.980374200552249e-19	-3.6083662868386763e-22	1.4207115475774773e-13	1.6980717384524762e-14	0.00769844706657153	-1.2011131932259856e-21	6.2869277095699345e-15	1.7537054673925073e-17	5.277181061230193e-16	2.978397841331227e-20
40900000	0.0011507764665602581	-1.980374200552249e-19	-3.6083662868386763e-22	1.4207115475774773e-13	1.6980717384524762e-14	0.00769844706657153	-1.200583819893699e-21	6.2869277095699345e-15	1.7537054673925073e-17	5.277181061230193e-16	2.978397841331227e-20
41000000	0.0011507764665602581	-1.980374200552249e-19	-3.6083662868386763e-22	1.4207115475774773e-13	1.6980717384524762e-14	0.00769844706657153	-1.2000544465614125e-21	6.2869277095699345e-15	1.7537054673925073e-17	5.277181061230193e-16	2.978397841331227e-20
41100000	0.0011507764665602581	-1.980374200552249e-19	-3.6083662868386763e-22	1.4207115475774773e-13	1.6980717384524762e-14	0.00769844706657153	-1.199525073229126e-21	6.2869277095699345e-15	1.7537054673925073e-17	5.277181061230193e-16	2.978397841331227e-20
41200000	0.0011507764665602581	-1.980374200552249e-19	-3.6083662868386763e-22	1.4207115475774773e-13	1.6980717384524762e-14	0.00769844706657153	-1.1989956998968394e-21	6.2869277095699345e-15	1.7537054673925073e-17	5.277181061230193e-16	2.978397841331227e-20
41300000	0.0011507764665602581	-1.980374200552249e-19	-3.6083662868386763e-22	1.4207115475774773e-13	1.6980717384524762e-14	0.00769844706657153	-1.198466326564553e-21	6.2869277095699345e-15	1.7537054673925073e-17	5.277181061230193e-16	2.978397841331227e-20
41400000	0.0011507764665602581	-1.980374200552249e-19	-3.6083662868386763e-22	1.4207115475774773e-13	1.6980717384524762e-14	0.00769844706657153	-1.1979369532322664e-21	6.2869277095699345e-15	1.7537054673925073e-17	5.277181061230193e-16	2.978397841331227e-20
41500000	0.0011507764665602581	-1.980374200552249e-19	-3.6083662868386763e-22	1.4207115475774773e-13	1.6980717384524762e-14	0.00769844706657153	-1.1974075798999799e-21	6.2869277095699345e-15	1.7537054673925073e-17	5.277181061230193e-16	2.978397841331227e-20
41600000	0.0011507764665602581	-1.980374200552249e-19	-3.6083662868386763e-22	1.4207115475774773e-13	1.6980717384524762e-14	0.00769844706657153	-1.1968782065676933e-21	6.2869277095699345e-15	1.7537054673925073e-17	5.277181061230193e-16	2.978397841331227e-20
41700000	0.0011507764665602581	-1.980374200552249e-19	-3.6083662868386763e-22	1.4207115475774773e-13	1.6980717384524762e-14	0.00769844706657153	-1.1963488332354067e-21	6.2869277095699345e-15	1.7537054673925073e-17	5.277181061230193e-16	2.978397841331227e-20
41800000	0.0011507764665602581	-1.980374200552249e-19	-3.6083662868386763e-22	1.4207115475774773e-13	1.6980717384524762e-14	0.00769844706657153	-1.1958194599031204e-21	6.2869277095699345e-15	1.7537054673925073e-17	5.277181061230193e-16	2.978397841331227e-20
41900000	0.0011507764665602581	-1.980374200552249e-19	-3.6083662868386763e-22	1.4207115475774773e-13	1.6980717384524762e-14	0.00769844706657153	-1.1952900865708338e-21	6.2869277095699345e-15	1.7537054673925073e-17	5.277181061230193e-16	2.978397841331227e-20
42000000	0.0011507764665602581	-1.980374200552249e-19	-3.6083662868386763e-22	1.4207115475774773e-13	1.6980717384524762e-14	0.00769844706657153	-1.1947607132385472e-21	6.2869277095699345e-15	1.7537054673925073e-17	5.277181061230193e-16	2.978397841331227e-20
42100000	0.0011507764665602581	-1.980374200552249e-19	-3.6083662868386763e-22	1.4207115475774773e-13	1.6980717384524762e-14	0.00769844706657153	-1.1942313399062607e-21	6.2869277095699345e-15	1.7537054673925073e-17	5.277181061230193e-16	2.978397841331227e-20
42200000	0.0011507764665602581	-1.980374200552249e-19	-3.6083662868386763e-22	1.4207115475774773e-13	1.6980717384524762e-14	0.00769844706657153	-1.1937019665739741e-21	6.2869277095699345e-15	1.7537054673925073e-17	5.277181061230193e-16	2.978397841331227e-20
42300000	0.0011507764665602581	-1.980374200552249e-19	-3.6083662868386763e-22	1.4207115475774773e-13	1.6980717384524762e-14	0.00769844706657153	-1.1931725932416877e-21	6.2869277095699345e-15	1.7537054673925073e-17	5.277181061230193e-16	2.978397841331227e-20
42400000	0.0011507764665602581	-1.980374200552249e-19	-3.6083662868386763e-22	1.4207115475774773e-13	1.6980717384524762e-14	0.00769844706657153	-1.1926432199094012e-21	6.2869277095699345e-15	1.7537054673925076e-17	5.277181061230193e-16	2.978397841331227e-20
42500000	0.0011507764665602581	-1.980374200552249e-19	-3.6083662868386763e-22	1.4207115475774773e-13	1.6980717384524762e-14	0.00769844706657153	-1.1921138465771146e-21	6.2869277095699345e-15	1.7537054673925076e-17	5.277181061230193e-16	2.978397841331227e-20
42600000	0.0011507764665602581	-1.980374200552249e-19	-3.6083662868386763e-22	1.4207115475774773e-13	1.6980717384524762e-14	0.00769844706657153	-1.191584473244828e-21	6.2869277095699345e-15	1.7537054673925076e-17	5.277181061230193e-16	2.978397841331227e-20
42700000	0.0011507764665602581	-1.980374200552249e-19	-3.6083662868386763e-22	1.4207115475774773e-13	1.6980717384524762e-14	0.00769844706657153	-1.1910550999125415e-21	6.2869277095699345e-15	1.7537054673925076e-17	5.277181061230193e-16	2.978397841331227e-20
42800000	0.0011507764665602581	-1.980374200552249e-19	-3.6083662868386763e-22	1.4207115475774773e-13	1.6980717384524762e-14	0.00769844706657153	-1.1905257265802551e-21	6.2869277095699345e-15	1.7537054673925076e-17	5.277181061230193e-16	2.978397841331227e-20
42900000	0.0011507764665602581	-1.980374200552249e-19	-3.6083662868386763e-22	1.4207115475774773e-13	1.6980717384524762e-14	0.00769844706657153	-1.1899963532479686e-21	6.2869277095699345e-15	1.7537054673925076e-17	5.277181061230193e-16	2.978397841331227e-20
43000000	0.0011507764665602581	-1.980374200552249e-19	-3.6083662868386763e-22	1.4207115475774773e-13	1.6980717384524762e-14	0.00769844706657153	-1.189466979915682e-21	6.2869277095699345e-15	1.7537054673925076e-17	5.277181061230193e-16	2.978397841331227e-20
43100000	0.0011507764665602581	-1.980374200552249e-19	-3.6083662868386763e-22	1.4207115475774773e-13	1.6980717384524762e-14	0.007698447066571529	-1.1889376065833954e-21	6.2869277095699345e-15	1.7537054673925076e-17	5.277181061230193e-16	2.978397841331227e-20
43200000	0.0011507764665602581	-1.980374200552249e-19	-3.6083662868386763e-22	1.4207115475774773e-13	1.6980717384524762e-14	0.007698447066571529	-1.1884082332511089e-21	6.2869277095699345e-15	1.7537054673925076e-17	5.277181061230193e-16	2.978397841331227e-20
43300000	0.0011507764665602581	-1.980374200552249e-19	-3.6083662868386763e-22	1.4207115475774773e-13	1.6980717384524762e-14	0.007698447066571529	-1.1878788599188225e-21	6.2869277095699345e-15	1.7537054673925076e-17	5.277181061230193e-16	2.978397841331227e-20
43400000	0.0011507764665602581	-1.980374200552249e-19	-3.6083662868386763e-22	1.4207115475774773e-13	1.6980717384524762e-14	0.007698447066571529	-1.187349486586536e-21	6.2869277095699345e-15	1.7537054673925076e-17	5.277181061230192e-16	2.978397841331227e-20
43500000	0.0011507764665602581	-1.980374200552249e-19	-3.6083662868386763e-22	1.4207115475774773e-13	1.6980717384524762e-14	0.007698447066571529	-1.1868201132542494e-21	6.2869277095699345e-15	1.7537054673925076e-17	5.277181061230192e-16	2.978397841331227e-20
43600000	0.001150776466560258	-1.980374200552249e-19	-3.6083662868386763e-22	1.4207115475774773e-13	1.6980717384524762e-14	0.007698447066571529	-1.1862907399219628e-21	6.2869277095699345e-15	1.7537054673925076e-17	5.277181061230192e-16	2.978397841331227e-20
43700000	0.001150776466560258	-1.980374200552249e-19	-3.6083662868386763e-22	1.4207115475774773e-13	1.6980717384524762e-14	0.007698447066571529	-1.1857613665896762e-21	6.2869277095699345e-15	1.7537054673925076e-17	5.277181061230192e-16	2.978397841331227e-20
43800000	0.001150776466560258	-1.980374200552249e-19	-3.6083662868386763e-22	1.4207115475774773e-13	1.6980717384524762e-14	0.007698447066571529	-1.1852319932573899e-21	6.2869277095699345e-15	1.7537054673925076e-17	5.277181061230192e-16	2.978397841331227e-20
43900000	0.001150776466560258	-1.980374200552249e-19	-3.6083662868386763e-22	1.4207115475774773e-13	1.6980717384524762e-14	0.007698447066571529	-1.1847026199251033e-21	6.2869277095699345e-15	1.7537054673925076e-17	5.277181061230192e-16	2.978397841331227e-20
44000000	0.001150776466560258	-1.980374200552249e-19	-3.6083662868386763e-22	1.4207115475774773e-13	1.6980717384524762e-14	0.007698447066571529	-1.1841732465928167e-21	6.2869277095699345e-15	1.7537054673925076e-17	5.277181061230192e-16	2.978397841331227e-20
44100000	0.001150776466560258	-1.980374200552249e-19	-3.6083662868386763e-22	1.4207115475774773e-13	1.6980717384524762e-14	0.007698447066571529	-1.1836438732605302e-21	6.2869277095699345e-15	1.7537054673925076e-17	5.277181061230192e-16	2.978397841331227e-20
44200000	0.001150776466560258	-1.980374200552249e-19	-3.6083662868386763e-22	1.4207115475774773e-13	1.698071738452476e-14	0.007698447066571529	-1.1831144999282436e-21	6.2869277095699345e-15	1.7537054673925076e-17	5.277181061230192e-16	2.978397841331227e-20
44300000	0.001150776466560258	-1.980374200552249e-19	-3.6083662868386763e-22	1.4207115475774773e-13	1.698071738452476e-14	0.007698447066571529	-1.1825851265959572e-21	6.2869277095699345e-15	1.7537054673925076e-17	5.277181061230192e-16	2.978397841331227e-20
44400000	0.001150776466560258	-1.980374200552249e-19	-3.6083662868386763e-22	1.4207115475774773e-13	1.698071738452476e-14	0.007698447066571529	-1.1820557532636707e-21	6.286927709569934e-15	1.7537054673925076e-17	5.277181061230192e-16	2.978397841331227e-20
44500000	0.001150776466560258	-1.980374200552249e-19	-3.6083662868386763e-22	1.4207115475774773e-13	1.698071738452476e-14	0.007698447066571529	-1.1815263799313841e-21	6.286927709569934e-15	1.7537054673925076e-17	5.277181061230192e-16	2.978397841331227e-20
44600000	0.001150776466560258	-1.980374200552249e-19	-3.6083662868386763e-22	1.4207115475774773e-13	1.698071738452476e-14	0.007698447066571529	-1.1809970065990975e-21	6.286927709569934e-15	1.7537054673925076e-17	5.277181061230192e-16	2.978397841331226e-20
44700000	0.001150776466560258	-1.980374200552249e-19	-3.6083662868386763e-22	1.4207115475774773e-13	1.698071738452476e-14	0.007698447066571529	-1.180467633266811e-21	6.286927709569934e-15	1.7537054673925076e-17	5.277181061230192e-16	2.978397841331226e-20
44800000	0.001150776466560258	-1.980374200552249e-19	-3.6083662868386763e-22	1.4207115475774773e-13	1.698071738452476e-14	0.007698447066571529	-1.1799382599345246e-21	6.286927709569934e-15	1.7537054673925076e-17	5.277181061230192e-16	2.978397841331226e-20
44900000	0.001150776466560258	-1.980374200552249e-19	-3.6083662868386763e-22	1.4207115475774773e-13	1.698071738452476e-14	0.007698447066571529	-1.179408886602238e-21	6.286927709569934e-15	1.7537054673925076e-17	5.277181061230192e-16	2.978397841331226e-20
45000000	0.001150776466560258	-1.980374200552249e-19	-3.6083662868386763e-22	1.4207115475774773e-13	1.698071738452476e-14	0.007698447066571529	-1.1788795132699515e-21	6.286927709569934e-15	1.7537054673925076e-17	5.277181061230192e-16	2.978397841331226e-20
45100000	0.001150776466560258	-1.980374200552249e-19	-3.6083662868386763e-22	1.4207115475774773e-13	1.698071738452476e-14	0.007698447066571529	-1.178350139937665e-21	6.286927709569934e-15	1.7537054673925076e-17	5.277181061230192e-16	2.978397841331226e-20
45200000	0.001150776466560258	-1.980374200552249e-19	-3.6083662868386763e-22	1.4207115475774773e-13	1.698071738452476e-14	0.007698447066571529	-1.1778207666053784e-21	6.286927709569934e-15	1.7537054673925076e-17	5.277181061230192e-16	2.978397841331226e-20
45300000	0.001150776466560258	-1.980374200552249e-19	-3.6083662868386763e-22	1.4207115475774773e-13	1.698071738452476e-14	0.007698447066571529	-1.177291393273092e-21	6.286927709569934e-15	1.7537054673925076e-17	5.277181061230192e-16	2.978397841331226e-20
45400000	0.001150776466560258	-1.980374200552249e-19	-3.6083662868386763e-22	1.4207115475774773e-13	1.698071738452476e-14	0.007698447066571529	-1.1767620199408054e-21	6.286927709569934e-15	1.7537054673925076e-17	5.277181061230192e-16	2.978397841331226e-20
45500000	0.001150776466560258	-1.980374200552249e-19	-3.6083662868386763e-22	1.4207115475774773e-13	1.698071738452476e-14	0.007698447066571529	-1.1762326466085189e-21	6.286927709569934e-15	1.7537054673925076e-17	5.277181061230192e-16	2.978397841331226e-20
45600000	0.001150776466560258	-1.980374200552249e-19	-3.6083662868386763e-22	1.4207115475774773e-13	1.698071738452476e-14	0.007698447066571529	-1.1757032732762323e-21	6.286927709569934e-15	1.7537054673925076e-17	5.277181061230192e-16	2.978397841331226e-20
45700000	0.001150776466560258	-1.980374200552249e-19	-3.6083662868386763e-22	1.4207115475774773e-13	1.698071738452476e-14	0.007698447066571529	-1.1751738999439457e-21	6.286927709569934e-15	1.7537054673925076e-17	5.277181061230192e-16	2.978397841331226e-20
45800000	0.001150776466560258	-1.980374200552249e-19	-3.6083662868386763e-22	1.4207115475774773e-13	1.698071738452476e-14	0.007698447066571529	-1.1746445266116594e-21	6.286927709569934e-15	1.7537054673925076e-17	5.277181061230192e-16	2.978397841331226e-20
45900000	0.001150776466560258	-1.980374200552249e-19	-3.6083662868386763e-22	1.4207115475774773e-13	1.698071738452476e-14	0.007698447066571529	-1.1741151532793728e-21	6.286927709569934e-15	1.7537054673925076e-17	5.277181061230192e-16	2.978397841331226e-20
46000000	0.001150776466560258	-1.980374200552249e-19	-3.6083662868386763e-22	1.4207115475774773e-13	1.698071738452476e-14	0.007698447066571529	-1.1735857799470862e-21	6.286927709569934e-15	1.7537054673925076e-17	5.277181061230192e-16	2.978397841331226e-20
46100000	0.001150776466560258	-1.980374200552249e-19	-3.6083662868386763e-22	1.4207115475774773e-13	1.698071738452476e-14	0.007698447066571529	-1.1730564066147997e-21	6.286927709569934e-15	1.7537054673925076e-17	5.277181061230192e-16	2.978397841331226e-20
46200000	0.001150776466560258	-1.980374200552249e-19	-3.6083662868386763e-22	1.4207115475774773e-13	1.698071738452476e-14	0.007698447066571529	-1.1725270332825131e-21	6.286927709569934e-15	1.7537054673925076e-17	5.277181061230192e-16	2.978397841331226e-20
46300000	0.001150776466560258	-1.980374200552249e-19	-3.6083662868386763e-22	1.4207115475774773e-13	1.698071738452476e-14	0.007698447066571529	-1.1719976599502267e-21	6.286927709569934e-15	1.7537054673925076e-17	5.277181061230192e-16	2.978397841331226e-20
46400000	0.001150776466560258	-1.980374200552249e-19	-3.6083662868386763e-22	1.4207115475774773e-13	1.698071738452476e-14	0.007698447066571529	-1.1714682866179402e-21	6.286927709569934e-15	1.7537054673925076e-17	5.277181061230192e-16	2.978397841331226e-20
46500000	0.001150776466560258	-1.980374200552249e-19	-3.6083662868386763e-22	1.4207115475774773e-13	1.698071738452476e-14	0.007698447066571529	-1.1709389132856536e-21	6.286927709569934e-15	1.7537054673925076e-17	5.277181061230192e-16	2.978397841331226e-20
46600000	0.001150776466560258	-1.980374200552249e-19	-3.6083662868386763e-22	1.4207115475774773e-13	1.698071738452476e-14	0.007698447066571529	-1.170409539953367e-21	6.286927709569934e-15	1.7537054673925076e-17	5.277181061230192e-16	2.978397841331226e-20
46700000	0.001150776466560258	-1.980374200552249e-19	-3.6083662868386763e-22	1.4207115475774773e-13	1.698071738452476e-14	0.007698447066571529	-1.1698801666210805e-21	6.286927709569934e-15	1.7537054673925076e-17	5.277181061230192e-16	2.978397841331226e-20
46800000	0.001150776466560258	-1.980374200552249e-19	-3.6083662868386763e-22	1.4207115475774773e-13	1.698071738452476e-14	0.007698447066571529	-1.1693507932887941e-21	6.286927709569934e-15	1.7537054673925076e-17	5.277181061230192e-16	2.978397841331226e-20
46900000	0.001150776466560258	-1.980374200552249e-19	-3.6083662868386763e-22	1.4207115475774773e-13	1.698071738452476e-14	0.007698447066571529	-1.1688214199565075e-21	6.286927709569934e-15	1.7537054673925076e-17	5.277181061230192e-16	2.978397841331226e-20
47000000	0.001150776466560258	-1.980374200552249e-19	-3.6083662868386763e-22	1.4207115475774773e-13	1.698071738452476e-14	0.007698447066571529	-1.168292046624221e-21	6.286927709569934e-15	1.7537054673925076e-17	5.277181061230192e-16	2.978397841331226e-20
47100000	0.001150776466560258	-1.980374200552249e-19	-3.6083662868386763e-22	1.4207115475774773e-13	1.698071738452476e-14	0.007698447066571529	-1.1677626732919344e-21	6.286927709569934e-15	1.7537054673925076e-17	5.277181061230192e-16	2.978397841331226e-20
47200000	0.001150776466560258	-1.980374200552249e-19	-3.6083662868386763e-22	1.4207115475774773e-13	1.698071738452476e-14	0.007698447066571529	-1.1672332999596479e-21	6.286927709569934e-15	1.7537054673925076e-17	5.277181061230192e-16	2.978397841331226e-20
47300000	0.001150776466560258	-1.980374200552249e-19	-3.6083662868386763e-22	1.4207115475774773e-13	1.698071738452476e-14	0.007698447066571529	-1.1667039266273615e-21	6.286927709569934e-15	1.7537054673925076e-17	5.277181061230192e-16	2.978397841331226e-20
47400000	0.001150776466560258	-1.980374200552249e-19	-3.6083662868386763e-22	1.4207115475774773e-13	1.698071738452476e-14	0.007698447066571529	-1.166174553295075e-21	6.286927709569934e-15	1.7537054673925076e-17	5.277181061230192e-16	2.978397841331226e-20
47500000	0.001150776466560258	-1.980374200552249e-19	-3.6083662868386763e-22	1.4207115475774773e-13	1.698071738452476e-14	0.007698447066571529	-1.1656451799627884e-21	6.286927709569934e-15	1.7537054673925076e-17	5.277181061230192e-16	2.978397841331226e-20
47600000	0.001150776466560258	-1.980374200552249e-19	-3.6083662868386763e-22	1.4207115475774773e-13	1.698071738452476e-14	0.007698447066571529	-1.1651158066305018e-21	6.286927709569934e-15	1.7537054673925076e-17	5.277181061230192e-16	2.978397841331226e-20
47700000	0.001150776466560258	-1.980374200552249e-19	-3.6083662868386763e-22	1.4207115475774773e-13	1.698071738452476e-14	0.007698447066571529	-1.1645864332982152e-21	6.286927709569934e-15	1.7537054673925076e-17	5.277181061230192e-16	2.978397841331226e-20
47800000	0.001150776466560258	-1.980374200552249e-19	-3.6083662868386763e-22	1.4207115475774773e-13	1.698071738452476e-14	0.007698447066571529	-1.1640570599659289e-21	6.286927709569934e-15	1.7537054673925076e-17	5.277181061230192e-16	2.978397841331226e-20
47900000	0.001150776466560258	-1.980374200552249e-19	-3.6083662868386763e-22	1.4207115475774773e-13	1.698071738452476e-14	0.007698447066571529	-1.1635276866336423e-21	6.286927709569934e-15	1.7537054673925076e-17	5.277181061230192e-16	2.978397841331226e-20
48000000	0.001150776466560258	-1.980374200552249e-19	-3.6083662868386763e-22	1.4207115475774773e-13	1.698071738452476e-14	0.007698447066571529	-1.1629983133013557e-21	6.286927709569934e-15	1.7537054673925076e-17	5.277181061230192e-16	2.978397841331226e-20
48100000	0.001150776466560258	-1.980374200552249e-19	-3.6083662868386763e-22	1.4207115475774773e-13	1.698071738452476e-14	0.007698447066571529	-1.1624689399690692e-21	6.286927709569934e-15	1.7537054673925076e-17	5.277181061230192e-16	2.978397841331226e-20
48200000	0.001150776466560258	-1.980374200552249e-19	-3.6083662868386763e-22	1.4207115475774773e-13	1.698071738452476e-14	0.007698447066571529	-1.1619395666367826e-21	6.286927709569934e-15	1.7537054673925076e-17	5.277181061230192e-16	2.978397841331226e-20
48300000	0.001150776466560258	-1.980374200552249e-19	-3.6083662868386763e-22	1.4207115475774773e-13	1.698071738452476e-14	0.007698447066571529	-1.1614101933044962e-21	6.286927709569934e-15	1.7537054673925076e-17	5.277181061230192e-16	2.978397841331226e-20
48400000	0.001150776466560258	-1.980374200552249e-19	-3.6083662868386763e-22	1.4207115475774773e-13	1.698071738452476e-14	0.007698447066571529	-1.1608808199722097e-21	6.286927709569934e-15	1.7537054673925076e-17	5.277181061230192e-16	2.978397841331226e-20
48500000	0.001150776466560258	-1.980374200552249e-19	-3.6083662868386763e-22	1.4207115475774773e-13	1.698071738452476e-14	0.007698447066571529	-1.1603514466399231e-21	6.286927709569934e-15	1.7537054673925076e-17	5.277181061230192e-16	2.978397841331226e-20
48600000	0.001150776466560258	-1.980374200552249e-19	-3.6083662868386763e-22	1.4207115475774773e-13	1.698071738452476e-14	0.007698447066571529	-1.1598220733076365e-21	6.286927709569934e-15	1.7537054673925076e-17	5.277181061230192e-16	2.978397841331226e-20
48700000	0.001150776466560258	-1.980374200552249e-19	-3.6083662868386763e-22	1.4207115475774773e-13	1.698071738452476e-14	0.007698447066571529	-1.15929269997535e-21	6.286927709569934e-15	1.7537054673925076e-17	5.277181061230192e-16	2.978397841331226e-20
48800000	0.001150776466560258	-1.980374200552249e-19	-3.6083662868386763e-22	1.4207115475774773e-13	1.698071738452476e-14	0.007698447066571529	-1.1587633266430636e-21	6.286927709569934e-15	1.7537054673925076e-17	5.277181061230192e-16	2.978397841331226e-20
48900000	0.001150776466560258	-1.980374200552249e-19	-3.6083662868386763e-22	1.4207115475774773e-13	1.698071738452476e-14	0.007698447066571529	-1.158233953310777e-21	6.286927709569934e-15	1.7537054673925076e-17	5.277181061230192e-16	2.978397841331226e-20
49000000	0.001150776466560258	-1.980374200552249e-19	-3.6083662868386763e-22	1.4207115475774773e-13	1.698071738452476e-14	0.007698447066571529	-1.1577045799784905e-21	6.286927709569934e-15	1.7537054673925076e-17	5.277181061230192e-16	2.978397841331226e-20
49100000	0.001150776466560258	-1.980374200552249e-19	-3.6083662868386763e-22	1.4207115475774773e-13	1.698071738452476e-14	0.007698447066571529	-1.157175206646204e-21	6.286927709569934e-15	1.7537054673925076e-17	5.277181061230192e-16	2.978397841331226e-20
49200000	0.001150776466560258	-1.980374200552249e-19	-3.6083662868386763e-22	1.4207115475774773e-13	1.698071738452476e-14	0.007698447066571529	-1.1566458333139174e-21	6.286927709569934e-15	1.7537054673925076e-17	5.277181061230192e-16	2.978397841331226e-20
49300000	0.001150776466560258	-1.980374200552249e-19	-3.6083662868386763e-22	1.4207115475774773e-13	1.698071738452476e-14	0.007698447066571529	-1.156116459981631e-21	6.286927709569934e-15	1.7537054673925076e-17	5.277181061230192e-16	2.978397841331226e-20
49400000	0.001150776466560258	-1.980374200552249e-19	-3.6083662868386763e-22	1.4207115475774773e-13	1.698071738452476e-14	0.007698447066571529	-1.1555870866493444e-21	6.286927709569934e-15	1.7537054673925076e-17	5.277181061230192e-16	2.978397841331226e-20
49500000	0.001150776466560258	-1.980374200552249e-19	-3.6083662868386763e-22	1.4207115475774773e-13	1.698071738452476e-14	0.007698447066571529	-1.1550577133170579e-21	6.286927709569934e-15	1.7537054673925076e-17	5.277181061230192e-16	2.978397841331226e-20
49600000	0.001150776466560258	-1.980374200552249e-19	-3.6083662868386763e-22	1.4207115475774773e-13	1.698071738452476e-14	0.007698447066571529	-1.1545283399847713e-21	6.286927709569934e-15	1.7537054673925076e-17	5.277181061230192e-16	2.978397841331226e-20
49700000	0.001150776466560258	-1.980374200552249e-19	-3.6083662868386763e-22	1.4207115475774773e-13	1.698071738452476e-14	0.007698447066571529	-1.1539989666524847e-21	6.286927709569934e-15	1.7537054673925076e-17	5.277181061230192e-16	2.978397841331226e-20
49800000	0.001150776466560258	-1.980374200552249e-19	-3.6083662868386763e-22	1.4207115475774773e-13	1.698071738452476e-14	0.007698447066571529	-1.1534695933201984e-21	6.286927709569934e-15	1.7537054673925076e-17	5.277181061230192e-16	2.978397841331226e-20
49900000	0.001150776466560258	-1.980374200552249e-19	-3.6083662868386763e-22	1.4207115475774773e-13	1.698071738452476e-14	0.007698447066571529	-1.1529402199879118e-21	6.286927709569934e-15	1.7537054673925076e-17	5.277181061230192e-16	2.978397841331226e-20
50000000	0.001150776466560258	-1.980374200552249e-19	-3.6083662868386763e-22	1.4207115475774773e-13	1.698071738452476e-14	0.007698447066571529	-1.1524108466556252e-21	6.286927709569934e-15	1.7537054673925076e-17	5.277181061230192e-16	2.978397841331226e-20
50100000	0.001150776466560258	-1.980374200552249e-19	-3.6083662868386763e-22	1.4207115475774773e-13	1.698071738452476e-14	0.007698447066571529	-1.1518814733233387e-21	6.286927709569934e-15	1.7537054673925076e-17	5.277181061230192e-16	2.978397841331226e-20
50200000	0.001150776466560258	-1.980374200552249e-19	-3.6083662868386763e-22	1.4207115475774773e-13	1.698071738452476e-14	0.007698447066571529	-1.1513520999910521e-21	6.286927709569934e-15	1.7537054673925076e-17	5.277181061230192e-16	2.978397841331226e-20
50300000	0.001150776466560258	-1.980374200552249e-19	-3.6083662868386763e-22	1.4207115475774773e-13	1.698071738452476e-14	0.007698447066571529	-1.1508227266587657e-21	6.286927709569934e-15	1.7537054673925076e-17	5.277181061230192e-16	2.978397841331226e-20
50400000	0.001150776466560258	-1.980374200552249e-19	-3.6083662868386763e-22	1.4207115475774773e-13	1.698071738452476e-14	0.007698447066571529	-1.1502933533264792e-21	6.286927709569934e-15	1.7537054673925076e-17	5.277181061230192e-16	2.978397841331226e-20
50500000	0.001150776466560258	-1.980374200552249e-19	-3.6083662868386763e-22	1.4207115475774773e-13	1.698071738452476e-14	0.007698447066571529	-1.1497639799941926e-21	6.286927709569934e-15	1.7537054673925076e-17	5.277181061230192e-16	2.978397841331226e-20
50600000	0.001150776466560258	-1.980374200552249e-19	-3.6083662868386763e-22	1.4207115475774773e-13	1.698071738452476e-14	0.007698447066571529	-1.149234606661906e-21	6.286927709569934e-15	1.7537054673925076e-17	5.277181061230192e-16	2.978397841331226e-20
50700000	0.001150776466560258	-1.980374200552249e-19	-3.6083662868386763e-22	1.4207115475774773e-13	1.698071738452476e-14	0.007698447066571529	-1.1487052333296195e-21	6.286927709569934e-15	1.7537054673925076e-17	5.277181061230192e-16	2.978397841331226e-20
50800000	0.001150776466560258	-1.980374200552249e-19	-3.6083662868386763e-22	1.4207115475774773e-13	1.698071738452476e-14	0.007698447066571529	-1.1481758599973331e-21	6.286927709569934e-15	1.7537054673925076e-17	5.277181061230192e-16	2.978397841331226e-20
50900000	0.001150776466560258	-1.980374200552249e-19	-3.6083662868386763e-22	1.4207115475774773e-13	1.698071738452476e-14	0.007698447066571529	-1.1476464866650465e-21	6.286927709569934e-15	1.7537054673925076e-17	5.277181061230192e-16	2.978397841331226e-20
51000000	0.001150776466560258	-1.980374200552249e-19	-3.6083662868386763e-22	1.4207115475774773e-13	1.698071738452476e-14	0.007698447066571529	-1.14711711333276e-21	6.286927709569934e-15	1.7537054673925076e-17	5.277181061230192e-16	2.978397841331226e-20
51100000	0.001150776466560258	-1.980374200552249e-19	-3.6083662868386763e-22	1.4207115475774773e-13	1.698071738452476e-14	0.007698447066571529	-1.1465877400004734e-21	6.286927709569934e-15	1.7537054673925076e-17	5.277181061230192e-16	2.978397841331226e-20
51200000	0.001150776466560258	-1.980374200552249e-19	-3.6083662868386763e-22	1.4207115475774773e-13	1.698071738452476e-14	0.007698447066571529	-1.1460583666681869e-21	6.286927709569934e-15	1.7537054673925076e-17	5.277181061230192e-16	2.978397841331226e-20
51300000	0.001150776466560258	-1.980374200552249e-19	-3.6083662868386763e-22	1.4207115475774773e-13	1.698071738452476e-14	0.007698447066571529	-1.1455289933359005e-21	6.286927709569934e-15	1.7537054673925076e-17	5.277181061230192e-16	2.978397841331226e-20
51400000	0.001150776466560258	-1.980374200552249e-19	-3.6083662868386763e-22	1.4207115475774773e-13	1.698071738452476e-14	0.007698447066571529	-1.144999620003614e-21	6.286927709569934e-15	1.7537054673925076e-17	5.277181061230192e-16	2.978397841331226e-20
51500000	0.001150776466560258	-1.980374200552249e-19	-3.6083662868386763e-22	1.4207115475774773e-13	1.698071738452476e-14	0.007698447066571529	-1.1444702466713274e-21	6.286927709569934e-15	1.7537054673925076e-17	5.277181061230192e-16	2.978397841331226e-20
51600000	0.001150776466560258	-1.980374200552249e-19	-3.6083662868386763e-22	1.4207115475774773e-13	1.698071738452476e-14	0.007698447066571529	-1.1439408733390408e-21	6.286927709569934e-15	1.7537054673925076e-17	5.277181061230192e-16	2.978397841331226e-20
51700000	0.001150776466560258	-1.980374200552249e-19	-3.6083662868386763e-22	1.4207115475774773e-13	1.698071738452476e-14	0.007698447066571529	-1.1434115000067542e-21	6.286927709569934e-15	1.7537054673925076e-17	5.277181061230192e-16	2.978397841331226e-20
51800000	0.001150776466560258	-1.980374200552249e-19	-3.6083662868386763e-22	1.4207115475774773e-13	1.698071738452476e-14	0.007698447066571529	-1.1428821266744679e-21	6.286927709569934e-15	1.7537054673925076e-17	5.277181061230192e-16	2.978397841331226e-20
51900000	0.001150776466560258	-1.980374200552249e-19	-3.6083662868386763e-22	1.4207115475774773e-13	1.698071738452476e-14	0.007698447066571529	-1.1423527533421813e-21	6.286927709569934e-15	1.7537054673925076e-17	5.277181061230192e-16	2.978397841331226e-20
52000000	0.001150776466560258	-1.980374200552249e-19	-3.6083662868386763e-22	1.4207115475774773e-13	1.698071738452476e-14	0.007698447066571529	-1.1418233800098947e-21	6.286927709569934e-15	1.7537054673925076e-17	5.277181061230192e-16	2.978397841331226e-20
52100000	0.001150776466560258	-1.980374200552249e-19	-3.6083662868386763e-22	1.4207115475774773e-13	1.698071738452476e-14	0.007698447066571529	-1.1412940066776082e-21	6.286927709569934e-15	1.7537054673925076e-17	5.277181061230192e-16	2.978397841331226e-20
52200000	0.001150776466560258	-1.980374200552249e-19	-3.6083662868386763e-22	1.4207115475774773e-13	1.698071738452476e-14	0.007698447066571529	-1.1407646333453216e-21	6.286927709569934e-15	1.7537054673925076e-17	5.277181061230192e-16	2.978397841331226e-20
52300000	0.001150776466560258	-1.980374200552249e-19	-3.6083662868386763e-22	1.4207115475774773e-13	1.698071738452476e-14	0.007698447066571529	-1.1402352600130352e-21	6.286927709569934e-15	1.7537054673925076e-17	5.277181061230192e-16	2.978397841331226e-20
52400000	0.001150776466560258	-1.980374200552249e-19	-3.6083662868386763e-22	1.4207115475774773e-13	1.698071738452476e-14	0.007698447066571529	-1.1397058866807487e-21	6.286927709569934e-15	1.7537054673925076e-17	5.277181061230192e-16	2.9783978413312255e-20
52500000	0.001150776466560258	-1.980374200552249e-19	-3.6083662868386763e-22	1.4207115475774773e-13	1.698071738452476e-14	0.007698447066571529	-1.1391765133484621e-21	6.286927709569934e-15	1.7537054673925076e-17	5.277181061230192e-16	2.9783978413312255e-20
52600000	0.001150776466560258	-1.980374200552249e-19	-3.6083662868386763e-22	1.4207115475774773e-13	1.698071738452476e-14	0.007698447066571529	-1.1386471400161755e-21	6.286927709569934e-15	1.7537054673925076e-17	5.277181061230192e-16	2.9783978413312255e-20
52700000	0.001150776466560258	-1.980374200552249e-19	-3.6083662868386763e-22	1.4207115475774773e-13	1.698071738452476e-14	0.007698447066571529	-1.138117766683889e-21	6.286927709569934e-15	1.7537054673925076e-17	5.277181061230192e-16	2.9783978413312255e-20
52800000	0.001150776466560258	-1.980374200552249e-19	-3.6083662868386763e-22	1.4207115475774773e-13	1.698071738452476e-14	0.007698447066571529	-1.1375883933516026e-21	6.286927709569934e-15	1.7537054673925076e-17	5.277181061230192e-16	2.9783978413312255e-20
52900000	0.001150776466560258	-1.980374200552249e-19	-3.6083662868386763e-22	1.4207115475774773e-13	1.698071738452476e-14	0.007698447066571529	-1.137059020019316e-21	6.286927709569934e-15	1.7537054673925076e-17	5.277181061230192e-16	2.9783978413312255e-20
53000000	0.001150776466560258	-1.980374200552249e-19	-3.6083662868386763e-22	1.4207115475774773e-13	1.698071738452476e-14	0.007698447066571529	-1.1365296466870295e-21	6.286927709569934e-15	1.7537054673925076e-17	5.277181061230192e-16	2.9783978413312255e-20
53100000	0.001150776466560258	-1.980374200552249e-19	-3.6083662868386763e-22	1.4207115475774773e-13	1.698071738452476e-14	0.007698447066571529	-1.136000273354743e-21	6.286927709569934e-15	1.7537054673925076e-17	5.277181061230192e-16	2.9783978413312255e-20
53200000	0.001150776466560258	-1.980374200552249e-19	-3.6083662868386763e-22	1.4207115475774773e-13	1.698071738452476e-14	0.007698447066571529	-1.1354709000224564e-21	6.286927709569934e-15	1.7537054673925076e-17	5.277181061230192e-16	2.9783978413312255e-20
53300000	0.001150776466560258	-1.980374200552249e-19	-3.6083662868386763e-22	1.4207115475774773e-13	1.698071738452476e-14	0.007698447066571529	-1.13494152669017e-21	6.286927709569934e-15	1.7537054673925076e-17	5.277181061230192e-16	2.9783978413312255e-20
53400000	0.001150776466560258	-1.980374200552249e-19	-3.6083662868386763e-22	1.4207115475774773e-13	1.698071738452476e-14	0.007698447066571529	-1.1344121533578834e-21	6.286927709569934e-15	1.7537054673925076e-17	5.277181061230192e-16	2.9783978413312255e-20
53500000	0.001150776466560258	-1.980374200552249e-19	-3.6083662868386763e-22	1.4207115475774773e-13	1.698071738452476e-14	0.00769844706657153	-1.1338827800255969e-21	6.286927709569934e-15	1.7537054673925076e-17	5.277181061230192e-16	2.9783978413312255e-20
53600000	0.001150776466560258	-1.980374200552249e-19	-3.6083662868386763e-22	1.4207115475774773e-13	1.698071738452476e-14	0.00769844706657153	-1.1333534066933103e-21	6.286927709569934e-15	1.7537054673925076e-17	5.277181061230192e-16	2.9783978413312255e-20
53700000	0.001150776466560258	-1.980374200552249e-19	-3.6083662868386763e-22	1.4207115475774773e-13	1.698071738452476e-14	0.00769844706657153	-1.1328240333610237e-21	6.286927709569934e-15	1.7537054673925076e-17	5.277181061230192e-16	2.9783978413312255e-20
53800000	0.001150776466560258	-1.980374200552249e-19	-3.6083662868386763e-22	1.4207115475774773e-13	1.698071738452476e-14	0.00769844706657153	-1.1322946600287374e-21	6.286927709569934e-15	1.7537054673925076e-17	5.277181061230192e-16	2.9783978413312255e-20
53900000	0.001150776466560258	-1.980374200552249e-19	-3.6083662868386763e-22	1.4207115475774773e-13	1.698071738452476e-14	0.00769844706657153	-1.1317652866964508e-21	6.286927709569934e-15	1.7537054673925076e-17	5.277181061230192e-16	2.9783978413312255e-20
54000000	0.001150776466560258	-1.980374200552249e-19	-3.6083662868386763e-22	1.4207115475774773e-13	1.698071738452476e-14	0.00769844706657153	-1.1312359133641642e-21	6.286927709569934e-15	1.7537054673925076e-17	5.277181061230192e-16	2.9783978413312255e-20
54100000	0.0011507764665602581	-1.980374200552249e-19	-3.6083662868386763e-22	1.4207115475774773e-13	1.698071738452476e-14	0.00769844706657153	-1.1307065400318777e-21	6.286927709569934e-15	1.7537054673925076e-17	5.277181061230192e-16	2.9783978413312255e-20
54200000	0.0011507764665602581	-1.980374200552249e-19	-3.6083662868386763e-22	1.4207115475774773e-13	1.698071738452476e-14	0.00769844706657153	-1.1301771666995911e-21	6.286927709569934e-15	1.7537054673925076e-17	5.277181061230192e-16	2.9783978413312255e-20
54300000	0.0011507764665602581	-1.980374200552249e-19	-3.6083662868386763e-22	1.4207115475774773e-13	1.698071738452476e-14	0.00769844706657153	-1.1296477933673047e-21	6.286927709569934e-15	1.7537054673925076e-17	5.277181061230192e-16	2.9783978413312255e-20
54400000	0.0011507764665602581	-1.980374200552249e-19	-3.6083662868386763e-22	1.4207115475774773e-13	1.698071738452476e-14	0.00769844706657153	-1.1291184200350182e-21	6.286927709569934e-15	1.7537054673925076e-17	5.277181061230192e-16	2.9783978413312255e-20
54500000	0.0011507764665602581	-1.980374200552249e-19	-3.6083662868386763e-22	1.4207115475774773e-13	1.698071738452476e-14	0.00769844706657153	-1.1285890467027316e-21	6.286927709569934e-15	1.7537054673925076e-17	5.277181061230192e-16	2.9783978413312255e-20
54600000	0.0011507764665602581	-1.980374200552249e-19	-3.6083662868386763e-22	1.4207115475774773e-13	1.698071738452476e-14	0.00769844706657153	-1.128059673370445e-21	6.286927709569934e-15	1.7537054673925076e-17	5.277181061230192e-16	2.9783978413312255e-20
54700000	0.0011507764665602581	-1.980374200552249e-19	-3.6083662868386763e-22	1.4207115475774773e-13	1.698071738452476e-14	0.00769844706657153	-1.1275303000381585e-21	6.286927709569934e-15	1.7537054673925076e-17	5.277181061230192e-16	2.9783978413312255e-20
54800000	0.0011507764665602581	-1.980374200552249e-19	-3.6083662868386763e-22	1.4207115475774773e-13	1.698071738452476e-14	0.00769844706657153	-1.1270009267058721e-21	6.286927709569934e-15	1.7537054673925076e-17	5.277181061230192e-16	2.9783978413312255e-20
54900000	0.0011507764665602581	-1.980374200552249e-19	-3.6083662868386763e-22	1.4207115475774773e-13	1.698071738452476e-14	0.00769844706657153	-1.1264715533735855e-21	6.286927709569934e-15	1.7537054673925076e-17	5.277181061230192e-16	2.9783978413312255e-20
55000000	0.0011507764665602581	-1.980374200552249e-19	-3.6083662868386763e-22	1.4207115475774773e-13	1.698071738452476e-14	0.00769844706657153	-1.125942180041299e-21	6.286927709569934e-15	1.7537054673925076e-17	5.277181061230192e-16	2.9783978413312255e-20
55100000	0.0011507764665602581	-1.980374200552249e-19	-3.6083662868386763e-22	1.4207115475774773e-13	1.698071738452476e-14	0.00769844706657153	-1.1254128067090124e-21	6.286927709569934e-15	1.7537054673925076e-17	5.277181061230192e-16	2.9783978413312255e-20
55200000	0.0011507764665602581	-1.980374200552249e-19	-3.6083662868386763e-22	1.4207115475774773e-13	1.698071738452476e-14	0.00769844706657153	-1.1248834333767259e-21	6.286927709569934e-15	1.7537054673925076e-17	5.277181061230192e-16	2.9783978413312255e-20
55300000	0.0011507764665602581	-1.980374200552249e-19	-3.6083662868386763e-22	1.4207115475774773e-13	1.698071738452476e-14	0.00769844706657153	-1.1243540600444395e-21	6.286927709569934e-15	1.7537054673925076e-17	5.277181061230192e-16	2.9783978413312255e-20
55400000	0.0011507764665602581	-1.980374200552249e-19	-3.6083662868386763e-22	1.4207115475774773e-13	1.698071738452476e-14	0.00769844706657153	-1.123824686712153e-21	6.286927709569934e-15	1.7537054673925076e-17	5.277181061230192e-16	2.9783978413312255e-20
55500000	0.0011507764665602581	-1.980374200552249e-19	-3.6083662868386763e-22	1.4207115475774773e-13	1.698071738452476e-14	0.00769844706657153	-1.1232953133798664e-21	6.286927709569934e-15	1.7537054673925076e-17	5.277181061230192e-16	2.9783978413312255e-20
55600000	0.0011507764665602581	-1.980374200552249e-19	-3.6083662868386763e-22	1.4207115475774773e-13	1.698071738452476e-14	0.00769844706657153	-1.1227659400475798e-21	6.286927709569934e-15	1.7537054673925076e-17	5.277181061230192e-16	2.9783978413312255e-20
55700000	0.0011507764665602581	-1.980374200552249e-19	-3.6083662868386763e-22	1.4207115475774773e-13	1.698071738452476e-14	0.00769844706657153	-1.1222365667152932e-21	6.286927709569934e-15	1.7537054673925076e-17	5.277181061230192e-16	2.9783978413312255e-20
55800000	0.0011507764665602581	-1.980374200552249e-19	-3.6083662868386763e-22	1.4207115475774773e-13	1.698071738452476e-14	0.00769844706657153	-1.1217071933830069e-21	6.286927709569934e-15	1.7537054673925076e-17	5.277181061230192e-16	2.9783978413312255e-20
55900000	0.0011507764665602581	-1.980374200552249e-19	-3.6083662868386763e-22	1.4207115475774773e-13	1.698071738452476e-14	0.00769844706657153	-1.1211778200507203e-21	6.286927709569934e-15	1.7537054673925076e-17	5.277181061230192e-16	2.9783978413312255e-20
56000000	0.0011507764665602581	-1.980374200552249e-19	-3.6083662868386763e-22	1.4207115475774773e-13	1.698071738452476e-14	0.00769844706657153	-1.1206484467184337e-21	6.286927709569934e-15	1.7537054673925076e-17	5.277181061230192e-16	2.9783978413312255e-20
56100000	0.0011507764665602581	-1.980374200552249e-19	-3.6083662868386763e-22	1.4207115475774773e-13	1.698071738452476e-14	0.00769844706657153	-1.1201190733861472e-21	6.286927709569934e-15	1.7537054673925076e-17	5.277181061230192e-16	2.9783978413312255e-20
56200000	0.0011507764665602581	-1.980374200552249e-19	-3.6083662868386763e-22	1.4207115475774773e-13	1.698071738452476e-14	0.00769844706657153	-1.1195897000538606e-21	6.286927709569934e-15	1.7537054673925076e-17	5.277181061230192e-16	2.9783978413312255e-20
56300000	0.0011507764665602581	-1.980374200552249e-19	-3.6083662868386763e-22	1.4207115475774773e-13	1.698071738452476e-14	0.00769844706657153	-1.1190603267215742e-21	6.286927709569934e-15	1.7537054673925076e-17	5.277181061230192e-16	2.9783978413312255e-20
56400000	0.0011507764665602581	-1.980374200552249e-19	-3.6083662868386763e-22	1.4207115475774773e-13	1.698071738452476e-14	0.00769844706657153	-1.1185309533892877e-21	6.286927709569934e-15	1.7537054673925076e-17	5.277181061230192e-16	2.9783978413312255e-20
56500000	0.0011507764665602581	-1.980374200552249e-19	-3.6083662868386763e-22	1.4207115475774773e-13	1.698071738452476e-14	0.00769844706657153	-1.1180015800570011e-21	6.286927709569934e-15	1.7537054673925076e-17	5.277181061230192e-16	2.9783978413312255e-20
56600000	0.0011507764665602581	-1.980374200552249e-19	-3.6083662868386763e-22	1.4207115475774773e-13	1.698071738452476e-14	0.00769844706657153	-1.1174722067247145e-21	6.286927709569934e-15	1.7537054673925076e-17	5.277181061230192e-16	2.9783978413312255e-20
56700000	0.0011507764665602581	-1.980374200552249e-19	-3.6083662868386763e-22	1.4207115475774773e-13	1.698071738452476e-14	0.00769844706657153	-1.116942833392428e-21	6.286927709569934e-15	1.7537054673925076e-17	5.277181061230192e-16	2.9783978413312255e-20
56800000	0.0011507764665602581	-1.980374200552249e-19	-3.6083662868386763e-22	1.4207115475774773e-13	1.698071738452476e-14	0.00769844706657153	-1.1164134600601416e-21	6.286927709569934e-15	1.7537054673925076e-17	5.277181061230192e-16	2.9783978413312255e-20
56900000	0.0011507764665602581	-1.980374200552249e-19	-3.6083662868386763e-22	1.4207115475774773e-13	1.698071738452476e-14	0.00769844706657153	-1.115884086727855e-21	6.286927709569934e-15	1.7537054673925076e-17	5.277181061230192e-16	2.9783978413312255e-20
57000000	0.0011507764665602581	-1.980374200552249e-19	-3.6083662868386763e-22	1.4207115475774773e-13	1.698071738452476e-14	0.00769844706657153	-1.1153547133955685e-21	6.286927709569934e-15	1.7537054673925076e-17	5.277181061230192e-16	2.9783978413312255e-20
57100000	0.0011507764665602581	-1.980374200552249e-19	-3.6083662868386763e-22	1.4207115475774773e-13	1.698071738452476e-14	0.00769844706657153	-1.114825340063282e-21	6.286927709569934e-15	1.7537054673925076e-17	5.277181061230192e-16	2.9783978413312255e-20
57200000	0.0011507764665602581	-1.980374200552249e-19	-3.6083662868386763e-22	1.4207115475774773e-13	1.698071738452476e-14	0.00769844706657153	-1.1142959667309954e-21	6.286927709569934e-15	1.7537054673925076e-17	5.277181061230192e-16	2.9783978413312255e-20
57300000	0.0011507764665602581	-1.980374200552249e-19	-3.6083662868386763e-22	1.4207115475774773e-13	1.698071738452476e-14	0.00769844706657153	-1.113766593398709e-21	6.286927709569934e-15	1.7537054673925076e-17	5.277181061230192e-16	2.9783978413312255e-20
57400000	0.0011507764665602581	-1.980374200552249e-19	-3.6083662868386763e-22	1.4207115475774773e-13	1.698071738452476e-14	0.00769844706657153	-1.1132372200664224e-21	6.286927709569934e-15	1.7537054673925076e-17	5.277181061230192e-16	2.9783978413312255e-20
57500000	0.0011507764665602581	-1.980374200552249e-19	-3.6083662868386763e-22	1.4207115475774773e-13	1.698071738452476e-14	0.00769844706657153	-1.1127078467341359e-21	6.286927709569934e-15	1.7537054673925076e-17	5.277181061230192e-16	2.9783978413312255e-20
57600000	0.0011507764665602581	-1.980374200552249e-19	-3.6083662868386763e-22	1.4207115475774773e-13	1.698071738452476e-14	0.00769844706657153	-1.1121784734018493e-21	6.286927709569934e-15	1.7537054673925076e-17	5.277181061230192e-16	2.9783978413312255e-20
57700000	0.0011507764665602581	-1.980374200552249e-19	-3.6083662868386763e-22	1.4207115475774773e-13	1.698071738452476e-14	0.00769844706657153	-1.1116491000695627e-21	6.286927709569934e-15	1.7537054673925076e-17	5.277181061230192e-16	2.9783978413312255e-20
57800000	0.0011507764665602581	-1.980374200552249e-19	-3.6083662868386763e-22	1.4207115475774773e-13	1.698071738452476e-14	0.00769844706657153	-1.1111197267372764e-21	6.286927709569934e-15	1.7537054673925076e-17	5.277181061230192e-16	2.9783978413312255e-20
57900000	0.0011507764665602581	-1.980374200552249e-19	-3.6083662868386763e-22	1.4207115475774773e-13	1.698071738452476e-14	0.00769844706657153	-1.1105903534049898e-21	6.286927709569934e-15	1.7537054673925076e-17	5.277181061230192e-16	2.9783978413312255e-20
58000000	0.0011507764665602581	-1.980374200552249e-19	-3.6083662868386763e-22	1.4207115475774773e-13	1.698071738452476e-14	0.00769844706657153	-1.1100609800727032e-21	6.286927709569934e-15	1.7537054673925076e-17	5.277181061230192e-16	2.9783978413312255e-20
58100000	0.0011507764665602581	-1.980374200552249e-19	-3.6083662868386763e-22	1.4207115475774773e-13	1.698071738452476e-14	0.00769844706657153	-1.1095316067404167e-21	6.286927709569934e-15	1.7537054673925076e-17	5.277181061230192e-16	2.9783978413312255e-20
58200000	0.0011507764665602581	-1.980374200552249e-19	-3.6083662868386763e-22	1.4207115475774773e-13	1.698071738452476e-14	0.00769844706657153	-1.1090022334081301e-21	6.286927709569934e-15	1.7537054673925076e-17	5.277181061230192e-16	2.9783978413312255e-20
58300000	0.0011507764665602581	-1.980374200552249e-19	-3.6083662868386763e-22	1.4207115475774773e-13	1.698071738452476e-14	0.00769844706657153	-1.1084728600758437e-21	6.286927709569934e-15	1.7537054673925076e-17	5.277181061230192e-16	2.9783978413312255e-20
58400000	0.0011507764665602581	-1.980374200552249e-19	-3.6083662868386763e-22	1.4207115475774773e-13	1.698071738452476e-14	0.00769844706657153	-1.1079434867435572e-21	6.286927709569934e-15	1.7537054673925076e-17	5.277181061230192e-16	2.9783978413312255e-20
58500000	0.0011507764665602581	-1.980374200552249e-19	-3.6083662868386763e-22	1.4207115475774773e-13	1.698071738452476e-14	0.00769844706657153	-1.1074141134112706e-21	6.286927709569934e-15	1.7537054673925076e-17	5.277181061230192e-16	2.9783978413312255e-20
58600000	0.0011507764665602581	-1.980374200552249e-19	-3.6083662868386763e-22	1.4207115475774773e-13	1.698071738452476e-14	0.00769844706657153	-1.106884740078984e-21	6.286927709569934e-15	1.7537054673925076e-17	5.277181061230192e-16	2.9783978413312255e-20
58700000	0.0011507764665602581	-1.980374200552249e-19	-3.6083662868386763e-22	1.4207115475774773e-13	1.698071738452476e-14	0.00769844706657153	-1.1063553667466975e-21	6.286927709569934e-15	1.7537054673925076e-17	5.277181061230192e-16	2.9783978413312255e-20
58800000	0.0011507764665602581	-1.980374200552249e-19	-3.6083662868386763e-22	1.4207115475774773e-13	1.698071738452476e-14	0.00769844706657153	-1.1058259934144111e-21	6.286927709569934e-15	1.7537054673925076e-17	5.277181061230192e-16	2.9783978413312255e-20
58900000	0.0011507764665602581	-1.980374200552249e-19	-3.6083662868386763e-22	1.4207115475774773e-13	1.698071738452476e-14	0.00769844706657153	-1.1052966200821245e-21	6.286927709569934e-15	1.7537054673925076e-17	5.277181061230192e-16	2.9783978413312255e-20
59000000	0.0011507764665602581	-1.980374200552249e-19	-3.6083662868386763e-22	1.4207115475774773e-13	1.698071738452476e-14	0.00769844706657153	-1.104767246749838e-21	6.286927709569934e-15	1.7537054673925076e-17	5.277181061230192e-16	2.9783978413312255e-20
59100000	0.0011507764665602581	-1.980374200552249e-19	-3.6083662868386763e-22	1.4207115475774773e-13	1.698071738452476e-14	0.00769844706657153	-1.1042378734175514e-21	6.286927709569934e-15	1.7537054673925076e-17	5.277181061230192e-16	2.9783978413312255e-20
59200000	0.0011507764665602581	-1.980374200552249e-19	-3.6083662868386763e-22	1.4207115475774773e-13	1.698071738452476e-14	0.00769844706657153	-1.1037085000852649e-21	6.286927709569934e-15	1.7537054673925076e-17	5.277181061230192e-16	2.9783978413312255e-20
59300000	0.0011507764665602581	-1.980374200552249e-19	-3.6083662868386763e-22	1.4207115475774773e-13	1.698071738452476e-14	0.00769844706657153	-1.1031791267529785e-21	6.286927709569934e-15	1.7537054673925076e-17	5.277181061230192e-16	2.9783978413312255e-20
59400000	0.0011507764665602581	-1.980374200552249e-19	-3.6083662868386763e-22	1.4207115475774773e-13	1.698071738452476e-14	0.00769844706657153	-1.102649753420692e-21	6.286927709569934e-15	1.7537054673925076e-17	5.277181061230192e-16	2.9783978413312255e-20
59500000	0.0011507764665602581	-1.980374200552249e-19	-3.6083662868386763e-22	1.4207115475774773e-13	1.698071738452476e-14	0.00769844706657153	-1.1021203800884054e-21	6.286927709569934e-15	1.7537054673925076e-17	5.277181061230192e-16	2.9783978413312255e-20
59600000	0.0011507764665602581	-1.980374200552249e-19	-3.6083662868386763e-22	1.4207115475774773e-13	1.698071738452476e-14	0.00769844706657153	-1.1015910067561188e-21	6.286927709569934e-15	1.7537054673925076e-17	5.277181061230192e-16	2.9783978413312255e-20
59700000	0.0011507764665602581	-1.980374200552249e-19	-3.6083662868386763e-22	1.4207115475774773e-13	1.698071738452476e-14	0.00769844706657153	-1.1010616334238322e-21	6.286927709569934e-15	1.7537054673925076e-17	5.277181061230192e-16	2.9783978413312255e-20
59800000	0.0011507764665602581	-1.980374200552249e-19	-3.6083662868386763e-22	1.4207115475774773e-13	1.698071738452476e-14	0.00769844706657153	-1.1005322600915459e-21	6.286927709569934e-15	1.7537054673925076e-17	5.277181061230192e-16	2.9783978413312255e-20
59900000	0.0011507764665602581	-1.980374200552249e-19	-3.6083662868386763e-22	1.4207115475774773e-13	1.698071738452476e-14	0.00769844706657153	-1.1000028867592593e-21	6.286927709569934e-15	1.7537054673925076e-17	5.277181061230192e-16	2.9783978413312255e-20
60000000	0.0011507764665602581	-1.980374200552249e-19	-3.6083662868386763e-22	1.4207115475774773e-13	1.698071738452476e-14	0.00769844706657153	-1.0994735134269727e-21	6.286927709569934e-15	1.7537054673925076e-17	5.277181061230192e-16	2.9783978413312255e-20
60100000	0.0011507764665602581	-1.980374200552249e-19	-3.6083662868386763e-22	1.4207115475774773e-13	1.698071738452476e-14	0.00769844706657153	-1.0989441400946862e-21	6.286927709569934e-15	1.7537054673925076e-17	5.277181061230192e-16	2.9783978413312255e-20
60200000	0.0011507764665602581	-1.980374200552249e-19	-3.6083662868386763e-22	1.4207115475774773e-13	1.698071738452476e-14	0.00769844706657153	-1.0984147667623996e-21	6.286927709569934e-15	1.7537054673925076e-17	5.277181061230192e-16	2.9783978413312255e-20
60300000	0.0011507764665602581	-1.980374200552249e-19	-3.6083662868386763e-22	1.4207115475774773e-13	1.698071738452476e-14	0.00769844706657153	-1.0978853934301132e-21	6.286927709569934e-15	1.7537054673925076e-17	5.277181061230192e-16	2.9783978413312255e-20
60400000	0.0011507764665602581	-1.980374200552249e-19	-3.6083662868386763e-22	1.4207115475774773e-13	1.698071738452476e-14	0.00769844706657153	-1.0973560200978267e-21	6.286927709569934e-15	1.7537054673925076e-17	5.277181061230192e-16	2.9783978413312255e-20
60500000	0.0011507764665602581	-1.980374200552249e-19	-3.6083662868386763e-22	1.4207115475774773e-13	1.698071738452476e-14	0.00769844706657153	-1.0968266467655401e-21	6.286927709569934e-15	1.7537054673925076e-17	5.277181061230192e-16	2.9783978413312255e-20
60600000	0.0011507764665602581	-1.980374200552249e-19	-3.6083662868386763e-22	1.4207115475774773e-13	1.698071738452476e-14	0.00769844706657153	-1.0962972734332535e-21	6.286927709569934e-15	1.7537054673925076e-17	5.277181061230192e-16	2.9783978413312255e-20
60700000	0.0011507764665602581	-1.980374200552249e-19	-3.6083662868386763e-22	1.4207115475774773e-13	1.698071738452476e-14	0.00769844706657153	-1.095767900100967e-21	6.286927709569934e-15	1.7537054673925076e-17	5.277181061230192e-16	2.9783978413312255e-20
60800000	0.0011507764665602581	-1.980374200552249e-19	-3.6083662868386763e-22	1.4207115475774773e-13	1.698071738452476e-14	0.00769844706657153	-1.0952385267686806e-21	6.286927709569934e-15	1.7537054673925076e-17	5.277181061230192e-16	2.9783978413312255e-20
60900000	0.0011507764665602581	-1.980374200552249e-19	-3.6083662868386763e-22	1.4207115475774773e-13	1.698071738452476e-14	0.00769844706657153	-1.094709153436394e-21	6.286927709569934e-15	1.7537054673925076e-17	5.277181061230192e-16	2.9783978413312255e-20
61000000	0.0011507764665602581	-1.980374200552249e-19	-3.6083662868386763e-22	1.4207115475774773e-13	1.698071738452476e-14	0.00769844706657153	-1.0941797801041075e-21	6.286927709569934e-15	1.7537054673925076e-17	5.277181061230192e-16	2.9783978413312255e-20
61100000	0.0011507764665602581	-1.980374200552249e-19	-3.6083662868386763e-22	1.4207115475774773e-13	1.698071738452476e-14	0.00769844706657153	-1.093650406771821e-21	6.286927709569934e-15	1.7537054673925076e-17	5.277181061230192e-16	2.9783978413312255e-20
61200000	0.0011507764665602581	-1.980374200552249e-19	-3.6083662868386763e-22	1.4207115475774773e-13	1.698071738452476e-14	0.00769844706657153	-1.0931210334395344e-21	6.286927709569934e-15	1.7537054673925076e-17	5.277181061230192e-16	2.9783978413312255e-20
61300000	0.0011507764665602581	-1.980374200552249e-19	-3.6083662868386763e-22	1.4207115475774773e-13	1.698071738452476e-14	0.00769844706657153	-1.092591660107248e-21	6.286927709569934e-15	1.7537054673925076e-17	5.277181061230192e-16	2.9783978413312255e-20
61400000	0.0011507764665602581	-1.980374200552249e-19	-3.6083662868386763e-22	1.4207115475774773e-13	1.698071738452476e-14	0.00769844706657153	-1.0920622867749614e-21	6.286927709569934e-15	1.7537054673925076e-17	5.277181061230192e-16	2.9783978413312255e-20
61500000	0.0011507764665602581	-1.980374200552249e-19	-3.6083662868386763e-22	1.4207115475774773e-13	1.698071738452476e-14	0.00769844706657153	-1.0915329134426749e-21	6.286927709569934e-15	1.7537054673925076e-17	5.277181061230192e-16	2.9783978413312255e-20
61600000	0.0011507764665602581	-1.980374200552249e-19	-3.6083662868386763e-22	1.4207115475774773e-13	1.698071738452476e-14	0.00769844706657153	-1.0910035401103883e-21	6.286927709569934e-15	1.7537054673925076e-17	5.277181061230192e-16	2.9783978413312255e-20
61700000	0.0011507764665602581	-1.980374200552249e-19	-3.6083662868386763e-22	1.4207115475774773e-13	1.698071738452476e-14	0.00769844706657153	-1.0904741667781017e-21	6.286927709569934e-15	1.7537054673925076e-17	5.277181061230192e-16	2.9783978413312255e-20
61800000	0.0011507764665602581	-1.980374200552249e-19	-3.6083662868386763e-22	1.4207115475774773e-13	1.698071738452476e-14	0.00769844706657153	-1.0899447934458154e-21	6.286927709569934e-15	1.7537054673925076e-17	5.277181061230192e-16	2.9783978413312255e-20
61900000	0.0011507764665602581	-1.980374200552249e-19	-3.6083662868386763e-22	1.4207115475774773e-13	1.698071738452476e-14	0.00769844706657153	-1.0894154201135288e-21	6.286927709569934e-15	1.7537054673925076e-17	5.277181061230192e-16	2.9783978413312255e-20
62000000	0.0011507764665602581	-1.980374200552249e-19	-3.6083662868386763e-22	1.4207115475774773e-13	1.698071738452476e-14	0.00769844706657153	-1.0888860467812422e-21	6.286927709569934e-15	1.7537054673925076e-17	5.277181061230192e-16	2.9783978413312255e-20
62100000	0.0011507764665602581	-1.980374200552249e-19	-3.6083662868386763e-22	1.4207115475774773e-13	1.698071738452476e-14	0.00769844706657153	-1.0883566734489557e-21	6.286927709569934e-15	1.7537054673925076e-17	5.277181061230192e-16	2.978397841331226e-20
62200000	0.0011507764665602581	-1.980374200552249e-19	-3.6083662868386763e-22	1.4207115475774773e-13	1.698071738452476e-14	0.00769844706657153	-1.0878273001166691e-21	6.286927709569934e-15	1.7537054673925076e-17	5.277181061230192e-16	2.978397841331226e-20
62300000	0.0011507764665602581	-1.980374200552249e-19	-3.6083662868386763e-22	1.4207115475774773e-13	1.698071738452476e-14	0.00769844706657153	-1.0872979267843827e-21	6.286927709569934e-15	1.7537054673925076e-17	5.277181061230192e-16	2.978397841331226e-20
62400000	0.0011507764665602581	-1.980374200552249e-19	-3.6083662868386763e-22	1.4207115475774773e-13	1.698071738452476e-14	0.00769844706657153	-1.0867685534520962e-21	6.286927709569934e-15	1.7537054673925076e-17	5.277181061230192e-16	2.978397841331226e-20
62500000	0.0011507764665602581	-1.980374200552249e-19	-3.6083662868386763e-22	1.4207115475774773e-13	1.698071738452476e-14	0.00769844706657153	-1.0862391801198096e-21	6.286927709569934e-15	1.7537054673925076e-17	5.277181061230192e-16	2.978397841331226e-20
62600000	0.0011507764665602581	-1.980374200552249e-19	-3.6083662868386763e-22	1.4207115475774773e-13	1.698071738452476e-14	0.00769844706657153	-1.085709806787523e-21	6.286927709569934e-15	1.7537054673925076e-17	5.277181061230192e-16	2.978397841331226e-20
62700000	0.0011507764665602581	-1.980374200552249e-19	-3.6083662868386763e-22	1.4207115475774773e-13	1.698071738452476e-14	0.00769844706657153	-1.0851804334552365e-21	6.286927709569934e-15	1.7537054673925076e-17	5.277181061230192e-16	2.978397841331226e-20
62800000	0.0011507764665602581	-1.980374200552249e-19	-3.6083662868386763e-22	1.4207115475774773e-13	1.698071738452476e-14	0.00769844706657153	-1.0846510601229501e-21	6.286927709569934e-15	1.7537054673925076e-17	5.277181061230192e-16	2.978397841331226e-20
62900000	0.0011507764665602581	-1.980374200552249e-19	-3.6083662868386763e-22	1.4207115475774773e-13	1.698071738452476e-14	0.00769844706657153	-1.0841216867906635e-21	6.286927709569934e-15	1.7537054673925076e-17	5.277181061230192e-16	2.978397841331226e-20
63000000	0.0011507764665602581	-1.980374200552249e-19	-3.6083662868386763e-22	1.4207115475774773e-13	1.698071738452476e-14	0.00769844706657153	-1.083592313458377e-21	6.286927709569934e-15	1.7537054673925076e-17	5.277181061230192e-16	2.978397841331226e-20
63100000	0.0011507764665602581	-1.980374200552249e-19	-3.6083662868386763e-22	1.4207115475774773e-13	1.698071738452476e-14	0.00769844706657153	-1.0830629401260904e-21	6.286927709569934e-15	1.7537054673925076e-17	5.277181061230192e-16	2.978397841331226e-20
63200000	0.0011507764665602581	-1.980374200552249e-19	-3.6083662868386763e-22	1.4207115475774773e-13	1.698071738452476e-14	0.00769844706657153	-1.0825335667938039e-21	6.2869277095699345e-15	1.7537054673925076e-17	5.277181061230192e-16	2.978397841331226e-20
63300000	0.0011507764665602581	-1.980374200552249e-19	-3.6083662868386763e-22	1.4207115475774773e-13	1.698071738452476e-14	0.00769844706657153	-1.0820041934615175e-21	6.2869277095699345e-15	1.7537054673925076e-17	5.277181061230192e-16	2.978397841331226e-20
63400000	0.0011507764665602581	-1.980374200552249e-19	-3.6083662868386763e-22	1.4207115475774773e-13	1.698071738452476e-14	0.00769844706657153	-1.081474820129231e-21	6.2869277095699345e-15	1.7537054673925076e-17	5.277181061230192e-16	2.978397841331226e-20
63500000	0.0011507764665602581	-1.980374200552249e-19	-3.6083662868386763e-22	1.4207115475774773e-13	1.6980717384524762e-14	0.00769844706657153	-1.0809454467969444e-21	6.2869277095699345e-15	1.7537054673925076e-17	5.277181061230192e-16	2.978397841331226e-20
63600000	0.0011507764665602581	-1.980374200552249e-19	-3.6083662868386763e-22	1.4207115475774773e-13	1.6980717384524762e-14	0.00769844706657153	-1.0804160734646578e-21	6.2869277095699345e-15	1.7537054673925076e-17	5.277181061230193e-16	2.978397841331226e-20
63700000	0.0011507764665602581	-1.980374200552249e-19	-3.6083662868386763e-22	1.4207115475774773e-13	1.6980717384524762e-14	0.00769844706657153	-1.0798867001323712e-21	6.2869277095699345e-15	1.7537054673925073e-17	5.277181061230193e-16	2.978397841331226e-20
63800000	0.0011507764665602581	-1.980374200552249e-19	-3.6083662868386763e-22	1.4207115475774773e-13	1.6980717384524762e-14	0.00769844706657153	-1.0793573268000849e-21	6.2869277095699345e-15	1.7537054673925073e-17	5.277181061230193e-16	2.978397841331226e-20
63900000	0.0011507764665602581	-1.980374200552249e-19	-3.6083662868386763e-22	1.4207115475774773e-13	1.6980717384524762e-14	0.00769844706657153	-1.0788279534677983e-21	6.2869277095699345e-15	1.7537054673925073e-17	5.277181061230193e-16	2.978397841331226e-20
64000000	0.0011507764665602581	-1.980374200552249e-19	-3.6083662868386763e-22	1.4207115475774773e-13	1.6980717384524762e-14	0.00769844706657153	-1.0782985801355117e-21	6.2869277095699345e-15	1.7537054673925073e-17	5.277181061230193e-16	2.978397841331226e-20
64100000	0.0011507764665602581	-1.980374200552249e-19	-3.6083662868386763e-22	1.4207115475774773e-13	1.6980717384524762e-14	0.00769844706657153	-1.0777692068032252e-21	6.2869277095699345e-15	1.7537054673925073e-17	5.277181061230193e-16	2.978397841331226e-20
64200000	0.0011507764665602581	-1.980374200552249e-19	-3.6083662868386763e-22	1.4207115475774773e-13	1.6980717384524762e-14	0.00769844706657153	-1.0772398334709386e-21	6.2869277095699345e-15	1.7537054673925073e-17	5.277181061230193e-16	2.978397841331226e-20
64300000	0.0011507764665602581	-1.980374200552249e-19	-3.6083662868386763e-22	1.4207115475774773e-13	1.6980717384524762e-14	0.00769844706657153	-1.0767104601386522e-21	6.2869277095699345e-15	1.7537054673925073e-17	5.277181061230193e-16	2.978397841331226e-20
64400000	0.0011507764665602581	-1.980374200552249e-19	-3.6083662868386763e-22	1.4207115475774773e-13	1.6980717384524762e-14	0.00769844706657153	-1.0761810868063657e-21	6.2869277095699345e-15	1.7537054673925073e-17	5.277181061230193e-16	2.978397841331226e-20
64500000	0.0011507764665602581	-1.980374200552249e-19	-3.6083662868386763e-22	1.4207115475774773e-13	1.6980717384524762e-14	0.00769844706657153	-1.0756517134740791e-21	6.2869277095699345e-15	1.7537054673925073e-17	5.277181061230193e-16	2.978397841331226e-20
64600000	0.0011507764665602581	-1.980374200552249e-19	-3.6083662868386763e-22	1.4207115475774773e-13	1.6980717384524762e-14	0.00769844706657153	-1.0751223401417925e-21	6.2869277095699345e-15	1.7537054673925073e-17	5.277181061230193e-16	2.978397841331226e-20
64700000	0.0011507764665602581	-1.980374200552249e-19	-3.6083662868386763e-22	1.4207115475774773e-13	1.6980717384524762e-14	0.00769844706657153	-1.074592966809506e-21	6.2869277095699345e-15	1.7537054673925073e-17	5.277181061230193e-16	2.978397841331226e-20
64800000	0.0011507764665602581	-1.980374200552249e-19	-3.6083662868386763e-22	1.4207115475774773e-13	1.6980717384524762e-14	0.00769844706657153	-1.0740635934772196e-21	6.2869277095699345e-15	1.7537054673925073e-17	5.277181061230193e-16	2.978397841331226e-20
64900000	0.0011507764665602581	-1.980374200552249e-19	-3.6083662868386763e-22	1.4207115475774773e-13	1.6980717384524762e-14	0.00769844706657153	-1.073534220144933e-21	6.2869277095699345e-15	1.7537054673925073e-17	5.277181061230193e-16	2.978397841331226e-20
65000000	0.0011507764665602581	-1.980374200552249e-19	-3.6083662868386763e-22	1.4207115475774773e-13	1.6980717384524762e-14	0.00769844706657153	-1.0730048468126465e-21	6.2869277095699345e-15	1.7537054673925073e-17	5.277181061230193e-16	2.978397841331226e-20
65100000	0.0011507764665602581	-1.980374200552249e-19	-3.6083662868386763e-22	1.4207115475774773e-13	1.6980717384524762e-14	0.00769844706657153	-1.07247547348036e-21	6.2869277095699345e-15	1.7537054673925073e-17	5.277181061230193e-16	2.978397841331226e-20
65200000	0.0011507764665602581	-1.980374200552249e-19	-3.6083662868386763e-22	1.4207115475774773e-13	1.6980717384524762e-14	0.00769844706657153	-1.0719461001480733e-21	6.2869277095699345e-15	1.7537054673925073e-17	5.277181061230193e-16	2.978397841331226e-20
65300000	0.0011507764665602581	-1.980374200552249e-19	-3.6083662868386763e-22	1.4207115475774773e-13	1.6980717384524762e-14	0.00769844706657153	-1.071416726815787e-21	6.2869277095699345e-15	1.7537054673925073e-17	5.277181061230193e-16	2.978397841331226e-20
65400000	0.0011507764665602581	-1.980374200552249e-19	-3.6083662868386763e-22	1.4207115475774773e-13	1.6980717384524762e-14	0.00769844706657153	-1.0708873534835004e-21	6.2869277095699345e-15	1.7537054673925073e-17	5.277181061230193e-16	2.978397841331226e-20
65500000	0.0011507764665602581	-1.980374200552249e-19	-3.6083662868386763e-22	1.4207115475774773e-13	1.6980717384524762e-14	0.00769844706657153	-1.0703579801512138e-21	6.2869277095699345e-15	1.7537054673925073e-17	5.277181061230193e-16	2.978397841331226e-20
65600000	0.0011507764665602581	-1.980374200552249e-19	-3.6083662868386763e-22	1.4207115475774773e-13	1.6980717384524762e-14	0.00769844706657153	-1.0698286068189273e-21	6.2869277095699345e-15	1.7537054673925073e-17	5.277181061230193e-16	2.978397841331226e-20
65700000	0.0011507764665602581	-1.980374200552249e-19	-3.6083662868386763e-22	1.4207115475774773e-13	1.6980717384524762e-14	0.00769844706657153	-1.0692992334866407e-21	6.2869277095699345e-15	1.7537054673925073e-17	5.277181061230193e-16	2.978397841331227e-20
65800000	0.0011507764665602581	-1.980374200552249e-19	-3.6083662868386763e-22	1.4207115475774773e-13	1.6980717384524762e-14	0.00769844706657153	-1.0687698601543543e-21	6.2869277095699345e-15	1.7537054673925073e-17	5.277181061230193e-16	2.978397841331227e-20
65900000	0.0011507764665602581	-1.980374200552249e-19	-3.6083662868386763e-22	1.4207115475774773e-13	1.6980717384524762e-14	0.00769844706657153	-1.0682404868220678e-21	6.2869277095699345e-15	1.7537054673925073e-17	5.277181061230193e-16	2.978397841331227e-20
66000000	0.0011507764665602581	-1.980374200552249e-19	-3.6083662868386763e-22	1.4207115475774773e-13	1.6980717384524762e-14	0.00769844706657153	-1.0677111134897812e-21	6.2869277095699345e-15	1.7537054673925073e-17	5.277181061230193e-16	2.978397841331227e-20
66100000	0.0011507764665602581	-1.980374200552249e-19	-3.6083662868386763e-22	1.4207115475774773e-13	1.6980717384524762e-14	0.00769844706657153	-1.0671817401574947e-21	6.2869277095699345e-15	1.7537054673925073e-17	5.277181061230193e-16	2.978397841331227e-20
66200000	0.0011507764665602581	-1.980374200552249e-19	-3.6083662868386763e-22	1.4207115475774773e-13	1.6980717384524762e-14	0.00769844706657153	-1.0666523668252081e-21	6.2869277095699345e-15	1.7537054673925073e-17	5.277181061230193e-16	2.978397841331227e-20
66300000	0.0011507764665602581	-1.980374200552249e-19	-3.6083662868386763e-22	1.4207115475774773e-13	1.6980717384524762e-14	0.00769844706657153	-1.0661229934929217e-21	6.2869277095699345e-15	1.7537054673925073e-17	5.277181061230193e-16	2.978397841331227e-20
66400000	0.0011507764665602581	-1.980374200552249e-19	-3.6083662868386763e-22	1.4207115475774773e-13	1.6980717384524762e-14	0.00769844706657153	-1.0655936201606352e-21	6.2869277095699345e-15	1.7537054673925073e-17	5.277181061230193e-16	2.978397841331227e-20
66500000	0.0011507764665602581	-1.980374200552249e-19	-3.6083662868386763e-22	1.4207115475774773e-13	1.6980717384524762e-14	0.00769844706657153	-1.0650642468283486e-21	6.2869277095699345e-15	1.7537054673925073e-17	5.277181061230193e-16	2.978397841331227e-20
66600000	0.0011507764665602581	-1.980374200552249e-19	-3.6083662868386763e-22	1.4207115475774773e-13	1.6980717384524762e-14	0.00769844706657153	-1.064534873496062e-21	6.2869277095699345e-15	1.7537054673925073e-17	5.277181061230193e-16	2.978397841331227e-20
66700000	0.0011507764665602581	-1.980374200552249e-19	-3.6083662868386763e-22	1.4207115475774773e-13	1.6980717384524762e-14	0.00769844706657153	-1.0640055001637755e-21	6.2869277095699345e-15	1.7537054673925073e-17	5.277181061230193e-16	2.978397841331227e-20
66800000	0.0011507764665602581	-1.980374200552249e-19	-3.6083662868386763e-22	1.4207115475774773e-13	1.6980717384524762e-14	0.00769844706657153	-1.0634761268314891e-21	6.2869277095699345e-15	1.7537054673925073e-17	5.277181061230193e-16	2.978397841331227e-20
66900000	0.0011507764665602581	-1.980374200552249e-19	-3.6083662868386763e-22	1.4207115475774773e-13	1.6980717384524762e-14	0.00769844706657153	-1.0629467534992025e-21	6.2869277095699345e-15	1.7537054673925073e-17	5.277181061230193e-16	2.978397841331227e-20
67000000	0.0011507764665602581	-1.980374200552249e-19	-3.6083662868386763e-22	1.4207115475774773e-13	1.6980717384524762e-14	0.00769844706657153	-1.062417380166916e-21	6.2869277095699345e-15	1.7537054673925073e-17	5.277181061230193e-16	2.978397841331227e-20
67100000	0.0011507764665602581	-1.980374200552249e-19	-3.6083662868386763e-22	1.4207115475774773e-13	1.6980717384524762e-14	0.00769844706657153	-1.0618880068346294e-21	6.2869277095699345e-15	1.7537054673925073e-17	5.277181061230193e-16	2.978397841331227e-20
67200000	0.0011507764665602581	-1.980374200552249e-19	-3.6083662868386763e-22	1.4207115475774773e-13	1.6980717384524762e-14	0.00769844706657153	-1.0613586335023428e-21	6.2869277095699345e-15	1.7537054673925073e-17	5.277181061230193e-16	2.978397841331227e-20
67300000	0.0011507764665602581	-1.980374200552249e-19	-3.6083662868386763e-22	1.4207115475774773e-13	1.6980717384524762e-14	0.00769844706657153	-1.0608292601700565e-21	6.2869277095699345e-15	1.7537054673925073e-17	5.277181061230193e-16	2.978397841331227e-20
67400000	0.0011507764665602581	-1.980374200552249e-19	-3.6083662868386763e-22	1.4207115475774773e-13	1.6980717384524762e-14	0.00769844706657153	-1.06029988683777e-21	6.2869277095699345e-15	1.7537054673925073e-17	5.277181061230193e-16	2.978397841331227e-20
67500000	0.0011507764665602581	-1.980374200552249e-19	-3.6083662868386763e-22	1.4207115475774773e-13	1.6980717384524762e-14	0.00769844706657153	-1.0597705135054833e-21	6.2869277095699345e-15	1.7537054673925073e-17	5.277181061230193e-16	2.978397841331227e-20
67600000	0.0011507764665602581	-1.980374200552249e-19	-3.6083662868386763e-22	1.4207115475774773e-13	1.6980717384524762e-14	0.00769844706657153	-1.0592411401731968e-21	6.2869277095699345e-15	1.7537054673925073e-17	5.277181061230193e-16	2.978397841331227e-20
67700000	0.0011507764665602581	-1.980374200552249e-19	-3.6083662868386763e-22	1.4207115475774773e-13	1.6980717384524762e-14	0.00769844706657153	-1.0587117668409102e-21	6.2869277095699345e-15	1.7537054673925073e-17	5.277181061230193e-16	2.978397841331227e-20
67800000	0.0011507764665602581	-1.980374200552249e-19	-3.6083662868386763e-22	1.4207115475774773e-13	1.6980717384524762e-14	0.00769844706657153	-1.0581823935086238e-21	6.2869277095699345e-15	1.7537054673925073e-17	5.277181061230193e-16	2.978397841331227e-20
67900000	0.0011507764665602581	-1.980374200552249e-19	-3.6083662868386763e-22	1.4207115475774773e-13	1.6980717384524762e-14	0.00769844706657153	-1.0576530201763373e-21	6.2869277095699345e-15	1.7537054673925073e-17	5.277181061230193e-16	2.978397841331227e-20
68000000	0.0011507764665602581	-1.980374200552249e-19	-3.6083662868386763e-22	1.4207115475774773e-13	1.6980717384524762e-14	0.00769844706657153	-1.0571236468440507e-21	6.2869277095699345e-15	1.7537054673925073e-17	5.277181061230193e-16	2.978397841331227e-20
68100000	0.0011507764665602581	-1.980374200552249e-19	-3.6083662868386763e-22	1.4207115475774773e-13	1.6980717384524762e-14	0.00769844706657153	-1.0565942735117642e-21	6.2869277095699345e-15	1.7537054673925073e-17	5.277181061230193e-16	2.978397841331227e-20
68200000	0.0011507764665602581	-1.980374200552249e-19	-3.6083662868386763e-22	1.4207115475774773e-13	1.6980717384524762e-14	0.00769844706657153	-1.0560649001794776e-21	6.2869277095699345e-15	1.7537054673925073e-17	5.277181061230193e-16	2.978397841331227e-20
68300000	0.0011507764665602581	-1.980374200552249e-19	-3.6083662868386763e-22	1.4207115475774773e-13	1.6980717384524762e-14	0.00769844706657153	-1.0555355268471912e-21	6.2869277095699345e-15	1.7537054673925073e-17	5.277181061230193e-16	2.978397841331227e-20
68400000	0.0011507764665602581	-1.980374200552249e-19	-3.6083662868386763e-22	1.4207115475774773e-13	1.6980717384524762e-14	0.00769844706657153	-1.0550061535149047e-21	6.2869277095699345e-15	1.7537054673925073e-17	5.277181061230193e-16	2.978397841331227e-20
68500000	0.0011507764665602581	-1.980374200552249e-19	-3.6083662868386763e-22	1.4207115475774773e-13	1.6980717384524762e-14	0.00769844706657153	-1.0544767801826181e-21	6.2869277095699345e-15	1.7537054673925073e-17	5.277181061230193e-16	2.978397841331227e-20
68600000	0.0011507764665602581	-1.980374200552249e-19	-3.6083662868386763e-22	1.4207115475774773e-13	1.6980717384524762e-14	0.00769844706657153	-1.0539474068503315e-21	6.2869277095699345e-15	1.7537054673925073e-17	5.277181061230193e-16	2.978397841331227e-20
68700000	0.0011507764665602581	-1.980374200552249e-19	-3.6083662868386763e-22	1.4207115475774773e-13	1.6980717384524762e-14	0.00769844706657153	-1.053418033518045e-21	6.2869277095699345e-15	1.7537054673925073e-17	5.277181061230193e-16	2.978397841331227e-20
68800000	0.0011507764665602581	-1.980374200552249e-19	-3.6083662868386763e-22	1.4207115475774773e-13	1.6980717384524762e-14	0.00769844706657153	-1.0528886601857586e-21	6.2869277095699345e-15	1.7537054673925073e-17	5.277181061230193e-16	2.978397841331227e-20
68900000	0.0011507764665602581	-1.980374200552249e-19	-3.6083662868386763e-22	1.4207115475774773e-13	1.6980717384524762e-14	0.00769844706657153	-1.052359286853472e-21	6.2869277095699345e-15	1.7537054673925073e-17	5.277181061230193e-16	2.978397841331227e-20
69000000	0.0011507764665602581	-1.980374200552249e-19	-3.6083662868386763e-22	1.4207115475774773e-13	1.6980717384524762e-14	0.00769844706657153	-1.0518299135211855e-21	6.2869277095699345e-15	1.7537054673925073e-17	5.277181061230193e-16	2.978397841331227e-20
69100000	0.0011507764665602581	-1.980374200552249e-19	-3.6083662868386763e-22	1.4207115475774773e-13	1.6980717384524762e-14	0.00769844706657153	-1.051300540188899e-21	6.2869277095699345e-15	1.7537054673925073e-17	5.277181061230193e-16	2.978397841331227e-20
69200000	0.0011507764665602581	-1.980374200552249e-19	-3.6083662868386763e-22	1.4207115475774773e-13	1.6980717384524762e-14	0.00769844706657153	-1.0507711668566123e-21	6.2869277095699345e-15	1.7537054673925073e-17	5.277181061230193e-16	2.978397841331227e-20
69300000	0.0011507764665602581	-1.980374200552249e-19	-3.6083662868386763e-22	1.4207115475774773e-13	1.6980717384524762e-14	0.00769844706657153	-1.050241793524326e-21	6.2869277095699345e-15	1.7537054673925073e-17	5.277181061230193e-16	2.978397841331227e-20
69400000	0.0011507764665602581	-1.980374200552249e-19	-3.6083662868386763e-22	1.4207115475774773e-13	1.6980717384524762e-14	0.00769844706657153	-1.0497124201920394e-21	6.2869277095699345e-15	1.7537054673925073e-17	5.277181061230193e-16	2.978397841331227e-20
69500000	0.0011507764665602581	-1.980374200552249e-19	-3.6083662868386763e-22	1.4207115475774773e-13	1.6980717384524762e-14	0.00769844706657153	-1.0491830468597528e-21	6.2869277095699345e-15	1.7537054673925073e-17	5.277181061230193e-16	2.978397841331227e-20
69600000	0.0011507764665602581	-1.980374200552249e-19	-3.6083662868386763e-22	1.4207115475774773e-13	1.6980717384524762e-14	0.00769844706657153	-1.0486536735274663e-21	6.2869277095699345e-15	1.7537054673925073e-17	5.277181061230193e-16	2.978397841331227e-20
69700000	0.0011507764665602581	-1.980374200552249e-19	-3.6083662868386763e-22	1.4207115475774773e-13	1.6980717384524762e-14	0.00769844706657153	-1.0481243001951797e-21	6.2869277095699345e-15	1.7537054673925073e-17	5.277181061230193e-16	2.978397841331227e-20
69800000	0.0011507764665602581	-1.980374200552249e-19	-3.6083662868386763e-22	1.4207115475774773e-13	1.6980717384524762e-14	0.00769844706657153	-1.0475949268628933e-21	6.2869277095699345e-15	1.7537054673925073e-17	5.277181061230193e-16	2.978397841331227e-20
69900000	0.0011507764665602581	-1.980374200552249e-19	-3.6083662868386763e-22	1.4207115475774773e-13	1.6980717384524762e-14	0.00769844706657153	-1.0470655535306068e-21	6.2869277095699345e-15	1.7537054673925073e-17	5.277181061230193e-16	2.978397841331227e-20
70000000	0.0011507764665602581	-1.980374200552249e-19	-3.6083662868386763e-22	1.4207115475774773e-13	1.6980717384524762e-14	0.00769844706657153	-1.0465361801983202e-21	6.2869277095699345e-15	1.7537054673925073e-17	5.277181061230193e-16	2.978397841331227e-20
70100000	0.0011507764665602581	-1.980374200552249e-19	-3.6083662868386763e-22	1.4207115475774773e-13	1.6980717384524762e-14	0.00769844706657153	-1.0460068068660337e-21	6.2869277095699345e-15	1.7537054673925073e-17	5.277181061230193e-16	2.978397841331227e-20
70200000	0.0011507764665602581	-1.980374200552249e-19	-3.6083662868386763e-22	1.4207115475774773e-13	1.6980717384524762e-14	0.00769844706657153	-1.0454774335337471e-21	6.2869277095699345e-15	1.7537054673925073e-17	5.277181061230193e-16	2.978397841331227e-20
70300000	0.0011507764665602581	-1.980374200552249e-19	-3.6083662868386763e-22	1.4207115475774773e-13	1.6980717384524762e-14	0.00769844706657153	-1.0449480602014607e-21	6.2869277095699345e-15	1.7537054673925073e-17	5.277181061230193e-16	2.978397841331227e-20
70400000	0.0011507764665602581	-1.980374200552249e-19	-3.6083662868386763e-22	1.4207115475774773e-13	1.6980717384524762e-14	0.00769844706657153	-1.0444186868691742e-21	6.2869277095699345e-15	1.7537054673925073e-17	5.277181061230193e-16	2.978397841331227e-20
70500000	0.0011507764665602581	-1.980374200552249e-19	-3.6083662868386763e-22	1.4207115475774773e-13	1.6980717384524762e-14	0.00769844706657153	-1.0438893135368876e-21	6.2869277095699345e-15	1.7537054673925073e-17	5.277181061230193e-16	2.978397841331227e-20
70600000	0.0011507764665602581	-1.980374200552249e-19	-3.6083662868386763e-22	1.4207115475774773e-13	1.6980717384524762e-14	0.00769844706657153	-1.043359940204601e-21	6.2869277095699345e-15	1.7537054673925073e-17	5.277181061230193e-16	2.978397841331227e-20
70700000	0.0011507764665602581	-1.980374200552249e-19	-3.6083662868386763e-22	1.4207115475774773e-13	1.6980717384524762e-14	0.00769844706657153	-1.0428305668723145e-21	6.2869277095699345e-15	1.7537054673925073e-17	5.277181061230193e-16	2.978397841331227e-20
70800000	0.0011507764665602581	-1.980374200552249e-19	-3.6083662868386763e-22	1.4207115475774773e-13	1.6980717384524762e-14	0.00769844706657153	-1.0423011935400281e-21	6.2869277095699345e-15	1.7537054673925073e-17	5.277181061230193e-16	2.978397841331227e-20
70900000	0.0011507764665602581	-1.980374200552249e-19	-3.6083662868386763e-22	1.4207115475774773e-13	1.6980717384524762e-14	0.00769844706657153	-1.0417718202077415e-21	6.2869277095699345e-15	1.7537054673925073e-17	5.277181061230193e-16	2.978397841331227e-20
71000000	0.0011507764665602581	-1.980374200552249e-19	-3.6083662868386763e-22	1.4207115475774773e-13	1.6980717384524762e-14	0.00769844706657153	-1.041242446875455e-21	6.2869277095699345e-15	1.7537054673925073e-17	5.277181061230193e-16	2.978397841331227e-20
71100000	0.0011507764665602581	-1.980374200552249e-19	-3.6083662868386763e-22	1.4207115475774773e-13	1.6980717384524762e-14	0.00769844706657153	-1.0407130735431684e-21	6.2869277095699345e-15	1.7537054673925073e-17	5.277181061230193e-16	2.978397841331227e-20
71200000	0.0011507764665602581	-1.980374200552249e-19	-3.6083662868386763e-22	1.4207115475774773e-13	1.6980717384524762e-14	0.00769844706657153	-1.0401837002108818e-21	6.2869277095699345e-15	1.7537054673925073e-17	5.277181061230193e-16	2.978397841331227e-20
71300000	0.0011507764665602581	-1.980374200552249e-19	-3.6083662868386763e-22	1.4207115475774773e-13	1.6980717384524762e-14	0.00769844706657153	-1.0396543268785955e-21	6.2869277095699345e-15	1.7537054673925073e-17	5.277181061230193e-16	2.978397841331227e-20
71400000	0.0011507764665602581	-1.980374200552249e-19	-3.6083662868386763e-22	1.4207115475774773e-13	1.6980717384524762e-14	0.00769844706657153	-1.039124953546309e-21	6.2869277095699345e-15	1.7537054673925073e-17	5.277181061230193e-16	2.978397841331227e-20
71500000	0.0011507764665602581	-1.980374200552249e-19	-3.6083662868386763e-22	1.4207115475774773e-13	1.6980717384524762e-14	0.00769844706657153	-1.0385955802140223e-21	6.2869277095699345e-15	1.7537054673925073e-17	5.277181061230193e-16	2.978397841331227e-20
71600000	0.0011507764665602581	-1.980374200552249e-19	-3.6083662868386763e-22	1.4207115475774773e-13	1.6980717384524762e-14	0.00769844706657153	-1.0380662068817358e-21	6.2869277095699345e-15	1.7537054673925073e-17	5.277181061230193e-16	2.978397841331227e-20
71700000	0.0011507764665602581	-1.980374200552249e-19	-3.6083662868386763e-22	1.4207115475774773e-13	1.6980717384524762e-14	0.00769844706657153	-1.0375368335494492e-21	6.2869277095699345e-15	1.7537054673925073e-17	5.277181061230193e-16	2.978397841331227e-20
71800000	0.0011507764665602581	-1.980374200552249e-19	-3.6083662868386763e-22	1.4207115475774773e-13	1.6980717384524762e-14	0.00769844706657153	-1.0370074602171628e-21	6.2869277095699345e-15	1.7537054673925073e-17	5.277181061230193e-16	2.978397841331227e-20
71900000	0.0011507764665602581	-1.980374200552249e-19	-3.6083662868386763e-22	1.4207115475774773e-13	1.6980717384524762e-14	0.00769844706657153	-1.0364780868848763e-21	6.2869277095699345e-15	1.7537054673925073e-17	5.277181061230193e-16	2.978397841331227e-20
72000000	0.0011507764665602581	-1.980374200552249e-19	-3.6083662868386763e-22	1.4207115475774773e-13	1.6980717384524762e-14	0.00769844706657153	-1.0359487135525897e-21	6.2869277095699345e-15	1.7537054673925073e-17	5.277181061230193e-16	2.978397841331227e-20
72100000	0.0011507764665602581	-1.980374200552249e-19	-3.6083662868386763e-22	1.4207115475774773e-13	1.6980717384524762e-14	0.00769844706657153	-1.0354193402203032e-21	6.2869277095699345e-15	1.7537054673925073e-17	5.277181061230193e-16	2.978397841331227e-20
72200000	0.0011507764665602581	-1.980374200552249e-19	-3.6083662868386763e-22	1.4207115475774773e-13	1.6980717384524762e-14	0.00769844706657153	-1.0348899668880166e-21	6.2869277095699345e-15	1.7537054673925073e-17	5.277181061230193e-16	2.978397841331227e-20
72300000	0.0011507764665602581	-1.980374200552249e-19	-3.6083662868386763e-22	1.4207115475774773e-13	1.6980717384524762e-14	0.00769844706657153	-1.0343605935557302e-21	6.2869277095699345e-15	1.7537054673925073e-17	5.277181061230193e-16	2.978397841331227e-20
72400000	0.0011507764665602581	-1.980374200552249e-19	-3.6083662868386763e-22	1.4207115475774773e-13	1.6980717384524762e-14	0.00769844706657153	-1.0338312202234437e-21	6.2869277095699345e-15	1.7537054673925073e-17	5.277181061230193e-16	2.978397841331227e-20
72500000	0.0011507764665602581	-1.980374200552249e-19	-3.6083662868386763e-22	1.4207115475774773e-13	1.6980717384524762e-14	0.00769844706657153	-1.0333018468911571e-21	6.2869277095699345e-15	1.7537054673925073e-17	5.277181061230193e-16	2.978397841331227e-20
72600000	0.0011507764665602581	-1.980374200552249e-19	-3.6083662868386763e-22	1.4207115475774773e-13	1.6980717384524762e-14	0.00769844706657153	-1.0327724735588705e-21	6.2869277095699345e-15	1.7537054673925073e-17	5.277181061230193e-16	2.978397841331227e-20
72700000	0.0011507764665602581	-1.980374200552249e-19	-3.6083662868386763e-22	1.4207115475774773e-13	1.6980717384524762e-14	0.00769844706657153	-1.032243100226584e-21	6.2869277095699345e-15	1.7537054673925073e-17	5.277181061230193e-16	2.978397841331227e-20
72800000	0.0011507764665602581	-1.980374200552249e-19	-3.6083662868386763e-22	1.4207115475774773e-13	1.6980717384524762e-14	0.00769844706657153	-1.0317137268942976e-21	6.2869277095699345e-15	1.7537054673925073e-17	5.277181061230193e-16	2.978397841331227e-20
72900000	0.0011507764665602581	-1.980374200552249e-19	-3.6083662868386763e-22	1.4207115475774773e-13	1.6980717384524762e-14	0.00769844706657153	-1.031184353562011e-21	6.2869277095699345e-15	1.7537054673925073e-17	5.277181061230193e-16	2.978397841331227e-20
73000000	0.0011507764665602581	-1.980374200552249e-19	-3.6083662868386763e-22	1.4207115475774773e-13	1.6980717384524762e-14	0.00769844706657153	-1.0306549802297245e-21	6.2869277095699345e-15	1.7537054673925073e-17	5.277181061230193e-16	2.978397841331227e-20
73100000	0.0011507764665602581	-1.980374200552249e-19	-3.6083662868386763e-22	1.4207115475774773e-13	1.6980717384524762e-14	0.00769844706657153	-1.030125606897438e-21	6.2869277095699345e-15	1.7537054673925073e-17	5.277181061230193e-16	2.978397841331227e-20
73200000	0.0011507764665602581	-1.980374200552249e-19	-3.6083662868386763e-22	1.4207115475774773e-13	1.6980717384524762e-14	0.007698447066571529	-1.0295962335651513e-21	6.2869277095699345e-15	1.7537054673925073e-17	5.277181061230193e-16	2.978397841331227e-20
73300000	0.0011507764665602581	-1.980374200552249e-19	-3.6083662868386763e-22	1.4207115475774773e-13	1.6980717384524762e-14	0.007698447066571529	-1.029066860232865e-21	6.2869277095699345e-15	1.7537054673925073e-17	5.277181061230193e-16	2.978397841331227e-20
73400000	0.0011507764665602581	-1.980374200552249e-19	-3.6083662868386763e-22	1.4207115475774773e-13	1.6980717384524762e-14	0.007698447066571529	-1.0285374869005784e-21	6.2869277095699345e-15	1.7537054673925073e-17	5.277181061230193e-16	2.978397841331227e-20
73500000	0.0011507764665602581	-1.980374200552249e-19	-3.6083662868386763e-22	1.4207115475774773e-13	1.6980717384524762e-14	0.007698447066571529	-1.0280081135682918e-21	6.286927709569934e-15	1.7537054673925073e-17	5.277181061230193e-16	2.978397841331227e-20
73600000	0.0011507764665602581	-1.980374200552249e-19	-3.6083662868386763e-22	1.4207115475774773e-13	1.6980717384524762e-14	0.007698447066571529	-1.0274787402360053e-21	6.286927709569934e-15	1.7537054673925073e-17	5.277181061230193e-16	2.978397841331227e-20
73700000	0.001150776466560258	-1.980374200552249e-19	-3.6083662868386763e-22	1.4207115475774773e-13	1.6980717384524762e-14	0.007698447066571529	-1.0269493669037187e-21	6.286927709569934e-15	1.7537054673925073e-17	5.277181061230193e-16	2.978397841331227e-20
73800000	0.001150776466560258	-1.980374200552249e-19	-3.6083662868386763e-22	1.4207115475774773e-13	1.6980717384524762e-14	0.007698447066571529	-1.0264199935714323e-21	6.286927709569934e-15	1.7537054673925073e-17	5.277181061230193e-16	2.978397841331227e-20
73900000	0.001150776466560258	-1.980374200552249e-19	-3.6083662868386763e-22	1.4207115475774773e-13	1.6980717384524762e-14	0.007698447066571529	-1.0258906202391458e-21	6.286927709569934e-15	1.7537054673925073e-17	5.277181061230193e-16	2.978397841331227e-20
74000000	0.001150776466560258	-1.980374200552249e-19	-3.6083662868386763e-22	1.4207115475774773e-13	1.6980717384524762e-14	0.007698447066571529	-1.0253612469068592e-21	6.286927709569934e-15	1.7537054673925073e-17	5.277181061230192e-16	2.978397841331227e-20
74100000	0.001150776466560258	-1.980374200552249e-19	-3.6083662868386763e-22	1.4207115475774773e-13	1.6980717384524762e-14	0.007698447066571529	-1.0248318735745727e-21	6.286927709569934e-15	1.7537054673925073e-17	5.277181061230192e-16	2.978397841331227e-20
74200000	0.001150776466560258	-1.980374200552249e-19	-3.6083662868386763e-22	1.4207115475774773e-13	1.698071738452476e-14	0.007698447066571529	-1.024302500242286e-21	6.286927709569934e-15	1.7537054673925073e-17	5.277181061230192e-16	2.978397841331227e-20
74300000	0.001150776466560258	-1.980374200552249e-19	-3.6083662868386763e-22	1.4207115475774773e-13	1.698071738452476e-14	0.007698447066571529	-1.0237731269099997e-21	6.286927709569934e-15	1.7537054673925073e-17	5.277181061230192e-16	2.978397841331227e-20
74400000	0.001150776466560258	-1.980374200552249e-19	-3.6083662868386763e-22	1.4207115475774773e-13	1.698071738452476e-14	0.007698447066571529	-1.0232437535777132e-21	6.286927709569934e-15	1.7537054673925073e-17	5.277181061230192e-16	2.978397841331227e-20
74500000	0.001150776466560258	-1.980374200552249e-19	-3.6083662868386763e-22	1.4207115475774773e-13	1.698071738452476e-14	0.007698447066571529	-1.0227143802454266e-21	6.286927709569934e-15	1.7537054673925073e-17	5.277181061230192e-16	2.978397841331226e-20
74600000	0.001150776466560258	-1.980374200552249e-19	-3.6083662868386763e-22	1.4207115475774773e-13	1.698071738452476e-14	0.007698447066571529	-1.02218500691314e-21	6.286927709569934e-15	1.7537054673925073e-17	5.277181061230192e-16	2.978397841331226e-20
74700000	0.001150776466560258	-1.980374200552249e-19	-3.6083662868386763e-22	1.4207115475774773e-13	1.698071738452476e-14	0.007698447066571529	-1.0216556335808535e-21	6.286927709569934e-15	1.7537054673925073e-17	5.277181061230192e-16	2.978397841331226e-20
74800000	0.001150776466560258	-1.980374200552249e-19	-3.6083662868386763e-22	1.4207115475774773e-13	1.698071738452476e-14	0.007698447066571529	-1.0211262602485671e-21	6.286927709569934e-15	1.7537054673925073e-17	5.277181061230192e-16	2.978397841331226e-20
74900000	0.001150776466560258	-1.980374200552249e-19	-3.6083662868386763e-22	1.4207115475774773e-13	1.698071738452476e-14	0.007698447066571529	-1.0205968869162805e-21	6.286927709569934e-15	1.7537054673925073e-17	5.277181061230192e-16	2.978397841331226e-20
75000000	0.001150776466560258	-1.980374200552249e-19	-3.6083662868386763e-22	1.4207115475774773e-13	1.698071738452476e-14	0.007698447066571529	-1.020067513583994e-21	6.286927709569934e-15	1.7537054673925073e-17	5.277181061230192e-16	2.978397841331226e-20
75100000	0.001150776466560258	-1.980374200552249e-19	-3.6083662868386763e-22	1.4207115475774773e-13	1.698071738452476e-14	0.007698447066571529	-1.0195381402517074e-21	6.286927709569934e-15	1.7537054673925073e-17	5.277181061230192e-16	2.978397841331226e-20
75200000	0.001150776466560258	-1.980374200552249e-19	-3.6083662868386763e-22	1.4207115475774773e-13	1.698071738452476e-14	0.007698447066571529	-1.0190087669194208e-21	6.286927709569934e-15	1.7537054673925073e-17	5.277181061230192e-16	2.978397841331226e-20
75300000	0.001150776466560258	-1.980374200552249e-19	-3.6083662868386763e-22	1.4207115475774773e-13	1.698071738452476e-14	0.007698447066571529	-1.0184793935871345e-21	6.286927709569934e-15	1.7537054673925073e-17	5.277181061230192e-16	2.978397841331226e-20
75400000	0.001150776466560258	-1.980374200552249e-19	-3.6083662868386763e-22	1.4207115475774773e-13	1.698071738452476e-14	0.007698447066571529	-1.017950020254848e-21	6.286927709569934e-15	1.7537054673925073e-17	5.277181061230192e-16	2.978397841331226e-20
75500000	0.001150776466560258	-1.980374200552249e-19	-3.6083662868386763e-22	1.4207115475774773e-13	1.698071738452476e-14	0.007698447066571529	-1.0174206469225613e-21	6.286927709569934e-15	1.7537054673925073e-17	5.277181061230192e-16	2.978397841331226e-20
75600000	0.001150776466560258	-1.980374200552249e-19	-3.6083662868386763e-22	1.4207115475774773e-13	1.698071738452476e-14	0.007698447066571529	-1.0168912735902748e-21	6.286927709569934e-15	1.7537054673925073e-17	5.277181061230192e-16	2.978397841331226e-20
75700000	0.001150776466560258	-1.980374200552249e-19	-3.6083662868386763e-22	1.4207115475774773e-13	1.698071738452476e-14	0.007698447066571529	-1.0163619002579882e-21	6.286927709569934e-15	1.7537054673925073e-17	5.277181061230192e-16	2.978397841331226e-20
75800000	0.001150776466560258	-1.980374200552249e-19	-3.6083662868386763e-22	1.4207115475774773e-13	1.698071738452476e-14	0.007698447066571529	-1.0158325269257018e-21	6.286927709569934e-15	1.7537054673925073e-17	5.277181061230192e-16	2.978397841331226e-20
75900000	0.001150776466560258	-1.980374200552249e-19	-3.6083662868386763e-22	1.4207115475774773e-13	1.698071738452476e-14	0.007698447066571529	-1.0153031535934153e-21	6.286927709569934e-15	1.7537054673925073e-17	5.277181061230192e-16	2.978397841331226e-20
76000000	0.001150776466560258	-1.980374200552249e-19	-3.6083662868386763e-22	1.4207115475774773e-13	1.698071738452476e-14	0.007698447066571529	-1.0147737802611287e-21	6.286927709569934e-15	1.7537054673925073e-17	5.277181061230192e-16	2.978397841331226e-20
76100000	0.001150776466560258	-1.980374200552249e-19	-3.6083662868386763e-22	1.4207115475774773e-13	1.698071738452476e-14	0.007698447066571529	-1.0142444069288422e-21	6.286927709569934e-15	1.7537054673925073e-17	5.277181061230192e-16	2.978397841331226e-20
76200000	0.001150776466560258	-1.980374200552249e-19	-3.6083662868386763e-22	1.4207115475774773e-13	1.698071738452476e-14	0.007698447066571529	-1.0137150335965556e-21	6.286927709569934e-15	1.7537054673925073e-17	5.277181061230192e-16	2.978397841331226e-20
76300000	0.001150776466560258	-1.980374200552249e-19	-3.6083662868386763e-22	1.4207115475774773e-13	1.698071738452476e-14	0.007698447066571529	-1.0131856602642692e-21	6.286927709569934e-15	1.7537054673925073e-17	5.277181061230192e-16	2.978397841331226e-20
76400000	0.001150776466560258	-1.980374200552249e-19	-3.6083662868386763e-22	1.4207115475774773e-13	1.698071738452476e-14	0.007698447066571529	-1.0126562869319827e-21	6.286927709569934e-15	1.7537054673925073e-17	5.277181061230192e-16	2.978397841331226e-20
76500000	0.001150776466560258	-1.980374200552249e-19	-3.6083662868386763e-22	1.4207115475774773e-13	1.698071738452476e-14	0.007698447066571529	-1.012126913599696e-21	6.286927709569934e-15	1.7537054673925073e-17	5.277181061230192e-16	2.978397841331226e-20
76600000	0.001150776466560258	-1.980374200552249e-19	-3.6083662868386763e-22	1.4207115475774773e-13	1.698071738452476e-14	0.007698447066571529	-1.0115975402674095e-21	6.286927709569934e-15	1.7537054673925073e-17	5.277181061230192e-16	2.978397841331226e-20
76700000	0.001150776466560258	-1.980374200552249e-19	-3.6083662868386763e-22	1.4207115475774773e-13	1.698071738452476e-14	0.007698447066571529	-1.011068166935123e-21	6.286927709569934e-15	1.7537054673925073e-17	5.277181061230192e-16	2.978397841331226e-20
76800000	0.001150776466560258	-1.980374200552249e-19	-3.6083662868386763e-22	1.4207115475774773e-13	1.698071738452476e-14	0.007698447066571529	-1.0105387936028366e-21	6.286927709569934e-15	1.7537054673925073e-17	5.277181061230192e-16	2.978397841331226e-20
76900000	0.001150776466560258	-1.980374200552249e-19	-3.6083662868386763e-22	1.4207115475774773e-13	1.698071738452476e-14	0.007698447066571529	-1.01000942027055e-21	6.286927709569934e-15	1.7537054673925073e-17	5.277181061230192e-16	2.978397841331226e-20
77000000	0.001150776466560258	-1.980374200552249e-19	-3.6083662868386763e-22	1.4207115475774773e-13	1.698071738452476e-14	0.007698447066571529	-1.0094800469382635e-21	6.286927709569934e-15	1.7537054673925073e-17	5.277181061230192e-16	2.978397841331226e-20
77100000	0.001150776466560258	-1.980374200552249e-19	-3.6083662868386763e-22	1.4207115475774773e-13	1.698071738452476e-14	0.007698447066571529	-1.0089506736059769e-21	6.286927709569934e-15	1.7537054673925073e-17	5.277181061230192e-16	2.978397841331226e-20
77200000	0.001150776466560258	-1.980374200552249e-19	-3.6083662868386763e-22	1.4207115475774773e-13	1.698071738452476e-14	0.007698447066571529	-1.0084213002736903e-21	6.286927709569934e-15	1.7537054673925073e-17	5.277181061230192e-16	2.978397841331226e-20
77300000	0.001150776466560258	-1.980374200552249e-19	-3.6083662868386763e-22	1.4207115475774773e-13	1.698071738452476e-14	0.007698447066571529	-1.007891926941404e-21	6.286927709569934e-15	1.7537054673925073e-17	5.277181061230192e-16	2.978397841331226e-20
77400000	0.001150776466560258	-1.980374200552249e-19	-3.6083662868386763e-22	1.4207115475774773e-13	1.698071738452476e-14	0.007698447066571529	-1.0073625536091174e-21	6.286927709569934e-15	1.7537054673925073e-17	5.277181061230192e-16	2.978397841331226e-20
77500000	0.001150776466560258	-1.980374200552249e-19	-3.6083662868386763e-22	1.4207115475774773e-13	1.698071738452476e-14	0.007698447066571529	-1.0068331802768308e-21	6.286927709569934e-15	1.7537054673925073e-17	5.277181061230192e-16	2.978397841331226e-20
77600000	0.001150776466560258	-1.980374200552249e-19	-3.6083662868386763e-22	1.4207115475774773e-13	1.698071738452476e-14	0.007698447066571529	-1.0063038069445443e-21	6.286927709569934e-15	1.7537054673925073e-17	5.277181061230192e-16	2.978397841331226e-20
77700000	0.001150776466560258	-1.980374200552249e-19	-3.6083662868386763e-22	1.4207115475774773e-13	1.698071738452476e-14	0.007698447066571529	-1.0057744336122577e-21	6.286927709569934e-15	1.7537054673925073e-17	5.277181061230192e-16	2.978397841331226e-20
77800000	0.001150776466560258	-1.980374200552249e-19	-3.6083662868386763e-22	1.4207115475774773e-13	1.698071738452476e-14	0.007698447066571529	-1.0052450602799713e-21	6.286927709569934e-15	1.7537054673925073e-17	5.277181061230192e-16	2.978397841331226e-20
77900000	0.001150776466560258	-1.980374200552249e-19	-3.6083662868386763e-22	1.4207115475774773e-13	1.698071738452476e-14	0.007698447066571529	-1.0047156869476848e-21	6.286927709569934e-15	1.7537054673925073e-17	5.277181061230192e-16	2.978397841331226e-20
78000000	0.001150776466560258	-1.980374200552249e-19	-3.6083662868386763e-22	1.4207115475774773e-13	1.698071738452476e-14	0.007698447066571529	-1.0041863136153982e-21	6.286927709569934e-15	1.7537054673925073e-17	5.277181061230192e-16	2.978397841331226e-20
78100000	0.001150776466560258	-1.980374200552249e-19	-3.6083662868386763e-22	1.4207115475774773e-13	1.698071738452476e-14	0.007698447066571529	-1.0036569402831117e-21	6.286927709569934e-15	1.7537054673925073e-17	5.277181061230192e-16	2.978397841331226e-20
78200000	0.001150776466560258	-1.980374200552249e-19	-3.6083662868386763e-22	1.4207115475774773e-13	1.698071738452476e-14	0.007698447066571529	-1.003127566950825e-21	6.286927709569934e-15	1.7537054673925073e-17	5.277181061230192e-16	2.978397841331226e-20
78300000	0.001150776466560258	-1.980374200552249e-19	-3.6083662868386763e-22	1.4207115475774773e-13	1.698071738452476e-14	0.007698447066571529	-1.0025981936185387e-21	6.286927709569934e-15	1.7537054673925073e-17	5.277181061230192e-16	2.978397841331226e-20
78400000	0.001150776466560258	-1.980374200552249e-19	-3.6083662868386763e-22	1.4207115475774773e-13	1.698071738452476e-14	0.007698447066571529	-1.0020688202862522e-21	6.286927709569934e-15	1.7537054673925073e-17	5.277181061230192e-16	2.978397841331226e-20
78500000	0.001150776466560258	-1.980374200552249e-19	-3.6083662868386763e-22	1.4207115475774773e-13	1.698071738452476e-14	0.007698447066571529	-1.0015394469539656e-21	6.286927709569934e-15	1.7537054673925073e-17	5.277181061230192e-16	2.978397841331226e-20
78600000	0.001150776466560258	-1.980374200552249e-19	-3.6083662868386763e-22	1.4207115475774773e-13	1.698071738452476e-14	0.007698447066571529	-1.001010073621679e-21	6.286927709569934e-15	1.7537054673925073e-17	5.277181061230192e-16	2.978397841331226e-20
78700000	0.001150776466560258	-1.980374200552249e-19	-3.6083662868386763e-22	1.4207115475774773e-13	1.698071738452476e-14	0.007698447066571529	-1.0004807002893925e-21	6.286927709569934e-15	1.7537054673925073e-17	5.277181061230192e-16	2.978397841331226e-20
78800000	0.001150776466560258	-1.980374200552249e-19	-3.6083662868386763e-22	1.4207115475774773e-13	1.698071738452476e-14	0.007698447066571529	-9.99951326957106e-22	6.286927709569934e-15	1.7537054673925073e-17	5.277181061230192e-16	2.978397841331226e-20
78900000	0.001150776466560258	-1.980374200552249e-19	-3.6083662868386763e-22	1.4207115475774773e-13	1.698071738452476e-14	0.007698447066571529	-9.994219536248195e-22	6.286927709569934e-15	1.7537054673925073e-17	5.277181061230192e-16	2.978397841331226e-20
79000000	0.001150776466560258	-1.980374200552249e-19	-3.6083662868386763e-22	1.4207115475774773e-13	1.698071738452476e-14	0.007698447066571529	-9.98892580292533e-22	6.286927709569934e-15	1.7537054673925073e-17	5.277181061230192e-16	2.978397841331226e-20
79100000	0.001150776466560258	-1.980374200552249e-19	-3.6083662868386763e-22	1.4207115475774773e-13	1.698071738452476e-14	0.007698447066571529	-9.983632069602464e-22	6.286927709569934e-15	1.7537054673925073e-17	5.277181061230192e-16	2.978397841331226e-20
79200000	0.001150776466560258	-1.980374200552249e-19	-3.6083662868386763e-22	1.4207115475774773e-13	1.698071738452476e-14	0.007698447066571529	-9.978338336279598e-22	6.286927709569934e-15	1.7537054673925073e-17	5.277181061230192e-16	2.978397841331226e-20
79300000	0.001150776466560258	-1.980374200552249e-19	-3.6083662868386763e-22	1.4207115475774773e-13	1.698071738452476e-14	0.007698447066571529	-9.973044602956735e-22	6.286927709569934e-15	1.7537054673925073e-17	5.277181061230192e-16	2.978397841331226e-20
79400000	0.001150776466560258	-1.980374200552249e-19	-3.6083662868386763e-22	1.4207115475774773e-13	1.698071738452476e-14	0.007698447066571529	-9.967750869633869e-22	6.286927709569934e-15	1.7537054673925073e-17	5.277181061230192e-16	2.978397841331226e-20
79500000	0.001150776466560258	-1.980374200552249e-19	-3.6083662868386763e-22	1.4207115475774773e-13	1.698071738452476e-14	0.007698447066571529	-9.962457136311003e-22	6.286927709569934e-15	1.7537054673925073e-17	5.277181061230192e-16	2.978397841331226e-20
79600000	0.001150776466560258	-1.980374200552249e-19	-3.6083662868386763e-22	1.4207115475774773e-13	1.698071738452476e-14	0.007698447066571529	-9.957163402988138e-22	6.286927709569934e-15	1.7537054673925073e-17	5.277181061230192e-16	2.978397841331226e-20
79700000	0.001150776466560258	-1.980374200552249e-19	-3.6083662868386763e-22	1.4207115475774773e-13	1.698071738452476e-14	0.007698447066571529	-9.951869669665272e-22	6.286927709569934e-15	1.7537054673925073e-17	5.277181061230192e-16	2.978397841331226e-20
79800000	0.001150776466560258	-1.980374200552249e-19	-3.6083662868386763e-22	1.4207115475774773e-13	1.698071738452476e-14	0.007698447066571529	-9.946575936342408e-22	6.286927709569934e-15	1.7537054673925073e-17	5.277181061230192e-16	2.978397841331226e-20
79900000	0.001150776466560258	-1.980374200552249e-19	-3.6083662868386763e-22	1.4207115475774773e-13	1.698071738452476e-14	0.007698447066571529	-9.941282203019543e-22	6.286927709569934e-15	1.7537054673925073e-17	5.277181061230192e-16	2.978397841331226e-20
80000000	0.001150776466560258	-1.980374200552249e-19	-3.6083662868386763e-22	1.4207115475774773e-13	1.698071738452476e-14	0.007698447066571529	-9.935988469696677e-22	6.286927709569934e-15	1.7537054673925073e-17	5.277181061230192e-16	2.978397841331226e-20
80100000	0.001150776466560258	-1.980374200552249e-19	-3.6083662868386763e-22	1.4207115475774773e-13	1.698071738452476e-14	0.007698447066571529	-9.930694736373812e-22	6.286927709569934e-15	1.7537054673925073e-17	5.277181061230192e-16	2.978397841331226e-20
80200000	0.001150776466560258	-1.980374200552249e-19	-3.6083662868386763e-22	1.4207115475774773e-13	1.698071738452476e-14	0.007698447066571529	-9.925401003050946e-22	6.286927709569934e-15	1.7537054673925073e-17	5.277181061230192e-16	2.978397841331226e-20
80300000	0.001150776466560258	-1.980374200552249e-19	-3.6083662868386763e-22	1.4207115475774773e-13	1.698071738452476e-14	0.007698447066571529	-9.920107269728082e-22	6.286927709569934e-15	1.7537054673925073e-17	5.277181061230192e-16	2.978397841331226e-20
80400000	0.001150776466560258	-1.980374200552249e-19	-3.6083662868386763e-22	1.4207115475774773e-13	1.698071738452476e-14	0.007698447066571529	-9.914813536405217e-22	6.286927709569934e-15	1.7537054673925073e-17	5.277181061230192e-16	2.978397841331226e-20
80500000	0.001150776466560258	-1.980374200552249e-19	-3.6083662868386763e-22	1.4207115475774773e-13	1.698071738452476e-14	0.007698447066571529	-9.90951980308235e-22	6.286927709569934e-15	1.7537054673925073e-17	5.277181061230192e-16	2.978397841331226e-20
80600000	0.001150776466560258	-1.980374200552249e-19	-3.6083662868386763e-22	1.4207115475774773e-13	1.698071738452476e-14	0.007698447066571529	-9.904226069759485e-22	6.286927709569934e-15	1.7537054673925073e-17	5.277181061230192e-16	2.978397841331226e-20
80700000	0.001150776466560258	-1.980374200552249e-19	-3.6083662868386763e-22	1.4207115475774773e-13	1.698071738452476e-14	0.007698447066571529	-9.89893233643662e-22	6.286927709569934e-15	1.7537054673925073e-17	5.277181061230192e-16	2.978397841331226e-20
80800000	0.001150776466560258	-1.980374200552249e-19	-3.6083662868386763e-22	1.4207115475774773e-13	1.698071738452476e-14	0.007698447066571529	-9.893638603113756e-22	6.286927709569934e-15	1.7537054673925073e-17	5.277181061230192e-16	2.978397841331226e-20
80900000	0.001150776466560258	-1.980374200552249e-19	-3.6083662868386763e-22	1.4207115475774773e-13	1.698071738452476e-14	0.007698447066571529	-9.88834486979089e-22	6.286927709569934e-15	1.7537054673925073e-17	5.277181061230192e-16	2.978397841331226e-20
81000000	0.001150776466560258	-1.980374200552249e-19	-3.6083662868386763e-22	1.4207115475774773e-13	1.698071738452476e-14	0.007698447066571529	-9.883051136468025e-22	6.286927709569934e-15	1.7537054673925073e-17	5.277181061230192e-16	2.978397841331226e-20
81100000	0.001150776466560258	-1.980374200552249e-19	-3.6083662868386763e-22	1.4207115475774773e-13	1.698071738452476e-14	0.007698447066571529	-9.877757403145159e-22	6.286927709569934e-15	1.7537054673925073e-17	5.277181061230192e-16	2.978397841331226e-20
81200000	0.001150776466560258	-1.980374200552249e-19	-3.6083662868386763e-22	1.4207115475774773e-13	1.698071738452476e-14	0.007698447066571529	-9.872463669822293e-22	6.286927709569934e-15	1.7537054673925073e-17	5.277181061230192e-16	2.978397841331226e-20
81300000	0.001150776466560258	-1.980374200552249e-19	-3.6083662868386763e-22	1.4207115475774773e-13	1.698071738452476e-14	0.007698447066571529	-9.86716993649943e-22	6.286927709569934e-15	1.7537054673925073e-17	5.277181061230192e-16	2.978397841331226e-20
81400000	0.001150776466560258	-1.980374200552249e-19	-3.6083662868386763e-22	1.4207115475774773e-13	1.698071738452476e-14	0.007698447066571529	-9.861876203176564e-22	6.286927709569934e-15	1.7537054673925073e-17	5.277181061230192e-16	2.978397841331226e-20
81500000	0.001150776466560258	-1.980374200552249e-19	-3.6083662868386763e-22	1.4207115475774773e-13	1.698071738452476e-14	0.007698447066571529	-9.856582469853698e-22	6.286927709569934e-15	1.7537054673925073e-17	5.277181061230192e-16	2.978397841331226e-20
81600000	0.001150776466560258	-1.980374200552249e-19	-3.6083662868386763e-22	1.4207115475774773e-13	1.698071738452476e-14	0.007698447066571529	-9.851288736530833e-22	6.286927709569934e-15	1.7537054673925073e-17	5.277181061230192e-16	2.978397841331226e-20
81700000	0.001150776466560258	-1.980374200552249e-19	-3.6083662868386763e-22	1.4207115475774773e-13	1.698071738452476e-14	0.007698447066571529	-9.845995003207967e-22	6.286927709569934e-15	1.7537054673925073e-17	5.277181061230192e-16	2.978397841331226e-20
81800000	0.001150776466560258	-1.980374200552249e-19	-3.6083662868386763e-22	1.4207115475774773e-13	1.698071738452476e-14	0.007698447066571529	-9.840701269885103e-22	6.286927709569934e-15	1.7537054673925073e-17	5.277181061230192e-16	2.978397841331226e-20
81900000	0.001150776466560258	-1.980374200552249e-19	-3.6083662868386763e-22	1.4207115475774773e-13	1.698071738452476e-14	0.007698447066571529	-9.835407536562238e-22	6.286927709569934e-15	1.7537054673925073e-17	5.277181061230192e-16	2.978397841331226e-20
82000000	0.001150776466560258	-1.980374200552249e-19	-3.6083662868386763e-22	1.4207115475774773e-13	1.698071738452476e-14	0.007698447066571529	-9.830113803239372e-22	6.286927709569934e-15	1.7537054673925073e-17	5.277181061230192e-16	2.978397841331226e-20
82100000	0.001150776466560258	-1.980374200552249e-19	-3.6083662868386763e-22	1.4207115475774773e-13	1.698071738452476e-14	0.007698447066571529	-9.824820069916507e-22	6.286927709569934e-15	1.7537054673925073e-17	5.277181061230192e-16	2.978397841331226e-20
82200000	0.001150776466560258	-1.980374200552249e-19	-3.6083662868386763e-22	1.4207115475774773e-13	1.698071738452476e-14	0.007698447066571529	-9.81952633659364e-22	6.286927709569934e-15	1.7537054673925073e-17	5.277181061230192e-16	2.978397841331226e-20
82300000	0.001150776466560258	-1.980374200552249e-19	-3.6083662868386763e-22	1.4207115475774773e-13	1.698071738452476e-14	0.007698447066571529	-9.814232603270777e-22	6.286927709569934e-15	1.7537054673925073e-17	5.277181061230192e-16	2.978397841331226e-20
82400000	0.001150776466560258	-1.980374200552249e-19	-3.6083662868386763e-22	1.4207115475774773e-13	1.698071738452476e-14	0.007698447066571529	-9.808938869947912e-22	6.286927709569934e-15	1.7537054673925073e-17	5.277181061230192e-16	2.978397841331226e-20
82500000	0.001150776466560258	-1.980374200552249e-19	-3.6083662868386763e-22	1.4207115475774773e-13	1.698071738452476e-14	0.007698447066571529	-9.803645136625046e-22	6.286927709569934e-15	1.7537054673925073e-17	5.277181061230192e-16	2.978397841331226e-20
82600000	0.001150776466560258	-1.980374200552249e-19	-3.6083662868386763e-22	1.4207115475774773e-13	1.698071738452476e-14	0.007698447066571529	-9.79835140330218e-22	6.286927709569934e-15	1.7537054673925073e-17	5.277181061230192e-16	2.978397841331226e-20
82700000	0.001150776466560258	-1.980374200552249e-19	-3.6083662868386763e-22	1.4207115475774773e-13	1.698071738452476e-14	0.007698447066571529	-9.793057669979315e-22	6.286927709569934e-15	1.7537054673925073e-17	5.277181061230192e-16	2.978397841331226e-20
82800000	0.001150776466560258	-1.980374200552249e-19	-3.6083662868386763e-22	1.4207115475774773e-13	1.698071738452476e-14	0.007698447066571529	-9.78776393665645e-22	6.286927709569934e-15	1.7537054673925073e-17	5.277181061230192e-16	2.978397841331226e-20
82900000	0.001150776466560258	-1.980374200552249e-19	-3.6083662868386763e-22	1.4207115475774773e-13	1.698071738452476e-14	0.007698447066571529	-9.782470203333585e-22	6.286927709569934e-15	1.7537054673925073e-17	5.277181061230192e-16	2.978397841331226e-20
83000000	0.001150776466560258	-1.980374200552249e-19	-3.6083662868386763e-22	1.4207115475774773e-13	1.698071738452476e-14	0.007698447066571529	-9.77717647001072e-22	6.286927709569934e-15	1.7537054673925073e-17	5.277181061230192e-16	2.978397841331226e-20
83100000	0.001150776466560258	-1.980374200552249e-19	-3.6083662868386763e-22	1.4207115475774773e-13	1.698071738452476e-14	0.007698447066571529	-9.771882736687854e-22	6.286927709569934e-15	1.7537054673925073e-17	5.277181061230192e-16	2.978397841331226e-20
83200000	0.001150776466560258	-1.980374200552249e-19	-3.6083662868386763e-22	1.4207115475774773e-13	1.698071738452476e-14	0.007698447066571529	-9.766589003364988e-22	6.286927709569934e-15	1.7537054673925073e-17	5.277181061230192e-16	2.978397841331226e-20
83300000	0.001150776466560258	-1.980374200552249e-19	-3.6083662868386763e-22	1.4207115475774773e-13	1.698071738452476e-14	0.007698447066571529	-9.761295270042125e-22	6.286927709569934e-15	1.7537054673925073e-17	5.277181061230192e-16	2.978397841331226e-20
83400000	0.001150776466560258	-1.980374200552249e-19	-3.6083662868386763e-22	1.4207115475774773e-13	1.698071738452476e-14	0.007698447066571529	-9.756001536719259e-22	6.286927709569934e-15	1.7537054673925073e-17	5.277181061230192e-16	2.978397841331226e-20
83500000	0.001150776466560258	-1.980374200552249e-19	-3.6083662868386763e-22	1.4207115475774773e-13	1.698071738452476e-14	0.007698447066571529	-9.750707803396393e-22	6.286927709569934e-15	1.7537054673925073e-17	5.277181061230192e-16	2.978397841331226e-20
83600000	0.001150776466560258	-1.980374200552249e-19	-3.6083662868386763e-22	1.4207115475774773e-13	1.698071738452476e-14	0.007698447066571529	-9.745414070073528e-22	6.286927709569934e-15	1.7537054673925073e-17	5.277181061230192e-16	2.978397841331226e-20
83700000	0.001150776466560258	-1.980374200552249e-19	-3.6083662868386763e-22	1.4207115475774773e-13	1.698071738452476e-14	0.007698447066571529	-9.740120336750662e-22	6.286927709569934e-15	1.7537054673925073e-17	5.277181061230192e-16	2.978397841331226e-20
83800000	0.001150776466560258	-1.980374200552249e-19	-3.6083662868386763e-22	1.4207115475774773e-13	1.698071738452476e-14	0.007698447066571529	-9.734826603427798e-22	6.286927709569934e-15	1.7537054673925073e-17	5.277181061230192e-16	2.978397841331226e-20
83900000	0.001150776466560258	-1.980374200552249e-19	-3.6083662868386763e-22	1.4207115475774773e-13	1.698071738452476e-14	0.007698447066571529	-9.729532870104933e-22	6.286927709569934e-15	1.7537054673925073e-17	5.277181061230192e-16	2.978397841331226e-20
84000000	0.001150776466560258	-1.980374200552249e-19	-3.6083662868386763e-22	1.4207115475774773e-13	1.698071738452476e-14	0.00769844706657153	-9.724239136782067e-22	6.286927709569934e-15	1.7537054673925073e-17	5.277181061230192e-16	2.978397841331226e-20
84100000	0.001150776466560258	-1.980374200552249e-19	-3.6083662868386763e-22	1.4207115475774773e-13	1.698071738452476e-14	0.00769844706657153	-9.718945403459202e-22	6.286927709569934e-15	1.7537054673925073e-17	5.277181061230192e-16	2.978397841331226e-20
84200000	0.001150776466560258	-1.980374200552249e-19	-3.6083662868386763e-22	1.4207115475774773e-13	1.698071738452476e-14	0.00769844706657153	-9.713651670136336e-22	6.286927709569934e-15	1.7537054673925073e-17	5.277181061230192e-16	2.978397841331226e-20
84300000	0.001150776466560258	-1.980374200552249e-19	-3.6083662868386763e-22	1.4207115475774773e-13	1.698071738452476e-14	0.00769844706657153	-9.708357936813472e-22	6.286927709569934e-15	1.7537054673925073e-17	5.277181061230192e-16	2.978397841331226e-20
84400000	0.001150776466560258	-1.980374200552249e-19	-3.6083662868386763e-22	1.4207115475774773e-13	1.698071738452476e-14	0.00769844706657153	-9.703064203490607e-22	6.286927709569934e-15	1.7537054673925073e-17	5.277181061230192e-16	2.978397841331226e-20
84500000	0.001150776466560258	-1.980374200552249e-19	-3.6083662868386763e-22	1.4207115475774773e-13	1.698071738452476e-14	0.00769844706657153	-9.69777047016774e-22	6.286927709569934e-15	1.7537054673925073e-17	5.277181061230192e-16	2.978397841331226e-20
84600000	0.001150776466560258	-1.980374200552249e-19	-3.6083662868386763e-22	1.4207115475774773e-13	1.698071738452476e-14	0.00769844706657153	-9.692476736844875e-22	6.286927709569934e-15	1.7537054673925073e-17	5.277181061230192e-16	2.978397841331226e-20
84700000	0.001150776466560258	-1.980374200552249e-19	-3.6083662868386763e-22	1.4207115475774773e-13	1.698071738452476e-14	0.00769844706657153	-9.68718300352201e-22	6.286927709569934e-15	1.7537054673925073e-17	5.277181061230192e-16	2.978397841331226e-20
84800000	0.001150776466560258	-1.980374200552249e-19	-3.6083662868386763e-22	1.4207115475774773e-13	1.698071738452476e-14	0.00769844706657153	-9.681889270199146e-22	6.286927709569934e-15	1.7537054673925073e-17	5.277181061230192e-16	2.978397841331226e-20
84900000	0.001150776466560258	-1.980374200552249e-19	-3.6083662868386763e-22	1.4207115475774773e-13	1.698071738452476e-14	0.00769844706657153	-9.67659553687628e-22	6.286927709569934e-15	1.7537054673925073e-17	5.277181061230192e-16	2.978397841331226e-20
85000000	0.001150776466560258	-1.980374200552249e-19	-3.6083662868386763e-22	1.4207115475774773e-13	1.698071738452476e-14	0.00769844706657153	-9.671301803553415e-22	6.286927709569934e-15	1.7537054673925073e-17	5.277181061230192e-16	2.978397841331226e-20
85100000	0.001150776466560258	-1.980374200552249e-19	-3.6083662868386763e-22	1.4207115475774773e-13	1.698071738452476e-14	0.00769844706657153	-9.666008070230549e-22	6.286927709569934e-15	1.7537054673925073e-17	5.277181061230192e-16	2.978397841331226e-20
85200000	0.001150776466560258	-1.980374200552249e-19	-3.6083662868386763e-22	1.4207115475774773e-13	1.698071738452476e-14	0.00769844706657153	-9.660714336907683e-22	6.286927709569934e-15	1.7537054673925073e-17	5.277181061230192e-16	2.978397841331226e-20
85300000	0.001150776466560258	-1.980374200552249e-19	-3.6083662868386763e-22	1.4207115475774773e-13	1.698071738452476e-14	0.00769844706657153	-9.65542060358482e-22	6.286927709569934e-15	1.7537054673925073e-17	5.277181061230192e-16	2.978397841331226e-20
85400000	0.001150776466560258	-1.980374200552249e-19	-3.6083662868386763e-22	1.4207115475774773e-13	1.698071738452476e-14	0.00769844706657153	-9.650126870261954e-22	6.286927709569934e-15	1.7537054673925073e-17	5.277181061230192e-16	2.978397841331226e-20
85500000	0.001150776466560258	-1.980374200552249e-19	-3.6083662868386763e-22	1.4207115475774773e-13	1.698071738452476e-14	0.00769844706657153	-9.644833136939088e-22	6.286927709569934e-15	1.7537054673925073e-17	5.277181061230192e-16	2.978397841331226e-20
85600000	0.001150776466560258	-1.980374200552249e-19	-3.6083662868386763e-22	1.4207115475774773e-13	1.698071738452476e-14	0.00769844706657153	-9.639539403616223e-22	6.286927709569934e-15	1.7537054673925073e-17	5.277181061230192e-16	2.978397841331226e-20
85700000	0.001150776466560258	-1.980374200552249e-19	-3.6083662868386763e-22	1.4207115475774773e-13	1.698071738452476e-14	0.00769844706657153	-9.634245670293357e-22	6.286927709569934e-15	1.7537054673925073e-17	5.277181061230192e-16	2.978397841331226e-20
85800000	0.001150776466560258	-1.980374200552249e-19	-3.6083662868386763e-22	1.4207115475774773e-13	1.698071738452476e-14	0.00769844706657153	-9.628951936970493e-22	6.286927709569934e-15	1.7537054673925073e-17	5.277181061230192e-16	2.978397841331226e-20
85900000	0.001150776466560258	-1.980374200552249e-19	-3.6083662868386763e-22	1.4207115475774773e-13	1.698071738452476e-14	0.00769844706657153	-9.623658203647628e-22	6.286927709569934e-15	1.7537054673925073e-17	5.277181061230192e-16	2.978397841331226e-20
86000000	0.001150776466560258	-1.980374200552249e-19	-3.6083662868386763e-22	1.4207115475774773e-13	1.698071738452476e-14	0.00769844706657153	-9.618364470324762e-22	6.286927709569934e-15	1.7537054673925073e-17	5.277181061230192e-16	2.978397841331226e-20
86100000	0.001150776466560258	-1.980374200552249e-19	-3.6083662868386763e-22	1.4207115475774773e-13	1.698071738452476e-14	0.00769844706657153	-9.613070737001896e-22	6.286927709569934e-15	1.7537054673925073e-17	5.277181061230192e-16	2.978397841331226e-20
86200000	0.001150776466560258	-1.980374200552249e-19	-3.6083662868386763e-22	1.4207115475774773e-13	1.698071738452476e-14	0.00769844706657153	-9.60777700367903e-22	6.286927709569934e-15	1.7537054673925073e-17	5.277181061230192e-16	2.978397841331226e-20
86300000	0.001150776466560258	-1.980374200552249e-19	-3.6083662868386763e-22	1.4207115475774773e-13	1.698071738452476e-14	0.00769844706657153	-9.602483270356167e-22	6.286927709569934e-15	1.7537054673925073e-17	5.277181061230192e-16	2.978397841331226e-20
86400000	0.001150776466560258	-1.980374200552249e-19	-3.6083662868386763e-22	1.4207115475774773e-13	1.698071738452476e-14	0.00769844706657153	-9.597189537033301e-22	6.286927709569934e-15	1.7537054673925073e-17	5.277181061230192e-16	2.978397841331226e-20
86500000	0.001150776466560258	-1.980374200552249e-19	-3.6083662868386763e-22	1.4207115475774773e-13	1.698071738452476e-14	0.00769844706657153	-9.591895803710436e-22	6.286927709569934e-15	1.7537054673925073e-17	5.277181061230192e-16	2.978397841331226e-20
86600000	0.001150776466560258	-1.980374200552249e-19	-3.6083662868386763e-22	1.4207115475774773e-13	1.698071738452476e-14	0.00769844706657153	-9.58660207038757e-22	6.286927709569934e-15	1.7537054673925073e-17	5.277181061230192e-16	2.978397841331226e-20
86700000	0.001150776466560258	-1.980374200552249e-19	-3.6083662868386763e-22	1.4207115475774773e-13	1.698071738452476e-14	0.00769844706657153	-9.581308337064705e-22	6.286927709569934e-15	1.7537054673925073e-17	5.277181061230192e-16	2.978397841331226e-20
86800000	0.001150776466560258	-1.980374200552249e-19	-3.6083662868386763e-22	1.4207115475774773e-13	1.698071738452476e-14	0.00769844706657153	-9.57601460374184e-22	6.286927709569934e-15	1.7537054673925073e-17	5.277181061230192e-16	2.978397841331226e-20
86900000	0.001150776466560258	-1.980374200552249e-19	-3.6083662868386763e-22	1.4207115475774773e-13	1.698071738452476e-14	0.00769844706657153	-9.570720870418975e-22	6.286927709569934e-15	1.7537054673925073e-17	5.277181061230192e-16	2.978397841331226e-20
87000000	0.001150776466560258	-1.980374200552249e-19	-3.6083662868386763e-22	1.4207115475774773e-13	1.698071738452476e-14	0.00769844706657153	-9.56542713709611e-22	6.286927709569934e-15	1.7537054673925073e-17	5.277181061230192e-16	2.978397841331226e-20
87100000	0.001150776466560258	-1.980374200552249e-19	-3.6083662868386763e-22	1.4207115475774773e-13	1.698071738452476e-14	0.00769844706657153	-9.560133403773244e-22	6.286927709569934e-15	1.7537054673925073e-17	5.277181061230192e-16	2.978397841331226e-20
87200000	0.001150776466560258	-1.980374200552249e-19	-3.6083662868386763e-22	1.4207115475774773e-13	1.698071738452476e-14	0.00769844706657153	-9.554839670450378e-22	6.286927709569934e-15	1.7537054673925073e-17	5.277181061230192e-16	2.978397841331226e-20
87300000	0.001150776466560258	-1.980374200552249e-19	-3.6083662868386763e-22	1.4207115475774773e-13	1.698071738452476e-14	0.00769844706657153	-9.549545937127515e-22	6.286927709569934e-15	1.7537054673925073e-17	5.277181061230192e-16	2.978397841331226e-20
87400000	0.001150776466560258	-1.980374200552249e-19	-3.6083662868386763e-22	1.4207115475774773e-13	1.698071738452476e-14	0.00769844706657153	-9.544252203804649e-22	6.286927709569934e-15	1.7537054673925073e-17	5.277181061230192e-16	2.978397841331226e-20
87500000	0.001150776466560258	-1.980374200552249e-19	-3.6083662868386763e-22	1.4207115475774773e-13	1.698071738452476e-14	0.00769844706657153	-9.538958470481783e-22	6.286927709569934e-15	1.7537054673925073e-17	5.277181061230192e-16	2.978397841331226e-20
87600000	0.001150776466560258	-1.980374200552249e-19	-3.6083662868386763e-22	1.4207115475774773e-13	1.698071738452476e-14	0.00769844706657153	-9.533664737158918e-22	6.286927709569934e-15	1.7537054673925073e-17	5.277181061230192e-16	2.978397841331226e-20
87700000	0.001150776466560258	-1.980374200552249e-19	-3.6083662868386763e-22	1.4207115475774773e-13	1.698071738452476e-14	0.00769844706657153	-9.528371003836052e-22	6.286927709569934e-15	1.7537054673925073e-17	5.277181061230192e-16	2.978397841331226e-20
87800000	0.001150776466560258	-1.980374200552249e-19	-3.6083662868386763e-22	1.4207115475774773e-13	1.698071738452476e-14	0.00769844706657153	-9.523077270513188e-22	6.286927709569934e-15	1.7537054673925073e-17	5.277181061230192e-16	2.978397841331226e-20
87900000	0.001150776466560258	-1.980374200552249e-19	-3.6083662868386763e-22	1.4207115475774773e-13	1.698071738452476e-14	0.00769844706657153	-9.517783537190323e-22	6.286927709569934e-15	1.7537054673925073e-17	5.277181061230192e-16	2.978397841331226e-20
88000000	0.001150776466560258	-1.980374200552249e-19	-3.6083662868386763e-22	1.4207115475774773e-13	1.698071738452476e-14	0.00769844706657153	-9.512489803867457e-22	6.286927709569934e-15	1.7537054673925073e-17	5.277181061230192e-16	2.978397841331226e-20
88100000	0.001150776466560258	-1.980374200552249e-19	-3.6083662868386763e-22	1.4207115475774773e-13	1.698071738452476e-14	0.00769844706657153	-9.507196070544591e-22	6.286927709569934e-15	1.7537054673925073e-17	5.277181061230192e-16	2.978397841331226e-20
88200000	0.001150776466560258	-1.980374200552249e-19	-3.6083662868386763e-22	1.4207115475774773e-13	1.698071738452476e-14	0.00769844706657153	-9.501902337221726e-22	6.286927709569934e-15	1.7537054673925073e-17	5.277181061230192e-16	2.978397841331226e-20
88300000	0.001150776466560258	-1.980374200552249e-19	-3.6083662868386763e-22	1.4207115475774773e-13	1.698071738452476e-14	0.00769844706657153	-9.496608603898862e-22	6.286927709569934e-15	1.7537054673925073e-17	5.277181061230192e-16	2.978397841331226e-20
88400000	0.001150776466560258	-1.980374200552249e-19	-3.6083662868386763e-22	1.4207115475774773e-13	1.698071738452476e-14	0.00769844706657153	-9.491314870575996e-22	6.286927709569934e-15	1.7537054673925073e-17	5.277181061230192e-16	2.978397841331226e-20
88500000	0.001150776466560258	-1.980374200552249e-19	-3.6083662868386763e-22	1.4207115475774773e-13	1.698071738452476e-14	0.00769844706657153	-9.48602113725313e-22	6.286927709569934e-15	1.7537054673925073e-17	5.277181061230192e-16	2.978397841331226e-20
88600000	0.001150776466560258	-1.980374200552249e-19	-3.6083662868386763e-22	1.4207115475774773e-13	1.698071738452476e-14	0.00769844706657153	-9.480727403930265e-22	6.286927709569934e-15	1.7537054673925073e-17	5.277181061230192e-16	2.978397841331226e-20
88700000	0.001150776466560258	-1.980374200552249e-19	-3.6083662868386763e-22	1.4207115475774773e-13	1.698071738452476e-14	0.00769844706657153	-9.4754336706074e-22	6.286927709569934e-15	1.7537054673925073e-17	5.277181061230192e-16	2.978397841331226e-20
88800000	0.001150776466560258	-1.980374200552249e-19	-3.6083662868386763e-22	1.4207115475774773e-13	1.698071738452476e-14	0.00769844706657153	-9.470139937284536e-22	6.286927709569934e-15	1.7537054673925073e-17	5.277181061230192e-16	2.978397841331226e-20
88900000	0.001150776466560258	-1.980374200552249e-19	-3.6083662868386763e-22	1.4207115475774773e-13	1.698071738452476e-14	0.00769844706657153	-9.46484620396167e-22	6.286927709569934e-15	1.7537054673925073e-17	5.277181061230192e-16	2.978397841331226e-20
89000000	0.001150776466560258	-1.980374200552249e-19	-3.6083662868386763e-22	1.4207115475774773e-13	1.698071738452476e-14	0.00769844706657153	-9.459552470638805e-22	6.286927709569934e-15	1.7537054673925073e-17	5.277181061230192e-16	2.978397841331226e-20
89100000	0.001150776466560258	-1.980374200552249e-19	-3.6083662868386763e-22	1.4207115475774773e-13	1.698071738452476e-14	0.00769844706657153	-9.454258737315939e-22	6.286927709569934e-15	1.7537054673925073e-17	5.277181061230192e-16	2.978397841331226e-20
89200000	0.001150776466560258	-1.980374200552249e-19	-3.6083662868386763e-22	1.4207115475774773e-13	1.698071738452476e-14	0.00769844706657153	-9.448965003993073e-22	6.286927709569934e-15	1.7537054673925073e-17	5.277181061230192e-16	2.978397841331226e-20
89300000	0.001150776466560258	-1.980374200552249e-19	-3.6083662868386763e-22	1.4207115475774773e-13	1.698071738452476e-14	0.00769844706657153	-9.443671270670208e-22	6.286927709569934e-15	1.7537054673925073e-17	5.277181061230192e-16	2.978397841331226e-20
89400000	0.001150776466560258	-1.980374200552249e-19	-3.6083662868386763e-22	1.4207115475774773e-13	1.698071738452476e-14	0.00769844706657153	-9.438377537347344e-22	6.286927709569934e-15	1.7537054673925073e-17	5.277181061230192e-16	2.978397841331226e-20
89500000	0.001150776466560258	-1.980374200552249e-19	-3.6083662868386763e-22	1.4207115475774773e-13	1.698071738452476e-14	0.00769844706657153	-9.433083804024478e-22	6.286927709569934e-15	1.7537054673925073e-17	5.277181061230192e-16	2.978397841331226e-20
89600000	0.001150776466560258	-1.980374200552249e-19	-3.6083662868386763e-22	1.4207115475774773e-13	1.698071738452476e-14	0.00769844706657153	-9.427790070701613e-22	6.286927709569934e-15	1.7537054673925073e-17	5.277181061230192e-16	2.978397841331226e-20
89700000	0.001150776466560258	-1.980374200552249e-19	-3.6083662868386763e-22	1.4207115475774773e-13	1.698071738452476e-14	0.00769844706657153	-9.422496337378747e-22	6.286927709569934e-15	1.7537054673925073e-17	5.277181061230192e-16	2.978397841331226e-20
89800000	0.001150776466560258	-1.980374200552249e-19	-3.6083662868386763e-22	1.4207115475774773e-13	1.698071738452476e-14	0.00769844706657153	-9.417202604055881e-22	6.286927709569934e-15	1.7537054673925073e-17	5.277181061230192e-16	2.978397841331226e-20
89900000	0.001150776466560258	-1.980374200552249e-19	-3.6083662868386763e-22	1.4207115475774773e-13	1.698071738452476e-14	0.00769844706657153	-9.411908870733018e-22	6.286927709569934e-15	1.7537054673925073e-17	5.277181061230192e-16	2.978397841331226e-20
90000000	0.001150776466560258	-1.980374200552249e-19	-3.6083662868386763e-22	1.4207115475774773e-13	1.698071738452476e-14	0.00769844706657153	-9.406615137410152e-22	6.286927709569934e-15	1.7537054673925073e-17	5.277181061230192e-16	2.978397841331226e-20
90100000	0.001150776466560258	-1.980374200552249e-19	-3.6083662868386763e-22	1.4207115475774773e-13	1.698071738452476e-14	0.00769844706657153	-9.401321404087286e-22	6.286927709569934e-15	1.7537054673925073e-17	5.277181061230192e-16	2.978397841331226e-20
90200000	0.001150776466560258	-1.980374200552249e-19	-3.6083662868386763e-22	1.4207115475774773e-13	1.698071738452476e-14	0.00769844706657153	-9.39602767076442e-22	6.286927709569934e-15	1.7537054673925073e-17	5.277181061230192e-16	2.978397841331226e-20
90300000	0.001150776466560258	-1.980374200552249e-19	-3.6083662868386763e-22	1.4207115475774773e-13	1.698071738452476e-14	0.00769844706657153	-9.390733937441555e-22	6.286927709569934e-15	1.7537054673925073e-17	5.277181061230192e-16	2.978397841331226e-20
90400000	0.001150776466560258	-1.980374200552249e-19	-3.6083662868386763e-22	1.4207115475774773e-13	1.698071738452476e-14	0.00769844706657153	-9.385440204118691e-22	6.286927709569934e-15	1.7537054673925073e-17	5.277181061230192e-16	2.978397841331226e-20
90500000	0.001150776466560258	-1.980374200552249e-19	-3.6083662868386763e-22	1.4207115475774773e-13	1.698071738452476e-14	0.00769844706657153	-9.380146470795826e-22	6.286927709569934e-15	1.7537054673925073e-17	5.277181061230192e-16	2.978397841331226e-20
90600000	0.001150776466560258	-1.980374200552249e-19	-3.6083662868386763e-22	1.4207115475774773e-13	1.698071738452476e-14	0.00769844706657153	-9.37485273747296e-22	6.286927709569934e-15	1.7537054673925073e-17	5.277181061230192e-16	2.978397841331226e-20
90700000	0.001150776466560258	-1.980374200552249e-19	-3.6083662868386763e-22	1.4207115475774773e-13	1.698071738452476e-14	0.00769844706657153	-9.369559004150095e-22	6.286927709569934e-15	1.7537054673925073e-17	5.277181061230193e-16	2.978397841331226e-20
90800000	0.001150776466560258	-1.980374200552249e-19	-3.6083662868386763e-22	1.4207115475774773e-13	1.698071738452476e-14	0.00769844706657153	-9.364265270827229e-22	6.286927709569934e-15	1.7537054673925073e-17	5.277181061230193e-16	2.978397841331226e-20
90900000	0.001150776466560258	-1.980374200552249e-19	-3.6083662868386763e-22	1.4207115475774773e-13	1.698071738452476e-14	0.00769844706657153	-9.358971537504365e-22	6.286927709569934e-15	1.7537054673925073e-17	5.277181061230193e-16	2.978397841331226e-20
91000000	0.001150776466560258	-1.980374200552249e-19	-3.6083662868386763e-22	1.4207115475774773e-13	1.698071738452476e-14	0.00769844706657153	-9.3536778041815e-22	6.286927709569934e-15	1.7537054673925073e-17	5.277181061230193e-16	2.978397841331226e-20
91100000	0.0011507764665602581	-1.980374200552249e-19	-3.6083662868386763e-22	1.4207115475774773e-13	1.698071738452476e-14	0.00769844706657153	-9.348384070858634e-22	6.2869277095699345e-15	1.7537054673925073e-17	5.277181061230193e-16	2.978397841331226e-20
91200000	0.0011507764665602581	-1.980374200552249e-19	-3.6083662868386763e-22	1.4207115475774773e-13	1.698071738452476e-14	0.00769844706657153	-9.343090337535768e-22	6.2869277095699345e-15	1.7537054673925073e-17	5.277181061230193e-16	2.978397841331226e-20
91300000	0.0011507764665602581	-1.980374200552249e-19	-3.6083662868386763e-22	1.4207115475774773e-13	1.698071738452476e-14	0.00769844706657153	-9.337796604212903e-22	6.2869277095699345e-15	1.7537054673925073e-17	5.277181061230193e-16	2.978397841331226e-20
91400000	0.0011507764665602581	-1.980374200552249e-19	-3.6083662868386763e-22	1.4207115475774773e-13	1.6980717384524762e-14	0.00769844706657153	-9.332502870890037e-22	6.2869277095699345e-15	1.7537054673925073e-17	5.277181061230193e-16	2.978397841331227e-20
91500000	0.0011507764665602581	-1.980374200552249e-19	-3.6083662868386763e-22	1.4207115475774773e-13	1.6980717384524762e-14	0.00769844706657153	-9.327209137567173e-22	6.2869277095699345e-15	1.7537054673925073e-17	5.277181061230193e-16	2.978397841331227e-20
91600000	0.0011507764665602581	-1.980374200552249e-19	-3.6083662868386763e-22	1.4207115475774773e-13	1.6980717384524762e-14	0.00769844706657153	-9.321915404244308e-22	6.2869277095699345e-15	1.7537054673925073e-17	5.277181061230193e-16	2.978397841331227e-20
91700000	0.0011507764665602581	-1.980374200552249e-19	-3.6083662868386763e-22	1.4207115475774773e-13	1.6980717384524762e-14	0.00769844706657153	-9.316621670921442e-22	6.2869277095699345e-15	1.7537054673925073e-17	5.277181061230193e-16	2.978397841331227e-20
91800000	0.0011507764665602581	-1.980374200552249e-19	-3.6083662868386763e-22	1.4207115475774773e-13	1.6980717384524762e-14	0.00769844706657153	-9.311327937598576e-22	6.2869277095699345e-15	1.7537054673925073e-17	5.277181061230193e-16	2.978397841331227e-20
91900000	0.0011507764665602581	-1.980374200552249e-19	-3.6083662868386763e-22	1.4207115475774773e-13	1.6980717384524762e-14	0.00769844706657153	-9.30603420427571e-22	6.2869277095699345e-15	1.7537054673925073e-17	5.277181061230193e-16	2.978397841331227e-20
92000000	0.0011507764665602581	-1.980374200552249e-19	-3.6083662868386763e-22	1.4207115475774773e-13	1.6980717384524762e-14	0.00769844706657153	-9.300740470952847e-22	6.2869277095699345e-15	1.7537054673925073e-17	5.277181061230193e-16	2.978397841331227e-20
92100000	0.0011507764665602581	-1.980374200552249e-19	-3.6083662868386763e-22	1.4207115475774773e-13	1.6980717384524762e-14	0.00769844706657153	-9.295446737629981e-22	6.2869277095699345e-15	1.7537054673925073e-17	5.277181061230193e-16	2.978397841331227e-20
92200000	0.0011507764665602581	-1.980374200552249e-19	-3.6083662868386763e-22	1.4207115475774773e-13	1.6980717384524762e-14	0.00769844706657153	-9.290153004307116e-22	6.2869277095699345e-15	1.7537054673925073e-17	5.277181061230193e-16	2.978397841331227e-20
92300000	0.0011507764665602581	-1.980374200552249e-19	-3.6083662868386763e-22	1.4207115475774773e-13	1.6980717384524762e-14	0.00769844706657153	-9.28485927098425e-22	6.2869277095699345e-15	1.7537054673925073e-17	5.277181061230193e-16	2.978397841331227e-20
92400000	0.0011507764665602581	-1.980374200552249e-19	-3.6083662868386763e-22	1.4207115475774773e-13	1.6980717384524762e-14	0.00769844706657153	-9.279565537661385e-22	6.2869277095699345e-15	1.7537054673925073e-17	5.277181061230193e-16	2.978397841331227e-20
92500000	0.0011507764665602581	-1.980374200552249e-19	-3.6083662868386763e-22	1.4207115475774773e-13	1.6980717384524762e-14	0.00769844706657153	-9.27427180433852e-22	6.2869277095699345e-15	1.7537054673925073e-17	5.277181061230193e-16	2.978397841331227e-20
92600000	0.0011507764665602581	-1.980374200552249e-19	-3.6083662868386763e-22	1.4207115475774773e-13	1.6980717384524762e-14	0.00769844706657153	-9.268978071015655e-22	6.2869277095699345e-15	1.7537054673925073e-17	5.277181061230193e-16	2.978397841331227e-20
92700000	0.0011507764665602581	-1.980374200552249e-19	-3.6083662868386763e-22	1.4207115475774773e-13	1.6980717384524762e-14	0.00769844706657153	-9.26368433769279e-22	6.2869277095699345e-15	1.7537054673925073e-17	5.277181061230193e-16	2.978397841331227e-20
92800000	0.0011507764665602581	-1.980374200552249e-19	-3.6083662868386763e-22	1.4207115475774773e-13	1.6980717384524762e-14	0.00769844706657153	-9.258390604369924e-22	6.2869277095699345e-15	1.7537054673925073e-17	5.277181061230193e-16	2.978397841331227e-20
92900000	0.0011507764665602581	-1.980374200552249e-19	-3.6083662868386763e-22	1.4207115475774773e-13	1.6980717384524762e-14	0.00769844706657153	-9.253096871047058e-22	6.2869277095699345e-15	1.7537054673925073e-17	5.277181061230193e-16	2.978397841331227e-20
93000000	0.0011507764665602581	-1.980374200552249e-19	-3.6083662868386763e-22	1.4207115475774773e-13	1.6980717384524762e-14	0.00769844706657153	-9.247803137724195e-22	6.2869277095699345e-15	1.7537054673925073e-17	5.277181061230193e-16	2.978397841331227e-20
93100000	0.0011507764665602581	-1.980374200552249e-19	-3.6083662868386763e-22	1.4207115475774773e-13	1.6980717384524762e-14	0.00769844706657153	-9.242509404401329e-22	6.2869277095699345e-15	1.7537054673925073e-17	5.277181061230193e-16	2.978397841331227e-20
93200000	0.0011507764665602581	-1.980374200552249e-19	-3.6083662868386763e-22	1.4207115475774773e-13	1.6980717384524762e-14	0.00769844706657153	-9.237215671078463e-22	6.2869277095699345e-15	1.7537054673925073e-17	5.277181061230193e-16	2.978397841331227e-20
93300000	0.0011507764665602581	-1.980374200552249e-19	-3.6083662868386763e-22	1.4207115475774773e-13	1.6980717384524762e-14	0.00769844706657153	-9.231921937755598e-22	6.2869277095699345e-15	1.7537054673925073e-17	5.277181061230193e-16	2.978397841331227e-20
93400000	0.0011507764665602581	-1.980374200552249e-19	-3.6083662868386763e-22	1.4207115475774773e-13	1.6980717384524762e-14	0.00769844706657153	-9.226628204432732e-22	6.2869277095699345e-15	1.7537054673925073e-17	5.277181061230193e-16	2.978397841331227e-20
93500000	0.0011507764665602581	-1.980374200552249e-19	-3.6083662868386763e-22	1.4207115475774773e-13	1.6980717384524762e-14	0.00769844706657153	-9.221334471109868e-22	6.2869277095699345e-15	1.7537054673925073e-17	5.277181061230193e-16	2.978397841331227e-20
93600000	0.0011507764665602581	-1.980374200552249e-19	-3.6083662868386763e-22	1.4207115475774773e-13	1.6980717384524762e-14	0.00769844706657153	-9.216040737787003e-22	6.2869277095699345e-15	1.7537054673925073e-17	5.277181061230193e-16	2.978397841331227e-20
93700000	0.0011507764665602581	-1.980374200552249e-19	-3.6083662868386763e-22	1.4207115475774773e-13	1.6980717384524762e-14	0.00769844706657153	-9.210747004464137e-22	6.2869277095699345e-15	1.7537054673925073e-17	5.277181061230193e-16	2.978397841331227e-20
93800000	0.0011507764665602581	-1.980374200552249e-19	-3.6083662868386763e-22	1.4207115475774773e-13	1.6980717384524762e-14	0.00769844706657153	-9.205453271141271e-22	6.2869277095699345e-15	1.7537054673925073e-17	5.277181061230193e-16	2.978397841331227e-20
93900000	0.0011507764665602581	-1.980374200552249e-19	-3.6083662868386763e-22	1.4207115475774773e-13	1.6980717384524762e-14	0.00769844706657153	-9.200159537818406e-22	6.2869277095699345e-15	1.7537054673925073e-17	5.277181061230193e-16	2.978397841331227e-20
94000000	0.0011507764665602581	-1.980374200552249e-19	-3.6083662868386763e-22	1.4207115475774773e-13	1.6980717384524762e-14	0.00769844706657153	-9.19486580449554e-22	6.2869277095699345e-15	1.7537054673925073e-17	5.277181061230193e-16	2.978397841331227e-20
94100000	0.0011507764665602581	-1.980374200552249e-19	-3.6083662868386763e-22	1.4207115475774773e-13	1.6980717384524762e-14	0.00769844706657153	-9.189572071172676e-22	6.2869277095699345e-15	1.7537054673925073e-17	5.277181061230193e-16	2.978397841331227e-20
94200000	0.0011507764665602581	-1.980374200552249e-19	-3.6083662868386763e-22	1.4207115475774773e-13	1.6980717384524762e-14	0.00769844706657153	-9.18427833784981e-22	6.2869277095699345e-15	1.7537054673925073e-17	5.277181061230193e-16	2.978397841331227e-20
94300000	0.0011507764665602581	-1.980374200552249e-19	-3.6083662868386763e-22	1.4207115475774773e-13	1.6980717384524762e-14	0.00769844706657153	-9.178984604526945e-22	6.2869277095699345e-15	1.7537054673925073e-17	5.277181061230193e-16	2.978397841331227e-20
94400000	0.0011507764665602581	-1.980374200552249e-19	-3.6083662868386763e-22	1.4207115475774773e-13	1.6980717384524762e-14	0.00769844706657153	-9.17369087120408e-22	6.2869277095699345e-15	1.7537054673925073e-17	5.277181061230193e-16	2.978397841331227e-20
94500000	0.0011507764665602581	-1.980374200552249e-19	-3.6083662868386763e-22	1.4207115475774773e-13	1.6980717384524762e-14	0.00769844706657153	-9.168397137881214e-22	6.2869277095699345e-15	1.7537054673925073e-17	5.277181061230193e-16	2.978397841331227e-20
94600000	0.0011507764665602581	-1.980374200552249e-19	-3.6083662868386763e-22	1.4207115475774773e-13	1.6980717384524762e-14	0.00769844706657153	-9.16310340455835e-22	6.2869277095699345e-15	1.7537054673925073e-17	5.277181061230193e-16	2.978397841331227e-20
94700000	0.0011507764665602581	-1.980374200552249e-19	-3.6083662868386763e-22	1.4207115475774773e-13	1.6980717384524762e-14	0.00769844706657153	-9.157809671235485e-22	6.2869277095699345e-15	1.7537054673925073e-17	5.277181061230193e-16	2.978397841331227e-20
94800000	0.0011507764665602581	-1.980374200552249e-19	-3.6083662868386763e-22	1.4207115475774773e-13	1.6980717384524762e-14	0.00769844706657153	-9.152515937912619e-22	6.2869277095699345e-15	1.7537054673925073e-17	5.277181061230193e-16	2.978397841331227e-20
94900000	0.0011507764665602581	-1.980374200552249e-19	-3.6083662868386763e-22	1.4207115475774773e-13	1.6980717384524762e-14	0.00769844706657153	-9.147222204589753e-22	6.2869277095699345e-15	1.7537054673925073e-17	5.277181061230193e-16	2.978397841331227e-20
95000000	0.0011507764665602581	-1.980374200552249e-19	-3.6083662868386763e-22	1.4207115475774773e-13	1.6980717384524762e-14	0.00769844706657153	-9.141928471266888e-22	6.2869277095699345e-15	1.7537054673925073e-17	5.277181061230193e-16	2.978397841331227e-20
95100000	0.0011507764665602581	-1.980374200552249e-19	-3.6083662868386763e-22	1.4207115475774773e-13	1.6980717384524762e-14	0.00769844706657153	-9.136634737944024e-22	6.2869277095699345e-15	1.7537054673925073e-17	5.277181061230193e-16	2.978397841331227e-20
95200000	0.0011507764665602581	-1.980374200552249e-19	-3.6083662868386763e-22	1.4207115475774773e-13	1.6980717384524762e-14	0.00769844706657153	-9.131341004621158e-22	6.2869277095699345e-15	1.7537054673925073e-17	5.277181061230193e-16	2.978397841331227e-20
95300000	0.0011507764665602581	-1.980374200552249e-19	-3.6083662868386763e-22	1.4207115475774773e-13	1.6980717384524762e-14	0.00769844706657153	-9.126047271298293e-22	6.2869277095699345e-15	1.7537054673925073e-17	5.277181061230193e-16	2.978397841331227e-20
95400000	0.0011507764665602581	-1.980374200552249e-19	-3.6083662868386763e-22	1.4207115475774773e-13	1.6980717384524762e-14	0.00769844706657153	-9.120753537975427e-22	6.2869277095699345e-15	1.7537054673925073e-17	5.277181061230193e-16	2.978397841331227e-20
95500000	0.0011507764665602581	-1.980374200552249e-19	-3.6083662868386763e-22	1.4207115475774773e-13	1.6980717384524762e-14	0.00769844706657153	-9.115459804652561e-22	6.2869277095699345e-15	1.7537054673925073e-17	5.277181061230193e-16	2.978397841331227e-20
95600000	0.0011507764665602581	-1.980374200552249e-19	-3.6083662868386763e-22	1.4207115475774773e-13	1.6980717384524762e-14	0.00769844706657153	-9.110166071329698e-22	6.2869277095699345e-15	1.7537054673925073e-17	5.277181061230193e-16	2.978397841331227e-20
95700000	0.0011507764665602581	-1.980374200552249e-19	-3.6083662868386763e-22	1.4207115475774773e-13	1.6980717384524762e-14	0.00769844706657153	-9.104872338006832e-22	6.2869277095699345e-15	1.7537054673925073e-17	5.277181061230193e-16	2.978397841331227e-20
95800000	0.0011507764665602581	-1.980374200552249e-19	-3.6083662868386763e-22	1.4207115475774773e-13	1.6980717384524762e-14	0.00769844706657153	-9.099578604683966e-22	6.2869277095699345e-15	1.7537054673925073e-17	5.277181061230193e-16	2.978397841331227e-20
95900000	0.0011507764665602581	-1.980374200552249e-19	-3.6083662868386763e-22	1.4207115475774773e-13	1.6980717384524762e-14	0.00769844706657153	-9.0942848713611e-22	6.2869277095699345e-15	1.7537054673925073e-17	5.277181061230193e-16	2.978397841331227e-20
96000000	0.0011507764665602581	-1.980374200552249e-19	-3.6083662868386763e-22	1.4207115475774773e-13	1.6980717384524762e-14	0.00769844706657153	-9.088991138038235e-22	6.2869277095699345e-15	1.7537054673925073e-17	5.277181061230193e-16	2.978397841331227e-20
96100000	0.0011507764665602581	-1.980374200552249e-19	-3.6083662868386763e-22	1.4207115475774773e-13	1.6980717384524762e-14	0.00769844706657153	-9.083697404715371e-22	6.2869277095699345e-15	1.7537054673925073e-17	5.277181061230193e-16	2.978397841331227e-20
96200000	0.0011507764665602581	-1.980374200552249e-19	-3.6083662868386763e-22	1.4207115475774773e-13	1.6980717384524762e-14	0.00769844706657153	-9.078403671392506e-22	6.2869277095699345e-15	1.7537054673925073e-17	5.277181061230193e-16	2.978397841331227e-20
96300000	0.0011507764665602581	-1.980374200552249e-19	-3.6083662868386763e-22	1.4207115475774773e-13	1.6980717384524762e-14	0.00769844706657153	-9.07310993806964e-22	6.2869277095699345e-15	1.7537054673925073e-17	5.277181061230193e-16	2.978397841331227e-20
96400000	0.0011507764665602581	-1.980374200552249e-19	-3.6083662868386763e-22	1.4207115475774773e-13	1.6980717384524762e-14	0.00769844706657153	-9.067816204746775e-22	6.2869277095699345e-15	1.7537054673925073e-17	5.277181061230193e-16	2.978397841331227e-20
96500000	0.0011507764665602581	-1.980374200552249e-19	-3.6083662868386763e-22	1.4207115475774773e-13	1.6980717384524762e-14	0.00769844706657153	-9.062522471423909e-22	6.2869277095699345e-15	1.7537054673925073e-17	5.277181061230193e-16	2.978397841331227e-20
96600000	0.0011507764665602581	-1.980374200552249e-19	-3.6083662868386763e-22	1.4207115475774773e-13	1.6980717384524762e-14	0.00769844706657153	-9.057228738101043e-22	6.2869277095699345e-15	1.7537054673925073e-17	5.277181061230193e-16	2.978397841331227e-20
96700000	0.0011507764665602581	-1.980374200552249e-19	-3.6083662868386763e-22	1.4207115475774773e-13	1.6980717384524762e-14	0.00769844706657153	-9.05193500477818e-22	6.2869277095699345e-15	1.7537054673925076e-17	5.277181061230193e-16	2.978397841331227e-20
96800000	0.0011507764665602581	-1.980374200552249e-19	-3.6083662868386763e-22	1.4207115475774773e-13	1.6980717384524762e-14	0.00769844706657153	-9.046641271455314e-22	6.2869277095699345e-15	1.7537054673925076e-17	5.277181061230193e-16	2.978397841331227e-20
96900000	0.0011507764665602581	-1.980374200552249e-19	-3.6083662868386763e-22	1.4207115475774773e-13	1.6980717384524762e-14	0.00769844706657153	-9.041347538132448e-22	6.2869277095699345e-15	1.7537054673925076e-17	5.277181061230193e-16	2.978397841331227e-20
97000000	0.0011507764665602581	-1.980374200552249e-19	-3.6083662868386763e-22	1.4207115475774773e-13	1.6980717384524762e-14	0.00769844706657153	-9.036053804809583e-22	6.2869277095699345e-15	1.7537054673925076e-17	5.277181061230193e-16	2.978397841331227e-20
97100000	0.0011507764665602581	-1.980374200552249e-19	-3.6083662868386763e-22	1.4207115475774773e-13	1.6980717384524762e-14	0.00769844706657153	-9.030760071486717e-22	6.2869277095699345e-15	1.7537054673925076e-17	5.277181061230193e-16	2.978397841331227e-20
97200000	0.0011507764665602581	-1.980374200552249e-19	-3.6083662868386763e-22	1.4207115475774773e-13	1.6980717384524762e-14	0.00769844706657153	-9.025466338163853e-22	6.2869277095699345e-15	1.7537054673925076e-17	5.277181061230193e-16	2.978397841331227e-20
97300000	0.0011507764665602581	-1.980374200552249e-19	-3.6083662868386763e-22	1.4207115475774773e-13	1.6980717384524762e-14	0.007698447066571529	-9.020172604840988e-22	6.2869277095699345e-15	1.7537054673925076e-17	5.277181061230193e-16	2.978397841331227e-20
97400000	0.0011507764665602581	-1.980374200552249e-19	-3.6083662868386763e-22	1.4207115475774773e-13	1.6980717384524762e-14	0.007698447066571529	-9.014878871518122e-22	6.2869277095699345e-15	1.7537054673925076e-17	5.277181061230192e-16	2.978397841331227e-20
97500000	0.001150776466560258	-1.980374200552249e-19	-3.6083662868386763e-22	1.4207115475774773e-13	1.6980717384524762e-14	0.007698447066571529	-9.009585138195256e-22	6.2869277095699345e-15	1.7537054673925076e-17	5.277181061230192e-16	2.978397841331227e-20
97600000	0.001150776466560258	-1.980374200552249e-19	-3.6083662868386763e-22	1.4207115475774773e-13	1.6980717384524762e-14	0.007698447066571529	-9.00429140487239e-22	6.2869277095699345e-15	1.7537054673925076e-17	5.277181061230192e-16	2.978397841331227e-20
97700000	0.001150776466560258	-1.980374200552249e-19	-3.6083662868386763e-22	1.4207115475774773e-13	1.6980717384524762e-14	0.007698447066571529	-8.998997671549527e-22	6.2869277095699345e-15	1.7537054673925076e-17	5.277181061230192e-16	2.978397841331227e-20
97800000	0.001150776466560258	-1.980374200552249e-19	-3.6083662868386763e-22	1.4207115475774773e-13	1.698071738452476e-14	0.007698447066571529	-8.993703938226661e-22	6.2869277095699345e-15	1.7537054673925076e-17	5.277181061230192e-16	2.978397841331227e-20
97900000	0.001150776466560258	-1.980374200552249e-19	-3.6083662868386763e-22	1.4207115475774773e-13	1.698071738452476e-14	0.007698447066571529	-8.988410204903796e-22	6.2869277095699345e-15	1.7537054673925076e-17	5.277181061230192e-16	2.978397841331226e-20
98000000	0.001150776466560258	-1.980374200552249e-19	-3.6083662868386763e-22	1.4207115475774773e-13	1.698071738452476e-14	0.007698447066571529	-8.98311647158093e-22	6.286927709569934e-15	1.7537054673925076e-17	5.277181061230192e-16	2.978397841331226e-20
98100000	0.001150776466560258	-1.980374200552249e-19	-3.6083662868386763e-22	1.4207115475774773e-13	1.698071738452476e-14	0.007698447066571529	-8.977822738258065e-22	6.286927709569934e-15	1.7537054673925076e-17	5.277181061230192e-16	2.978397841331226e-20
98200000	0.001150776466560258	-1.980374200552249e-19	-3.6083662868386763e-22	1.4207115475774773e-13	1.698071738452476e-14	0.007698447066571529	-8.9725290049352e-22	6.286927709569934e-15	1.7537054673925076e-17	5.277181061230192e-16	2.978397841331226e-20
98300000	0.001150776466560258	-1.980374200552249e-19	-3.6083662868386763e-22	1.4207115475774773e-13	1.698071738452476e-14	0.007698447066571529	-8.967235271612335e-22	6.286927709569934e-15	1.7537054673925076e-17	5.277181061230192e-16	2.978397841331226e-20
98400000	0.001150776466560258	-1.980374200552249e-19	-3.6083662868386763e-22	1.4207115475774773e-13	1.698071738452476e-14	0.007698447066571529	-8.96194153828947e-22	6.286927709569934e-15	1.7537054673925076e-17	5.277181061230192e-16	2.978397841331226e-20
98500000	0.001150776466560258	-1.980374200552249e-19	-3.6083662868386763e-22	1.4207115475774773e-13	1.698071738452476e-14	0.007698447066571529	-8.956647804966604e-22	6.286927709569934e-15	1.7537054673925076e-17	5.277181061230192e-16	2.978397841331226e-20
98600000	0.001150776466560258	-1.980374200552249e-19	-3.6083662868386763e-22	1.4207115475774773e-13	1.698071738452476e-14	0.007698447066571529	-8.951354071643738e-22	6.286927709569934e-15	1.7537054673925076e-17	5.277181061230192e-16	2.978397841331226e-20
98700000	0.001150776466560258	-1.980374200552249e-19	-3.6083662868386763e-22	1.4207115475774773e-13	1.698071738452476e-14	0.007698447066571529	-8.946060338320873e-22	6.286927709569934e-15	1.7537054673925076e-17	5.277181061230192e-16	2.978397841331226e-20
98800000	0.001150776466560258	-1.980374200552249e-19	-3.6083662868386763e-22	1.4207115475774773e-13	1.698071738452476e-14	0.007698447066571529	-8.940766604998009e-22	6.286927709569934e-15	1.7537054673925076e-17	5.277181061230192e-16	2.978397841331226e-20
98900000	0.001150776466560258	-1.980374200552249e-19	-3.6083662868386763e-22	1.4207115475774773e-13	1.698071738452476e-14	0.007698447066571529	-8.935472871675143e-22	6.286927709569934e-15	1.7537054673925076e-17	5.277181061230192e-16	2.978397841331226e-20
99000000	0.001150776466560258	-1.980374200552249e-19	-3.6083662868386763e-22	1.4207115475774773e-13	1.698071738452476e-14	0.007698447066571529	-8.930179138352278e-22	6.286927709569934e-15	1.7537054673925076e-17	5.277181061230192e-16	2.978397841331226e-20
99100000	0.001150776466560258	-1.980374200552249e-19	-3.6083662868386763e-22	1.4207115475774773e-13	1.698071738452476e-14	0.007698447066571529	-8.924885405029412e-22	6.286927709569934e-15	1.7537054673925076e-17	5.277181061230192e-16	2.978397841331226e-20
99200000	0.001150776466560258	-1.980374200552249e-19	-3.6083662868386763e-22	1.4207115475774773e-13	1.698071738452476e-14	0.007698447066571529	-8.919591671706546e-22	6.286927709569934e-15	1.7537054673925076e-17	5.277181061230192e-16	2.978397841331226e-20
99300000	0.001150776466560258	-1.980374200552249e-19	-3.6083662868386763e-22	1.4207115475774773e-13	1.698071738452476e-14	0.007698447066571529	-8.914297938383683e-22	6.286927709569934e-15	1.7537054673925076e-17	5.277181061230192e-16	2.978397841331226e-20
99400000	0.001150776466560258	-1.980374200552249e-19	-3.6083662868386763e-22	1.4207115475774773e-13	1.698071738452476e-14	0.007698447066571529	-8.909004205060817e-22	6.286927709569934e-15	1.7537054673925076e-17	5.277181061230192e-16	2.978397841331226e-20
99500000	0.001150776466560258	-1.980374200552249e-19	-3.6083662868386763e-22	1.4207115475774773e-13	1.698071738452476e-14	0.007698447066571529	-8.903710471737951e-22	6.286927709569934e-15	1.7537054673925076e-17	5.277181061230192e-16	2.978397841331226e-20
99600000	0.001150776466560258	-1.980374200552249e-19	-3.6083662868386763e-22	1.4207115475774773e-13	1.698071738452476e-14	0.007698447066571529	-8.898416738415086e-22	6.286927709569934e-15	1.7537054673925076e-17	5.277181061230192e-16	2.978397841331226e-20
99700000	0.001150776466560258	-1.980374200552249e-19	-3.6083662868386763e-22	1.4207115475774773e-13	1.698071738452476e-14	0.007698447066571529	-8.89312300509222e-22	6.286927709569934e-15	1.7537054673925076e-17	5.277181061230192e-16	2.978397841331226e-20
99800000	0.001150776466560258	-1.980374200552249e-19	-3.6083662868386763e-22	1.4207115475774773e-13	1.698071738452476e-14	0.007698447066571529	-8.887829271769356e-22	6.286927709569934e-15	1.7537054673925076e-17	5.277181061230192e-16	2.978397841331226e-20
99900000	0.001150776466560258	-1.980374200552249e-19	-3.6083662868386763e-22	1.4207115475774773e-13	1.698071738452476e-14	0.007698447066571529	-8.88253553844649e-22	6.286927709569934e-15	1.7537054673925076e-17	5.277181061230192e-16	2.978397841331226e-20
100000000	0.001150776466560258	-1.980374200552249e-19	-3.6083662868386763e-22	1.4207115475774773e-13	1.698071738452476e-14	0.007698447066571529	-8.877241805123625e-22	6.286927709569934e-15	1.7537054673925076e-17	5.277181061230192e-16	2.978397841331226e-20
