# Supplementary material for: Thermodynamics Underpinning the Microbial Community‐Level Nitrogen Energy Metabolism
Source: Environ Microbiol. 2025 Feb 16;27(2):e70055. doi: 10.1111/1462-2920.70055 (PMC11830459; doi:10.1111/1462-2920.70055)
Supplement: Supplementary file 1 — Data S1. [file EMI-27-e70055-s001.zip › SI/Nnetwork/Results/kdef_-10/Iin_-5/p_0.2/O2_-7.4_H_-4.5.csv]

time	N2	N2H4	N2H5	N2O	NH2OH	NH3	NH3OH	NH4	NO	NO2	NO3
0	0.00001	0.00001	0.00001	0.00001	0.00001	0.00001	0.00001	0.00001	0.00001	0.00001	0.00001
100000	0.004968159729784346	1.955889295758395e-49	1.5020293840848436e-60	9.940915086270553e-11	5.595140978962686e-15	0.00006368034129151327	-2.9927487810639564e-20	1.6445265683086657e-14	2.7584701581338744e-14	2.6642644982534435e-13	5.441683552526426e-15
200000	0.004968159729784346	1.9558892957583946e-49	1.502029384084959e-60	9.940915086270553e-11	5.595140979002312e-15	0.00006368034129151327	-2.986914214562802e-20	1.6445265692570696e-14	2.7584701581338744e-14	2.664264498264685e-13	5.441683552526426e-15
300000	0.004968159729784346	1.9558892957583953e-49	1.5020293840849608e-60	9.940915086270555e-11	5.5951409790028856e-15	0.00006368034129151327	-2.981079648061633e-20	1.6445265692708043e-14	2.7584701581338744e-14	2.6642644982648395e-13	5.441683552526425e-15
400000	0.004968159729784346	1.955889295758396e-49	1.5020293840849608e-60	9.940915086270556e-11	5.595140979002844e-15	0.00006368034129151327	-2.9752450815604645e-20	1.644526569269804e-14	2.7584701581338744e-14	2.664264498264829e-13	5.441683552526423e-15
500000	0.004968159729784346	1.9558892957583965e-49	1.5020293840849608e-60	9.940915086270557e-11	5.5951409790028225e-15	0.00006368034129151327	-2.969410515059295e-20	1.6445265692692853e-14	2.7584701581338744e-14	2.6642644982648233e-13	5.441683552526422e-15
600000	0.004968159729784346	1.9558892957583965e-49	1.5020293840849608e-60	9.940915086270557e-11	5.595140979002816e-15	0.00006368034129151327	-2.9635759485581263e-20	1.6445265692691528e-14	2.7584701581338744e-14	2.6642644982648223e-13	5.441683552526422e-15
700000	0.004968159729784346	1.9558892957583965e-49	1.5020293840849608e-60	9.940915086270557e-11	5.595140979002823e-15	0.00006368034129151327	-2.9577413820569575e-20	1.6445265692693102e-14	2.7584701581338744e-14	2.664264498264824e-13	5.441683552526422e-15
800000	0.004968159729784346	1.9558892957583965e-49	1.5020293840849608e-60	9.940915086270557e-11	5.595140979002838e-15	0.00006368034129151327	-2.951906815555789e-20	1.6445265692696624e-14	2.7584701581338744e-14	2.6642644982648274e-13	5.441683552526423e-15
900000	0.004968159729784346	1.955889295758396e-49	1.5020293840849608e-60	9.940915086270556e-11	5.595140979002857e-15	0.00006368034129151327	-2.94607224905462e-20	1.644526569270113e-14	2.7584701581338744e-14	2.664264498264832e-13	5.441683552526423e-15
1000000	0.004968159729784346	1.9558892957583957e-49	1.5020293840849608e-60	9.940915086270556e-11	5.595140979002876e-15	0.00006368034129151327	-2.9402376825534506e-20	1.644526569270566e-14	2.7584701581338747e-14	2.6642644982648365e-13	5.441683552526424e-15
1100000	0.004968159729784346	1.9558892957583957e-49	1.5020293840849608e-60	9.940915086270555e-11	5.595140979002891e-15	0.00006368034129151327	-2.934403116052282e-20	1.644526569270926e-14	2.7584701581338747e-14	2.6642644982648405e-13	5.441683552526425e-15
1200000	0.004968159729784346	1.9558892957583957e-49	1.5020293840849608e-60	9.940915086270555e-11	5.595140979002898e-15	0.00006368034129151327	-2.928568549551113e-20	1.6445265692710975e-14	2.7584701581338747e-14	2.664264498264842e-13	5.441683552526425e-15
1300000	0.004968159729784346	1.9558892957583957e-49	1.5020293840849608e-60	9.940915086270555e-11	5.595140979002898e-15	0.00006368034129151327	-2.922733983049944e-20	1.6445265692711e-14	2.7584701581338747e-14	2.664264498264842e-13	5.441683552526425e-15
1400000	0.004968159729784346	1.9558892957583957e-49	1.5020293840849608e-60	9.940915086270555e-11	5.595140979002898e-15	0.00006368034129151327	-2.916899416548775e-20	1.644526569271099e-14	2.7584701581338747e-14	2.664264498264842e-13	5.441683552526425e-15
1500000	0.004968159729784346	1.9558892957583957e-49	1.5020293840849608e-60	9.940915086270555e-11	5.595140979002898e-15	0.00006368034129151327	-2.911064850047606e-20	1.6445265692710987e-14	2.7584701581338747e-14	2.664264498264842e-13	5.441683552526425e-15
1600000	0.004968159729784346	1.9558892957583957e-49	1.5020293840849608e-60	9.940915086270555e-11	5.595140979002898e-15	0.00006368034129151327	-2.905230283546437e-20	1.644526569271099e-14	2.7584701581338747e-14	2.664264498264842e-13	5.441683552526425e-15
1700000	0.004968159729784346	1.9558892957583957e-49	1.5020293840849608e-60	9.940915086270555e-11	5.595140979002898e-15	0.00006368034129151327	-2.8993957170452684e-20	1.6445265692710994e-14	2.7584701581338747e-14	2.664264498264842e-13	5.441683552526425e-15
1800000	0.004968159729784346	1.9558892957583957e-49	1.5020293840849608e-60	9.940915086270555e-11	5.595140979002899e-15	0.00006368034129151327	-2.8935611505440996e-20	1.6445265692710997e-14	2.7584701581338744e-14	2.6642644982648425e-13	5.441683552526425e-15
1900000	0.004968159729784346	1.9558892957583957e-49	1.502029384084961e-60	9.940915086270555e-11	5.595140979002899e-15	0.00006368034129151327	-2.88772658404293e-20	1.6445265692711003e-14	2.7584701581338744e-14	2.6642644982648425e-13	5.441683552526425e-15
2000000	0.004968159729784346	1.9558892957583957e-49	1.502029384084961e-60	9.940915086270555e-11	5.595140979002899e-15	0.00006368034129151327	-2.8818920175417615e-20	1.6445265692711006e-14	2.7584701581338744e-14	2.6642644982648425e-13	5.441683552526425e-15
2100000	0.004968159729784346	1.9558892957583957e-49	1.502029384084961e-60	9.940915086270555e-11	5.595140979002899e-15	0.00006368034129151327	-2.8760574510405927e-20	1.644526569271101e-14	2.7584701581338744e-14	2.6642644982648425e-13	5.441683552526425e-15
2200000	0.004968159729784346	1.9558892957583957e-49	1.502029384084961e-60	9.940915086270555e-11	5.595140979002899e-15	0.00006368034129151327	-2.870222884539424e-20	1.644526569271101e-14	2.7584701581338744e-14	2.6642644982648425e-13	5.441683552526425e-15
2300000	0.004968159729784346	1.9558892957583957e-49	1.502029384084961e-60	9.940915086270555e-11	5.595140979002899e-15	0.00006368034129151327	-2.864388318038255e-20	1.644526569271101e-14	2.7584701581338744e-14	2.6642644982648425e-13	5.441683552526425e-15
2400000	0.004968159729784346	1.9558892957583957e-49	1.502029384084961e-60	9.940915086270555e-11	5.595140979002899e-15	0.00006368034129151327	-2.8585537515370857e-20	1.644526569271101e-14	2.7584701581338744e-14	2.6642644982648425e-13	5.441683552526425e-15
2500000	0.004968159729784346	1.9558892957583957e-49	1.502029384084961e-60	9.940915086270555e-11	5.595140979002899e-15	0.00006368034129151327	-2.852719185035917e-20	1.644526569271101e-14	2.7584701581338744e-14	2.6642644982648425e-13	5.441683552526425e-15
2600000	0.004968159729784346	1.9558892957583957e-49	1.5020293840849614e-60	9.940915086270555e-11	5.595140979002899e-15	0.00006368034129151327	-2.846884618534748e-20	1.644526569271101e-14	2.7584701581338744e-14	2.6642644982648425e-13	5.441683552526425e-15
2700000	0.004968159729784346	1.9558892957583957e-49	1.5020293840849614e-60	9.940915086270555e-11	5.595140979002899e-15	0.00006368034129151327	-2.8410500520335793e-20	1.644526569271101e-14	2.7584701581338744e-14	2.6642644982648425e-13	5.441683552526425e-15
2800000	0.004968159729784346	1.9558892957583957e-49	1.5020293840849614e-60	9.940915086270555e-11	5.595140979002899e-15	0.00006368034129151327	-2.8352154855324105e-20	1.644526569271101e-14	2.7584701581338744e-14	2.6642644982648425e-13	5.441683552526425e-15
2900000	0.004968159729784346	1.9558892957583957e-49	1.5020293840849614e-60	9.940915086270555e-11	5.595140979002899e-15	0.00006368034129151327	-2.829380919031241e-20	1.644526569271101e-14	2.7584701581338744e-14	2.6642644982648425e-13	5.441683552526425e-15
3000000	0.004968159729784346	1.9558892957583957e-49	1.5020293840849614e-60	9.940915086270555e-11	5.595140979002899e-15	0.00006368034129151327	-2.8235463525300724e-20	1.644526569271101e-14	2.7584701581338744e-14	2.6642644982648425e-13	5.441683552526425e-15
3100000	0.004968159729784346	1.9558892957583957e-49	1.5020293840849614e-60	9.940915086270555e-11	5.595140979002899e-15	0.00006368034129151327	-2.8177117860289036e-20	1.644526569271101e-14	2.7584701581338744e-14	2.6642644982648425e-13	5.441683552526425e-15
3200000	0.004968159729784346	1.9558892957583957e-49	1.5020293840849614e-60	9.940915086270555e-11	5.595140979002899e-15	0.00006368034129151327	-2.811877219527735e-20	1.644526569271101e-14	2.7584701581338744e-14	2.6642644982648425e-13	5.441683552526425e-15
3300000	0.004968159729784346	1.9558892957583957e-49	1.5020293840849614e-60	9.940915086270555e-11	5.595140979002899e-15	0.00006368034129151327	-2.8060426530265654e-20	1.644526569271101e-14	2.7584701581338744e-14	2.6642644982648425e-13	5.441683552526425e-15
3400000	0.004968159729784346	1.955889295758396e-49	1.5020293840849614e-60	9.940915086270555e-11	5.595140979002899e-15	0.00006368034129151327	-2.8002080865253966e-20	1.644526569271101e-14	2.7584701581338744e-14	2.6642644982648425e-13	5.441683552526425e-15
3500000	0.004968159729784346	1.955889295758396e-49	1.5020293840849614e-60	9.940915086270555e-11	5.595140979002899e-15	0.00006368034129151328	-2.794373520024228e-20	1.644526569271101e-14	2.7584701581338744e-14	2.6642644982648425e-13	5.441683552526425e-15
3600000	0.004968159729784346	1.955889295758396e-49	1.5020293840849614e-60	9.940915086270555e-11	5.595140979002899e-15	0.00006368034129151328	-2.788538953523059e-20	1.644526569271101e-14	2.7584701581338744e-14	2.6642644982648425e-13	5.441683552526425e-15
3700000	0.004968159729784346	1.955889295758396e-49	1.5020293840849614e-60	9.940915086270555e-11	5.595140979002899e-15	0.00006368034129151328	-2.78270438702189e-20	1.644526569271101e-14	2.7584701581338744e-14	2.6642644982648425e-13	5.441683552526425e-15
3800000	0.004968159729784346	1.955889295758396e-49	1.5020293840849614e-60	9.940915086270555e-11	5.595140979002899e-15	0.00006368034129151328	-2.776869820520721e-20	1.644526569271101e-14	2.7584701581338744e-14	2.6642644982648425e-13	5.441683552526425e-15
3900000	0.004968159729784346	1.955889295758396e-49	1.5020293840849616e-60	9.940915086270555e-11	5.595140979002899e-15	0.00006368034129151328	-2.771035254019552e-20	1.644526569271101e-14	2.7584701581338744e-14	2.6642644982648425e-13	5.441683552526425e-15
4000000	0.004968159729784346	1.955889295758396e-49	1.5020293840849616e-60	9.940915086270555e-11	5.595140979002899e-15	0.00006368034129151328	-2.765200687518383e-20	1.644526569271101e-14	2.7584701581338744e-14	2.6642644982648425e-13	5.441683552526425e-15
4100000	0.004968159729784346	1.955889295758396e-49	1.5020293840849616e-60	9.940915086270555e-11	5.595140979002899e-15	0.00006368034129151328	-2.7593661210172145e-20	1.644526569271101e-14	2.7584701581338744e-14	2.6642644982648425e-13	5.441683552526425e-15
4200000	0.004968159729784346	1.955889295758396e-49	1.5020293840849616e-60	9.940915086270555e-11	5.595140979002899e-15	0.00006368034129151328	-2.753531554516045e-20	1.644526569271101e-14	2.7584701581338744e-14	2.6642644982648425e-13	5.441683552526425e-15
4300000	0.004968159729784346	1.955889295758396e-49	1.5020293840849616e-60	9.940915086270555e-11	5.595140979002899e-15	0.00006368034129151328	-2.747696988014876e-20	1.644526569271101e-14	2.7584701581338744e-14	2.6642644982648425e-13	5.441683552526425e-15
4400000	0.004968159729784346	1.955889295758396e-49	1.5020293840849616e-60	9.940915086270555e-11	5.595140979002899e-15	0.00006368034129151328	-2.7418624215137075e-20	1.644526569271101e-14	2.7584701581338744e-14	2.6642644982648425e-13	5.441683552526425e-15
4500000	0.004968159729784346	1.955889295758396e-49	1.5020293840849616e-60	9.940915086270555e-11	5.595140979002899e-15	0.00006368034129151328	-2.7360278550125387e-20	1.644526569271101e-14	2.7584701581338744e-14	2.6642644982648425e-13	5.441683552526425e-15
4600000	0.004968159729784346	1.955889295758396e-49	1.5020293840849616e-60	9.940915086270555e-11	5.595140979002899e-15	0.00006368034129151328	-2.73019328851137e-20	1.644526569271101e-14	2.7584701581338744e-14	2.6642644982648425e-13	5.441683552526425e-15
4700000	0.004968159729784346	1.955889295758396e-49	1.5020293840849616e-60	9.940915086270555e-11	5.595140979002899e-15	0.00006368034129151328	-2.724358722010201e-20	1.644526569271101e-14	2.7584701581338744e-14	2.6642644982648425e-13	5.441683552526425e-15
4800000	0.004968159729784346	1.955889295758396e-49	1.5020293840849616e-60	9.940915086270555e-11	5.595140979002899e-15	0.00006368034129151328	-2.718524155509032e-20	1.644526569271101e-14	2.7584701581338744e-14	2.6642644982648425e-13	5.441683552526425e-15
4900000	0.004968159729784346	1.955889295758396e-49	1.5020293840849616e-60	9.940915086270555e-11	5.595140979002899e-15	0.00006368034129151328	-2.712689589007863e-20	1.644526569271101e-14	2.7584701581338744e-14	2.6642644982648425e-13	5.441683552526425e-15
5000000	0.004968159729784346	1.955889295758396e-49	1.5020293840849616e-60	9.940915086270555e-11	5.595140979002899e-15	0.00006368034129151328	-2.706855022506694e-20	1.644526569271101e-14	2.7584701581338744e-14	2.6642644982648425e-13	5.441683552526425e-15
5100000	0.004968159729784346	1.955889295758396e-49	1.5020293840849616e-60	9.940915086270555e-11	5.595140979002899e-15	0.00006368034129151328	-2.701020456005525e-20	1.644526569271101e-14	2.7584701581338744e-14	2.6642644982648425e-13	5.441683552526425e-15
5200000	0.004968159729784346	1.955889295758396e-49	1.5020293840849616e-60	9.940915086270555e-11	5.595140979002899e-15	0.00006368034129151328	-2.6951858895043563e-20	1.644526569271101e-14	2.7584701581338744e-14	2.6642644982648425e-13	5.441683552526425e-15
5300000	0.004968159729784346	1.955889295758396e-49	1.5020293840849616e-60	9.940915086270555e-11	5.595140979002899e-15	0.00006368034129151328	-2.6893513230031872e-20	1.644526569271101e-14	2.7584701581338744e-14	2.6642644982648425e-13	5.441683552526425e-15
5400000	0.004968159729784346	1.955889295758396e-49	1.5020293840849616e-60	9.940915086270555e-11	5.595140979002899e-15	0.00006368034129151328	-2.6835167565020184e-20	1.644526569271101e-14	2.7584701581338744e-14	2.6642644982648425e-13	5.441683552526425e-15
5500000	0.004968159729784346	1.955889295758396e-49	1.5020293840849616e-60	9.940915086270555e-11	5.595140979002899e-15	0.00006368034129151328	-2.6776821900008496e-20	1.644526569271101e-14	2.7584701581338744e-14	2.6642644982648425e-13	5.441683552526425e-15
5600000	0.004968159729784346	1.955889295758396e-49	1.5020293840849616e-60	9.940915086270555e-11	5.595140979002899e-15	0.00006368034129151328	-2.6718476234996805e-20	1.644526569271101e-14	2.7584701581338744e-14	2.6642644982648425e-13	5.441683552526425e-15
5700000	0.004968159729784346	1.955889295758396e-49	1.5020293840849616e-60	9.940915086270555e-11	5.595140979002899e-15	0.00006368034129151328	-2.6660130569985117e-20	1.644526569271101e-14	2.7584701581338744e-14	2.6642644982648425e-13	5.441683552526425e-15
5800000	0.004968159729784346	1.955889295758396e-49	1.5020293840849616e-60	9.940915086270555e-11	5.595140979002899e-15	0.00006368034129151328	-2.6601784904973426e-20	1.644526569271101e-14	2.7584701581338744e-14	2.6642644982648425e-13	5.441683552526425e-15
5900000	0.004968159729784346	1.955889295758396e-49	1.5020293840849616e-60	9.940915086270555e-11	5.595140979002899e-15	0.00006368034129151328	-2.6543439239961738e-20	1.644526569271101e-14	2.7584701581338744e-14	2.6642644982648425e-13	5.441683552526425e-15
6000000	0.004968159729784346	1.955889295758396e-49	1.5020293840849616e-60	9.940915086270555e-11	5.595140979002899e-15	0.00006368034129151328	-2.648509357495005e-20	1.644526569271101e-14	2.7584701581338744e-14	2.6642644982648425e-13	5.441683552526425e-15
6100000	0.004968159729784346	1.955889295758396e-49	1.5020293840849616e-60	9.940915086270555e-11	5.595140979002899e-15	0.00006368034129151328	-2.642674790993836e-20	1.644526569271101e-14	2.7584701581338744e-14	2.6642644982648425e-13	5.441683552526425e-15
6200000	0.004968159729784346	1.955889295758396e-49	1.5020293840849616e-60	9.940915086270555e-11	5.595140979002899e-15	0.00006368034129151328	-2.6368402244926672e-20	1.644526569271101e-14	2.7584701581338744e-14	2.6642644982648425e-13	5.441683552526425e-15
6300000	0.004968159729784346	1.955889295758396e-49	1.5020293840849616e-60	9.940915086270555e-11	5.595140979002899e-15	0.00006368034129151328	-2.631005657991498e-20	1.644526569271101e-14	2.7584701581338744e-14	2.6642644982648425e-13	5.441683552526425e-15
6400000	0.004968159729784346	1.955889295758396e-49	1.5020293840849614e-60	9.940915086270555e-11	5.595140979002899e-15	0.00006368034129151328	-2.6251710914903293e-20	1.644526569271101e-14	2.7584701581338744e-14	2.6642644982648425e-13	5.441683552526425e-15
6500000	0.004968159729784346	1.955889295758396e-49	1.5020293840849614e-60	9.940915086270555e-11	5.595140979002899e-15	0.00006368034129151328	-2.6193365249891602e-20	1.644526569271101e-14	2.7584701581338744e-14	2.6642644982648425e-13	5.441683552526425e-15
6600000	0.004968159729784346	1.955889295758396e-49	1.5020293840849614e-60	9.940915086270555e-11	5.595140979002899e-15	0.00006368034129151328	-2.6135019584879914e-20	1.644526569271101e-14	2.7584701581338744e-14	2.6642644982648425e-13	5.441683552526425e-15
6700000	0.004968159729784346	1.955889295758396e-49	1.5020293840849614e-60	9.940915086270555e-11	5.595140979002899e-15	0.00006368034129151328	-2.6076673919868223e-20	1.644526569271101e-14	2.7584701581338744e-14	2.6642644982648425e-13	5.441683552526425e-15
6800000	0.004968159729784346	1.955889295758396e-49	1.5020293840849614e-60	9.940915086270555e-11	5.595140979002899e-15	0.00006368034129151328	-2.6018328254856535e-20	1.644526569271101e-14	2.7584701581338744e-14	2.6642644982648425e-13	5.441683552526425e-15
6900000	0.004968159729784346	1.955889295758396e-49	1.5020293840849614e-60	9.940915086270555e-11	5.595140979002899e-15	0.00006368034129151328	-2.5959982589844847e-20	1.644526569271101e-14	2.7584701581338744e-14	2.6642644982648425e-13	5.441683552526425e-15
7000000	0.004968159729784346	1.955889295758396e-49	1.5020293840849614e-60	9.940915086270555e-11	5.595140979002899e-15	0.00006368034129151328	-2.5901636924833156e-20	1.644526569271101e-14	2.7584701581338744e-14	2.6642644982648425e-13	5.441683552526425e-15
7100000	0.004968159729784346	1.955889295758396e-49	1.5020293840849614e-60	9.940915086270555e-11	5.595140979002899e-15	0.00006368034129151328	-2.5843291259821468e-20	1.644526569271101e-14	2.7584701581338744e-14	2.6642644982648425e-13	5.441683552526425e-15
7200000	0.004968159729784346	1.955889295758396e-49	1.5020293840849614e-60	9.940915086270555e-11	5.595140979002899e-15	0.00006368034129151328	-2.5784945594809777e-20	1.644526569271101e-14	2.7584701581338744e-14	2.6642644982648425e-13	5.441683552526425e-15
7300000	0.004968159729784346	1.955889295758396e-49	1.5020293840849614e-60	9.940915086270555e-11	5.595140979002899e-15	0.00006368034129151328	-2.572659992979809e-20	1.644526569271101e-14	2.7584701581338744e-14	2.6642644982648425e-13	5.441683552526425e-15
7400000	0.004968159729784346	1.955889295758396e-49	1.5020293840849614e-60	9.940915086270555e-11	5.595140979002899e-15	0.00006368034129151328	-2.5668254264786402e-20	1.644526569271101e-14	2.7584701581338744e-14	2.6642644982648425e-13	5.441683552526425e-15
7500000	0.004968159729784346	1.955889295758396e-49	1.5020293840849614e-60	9.940915086270555e-11	5.595140979002899e-15	0.00006368034129151328	-2.560990859977471e-20	1.644526569271101e-14	2.7584701581338744e-14	2.6642644982648425e-13	5.441683552526425e-15
7600000	0.004968159729784346	1.955889295758396e-49	1.5020293840849614e-60	9.940915086270555e-11	5.595140979002899e-15	0.00006368034129151327	-2.5551562934763023e-20	1.644526569271101e-14	2.7584701581338744e-14	2.6642644982648425e-13	5.441683552526425e-15
7700000	0.004968159729784346	1.955889295758396e-49	1.5020293840849614e-60	9.940915086270555e-11	5.595140979002899e-15	0.00006368034129151327	-2.5493217269751332e-20	1.644526569271101e-14	2.7584701581338744e-14	2.6642644982648425e-13	5.441683552526425e-15
7800000	0.004968159729784346	1.955889295758396e-49	1.5020293840849614e-60	9.940915086270555e-11	5.595140979002899e-15	0.00006368034129151327	-2.5434871604739644e-20	1.644526569271101e-14	2.7584701581338744e-14	2.6642644982648425e-13	5.441683552526425e-15
7900000	0.004968159729784346	1.955889295758396e-49	1.5020293840849614e-60	9.940915086270555e-11	5.595140979002899e-15	0.00006368034129151327	-2.5376525939727953e-20	1.644526569271101e-14	2.7584701581338744e-14	2.664264498264842e-13	5.441683552526425e-15
8000000	0.004968159729784346	1.955889295758396e-49	1.5020293840849614e-60	9.940915086270555e-11	5.595140979002899e-15	0.00006368034129151327	-2.5318180274716265e-20	1.644526569271101e-14	2.7584701581338744e-14	2.664264498264842e-13	5.441683552526425e-15
8100000	0.004968159729784346	1.955889295758396e-49	1.5020293840849614e-60	9.940915086270555e-11	5.595140979002899e-15	0.00006368034129151327	-2.5259834609704574e-20	1.644526569271101e-14	2.7584701581338744e-14	2.664264498264842e-13	5.441683552526425e-15
8200000	0.004968159729784346	1.955889295758396e-49	1.5020293840849614e-60	9.940915086270555e-11	5.595140979002899e-15	0.00006368034129151327	-2.5201488944692886e-20	1.644526569271101e-14	2.7584701581338744e-14	2.664264498264842e-13	5.441683552526425e-15
8300000	0.004968159729784346	1.955889295758396e-49	1.502029384084961e-60	9.940915086270555e-11	5.595140979002899e-15	0.00006368034129151327	-2.51431432796812e-20	1.644526569271101e-14	2.7584701581338744e-14	2.664264498264842e-13	5.441683552526425e-15
8400000	0.004968159729784346	1.955889295758396e-49	1.502029384084961e-60	9.940915086270555e-11	5.595140979002899e-15	0.00006368034129151327	-2.5084797614669508e-20	1.644526569271101e-14	2.7584701581338744e-14	2.664264498264842e-13	5.441683552526425e-15
8500000	0.004968159729784346	1.955889295758396e-49	1.502029384084961e-60	9.940915086270555e-11	5.595140979002899e-15	0.00006368034129151327	-2.502645194965782e-20	1.644526569271101e-14	2.7584701581338744e-14	2.664264498264842e-13	5.441683552526425e-15
8600000	0.004968159729784346	1.9558892957583965e-49	1.502029384084961e-60	9.940915086270555e-11	5.595140979002899e-15	0.00006368034129151327	-2.496810628464613e-20	1.644526569271101e-14	2.7584701581338744e-14	2.664264498264842e-13	5.441683552526425e-15
8700000	0.004968159729784346	1.9558892957583965e-49	1.502029384084961e-60	9.940915086270555e-11	5.595140979002899e-15	0.00006368034129151327	-2.490976061963444e-20	1.644526569271101e-14	2.7584701581338744e-14	2.664264498264842e-13	5.441683552526425e-15
8800000	0.004968159729784346	1.9558892957583965e-49	1.502029384084961e-60	9.940915086270556e-11	5.595140979002899e-15	0.00006368034129151327	-2.4851414954622753e-20	1.644526569271101e-14	2.7584701581338747e-14	2.664264498264842e-13	5.441683552526425e-15
8900000	0.004968159729784346	1.9558892957583965e-49	1.502029384084961e-60	9.940915086270556e-11	5.595140979002899e-15	0.00006368034129151327	-2.4793069289611062e-20	1.6445265692711006e-14	2.7584701581338747e-14	2.664264498264842e-13	5.441683552526425e-15
9000000	0.004968159729784346	1.9558892957583965e-49	1.502029384084961e-60	9.940915086270556e-11	5.595140979002899e-15	0.00006368034129151327	-2.4734723624599374e-20	1.6445265692711006e-14	2.7584701581338747e-14	2.664264498264842e-13	5.441683552526425e-15
9100000	0.004968159729784346	1.9558892957583965e-49	1.502029384084961e-60	9.940915086270556e-11	5.595140979002899e-15	0.00006368034129151327	-2.4676377959587683e-20	1.6445265692711006e-14	2.7584701581338747e-14	2.664264498264842e-13	5.441683552526425e-15
9200000	0.004968159729784346	1.9558892957583965e-49	1.502029384084961e-60	9.940915086270556e-11	5.595140979002899e-15	0.00006368034129151327	-2.4618032294575995e-20	1.6445265692711006e-14	2.7584701581338747e-14	2.664264498264842e-13	5.441683552526425e-15
9300000	0.004968159729784346	1.9558892957583965e-49	1.502029384084961e-60	9.940915086270556e-11	5.595140979002899e-15	0.00006368034129151327	-2.4559686629564304e-20	1.6445265692711006e-14	2.7584701581338747e-14	2.664264498264842e-13	5.441683552526425e-15
9400000	0.004968159729784346	1.9558892957583965e-49	1.502029384084961e-60	9.940915086270556e-11	5.595140979002899e-15	0.00006368034129151327	-2.4501340964552617e-20	1.6445265692711006e-14	2.7584701581338747e-14	2.664264498264842e-13	5.441683552526425e-15
9500000	0.004968159729784346	1.9558892957583965e-49	1.502029384084961e-60	9.940915086270556e-11	5.595140979002898e-15	0.00006368034129151327	-2.444299529954093e-20	1.6445265692711006e-14	2.7584701581338747e-14	2.664264498264842e-13	5.441683552526425e-15
9600000	0.004968159729784346	1.9558892957583965e-49	1.502029384084961e-60	9.940915086270556e-11	5.595140979002898e-15	0.00006368034129151327	-2.4384649634529238e-20	1.6445265692711006e-14	2.7584701581338747e-14	2.664264498264842e-13	5.441683552526425e-15
9700000	0.004968159729784346	1.9558892957583965e-49	1.502029384084961e-60	9.940915086270556e-11	5.595140979002898e-15	0.00006368034129151327	-2.432630396951755e-20	1.6445265692711006e-14	2.7584701581338747e-14	2.664264498264842e-13	5.441683552526425e-15
9800000	0.004968159729784346	1.9558892957583965e-49	1.502029384084961e-60	9.940915086270556e-11	5.595140979002898e-15	0.00006368034129151327	-2.426795830450586e-20	1.6445265692711006e-14	2.7584701581338747e-14	2.664264498264842e-13	5.441683552526425e-15
9900000	0.004968159729784346	1.9558892957583965e-49	1.502029384084961e-60	9.940915086270556e-11	5.595140979002898e-15	0.00006368034129151327	-2.420961263949417e-20	1.6445265692711006e-14	2.7584701581338747e-14	2.664264498264842e-13	5.441683552526425e-15
10000000	0.004968159729784346	1.9558892957583965e-49	1.502029384084961e-60	9.940915086270556e-11	5.595140979002898e-15	0.00006368034129151327	-2.415126697448248e-20	1.6445265692711006e-14	2.7584701581338747e-14	2.664264498264842e-13	5.441683552526425e-15
10100000	0.004968159729784346	1.9558892957583965e-49	1.5020293840849608e-60	9.940915086270556e-11	5.595140979002898e-15	0.00006368034129151327	-2.4092921309470792e-20	1.6445265692711006e-14	2.7584701581338747e-14	2.664264498264842e-13	5.441683552526425e-15
10200000	0.004968159729784346	1.9558892957583965e-49	1.5020293840849608e-60	9.940915086270556e-11	5.595140979002898e-15	0.00006368034129151327	-2.4034575644459104e-20	1.6445265692711006e-14	2.7584701581338747e-14	2.664264498264842e-13	5.441683552526425e-15
10300000	0.004968159729784346	1.9558892957583965e-49	1.5020293840849608e-60	9.940915086270556e-11	5.595140979002898e-15	0.00006368034129151327	-2.3976229979447413e-20	1.6445265692711006e-14	2.7584701581338747e-14	2.664264498264842e-13	5.441683552526425e-15
10400000	0.004968159729784346	1.9558892957583965e-49	1.5020293840849608e-60	9.940915086270556e-11	5.595140979002898e-15	0.00006368034129151327	-2.3917884314435725e-20	1.6445265692711006e-14	2.7584701581338747e-14	2.664264498264842e-13	5.441683552526425e-15
10500000	0.004968159729784346	1.9558892957583965e-49	1.5020293840849608e-60	9.940915086270556e-11	5.595140979002898e-15	0.00006368034129151327	-2.3859538649424035e-20	1.6445265692711006e-14	2.7584701581338747e-14	2.664264498264842e-13	5.441683552526425e-15
10600000	0.004968159729784346	1.9558892957583965e-49	1.5020293840849608e-60	9.940915086270556e-11	5.595140979002898e-15	0.00006368034129151327	-2.3801192984412347e-20	1.6445265692711006e-14	2.7584701581338747e-14	2.664264498264842e-13	5.441683552526425e-15
10700000	0.004968159729784346	1.9558892957583965e-49	1.5020293840849608e-60	9.940915086270556e-11	5.595140979002898e-15	0.00006368034129151327	-2.374284731940066e-20	1.6445265692711006e-14	2.7584701581338747e-14	2.664264498264842e-13	5.441683552526425e-15
10800000	0.004968159729784346	1.9558892957583965e-49	1.5020293840849608e-60	9.940915086270556e-11	5.595140979002898e-15	0.00006368034129151327	-2.3684501654388968e-20	1.6445265692711006e-14	2.7584701581338747e-14	2.664264498264842e-13	5.441683552526425e-15
10900000	0.004968159729784346	1.9558892957583965e-49	1.5020293840849608e-60	9.940915086270556e-11	5.595140979002898e-15	0.00006368034129151327	-2.362615598937728e-20	1.6445265692711006e-14	2.7584701581338747e-14	2.664264498264842e-13	5.441683552526425e-15
11000000	0.004968159729784346	1.9558892957583965e-49	1.5020293840849608e-60	9.940915086270556e-11	5.595140979002898e-15	0.00006368034129151327	-2.356781032436559e-20	1.6445265692711006e-14	2.7584701581338747e-14	2.664264498264842e-13	5.441683552526425e-15
11100000	0.004968159729784346	1.9558892957583965e-49	1.5020293840849608e-60	9.940915086270556e-11	5.595140979002898e-15	0.00006368034129151327	-2.35094646593539e-20	1.6445265692711006e-14	2.7584701581338747e-14	2.664264498264842e-13	5.441683552526425e-15
11200000	0.004968159729784346	1.9558892957583965e-49	1.5020293840849608e-60	9.940915086270556e-11	5.595140979002898e-15	0.00006368034129151327	-2.345111899434221e-20	1.6445265692711006e-14	2.7584701581338747e-14	2.664264498264842e-13	5.441683552526425e-15
11300000	0.004968159729784346	1.9558892957583965e-49	1.5020293840849608e-60	9.940915086270556e-11	5.595140979002898e-15	0.00006368034129151327	-2.3392773329330522e-20	1.6445265692711006e-14	2.7584701581338747e-14	2.664264498264842e-13	5.441683552526425e-15
11400000	0.004968159729784346	1.9558892957583965e-49	1.5020293840849608e-60	9.940915086270556e-11	5.595140979002898e-15	0.00006368034129151327	-2.3334427664318834e-20	1.6445265692711006e-14	2.7584701581338747e-14	2.664264498264842e-13	5.441683552526425e-15
11500000	0.004968159729784346	1.9558892957583965e-49	1.5020293840849608e-60	9.940915086270556e-11	5.595140979002898e-15	0.00006368034129151327	-2.3276081999307144e-20	1.6445265692711006e-14	2.7584701581338747e-14	2.664264498264842e-13	5.441683552526425e-15
11600000	0.004968159729784346	1.9558892957583965e-49	1.5020293840849608e-60	9.940915086270556e-11	5.595140979002898e-15	0.00006368034129151327	-2.3217736334295456e-20	1.6445265692711006e-14	2.7584701581338747e-14	2.664264498264842e-13	5.441683552526425e-15
11700000	0.004968159729784346	1.9558892957583965e-49	1.5020293840849608e-60	9.940915086270556e-11	5.595140979002898e-15	0.00006368034129151327	-2.3159390669283765e-20	1.6445265692711006e-14	2.7584701581338747e-14	2.664264498264842e-13	5.441683552526425e-15
11800000	0.004968159729784346	1.9558892957583965e-49	1.5020293840849608e-60	9.940915086270556e-11	5.595140979002898e-15	0.00006368034129151327	-2.3101045004272077e-20	1.6445265692711006e-14	2.7584701581338747e-14	2.664264498264842e-13	5.441683552526425e-15
11900000	0.004968159729784346	1.9558892957583965e-49	1.5020293840849608e-60	9.940915086270556e-11	5.595140979002898e-15	0.00006368034129151327	-2.3042699339260386e-20	1.6445265692711006e-14	2.7584701581338747e-14	2.664264498264842e-13	5.441683552526425e-15
12000000	0.004968159729784346	1.9558892957583965e-49	1.5020293840849608e-60	9.940915086270556e-11	5.595140979002898e-15	0.00006368034129151327	-2.2984353674248698e-20	1.6445265692711006e-14	2.7584701581338747e-14	2.664264498264842e-13	5.441683552526425e-15
12100000	0.004968159729784346	1.9558892957583965e-49	1.5020293840849608e-60	9.940915086270556e-11	5.595140979002898e-15	0.00006368034129151327	-2.292600800923701e-20	1.6445265692711006e-14	2.7584701581338747e-14	2.664264498264842e-13	5.441683552526425e-15
12200000	0.004968159729784346	1.9558892957583965e-49	1.5020293840849608e-60	9.940915086270556e-11	5.595140979002898e-15	0.00006368034129151327	-2.286766234422532e-20	1.6445265692711006e-14	2.7584701581338747e-14	2.664264498264842e-13	5.441683552526425e-15
12300000	0.004968159729784346	1.9558892957583965e-49	1.5020293840849608e-60	9.940915086270556e-11	5.595140979002898e-15	0.00006368034129151327	-2.280931667921363e-20	1.6445265692711006e-14	2.7584701581338747e-14	2.664264498264842e-13	5.441683552526425e-15
12400000	0.004968159729784346	1.9558892957583965e-49	1.5020293840849608e-60	9.940915086270556e-11	5.595140979002898e-15	0.00006368034129151327	-2.275097101420194e-20	1.6445265692711006e-14	2.7584701581338747e-14	2.664264498264842e-13	5.441683552526425e-15
12500000	0.004968159729784346	1.9558892957583965e-49	1.5020293840849608e-60	9.940915086270556e-11	5.595140979002898e-15	0.00006368034129151327	-2.2692625349190252e-20	1.6445265692711006e-14	2.7584701581338747e-14	2.664264498264842e-13	5.441683552526425e-15
12600000	0.004968159729784346	1.9558892957583965e-49	1.5020293840849608e-60	9.940915086270556e-11	5.595140979002898e-15	0.00006368034129151327	-2.2634279684178565e-20	1.6445265692711006e-14	2.7584701581338747e-14	2.664264498264842e-13	5.441683552526425e-15
12700000	0.004968159729784346	1.9558892957583965e-49	1.5020293840849608e-60	9.940915086270556e-11	5.595140979002898e-15	0.00006368034129151327	-2.2575934019166874e-20	1.6445265692711006e-14	2.7584701581338747e-14	2.664264498264842e-13	5.441683552526425e-15
12800000	0.004968159729784346	1.9558892957583965e-49	1.5020293840849608e-60	9.940915086270556e-11	5.595140979002898e-15	0.00006368034129151327	-2.2517588354155186e-20	1.6445265692711006e-14	2.7584701581338747e-14	2.664264498264842e-13	5.441683552526425e-15
12900000	0.004968159729784346	1.9558892957583965e-49	1.5020293840849608e-60	9.940915086270556e-11	5.595140979002898e-15	0.00006368034129151327	-2.2459242689143495e-20	1.6445265692711006e-14	2.7584701581338747e-14	2.664264498264842e-13	5.441683552526425e-15
13000000	0.004968159729784346	1.9558892957583965e-49	1.5020293840849608e-60	9.940915086270556e-11	5.595140979002898e-15	0.00006368034129151327	-2.2400897024131807e-20	1.6445265692711006e-14	2.7584701581338747e-14	2.664264498264842e-13	5.441683552526425e-15
13100000	0.004968159729784346	1.9558892957583965e-49	1.5020293840849608e-60	9.940915086270556e-11	5.595140979002898e-15	0.00006368034129151327	-2.2342551359120116e-20	1.6445265692711006e-14	2.7584701581338747e-14	2.664264498264842e-13	5.441683552526425e-15
13200000	0.004968159729784346	1.9558892957583965e-49	1.5020293840849608e-60	9.940915086270556e-11	5.595140979002898e-15	0.00006368034129151327	-2.2284205694108428e-20	1.6445265692711006e-14	2.7584701581338747e-14	2.664264498264842e-13	5.441683552526425e-15
13300000	0.004968159729784346	1.9558892957583965e-49	1.5020293840849608e-60	9.940915086270556e-11	5.595140979002898e-15	0.00006368034129151327	-2.2225860029096737e-20	1.6445265692711006e-14	2.7584701581338747e-14	2.664264498264842e-13	5.441683552526425e-15
13400000	0.004968159729784346	1.9558892957583965e-49	1.5020293840849608e-60	9.940915086270556e-11	5.595140979002898e-15	0.00006368034129151327	-2.216751436408505e-20	1.6445265692711006e-14	2.7584701581338747e-14	2.664264498264842e-13	5.441683552526425e-15
13500000	0.004968159729784346	1.9558892957583965e-49	1.5020293840849608e-60	9.940915086270556e-11	5.595140979002898e-15	0.00006368034129151327	-2.210916869907336e-20	1.6445265692711006e-14	2.7584701581338747e-14	2.664264498264842e-13	5.441683552526425e-15
13600000	0.004968159729784346	1.9558892957583965e-49	1.5020293840849608e-60	9.940915086270556e-11	5.595140979002898e-15	0.00006368034129151327	-2.205082303406167e-20	1.6445265692711006e-14	2.7584701581338747e-14	2.664264498264842e-13	5.441683552526425e-15
13700000	0.004968159729784346	1.9558892957583965e-49	1.5020293840849608e-60	9.940915086270556e-11	5.595140979002898e-15	0.00006368034129151327	-2.1992477369049983e-20	1.6445265692711006e-14	2.7584701581338747e-14	2.664264498264842e-13	5.441683552526425e-15
13800000	0.004968159729784346	1.9558892957583965e-49	1.5020293840849608e-60	9.940915086270556e-11	5.595140979002898e-15	0.00006368034129151327	-2.1934131704038292e-20	1.6445265692711006e-14	2.7584701581338747e-14	2.664264498264842e-13	5.441683552526425e-15
13900000	0.004968159729784346	1.9558892957583965e-49	1.5020293840849608e-60	9.940915086270556e-11	5.595140979002898e-15	0.00006368034129151327	-2.1875786039026604e-20	1.6445265692711006e-14	2.7584701581338747e-14	2.664264498264842e-13	5.441683552526425e-15
14000000	0.004968159729784346	1.9558892957583965e-49	1.5020293840849608e-60	9.940915086270556e-11	5.595140979002898e-15	0.00006368034129151327	-2.1817440374014916e-20	1.6445265692711006e-14	2.7584701581338747e-14	2.664264498264842e-13	5.441683552526425e-15
14100000	0.004968159729784346	1.9558892957583965e-49	1.5020293840849608e-60	9.940915086270556e-11	5.595140979002898e-15	0.00006368034129151327	-2.1759094709003225e-20	1.6445265692711006e-14	2.7584701581338747e-14	2.664264498264842e-13	5.441683552526425e-15
14200000	0.004968159729784346	1.9558892957583965e-49	1.5020293840849608e-60	9.940915086270556e-11	5.595140979002898e-15	0.00006368034129151327	-2.1700749043991537e-20	1.6445265692711006e-14	2.7584701581338747e-14	2.664264498264842e-13	5.441683552526425e-15
14300000	0.004968159729784346	1.9558892957583965e-49	1.5020293840849608e-60	9.940915086270556e-11	5.595140979002898e-15	0.00006368034129151327	-2.1642403378979846e-20	1.6445265692711006e-14	2.7584701581338747e-14	2.664264498264842e-13	5.441683552526425e-15
14400000	0.004968159729784346	1.9558892957583965e-49	1.5020293840849608e-60	9.940915086270556e-11	5.595140979002898e-15	0.00006368034129151327	-2.1584057713968158e-20	1.6445265692711006e-14	2.7584701581338747e-14	2.664264498264842e-13	5.441683552526425e-15
14500000	0.004968159729784346	1.9558892957583965e-49	1.5020293840849608e-60	9.940915086270556e-11	5.595140979002898e-15	0.00006368034129151327	-2.152571204895647e-20	1.6445265692711006e-14	2.7584701581338747e-14	2.664264498264842e-13	5.441683552526425e-15
14600000	0.004968159729784346	1.9558892957583965e-49	1.5020293840849608e-60	9.940915086270556e-11	5.595140979002898e-15	0.00006368034129151327	-2.146736638394478e-20	1.6445265692711006e-14	2.7584701581338747e-14	2.664264498264842e-13	5.441683552526425e-15
14700000	0.004968159729784346	1.9558892957583965e-49	1.5020293840849608e-60	9.940915086270556e-11	5.595140979002898e-15	0.00006368034129151327	-2.140902071893309e-20	1.6445265692711006e-14	2.7584701581338747e-14	2.664264498264842e-13	5.441683552526425e-15
14800000	0.004968159729784346	1.9558892957583965e-49	1.5020293840849608e-60	9.940915086270556e-11	5.595140979002898e-15	0.00006368034129151327	-2.13506750539214e-20	1.6445265692711006e-14	2.7584701581338747e-14	2.664264498264842e-13	5.441683552526425e-15
14900000	0.004968159729784346	1.9558892957583965e-49	1.5020293840849608e-60	9.940915086270556e-11	5.595140979002898e-15	0.00006368034129151327	-2.1292329388909713e-20	1.6445265692711006e-14	2.7584701581338747e-14	2.664264498264842e-13	5.441683552526425e-15
15000000	0.004968159729784346	1.9558892957583965e-49	1.5020293840849608e-60	9.940915086270556e-11	5.595140979002898e-15	0.00006368034129151327	-2.1233983723898022e-20	1.6445265692711006e-14	2.7584701581338747e-14	2.664264498264842e-13	5.441683552526425e-15
15100000	0.004968159729784346	1.9558892957583965e-49	1.5020293840849608e-60	9.940915086270556e-11	5.595140979002898e-15	0.00006368034129151327	-2.1175638058886334e-20	1.6445265692711006e-14	2.7584701581338747e-14	2.664264498264842e-13	5.441683552526425e-15
15200000	0.004968159729784346	1.9558892957583965e-49	1.5020293840849608e-60	9.940915086270556e-11	5.595140979002898e-15	0.00006368034129151327	-2.1117292393874643e-20	1.6445265692711006e-14	2.7584701581338747e-14	2.664264498264842e-13	5.441683552526425e-15
15300000	0.004968159729784346	1.9558892957583965e-49	1.5020293840849608e-60	9.940915086270556e-11	5.595140979002898e-15	0.00006368034129151327	-2.1058946728862955e-20	1.6445265692711006e-14	2.7584701581338747e-14	2.664264498264842e-13	5.441683552526425e-15
15400000	0.004968159729784346	1.9558892957583965e-49	1.5020293840849608e-60	9.940915086270556e-11	5.595140979002898e-15	0.00006368034129151327	-2.1000601063851267e-20	1.6445265692711006e-14	2.7584701581338747e-14	2.664264498264842e-13	5.441683552526425e-15
15500000	0.004968159729784346	1.9558892957583965e-49	1.5020293840849608e-60	9.940915086270556e-11	5.595140979002898e-15	0.00006368034129151327	-2.0942255398839576e-20	1.6445265692711006e-14	2.7584701581338747e-14	2.664264498264842e-13	5.441683552526425e-15
15600000	0.004968159729784346	1.9558892957583965e-49	1.5020293840849608e-60	9.940915086270556e-11	5.595140979002898e-15	0.00006368034129151327	-2.0883909733827888e-20	1.6445265692711006e-14	2.7584701581338747e-14	2.664264498264842e-13	5.441683552526425e-15
15700000	0.004968159729784346	1.9558892957583965e-49	1.5020293840849608e-60	9.940915086270556e-11	5.595140979002898e-15	0.00006368034129151327	-2.0825564068816197e-20	1.6445265692711006e-14	2.7584701581338747e-14	2.664264498264842e-13	5.441683552526425e-15
15800000	0.004968159729784346	1.9558892957583965e-49	1.5020293840849608e-60	9.940915086270556e-11	5.595140979002898e-15	0.00006368034129151327	-2.076721840380451e-20	1.6445265692711006e-14	2.7584701581338747e-14	2.664264498264842e-13	5.441683552526425e-15
15900000	0.004968159729784346	1.9558892957583965e-49	1.5020293840849608e-60	9.940915086270556e-11	5.595140979002898e-15	0.00006368034129151327	-2.0708872738792822e-20	1.6445265692711006e-14	2.7584701581338747e-14	2.664264498264842e-13	5.441683552526425e-15
16000000	0.004968159729784346	1.9558892957583965e-49	1.5020293840849608e-60	9.940915086270556e-11	5.595140979002898e-15	0.00006368034129151327	-2.065052707378113e-20	1.6445265692711006e-14	2.7584701581338747e-14	2.664264498264842e-13	5.441683552526425e-15
16100000	0.004968159729784346	1.9558892957583965e-49	1.5020293840849608e-60	9.940915086270556e-11	5.595140979002898e-15	0.00006368034129151327	-2.0592181408769443e-20	1.6445265692711006e-14	2.7584701581338747e-14	2.664264498264842e-13	5.441683552526425e-15
16200000	0.004968159729784346	1.9558892957583965e-49	1.5020293840849608e-60	9.940915086270556e-11	5.595140979002898e-15	0.00006368034129151327	-2.0533835743757752e-20	1.6445265692711006e-14	2.7584701581338747e-14	2.664264498264842e-13	5.441683552526425e-15
16300000	0.004968159729784346	1.9558892957583965e-49	1.5020293840849608e-60	9.940915086270556e-11	5.595140979002898e-15	0.00006368034129151327	-2.0475490078746064e-20	1.6445265692711006e-14	2.7584701581338747e-14	2.664264498264842e-13	5.441683552526425e-15
16400000	0.004968159729784346	1.955889295758396e-49	1.5020293840849608e-60	9.940915086270556e-11	5.595140979002898e-15	0.00006368034129151327	-2.0417144413734373e-20	1.6445265692711006e-14	2.7584701581338747e-14	2.664264498264842e-13	5.441683552526425e-15
16500000	0.004968159729784346	1.955889295758396e-49	1.5020293840849608e-60	9.940915086270556e-11	5.595140979002898e-15	0.00006368034129151327	-2.0358798748722685e-20	1.6445265692711006e-14	2.7584701581338747e-14	2.664264498264842e-13	5.441683552526425e-15
16600000	0.004968159729784346	1.955889295758396e-49	1.5020293840849608e-60	9.940915086270556e-11	5.595140979002898e-15	0.00006368034129151327	-2.0300453083710994e-20	1.6445265692711006e-14	2.7584701581338747e-14	2.664264498264842e-13	5.441683552526425e-15
16700000	0.004968159729784346	1.955889295758396e-49	1.5020293840849608e-60	9.940915086270556e-11	5.595140979002898e-15	0.00006368034129151327	-2.0242107418699306e-20	1.6445265692711006e-14	2.7584701581338747e-14	2.6642644982648425e-13	5.441683552526425e-15
16800000	0.004968159729784346	1.955889295758396e-49	1.5020293840849608e-60	9.940915086270556e-11	5.595140979002898e-15	0.00006368034129151327	-2.018376175368762e-20	1.6445265692711006e-14	2.7584701581338747e-14	2.6642644982648425e-13	5.441683552526425e-15
16900000	0.004968159729784346	1.955889295758396e-49	1.5020293840849608e-60	9.940915086270556e-11	5.595140979002898e-15	0.00006368034129151327	-2.0125416088675928e-20	1.6445265692711006e-14	2.7584701581338747e-14	2.6642644982648425e-13	5.441683552526425e-15
17000000	0.004968159729784346	1.955889295758396e-49	1.5020293840849608e-60	9.940915086270556e-11	5.595140979002898e-15	0.00006368034129151327	-2.006707042366424e-20	1.6445265692711006e-14	2.7584701581338747e-14	2.6642644982648425e-13	5.441683552526425e-15
17100000	0.004968159729784346	1.955889295758396e-49	1.5020293840849608e-60	9.940915086270556e-11	5.595140979002898e-15	0.00006368034129151327	-2.000872475865255e-20	1.6445265692711006e-14	2.7584701581338747e-14	2.6642644982648425e-13	5.441683552526425e-15
17200000	0.004968159729784346	1.955889295758396e-49	1.5020293840849608e-60	9.940915086270556e-11	5.595140979002898e-15	0.00006368034129151327	-1.995037909364086e-20	1.644526569271101e-14	2.7584701581338747e-14	2.6642644982648425e-13	5.441683552526425e-15
17300000	0.004968159729784346	1.955889295758396e-49	1.5020293840849608e-60	9.940915086270556e-11	5.595140979002898e-15	0.00006368034129151327	-1.9892033428629173e-20	1.644526569271101e-14	2.7584701581338747e-14	2.6642644982648425e-13	5.441683552526425e-15
17400000	0.004968159729784346	1.955889295758396e-49	1.5020293840849608e-60	9.940915086270556e-11	5.595140979002898e-15	0.00006368034129151327	-1.9833687763617482e-20	1.644526569271101e-14	2.7584701581338747e-14	2.6642644982648425e-13	5.441683552526425e-15
17500000	0.004968159729784346	1.955889295758396e-49	1.5020293840849608e-60	9.940915086270555e-11	5.595140979002898e-15	0.00006368034129151327	-1.9775342098605794e-20	1.644526569271101e-14	2.7584701581338744e-14	2.6642644982648425e-13	5.441683552526425e-15
17600000	0.004968159729784346	1.955889295758396e-49	1.5020293840849608e-60	9.940915086270555e-11	5.595140979002898e-15	0.00006368034129151327	-1.9716996433594103e-20	1.644526569271101e-14	2.7584701581338744e-14	2.6642644982648425e-13	5.441683552526425e-15
17700000	0.004968159729784346	1.955889295758396e-49	1.5020293840849608e-60	9.940915086270555e-11	5.595140979002898e-15	0.00006368034129151327	-1.9658650768582415e-20	1.644526569271101e-14	2.7584701581338744e-14	2.6642644982648425e-13	5.441683552526425e-15
17800000	0.004968159729784346	1.955889295758396e-49	1.5020293840849608e-60	9.940915086270555e-11	5.595140979002898e-15	0.00006368034129151327	-1.9600305103570727e-20	1.644526569271101e-14	2.7584701581338744e-14	2.6642644982648425e-13	5.441683552526425e-15
17900000	0.004968159729784346	1.955889295758396e-49	1.5020293840849608e-60	9.940915086270555e-11	5.595140979002899e-15	0.00006368034129151327	-1.9541959438559037e-20	1.644526569271101e-14	2.7584701581338744e-14	2.6642644982648425e-13	5.441683552526425e-15
18000000	0.004968159729784346	1.955889295758396e-49	1.5020293840849608e-60	9.940915086270555e-11	5.595140979002899e-15	0.00006368034129151327	-1.948361377354735e-20	1.644526569271101e-14	2.7584701581338744e-14	2.6642644982648425e-13	5.441683552526425e-15
18100000	0.004968159729784346	1.955889295758396e-49	1.5020293840849608e-60	9.940915086270555e-11	5.595140979002899e-15	0.00006368034129151327	-1.9425268108535658e-20	1.644526569271101e-14	2.7584701581338744e-14	2.6642644982648425e-13	5.441683552526425e-15
18200000	0.004968159729784346	1.955889295758396e-49	1.502029384084961e-60	9.940915086270555e-11	5.595140979002899e-15	0.00006368034129151327	-1.936692244352397e-20	1.644526569271101e-14	2.7584701581338744e-14	2.6642644982648425e-13	5.441683552526425e-15
18300000	0.004968159729784346	1.955889295758396e-49	1.502029384084961e-60	9.940915086270555e-11	5.595140979002899e-15	0.00006368034129151327	-1.930857677851228e-20	1.644526569271101e-14	2.7584701581338744e-14	2.6642644982648425e-13	5.441683552526425e-15
18400000	0.004968159729784346	1.955889295758396e-49	1.502029384084961e-60	9.940915086270555e-11	5.595140979002899e-15	0.00006368034129151327	-1.925023111350059e-20	1.644526569271101e-14	2.7584701581338744e-14	2.6642644982648425e-13	5.441683552526425e-15
18500000	0.004968159729784346	1.955889295758396e-49	1.502029384084961e-60	9.940915086270555e-11	5.595140979002899e-15	0.00006368034129151327	-1.91918854484889e-20	1.644526569271101e-14	2.7584701581338744e-14	2.6642644982648425e-13	5.441683552526425e-15
18600000	0.004968159729784346	1.955889295758396e-49	1.502029384084961e-60	9.940915086270555e-11	5.595140979002899e-15	0.00006368034129151327	-1.9133539783477212e-20	1.644526569271101e-14	2.7584701581338744e-14	2.6642644982648425e-13	5.441683552526425e-15
18700000	0.004968159729784346	1.955889295758396e-49	1.502029384084961e-60	9.940915086270555e-11	5.595140979002899e-15	0.00006368034129151327	-1.9075194118465524e-20	1.644526569271101e-14	2.7584701581338744e-14	2.6642644982648425e-13	5.441683552526425e-15
18800000	0.004968159729784346	1.955889295758396e-49	1.502029384084961e-60	9.940915086270555e-11	5.595140979002899e-15	0.00006368034129151327	-1.9016848453453833e-20	1.644526569271101e-14	2.7584701581338744e-14	2.6642644982648425e-13	5.441683552526425e-15
18900000	0.004968159729784346	1.955889295758396e-49	1.502029384084961e-60	9.940915086270555e-11	5.595140979002899e-15	0.00006368034129151327	-1.8958502788442145e-20	1.644526569271101e-14	2.7584701581338744e-14	2.6642644982648425e-13	5.441683552526425e-15
19000000	0.004968159729784346	1.955889295758396e-49	1.502029384084961e-60	9.940915086270555e-11	5.595140979002899e-15	0.00006368034129151327	-1.8900157123430455e-20	1.644526569271101e-14	2.7584701581338744e-14	2.6642644982648425e-13	5.441683552526425e-15
19100000	0.004968159729784346	1.955889295758396e-49	1.502029384084961e-60	9.940915086270555e-11	5.595140979002899e-15	0.00006368034129151327	-1.8841811458418767e-20	1.644526569271101e-14	2.7584701581338744e-14	2.6642644982648425e-13	5.441683552526425e-15
19200000	0.004968159729784346	1.955889295758396e-49	1.502029384084961e-60	9.940915086270555e-11	5.595140979002899e-15	0.00006368034129151327	-1.878346579340708e-20	1.644526569271101e-14	2.7584701581338744e-14	2.6642644982648425e-13	5.441683552526425e-15
19300000	0.004968159729784346	1.9558892957583957e-49	1.502029384084961e-60	9.940915086270555e-11	5.595140979002899e-15	0.00006368034129151327	-1.8725120128395388e-20	1.644526569271101e-14	2.7584701581338744e-14	2.6642644982648425e-13	5.441683552526425e-15
19400000	0.004968159729784346	1.9558892957583957e-49	1.502029384084961e-60	9.940915086270555e-11	5.595140979002899e-15	0.00006368034129151327	-1.86667744633837e-20	1.644526569271101e-14	2.7584701581338744e-14	2.6642644982648425e-13	5.441683552526425e-15
19500000	0.004968159729784346	1.9558892957583957e-49	1.502029384084961e-60	9.940915086270555e-11	5.595140979002899e-15	0.00006368034129151327	-1.860842879837201e-20	1.644526569271101e-14	2.7584701581338744e-14	2.6642644982648425e-13	5.441683552526425e-15
19600000	0.004968159729784346	1.9558892957583957e-49	1.502029384084961e-60	9.940915086270555e-11	5.595140979002899e-15	0.00006368034129151327	-1.855008313336032e-20	1.644526569271101e-14	2.7584701581338744e-14	2.6642644982648425e-13	5.441683552526425e-15
19700000	0.004968159729784346	1.9558892957583957e-49	1.502029384084961e-60	9.940915086270555e-11	5.595140979002899e-15	0.00006368034129151327	-1.849173746834863e-20	1.644526569271101e-14	2.7584701581338744e-14	2.6642644982648425e-13	5.441683552526425e-15
19800000	0.004968159729784346	1.9558892957583957e-49	1.502029384084961e-60	9.940915086270555e-11	5.595140979002899e-15	0.00006368034129151327	-1.8433391803336942e-20	1.644526569271101e-14	2.7584701581338744e-14	2.6642644982648425e-13	5.441683552526425e-15
19900000	0.004968159729784346	1.9558892957583957e-49	1.502029384084961e-60	9.940915086270555e-11	5.595140979002899e-15	0.00006368034129151327	-1.8375046138325254e-20	1.644526569271101e-14	2.7584701581338744e-14	2.6642644982648425e-13	5.441683552526425e-15
20000000	0.004968159729784346	1.9558892957583957e-49	1.502029384084961e-60	9.940915086270555e-11	5.595140979002899e-15	0.00006368034129151327	-1.8316700473313564e-20	1.644526569271101e-14	2.7584701581338744e-14	2.6642644982648425e-13	5.441683552526425e-15
20100000	0.004968159729784346	1.9558892957583957e-49	1.502029384084961e-60	9.940915086270555e-11	5.595140979002899e-15	0.00006368034129151327	-1.8258354808301876e-20	1.644526569271101e-14	2.7584701581338744e-14	2.6642644982648425e-13	5.441683552526425e-15
20200000	0.004968159729784346	1.9558892957583957e-49	1.502029384084961e-60	9.940915086270555e-11	5.595140979002899e-15	0.00006368034129151327	-1.8200009143290185e-20	1.644526569271101e-14	2.7584701581338744e-14	2.6642644982648425e-13	5.441683552526425e-15
20300000	0.004968159729784346	1.9558892957583957e-49	1.502029384084961e-60	9.940915086270555e-11	5.595140979002899e-15	0.00006368034129151327	-1.8141663478278497e-20	1.644526569271101e-14	2.7584701581338744e-14	2.6642644982648425e-13	5.441683552526425e-15
20400000	0.004968159729784346	1.9558892957583957e-49	1.502029384084961e-60	9.940915086270555e-11	5.595140979002899e-15	0.00006368034129151327	-1.8083317813266806e-20	1.644526569271101e-14	2.7584701581338744e-14	2.6642644982648425e-13	5.441683552526425e-15
20500000	0.004968159729784346	1.9558892957583957e-49	1.502029384084961e-60	9.940915086270555e-11	5.595140979002899e-15	0.00006368034129151327	-1.8024972148255118e-20	1.644526569271101e-14	2.7584701581338744e-14	2.6642644982648425e-13	5.441683552526425e-15
20600000	0.004968159729784346	1.9558892957583957e-49	1.502029384084961e-60	9.940915086270555e-11	5.595140979002899e-15	0.00006368034129151327	-1.796662648324343e-20	1.644526569271101e-14	2.7584701581338744e-14	2.6642644982648425e-13	5.441683552526425e-15
20700000	0.004968159729784346	1.9558892957583957e-49	1.502029384084961e-60	9.940915086270555e-11	5.595140979002899e-15	0.00006368034129151327	-1.790828081823174e-20	1.644526569271101e-14	2.7584701581338744e-14	2.6642644982648425e-13	5.441683552526425e-15
20800000	0.004968159729784346	1.9558892957583957e-49	1.502029384084961e-60	9.940915086270555e-11	5.595140979002899e-15	0.00006368034129151327	-1.784993515322005e-20	1.644526569271101e-14	2.7584701581338744e-14	2.6642644982648425e-13	5.441683552526425e-15
20900000	0.004968159729784346	1.9558892957583957e-49	1.502029384084961e-60	9.940915086270555e-11	5.595140979002899e-15	0.00006368034129151327	-1.779158948820836e-20	1.644526569271101e-14	2.7584701581338744e-14	2.6642644982648425e-13	5.441683552526425e-15
21000000	0.004968159729784346	1.9558892957583957e-49	1.502029384084961e-60	9.940915086270555e-11	5.595140979002899e-15	0.00006368034129151327	-1.7733243823196672e-20	1.644526569271101e-14	2.7584701581338744e-14	2.6642644982648425e-13	5.441683552526425e-15
21100000	0.004968159729784346	1.9558892957583957e-49	1.502029384084961e-60	9.940915086270555e-11	5.595140979002899e-15	0.00006368034129151327	-1.7674898158184985e-20	1.644526569271101e-14	2.7584701581338744e-14	2.6642644982648425e-13	5.441683552526425e-15
21200000	0.004968159729784346	1.9558892957583957e-49	1.502029384084961e-60	9.940915086270555e-11	5.595140979002899e-15	0.00006368034129151327	-1.7616552493173294e-20	1.644526569271101e-14	2.7584701581338744e-14	2.6642644982648425e-13	5.441683552526425e-15
21300000	0.004968159729784346	1.9558892957583957e-49	1.502029384084961e-60	9.940915086270555e-11	5.595140979002899e-15	0.00006368034129151327	-1.7558206828161606e-20	1.644526569271101e-14	2.7584701581338744e-14	2.6642644982648425e-13	5.441683552526425e-15
21400000	0.004968159729784346	1.9558892957583957e-49	1.502029384084961e-60	9.940915086270555e-11	5.595140979002899e-15	0.00006368034129151327	-1.7499861163149915e-20	1.644526569271101e-14	2.7584701581338744e-14	2.6642644982648425e-13	5.441683552526425e-15
21500000	0.004968159729784346	1.9558892957583957e-49	1.502029384084961e-60	9.940915086270555e-11	5.595140979002899e-15	0.00006368034129151327	-1.7441515498138227e-20	1.644526569271101e-14	2.7584701581338744e-14	2.6642644982648425e-13	5.441683552526425e-15
21600000	0.004968159729784346	1.9558892957583957e-49	1.502029384084961e-60	9.940915086270555e-11	5.595140979002899e-15	0.00006368034129151327	-1.738316983312654e-20	1.644526569271101e-14	2.7584701581338744e-14	2.6642644982648425e-13	5.441683552526425e-15
21700000	0.004968159729784346	1.9558892957583957e-49	1.502029384084961e-60	9.940915086270555e-11	5.595140979002899e-15	0.00006368034129151327	-1.7324824168114848e-20	1.644526569271101e-14	2.7584701581338744e-14	2.6642644982648425e-13	5.441683552526425e-15
21800000	0.004968159729784346	1.9558892957583957e-49	1.502029384084961e-60	9.940915086270555e-11	5.595140979002899e-15	0.00006368034129151327	-1.7266478503103157e-20	1.644526569271101e-14	2.7584701581338744e-14	2.6642644982648425e-13	5.441683552526425e-15
21900000	0.004968159729784346	1.9558892957583957e-49	1.502029384084961e-60	9.940915086270555e-11	5.595140979002899e-15	0.00006368034129151327	-1.720813283809147e-20	1.644526569271101e-14	2.7584701581338744e-14	2.6642644982648425e-13	5.441683552526425e-15
22000000	0.004968159729784346	1.9558892957583957e-49	1.502029384084961e-60	9.940915086270555e-11	5.595140979002899e-15	0.00006368034129151327	-1.714978717307978e-20	1.644526569271101e-14	2.7584701581338744e-14	2.6642644982648425e-13	5.441683552526425e-15
22100000	0.004968159729784346	1.9558892957583957e-49	1.502029384084961e-60	9.940915086270555e-11	5.595140979002899e-15	0.00006368034129151327	-1.709144150806809e-20	1.644526569271101e-14	2.7584701581338744e-14	2.6642644982648425e-13	5.441683552526425e-15
22200000	0.004968159729784346	1.9558892957583957e-49	1.502029384084961e-60	9.940915086270555e-11	5.595140979002899e-15	0.00006368034129151327	-1.7033095843056403e-20	1.644526569271101e-14	2.7584701581338744e-14	2.6642644982648425e-13	5.441683552526425e-15
22300000	0.004968159729784346	1.9558892957583957e-49	1.502029384084961e-60	9.940915086270555e-11	5.595140979002899e-15	0.00006368034129151327	-1.6974750178044712e-20	1.644526569271101e-14	2.7584701581338744e-14	2.6642644982648425e-13	5.441683552526425e-15
22400000	0.004968159729784346	1.9558892957583957e-49	1.502029384084961e-60	9.940915086270555e-11	5.595140979002899e-15	0.00006368034129151327	-1.6916404513033024e-20	1.644526569271101e-14	2.7584701581338744e-14	2.6642644982648425e-13	5.441683552526425e-15
22500000	0.004968159729784346	1.9558892957583957e-49	1.502029384084961e-60	9.940915086270555e-11	5.595140979002899e-15	0.00006368034129151327	-1.6858058848021336e-20	1.644526569271101e-14	2.7584701581338744e-14	2.6642644982648425e-13	5.441683552526425e-15
22600000	0.004968159729784346	1.9558892957583957e-49	1.502029384084961e-60	9.940915086270555e-11	5.595140979002899e-15	0.00006368034129151327	-1.6799713183009645e-20	1.644526569271101e-14	2.7584701581338744e-14	2.6642644982648425e-13	5.441683552526425e-15
22700000	0.004968159729784346	1.9558892957583957e-49	1.502029384084961e-60	9.940915086270555e-11	5.595140979002899e-15	0.00006368034129151327	-1.6741367517997957e-20	1.644526569271101e-14	2.7584701581338744e-14	2.6642644982648425e-13	5.441683552526425e-15
22800000	0.004968159729784346	1.9558892957583957e-49	1.502029384084961e-60	9.940915086270555e-11	5.595140979002899e-15	0.00006368034129151327	-1.6683021852986266e-20	1.644526569271101e-14	2.7584701581338744e-14	2.6642644982648425e-13	5.441683552526425e-15
22900000	0.004968159729784346	1.9558892957583957e-49	1.502029384084961e-60	9.940915086270555e-11	5.595140979002899e-15	0.00006368034129151327	-1.6624676187974578e-20	1.644526569271101e-14	2.7584701581338744e-14	2.6642644982648425e-13	5.441683552526425e-15
23000000	0.004968159729784346	1.9558892957583957e-49	1.502029384084961e-60	9.940915086270555e-11	5.595140979002899e-15	0.00006368034129151327	-1.656633052296289e-20	1.644526569271101e-14	2.7584701581338744e-14	2.6642644982648425e-13	5.441683552526425e-15
23100000	0.004968159729784346	1.9558892957583957e-49	1.502029384084961e-60	9.940915086270555e-11	5.595140979002899e-15	0.00006368034129151327	-1.65079848579512e-20	1.644526569271101e-14	2.7584701581338744e-14	2.6642644982648425e-13	5.441683552526425e-15
23200000	0.004968159729784346	1.9558892957583957e-49	1.502029384084961e-60	9.940915086270555e-11	5.595140979002899e-15	0.00006368034129151327	-1.6449639192939512e-20	1.644526569271101e-14	2.7584701581338744e-14	2.6642644982648425e-13	5.441683552526425e-15
23300000	0.004968159729784346	1.9558892957583957e-49	1.502029384084961e-60	9.940915086270555e-11	5.595140979002899e-15	0.00006368034129151327	-1.639129352792782e-20	1.644526569271101e-14	2.7584701581338744e-14	2.6642644982648425e-13	5.441683552526425e-15
23400000	0.004968159729784346	1.9558892957583957e-49	1.502029384084961e-60	9.940915086270555e-11	5.595140979002899e-15	0.00006368034129151327	-1.6332947862916133e-20	1.644526569271101e-14	2.7584701581338744e-14	2.6642644982648425e-13	5.441683552526425e-15
23500000	0.004968159729784346	1.9558892957583957e-49	1.502029384084961e-60	9.940915086270555e-11	5.595140979002899e-15	0.00006368034129151327	-1.6274602197904445e-20	1.644526569271101e-14	2.7584701581338744e-14	2.6642644982648425e-13	5.441683552526425e-15
23600000	0.004968159729784346	1.9558892957583957e-49	1.502029384084961e-60	9.940915086270555e-11	5.595140979002899e-15	0.00006368034129151327	-1.6216256532892754e-20	1.644526569271101e-14	2.7584701581338744e-14	2.6642644982648425e-13	5.441683552526425e-15
23700000	0.004968159729784346	1.9558892957583957e-49	1.502029384084961e-60	9.940915086270555e-11	5.595140979002899e-15	0.00006368034129151327	-1.6157910867881063e-20	1.644526569271101e-14	2.7584701581338744e-14	2.6642644982648425e-13	5.441683552526425e-15
23800000	0.004968159729784346	1.9558892957583957e-49	1.502029384084961e-60	9.940915086270555e-11	5.595140979002899e-15	0.00006368034129151327	-1.6099565202869375e-20	1.644526569271101e-14	2.7584701581338744e-14	2.6642644982648425e-13	5.441683552526425e-15
23900000	0.004968159729784346	1.9558892957583957e-49	1.502029384084961e-60	9.940915086270555e-11	5.595140979002899e-15	0.00006368034129151327	-1.6041219537857687e-20	1.644526569271101e-14	2.7584701581338744e-14	2.6642644982648425e-13	5.441683552526425e-15
24000000	0.004968159729784346	1.9558892957583957e-49	1.502029384084961e-60	9.940915086270555e-11	5.595140979002899e-15	0.00006368034129151327	-1.5982873872845996e-20	1.644526569271101e-14	2.7584701581338744e-14	2.6642644982648425e-13	5.441683552526425e-15
24100000	0.004968159729784346	1.9558892957583957e-49	1.502029384084961e-60	9.940915086270555e-11	5.595140979002899e-15	0.00006368034129151327	-1.5924528207834308e-20	1.644526569271101e-14	2.7584701581338744e-14	2.6642644982648425e-13	5.441683552526425e-15
24200000	0.004968159729784346	1.9558892957583957e-49	1.502029384084961e-60	9.940915086270555e-11	5.595140979002899e-15	0.00006368034129151327	-1.5866182542822617e-20	1.644526569271101e-14	2.7584701581338744e-14	2.6642644982648425e-13	5.441683552526425e-15
24300000	0.004968159729784346	1.9558892957583957e-49	1.502029384084961e-60	9.940915086270555e-11	5.595140979002899e-15	0.00006368034129151327	-1.580783687781093e-20	1.644526569271101e-14	2.7584701581338744e-14	2.6642644982648425e-13	5.441683552526425e-15
24400000	0.004968159729784346	1.9558892957583957e-49	1.502029384084961e-60	9.940915086270555e-11	5.595140979002899e-15	0.00006368034129151327	-1.5749491212799242e-20	1.644526569271101e-14	2.7584701581338744e-14	2.6642644982648425e-13	5.441683552526425e-15
24500000	0.004968159729784346	1.9558892957583957e-49	1.502029384084961e-60	9.940915086270555e-11	5.595140979002899e-15	0.00006368034129151327	-1.569114554778755e-20	1.644526569271101e-14	2.7584701581338744e-14	2.6642644982648425e-13	5.441683552526425e-15
24600000	0.004968159729784346	1.9558892957583957e-49	1.502029384084961e-60	9.940915086270555e-11	5.595140979002899e-15	0.00006368034129151327	-1.5632799882775863e-20	1.644526569271101e-14	2.7584701581338744e-14	2.6642644982648425e-13	5.441683552526425e-15
24700000	0.004968159729784346	1.9558892957583957e-49	1.502029384084961e-60	9.940915086270555e-11	5.595140979002899e-15	0.00006368034129151327	-1.5574454217764172e-20	1.644526569271101e-14	2.7584701581338744e-14	2.6642644982648425e-13	5.441683552526425e-15
24800000	0.004968159729784346	1.9558892957583957e-49	1.502029384084961e-60	9.940915086270555e-11	5.595140979002899e-15	0.00006368034129151327	-1.5516108552752484e-20	1.644526569271101e-14	2.7584701581338744e-14	2.6642644982648425e-13	5.441683552526425e-15
24900000	0.004968159729784346	1.9558892957583957e-49	1.502029384084961e-60	9.940915086270555e-11	5.595140979002899e-15	0.00006368034129151327	-1.5457762887740796e-20	1.644526569271101e-14	2.7584701581338744e-14	2.6642644982648425e-13	5.441683552526425e-15
25000000	0.004968159729784346	1.9558892957583957e-49	1.502029384084961e-60	9.940915086270555e-11	5.595140979002899e-15	0.00006368034129151327	-1.5399417222729105e-20	1.644526569271101e-14	2.7584701581338744e-14	2.6642644982648425e-13	5.441683552526425e-15
25100000	0.004968159729784346	1.9558892957583957e-49	1.502029384084961e-60	9.940915086270555e-11	5.595140979002899e-15	0.00006368034129151327	-1.5341071557717417e-20	1.644526569271101e-14	2.7584701581338744e-14	2.6642644982648425e-13	5.441683552526425e-15
25200000	0.004968159729784346	1.9558892957583957e-49	1.502029384084961e-60	9.940915086270555e-11	5.595140979002899e-15	0.00006368034129151327	-1.5282725892705726e-20	1.644526569271101e-14	2.7584701581338744e-14	2.6642644982648425e-13	5.441683552526425e-15
25300000	0.004968159729784346	1.9558892957583957e-49	1.502029384084961e-60	9.940915086270555e-11	5.595140979002899e-15	0.00006368034129151327	-1.522438022769404e-20	1.644526569271101e-14	2.7584701581338744e-14	2.6642644982648425e-13	5.441683552526425e-15
25400000	0.004968159729784346	1.9558892957583957e-49	1.502029384084961e-60	9.940915086270555e-11	5.595140979002899e-15	0.00006368034129151327	-1.516603456268235e-20	1.644526569271101e-14	2.7584701581338744e-14	2.6642644982648425e-13	5.441683552526425e-15
25500000	0.004968159729784346	1.9558892957583957e-49	1.502029384084961e-60	9.940915086270555e-11	5.595140979002899e-15	0.00006368034129151327	-1.510768889767066e-20	1.644526569271101e-14	2.7584701581338744e-14	2.6642644982648425e-13	5.441683552526425e-15
25600000	0.004968159729784346	1.9558892957583957e-49	1.502029384084961e-60	9.940915086270553e-11	5.595140979002899e-15	0.00006368034129151327	-1.5049343232658972e-20	1.644526569271101e-14	2.7584701581338744e-14	2.6642644982648425e-13	5.441683552526425e-15
25700000	0.004968159729784346	1.9558892957583957e-49	1.502029384084961e-60	9.940915086270553e-11	5.595140979002899e-15	0.00006368034129151327	-1.499099756764728e-20	1.644526569271101e-14	2.7584701581338744e-14	2.6642644982648425e-13	5.441683552526425e-15
25800000	0.004968159729784346	1.9558892957583957e-49	1.502029384084961e-60	9.940915086270553e-11	5.595140979002899e-15	0.00006368034129151327	-1.4932651902635593e-20	1.644526569271101e-14	2.7584701581338744e-14	2.6642644982648425e-13	5.441683552526425e-15
25900000	0.004968159729784346	1.9558892957583957e-49	1.502029384084961e-60	9.940915086270553e-11	5.595140979002899e-15	0.00006368034129151327	-1.4874306237623902e-20	1.644526569271101e-14	2.7584701581338744e-14	2.6642644982648425e-13	5.441683552526425e-15
26000000	0.004968159729784346	1.9558892957583957e-49	1.502029384084961e-60	9.940915086270553e-11	5.595140979002899e-15	0.00006368034129151327	-1.4815960572612214e-20	1.644526569271101e-14	2.7584701581338744e-14	2.6642644982648425e-13	5.441683552526425e-15
26100000	0.004968159729784346	1.9558892957583957e-49	1.502029384084961e-60	9.940915086270553e-11	5.595140979002899e-15	0.00006368034129151327	-1.4757614907600523e-20	1.644526569271101e-14	2.7584701581338744e-14	2.6642644982648425e-13	5.441683552526425e-15
26200000	0.004968159729784346	1.9558892957583957e-49	1.502029384084961e-60	9.940915086270553e-11	5.595140979002899e-15	0.00006368034129151327	-1.4699269242588835e-20	1.644526569271101e-14	2.7584701581338744e-14	2.6642644982648425e-13	5.441683552526425e-15
26300000	0.004968159729784346	1.9558892957583957e-49	1.502029384084961e-60	9.940915086270553e-11	5.595140979002899e-15	0.00006368034129151327	-1.4640923577577147e-20	1.644526569271101e-14	2.7584701581338744e-14	2.6642644982648425e-13	5.441683552526425e-15
26400000	0.004968159729784346	1.9558892957583957e-49	1.502029384084961e-60	9.940915086270553e-11	5.595140979002899e-15	0.00006368034129151327	-1.4582577912565457e-20	1.644526569271101e-14	2.7584701581338744e-14	2.6642644982648425e-13	5.441683552526425e-15
26500000	0.004968159729784346	1.9558892957583957e-49	1.502029384084961e-60	9.940915086270553e-11	5.595140979002899e-15	0.00006368034129151327	-1.452423224755377e-20	1.644526569271101e-14	2.7584701581338744e-14	2.6642644982648425e-13	5.441683552526425e-15
26600000	0.004968159729784346	1.9558892957583957e-49	1.502029384084961e-60	9.940915086270553e-11	5.595140979002899e-15	0.00006368034129151327	-1.4465886582542078e-20	1.644526569271101e-14	2.7584701581338744e-14	2.6642644982648425e-13	5.441683552526425e-15
26700000	0.004968159729784346	1.9558892957583957e-49	1.502029384084961e-60	9.940915086270553e-11	5.595140979002899e-15	0.00006368034129151327	-1.440754091753039e-20	1.644526569271101e-14	2.7584701581338744e-14	2.664264498264842e-13	5.441683552526425e-15
26800000	0.004968159729784346	1.9558892957583957e-49	1.502029384084961e-60	9.940915086270553e-11	5.595140979002899e-15	0.00006368034129151327	-1.4349195252518702e-20	1.644526569271101e-14	2.7584701581338744e-14	2.664264498264842e-13	5.441683552526425e-15
26900000	0.004968159729784346	1.9558892957583957e-49	1.502029384084961e-60	9.940915086270553e-11	5.595140979002899e-15	0.00006368034129151327	-1.429084958750701e-20	1.644526569271101e-14	2.7584701581338744e-14	2.664264498264842e-13	5.441683552526425e-15
27000000	0.004968159729784346	1.9558892957583957e-49	1.502029384084961e-60	9.940915086270553e-11	5.595140979002899e-15	0.00006368034129151327	-1.4232503922495323e-20	1.644526569271101e-14	2.7584701581338744e-14	2.664264498264842e-13	5.441683552526425e-15
27100000	0.004968159729784346	1.9558892957583957e-49	1.502029384084961e-60	9.940915086270553e-11	5.595140979002899e-15	0.00006368034129151327	-1.4174158257483632e-20	1.644526569271101e-14	2.7584701581338744e-14	2.664264498264842e-13	5.441683552526425e-15
27200000	0.004968159729784346	1.9558892957583957e-49	1.502029384084961e-60	9.940915086270553e-11	5.595140979002899e-15	0.00006368034129151327	-1.4115812592471944e-20	1.644526569271101e-14	2.7584701581338744e-14	2.664264498264842e-13	5.441683552526425e-15
27300000	0.004968159729784346	1.9558892957583957e-49	1.5020293840849608e-60	9.940915086270553e-11	5.595140979002899e-15	0.00006368034129151327	-1.4057466927460256e-20	1.644526569271101e-14	2.7584701581338744e-14	2.664264498264842e-13	5.441683552526425e-15
27400000	0.004968159729784346	1.9558892957583957e-49	1.5020293840849608e-60	9.940915086270553e-11	5.595140979002899e-15	0.00006368034129151327	-1.3999121262448566e-20	1.644526569271101e-14	2.7584701581338744e-14	2.664264498264842e-13	5.4416835525264255e-15
27500000	0.004968159729784346	1.9558892957583957e-49	1.5020293840849608e-60	9.940915086270553e-11	5.595140979002899e-15	0.00006368034129151327	-1.3940775597436878e-20	1.644526569271101e-14	2.7584701581338744e-14	2.664264498264842e-13	5.4416835525264255e-15
27600000	0.004968159729784346	1.9558892957583957e-49	1.5020293840849608e-60	9.940915086270553e-11	5.595140979002899e-15	0.00006368034129151327	-1.3882429932425187e-20	1.644526569271101e-14	2.7584701581338744e-14	2.664264498264842e-13	5.4416835525264255e-15
27700000	0.004968159729784346	1.9558892957583957e-49	1.5020293840849608e-60	9.940915086270553e-11	5.595140979002899e-15	0.00006368034129151327	-1.38240842674135e-20	1.644526569271101e-14	2.7584701581338747e-14	2.664264498264842e-13	5.4416835525264255e-15
27800000	0.004968159729784346	1.9558892957583957e-49	1.5020293840849608e-60	9.940915086270553e-11	5.595140979002899e-15	0.00006368034129151327	-1.3765738602401808e-20	1.644526569271101e-14	2.7584701581338747e-14	2.664264498264842e-13	5.4416835525264255e-15
27900000	0.004968159729784346	1.9558892957583957e-49	1.5020293840849608e-60	9.940915086270553e-11	5.595140979002898e-15	0.00006368034129151327	-1.370739293739012e-20	1.644526569271101e-14	2.7584701581338747e-14	2.664264498264842e-13	5.4416835525264255e-15
28000000	0.004968159729784346	1.9558892957583957e-49	1.5020293840849608e-60	9.940915086270553e-11	5.595140979002898e-15	0.00006368034129151327	-1.364904727237843e-20	1.644526569271101e-14	2.7584701581338747e-14	2.664264498264842e-13	5.4416835525264255e-15
28100000	0.004968159729784346	1.9558892957583957e-49	1.5020293840849608e-60	9.940915086270553e-11	5.595140979002898e-15	0.00006368034129151327	-1.359070160736674e-20	1.644526569271101e-14	2.7584701581338747e-14	2.664264498264842e-13	5.4416835525264255e-15
28200000	0.004968159729784346	1.9558892957583957e-49	1.5020293840849608e-60	9.940915086270553e-11	5.595140979002898e-15	0.00006368034129151327	-1.3532355942355052e-20	1.644526569271101e-14	2.7584701581338747e-14	2.664264498264842e-13	5.4416835525264255e-15
28300000	0.004968159729784346	1.9558892957583957e-49	1.5020293840849608e-60	9.940915086270553e-11	5.595140979002898e-15	0.00006368034129151327	-1.3474010277343362e-20	1.644526569271101e-14	2.7584701581338747e-14	2.664264498264842e-13	5.4416835525264255e-15
28400000	0.004968159729784346	1.9558892957583957e-49	1.5020293840849608e-60	9.940915086270553e-11	5.595140979002898e-15	0.00006368034129151327	-1.3415664612331674e-20	1.644526569271101e-14	2.7584701581338747e-14	2.664264498264842e-13	5.4416835525264255e-15
28500000	0.004968159729784346	1.9558892957583957e-49	1.5020293840849608e-60	9.940915086270553e-11	5.595140979002898e-15	0.00006368034129151327	-1.3357318947319985e-20	1.644526569271101e-14	2.7584701581338747e-14	2.664264498264842e-13	5.4416835525264255e-15
28600000	0.004968159729784346	1.9558892957583957e-49	1.5020293840849608e-60	9.940915086270553e-11	5.595140979002898e-15	0.00006368034129151327	-1.3298973282308296e-20	1.644526569271101e-14	2.7584701581338747e-14	2.664264498264842e-13	5.4416835525264255e-15
28700000	0.004968159729784346	1.9558892957583957e-49	1.5020293840849608e-60	9.940915086270553e-11	5.595140979002898e-15	0.00006368034129151327	-1.3240627617296606e-20	1.644526569271101e-14	2.7584701581338747e-14	2.664264498264842e-13	5.4416835525264255e-15
28800000	0.004968159729784346	1.9558892957583957e-49	1.5020293840849608e-60	9.940915086270553e-11	5.595140979002898e-15	0.00006368034129151327	-1.3182281952284917e-20	1.644526569271101e-14	2.7584701581338747e-14	2.664264498264842e-13	5.4416835525264255e-15
28900000	0.004968159729784346	1.9558892957583957e-49	1.5020293840849608e-60	9.940915086270553e-11	5.595140979002898e-15	0.00006368034129151327	-1.3123936287273227e-20	1.644526569271101e-14	2.7584701581338747e-14	2.664264498264842e-13	5.4416835525264255e-15
29000000	0.004968159729784346	1.9558892957583957e-49	1.5020293840849608e-60	9.940915086270553e-11	5.595140979002898e-15	0.00006368034129151327	-1.306559062226154e-20	1.644526569271101e-14	2.7584701581338747e-14	2.664264498264842e-13	5.4416835525264255e-15
29100000	0.004968159729784346	1.9558892957583957e-49	1.5020293840849608e-60	9.940915086270553e-11	5.595140979002898e-15	0.00006368034129151327	-1.300724495724985e-20	1.644526569271101e-14	2.7584701581338747e-14	2.664264498264842e-13	5.4416835525264255e-15
29200000	0.004968159729784346	1.9558892957583957e-49	1.5020293840849608e-60	9.940915086270553e-11	5.595140979002898e-15	0.00006368034129151327	-1.294889929223816e-20	1.644526569271101e-14	2.7584701581338747e-14	2.664264498264842e-13	5.4416835525264255e-15
29300000	0.004968159729784346	1.9558892957583957e-49	1.5020293840849608e-60	9.940915086270553e-11	5.595140979002898e-15	0.00006368034129151327	-1.2890553627226471e-20	1.644526569271101e-14	2.7584701581338747e-14	2.664264498264842e-13	5.4416835525264255e-15
29400000	0.004968159729784346	1.9558892957583957e-49	1.5020293840849608e-60	9.940915086270553e-11	5.595140979002898e-15	0.00006368034129151327	-1.2832207962214782e-20	1.644526569271101e-14	2.7584701581338747e-14	2.664264498264842e-13	5.4416835525264255e-15
29500000	0.004968159729784346	1.9558892957583957e-49	1.5020293840849608e-60	9.940915086270553e-11	5.595140979002898e-15	0.00006368034129151327	-1.2773862297203092e-20	1.644526569271101e-14	2.7584701581338747e-14	2.664264498264842e-13	5.4416835525264255e-15
29600000	0.004968159729784346	1.9558892957583957e-49	1.5020293840849608e-60	9.940915086270553e-11	5.595140979002898e-15	0.00006368034129151327	-1.2715516632191405e-20	1.644526569271101e-14	2.7584701581338747e-14	2.664264498264842e-13	5.4416835525264255e-15
29700000	0.004968159729784346	1.9558892957583957e-49	1.5020293840849608e-60	9.940915086270553e-11	5.595140979002898e-15	0.00006368034129151327	-1.2657170967179715e-20	1.644526569271101e-14	2.7584701581338747e-14	2.664264498264842e-13	5.4416835525264255e-15
29800000	0.004968159729784346	1.9558892957583957e-49	1.5020293840849608e-60	9.940915086270553e-11	5.595140979002898e-15	0.00006368034129151327	-1.2598825302168026e-20	1.644526569271101e-14	2.7584701581338747e-14	2.664264498264842e-13	5.4416835525264255e-15
29900000	0.004968159729784346	1.9558892957583957e-49	1.5020293840849608e-60	9.940915086270553e-11	5.595140979002898e-15	0.00006368034129151327	-1.2540479637156336e-20	1.644526569271101e-14	2.7584701581338747e-14	2.664264498264842e-13	5.4416835525264255e-15
30000000	0.004968159729784346	1.9558892957583957e-49	1.5020293840849608e-60	9.940915086270553e-11	5.595140979002898e-15	0.00006368034129151327	-1.2482133972144647e-20	1.644526569271101e-14	2.7584701581338747e-14	2.664264498264842e-13	5.4416835525264255e-15
30100000	0.004968159729784346	1.9558892957583957e-49	1.5020293840849608e-60	9.940915086270553e-11	5.595140979002898e-15	0.00006368034129151327	-1.2423788307132958e-20	1.644526569271101e-14	2.7584701581338747e-14	2.664264498264842e-13	5.4416835525264255e-15
30200000	0.004968159729784346	1.9558892957583957e-49	1.5020293840849608e-60	9.940915086270553e-11	5.595140979002898e-15	0.00006368034129151327	-1.2365442642121268e-20	1.644526569271101e-14	2.7584701581338747e-14	2.664264498264842e-13	5.4416835525264255e-15
30300000	0.004968159729784346	1.9558892957583957e-49	1.5020293840849608e-60	9.940915086270553e-11	5.595140979002898e-15	0.00006368034129151327	-1.230709697710958e-20	1.644526569271101e-14	2.7584701581338747e-14	2.664264498264842e-13	5.4416835525264255e-15
30400000	0.004968159729784346	1.9558892957583957e-49	1.5020293840849608e-60	9.940915086270553e-11	5.595140979002898e-15	0.00006368034129151327	-1.2248751312097891e-20	1.644526569271101e-14	2.7584701581338747e-14	2.664264498264842e-13	5.4416835525264255e-15
30500000	0.004968159729784346	1.9558892957583957e-49	1.5020293840849608e-60	9.940915086270553e-11	5.595140979002898e-15	0.00006368034129151327	-1.2190405647086201e-20	1.644526569271101e-14	2.7584701581338747e-14	2.664264498264842e-13	5.4416835525264255e-15
30600000	0.004968159729784346	1.9558892957583957e-49	1.5020293840849608e-60	9.940915086270553e-11	5.595140979002898e-15	0.00006368034129151327	-1.2132059982074512e-20	1.644526569271101e-14	2.7584701581338747e-14	2.664264498264842e-13	5.4416835525264255e-15
30700000	0.004968159729784346	1.9558892957583957e-49	1.5020293840849608e-60	9.940915086270553e-11	5.595140979002898e-15	0.00006368034129151327	-1.2073714317062823e-20	1.644526569271101e-14	2.7584701581338747e-14	2.664264498264842e-13	5.4416835525264255e-15
30800000	0.004968159729784346	1.9558892957583957e-49	1.5020293840849608e-60	9.940915086270553e-11	5.595140979002898e-15	0.00006368034129151327	-1.2015368652051133e-20	1.644526569271101e-14	2.7584701581338747e-14	2.664264498264842e-13	5.4416835525264255e-15
30900000	0.004968159729784346	1.9558892957583957e-49	1.5020293840849608e-60	9.940915086270553e-11	5.595140979002898e-15	0.00006368034129151327	-1.1957022987039445e-20	1.644526569271101e-14	2.7584701581338747e-14	2.664264498264842e-13	5.4416835525264255e-15
31000000	0.004968159729784346	1.9558892957583957e-49	1.5020293840849608e-60	9.940915086270553e-11	5.595140979002898e-15	0.00006368034129151327	-1.1898677322027756e-20	1.644526569271101e-14	2.7584701581338747e-14	2.664264498264842e-13	5.4416835525264255e-15
31100000	0.004968159729784346	1.9558892957583957e-49	1.5020293840849608e-60	9.940915086270553e-11	5.595140979002898e-15	0.00006368034129151327	-1.1840331657016066e-20	1.644526569271101e-14	2.7584701581338747e-14	2.664264498264842e-13	5.4416835525264255e-15
31200000	0.004968159729784346	1.9558892957583957e-49	1.5020293840849608e-60	9.940915086270553e-11	5.595140979002898e-15	0.00006368034129151327	-1.1781985992004377e-20	1.644526569271101e-14	2.7584701581338747e-14	2.664264498264842e-13	5.4416835525264255e-15
31300000	0.004968159729784346	1.9558892957583957e-49	1.5020293840849608e-60	9.940915086270553e-11	5.595140979002898e-15	0.00006368034129151327	-1.1723640326992688e-20	1.644526569271101e-14	2.7584701581338747e-14	2.664264498264842e-13	5.4416835525264255e-15
31400000	0.004968159729784346	1.9558892957583957e-49	1.5020293840849608e-60	9.940915086270553e-11	5.595140979002898e-15	0.00006368034129151327	-1.1665294661980998e-20	1.644526569271101e-14	2.7584701581338747e-14	2.664264498264842e-13	5.4416835525264255e-15
31500000	0.004968159729784346	1.9558892957583957e-49	1.5020293840849608e-60	9.940915086270553e-11	5.595140979002898e-15	0.00006368034129151327	-1.160694899696931e-20	1.644526569271101e-14	2.7584701581338747e-14	2.664264498264842e-13	5.4416835525264255e-15
31600000	0.004968159729784346	1.9558892957583957e-49	1.5020293840849608e-60	9.940915086270553e-11	5.595140979002898e-15	0.00006368034129151327	-1.154860333195762e-20	1.644526569271101e-14	2.7584701581338747e-14	2.664264498264842e-13	5.4416835525264255e-15
31700000	0.004968159729784346	1.9558892957583957e-49	1.5020293840849608e-60	9.940915086270553e-11	5.595140979002898e-15	0.00006368034129151327	-1.1490257666945932e-20	1.644526569271101e-14	2.7584701581338747e-14	2.664264498264842e-13	5.4416835525264255e-15
31800000	0.004968159729784346	1.9558892957583957e-49	1.5020293840849608e-60	9.940915086270553e-11	5.595140979002898e-15	0.00006368034129151327	-1.1431912001934242e-20	1.644526569271101e-14	2.7584701581338747e-14	2.664264498264842e-13	5.4416835525264255e-15
31900000	0.004968159729784346	1.9558892957583957e-49	1.5020293840849608e-60	9.940915086270553e-11	5.595140979002898e-15	0.00006368034129151327	-1.1373566336922553e-20	1.644526569271101e-14	2.7584701581338747e-14	2.664264498264842e-13	5.4416835525264255e-15
32000000	0.004968159729784346	1.9558892957583957e-49	1.5020293840849608e-60	9.940915086270553e-11	5.595140979002898e-15	0.00006368034129151327	-1.1315220671910865e-20	1.644526569271101e-14	2.7584701581338747e-14	2.664264498264842e-13	5.4416835525264255e-15
32100000	0.004968159729784346	1.9558892957583957e-49	1.5020293840849608e-60	9.940915086270553e-11	5.595140979002898e-15	0.00006368034129151327	-1.1256875006899174e-20	1.644526569271101e-14	2.7584701581338747e-14	2.664264498264842e-13	5.4416835525264255e-15
32200000	0.004968159729784346	1.9558892957583957e-49	1.5020293840849608e-60	9.940915086270553e-11	5.595140979002898e-15	0.00006368034129151327	-1.1198529341887486e-20	1.644526569271101e-14	2.7584701581338747e-14	2.664264498264842e-13	5.4416835525264255e-15
32300000	0.004968159729784346	1.9558892957583957e-49	1.5020293840849608e-60	9.940915086270553e-11	5.595140979002898e-15	0.00006368034129151327	-1.1140183676875797e-20	1.644526569271101e-14	2.7584701581338747e-14	2.664264498264842e-13	5.4416835525264255e-15
32400000	0.004968159729784346	1.9558892957583957e-49	1.5020293840849608e-60	9.940915086270553e-11	5.595140979002898e-15	0.00006368034129151327	-1.1081838011864107e-20	1.644526569271101e-14	2.7584701581338747e-14	2.664264498264842e-13	5.4416835525264255e-15
32500000	0.004968159729784346	1.9558892957583957e-49	1.5020293840849608e-60	9.940915086270553e-11	5.595140979002898e-15	0.00006368034129151327	-1.1023492346852418e-20	1.644526569271101e-14	2.7584701581338747e-14	2.664264498264842e-13	5.4416835525264255e-15
32600000	0.004968159729784346	1.9558892957583957e-49	1.5020293840849608e-60	9.940915086270553e-11	5.595140979002898e-15	0.00006368034129151327	-1.0965146681840728e-20	1.644526569271101e-14	2.7584701581338747e-14	2.664264498264842e-13	5.4416835525264255e-15
32700000	0.004968159729784346	1.9558892957583957e-49	1.5020293840849608e-60	9.940915086270553e-11	5.595140979002898e-15	0.00006368034129151327	-1.090680101682904e-20	1.644526569271101e-14	2.7584701581338747e-14	2.664264498264842e-13	5.4416835525264255e-15
32800000	0.004968159729784346	1.9558892957583957e-49	1.5020293840849608e-60	9.940915086270553e-11	5.595140979002898e-15	0.00006368034129151327	-1.0848455351817351e-20	1.644526569271101e-14	2.7584701581338747e-14	2.664264498264842e-13	5.4416835525264255e-15
32900000	0.004968159729784346	1.9558892957583957e-49	1.5020293840849608e-60	9.940915086270553e-11	5.595140979002898e-15	0.00006368034129151327	-1.0790109686805662e-20	1.644526569271101e-14	2.7584701581338747e-14	2.664264498264842e-13	5.4416835525264255e-15
33000000	0.004968159729784346	1.9558892957583957e-49	1.5020293840849608e-60	9.940915086270553e-11	5.595140979002898e-15	0.00006368034129151327	-1.0731764021793972e-20	1.644526569271101e-14	2.7584701581338747e-14	2.664264498264842e-13	5.4416835525264255e-15
33100000	0.004968159729784346	1.9558892957583957e-49	1.5020293840849608e-60	9.940915086270553e-11	5.595140979002898e-15	0.00006368034129151327	-1.0673418356782283e-20	1.644526569271101e-14	2.7584701581338747e-14	2.664264498264842e-13	5.4416835525264255e-15
33200000	0.004968159729784346	1.9558892957583957e-49	1.5020293840849608e-60	9.940915086270553e-11	5.595140979002898e-15	0.00006368034129151327	-1.0615072691770595e-20	1.644526569271101e-14	2.7584701581338747e-14	2.664264498264842e-13	5.4416835525264255e-15
33300000	0.004968159729784346	1.9558892957583957e-49	1.5020293840849608e-60	9.940915086270553e-11	5.595140979002898e-15	0.00006368034129151327	-1.0556727026758904e-20	1.644526569271101e-14	2.7584701581338747e-14	2.664264498264842e-13	5.4416835525264255e-15
33400000	0.004968159729784346	1.9558892957583957e-49	1.5020293840849608e-60	9.940915086270553e-11	5.595140979002898e-15	0.00006368034129151327	-1.0498381361747216e-20	1.644526569271101e-14	2.7584701581338747e-14	2.664264498264842e-13	5.4416835525264255e-15
33500000	0.004968159729784346	1.9558892957583957e-49	1.5020293840849608e-60	9.940915086270553e-11	5.595140979002898e-15	0.00006368034129151327	-1.0440035696735527e-20	1.644526569271101e-14	2.7584701581338747e-14	2.664264498264842e-13	5.4416835525264255e-15
33600000	0.004968159729784346	1.9558892957583957e-49	1.5020293840849608e-60	9.940915086270553e-11	5.595140979002898e-15	0.00006368034129151327	-1.0381690031723837e-20	1.644526569271101e-14	2.7584701581338747e-14	2.664264498264842e-13	5.4416835525264255e-15
33700000	0.004968159729784346	1.9558892957583957e-49	1.5020293840849608e-60	9.940915086270553e-11	5.595140979002898e-15	0.00006368034129151327	-1.032334436671215e-20	1.644526569271101e-14	2.7584701581338747e-14	2.664264498264842e-13	5.4416835525264255e-15
33800000	0.004968159729784346	1.9558892957583957e-49	1.5020293840849608e-60	9.940915086270553e-11	5.595140979002898e-15	0.00006368034129151327	-1.0264998701700459e-20	1.644526569271101e-14	2.7584701581338747e-14	2.664264498264842e-13	5.4416835525264255e-15
33900000	0.004968159729784346	1.9558892957583957e-49	1.5020293840849608e-60	9.940915086270553e-11	5.595140979002898e-15	0.00006368034129151327	-1.020665303668877e-20	1.644526569271101e-14	2.7584701581338747e-14	2.664264498264842e-13	5.4416835525264255e-15
34000000	0.004968159729784346	1.9558892957583957e-49	1.5020293840849608e-60	9.940915086270553e-11	5.595140979002898e-15	0.00006368034129151327	-1.0148307371677081e-20	1.644526569271101e-14	2.7584701581338747e-14	2.664264498264842e-13	5.4416835525264255e-15
34100000	0.004968159729784346	1.9558892957583957e-49	1.5020293840849608e-60	9.940915086270553e-11	5.595140979002898e-15	0.00006368034129151327	-1.0089961706665392e-20	1.644526569271101e-14	2.7584701581338747e-14	2.664264498264842e-13	5.4416835525264255e-15
34200000	0.004968159729784346	1.9558892957583957e-49	1.5020293840849608e-60	9.940915086270553e-11	5.595140979002898e-15	0.00006368034129151327	-1.0031616041653702e-20	1.644526569271101e-14	2.7584701581338747e-14	2.664264498264842e-13	5.4416835525264255e-15
34300000	0.004968159729784346	1.9558892957583957e-49	1.5020293840849608e-60	9.940915086270553e-11	5.595140979002898e-15	0.00006368034129151327	-9.973270376642013e-21	1.644526569271101e-14	2.7584701581338747e-14	2.664264498264842e-13	5.4416835525264255e-15
34400000	0.004968159729784346	1.9558892957583957e-49	1.5020293840849608e-60	9.940915086270553e-11	5.595140979002898e-15	0.00006368034129151327	-9.914924711630325e-21	1.644526569271101e-14	2.7584701581338747e-14	2.664264498264842e-13	5.4416835525264255e-15
34500000	0.004968159729784346	1.9558892957583957e-49	1.5020293840849608e-60	9.940915086270553e-11	5.595140979002898e-15	0.00006368034129151327	-9.856579046618634e-21	1.644526569271101e-14	2.7584701581338747e-14	2.664264498264842e-13	5.4416835525264255e-15
34600000	0.004968159729784346	1.9558892957583957e-49	1.5020293840849608e-60	9.940915086270553e-11	5.595140979002898e-15	0.00006368034129151327	-9.798233381606946e-21	1.644526569271101e-14	2.7584701581338747e-14	2.664264498264842e-13	5.4416835525264255e-15
34700000	0.004968159729784346	1.9558892957583957e-49	1.5020293840849608e-60	9.940915086270553e-11	5.595140979002898e-15	0.00006368034129151327	-9.739887716595257e-21	1.644526569271101e-14	2.7584701581338747e-14	2.664264498264842e-13	5.4416835525264255e-15
34800000	0.004968159729784346	1.9558892957583957e-49	1.5020293840849608e-60	9.940915086270553e-11	5.595140979002898e-15	0.00006368034129151327	-9.681542051583567e-21	1.644526569271101e-14	2.7584701581338747e-14	2.664264498264842e-13	5.4416835525264255e-15
34900000	0.004968159729784346	1.9558892957583957e-49	1.5020293840849608e-60	9.940915086270553e-11	5.595140979002898e-15	0.00006368034129151327	-9.62319638657188e-21	1.644526569271101e-14	2.7584701581338747e-14	2.664264498264842e-13	5.4416835525264255e-15
35000000	0.004968159729784346	1.9558892957583957e-49	1.5020293840849608e-60	9.940915086270553e-11	5.595140979002898e-15	0.00006368034129151327	-9.564850721560189e-21	1.644526569271101e-14	2.7584701581338747e-14	2.664264498264842e-13	5.4416835525264255e-15
35100000	0.004968159729784346	1.9558892957583957e-49	1.5020293840849608e-60	9.940915086270553e-11	5.595140979002898e-15	0.00006368034129151327	-9.506505056548501e-21	1.644526569271101e-14	2.7584701581338747e-14	2.664264498264842e-13	5.4416835525264255e-15
35200000	0.004968159729784346	1.9558892957583957e-49	1.5020293840849608e-60	9.940915086270553e-11	5.595140979002898e-15	0.00006368034129151327	-9.448159391536811e-21	1.644526569271101e-14	2.7584701581338747e-14	2.664264498264842e-13	5.4416835525264255e-15
35300000	0.004968159729784346	1.9558892957583957e-49	1.5020293840849608e-60	9.940915086270553e-11	5.595140979002898e-15	0.00006368034129151327	-9.389813726525122e-21	1.644526569271101e-14	2.7584701581338747e-14	2.664264498264842e-13	5.441683552526425e-15
35400000	0.004968159729784346	1.9558892957583957e-49	1.5020293840849608e-60	9.940915086270553e-11	5.595140979002898e-15	0.00006368034129151327	-9.331468061513433e-21	1.644526569271101e-14	2.7584701581338747e-14	2.664264498264842e-13	5.441683552526425e-15
35500000	0.004968159729784346	1.9558892957583957e-49	1.5020293840849608e-60	9.940915086270553e-11	5.595140979002898e-15	0.00006368034129151327	-9.273122396501743e-21	1.644526569271101e-14	2.7584701581338747e-14	2.664264498264842e-13	5.441683552526425e-15
35600000	0.004968159729784346	1.9558892957583957e-49	1.5020293840849608e-60	9.940915086270553e-11	5.595140979002898e-15	0.00006368034129151327	-9.214776731490055e-21	1.644526569271101e-14	2.7584701581338747e-14	2.664264498264842e-13	5.441683552526425e-15
35700000	0.004968159729784346	1.9558892957583957e-49	1.5020293840849608e-60	9.940915086270553e-11	5.595140979002898e-15	0.00006368034129151327	-9.156431066478366e-21	1.644526569271101e-14	2.7584701581338747e-14	2.664264498264842e-13	5.441683552526425e-15
35800000	0.004968159729784346	1.9558892957583957e-49	1.5020293840849608e-60	9.940915086270553e-11	5.595140979002898e-15	0.00006368034129151327	-9.098085401466676e-21	1.644526569271101e-14	2.7584701581338747e-14	2.664264498264842e-13	5.441683552526425e-15
35900000	0.004968159729784346	1.9558892957583957e-49	1.5020293840849608e-60	9.940915086270553e-11	5.595140979002898e-15	0.00006368034129151327	-9.039739736454987e-21	1.644526569271101e-14	2.7584701581338747e-14	2.664264498264842e-13	5.441683552526425e-15
36000000	0.004968159729784346	1.9558892957583957e-49	1.5020293840849608e-60	9.940915086270553e-11	5.595140979002898e-15	0.00006368034129151327	-8.981394071443298e-21	1.644526569271101e-14	2.7584701581338747e-14	2.664264498264842e-13	5.441683552526425e-15
36100000	0.004968159729784346	1.9558892957583957e-49	1.5020293840849608e-60	9.940915086270553e-11	5.595140979002898e-15	0.00006368034129151327	-8.923048406431608e-21	1.644526569271101e-14	2.7584701581338747e-14	2.664264498264842e-13	5.441683552526425e-15
36200000	0.004968159729784346	1.9558892957583957e-49	1.5020293840849608e-60	9.940915086270553e-11	5.595140979002898e-15	0.00006368034129151327	-8.864702741419919e-21	1.644526569271101e-14	2.7584701581338747e-14	2.664264498264842e-13	5.441683552526425e-15
36300000	0.004968159729784346	1.9558892957583957e-49	1.5020293840849608e-60	9.940915086270553e-11	5.595140979002898e-15	0.00006368034129151327	-8.806357076408231e-21	1.644526569271101e-14	2.7584701581338747e-14	2.664264498264842e-13	5.441683552526425e-15
36400000	0.004968159729784346	1.9558892957583957e-49	1.5020293840849608e-60	9.940915086270553e-11	5.595140979002898e-15	0.00006368034129151327	-8.748011411396541e-21	1.644526569271101e-14	2.7584701581338747e-14	2.6642644982648425e-13	5.441683552526425e-15
36500000	0.004968159729784346	1.9558892957583957e-49	1.5020293840849608e-60	9.940915086270553e-11	5.595140979002898e-15	0.00006368034129151327	-8.689665746384852e-21	1.644526569271101e-14	2.7584701581338747e-14	2.6642644982648425e-13	5.441683552526425e-15
36600000	0.004968159729784346	1.9558892957583957e-49	1.5020293840849608e-60	9.940915086270553e-11	5.595140979002898e-15	0.00006368034129151327	-8.631320081373163e-21	1.644526569271101e-14	2.7584701581338747e-14	2.6642644982648425e-13	5.441683552526425e-15
36700000	0.004968159729784346	1.9558892957583957e-49	1.5020293840849608e-60	9.940915086270553e-11	5.595140979002898e-15	0.00006368034129151327	-8.572974416361473e-21	1.644526569271101e-14	2.7584701581338747e-14	2.6642644982648425e-13	5.441683552526425e-15
36800000	0.004968159729784346	1.9558892957583957e-49	1.5020293840849608e-60	9.940915086270553e-11	5.595140979002898e-15	0.00006368034129151327	-8.514628751349785e-21	1.644526569271101e-14	2.7584701581338747e-14	2.6642644982648425e-13	5.441683552526425e-15
36900000	0.004968159729784346	1.9558892957583957e-49	1.5020293840849608e-60	9.940915086270553e-11	5.595140979002898e-15	0.00006368034129151327	-8.456283086338096e-21	1.644526569271101e-14	2.7584701581338747e-14	2.6642644982648425e-13	5.441683552526425e-15
37000000	0.004968159729784346	1.9558892957583957e-49	1.5020293840849608e-60	9.940915086270553e-11	5.595140979002898e-15	0.00006368034129151327	-8.397937421326407e-21	1.644526569271101e-14	2.7584701581338747e-14	2.6642644982648425e-13	5.441683552526425e-15
37100000	0.004968159729784346	1.9558892957583957e-49	1.5020293840849608e-60	9.940915086270553e-11	5.595140979002899e-15	0.00006368034129151327	-8.339591756314717e-21	1.644526569271101e-14	2.7584701581338747e-14	2.6642644982648425e-13	5.441683552526425e-15
37200000	0.004968159729784346	1.9558892957583957e-49	1.5020293840849608e-60	9.940915086270553e-11	5.595140979002899e-15	0.00006368034129151327	-8.281246091303028e-21	1.644526569271101e-14	2.7584701581338744e-14	2.6642644982648425e-13	5.441683552526425e-15
37300000	0.004968159729784346	1.9558892957583957e-49	1.5020293840849608e-60	9.940915086270553e-11	5.595140979002899e-15	0.00006368034129151327	-8.22290042629134e-21	1.644526569271101e-14	2.7584701581338744e-14	2.6642644982648425e-13	5.441683552526425e-15
37400000	0.004968159729784346	1.9558892957583957e-49	1.5020293840849608e-60	9.940915086270553e-11	5.595140979002899e-15	0.00006368034129151327	-8.164554761279649e-21	1.644526569271101e-14	2.7584701581338744e-14	2.6642644982648425e-13	5.441683552526425e-15
37500000	0.004968159729784346	1.9558892957583957e-49	1.5020293840849608e-60	9.940915086270553e-11	5.595140979002899e-15	0.00006368034129151327	-8.106209096267961e-21	1.644526569271101e-14	2.7584701581338744e-14	2.6642644982648425e-13	5.441683552526425e-15
37600000	0.004968159729784346	1.9558892957583957e-49	1.5020293840849608e-60	9.940915086270553e-11	5.595140979002899e-15	0.00006368034129151327	-8.047863431256272e-21	1.644526569271101e-14	2.7584701581338744e-14	2.6642644982648425e-13	5.441683552526425e-15
37700000	0.004968159729784346	1.9558892957583957e-49	1.5020293840849608e-60	9.940915086270553e-11	5.595140979002899e-15	0.00006368034129151327	-7.989517766244582e-21	1.644526569271101e-14	2.7584701581338744e-14	2.6642644982648425e-13	5.441683552526425e-15
37800000	0.004968159729784346	1.9558892957583957e-49	1.5020293840849608e-60	9.940915086270553e-11	5.595140979002899e-15	0.00006368034129151327	-7.931172101232894e-21	1.644526569271101e-14	2.7584701581338744e-14	2.6642644982648425e-13	5.441683552526425e-15
37900000	0.004968159729784346	1.9558892957583957e-49	1.5020293840849608e-60	9.940915086270553e-11	5.595140979002899e-15	0.00006368034129151327	-7.872826436221203e-21	1.644526569271101e-14	2.7584701581338744e-14	2.6642644982648425e-13	5.441683552526425e-15
38000000	0.004968159729784346	1.9558892957583957e-49	1.5020293840849608e-60	9.940915086270553e-11	5.595140979002899e-15	0.00006368034129151327	-7.814480771209515e-21	1.644526569271101e-14	2.7584701581338744e-14	2.6642644982648425e-13	5.441683552526425e-15
38100000	0.004968159729784346	1.9558892957583957e-49	1.5020293840849608e-60	9.940915086270553e-11	5.595140979002899e-15	0.00006368034129151327	-7.756135106197826e-21	1.644526569271101e-14	2.7584701581338744e-14	2.6642644982648425e-13	5.441683552526425e-15
38200000	0.004968159729784346	1.9558892957583957e-49	1.5020293840849608e-60	9.940915086270553e-11	5.595140979002899e-15	0.00006368034129151327	-7.697789441186137e-21	1.644526569271101e-14	2.7584701581338744e-14	2.6642644982648425e-13	5.441683552526425e-15
38300000	0.004968159729784346	1.9558892957583957e-49	1.5020293840849608e-60	9.940915086270553e-11	5.595140979002899e-15	0.00006368034129151327	-7.639443776174447e-21	1.644526569271101e-14	2.7584701581338744e-14	2.6642644982648425e-13	5.441683552526425e-15
38400000	0.004968159729784346	1.9558892957583957e-49	1.5020293840849608e-60	9.940915086270553e-11	5.595140979002899e-15	0.00006368034129151327	-7.581098111162758e-21	1.644526569271101e-14	2.7584701581338744e-14	2.6642644982648425e-13	5.441683552526425e-15
38500000	0.004968159729784346	1.9558892957583957e-49	1.5020293840849608e-60	9.940915086270553e-11	5.595140979002899e-15	0.00006368034129151327	-7.52275244615107e-21	1.644526569271101e-14	2.7584701581338744e-14	2.6642644982648425e-13	5.441683552526425e-15
38600000	0.004968159729784346	1.9558892957583957e-49	1.5020293840849608e-60	9.940915086270553e-11	5.595140979002899e-15	0.00006368034129151327	-7.46440678113938e-21	1.644526569271101e-14	2.7584701581338744e-14	2.6642644982648425e-13	5.441683552526425e-15
38700000	0.004968159729784346	1.9558892957583957e-49	1.5020293840849608e-60	9.940915086270553e-11	5.595140979002899e-15	0.00006368034129151327	-7.406061116127691e-21	1.644526569271101e-14	2.7584701581338744e-14	2.6642644982648425e-13	5.441683552526425e-15
38800000	0.004968159729784346	1.9558892957583957e-49	1.5020293840849608e-60	9.940915086270553e-11	5.595140979002899e-15	0.00006368034129151327	-7.347715451116002e-21	1.644526569271101e-14	2.7584701581338744e-14	2.6642644982648425e-13	5.441683552526424e-15
38900000	0.004968159729784346	1.9558892957583957e-49	1.5020293840849608e-60	9.940915086270553e-11	5.595140979002899e-15	0.00006368034129151327	-7.289369786104312e-21	1.644526569271101e-14	2.7584701581338744e-14	2.6642644982648425e-13	5.441683552526424e-15
39000000	0.004968159729784346	1.9558892957583957e-49	1.5020293840849608e-60	9.940915086270553e-11	5.595140979002899e-15	0.00006368034129151327	-7.231024121092623e-21	1.644526569271101e-14	2.7584701581338744e-14	2.6642644982648425e-13	5.441683552526424e-15
39100000	0.004968159729784346	1.9558892957583957e-49	1.5020293840849608e-60	9.940915086270553e-11	5.595140979002899e-15	0.00006368034129151327	-7.172678456080935e-21	1.644526569271101e-14	2.7584701581338744e-14	2.6642644982648425e-13	5.441683552526424e-15
39200000	0.004968159729784346	1.9558892957583957e-49	1.5020293840849608e-60	9.940915086270553e-11	5.595140979002899e-15	0.00006368034129151327	-7.114332791069246e-21	1.644526569271101e-14	2.7584701581338744e-14	2.6642644982648425e-13	5.441683552526424e-15
39300000	0.004968159729784346	1.9558892957583957e-49	1.5020293840849608e-60	9.940915086270553e-11	5.595140979002899e-15	0.00006368034129151327	-7.055987126057556e-21	1.644526569271101e-14	2.7584701581338744e-14	2.6642644982648425e-13	5.441683552526424e-15
39400000	0.004968159729784346	1.9558892957583957e-49	1.5020293840849608e-60	9.940915086270553e-11	5.595140979002899e-15	0.00006368034129151327	-6.997641461045867e-21	1.644526569271101e-14	2.7584701581338744e-14	2.6642644982648425e-13	5.441683552526424e-15
39500000	0.004968159729784346	1.9558892957583957e-49	1.5020293840849608e-60	9.940915086270553e-11	5.595140979002899e-15	0.00006368034129151327	-6.939295796034177e-21	1.644526569271101e-14	2.7584701581338744e-14	2.6642644982648425e-13	5.441683552526424e-15
39600000	0.004968159729784346	1.9558892957583957e-49	1.5020293840849608e-60	9.940915086270553e-11	5.595140979002899e-15	0.00006368034129151327	-6.880950131022488e-21	1.644526569271101e-14	2.7584701581338744e-14	2.6642644982648425e-13	5.441683552526424e-15
39700000	0.004968159729784346	1.9558892957583957e-49	1.5020293840849608e-60	9.940915086270553e-11	5.595140979002899e-15	0.00006368034129151327	-6.8226044660108e-21	1.644526569271101e-14	2.7584701581338744e-14	2.6642644982648425e-13	5.441683552526424e-15
39800000	0.004968159729784346	1.9558892957583957e-49	1.5020293840849608e-60	9.940915086270553e-11	5.595140979002899e-15	0.00006368034129151327	-6.764258800999111e-21	1.644526569271101e-14	2.7584701581338744e-14	2.6642644982648425e-13	5.441683552526424e-15
39900000	0.004968159729784346	1.9558892957583957e-49	1.5020293840849608e-60	9.940915086270553e-11	5.595140979002899e-15	0.00006368034129151327	-6.705913135987421e-21	1.644526569271101e-14	2.7584701581338744e-14	2.6642644982648425e-13	5.441683552526424e-15
40000000	0.004968159729784346	1.9558892957583957e-49	1.5020293840849608e-60	9.940915086270553e-11	5.595140979002899e-15	0.00006368034129151327	-6.647567470975732e-21	1.644526569271101e-14	2.7584701581338744e-14	2.6642644982648425e-13	5.441683552526424e-15
40100000	0.004968159729784346	1.9558892957583957e-49	1.5020293840849608e-60	9.940915086270553e-11	5.595140979002899e-15	0.00006368034129151327	-6.5892218059640425e-21	1.644526569271101e-14	2.7584701581338744e-14	2.6642644982648425e-13	5.441683552526424e-15
40200000	0.004968159729784346	1.9558892957583957e-49	1.5020293840849608e-60	9.940915086270553e-11	5.595140979002899e-15	0.00006368034129151327	-6.530876140952354e-21	1.644526569271101e-14	2.7584701581338744e-14	2.6642644982648425e-13	5.441683552526424e-15
40300000	0.004968159729784346	1.9558892957583957e-49	1.5020293840849608e-60	9.940915086270553e-11	5.595140979002899e-15	0.00006368034129151327	-6.4725304759406644e-21	1.644526569271101e-14	2.7584701581338744e-14	2.6642644982648425e-13	5.441683552526424e-15
40400000	0.004968159729784346	1.9558892957583957e-49	1.5020293840849608e-60	9.940915086270553e-11	5.595140979002899e-15	0.00006368034129151327	-6.414184810928976e-21	1.644526569271101e-14	2.7584701581338744e-14	2.6642644982648425e-13	5.441683552526424e-15
40500000	0.004968159729784346	1.9558892957583957e-49	1.5020293840849608e-60	9.940915086270553e-11	5.595140979002899e-15	0.00006368034129151327	-6.355839145917286e-21	1.644526569271101e-14	2.7584701581338744e-14	2.6642644982648425e-13	5.441683552526424e-15
40600000	0.004968159729784346	1.9558892957583957e-49	1.5020293840849608e-60	9.940915086270553e-11	5.595140979002899e-15	0.00006368034129151327	-6.297493480905597e-21	1.644526569271101e-14	2.7584701581338744e-14	2.6642644982648425e-13	5.441683552526424e-15
40700000	0.004968159729784346	1.9558892957583957e-49	1.5020293840849608e-60	9.940915086270553e-11	5.595140979002899e-15	0.00006368034129151327	-6.2391478158939075e-21	1.644526569271101e-14	2.7584701581338744e-14	2.6642644982648425e-13	5.441683552526424e-15
40800000	0.004968159729784346	1.9558892957583957e-49	1.5020293840849608e-60	9.940915086270553e-11	5.595140979002899e-15	0.00006368034129151327	-6.180802150882219e-21	1.644526569271101e-14	2.7584701581338744e-14	2.6642644982648425e-13	5.441683552526424e-15
40900000	0.004968159729784346	1.9558892957583957e-49	1.5020293840849608e-60	9.940915086270553e-11	5.595140979002899e-15	0.00006368034129151327	-6.1224564858705295e-21	1.644526569271101e-14	2.7584701581338744e-14	2.6642644982648425e-13	5.441683552526424e-15
41000000	0.004968159729784346	1.9558892957583957e-49	1.5020293840849608e-60	9.940915086270553e-11	5.595140979002899e-15	0.00006368034129151327	-6.06411082085884e-21	1.644526569271101e-14	2.7584701581338744e-14	2.6642644982648425e-13	5.441683552526424e-15
41100000	0.004968159729784346	1.9558892957583957e-49	1.5020293840849608e-60	9.940915086270553e-11	5.595140979002899e-15	0.00006368034129151327	-6.005765155847151e-21	1.644526569271101e-14	2.7584701581338744e-14	2.6642644982648425e-13	5.441683552526424e-15
41200000	0.004968159729784346	1.9558892957583957e-49	1.5020293840849608e-60	9.940915086270553e-11	5.595140979002899e-15	0.00006368034129151327	-5.947419490835462e-21	1.644526569271101e-14	2.7584701581338744e-14	2.6642644982648425e-13	5.441683552526424e-15
41300000	0.004968159729784346	1.9558892957583957e-49	1.5020293840849608e-60	9.940915086270553e-11	5.595140979002899e-15	0.00006368034129151327	-5.8890738258237726e-21	1.644526569271101e-14	2.7584701581338744e-14	2.6642644982648425e-13	5.441683552526424e-15
41400000	0.004968159729784346	1.9558892957583957e-49	1.5020293840849608e-60	9.940915086270553e-11	5.595140979002899e-15	0.00006368034129151327	-5.830728160812083e-21	1.644526569271101e-14	2.7584701581338744e-14	2.6642644982648425e-13	5.441683552526424e-15
41500000	0.004968159729784346	1.9558892957583957e-49	1.5020293840849608e-60	9.940915086270553e-11	5.595140979002899e-15	0.00006368034129151327	-5.772382495800394e-21	1.644526569271101e-14	2.7584701581338744e-14	2.6642644982648425e-13	5.441683552526424e-15
41600000	0.004968159729784346	1.9558892957583957e-49	1.5020293840849608e-60	9.940915086270553e-11	5.595140979002899e-15	0.00006368034129151327	-5.714036830788705e-21	1.644526569271101e-14	2.7584701581338744e-14	2.6642644982648425e-13	5.441683552526424e-15
41700000	0.004968159729784346	1.9558892957583957e-49	1.5020293840849608e-60	9.940915086270553e-11	5.595140979002899e-15	0.00006368034129151327	-5.655691165777016e-21	1.644526569271101e-14	2.7584701581338744e-14	2.6642644982648425e-13	5.441683552526424e-15
41800000	0.004968159729784346	1.9558892957583957e-49	1.5020293840849608e-60	9.940915086270553e-11	5.595140979002899e-15	0.00006368034129151327	-5.597345500765326e-21	1.644526569271101e-14	2.7584701581338744e-14	2.6642644982648425e-13	5.441683552526424e-15
41900000	0.004968159729784346	1.9558892957583957e-49	1.5020293840849608e-60	9.940915086270553e-11	5.595140979002899e-15	0.00006368034129151327	-5.538999835753638e-21	1.644526569271101e-14	2.7584701581338744e-14	2.6642644982648425e-13	5.441683552526424e-15
42000000	0.004968159729784346	1.9558892957583957e-49	1.5020293840849608e-60	9.940915086270553e-11	5.595140979002899e-15	0.00006368034129151327	-5.480654170741948e-21	1.644526569271101e-14	2.7584701581338744e-14	2.6642644982648425e-13	5.441683552526424e-15
42100000	0.004968159729784346	1.9558892957583957e-49	1.5020293840849608e-60	9.940915086270553e-11	5.595140979002899e-15	0.00006368034129151327	-5.422308505730259e-21	1.644526569271101e-14	2.7584701581338744e-14	2.6642644982648425e-13	5.441683552526424e-15
42200000	0.004968159729784346	1.9558892957583957e-49	1.5020293840849608e-60	9.940915086270553e-11	5.595140979002899e-15	0.00006368034129151327	-5.36396284071857e-21	1.644526569271101e-14	2.7584701581338744e-14	2.6642644982648425e-13	5.441683552526424e-15
42300000	0.004968159729784346	1.9558892957583957e-49	1.5020293840849608e-60	9.940915086270553e-11	5.595140979002899e-15	0.00006368034129151327	-5.305617175706881e-21	1.644526569271101e-14	2.7584701581338744e-14	2.6642644982648425e-13	5.441683552526424e-15
42400000	0.004968159729784346	1.9558892957583957e-49	1.5020293840849608e-60	9.940915086270553e-11	5.595140979002899e-15	0.00006368034129151327	-5.2472715106951914e-21	1.644526569271101e-14	2.7584701581338744e-14	2.6642644982648425e-13	5.441683552526424e-15
42500000	0.004968159729784346	1.9558892957583957e-49	1.5020293840849608e-60	9.940915086270553e-11	5.595140979002899e-15	0.00006368034129151327	-5.188925845683503e-21	1.644526569271101e-14	2.7584701581338744e-14	2.6642644982648425e-13	5.441683552526424e-15
42600000	0.004968159729784346	1.9558892957583957e-49	1.5020293840849608e-60	9.940915086270553e-11	5.595140979002899e-15	0.00006368034129151327	-5.130580180671813e-21	1.644526569271101e-14	2.7584701581338744e-14	2.6642644982648425e-13	5.441683552526424e-15
42700000	0.004968159729784346	1.9558892957583957e-49	1.5020293840849608e-60	9.940915086270553e-11	5.595140979002899e-15	0.00006368034129151327	-5.072234515660124e-21	1.644526569271101e-14	2.7584701581338744e-14	2.6642644982648425e-13	5.441683552526424e-15
42800000	0.004968159729784346	1.9558892957583957e-49	1.5020293840849608e-60	9.940915086270553e-11	5.595140979002899e-15	0.00006368034129151327	-5.0138888506484345e-21	1.644526569271101e-14	2.7584701581338744e-14	2.6642644982648425e-13	5.441683552526424e-15
42900000	0.004968159729784346	1.9558892957583957e-49	1.5020293840849608e-60	9.940915086270553e-11	5.595140979002899e-15	0.00006368034129151327	-4.955543185636746e-21	1.644526569271101e-14	2.7584701581338744e-14	2.6642644982648425e-13	5.441683552526424e-15
43000000	0.004968159729784346	1.9558892957583957e-49	1.5020293840849608e-60	9.940915086270553e-11	5.595140979002899e-15	0.00006368034129151327	-4.8971975206250565e-21	1.644526569271101e-14	2.7584701581338744e-14	2.6642644982648425e-13	5.441683552526424e-15
43100000	0.004968159729784346	1.9558892957583957e-49	1.5020293840849608e-60	9.940915086270553e-11	5.595140979002899e-15	0.00006368034129151327	-4.838851855613367e-21	1.644526569271101e-14	2.7584701581338744e-14	2.6642644982648425e-13	5.441683552526424e-15
43200000	0.004968159729784346	1.9558892957583957e-49	1.5020293840849608e-60	9.940915086270553e-11	5.595140979002899e-15	0.00006368034129151327	-4.7805061906016784e-21	1.644526569271101e-14	2.7584701581338744e-14	2.6642644982648425e-13	5.441683552526424e-15
43300000	0.004968159729784346	1.9558892957583957e-49	1.5020293840849608e-60	9.940915086270553e-11	5.595140979002899e-15	0.00006368034129151327	-4.722160525589989e-21	1.644526569271101e-14	2.7584701581338744e-14	2.6642644982648425e-13	5.441683552526424e-15
43400000	0.004968159729784346	1.9558892957583957e-49	1.5020293840849608e-60	9.940915086270553e-11	5.595140979002899e-15	0.00006368034129151327	-4.6638148605782996e-21	1.644526569271101e-14	2.7584701581338744e-14	2.6642644982648425e-13	5.441683552526424e-15
43500000	0.004968159729784346	1.9558892957583957e-49	1.5020293840849608e-60	9.940915086270553e-11	5.595140979002899e-15	0.00006368034129151327	-4.605469195566611e-21	1.644526569271101e-14	2.7584701581338744e-14	2.6642644982648425e-13	5.441683552526424e-15
43600000	0.004968159729784346	1.9558892957583957e-49	1.5020293840849608e-60	9.940915086270553e-11	5.595140979002899e-15	0.00006368034129151327	-4.5471235305549215e-21	1.644526569271101e-14	2.7584701581338744e-14	2.6642644982648425e-13	5.441683552526424e-15
43700000	0.004968159729784346	1.9558892957583957e-49	1.5020293840849608e-60	9.940915086270553e-11	5.595140979002899e-15	0.00006368034129151327	-4.488777865543232e-21	1.644526569271101e-14	2.7584701581338744e-14	2.6642644982648425e-13	5.441683552526424e-15
43800000	0.004968159729784346	1.9558892957583957e-49	1.5020293840849608e-60	9.940915086270553e-11	5.595140979002899e-15	0.00006368034129151327	-4.430432200531543e-21	1.644526569271101e-14	2.7584701581338744e-14	2.6642644982648425e-13	5.441683552526424e-15
43900000	0.004968159729784346	1.9558892957583957e-49	1.5020293840849608e-60	9.940915086270553e-11	5.595140979002899e-15	0.00006368034129151327	-4.372086535519854e-21	1.644526569271101e-14	2.7584701581338744e-14	2.6642644982648425e-13	5.441683552526424e-15
44000000	0.004968159729784346	1.9558892957583957e-49	1.5020293840849608e-60	9.940915086270553e-11	5.595140979002899e-15	0.00006368034129151327	-4.313740870508165e-21	1.644526569271101e-14	2.7584701581338744e-14	2.6642644982648425e-13	5.441683552526424e-15
44100000	0.004968159729784346	1.9558892957583957e-49	1.5020293840849608e-60	9.940915086270553e-11	5.595140979002899e-15	0.00006368034129151327	-4.255395205496475e-21	1.644526569271101e-14	2.7584701581338744e-14	2.6642644982648425e-13	5.441683552526424e-15
44200000	0.004968159729784346	1.9558892957583957e-49	1.5020293840849608e-60	9.940915086270553e-11	5.595140979002899e-15	0.00006368034129151327	-4.1970495404847866e-21	1.644526569271101e-14	2.7584701581338744e-14	2.6642644982648425e-13	5.441683552526424e-15
44300000	0.004968159729784346	1.9558892957583957e-49	1.5020293840849608e-60	9.940915086270553e-11	5.595140979002899e-15	0.00006368034129151327	-4.138703875473097e-21	1.644526569271101e-14	2.7584701581338744e-14	2.6642644982648425e-13	5.441683552526424e-15
44400000	0.004968159729784346	1.9558892957583957e-49	1.5020293840849608e-60	9.940915086270553e-11	5.595140979002899e-15	0.00006368034129151327	-4.080358210461408e-21	1.644526569271101e-14	2.7584701581338744e-14	2.6642644982648425e-13	5.441683552526424e-15
44500000	0.004968159729784346	1.9558892957583957e-49	1.5020293840849608e-60	9.940915086270553e-11	5.595140979002899e-15	0.00006368034129151327	-4.022012545449719e-21	1.644526569271101e-14	2.7584701581338744e-14	2.6642644982648425e-13	5.441683552526424e-15
44600000	0.004968159729784346	1.9558892957583957e-49	1.5020293840849608e-60	9.940915086270553e-11	5.595140979002899e-15	0.00006368034129151327	-3.96366688043803e-21	1.644526569271101e-14	2.7584701581338744e-14	2.6642644982648425e-13	5.441683552526424e-15
44700000	0.004968159729784346	1.9558892957583957e-49	1.5020293840849608e-60	9.940915086270553e-11	5.595140979002899e-15	0.00006368034129151327	-3.90532121542634e-21	1.644526569271101e-14	2.7584701581338744e-14	2.6642644982648425e-13	5.441683552526424e-15
44800000	0.004968159729784346	1.9558892957583957e-49	1.5020293840849608e-60	9.940915086270553e-11	5.595140979002899e-15	0.00006368034129151327	-3.846975550414652e-21	1.644526569271101e-14	2.7584701581338744e-14	2.6642644982648425e-13	5.441683552526424e-15
44900000	0.004968159729784346	1.9558892957583957e-49	1.5020293840849608e-60	9.940915086270553e-11	5.595140979002899e-15	0.00006368034129151327	-3.788629885402962e-21	1.644526569271101e-14	2.7584701581338744e-14	2.6642644982648425e-13	5.441683552526424e-15
45000000	0.004968159729784346	1.9558892957583957e-49	1.5020293840849608e-60	9.940915086270553e-11	5.595140979002899e-15	0.00006368034129151327	-3.730284220391273e-21	1.644526569271101e-14	2.7584701581338744e-14	2.6642644982648425e-13	5.441683552526424e-15
45100000	0.004968159729784346	1.9558892957583957e-49	1.5020293840849608e-60	9.940915086270553e-11	5.595140979002899e-15	0.00006368034129151327	-3.6719385553795834e-21	1.644526569271101e-14	2.7584701581338744e-14	2.6642644982648425e-13	5.441683552526424e-15
45200000	0.004968159729784346	1.9558892957583957e-49	1.5020293840849608e-60	9.940915086270553e-11	5.595140979002899e-15	0.00006368034129151327	-3.613592890367894e-21	1.644526569271101e-14	2.7584701581338744e-14	2.6642644982648425e-13	5.441683552526424e-15
45300000	0.004968159729784346	1.9558892957583957e-49	1.5020293840849608e-60	9.940915086270553e-11	5.595140979002899e-15	0.00006368034129151327	-3.555247225356205e-21	1.644526569271101e-14	2.7584701581338744e-14	2.6642644982648425e-13	5.441683552526424e-15
45400000	0.004968159729784346	1.9558892957583957e-49	1.5020293840849608e-60	9.940915086270553e-11	5.595140979002899e-15	0.00006368034129151327	-3.496901560344516e-21	1.644526569271101e-14	2.7584701581338744e-14	2.6642644982648425e-13	5.441683552526424e-15
45500000	0.004968159729784346	1.9558892957583957e-49	1.5020293840849608e-60	9.940915086270553e-11	5.595140979002899e-15	0.00006368034129151327	-3.4385558953328266e-21	1.644526569271101e-14	2.7584701581338744e-14	2.6642644982648425e-13	5.441683552526424e-15
45600000	0.004968159729784346	1.9558892957583957e-49	1.5020293840849608e-60	9.940915086270553e-11	5.595140979002899e-15	0.00006368034129151327	-3.380210230321138e-21	1.644526569271101e-14	2.7584701581338744e-14	2.6642644982648425e-13	5.441683552526424e-15
45700000	0.004968159729784346	1.9558892957583957e-49	1.5020293840849608e-60	9.940915086270553e-11	5.595140979002899e-15	0.00006368034129151327	-3.321864565309449e-21	1.644526569271101e-14	2.7584701581338744e-14	2.6642644982648425e-13	5.441683552526424e-15
45800000	0.004968159729784346	1.9558892957583957e-49	1.5020293840849608e-60	9.940915086270553e-11	5.595140979002899e-15	0.00006368034129151327	-3.2635189002977595e-21	1.644526569271101e-14	2.7584701581338744e-14	2.6642644982648425e-13	5.441683552526424e-15
45900000	0.004968159729784346	1.9558892957583957e-49	1.5020293840849608e-60	9.940915086270553e-11	5.595140979002899e-15	0.00006368034129151327	-3.2051732352860704e-21	1.644526569271101e-14	2.7584701581338744e-14	2.6642644982648425e-13	5.441683552526424e-15
46000000	0.004968159729784346	1.9558892957583957e-49	1.5020293840849608e-60	9.940915086270553e-11	5.595140979002899e-15	0.00006368034129151327	-3.146827570274381e-21	1.644526569271101e-14	2.7584701581338744e-14	2.6642644982648425e-13	5.441683552526424e-15
46100000	0.004968159729784346	1.9558892957583957e-49	1.5020293840849608e-60	9.940915086270553e-11	5.595140979002899e-15	0.00006368034129151327	-3.088481905262692e-21	1.644526569271101e-14	2.7584701581338744e-14	2.6642644982648425e-13	5.441683552526424e-15
46200000	0.004968159729784346	1.9558892957583957e-49	1.5020293840849608e-60	9.940915086270553e-11	5.595140979002899e-15	0.00006368034129151327	-3.030136240251003e-21	1.644526569271101e-14	2.7584701581338744e-14	2.6642644982648425e-13	5.441683552526424e-15
46300000	0.004968159729784346	1.9558892957583957e-49	1.5020293840849608e-60	9.940915086270553e-11	5.595140979002899e-15	0.00006368034129151327	-2.9717905752393136e-21	1.644526569271101e-14	2.7584701581338744e-14	2.6642644982648425e-13	5.441683552526424e-15
46400000	0.004968159729784346	1.9558892957583957e-49	1.5020293840849608e-60	9.940915086270553e-11	5.595140979002899e-15	0.00006368034129151327	-2.9134449102276245e-21	1.644526569271101e-14	2.7584701581338744e-14	2.6642644982648425e-13	5.441683552526424e-15
46500000	0.004968159729784346	1.9558892957583957e-49	1.5020293840849608e-60	9.940915086270553e-11	5.595140979002899e-15	0.00006368034129151327	-2.855099245215935e-21	1.644526569271101e-14	2.7584701581338744e-14	2.6642644982648425e-13	5.441683552526424e-15
46600000	0.004968159729784346	1.9558892957583957e-49	1.5020293840849608e-60	9.940915086270553e-11	5.595140979002899e-15	0.00006368034129151327	-2.796753580204246e-21	1.644526569271101e-14	2.7584701581338744e-14	2.6642644982648425e-13	5.441683552526424e-15
46700000	0.004968159729784346	1.9558892957583957e-49	1.5020293840849608e-60	9.940915086270553e-11	5.595140979002899e-15	0.00006368034129151327	-2.738407915192557e-21	1.644526569271101e-14	2.7584701581338744e-14	2.6642644982648425e-13	5.441683552526424e-15
46800000	0.004968159729784346	1.9558892957583953e-49	1.5020293840849608e-60	9.940915086270553e-11	5.595140979002899e-15	0.00006368034129151327	-2.6800622501808677e-21	1.644526569271101e-14	2.7584701581338744e-14	2.6642644982648425e-13	5.441683552526424e-15
46900000	0.004968159729784346	1.9558892957583953e-49	1.5020293840849608e-60	9.940915086270553e-11	5.595140979002899e-15	0.00006368034129151327	-2.6217165851691786e-21	1.644526569271101e-14	2.7584701581338744e-14	2.6642644982648425e-13	5.441683552526424e-15
47000000	0.004968159729784346	1.9558892957583953e-49	1.5020293840849608e-60	9.940915086270553e-11	5.595140979002899e-15	0.00006368034129151327	-2.5633709201574892e-21	1.644526569271101e-14	2.7584701581338744e-14	2.6642644982648425e-13	5.441683552526424e-15
47100000	0.004968159729784346	1.9558892957583953e-49	1.5020293840849608e-60	9.940915086270553e-11	5.595140979002899e-15	0.00006368034129151327	-2.5050252551458e-21	1.644526569271101e-14	2.7584701581338744e-14	2.6642644982648425e-13	5.441683552526424e-15
47200000	0.004968159729784346	1.9558892957583953e-49	1.5020293840849608e-60	9.940915086270553e-11	5.595140979002899e-15	0.00006368034129151327	-2.446679590134111e-21	1.644526569271101e-14	2.7584701581338744e-14	2.6642644982648425e-13	5.441683552526424e-15
47300000	0.004968159729784346	1.9558892957583953e-49	1.5020293840849608e-60	9.940915086270553e-11	5.595140979002899e-15	0.00006368034129151327	-2.3883339251224218e-21	1.644526569271101e-14	2.7584701581338744e-14	2.6642644982648425e-13	5.441683552526424e-15
47400000	0.004968159729784346	1.9558892957583953e-49	1.5020293840849608e-60	9.940915086270553e-11	5.595140979002899e-15	0.00006368034129151327	-2.3299882601107327e-21	1.644526569271101e-14	2.7584701581338744e-14	2.6642644982648425e-13	5.441683552526424e-15
47500000	0.004968159729784346	1.9558892957583953e-49	1.5020293840849608e-60	9.940915086270553e-11	5.595140979002899e-15	0.00006368034129151327	-2.2716425950990433e-21	1.644526569271101e-14	2.7584701581338744e-14	2.6642644982648425e-13	5.441683552526424e-15
47600000	0.004968159729784346	1.9558892957583953e-49	1.5020293840849608e-60	9.940915086270553e-11	5.595140979002899e-15	0.00006368034129151327	-2.2132969300873543e-21	1.644526569271101e-14	2.7584701581338744e-14	2.6642644982648425e-13	5.441683552526424e-15
47700000	0.004968159729784346	1.9558892957583953e-49	1.5020293840849608e-60	9.940915086270553e-11	5.595140979002899e-15	0.00006368034129151327	-2.1549512650756653e-21	1.644526569271101e-14	2.7584701581338744e-14	2.6642644982648425e-13	5.441683552526424e-15
47800000	0.004968159729784346	1.9558892957583953e-49	1.5020293840849608e-60	9.940915086270553e-11	5.595140979002899e-15	0.00006368034129151327	-2.096605600063976e-21	1.644526569271101e-14	2.7584701581338744e-14	2.6642644982648425e-13	5.441683552526424e-15
47900000	0.004968159729784346	1.9558892957583953e-49	1.5020293840849608e-60	9.940915086270553e-11	5.595140979002899e-15	0.00006368034129151327	-2.038259935052287e-21	1.644526569271101e-14	2.7584701581338744e-14	2.6642644982648425e-13	5.441683552526424e-15
48000000	0.004968159729784346	1.9558892957583953e-49	1.5020293840849608e-60	9.940915086270553e-11	5.595140979002899e-15	0.00006368034129151327	-1.9799142700405978e-21	1.644526569271101e-14	2.7584701581338744e-14	2.6642644982648425e-13	5.441683552526425e-15
48100000	0.004968159729784346	1.9558892957583953e-49	1.5020293840849608e-60	9.940915086270553e-11	5.595140979002899e-15	0.00006368034129151327	-1.9215686050289084e-21	1.644526569271101e-14	2.7584701581338744e-14	2.6642644982648425e-13	5.441683552526425e-15
48200000	0.004968159729784346	1.9558892957583953e-49	1.5020293840849608e-60	9.940915086270553e-11	5.595140979002899e-15	0.00006368034129151327	-1.863222940017219e-21	1.644526569271101e-14	2.7584701581338744e-14	2.6642644982648425e-13	5.441683552526425e-15
48300000	0.004968159729784346	1.9558892957583953e-49	1.5020293840849608e-60	9.940915086270553e-11	5.595140979002899e-15	0.00006368034129151327	-1.80487727500553e-21	1.644526569271101e-14	2.7584701581338744e-14	2.6642644982648425e-13	5.441683552526425e-15
48400000	0.004968159729784346	1.9558892957583953e-49	1.5020293840849608e-60	9.940915086270553e-11	5.595140979002899e-15	0.00006368034129151327	-1.746531609993841e-21	1.644526569271101e-14	2.7584701581338744e-14	2.6642644982648425e-13	5.441683552526425e-15
48500000	0.004968159729784346	1.9558892957583953e-49	1.5020293840849608e-60	9.940915086270553e-11	5.595140979002899e-15	0.00006368034129151327	-1.6881859449821515e-21	1.644526569271101e-14	2.7584701581338744e-14	2.6642644982648425e-13	5.441683552526425e-15
48600000	0.004968159729784346	1.9558892957583953e-49	1.5020293840849608e-60	9.940915086270553e-11	5.595140979002899e-15	0.00006368034129151327	-1.6298402799704625e-21	1.644526569271101e-14	2.7584701581338744e-14	2.6642644982648425e-13	5.441683552526425e-15
48700000	0.004968159729784346	1.9558892957583953e-49	1.5020293840849608e-60	9.940915086270553e-11	5.595140979002899e-15	0.00006368034129151327	-1.5714946149587734e-21	1.644526569271101e-14	2.7584701581338744e-14	2.6642644982648425e-13	5.441683552526425e-15
48800000	0.004968159729784346	1.9558892957583953e-49	1.5020293840849608e-60	9.940915086270553e-11	5.595140979002899e-15	0.00006368034129151327	-1.513148949947084e-21	1.644526569271101e-14	2.7584701581338744e-14	2.6642644982648425e-13	5.441683552526425e-15
48900000	0.004968159729784346	1.9558892957583953e-49	1.5020293840849608e-60	9.940915086270553e-11	5.595140979002899e-15	0.00006368034129151327	-1.454803284935395e-21	1.644526569271101e-14	2.7584701581338744e-14	2.6642644982648425e-13	5.441683552526425e-15
49000000	0.004968159729784346	1.9558892957583953e-49	1.5020293840849608e-60	9.940915086270553e-11	5.595140979002899e-15	0.00006368034129151327	-1.3964576199237056e-21	1.644526569271101e-14	2.7584701581338744e-14	2.6642644982648425e-13	5.441683552526425e-15
49100000	0.004968159729784346	1.9558892957583953e-49	1.5020293840849608e-60	9.940915086270553e-11	5.595140979002899e-15	0.00006368034129151327	-1.3381119549120166e-21	1.644526569271101e-14	2.7584701581338744e-14	2.6642644982648425e-13	5.441683552526425e-15
49200000	0.004968159729784346	1.9558892957583953e-49	1.5020293840849608e-60	9.940915086270553e-11	5.595140979002899e-15	0.00006368034129151327	-1.2797662899003275e-21	1.644526569271101e-14	2.7584701581338744e-14	2.6642644982648425e-13	5.441683552526425e-15
49300000	0.004968159729784346	1.9558892957583953e-49	1.5020293840849608e-60	9.940915086270553e-11	5.595140979002899e-15	0.00006368034129151327	-1.2214206248886381e-21	1.644526569271101e-14	2.7584701581338744e-14	2.6642644982648425e-13	5.441683552526425e-15
49400000	0.004968159729784346	1.9558892957583953e-49	1.5020293840849608e-60	9.940915086270553e-11	5.595140979002899e-15	0.00006368034129151327	-1.1630749598769491e-21	1.644526569271101e-14	2.7584701581338744e-14	2.6642644982648425e-13	5.441683552526425e-15
49500000	0.004968159729784346	1.9558892957583953e-49	1.5020293840849608e-60	9.940915086270553e-11	5.595140979002899e-15	0.00006368034129151327	-1.1047292948652599e-21	1.644526569271101e-14	2.7584701581338744e-14	2.6642644982648425e-13	5.441683552526425e-15
49600000	0.004968159729784346	1.9558892957583953e-49	1.5020293840849608e-60	9.940915086270553e-11	5.595140979002899e-15	0.00006368034129151327	-1.0463836298535707e-21	1.644526569271101e-14	2.7584701581338744e-14	2.6642644982648425e-13	5.441683552526425e-15
49700000	0.004968159729784346	1.9558892957583953e-49	1.5020293840849608e-60	9.940915086270553e-11	5.595140979002899e-15	0.00006368034129151327	-9.880379648418814e-22	1.644526569271101e-14	2.7584701581338744e-14	2.6642644982648425e-13	5.441683552526425e-15
49800000	0.004968159729784346	1.9558892957583953e-49	1.5020293840849608e-60	9.940915086270553e-11	5.595140979002899e-15	0.00006368034129151327	-9.296922998301922e-22	1.644526569271101e-14	2.7584701581338744e-14	2.6642644982648425e-13	5.441683552526425e-15
49900000	0.004968159729784346	1.9558892957583953e-49	1.5020293840849608e-60	9.940915086270553e-11	5.595140979002899e-15	0.00006368034129151327	-8.713466348185032e-22	1.644526569271101e-14	2.7584701581338744e-14	2.6642644982648425e-13	5.441683552526425e-15
50000000	0.004968159729784346	1.9558892957583953e-49	1.5020293840849608e-60	9.940915086270553e-11	5.595140979002899e-15	0.00006368034129151327	-8.13000969806814e-22	1.644526569271101e-14	2.7584701581338744e-14	2.6642644982648425e-13	5.441683552526425e-15
50100000	0.004968159729784346	1.9558892957583953e-49	1.5020293840849608e-60	9.940915086270553e-11	5.595140979002899e-15	0.00006368034129151327	-7.546553047951248e-22	1.644526569271101e-14	2.7584701581338744e-14	2.6642644982648425e-13	5.441683552526425e-15
50200000	0.004968159729784346	1.9558892957583953e-49	1.5020293840849608e-60	9.940915086270553e-11	5.595140979002899e-15	0.00006368034129151327	-6.963096397834356e-22	1.644526569271101e-14	2.7584701581338744e-14	2.6642644982648425e-13	5.441683552526425e-15
50300000	0.004968159729784346	1.9558892957583953e-49	1.5020293840849608e-60	9.940915086270553e-11	5.595140979002899e-15	0.00006368034129151327	-6.379639747717464e-22	1.644526569271101e-14	2.7584701581338744e-14	2.6642644982648425e-13	5.441683552526425e-15
50400000	0.004968159729784346	1.9558892957583953e-49	1.5020293840849608e-60	9.940915086270553e-11	5.595140979002899e-15	0.00006368034129151327	-5.796183097600573e-22	1.644526569271101e-14	2.7584701581338744e-14	2.6642644982648425e-13	5.441683552526425e-15
50500000	0.004968159729784346	1.9558892957583953e-49	1.5020293840849608e-60	9.940915086270553e-11	5.595140979002899e-15	0.00006368034129151327	-5.212726447483681e-22	1.644526569271101e-14	2.7584701581338744e-14	2.6642644982648425e-13	5.441683552526425e-15
50600000	0.004968159729784346	1.9558892957583953e-49	1.5020293840849608e-60	9.940915086270553e-11	5.595140979002899e-15	0.00006368034129151327	-4.629269797366789e-22	1.644526569271101e-14	2.7584701581338744e-14	2.6642644982648425e-13	5.441683552526425e-15
50700000	0.004968159729784346	1.9558892957583953e-49	1.5020293840849608e-60	9.940915086270553e-11	5.595140979002899e-15	0.00006368034129151327	-4.0458131472498973e-22	1.644526569271101e-14	2.7584701581338744e-14	2.6642644982648425e-13	5.441683552526425e-15
50800000	0.004968159729784346	1.9558892957583953e-49	1.5020293840849608e-60	9.940915086270553e-11	5.595140979002899e-15	0.00006368034129151327	-3.462356497133005e-22	1.644526569271101e-14	2.7584701581338744e-14	2.6642644982648425e-13	5.441683552526425e-15
50900000	0.004968159729784346	1.9558892957583953e-49	1.5020293840849608e-60	9.940915086270553e-11	5.595140979002899e-15	0.00006368034129151327	-2.8788998470161134e-22	1.644526569271101e-14	2.7584701581338744e-14	2.6642644982648425e-13	5.441683552526425e-15
51000000	0.004968159729784346	1.9558892957583953e-49	1.5020293840849608e-60	9.940915086270553e-11	5.595140979002899e-15	0.00006368034129151327	-2.3001492458079874e-22	1.644526569271101e-14	2.7584701581338744e-14	2.6642644982648425e-13	5.441683552526425e-15
51100000	0.004968159729784346	1.9558892957583953e-49	1.5020293840849608e-60	9.940915086270553e-11	5.595140979002899e-15	0.00006368034129151327	-1.7420904088770633e-22	1.644526569271101e-14	2.7584701581338744e-14	2.6642644982648425e-13	5.441683552526425e-15
51200000	0.004968159729784346	1.9558892957583953e-49	1.5020293840849608e-60	9.940915086270553e-11	5.595140979002899e-15	0.00006368034129151327	-1.2057459595817347e-22	1.644526569271101e-14	2.7584701581338744e-14	2.6642644982648425e-13	5.441683552526425e-15
51300000	0.004968159729784346	1.9558892957583953e-49	1.5020293840849608e-60	9.940915086270553e-11	5.595140979002899e-15	0.00006368034129151327	-6.907819097599907e-23	1.644526569271101e-14	2.7584701581338744e-14	2.6642644982648425e-13	5.441683552526425e-15
51400000	0.004968159729784346	1.9558892957583953e-49	1.5020293840849608e-60	9.940915086270553e-11	5.595140979002899e-15	0.00006368034129151327	-1.968642712498209e-23	1.644526569271101e-14	2.7584701581338744e-14	2.6642644982648425e-13	5.441683552526425e-15
51500000	0.004968159729784346	1.9558892957583957e-49	1.5020293840849608e-60	9.940915086270553e-11	5.595140979002899e-15	0.00006368034129151327	2.7634094411078585e-23	1.644526569271101e-14	2.7584701581338744e-14	2.6642644982648425e-13	5.441683552526425e-15
51600000	0.004968159729784346	1.9558892957583957e-49	1.5020293840849608e-60	9.940915086270553e-11	5.595140979002899e-15	0.00006368034129151327	7.291677244838386e-23	1.644526569271101e-14	2.7584701581338744e-14	2.6642644982648425e-13	5.441683552526425e-15
51700000	0.004968159729784346	1.9558892957583957e-49	1.502029384084961e-60	9.940915086270553e-11	5.595140979002899e-15	0.00006368034129151327	1.1619500580313493e-22	1.644526569271101e-14	2.7584701581338747e-14	2.6642644982648425e-13	5.4416835525264255e-15
51800000	0.004968159729784346	1.955889295758396e-49	1.502029384084961e-60	9.940915086270553e-11	5.595140979002899e-15	0.00006368034129151327	1.5750219329153284e-22	1.644526569271101e-14	2.7584701581338747e-14	2.6642644982648425e-13	5.4416835525264255e-15
51900000	0.004968159729784346	1.955889295758396e-49	1.502029384084961e-60	9.940915086270553e-11	5.595140979002899e-15	0.00006368034129151327	1.9687173372977857e-22	1.644526569271101e-14	2.7584701581338747e-14	2.664264498264843e-13	5.4416835525264255e-15
52000000	0.004968159729784346	1.955889295758396e-49	1.502029384084961e-60	9.940915086270553e-11	5.595140979002899e-15	0.00006368034129151327	2.3433702593407336e-22	1.644526569271101e-14	2.7584701581338747e-14	2.664264498264843e-13	5.4416835525264255e-15
52100000	0.004968159729784346	1.9558892957583965e-49	1.502029384084961e-60	9.940915086270553e-11	5.595140979002899e-15	0.00006368034129151327	2.6993146872061803e-22	1.644526569271101e-14	2.7584701581338747e-14	2.664264498264843e-13	5.4416835525264255e-15
52200000	0.004968159729784346	1.9558892957583965e-49	1.502029384084961e-60	9.940915086270553e-11	5.595140979002899e-15	0.00006368034129151327	3.036884609056138e-22	1.644526569271101e-14	2.7584701581338747e-14	2.664264498264843e-13	5.4416835525264255e-15
52300000	0.004968159729784346	1.955889295758397e-49	1.5020293840849614e-60	9.940915086270553e-11	5.595140979002899e-15	0.00006368034129151327	3.3564140130526177e-22	1.644526569271101e-14	2.758470158133875e-14	2.664264498264843e-13	5.441683552526426e-15
52400000	0.004968159729784346	1.9558892957583972e-49	1.5020293840849614e-60	9.940915086270553e-11	5.595140979002899e-15	0.00006368034129151327	3.6582368873576283e-22	1.644526569271101e-14	2.758470158133875e-14	2.664264498264843e-13	5.441683552526426e-15
52500000	0.004968159729784346	1.9558892957583972e-49	1.5020293840849614e-60	9.940915086270553e-11	5.595140979002899e-15	0.00006368034129151327	3.9426872201331813e-22	1.644526569271101e-14	2.758470158133875e-14	2.664264498264843e-13	5.441683552526426e-15
52600000	0.004968159729784346	1.9558892957583976e-49	1.5020293840849614e-60	9.940915086270553e-11	5.595140979002899e-15	0.00006368034129151327	4.210098999541288e-22	1.644526569271101e-14	2.7584701581338754e-14	2.6642644982648435e-13	5.441683552526426e-15
52700000	0.004968159729784346	1.9558892957583976e-49	1.5020293840849616e-60	9.940915086270553e-11	5.595140979002899e-15	0.00006368034129151327	4.460806213743958e-22	1.644526569271101e-14	2.7584701581338754e-14	2.6642644982648435e-13	5.441683552526426e-15
52800000	0.004968159729784346	1.955889295758398e-49	1.5020293840849616e-60	9.940915086270553e-11	5.595140979002899e-15	0.00006368034129151327	4.695142850903202e-22	1.644526569271101e-14	2.7584701581338754e-14	2.6642644982648435e-13	5.441683552526427e-15
52900000	0.004968159729784346	1.9558892957583984e-49	1.5020293840849616e-60	9.940915086270553e-11	5.595140979002899e-15	0.00006368034129151327	4.913442899181032e-22	1.644526569271101e-14	2.7584701581338754e-14	2.6642644982648435e-13	5.441683552526427e-15
53000000	0.004968159729784346	1.9558892957583988e-49	1.502029384084962e-60	9.940915086270553e-11	5.595140979002899e-15	0.00006368034129151327	5.116040346739455e-22	1.644526569271101e-14	2.7584701581338757e-14	2.6642644982648435e-13	5.441683552526427e-15
53100000	0.004968159729784346	1.955889295758399e-49	1.502029384084962e-60	9.940915086270553e-11	5.595140979002899e-15	0.00006368034129151327	5.3032691817404845e-22	1.644526569271101e-14	2.7584701581338757e-14	2.6642644982648435e-13	5.441683552526428e-15
53200000	0.004968159729784346	1.955889295758399e-49	1.502029384084962e-60	9.940915086270553e-11	5.595140979002899e-15	0.00006368034129151327	5.475463392346132e-22	1.644526569271101e-14	2.758470158133876e-14	2.664264498264844e-13	5.441683552526428e-15
53300000	0.004968159729784346	1.9558892957583995e-49	1.5020293840849622e-60	9.940915086270553e-11	5.595140979002899e-15	0.00006368034129151327	5.632956966718406e-22	1.644526569271101e-14	2.758470158133876e-14	2.664264498264844e-13	5.441683552526428e-15
53400000	0.004968159729784346	1.9558892957584e-49	1.5020293840849622e-60	9.940915086270553e-11	5.595140979002899e-15	0.00006368034129151327	5.776083893019318e-22	1.644526569271101e-14	2.758470158133876e-14	2.664264498264844e-13	5.441683552526428e-15
53500000	0.004968159729784346	1.9558892957584003e-49	1.5020293840849622e-60	9.940915086270553e-11	5.595140979002899e-15	0.00006368034129151327	5.905178159410878e-22	1.644526569271101e-14	2.7584701581338763e-14	2.664264498264844e-13	5.441683552526429e-15
53600000	0.004968159729784346	1.9558892957584006e-49	1.5020293840849625e-60	9.940915086270553e-11	5.595140979002899e-15	0.00006368034129151327	6.020573754055098e-22	1.644526569271101e-14	2.7584701581338763e-14	2.6642644982648445e-13	5.441683552526429e-15
53700000	0.004968159729784346	1.955889295758401e-49	1.5020293840849625e-60	9.940915086270553e-11	5.595140979002899e-15	0.00006368034129151327	6.122604665113987e-22	1.644526569271101e-14	2.7584701581338766e-14	2.6642644982648445e-13	5.441683552526429e-15
53800000	0.004968159729784346	1.9558892957584014e-49	1.5020293840849625e-60	9.940915086270553e-11	5.595140979002899e-15	0.00006368034129151327	6.211604880749557e-22	1.644526569271101e-14	2.7584701581338766e-14	2.6642644982648445e-13	5.4416835525264295e-15
53900000	0.004968159729784346	1.9558892957584018e-49	1.5020293840849627e-60	9.940915086270553e-11	5.595140979002899e-15	0.00006368034129151327	6.287908389123818e-22	1.644526569271101e-14	2.7584701581338766e-14	2.6642644982648445e-13	5.4416835525264295e-15
54000000	0.004968159729784346	1.955889295758402e-49	1.5020293840849627e-60	9.940915086270553e-11	5.595140979002899e-15	0.00006368034129151327	6.351849178398779e-22	1.644526569271101e-14	2.758470158133877e-14	2.664264498264845e-13	5.44168355252643e-15
54100000	0.004968159729784346	1.9558892957584025e-49	1.502029384084963e-60	9.940915086270553e-11	5.595140979002899e-15	0.00006368034129151327	6.403761236736453e-22	1.644526569271101e-14	2.758470158133877e-14	2.664264498264845e-13	5.44168355252643e-15
54200000	0.004968159729784346	1.9558892957584033e-49	1.502029384084963e-60	9.940915086270553e-11	5.595140979002899e-15	0.00006368034129151327	6.443978552298849e-22	1.644526569271101e-14	2.7584701581338773e-14	2.664264498264845e-13	5.44168355252643e-15
54300000	0.004968159729784346	1.9558892957584037e-49	1.5020293840849633e-60	9.940915086270553e-11	5.595140979002899e-15	0.00006368034129151327	6.47283511324798e-22	1.644526569271101e-14	2.7584701581338773e-14	2.6642644982648456e-13	5.441683552526431e-15
54400000	0.004968159729784346	1.955889295758404e-49	1.5020293840849633e-60	9.940915086270553e-11	5.595140979002899e-15	0.00006368034129151327	6.490664907745854e-22	1.644526569271101e-14	2.7584701581338776e-14	2.6642644982648456e-13	5.441683552526431e-15
54500000	0.004968159729784346	1.9558892957584044e-49	1.5020293840849636e-60	9.940915086270553e-11	5.595140979002899e-15	0.00006368034129151327	6.497801923954483e-22	1.644526569271101e-14	2.7584701581338776e-14	2.6642644982648456e-13	5.441683552526432e-15
54600000	0.004968159729784346	1.955889295758405e-49	1.5020293840849636e-60	9.940915086270553e-11	5.595140979002899e-15	0.00006368034129151327	6.494580150035875e-22	1.644526569271101e-14	2.758470158133878e-14	2.664264498264846e-13	5.441683552526432e-15
54700000	0.004968159729784346	1.9558892957584056e-49	1.5020293840849638e-60	9.940915086270553e-11	5.595140979002899e-15	0.00006368034129151327	6.481333574152044e-22	1.644526569271101e-14	2.758470158133878e-14	2.664264498264846e-13	5.441683552526432e-15
54800000	0.004968159729784346	1.955889295758406e-49	1.5020293840849638e-60	9.940915086270553e-11	5.595140979002899e-15	0.00006368034129151327	6.458396184464999e-22	1.644526569271101e-14	2.7584701581338782e-14	2.664264498264846e-13	5.441683552526433e-15
54900000	0.004968159729784346	1.9558892957584063e-49	1.502029384084964e-60	9.940915086270553e-11	5.595140979002899e-15	0.00006368034129151327	6.426101969136751e-22	1.644526569271101e-14	2.7584701581338785e-14	2.6642644982648466e-13	5.441683552526433e-15
55000000	0.004968159729784346	1.9558892957584067e-49	1.502029384084964e-60	9.940915086270553e-11	5.595140979002899e-15	0.00006368034129151327	6.3847849163293115e-22	1.644526569271101e-14	2.7584701581338785e-14	2.6642644982648466e-13	5.4416835525264334e-15
55100000	0.004968159729784346	1.9558892957584075e-49	1.5020293840849644e-60	9.940915086270553e-11	5.595140979002899e-15	0.00006368034129151327	6.334779014204689e-22	1.644526569271101e-14	2.758470158133879e-14	2.6642644982648466e-13	5.4416835525264334e-15
55200000	0.004968159729784346	1.955889295758408e-49	1.5020293840849644e-60	9.940915086270553e-11	5.595140979002899e-15	0.00006368034129151327	6.276418250924895e-22	1.644526569271101e-14	2.758470158133879e-14	2.664264498264847e-13	5.441683552526434e-15
55300000	0.004968159729784346	1.9558892957584082e-49	1.5020293840849647e-60	9.940915086270553e-11	5.595140979002899e-15	0.00006368034129151327	6.210036614651941e-22	1.644526569271101e-14	2.7584701581338792e-14	2.664264498264847e-13	5.441683552526434e-15
55400000	0.004968159729784346	1.955889295758409e-49	1.5020293840849647e-60	9.940915086270553e-11	5.595140979002899e-15	0.00006368034129151327	6.135968093547838e-22	1.644526569271101e-14	2.7584701581338792e-14	2.664264498264847e-13	5.441683552526435e-15
55500000	0.004968159729784346	1.9558892957584094e-49	1.502029384084965e-60	9.940915086270553e-11	5.595140979002899e-15	0.00006368034129151327	6.054546675774592e-22	1.644526569271101e-14	2.7584701581338795e-14	2.6642644982648476e-13	5.441683552526435e-15
55600000	0.004968159729784346	1.95588929575841e-49	1.502029384084965e-60	9.940915086270555e-11	5.595140979002899e-15	0.00006368034129151327	5.96610634949422e-22	1.644526569271101e-14	2.7584701581338798e-14	2.6642644982648476e-13	5.441683552526435e-15
55700000	0.004968159729784346	1.9558892957584105e-49	1.5020293840849652e-60	9.940915086270555e-11	5.595140979002899e-15	0.00006368034129151327	5.870981102868729e-22	1.644526569271101e-14	2.7584701581338798e-14	2.6642644982648476e-13	5.441683552526436e-15
55800000	0.004968159729784346	1.955889295758411e-49	1.5020293840849652e-60	9.940915086270555e-11	5.595140979002899e-15	0.00006368034129151327	5.76950492406013e-22	1.644526569271101e-14	2.75847015813388e-14	2.664264498264848e-13	5.441683552526436e-15
55900000	0.004968159729784346	1.9558892957584117e-49	1.5020293840849655e-60	9.940915086270555e-11	5.595140979002899e-15	0.00006368034129151327	5.662011801230434e-22	1.644526569271101e-14	2.75847015813388e-14	2.664264498264848e-13	5.4416835525264366e-15
56000000	0.004968159729784346	1.955889295758412e-49	1.5020293840849658e-60	9.940915086270555e-11	5.595140979002899e-15	0.00006368034129151327	5.548835722541652e-22	1.644526569271101e-14	2.7584701581338804e-14	2.6642644982648486e-13	5.4416835525264366e-15
56100000	0.004968159729784346	1.9558892957584128e-49	1.5020293840849658e-60	9.940915086270555e-11	5.595140979002899e-15	0.00006368034129151327	5.430310676155793e-22	1.644526569271101e-14	2.7584701581338807e-14	2.6642644982648486e-13	5.441683552526437e-15
56200000	0.004968159729784346	1.955889295758413e-49	1.502029384084966e-60	9.940915086270555e-11	5.595140979002899e-15	0.00006368034129151327	5.30677065023487e-22	1.644526569271101e-14	2.7584701581338807e-14	2.6642644982648486e-13	5.441683552526437e-15
56300000	0.004968159729784346	1.955889295758414e-49	1.502029384084966e-60	9.940915086270555e-11	5.595140979002899e-15	0.00006368034129151327	5.178549632940891e-22	1.644526569271101e-14	2.758470158133881e-14	2.664264498264849e-13	5.441683552526438e-15
56400000	0.004968159729784346	1.9558892957584143e-49	1.5020293840849663e-60	9.940915086270555e-11	5.595140979002899e-15	0.00006368034129151327	5.04598161243587e-22	1.644526569271101e-14	2.7584701581338814e-14	2.664264498264849e-13	5.441683552526438e-15
56500000	0.004968159729784346	1.955889295758415e-49	1.5020293840849666e-60	9.940915086270555e-11	5.595140979002899e-15	0.00006368034129151327	4.909400576881814e-22	1.644526569271101e-14	2.7584701581338814e-14	2.664264498264849e-13	5.441683552526439e-15
56600000	0.004968159729784346	1.9558892957584155e-49	1.5020293840849666e-60	9.940915086270555e-11	5.595140979002899e-15	0.00006368034129151327	4.769140514440735e-22	1.644526569271101e-14	2.7584701581338817e-14	2.6642644982648496e-13	5.44168355252644e-15
56700000	0.004968159729784346	1.9558892957584162e-49	1.502029384084967e-60	9.940915086270555e-11	5.595140979002899e-15	0.00006368034129151327	4.625535413274645e-22	1.644526569271101e-14	2.758470158133882e-14	2.6642644982648496e-13	5.44168355252644e-15
56800000	0.004968159729784346	1.9558892957584166e-49	1.502029384084967e-60	9.940915086270555e-11	5.595140979002899e-15	0.00006368034129151327	4.478919261545551e-22	1.644526569271101e-14	2.758470158133882e-14	2.66426449826485e-13	5.4416835525264405e-15
56900000	0.004968159729784346	1.9558892957584174e-49	1.5020293840849672e-60	9.940915086270555e-11	5.595140979002899e-15	0.00006368034129151327	4.329626047415468e-22	1.644526569271101e-14	2.7584701581338823e-14	2.66426449826485e-13	5.4416835525264405e-15
57000000	0.004968159729784346	1.9558892957584177e-49	1.5020293840849674e-60	9.940915086270555e-11	5.595140979002899e-15	0.00006368034129151327	4.177989759046405e-22	1.644526569271101e-14	2.7584701581338826e-14	2.66426449826485e-13	5.441683552526441e-15
57100000	0.004968159729784346	1.9558892957584185e-49	1.5020293840849674e-60	9.940915086270555e-11	5.595140979002899e-15	0.00006368034129151327	4.0243443846003706e-22	1.644526569271101e-14	2.7584701581338826e-14	2.6642644982648506e-13	5.441683552526441e-15
57200000	0.004968159729784346	1.955889295758419e-49	1.5020293840849677e-60	9.940915086270555e-11	5.595140979002898e-15	0.00006368034129151327	3.8690239122393774e-22	1.644526569271101e-14	2.758470158133883e-14	2.6642644982648506e-13	5.441683552526442e-15
57300000	0.004968159729784346	1.9558892957584196e-49	1.5020293840849677e-60	9.940915086270555e-11	5.595140979002898e-15	0.00006368034129151327	3.7123623301254352e-22	1.644526569271101e-14	2.7584701581338833e-14	2.664264498264851e-13	5.441683552526442e-15
57400000	0.004968159729784346	1.9558892957584204e-49	1.502029384084968e-60	9.940915086270555e-11	5.595140979002898e-15	0.00006368034129151327	3.554693626420556e-22	1.644526569271101e-14	2.7584701581338833e-14	2.664264498264851e-13	5.441683552526443e-15
57500000	0.004968159729784346	1.9558892957584208e-49	1.5020293840849683e-60	9.940915086270555e-11	5.595140979002898e-15	0.00006368034129151327	3.396351789286748e-22	1.644526569271101e-14	2.7584701581338836e-14	2.664264498264851e-13	5.441683552526443e-15
57600000	0.004968159729784346	1.9558892957584215e-49	1.5020293840849683e-60	9.940915086270555e-11	5.595140979002898e-15	0.00006368034129151327	3.237670806886024e-22	1.644526569271101e-14	2.758470158133884e-14	2.6642644982648516e-13	5.441683552526444e-15
57700000	0.004968159729784346	1.955889295758422e-49	1.5020293840849685e-60	9.940915086270555e-11	5.595140979002898e-15	0.00006368034129151327	3.0789846673803944e-22	1.644526569271101e-14	2.758470158133884e-14	2.6642644982648516e-13	5.441683552526444e-15
57800000	0.004968159729784346	1.9558892957584227e-49	1.5020293840849685e-60	9.940915086270555e-11	5.595140979002898e-15	0.00006368034129151327	2.920627358931868e-22	1.644526569271101e-14	2.7584701581338842e-14	2.664264498264852e-13	5.4416835525264444e-15
57900000	0.004968159729784346	1.955889295758423e-49	1.5020293840849688e-60	9.940915086270555e-11	5.595140979002898e-15	0.00006368034129151327	2.762932869702457e-22	1.644526569271101e-14	2.7584701581338845e-14	2.664264498264852e-13	5.4416835525264444e-15
58000000	0.004968159729784346	1.955889295758424e-49	1.502029384084969e-60	9.940915086270555e-11	5.595140979002898e-15	0.00006368034129151327	2.606235187854171e-22	1.644526569271101e-14	2.7584701581338845e-14	2.664264498264852e-13	5.441683552526445e-15
58100000	0.004968159729784346	1.9558892957584242e-49	1.502029384084969e-60	9.940915086270555e-11	5.595140979002898e-15	0.00006368034129151327	2.4508683015490226e-22	1.644526569271101e-14	2.758470158133885e-14	2.6642644982648526e-13	5.441683552526445e-15
58200000	0.004968159729784346	1.955889295758425e-49	1.5020293840849694e-60	9.940915086270555e-11	5.595140979002898e-15	0.00006368034129151327	2.2971661989490197e-22	1.644526569271101e-14	2.7584701581338852e-14	2.6642644982648526e-13	5.441683552526446e-15
58300000	0.004968159729784346	1.9558892957584253e-49	1.5020293840849694e-60	9.940915086270555e-11	5.595140979002898e-15	0.00006368034129151327	2.145462868216175e-22	1.644526569271101e-14	2.7584701581338852e-14	2.664264498264853e-13	5.441683552526446e-15
58400000	0.004968159729784346	1.955889295758426e-49	1.5020293840849696e-60	9.940915086270555e-11	5.595140979002898e-15	0.00006368034129151327	1.9960922975124974e-22	1.644526569271101e-14	2.7584701581338855e-14	2.664264498264853e-13	5.441683552526447e-15
58500000	0.004968159729784346	1.9558892957584265e-49	1.50202938408497e-60	9.940915086270555e-11	5.595140979002898e-15	0.00006368034129151327	1.8493884749999992e-22	1.644526569271101e-14	2.7584701581338858e-14	2.664264498264853e-13	5.441683552526447e-15
58600000	0.004968159729784346	1.9558892957584272e-49	1.50202938408497e-60	9.940915086270555e-11	5.595140979002898e-15	0.00006368034129151327	1.7056853888406896e-22	1.644526569271101e-14	2.7584701581338858e-14	2.6642644982648536e-13	5.4416835525264476e-15
58700000	0.004968159729784346	1.955889295758428e-49	1.5020293840849702e-60	9.940915086270555e-11	5.595140979002898e-15	0.00006368034129151327	1.56531702719658e-22	1.644526569271101e-14	2.758470158133886e-14	2.6642644982648536e-13	5.441683552526448e-15
58800000	0.004968159729784346	1.9558892957584284e-49	1.5020293840849702e-60	9.940915086270555e-11	5.595140979002898e-15	0.00006368034129151327	1.4286173782296808e-22	1.644526569271101e-14	2.7584701581338864e-14	2.664264498264854e-13	5.441683552526448e-15
58900000	0.004968159729784346	1.955889295758429e-49	1.5020293840849705e-60	9.940915086270555e-11	5.595140979002898e-15	0.00006368034129151327	1.2959204301020027e-22	1.644526569271101e-14	2.7584701581338864e-14	2.664264498264854e-13	5.441683552526449e-15
59000000	0.004968159729784346	1.9558892957584295e-49	1.5020293840849708e-60	9.940915086270555e-11	5.595140979002898e-15	0.00006368034129151327	1.1675601709755561e-22	1.644526569271101e-14	2.7584701581338867e-14	2.664264498264854e-13	5.441683552526449e-15
59100000	0.004968159729784346	1.95588929575843e-49	1.5020293840849708e-60	9.940915086270555e-11	5.595140979002898e-15	0.00006368034129151327	1.0438705890123519e-22	1.644526569271101e-14	2.7584701581338867e-14	2.6642644982648546e-13	5.44168355252645e-15
59200000	0.004968159729784346	1.9558892957584307e-49	1.502029384084971e-60	9.940915086270555e-11	5.595140979002898e-15	0.00006368034129151327	9.251856723744e-23	1.644526569271101e-14	2.758470158133887e-14	2.6642644982648546e-13	5.44168355252645e-15
59300000	0.004968159729784346	1.955889295758431e-49	1.502029384084971e-60	9.940915086270555e-11	5.595140979002898e-15	0.00006368034129151327	8.118394092237119e-23	1.644526569271101e-14	2.7584701581338874e-14	2.664264498264855e-13	5.441683552526451e-15
59400000	0.004968159729784346	1.9558892957584318e-49	1.5020293840849713e-60	9.940915086270555e-11	5.595140979002898e-15	0.00006368034129151327	7.041657877222977e-23	1.644526569271101e-14	2.7584701581338874e-14	2.664264498264855e-13	5.441683552526451e-15
59500000	0.004968159729784346	1.955889295758432e-49	1.5020293840849716e-60	9.940915086270555e-11	5.595140979002898e-15	0.00006368034129151327	6.02498796032168e-23	1.644526569271101e-14	2.7584701581338877e-14	2.664264498264855e-13	5.4416835525264515e-15
59600000	0.004968159729784346	1.955889295758433e-49	1.5020293840849716e-60	9.940915086270555e-11	5.595140979002898e-15	0.00006368034129151327	5.0717242231533364e-23	1.644526569271101e-14	2.758470158133888e-14	2.6642644982648557e-13	5.4416835525264515e-15
59700000	0.004968159729784346	1.9558892957584333e-49	1.5020293840849719e-60	9.940915086270555e-11	5.595140979002898e-15	0.00006368034129151327	4.1852065473380513e-23	1.644526569271101e-14	2.758470158133888e-14	2.6642644982648557e-13	5.441683552526452e-15
59800000	0.004968159729784346	1.9558892957584337e-49	1.5020293840849719e-60	9.940915086270555e-11	5.595140979002898e-15	0.00006368034129151327	3.368774814495929e-23	1.644526569271101e-14	2.7584701581338883e-14	2.6642644982648557e-13	5.441683552526452e-15
59900000	0.004968159729784346	1.9558892957584345e-49	1.502029384084972e-60	9.940915086270555e-11	5.595140979002898e-15	0.00006368034129151327	2.6257689062470787e-23	1.644526569271101e-14	2.7584701581338883e-14	2.664264498264856e-13	5.441683552526452e-15
60000000	0.004968159729784346	1.955889295758435e-49	1.502029384084972e-60	9.940915086270555e-11	5.595140979002898e-15	0.00006368034129151327	1.9595287042116036e-23	1.644526569271101e-14	2.7584701581338886e-14	2.664264498264856e-13	5.441683552526453e-15
60100000	0.004968159729784346	1.9558892957584356e-49	1.5020293840849724e-60	9.940915086270555e-11	5.595140979002898e-15	0.00006368034129151327	1.373394090009611e-23	1.644526569271101e-14	2.7584701581338886e-14	2.664264498264856e-13	5.441683552526453e-15
60200000	0.004968159729784346	1.955889295758436e-49	1.5020293840849724e-60	9.940915086270555e-11	5.595140979002898e-15	0.00006368034129151327	8.707049452612066e-24	1.644526569271101e-14	2.758470158133889e-14	2.6642644982648567e-13	5.441683552526454e-15
60300000	0.004968159729784346	1.9558892957584364e-49	1.5020293840849727e-60	9.940915086270555e-11	5.595140979002898e-15	0.00006368034129151327	4.5480115158649655e-24	1.644526569271101e-14	2.7584701581338893e-14	2.6642644982648567e-13	5.441683552526454e-15
60400000	0.004968159729784346	1.9558892957584367e-49	1.5020293840849727e-60	9.940915086270555e-11	5.595140979002898e-15	0.00006368034129151327	1.290225906055869e-24	1.644526569271101e-14	2.7584701581338893e-14	2.6642644982648567e-13	5.441683552526455e-15
60500000	0.004968159729784346	1.9558892957584375e-49	1.502029384084973e-60	9.940915086270555e-11	5.595140979002898e-15	0.00006368034129151327	-1.0329085606141635e-24	1.644526569271101e-14	2.7584701581338896e-14	2.664264498264857e-13	5.441683552526455e-15
60600000	0.004968159729784346	1.955889295758438e-49	1.502029384084973e-60	9.940915086270555e-11	5.595140979002898e-15	0.00006368034129151327	-2.387993067944071e-24	1.644526569271101e-14	2.7584701581338896e-14	2.664264498264857e-13	5.4416835525264555e-15
60700000	0.004968159729784346	1.9558892957584383e-49	1.5020293840849732e-60	9.940915086270555e-11	5.595140979002898e-15	0.00006368034129151327	-2.741628799732795e-24	1.644526569271101e-14	2.75847015813389e-14	2.664264498264857e-13	5.4416835525264555e-15
60800000	0.004968159729784346	1.9558892957584386e-49	1.5020293840849732e-60	9.940915086270555e-11	5.595140979002898e-15	0.00006368034129151327	-2.0604169397792756e-24	1.644526569271101e-14	2.75847015813389e-14	2.6642644982648577e-13	5.4416835525264555e-15
60900000	0.004968159729784346	1.9558892957584394e-49	1.5020293840849735e-60	9.940915086270555e-11	5.595140979002898e-15	0.00006368034129151327	-3.1095867188245055e-25	1.644526569271101e-14	2.7584701581338902e-14	2.6642644982648577e-13	5.441683552526456e-15
61000000	0.004968159729784346	1.9558892957584398e-49	1.5020293840849735e-60	9.940915086270555e-11	5.595140979002898e-15	0.00006368034129151327	2.279872927768039e-24	1.644526569271101e-14	2.7584701581338902e-14	2.6642644982648577e-13	5.441683552526456e-15
61100000	0.004968159729784346	1.95588929575844e-49	1.5020293840849738e-60	9.940915086270555e-11	5.595140979002898e-15	0.00006368034129151327	4.838533358529405e-24	1.644526569271101e-14	2.7584701581338905e-14	2.6642644982648577e-13	5.441683552526457e-15
61200000	0.004968159729784346	1.9558892957584405e-49	1.5020293840849738e-60	9.940915086270555e-11	5.595140979002898e-15	0.00006368034129151327	7.292621535510043e-24	1.644526569271101e-14	2.7584701581338905e-14	2.664264498264858e-13	5.441683552526457e-15
61300000	0.004968159729784346	1.955889295758441e-49	1.5020293840849738e-60	9.940915086270555e-11	5.595140979002898e-15	0.00006368034129151327	9.643745880527948e-24	1.644526569271101e-14	2.758470158133891e-14	2.664264498264858e-13	5.441683552526457e-15
61400000	0.004968159729784346	1.955889295758441e-49	1.502029384084974e-60	9.940915086270555e-11	5.595140979002898e-15	0.00006368034129151327	1.189351481540112e-23	1.644526569271101e-14	2.758470158133891e-14	2.664264498264858e-13	5.441683552526458e-15
61500000	0.004968159729784346	1.9558892957584413e-49	1.502029384084974e-60	9.940915086270555e-11	5.595140979002898e-15	0.00006368034129151327	1.4043536761947552e-23	1.644526569271101e-14	2.758470158133891e-14	2.664264498264858e-13	5.441683552526458e-15
61600000	0.004968159729784346	1.9558892957584417e-49	1.502029384084974e-60	9.940915086270555e-11	5.595140979002898e-15	0.00006368034129151327	1.609542014198524e-23	1.644526569271101e-14	2.758470158133891e-14	2.664264498264858e-13	5.441683552526458e-15
61700000	0.004968159729784346	1.9558892957584417e-49	1.5020293840849743e-60	9.940915086270555e-11	5.595140979002898e-15	0.00006368034129151327	1.805077337733219e-23	1.644526569271101e-14	2.7584701581338912e-14	2.6642644982648587e-13	5.441683552526458e-15
61800000	0.004968159729784346	1.955889295758442e-49	1.5020293840849743e-60	9.940915086270555e-11	5.595140979002898e-15	0.00006368034129151327	1.991120488980639e-23	1.644526569271101e-14	2.7584701581338912e-14	2.6642644982648587e-13	5.441683552526458e-15
61900000	0.004968159729784346	1.955889295758442e-49	1.5020293840849743e-60	9.940915086270555e-11	5.595140979002898e-15	0.00006368034129151327	2.1678323101225834e-23	1.644526569271101e-14	2.7584701581338912e-14	2.6642644982648587e-13	5.441683552526458e-15
62000000	0.004968159729784346	1.955889295758442e-49	1.5020293840849743e-60	9.940915086270555e-11	5.595140979002898e-15	0.00006368034129151327	2.335373643340853e-23	1.644526569271101e-14	2.7584701581338912e-14	2.6642644982648587e-13	5.441683552526459e-15
62100000	0.004968159729784346	1.9558892957584424e-49	1.5020293840849743e-60	9.940915086270555e-11	5.595140979002898e-15	0.00006368034129151327	2.493905330817247e-23	1.644526569271101e-14	2.7584701581338912e-14	2.6642644982648587e-13	5.441683552526459e-15
62200000	0.004968159729784346	1.9558892957584424e-49	1.5020293840849743e-60	9.940915086270555e-11	5.595140979002898e-15	0.00006368034129151327	2.6435882147335643e-23	1.644526569271101e-14	2.7584701581338912e-14	2.6642644982648587e-13	5.441683552526459e-15
62300000	0.004968159729784346	1.9558892957584424e-49	1.5020293840849743e-60	9.940915086270555e-11	5.595140979002898e-15	0.00006368034129151327	2.7845831372716054e-23	1.644526569271101e-14	2.7584701581338912e-14	2.6642644982648587e-13	5.441683552526459e-15
62400000	0.004968159729784346	1.9558892957584424e-49	1.5020293840849743e-60	9.940915086270555e-11	5.595140979002898e-15	0.00006368034129151327	2.91705094061317e-23	1.644526569271101e-14	2.7584701581338912e-14	2.6642644982648587e-13	5.441683552526459e-15
62500000	0.004968159729784346	1.9558892957584424e-49	1.5020293840849743e-60	9.940915086270555e-11	5.595140979002898e-15	0.00006368034129151327	3.0411524669400574e-23	1.644526569271101e-14	2.7584701581338912e-14	2.6642644982648587e-13	5.441683552526459e-15
62600000	0.004968159729784346	1.9558892957584424e-49	1.5020293840849743e-60	9.940915086270555e-11	5.595140979002898e-15	0.00006368034129151327	3.1570485584340675e-23	1.644526569271101e-14	2.7584701581338912e-14	2.6642644982648587e-13	5.441683552526459e-15
62700000	0.004968159729784346	1.9558892957584424e-49	1.5020293840849743e-60	9.940915086270555e-11	5.595140979002898e-15	0.00006368034129151327	3.264900057277e-23	1.644526569271101e-14	2.7584701581338912e-14	2.6642644982648587e-13	5.441683552526459e-15
62800000	0.004968159729784346	1.955889295758442e-49	1.5020293840849743e-60	9.940915086270555e-11	5.595140979002898e-15	0.00006368034129151327	3.364867805650655e-23	1.644526569271101e-14	2.7584701581338912e-14	2.6642644982648587e-13	5.441683552526459e-15
62900000	0.004968159729784346	1.955889295758442e-49	1.5020293840849743e-60	9.940915086270555e-11	5.595140979002898e-15	0.00006368034129151327	3.4571126457368314e-23	1.644526569271101e-14	2.7584701581338912e-14	2.6642644982648587e-13	5.441683552526458e-15
63000000	0.004968159729784346	1.955889295758442e-49	1.5020293840849743e-60	9.940915086270555e-11	5.595140979002898e-15	0.00006368034129151327	3.541795419717329e-23	1.644526569271101e-14	2.7584701581338912e-14	2.664264498264858e-13	5.441683552526458e-15
63100000	0.004968159729784346	1.9558892957584417e-49	1.502029384084974e-60	9.940915086270555e-11	5.595140979002898e-15	0.00006368034129151327	3.6190769697739483e-23	1.644526569271101e-14	2.7584701581338912e-14	2.664264498264858e-13	5.441683552526458e-15
63200000	0.004968159729784346	1.9558892957584417e-49	1.502029384084974e-60	9.940915086270555e-11	5.595140979002898e-15	0.00006368034129151327	3.689118138088488e-23	1.644526569271101e-14	2.758470158133891e-14	2.664264498264858e-13	5.441683552526458e-15
63300000	0.004968159729784346	1.9558892957584413e-49	1.502029384084974e-60	9.940915086270555e-11	5.595140979002898e-15	0.00006368034129151327	3.752079766842748e-23	1.644526569271101e-14	2.758470158133891e-14	2.664264498264858e-13	5.441683552526458e-15
63400000	0.004968159729784346	1.955889295758441e-49	1.502029384084974e-60	9.940915086270555e-11	5.595140979002898e-15	0.00006368034129151327	3.8081226982185275e-23	1.644526569271101e-14	2.758470158133891e-14	2.664264498264858e-13	5.441683552526458e-15
63500000	0.004968159729784346	1.955889295758441e-49	1.5020293840849738e-60	9.940915086270555e-11	5.595140979002898e-15	0.00006368034129151327	3.857407774397628e-23	1.644526569271101e-14	2.758470158133891e-14	2.664264498264858e-13	5.441683552526457e-15
63600000	0.004968159729784346	1.9558892957584405e-49	1.5020293840849738e-60	9.940915086270555e-11	5.595140979002898e-15	0.00006368034129151327	3.9000958375618475e-23	1.644526569271101e-14	2.7584701581338905e-14	2.6642644982648577e-13	5.441683552526457e-15
63700000	0.004968159729784346	1.95588929575844e-49	1.5020293840849738e-60	9.940915086270555e-11	5.595140979002898e-15	0.00006368034129151327	3.936347729892986e-23	1.644526569271101e-14	2.7584701581338905e-14	2.6642644982648577e-13	5.441683552526457e-15
63800000	0.004968159729784346	1.9558892957584398e-49	1.5020293840849735e-60	9.940915086270555e-11	5.595140979002898e-15	0.00006368034129151327	3.966324293572844e-23	1.644526569271101e-14	2.7584701581338905e-14	2.6642644982648577e-13	5.441683552526457e-15
63900000	0.004968159729784346	1.9558892957584394e-49	1.5020293840849735e-60	9.940915086270555e-11	5.595140979002898e-15	0.00006368034129151327	3.99018637078322e-23	1.644526569271101e-14	2.7584701581338902e-14	2.6642644982648577e-13	5.441683552526456e-15
64000000	0.004968159729784346	1.955889295758439e-49	1.5020293840849735e-60	9.940915086270555e-11	5.595140979002898e-15	0.00006368034129151327	4.008094803705914e-23	1.644526569271101e-14	2.7584701581338902e-14	2.664264498264857e-13	5.441683552526456e-15
64100000	0.004968159729784346	1.9558892957584386e-49	1.5020293840849732e-60	9.940915086270555e-11	5.595140979002898e-15	0.00006368034129151327	4.020210434522726e-23	1.644526569271101e-14	2.75847015813389e-14	2.664264498264857e-13	5.441683552526456e-15
64200000	0.004968159729784346	1.9558892957584383e-49	1.5020293840849732e-60	9.940915086270555e-11	5.595140979002898e-15	0.00006368034129151327	4.026694105415455e-23	1.644526569271101e-14	2.75847015813389e-14	2.664264498264857e-13	5.4416835525264555e-15
64300000	0.004968159729784346	1.955889295758438e-49	1.502029384084973e-60	9.940915086270555e-11	5.595140979002898e-15	0.00006368034129151327	4.027706658565903e-23	1.644526569271101e-14	2.7584701581338896e-14	2.664264498264857e-13	5.4416835525264555e-15
64400000	0.004968159729784346	1.9558892957584375e-49	1.502029384084973e-60	9.940915086270555e-11	5.595140979002898e-15	0.00006368034129151327	4.0234089361558664e-23	1.644526569271101e-14	2.7584701581338896e-14	2.6642644982648567e-13	5.441683552526455e-15
64500000	0.004968159729784346	1.955889295758437e-49	1.5020293840849727e-60	9.940915086270555e-11	5.595140979002898e-15	0.00006368034129151327	4.013961780367147e-23	1.644526569271101e-14	2.7584701581338893e-14	2.6642644982648567e-13	5.441683552526455e-15
64600000	0.004968159729784346	1.9558892957584367e-49	1.5020293840849727e-60	9.940915086270555e-11	5.595140979002898e-15	0.00006368034129151327	3.9995260333815436e-23	1.644526569271101e-14	2.7584701581338893e-14	2.6642644982648567e-13	5.441683552526455e-15
64700000	0.004968159729784346	1.955889295758436e-49	1.5020293840849724e-60	9.940915086270555e-11	5.595140979002898e-15	0.00006368034129151327	3.980262537380857e-23	1.644526569271101e-14	2.758470158133889e-14	2.664264498264856e-13	5.441683552526454e-15
64800000	0.004968159729784346	1.9558892957584356e-49	1.5020293840849724e-60	9.940915086270555e-11	5.595140979002898e-15	0.00006368034129151327	3.9563321345468856e-23	1.644526569271101e-14	2.758470158133889e-14	2.664264498264856e-13	5.441683552526454e-15
64900000	0.004968159729784346	1.9558892957584352e-49	1.502029384084972e-60	9.940915086270555e-11	5.595140979002898e-15	0.00006368034129151327	3.927895667061429e-23	1.644526569271101e-14	2.7584701581338886e-14	2.664264498264856e-13	5.441683552526453e-15
65000000	0.004968159729784346	1.9558892957584345e-49	1.502029384084972e-60	9.940915086270555e-11	5.595140979002898e-15	0.00006368034129151327	3.8951139771062886e-23	1.644526569271101e-14	2.7584701581338886e-14	2.6642644982648557e-13	5.441683552526453e-15
65100000	0.004968159729784346	1.955889295758434e-49	1.5020293840849719e-60	9.940915086270555e-11	5.595140979002898e-15	0.00006368034129151327	3.858147906863262e-23	1.644526569271101e-14	2.7584701581338883e-14	2.6642644982648557e-13	5.441683552526452e-15
65200000	0.004968159729784346	1.9558892957584333e-49	1.5020293840849719e-60	9.940915086270555e-11	5.595140979002898e-15	0.00006368034129151327	3.81715829851415e-23	1.644526569271101e-14	2.758470158133888e-14	2.664264498264855e-13	5.441683552526452e-15
65300000	0.004968159729784346	1.955889295758433e-49	1.5020293840849716e-60	9.940915086270555e-11	5.595140979002898e-15	0.00006368034129151327	3.7723059942407516e-23	1.644526569271101e-14	2.758470158133888e-14	2.664264498264855e-13	5.4416835525264515e-15
65400000	0.004968159729784346	1.955889295758432e-49	1.5020293840849713e-60	9.940915086270555e-11	5.595140979002898e-15	0.00006368034129151327	3.723751836224868e-23	1.644526569271101e-14	2.7584701581338877e-14	2.664264498264855e-13	5.4416835525264515e-15
65500000	0.004968159729784346	1.9558892957584318e-49	1.5020293840849713e-60	9.940915086270555e-11	5.595140979002898e-15	0.00006368034129151327	3.671656666648297e-23	1.644526569271101e-14	2.7584701581338874e-14	2.6642644982648546e-13	5.441683552526451e-15
65600000	0.004968159729784346	1.955889295758431e-49	1.502029384084971e-60	9.940915086270555e-11	5.595140979002898e-15	0.00006368034129151327	3.6161813276928394e-23	1.644526569271101e-14	2.7584701581338874e-14	2.6642644982648546e-13	5.441683552526451e-15
65700000	0.004968159729784346	1.9558892957584307e-49	1.5020293840849708e-60	9.940915086270555e-11	5.595140979002898e-15	0.00006368034129151327	3.5574866615402936e-23	1.644526569271101e-14	2.758470158133887e-14	2.664264498264854e-13	5.44168355252645e-15
65800000	0.004968159729784346	1.95588929575843e-49	1.5020293840849708e-60	9.940915086270555e-11	5.595140979002898e-15	0.00006368034129151327	3.495733510372462e-23	1.644526569271101e-14	2.7584701581338867e-14	2.664264498264854e-13	5.44168355252645e-15
65900000	0.004968159729784346	1.955889295758429e-49	1.5020293840849705e-60	9.940915086270555e-11	5.595140979002898e-15	0.00006368034129151327	3.431082716371141e-23	1.644526569271101e-14	2.7584701581338867e-14	2.6642644982648536e-13	5.441683552526449e-15
66000000	0.004968159729784346	1.9558892957584288e-49	1.5020293840849702e-60	9.940915086270555e-11	5.595140979002898e-15	0.00006368034129151327	3.363695121718133e-23	1.644526569271101e-14	2.7584701581338864e-14	2.6642644982648536e-13	5.441683552526448e-15
66100000	0.004968159729784346	1.955889295758428e-49	1.5020293840849702e-60	9.940915086270555e-11	5.595140979002898e-15	0.00006368034129151327	3.293731568595235e-23	1.644526569271101e-14	2.758470158133886e-14	2.6642644982648536e-13	5.441683552526448e-15
66200000	0.004968159729784346	1.9558892957584272e-49	1.50202938408497e-60	9.940915086270555e-11	5.595140979002898e-15	0.00006368034129151327	3.22135289918425e-23	1.644526569271101e-14	2.7584701581338858e-14	2.664264498264853e-13	5.4416835525264476e-15
66300000	0.004968159729784346	1.955889295758427e-49	1.5020293840849696e-60	9.940915086270555e-11	5.595140979002898e-15	0.00006368034129151327	3.146719955666975e-23	1.644526569271101e-14	2.7584701581338858e-14	2.664264498264853e-13	5.4416835525264476e-15
66400000	0.004968159729784346	1.955889295758426e-49	1.5020293840849696e-60	9.940915086270555e-11	5.595140979002898e-15	0.00006368034129151327	3.0699935802252105e-23	1.644526569271101e-14	2.7584701581338855e-14	2.6642644982648526e-13	5.441683552526447e-15
66500000	0.004968159729784346	1.9558892957584253e-49	1.5020293840849694e-60	9.940915086270555e-11	5.595140979002898e-15	0.00006368034129151327	2.991334615040756e-23	1.644526569271101e-14	2.7584701581338852e-14	2.6642644982648526e-13	5.441683552526446e-15
66600000	0.004968159729784346	1.9558892957584246e-49	1.502029384084969e-60	9.940915086270555e-11	5.595140979002898e-15	0.00006368034129151327	2.910903902295412e-23	1.644526569271101e-14	2.758470158133885e-14	2.664264498264852e-13	5.441683552526446e-15
66700000	0.004968159729784346	1.955889295758424e-49	1.5020293840849688e-60	9.940915086270555e-11	5.595140979002898e-15	0.00006368034129151327	2.828862284170978e-23	1.644526569271101e-14	2.7584701581338845e-14	2.664264498264852e-13	5.441683552526445e-15
66800000	0.004968159729784346	1.9558892957584234e-49	1.5020293840849688e-60	9.940915086270555e-11	5.595140979002898e-15	0.00006368034129151327	2.7453706028492526e-23	1.644526569271101e-14	2.7584701581338845e-14	2.6642644982648516e-13	5.441683552526445e-15
66900000	0.004968159729784346	1.9558892957584227e-49	1.5020293840849685e-60	9.940915086270555e-11	5.595140979002898e-15	0.00006368034129151327	2.660589700512036e-23	1.644526569271101e-14	2.7584701581338842e-14	2.6642644982648516e-13	5.4416835525264444e-15
67000000	0.004968159729784346	1.955889295758422e-49	1.5020293840849683e-60	9.940915086270555e-11	5.595140979002898e-15	0.00006368034129151327	2.574680419341128e-23	1.644526569271101e-14	2.758470158133884e-14	2.664264498264851e-13	5.441683552526444e-15
67100000	0.004968159729784346	1.955889295758421e-49	1.502029384084968e-60	9.940915086270555e-11	5.595140979002899e-15	0.00006368034129151327	2.4878036015183287e-23	1.644526569271101e-14	2.7584701581338836e-14	2.664264498264851e-13	5.441683552526444e-15
67200000	0.004968159729784346	1.9558892957584204e-49	1.502029384084968e-60	9.940915086270555e-11	5.595140979002899e-15	0.00006368034129151327	2.400120089225437e-23	1.644526569271101e-14	2.7584701581338833e-14	2.6642644982648506e-13	5.441683552526443e-15
67300000	0.004968159729784346	1.9558892957584196e-49	1.5020293840849677e-60	9.940915086270555e-11	5.595140979002899e-15	0.00006368034129151327	2.3117907246442532e-23	1.644526569271101e-14	2.7584701581338833e-14	2.6642644982648506e-13	5.441683552526442e-15
67400000	0.004968159729784346	1.9558892957584193e-49	1.5020293840849674e-60	9.940915086270555e-11	5.595140979002899e-15	0.00006368034129151327	2.2229763499565772e-23	1.644526569271101e-14	2.758470158133883e-14	2.66426449826485e-13	5.441683552526442e-15
67500000	0.004968159729784346	1.9558892957584185e-49	1.5020293840849672e-60	9.940915086270555e-11	5.595140979002899e-15	0.00006368034129151327	2.133837807344208e-23	1.644526569271101e-14	2.7584701581338826e-14	2.66426449826485e-13	5.441683552526441e-15
67600000	0.004968159729784346	1.9558892957584177e-49	1.5020293840849672e-60	9.940915086270555e-11	5.595140979002899e-15	0.00006368034129151327	2.0445359389889452e-23	1.644526569271101e-14	2.7584701581338823e-14	2.6642644982648496e-13	5.4416835525264405e-15
67700000	0.004968159729784346	1.955889295758417e-49	1.502029384084967e-60	9.940915086270555e-11	5.595140979002899e-15	0.00006368034129151327	1.955231587072589e-23	1.644526569271101e-14	2.758470158133882e-14	2.6642644982648496e-13	5.4416835525264405e-15
67800000	0.004968159729784346	1.9558892957584162e-49	1.5020293840849666e-60	9.940915086270555e-11	5.595140979002899e-15	0.00006368034129151327	1.866085593776939e-23	1.644526569271101e-14	2.758470158133882e-14	2.664264498264849e-13	5.44168355252644e-15
67900000	0.004968159729784346	1.9558892957584155e-49	1.5020293840849663e-60	9.940915086270555e-11	5.595140979002899e-15	0.00006368034129151327	1.7772588012837944e-23	1.644526569271101e-14	2.7584701581338817e-14	2.664264498264849e-13	5.44168355252644e-15
68000000	0.004968159729784346	1.9558892957584147e-49	1.5020293840849663e-60	9.940915086270555e-11	5.595140979002899e-15	0.00006368034129151327	1.688912051774956e-23	1.644526569271101e-14	2.7584701581338814e-14	2.6642644982648486e-13	5.441683552526439e-15
68100000	0.004968159729784346	1.955889295758414e-49	1.502029384084966e-60	9.940915086270555e-11	5.595140979002899e-15	0.00006368034129151327	1.6012061874322222e-23	1.644526569271101e-14	2.758470158133881e-14	2.6642644982648486e-13	5.441683552526438e-15
68200000	0.004968159729784346	1.9558892957584136e-49	1.5020293840849658e-60	9.940915086270555e-11	5.595140979002899e-15	0.00006368034129151327	1.5143020504373932e-23	1.644526569271101e-14	2.7584701581338807e-14	2.664264498264848e-13	5.441683552526438e-15
68300000	0.004968159729784346	1.9558892957584128e-49	1.5020293840849655e-60	9.940915086270555e-11	5.595140979002899e-15	0.00006368034129151327	1.428360482972269e-23	1.644526569271101e-14	2.7584701581338807e-14	2.664264498264848e-13	5.441683552526437e-15
68400000	0.004968159729784346	1.955889295758412e-49	1.5020293840849655e-60	9.940915086270555e-11	5.595140979002899e-15	0.00006368034129151327	1.3435423272186487e-23	1.644526569271101e-14	2.7584701581338804e-14	2.6642644982648476e-13	5.4416835525264366e-15
68500000	0.004968159729784346	1.9558892957584113e-49	1.5020293840849652e-60	9.940915086270555e-11	5.595140979002899e-15	0.00006368034129151327	1.2600084253583323e-23	1.644526569271101e-14	2.75847015813388e-14	2.6642644982648476e-13	5.4416835525264366e-15
68600000	0.004968159729784346	1.9558892957584105e-49	1.502029384084965e-60	9.940915086270555e-11	5.595140979002899e-15	0.00006368034129151327	1.1779196195731197e-23	1.644526569271101e-14	2.7584701581338798e-14	2.664264498264847e-13	5.441683552526436e-15
68700000	0.004968159729784346	1.95588929575841e-49	1.5020293840849647e-60	9.940915086270555e-11	5.595140979002899e-15	0.00006368034129151327	1.0974367520448099e-23	1.644526569271101e-14	2.7584701581338798e-14	2.664264498264847e-13	5.441683552526436e-15
68800000	0.004968159729784346	1.9558892957584094e-49	1.5020293840849647e-60	9.940915086270555e-11	5.595140979002899e-15	0.00006368034129151327	1.0187206649552031e-23	1.644526569271101e-14	2.7584701581338795e-14	2.6642644982648466e-13	5.441683552526435e-15
68900000	0.004968159729784346	1.9558892957584086e-49	1.5020293840849644e-60	9.940915086270555e-11	5.595140979002899e-15	0.00006368034129151327	9.419322004860993e-24	1.644526569271101e-14	2.7584701581338792e-14	2.6642644982648466e-13	5.441683552526434e-15
69000000	0.004968159729784346	1.955889295758408e-49	1.502029384084964e-60	9.940915086270555e-11	5.595140979002899e-15	0.00006368034129151327	8.672322008192971e-24	1.644526569271101e-14	2.758470158133879e-14	2.6642644982648466e-13	5.441683552526434e-15
69100000	0.004968159729784346	1.9558892957584075e-49	1.502029384084964e-60	9.940915086270555e-11	5.595140979002899e-15	0.00006368034129151327	7.947815081365973e-24	1.644526569271101e-14	2.7584701581338785e-14	2.664264498264846e-13	5.4416835525264334e-15
69200000	0.004968159729784346	1.9558892957584067e-49	1.5020293840849638e-60	9.940915086270555e-11	5.595140979002899e-15	0.00006368034129151327	7.247409646197991e-24	1.644526569271101e-14	2.7584701581338785e-14	2.664264498264846e-13	5.4416835525264334e-15
69300000	0.004968159729784346	1.955889295758406e-49	1.5020293840849636e-60	9.940915086270555e-11	5.595140979002899e-15	0.00006368034129151327	6.572714124507021e-24	1.644526569271101e-14	2.7584701581338782e-14	2.6642644982648456e-13	5.441683552526433e-15
69400000	0.004968159729784346	1.9558892957584056e-49	1.5020293840849636e-60	9.940915086270555e-11	5.595140979002899e-15	0.00006368034129151327	5.9253369381110614e-24	1.644526569271101e-14	2.758470158133878e-14	2.6642644982648456e-13	5.441683552526432e-15
69500000	0.004968159729784346	1.955889295758405e-49	1.5020293840849633e-60	9.940915086270555e-11	5.595140979002899e-15	0.00006368034129151327	5.306886508828108e-24	1.644526569271101e-14	2.758470158133878e-14	2.664264498264845e-13	5.441683552526432e-15
69600000	0.004968159729784346	1.955889295758404e-49	1.502029384084963e-60	9.940915086270555e-11	5.595140979002899e-15	0.00006368034129151327	4.718971258476159e-24	1.644526569271101e-14	2.7584701581338776e-14	2.664264498264845e-13	5.441683552526431e-15
69700000	0.004968159729784346	1.9558892957584037e-49	1.502029384084963e-60	9.940915086270555e-11	5.595140979002899e-15	0.00006368034129151327	4.1631996088732096e-24	1.644526569271101e-14	2.7584701581338773e-14	2.6642644982648445e-13	5.441683552526431e-15
69800000	0.004968159729784346	1.955889295758403e-49	1.5020293840849627e-60	9.940915086270555e-11	5.595140979002899e-15	0.00006368034129151327	3.641179981837257e-24	1.644526569271101e-14	2.7584701581338773e-14	2.6642644982648445e-13	5.44168355252643e-15
69900000	0.004968159729784346	1.9558892957584025e-49	1.5020293840849625e-60	9.940915086270555e-11	5.595140979002899e-15	0.00006368034129151327	3.1545207991862987e-24	1.644526569271101e-14	2.758470158133877e-14	2.6642644982648445e-13	5.44168355252643e-15
70000000	0.004968159729784346	1.9558892957584018e-49	1.5020293840849625e-60	9.940915086270555e-11	5.595140979002899e-15	0.00006368034129151327	2.7048304827383314e-24	1.644526569271101e-14	2.7584701581338766e-14	2.664264498264844e-13	5.4416835525264295e-15
70100000	0.004968159729784346	1.9558892957584014e-49	1.5020293840849622e-60	9.940915086270555e-11	5.595140979002899e-15	0.00006368034129151327	2.2937174543113505e-24	1.644526569271101e-14	2.7584701581338766e-14	2.664264498264844e-13	5.4416835525264295e-15
70200000	0.004968159729784346	1.9558892957584006e-49	1.5020293840849622e-60	9.940915086270555e-11	5.595140979002899e-15	0.00006368034129151327	1.922790135723355e-24	1.644526569271101e-14	2.7584701581338763e-14	2.6642644982648435e-13	5.441683552526429e-15
70300000	0.004968159729784346	1.9558892957584003e-49	1.502029384084962e-60	9.940915086270555e-11	5.595140979002899e-15	0.00006368034129151327	1.5936569487923405e-24	1.644526569271101e-14	2.758470158133876e-14	2.6642644982648435e-13	5.441683552526429e-15
70400000	0.004968159729784346	1.9558892957584e-49	1.502029384084962e-60	9.940915086270555e-11	5.595140979002899e-15	0.00006368034129151327	1.307926315336304e-24	1.644526569271101e-14	2.758470158133876e-14	2.6642644982648435e-13	5.441683552526428e-15
70500000	0.004968159729784346	1.955889295758399e-49	1.5020293840849616e-60	9.940915086270555e-11	5.595140979002899e-15	0.00006368034129151327	1.067206657173242e-24	1.644526569271101e-14	2.7584701581338757e-14	2.664264498264843e-13	5.441683552526428e-15
70600000	0.004968159729784346	1.9558892957583988e-49	1.5020293840849616e-60	9.940915086270555e-11	5.595140979002899e-15	0.00006368034129151327	8.731063961211517e-25	1.644526569271101e-14	2.7584701581338757e-14	2.664264498264843e-13	5.441683552526427e-15
70700000	0.004968159729784346	1.9558892957583984e-49	1.5020293840849614e-60	9.940915086270555e-11	5.595140979002899e-15	0.00006368034129151327	7.2723395399803e-25	1.644526569271101e-14	2.7584701581338754e-14	2.664264498264843e-13	5.441683552526427e-15
70800000	0.004968159729784346	1.955889295758398e-49	1.5020293840849614e-60	9.940915086270555e-11	5.595140979002899e-15	0.00006368034129151327	6.311977526218735e-25	1.644526569271101e-14	2.7584701581338754e-14	2.6642644982648425e-13	5.441683552526427e-15
70900000	0.004968159729784346	1.9558892957583972e-49	1.502029384084961e-60	9.940915086270555e-11	5.595140979002899e-15	0.00006368034129151327	5.866062138106789e-25	1.644526569271101e-14	2.758470158133875e-14	2.6642644982648425e-13	5.441683552526426e-15
71000000	0.004968159729784346	1.955889295758397e-49	1.502029384084961e-60	9.940915086270555e-11	5.595140979002899e-15	0.00006368034129151327	5.836227306028954e-25	1.644526569271101e-14	2.758470158133875e-14	2.6642644982648425e-13	5.441683552526426e-15
71100000	0.004968159729784346	1.9558892957583965e-49	1.5020293840849608e-60	9.940915086270555e-11	5.595140979002899e-15	0.00006368034129151327	5.838788034745032e-25	1.644526569271101e-14	2.7584701581338747e-14	2.6642644982648425e-13	5.4416835525264255e-15
71200000	0.004968159729784346	1.955889295758396e-49	1.5020293840849608e-60	9.940915086270555e-11	5.595140979002899e-15	0.00006368034129151327	5.841244111713478e-25	1.644526569271101e-14	2.7584701581338747e-14	2.664264498264842e-13	5.4416835525264255e-15
71300000	0.004968159729784346	1.9558892957583957e-49	1.5020293840849608e-60	9.940915086270555e-11	5.595140979002899e-15	0.00006368034129151327	5.843597146578802e-25	1.644526569271101e-14	2.7584701581338744e-14	2.664264498264842e-13	5.4416835525264255e-15
71400000	0.004968159729784346	1.9558892957583953e-49	1.5020293840849605e-60	9.940915086270555e-11	5.595140979002899e-15	0.00006368034129151327	5.845848748985514e-25	1.644526569271101e-14	2.7584701581338744e-14	2.664264498264842e-13	5.441683552526425e-15
71500000	0.004968159729784346	1.955889295758395e-49	1.5020293840849605e-60	9.940915086270555e-11	5.595140979002899e-15	0.00006368034129151327	5.848000528578124e-25	1.644526569271101e-14	2.7584701581338744e-14	2.664264498264842e-13	5.441683552526425e-15
71600000	0.004968159729784346	1.955889295758395e-49	1.5020293840849603e-60	9.940915086270555e-11	5.595140979002899e-15	0.00006368034129151327	5.850054095001141e-25	1.644526569271101e-14	2.758470158133874e-14	2.6642644982648415e-13	5.441683552526425e-15
71700000	0.004968159729784346	1.9558892957583946e-49	1.5020293840849603e-60	9.940915086270555e-11	5.595140979002899e-15	0.00006368034129151327	5.852011057899075e-25	1.644526569271101e-14	2.758470158133874e-14	2.6642644982648415e-13	5.441683552526424e-15
71800000	0.004968159729784346	1.9558892957583942e-49	1.5020293840849603e-60	9.940915086270555e-11	5.595140979002899e-15	0.00006368034129151327	5.853873026916436e-25	1.644526569271101e-14	2.758470158133874e-14	2.6642644982648415e-13	5.441683552526424e-15
71900000	0.004968159729784346	1.955889295758394e-49	1.5020293840849603e-60	9.940915086270555e-11	5.595140979002899e-15	0.00006368034129151327	5.855641611697735e-25	1.644526569271101e-14	2.7584701581338738e-14	2.6642644982648415e-13	5.441683552526424e-15
72000000	0.004968159729784346	1.955889295758394e-49	1.50202938408496e-60	9.940915086270555e-11	5.595140979002899e-15	0.00006368034129151327	5.85731842188748e-25	1.644526569271101e-14	2.7584701581338738e-14	2.664264498264841e-13	5.441683552526424e-15
72100000	0.004968159729784346	1.9558892957583934e-49	1.50202938408496e-60	9.940915086270555e-11	5.595140979002899e-15	0.00006368034129151327	5.858905067130183e-25	1.644526569271101e-14	2.7584701581338738e-14	2.664264498264841e-13	5.441683552526423e-15
72200000	0.004968159729784346	1.955889295758393e-49	1.50202938408496e-60	9.940915086270555e-11	5.595140979002899e-15	0.00006368034129151327	5.860403157070352e-25	1.644526569271101e-14	2.7584701581338735e-14	2.664264498264841e-13	5.441683552526423e-15
72300000	0.004968159729784346	1.955889295758393e-49	1.50202938408496e-60	9.940915086270555e-11	5.595140979002899e-15	0.00006368034129151327	5.861814301352498e-25	1.644526569271101e-14	2.7584701581338735e-14	2.664264498264841e-13	5.441683552526423e-15
72400000	0.004968159729784346	1.9558892957583927e-49	1.5020293840849597e-60	9.940915086270555e-11	5.595140979002899e-15	0.00006368034129151327	5.86314010962113e-25	1.644526569271101e-14	2.7584701581338735e-14	2.664264498264841e-13	5.441683552526423e-15
72500000	0.004968159729784346	1.9558892957583927e-49	1.5020293840849597e-60	9.940915086270555e-11	5.595140979002899e-15	0.00006368034129151327	5.864382191520759e-25	1.644526569271101e-14	2.7584701581338735e-14	2.664264498264841e-13	5.441683552526423e-15
72600000	0.004968159729784346	1.9558892957583923e-49	1.5020293840849597e-60	9.940915086270555e-11	5.595140979002899e-15	0.00006368034129151327	5.865542156695893e-25	1.644526569271101e-14	2.7584701581338735e-14	2.664264498264841e-13	5.441683552526422e-15
72700000	0.004968159729784346	1.9558892957583923e-49	1.5020293840849597e-60	9.940915086270555e-11	5.595140979002899e-15	0.00006368034129151327	5.8666216147910435e-25	1.644526569271101e-14	2.7584701581338732e-14	2.6642644982648405e-13	5.441683552526422e-15
72800000	0.004968159729784346	1.955889295758392e-49	1.5020293840849597e-60	9.940915086270555e-11	5.595140979002899e-15	0.00006368034129151327	5.86762217545072e-25	1.644526569271101e-14	2.7584701581338732e-14	2.6642644982648405e-13	5.441683552526422e-15
72900000	0.004968159729784346	1.955889295758392e-49	1.5020293840849594e-60	9.940915086270555e-11	5.595140979002899e-15	0.00006368034129151327	5.868545448319433e-25	1.644526569271101e-14	2.7584701581338732e-14	2.6642644982648405e-13	5.441683552526422e-15
73000000	0.004968159729784346	1.955889295758392e-49	1.5020293840849594e-60	9.940915086270555e-11	5.595140979002899e-15	0.00006368034129151327	5.86939304304169e-25	1.644526569271101e-14	2.7584701581338732e-14	2.6642644982648405e-13	5.441683552526422e-15
73100000	0.004968159729784346	1.9558892957583915e-49	1.5020293840849594e-60	9.940915086270555e-11	5.595140979002899e-15	0.00006368034129151327	5.870166569262004e-25	1.644526569271101e-14	2.7584701581338732e-14	2.6642644982648405e-13	5.441683552526422e-15
73200000	0.004968159729784346	1.9558892957583915e-49	1.5020293840849594e-60	9.940915086270555e-11	5.595140979002899e-15	0.00006368034129151327	5.870867636624883e-25	1.644526569271101e-14	2.7584701581338732e-14	2.6642644982648405e-13	5.441683552526422e-15
73300000	0.004968159729784346	1.9558892957583915e-49	1.5020293840849594e-60	9.940915086270555e-11	5.595140979002899e-15	0.00006368034129151327	5.871497854774837e-25	1.644526569271101e-14	2.7584701581338732e-14	2.6642644982648405e-13	5.4416835525264216e-15
73400000	0.004968159729784346	1.9558892957583915e-49	1.5020293840849594e-60	9.940915086270555e-11	5.595140979002899e-15	0.00006368034129151327	5.872058833356376e-25	1.644526569271101e-14	2.758470158133873e-14	2.6642644982648405e-13	5.4416835525264216e-15
73500000	0.004968159729784346	1.955889295758391e-49	1.5020293840849594e-60	9.940915086270555e-11	5.595140979002899e-15	0.00006368034129151327	5.87255218201401e-25	1.644526569271101e-14	2.758470158133873e-14	2.6642644982648405e-13	5.4416835525264216e-15
73600000	0.004968159729784346	1.955889295758391e-49	1.5020293840849594e-60	9.940915086270555e-11	5.595140979002899e-15	0.00006368034129151327	5.872979510392249e-25	1.644526569271101e-14	2.758470158133873e-14	2.6642644982648405e-13	5.4416835525264216e-15
73700000	0.004968159729784346	1.955889295758391e-49	1.5020293840849594e-60	9.940915086270555e-11	5.595140979002899e-15	0.00006368034129151327	5.873342428135603e-25	1.644526569271101e-14	2.758470158133873e-14	2.6642644982648405e-13	5.4416835525264216e-15
73800000	0.004968159729784346	1.955889295758391e-49	1.5020293840849594e-60	9.940915086270555e-11	5.595140979002899e-15	0.00006368034129151327	5.873642544888581e-25	1.644526569271101e-14	2.758470158133873e-14	2.6642644982648405e-13	5.4416835525264216e-15
73900000	0.004968159729784346	1.955889295758391e-49	1.5020293840849594e-60	9.940915086270555e-11	5.595140979002899e-15	0.00006368034129151327	5.873881470295694e-25	1.644526569271101e-14	2.758470158133873e-14	2.6642644982648405e-13	5.4416835525264216e-15
74000000	0.004968159729784346	1.955889295758391e-49	1.5020293840849594e-60	9.940915086270555e-11	5.595140979002899e-15	0.00006368034129151327	5.874060814001452e-25	1.644526569271101e-14	2.758470158133873e-14	2.6642644982648405e-13	5.4416835525264216e-15
74100000	0.004968159729784346	1.955889295758391e-49	1.5020293840849594e-60	9.940915086270555e-11	5.595140979002899e-15	0.00006368034129151327	5.874182185650363e-25	1.644526569271101e-14	2.758470158133873e-14	2.6642644982648405e-13	5.4416835525264216e-15
74200000	0.004968159729784346	1.955889295758391e-49	1.5020293840849594e-60	9.940915086270555e-11	5.595140979002899e-15	0.00006368034129151327	5.874247194886938e-25	1.644526569271101e-14	2.758470158133873e-14	2.6642644982648405e-13	5.4416835525264216e-15
74300000	0.004968159729784346	1.955889295758391e-49	1.5020293840849594e-60	9.940915086270555e-11	5.595140979002899e-15	0.00006368034129151327	5.874257451355688e-25	1.644526569271101e-14	2.758470158133873e-14	2.66426449826484e-13	5.4416835525264216e-15
74400000	0.004968159729784346	1.955889295758391e-49	1.5020293840849594e-60	9.940915086270555e-11	5.595140979002899e-15	0.00006368034129151327	5.874214564701121e-25	1.644526569271101e-14	2.758470158133873e-14	2.66426449826484e-13	5.4416835525264216e-15
74500000	0.004968159729784346	1.955889295758391e-49	1.5020293840849594e-60	9.940915086270555e-11	5.595140979002899e-15	0.00006368034129151327	5.874120144567749e-25	1.644526569271101e-14	2.758470158133873e-14	2.66426449826484e-13	5.4416835525264216e-15
74600000	0.004968159729784346	1.955889295758391e-49	1.5020293840849594e-60	9.940915086270555e-11	5.595140979002899e-15	0.00006368034129151327	5.873975800600079e-25	1.644526569271101e-14	2.758470158133873e-14	2.66426449826484e-13	5.4416835525264216e-15
74700000	0.004968159729784346	1.955889295758391e-49	1.5020293840849594e-60	9.940915086270555e-11	5.595140979002899e-15	0.00006368034129151327	5.8737831424426225e-25	1.644526569271101e-14	2.758470158133873e-14	2.6642644982648405e-13	5.4416835525264216e-15
74800000	0.004968159729784346	1.955889295758391e-49	1.5020293840849594e-60	9.940915086270555e-11	5.595140979002899e-15	0.00006368034129151327	5.87354377973989e-25	1.644526569271101e-14	2.758470158133873e-14	2.6642644982648405e-13	5.4416835525264216e-15
74900000	0.004968159729784346	1.955889295758391e-49	1.5020293840849594e-60	9.940915086270555e-11	5.595140979002899e-15	0.00006368034129151327	5.87325932213639e-25	1.644526569271101e-14	2.758470158133873e-14	2.6642644982648405e-13	5.4416835525264216e-15
75000000	0.004968159729784346	1.955889295758391e-49	1.5020293840849594e-60	9.940915086270555e-11	5.595140979002899e-15	0.00006368034129151327	5.872931379276634e-25	1.644526569271101e-14	2.758470158133873e-14	2.6642644982648405e-13	5.4416835525264216e-15
75100000	0.004968159729784346	1.9558892957583915e-49	1.5020293840849594e-60	9.940915086270555e-11	5.595140979002899e-15	0.00006368034129151327	5.87256156080513e-25	1.644526569271101e-14	2.7584701581338732e-14	2.6642644982648405e-13	5.4416835525264216e-15
75200000	0.004968159729784346	1.9558892957583915e-49	1.5020293840849594e-60	9.940915086270555e-11	5.595140979002899e-15	0.00006368034129151327	5.872151476366389e-25	1.644526569271101e-14	2.7584701581338732e-14	2.6642644982648405e-13	5.4416835525264216e-15
75300000	0.004968159729784346	1.9558892957583915e-49	1.5020293840849594e-60	9.940915086270555e-11	5.595140979002899e-15	0.00006368034129151327	5.871702735604921e-25	1.644526569271101e-14	2.7584701581338732e-14	2.6642644982648405e-13	5.4416835525264216e-15
75400000	0.004968159729784346	1.9558892957583915e-49	1.5020293840849594e-60	9.940915086270555e-11	5.595140979002899e-15	0.00006368034129151327	5.871216948165235e-25	1.644526569271101e-14	2.7584701581338732e-14	2.6642644982648405e-13	5.4416835525264216e-15
75500000	0.004968159729784346	1.9558892957583915e-49	1.5020293840849594e-60	9.940915086270555e-11	5.595140979002899e-15	0.00006368034129151327	5.870695723691841e-25	1.644526569271101e-14	2.7584701581338732e-14	2.6642644982648405e-13	5.4416835525264216e-15
75600000	0.004968159729784346	1.955889295758392e-49	1.5020293840849594e-60	9.940915086270555e-11	5.595140979002899e-15	0.00006368034129151327	5.870140671829251e-25	1.644526569271101e-14	2.7584701581338732e-14	2.6642644982648405e-13	5.4416835525264216e-15
75700000	0.004968159729784346	1.955889295758392e-49	1.5020293840849597e-60	9.940915086270555e-11	5.595140979002899e-15	0.00006368034129151327	5.869553402221972e-25	1.644526569271101e-14	2.7584701581338732e-14	2.6642644982648405e-13	5.4416835525264216e-15
75800000	0.004968159729784346	1.955889295758392e-49	1.5020293840849597e-60	9.940915086270555e-11	5.595140979002899e-15	0.00006368034129151327	5.868935524514514e-25	1.644526569271101e-14	2.7584701581338732e-14	2.6642644982648405e-13	5.4416835525264216e-15
75900000	0.004968159729784346	1.9558892957583923e-49	1.5020293840849597e-60	9.940915086270555e-11	5.595140979002899e-15	0.00006368034129151327	5.86828864835139e-25	1.644526569271101e-14	2.7584701581338732e-14	2.6642644982648405e-13	5.4416835525264216e-15
76000000	0.004968159729784346	1.9558892957583923e-49	1.5020293840849597e-60	9.940915086270555e-11	5.595140979002899e-15	0.00006368034129151327	5.867614383377106e-25	1.644526569271101e-14	2.7584701581338735e-14	2.6642644982648405e-13	5.4416835525264216e-15
76100000	0.004968159729784346	1.9558892957583923e-49	1.5020293840849597e-60	9.940915086270555e-11	5.595140979002899e-15	0.00006368034129151327	5.866914339236174e-25	1.644526569271101e-14	2.7584701581338735e-14	2.6642644982648405e-13	5.4416835525264216e-15
76200000	0.004968159729784346	1.9558892957583923e-49	1.5020293840849597e-60	9.940915086270555e-11	5.595140979002899e-15	0.00006368034129151327	5.866190125573104e-25	1.644526569271101e-14	2.7584701581338735e-14	2.6642644982648405e-13	5.4416835525264216e-15
76300000	0.004968159729784346	1.9558892957583927e-49	1.5020293840849597e-60	9.940915086270555e-11	5.595140979002899e-15	0.00006368034129151327	5.865443352032405e-25	1.644526569271101e-14	2.7584701581338735e-14	2.6642644982648405e-13	5.4416835525264216e-15
76400000	0.004968159729784346	1.9558892957583927e-49	1.5020293840849597e-60	9.940915086270555e-11	5.595140979002899e-15	0.00006368034129151327	5.864675628258587e-25	1.644526569271101e-14	2.7584701581338735e-14	2.6642644982648405e-13	5.4416835525264216e-15
76500000	0.004968159729784346	1.9558892957583927e-49	1.50202938408496e-60	9.940915086270555e-11	5.595140979002899e-15	0.00006368034129151327	5.86388856389616e-25	1.644526569271101e-14	2.7584701581338735e-14	2.6642644982648405e-13	5.441683552526422e-15
76600000	0.004968159729784346	1.955889295758393e-49	1.50202938408496e-60	9.940915086270555e-11	5.595140979002899e-15	0.00006368034129151327	5.863083768589634e-25	1.644526569271101e-14	2.7584701581338735e-14	2.6642644982648405e-13	5.441683552526422e-15
76700000	0.004968159729784346	1.955889295758393e-49	1.50202938408496e-60	9.940915086270555e-11	5.595140979002899e-15	0.00006368034129151327	5.862262851983519e-25	1.644526569271101e-14	2.7584701581338738e-14	2.664264498264841e-13	5.441683552526422e-15
76800000	0.004968159729784346	1.955889295758393e-49	1.50202938408496e-60	9.940915086270555e-11	5.595140979002899e-15	0.00006368034129151327	5.861427423722325e-25	1.644526569271101e-14	2.7584701581338738e-14	2.664264498264841e-13	5.441683552526422e-15
76900000	0.004968159729784346	1.9558892957583934e-49	1.50202938408496e-60	9.940915086270555e-11	5.595140979002899e-15	0.00006368034129151327	5.860579093450561e-25	1.644526569271101e-14	2.7584701581338738e-14	2.664264498264841e-13	5.441683552526422e-15
77000000	0.004968159729784346	1.9558892957583934e-49	1.50202938408496e-60	9.940915086270555e-11	5.595140979002899e-15	0.00006368034129151327	5.859719470812738e-25	1.644526569271101e-14	2.7584701581338738e-14	2.664264498264841e-13	5.441683552526422e-15
77100000	0.004968159729784346	1.955889295758394e-49	1.5020293840849603e-60	9.940915086270555e-11	5.595140979002899e-15	0.00006368034129151327	5.8588501654533645e-25	1.644526569271101e-14	2.7584701581338738e-14	2.664264498264841e-13	5.441683552526422e-15
77200000	0.004968159729784346	1.955889295758394e-49	1.5020293840849603e-60	9.940915086270555e-11	5.595140979002899e-15	0.00006368034129151327	5.857972787016952e-25	1.644526569271101e-14	2.7584701581338738e-14	2.664264498264841e-13	5.441683552526422e-15
77300000	0.004968159729784346	1.955889295758394e-49	1.5020293840849603e-60	9.940915086270555e-11	5.595140979002899e-15	0.00006368034129151327	5.857088945148009e-25	1.644526569271101e-14	2.758470158133874e-14	2.664264498264841e-13	5.441683552526422e-15
77400000	0.004968159729784346	1.9558892957583942e-49	1.5020293840849603e-60	9.940915086270555e-11	5.595140979002899e-15	0.00006368034129151327	5.856200249491046e-25	1.644526569271101e-14	2.758470158133874e-14	2.664264498264841e-13	5.441683552526422e-15
77500000	0.004968159729784346	1.9558892957583942e-49	1.5020293840849603e-60	9.940915086270555e-11	5.595140979002899e-15	0.00006368034129151327	5.855308309690573e-25	1.644526569271101e-14	2.758470158133874e-14	2.664264498264841e-13	5.441683552526422e-15
77600000	0.004968159729784346	1.9558892957583942e-49	1.5020293840849603e-60	9.940915086270555e-11	5.595140979002899e-15	0.00006368034129151327	5.854414735391099e-25	1.644526569271101e-14	2.758470158133874e-14	2.664264498264841e-13	5.441683552526422e-15
77700000	0.004968159729784346	1.9558892957583946e-49	1.5020293840849603e-60	9.940915086270555e-11	5.595140979002899e-15	0.00006368034129151327	5.853521136237135e-25	1.644526569271101e-14	2.758470158133874e-14	2.664264498264841e-13	5.441683552526423e-15
77800000	0.004968159729784346	1.9558892957583946e-49	1.5020293840849605e-60	9.940915086270555e-11	5.595140979002899e-15	0.00006368034129151327	5.85262912187319e-25	1.644526569271101e-14	2.758470158133874e-14	2.664264498264841e-13	5.441683552526423e-15
77900000	0.004968159729784346	1.955889295758395e-49	1.5020293840849605e-60	9.940915086270555e-11	5.595140979002899e-15	0.00006368034129151327	5.851740301943774e-25	1.644526569271101e-14	2.7584701581338744e-14	2.6642644982648415e-13	5.441683552526423e-15
78000000	0.004968159729784346	1.955889295758395e-49	1.5020293840849605e-60	9.940915086270555e-11	5.595140979002899e-15	0.00006368034129151327	5.8508562860933985e-25	1.644526569271101e-14	2.7584701581338744e-14	2.6642644982648415e-13	5.441683552526423e-15
78100000	0.004968159729784346	1.955889295758395e-49	1.5020293840849605e-60	9.940915086270555e-11	5.595140979002899e-15	0.00006368034129151327	5.8499786839665705e-25	1.644526569271101e-14	2.7584701581338744e-14	2.6642644982648415e-13	5.441683552526423e-15
78200000	0.004968159729784346	1.9558892957583953e-49	1.5020293840849605e-60	9.940915086270555e-11	5.595140979002899e-15	0.00006368034129151327	5.849109105207802e-25	1.644526569271101e-14	2.7584701581338744e-14	2.6642644982648415e-13	5.441683552526423e-15
78300000	0.004968159729784346	1.9558892957583953e-49	1.5020293840849605e-60	9.940915086270555e-11	5.595140979002899e-15	0.00006368034129151327	5.848249159461602e-25	1.644526569271101e-14	2.7584701581338744e-14	2.6642644982648415e-13	5.441683552526423e-15
78400000	0.004968159729784346	1.9558892957583953e-49	1.5020293840849608e-60	9.940915086270555e-11	5.595140979002899e-15	0.00006368034129151327	5.847400456372481e-25	1.644526569271101e-14	2.7584701581338744e-14	2.6642644982648415e-13	5.441683552526423e-15
78500000	0.004968159729784346	1.9558892957583957e-49	1.5020293840849608e-60	9.940915086270555e-11	5.595140979002899e-15	0.00006368034129151327	5.846564605584949e-25	1.644526569271101e-14	2.7584701581338747e-14	2.6642644982648415e-13	5.441683552526423e-15
78600000	0.004968159729784346	1.9558892957583957e-49	1.5020293840849608e-60	9.940915086270555e-11	5.595140979002899e-15	0.00006368034129151327	5.845743216743514e-25	1.644526569271101e-14	2.7584701581338747e-14	2.6642644982648415e-13	5.441683552526423e-15
78700000	0.004968159729784346	1.9558892957583957e-49	1.5020293840849608e-60	9.940915086270555e-11	5.595140979002899e-15	0.00006368034129151327	5.844937899492687e-25	1.644526569271101e-14	2.7584701581338747e-14	2.6642644982648415e-13	5.441683552526423e-15
78800000	0.004968159729784346	1.955889295758396e-49	1.5020293840849608e-60	9.940915086270555e-11	5.595140979002899e-15	0.00006368034129151327	5.84415026347698e-25	1.644526569271101e-14	2.7584701581338747e-14	2.6642644982648415e-13	5.441683552526423e-15
78900000	0.004968159729784346	1.955889295758396e-49	1.5020293840849608e-60	9.940915086270555e-11	5.595140979002899e-15	0.00006368034129151327	5.843381918340899e-25	1.644526569271101e-14	2.7584701581338747e-14	2.6642644982648415e-13	5.441683552526423e-15
79000000	0.004968159729784346	1.955889295758396e-49	1.5020293840849608e-60	9.940915086270555e-11	5.595140979002899e-15	0.00006368034129151327	5.842634473728956e-25	1.644526569271101e-14	2.7584701581338747e-14	2.6642644982648415e-13	5.441683552526424e-15
79100000	0.004968159729784346	1.9558892957583965e-49	1.502029384084961e-60	9.940915086270555e-11	5.595140979002899e-15	0.00006368034129151327	5.841909539285662e-25	1.644526569271101e-14	2.758470158133875e-14	2.6642644982648415e-13	5.441683552526424e-15
79200000	0.004968159729784346	1.9558892957583965e-49	1.502029384084961e-60	9.940915086270555e-11	5.595140979002899e-15	0.00006368034129151327	5.841208724655524e-25	1.644526569271101e-14	2.758470158133875e-14	2.664264498264842e-13	5.441683552526424e-15
79300000	0.004968159729784346	1.9558892957583965e-49	1.502029384084961e-60	9.940915086270555e-11	5.595140979002899e-15	0.00006368034129151327	5.8405336394830545e-25	1.644526569271101e-14	2.758470158133875e-14	2.664264498264842e-13	5.441683552526424e-15
79400000	0.004968159729784346	1.955889295758397e-49	1.502029384084961e-60	9.940915086270555e-11	5.595140979002899e-15	0.00006368034129151327	5.839885893412762e-25	1.644526569271101e-14	2.758470158133875e-14	2.664264498264842e-13	5.441683552526424e-15
79500000	0.004968159729784346	1.955889295758397e-49	1.502029384084961e-60	9.940915086270555e-11	5.595140979002899e-15	0.00006368034129151327	5.839267096089156e-25	1.644526569271101e-14	2.758470158133875e-14	2.664264498264842e-13	5.441683552526424e-15
79600000	0.004968159729784346	1.955889295758397e-49	1.502029384084961e-60	9.940915086270555e-11	5.595140979002899e-15	0.00006368034129151327	5.838678857156748e-25	1.644526569271101e-14	2.758470158133875e-14	2.664264498264842e-13	5.441683552526424e-15
79700000	0.004968159729784346	1.955889295758397e-49	1.502029384084961e-60	9.940915086270555e-11	5.595140979002899e-15	0.00006368034129151327	5.838122786260047e-25	1.644526569271101e-14	2.758470158133875e-14	2.664264498264842e-13	5.441683552526424e-15
79800000	0.004968159729784346	1.9558892957583972e-49	1.502029384084961e-60	9.940915086270555e-11	5.595140979002899e-15	0.00006368034129151327	5.837600493043562e-25	1.644526569271101e-14	2.758470158133875e-14	2.664264498264842e-13	5.441683552526424e-15
79900000	0.004968159729784346	1.9558892957583972e-49	1.502029384084961e-60	9.940915086270555e-11	5.595140979002899e-15	0.00006368034129151327	5.8371135871518035e-25	1.644526569271101e-14	2.758470158133875e-14	2.664264498264842e-13	5.441683552526424e-15
80000000	0.004968159729784346	1.9558892957583972e-49	1.5020293840849614e-60	9.940915086270555e-11	5.595140979002899e-15	0.00006368034129151327	5.836663678229282e-25	1.644526569271101e-14	2.7584701581338754e-14	2.664264498264842e-13	5.441683552526424e-15
80100000	0.004968159729784346	1.9558892957583972e-49	1.5020293840849614e-60	9.940915086270555e-11	5.595140979002899e-15	0.00006368034129151327	5.836252375920506e-25	1.644526569271101e-14	2.7584701581338754e-14	2.664264498264842e-13	5.441683552526424e-15
80200000	0.004968159729784346	1.9558892957583972e-49	1.5020293840849614e-60	9.940915086270555e-11	5.595140979002899e-15	0.00006368034129151327	5.835881289869988e-25	1.644526569271101e-14	2.7584701581338754e-14	2.664264498264842e-13	5.441683552526424e-15
80300000	0.004968159729784346	1.9558892957583976e-49	1.5020293840849614e-60	9.940915086270555e-11	5.595140979002899e-15	0.00006368034129151327	5.835552029722235e-25	1.644526569271101e-14	2.7584701581338754e-14	2.664264498264842e-13	5.441683552526424e-15
80400000	0.004968159729784346	1.9558892957583976e-49	1.5020293840849614e-60	9.940915086270555e-11	5.595140979002899e-15	0.00006368034129151327	5.8352662051217575e-25	1.644526569271101e-14	2.7584701581338754e-14	2.664264498264842e-13	5.441683552526424e-15
80500000	0.004968159729784346	1.9558892957583976e-49	1.5020293840849614e-60	9.940915086270555e-11	5.595140979002899e-15	0.00006368034129151327	5.835025425713066e-25	1.644526569271101e-14	2.7584701581338754e-14	2.664264498264842e-13	5.441683552526424e-15
80600000	0.004968159729784346	1.9558892957583976e-49	1.5020293840849614e-60	9.940915086270555e-11	5.595140979002899e-15	0.00006368034129151327	5.834831301140671e-25	1.644526569271101e-14	2.7584701581338754e-14	2.664264498264842e-13	5.441683552526424e-15
80700000	0.004968159729784346	1.9558892957583976e-49	1.5020293840849614e-60	9.940915086270555e-11	5.595140979002899e-15	0.00006368034129151327	5.834685441049082e-25	1.644526569271101e-14	2.7584701581338754e-14	2.664264498264842e-13	5.441683552526424e-15
80800000	0.004968159729784346	1.9558892957583976e-49	1.5020293840849614e-60	9.940915086270555e-11	5.595140979002899e-15	0.00006368034129151327	5.834589455082807e-25	1.644526569271101e-14	2.7584701581338754e-14	2.664264498264842e-13	5.441683552526424e-15
80900000	0.004968159729784346	1.9558892957583976e-49	1.5020293840849614e-60	9.940915086270555e-11	5.595140979002899e-15	0.00006368034129151327	5.834544952886358e-25	1.644526569271101e-14	2.7584701581338754e-14	2.664264498264842e-13	5.441683552526424e-15
81000000	0.004968159729784346	1.9558892957583976e-49	1.5020293840849614e-60	9.940915086270555e-11	5.595140979002899e-15	0.00006368034129151327	5.834542089333904e-25	1.644526569271101e-14	2.7584701581338754e-14	2.664264498264842e-13	5.441683552526424e-15
81100000	0.004968159729784346	1.9558892957583976e-49	1.5020293840849614e-60	9.940915086270555e-11	5.595140979002899e-15	0.00006368034129151327	5.83454246322715e-25	1.644526569271101e-14	2.7584701581338754e-14	2.664264498264842e-13	5.441683552526424e-15
81200000	0.004968159729784346	1.9558892957583976e-49	1.5020293840849614e-60	9.940915086270555e-11	5.595140979002899e-15	0.00006368034129151327	5.834542821859297e-25	1.644526569271101e-14	2.7584701581338754e-14	2.664264498264842e-13	5.441683552526424e-15
81300000	0.004968159729784346	1.9558892957583976e-49	1.5020293840849614e-60	9.940915086270555e-11	5.595140979002899e-15	0.00006368034129151327	5.834543165476895e-25	1.644526569271101e-14	2.7584701581338754e-14	2.664264498264842e-13	5.441683552526424e-15
81400000	0.004968159729784346	1.9558892957583976e-49	1.5020293840849614e-60	9.940915086270555e-11	5.595140979002899e-15	0.00006368034129151327	5.834543494326489e-25	1.644526569271101e-14	2.7584701581338754e-14	2.664264498264842e-13	5.441683552526424e-15
81500000	0.004968159729784346	1.9558892957583976e-49	1.5020293840849614e-60	9.940915086270555e-11	5.595140979002899e-15	0.00006368034129151327	5.834543808654628e-25	1.644526569271101e-14	2.7584701581338754e-14	2.664264498264842e-13	5.441683552526424e-15
81600000	0.004968159729784346	1.9558892957583976e-49	1.5020293840849614e-60	9.940915086270555e-11	5.595140979002899e-15	0.00006368034129151327	5.834544108707859e-25	1.644526569271101e-14	2.7584701581338754e-14	2.664264498264842e-13	5.441683552526424e-15
81700000	0.004968159729784346	1.9558892957583976e-49	1.5020293840849614e-60	9.940915086270555e-11	5.595140979002899e-15	0.00006368034129151327	5.8345443947327305e-25	1.644526569271101e-14	2.7584701581338754e-14	2.664264498264842e-13	5.441683552526424e-15
81800000	0.004968159729784346	1.9558892957583976e-49	1.5020293840849614e-60	9.940915086270555e-11	5.595140979002899e-15	0.00006368034129151327	5.8345446669757895e-25	1.644526569271101e-14	2.7584701581338754e-14	2.664264498264842e-13	5.441683552526424e-15
81900000	0.004968159729784346	1.9558892957583976e-49	1.5020293840849614e-60	9.940915086270555e-11	5.595140979002899e-15	0.00006368034129151327	5.834544925683584e-25	1.644526569271101e-14	2.7584701581338754e-14	2.664264498264842e-13	5.441683552526424e-15
82000000	0.004968159729784346	1.9558892957583976e-49	1.5020293840849614e-60	9.940915086270555e-11	5.595140979002899e-15	0.00006368034129151327	5.834545171102661e-25	1.644526569271101e-14	2.7584701581338754e-14	2.664264498264842e-13	5.441683552526424e-15
82100000	0.004968159729784346	1.9558892957583976e-49	1.5020293840849614e-60	9.940915086270555e-11	5.595140979002899e-15	0.00006368034129151327	5.834545403479569e-25	1.644526569271101e-14	2.7584701581338754e-14	2.664264498264842e-13	5.441683552526424e-15
82200000	0.004968159729784346	1.9558892957583976e-49	1.5020293840849614e-60	9.940915086270555e-11	5.595140979002899e-15	0.00006368034129151327	5.834545623060855e-25	1.644526569271101e-14	2.7584701581338754e-14	2.664264498264842e-13	5.441683552526424e-15
82300000	0.004968159729784346	1.9558892957583976e-49	1.5020293840849614e-60	9.940915086270555e-11	5.595140979002899e-15	0.00006368034129151327	5.834545830093067e-25	1.644526569271101e-14	2.7584701581338754e-14	2.664264498264842e-13	5.441683552526424e-15
82400000	0.004968159729784346	1.9558892957583976e-49	1.5020293840849614e-60	9.940915086270555e-11	5.595140979002899e-15	0.00006368034129151327	5.834546024822753e-25	1.644526569271101e-14	2.7584701581338754e-14	2.664264498264842e-13	5.441683552526424e-15
82500000	0.004968159729784346	1.9558892957583976e-49	1.5020293840849614e-60	9.940915086270555e-11	5.595140979002899e-15	0.00006368034129151327	5.834546207496461e-25	1.644526569271101e-14	2.7584701581338754e-14	2.664264498264842e-13	5.441683552526424e-15
82600000	0.004968159729784346	1.9558892957583976e-49	1.5020293840849614e-60	9.940915086270555e-11	5.595140979002899e-15	0.00006368034129151327	5.834546378360736e-25	1.644526569271101e-14	2.7584701581338754e-14	2.664264498264842e-13	5.441683552526424e-15
82700000	0.004968159729784346	1.9558892957583976e-49	1.5020293840849614e-60	9.940915086270555e-11	5.595140979002899e-15	0.00006368034129151327	5.834546537662129e-25	1.644526569271101e-14	2.7584701581338754e-14	2.664264498264842e-13	5.441683552526424e-15
82800000	0.004968159729784346	1.9558892957583976e-49	1.5020293840849614e-60	9.940915086270555e-11	5.595140979002899e-15	0.00006368034129151327	5.834546685647185e-25	1.644526569271101e-14	2.7584701581338754e-14	2.664264498264842e-13	5.441683552526424e-15
82900000	0.004968159729784346	1.9558892957583976e-49	1.5020293840849614e-60	9.940915086270555e-11	5.595140979002899e-15	0.00006368034129151327	5.834546822562455e-25	1.644526569271101e-14	2.7584701581338754e-14	2.664264498264842e-13	5.441683552526424e-15
83000000	0.004968159729784346	1.9558892957583976e-49	1.5020293840849614e-60	9.940915086270555e-11	5.595140979002899e-15	0.00006368034129151327	5.834546948654483e-25	1.644526569271101e-14	2.7584701581338754e-14	2.664264498264842e-13	5.441683552526424e-15
83100000	0.004968159729784346	1.9558892957583976e-49	1.5020293840849614e-60	9.940915086270555e-11	5.595140979002899e-15	0.00006368034129151327	5.834547064169818e-25	1.644526569271101e-14	2.7584701581338754e-14	2.664264498264842e-13	5.441683552526424e-15
83200000	0.004968159729784346	1.9558892957583976e-49	1.5020293840849614e-60	9.940915086270555e-11	5.595140979002899e-15	0.00006368034129151327	5.834547169355008e-25	1.644526569271101e-14	2.7584701581338754e-14	2.664264498264842e-13	5.441683552526424e-15
83300000	0.004968159729784346	1.9558892957583976e-49	1.5020293840849614e-60	9.940915086270555e-11	5.595140979002899e-15	0.00006368034129151327	5.834547264456601e-25	1.644526569271101e-14	2.7584701581338754e-14	2.664264498264842e-13	5.441683552526424e-15
83400000	0.004968159729784346	1.9558892957583976e-49	1.5020293840849614e-60	9.940915086270555e-11	5.595140979002899e-15	0.00006368034129151327	5.834547349721144e-25	1.644526569271101e-14	2.7584701581338754e-14	2.664264498264842e-13	5.441683552526424e-15
83500000	0.004968159729784346	1.9558892957583976e-49	1.5020293840849614e-60	9.940915086270555e-11	5.595140979002899e-15	0.00006368034129151327	5.834547425395184e-25	1.644526569271101e-14	2.7584701581338754e-14	2.664264498264842e-13	5.441683552526424e-15
83600000	0.004968159729784346	1.9558892957583976e-49	1.5020293840849614e-60	9.940915086270555e-11	5.595140979002899e-15	0.00006368034129151327	5.83454749172527e-25	1.644526569271101e-14	2.7584701581338754e-14	2.664264498264842e-13	5.441683552526424e-15
83700000	0.004968159729784346	1.9558892957583976e-49	1.5020293840849614e-60	9.940915086270555e-11	5.595140979002899e-15	0.00006368034129151327	5.834547548957949e-25	1.644526569271101e-14	2.7584701581338754e-14	2.664264498264842e-13	5.441683552526424e-15
83800000	0.004968159729784346	1.9558892957583976e-49	1.5020293840849614e-60	9.940915086270555e-11	5.595140979002899e-15	0.00006368034129151327	5.834547597339769e-25	1.644526569271101e-14	2.7584701581338754e-14	2.664264498264842e-13	5.441683552526424e-15
83900000	0.004968159729784346	1.9558892957583972e-49	1.5020293840849614e-60	9.940915086270555e-11	5.595140979002899e-15	0.00006368034129151327	5.8345476371172775e-25	1.644526569271101e-14	2.7584701581338754e-14	2.664264498264842e-13	5.441683552526424e-15
84000000	0.004968159729784346	1.9558892957583972e-49	1.5020293840849614e-60	9.940915086270555e-11	5.595140979002899e-15	0.00006368034129151327	5.834547668537021e-25	1.644526569271101e-14	2.7584701581338754e-14	2.664264498264842e-13	5.441683552526424e-15
84100000	0.004968159729784346	1.9558892957583972e-49	1.5020293840849614e-60	9.940915086270555e-11	5.595140979002899e-15	0.00006368034129151327	5.8345476918455495e-25	1.644526569271101e-14	2.7584701581338754e-14	2.664264498264842e-13	5.441683552526424e-15
84200000	0.004968159729784346	1.9558892957583972e-49	1.5020293840849614e-60	9.940915086270555e-11	5.595140979002899e-15	0.00006368034129151327	5.834547707289408e-25	1.644526569271101e-14	2.7584701581338754e-14	2.664264498264842e-13	5.441683552526424e-15
84300000	0.004968159729784346	1.9558892957583972e-49	1.5020293840849614e-60	9.940915086270555e-11	5.595140979002899e-15	0.00006368034129151327	5.834547715115147e-25	1.644526569271101e-14	2.7584701581338754e-14	2.664264498264842e-13	5.441683552526424e-15
84400000	0.004968159729784346	1.9558892957583972e-49	1.5020293840849614e-60	9.940915086270555e-11	5.595140979002899e-15	0.00006368034129151327	5.834547715569312e-25	1.644526569271101e-14	2.7584701581338754e-14	2.664264498264842e-13	5.441683552526424e-15
84500000	0.004968159729784346	1.9558892957583972e-49	1.5020293840849614e-60	9.940915086270555e-11	5.595140979002899e-15	0.00006368034129151327	5.834547708898452e-25	1.644526569271101e-14	2.7584701581338754e-14	2.664264498264842e-13	5.441683552526424e-15
84600000	0.004968159729784346	1.9558892957583972e-49	1.5020293840849614e-60	9.940915086270555e-11	5.595140979002899e-15	0.00006368034129151327	5.834547695349112e-25	1.644526569271101e-14	2.7584701581338754e-14	2.664264498264842e-13	5.441683552526424e-15
84700000	0.004968159729784346	1.9558892957583972e-49	1.5020293840849614e-60	9.940915086270555e-11	5.595140979002899e-15	0.00006368034129151327	5.834547675167843e-25	1.644526569271101e-14	2.7584701581338754e-14	2.664264498264842e-13	5.441683552526424e-15
84800000	0.004968159729784346	1.9558892957583972e-49	1.5020293840849614e-60	9.940915086270555e-11	5.595140979002899e-15	0.00006368034129151327	5.8345476486011915e-25	1.644526569271101e-14	2.7584701581338754e-14	2.664264498264842e-13	5.441683552526424e-15
84900000	0.004968159729784346	1.9558892957583972e-49	1.5020293840849614e-60	9.940915086270555e-11	5.595140979002899e-15	0.00006368034129151327	5.834547615895704e-25	1.644526569271101e-14	2.7584701581338754e-14	2.664264498264842e-13	5.441683552526424e-15
85000000	0.004968159729784346	1.9558892957583972e-49	1.5020293840849614e-60	9.940915086270555e-11	5.595140979002899e-15	0.00006368034129151327	5.83454757729793e-25	1.644526569271101e-14	2.7584701581338754e-14	2.664264498264842e-13	5.441683552526424e-15
85100000	0.004968159729784346	1.9558892957583972e-49	1.5020293840849614e-60	9.940915086270555e-11	5.595140979002899e-15	0.00006368034129151327	5.834547533054416e-25	1.644526569271101e-14	2.7584701581338754e-14	2.664264498264842e-13	5.441683552526424e-15
85200000	0.004968159729784346	1.9558892957583972e-49	1.502029384084961e-60	9.940915086270555e-11	5.595140979002899e-15	0.00006368034129151327	5.834547483411709e-25	1.644526569271101e-14	2.7584701581338754e-14	2.664264498264842e-13	5.441683552526424e-15
85300000	0.004968159729784346	1.9558892957583972e-49	1.502029384084961e-60	9.940915086270555e-11	5.595140979002899e-15	0.00006368034129151327	5.834547428616358e-25	1.644526569271101e-14	2.7584701581338754e-14	2.664264498264842e-13	5.441683552526424e-15
85400000	0.004968159729784346	1.9558892957583972e-49	1.502029384084961e-60	9.940915086270555e-11	5.595140979002899e-15	0.00006368034129151327	5.8345473689149105e-25	1.644526569271101e-14	2.758470158133875e-14	2.664264498264842e-13	5.441683552526424e-15
85500000	0.004968159729784346	1.9558892957583972e-49	1.502029384084961e-60	9.940915086270555e-11	5.595140979002899e-15	0.00006368034129151327	5.834547304553914e-25	1.644526569271101e-14	2.758470158133875e-14	2.664264498264842e-13	5.441683552526424e-15
85600000	0.004968159729784346	1.9558892957583972e-49	1.502029384084961e-60	9.940915086270555e-11	5.595140979002899e-15	0.00006368034129151327	5.834547235779915e-25	1.644526569271101e-14	2.758470158133875e-14	2.664264498264842e-13	5.441683552526424e-15
85700000	0.004968159729784346	1.9558892957583972e-49	1.502029384084961e-60	9.940915086270555e-11	5.595140979002899e-15	0.00006368034129151327	5.834547162839463e-25	1.644526569271101e-14	2.758470158133875e-14	2.664264498264842e-13	5.441683552526424e-15
85800000	0.004968159729784346	1.9558892957583972e-49	1.502029384084961e-60	9.940915086270555e-11	5.595140979002899e-15	0.00006368034129151327	5.834547085979105e-25	1.644526569271101e-14	2.758470158133875e-14	2.664264498264842e-13	5.441683552526424e-15
85900000	0.004968159729784346	1.9558892957583972e-49	1.502029384084961e-60	9.940915086270555e-11	5.595140979002899e-15	0.00006368034129151327	5.834547005445388e-25	1.644526569271101e-14	2.758470158133875e-14	2.664264498264842e-13	5.441683552526424e-15
86000000	0.004968159729784346	1.955889295758397e-49	1.502029384084961e-60	9.940915086270555e-11	5.595140979002899e-15	0.00006368034129151327	5.83454692148486e-25	1.644526569271101e-14	2.758470158133875e-14	2.664264498264842e-13	5.441683552526424e-15
86100000	0.004968159729784346	1.955889295758397e-49	1.502029384084961e-60	9.940915086270555e-11	5.595140979002899e-15	0.00006368034129151327	5.834546834344069e-25	1.644526569271101e-14	2.758470158133875e-14	2.664264498264842e-13	5.441683552526424e-15
86200000	0.004968159729784346	1.955889295758397e-49	1.502029384084961e-60	9.940915086270555e-11	5.595140979002899e-15	0.00006368034129151327	5.8345467442695625e-25	1.644526569271101e-14	2.758470158133875e-14	2.664264498264842e-13	5.441683552526424e-15
86300000	0.004968159729784346	1.955889295758397e-49	1.502029384084961e-60	9.940915086270555e-11	5.595140979002899e-15	0.00006368034129151327	5.834546651507888e-25	1.644526569271101e-14	2.758470158133875e-14	2.664264498264842e-13	5.441683552526424e-15
86400000	0.004968159729784346	1.955889295758397e-49	1.502029384084961e-60	9.940915086270555e-11	5.595140979002899e-15	0.00006368034129151327	5.834546556305592e-25	1.644526569271101e-14	2.758470158133875e-14	2.664264498264842e-13	5.441683552526424e-15
86500000	0.004968159729784346	1.955889295758397e-49	1.502029384084961e-60	9.940915086270555e-11	5.595140979002899e-15	0.00006368034129151327	5.834546458909225e-25	1.644526569271101e-14	2.758470158133875e-14	2.664264498264842e-13	5.441683552526424e-15
86600000	0.004968159729784346	1.955889295758397e-49	1.502029384084961e-60	9.940915086270555e-11	5.595140979002899e-15	0.00006368034129151327	5.834546359565333e-25	1.644526569271101e-14	2.758470158133875e-14	2.664264498264842e-13	5.441683552526424e-15
86700000	0.004968159729784346	1.955889295758397e-49	1.502029384084961e-60	9.940915086270555e-11	5.595140979002899e-15	0.00006368034129151327	5.834546258520463e-25	1.644526569271101e-14	2.758470158133875e-14	2.664264498264842e-13	5.441683552526424e-15
86800000	0.004968159729784346	1.955889295758397e-49	1.502029384084961e-60	9.940915086270555e-11	5.595140979002899e-15	0.00006368034129151327	5.834546156021163e-25	1.644526569271101e-14	2.758470158133875e-14	2.664264498264842e-13	5.441683552526424e-15
86900000	0.004968159729784346	1.955889295758397e-49	1.502029384084961e-60	9.940915086270555e-11	5.595140979002899e-15	0.00006368034129151327	5.834546052313981e-25	1.644526569271101e-14	2.758470158133875e-14	2.664264498264842e-13	5.441683552526424e-15
87000000	0.004968159729784346	1.955889295758397e-49	1.502029384084961e-60	9.940915086270555e-11	5.595140979002899e-15	0.00006368034129151327	5.834545947645465e-25	1.644526569271101e-14	2.758470158133875e-14	2.664264498264842e-13	5.441683552526424e-15
87100000	0.004968159729784346	1.955889295758397e-49	1.502029384084961e-60	9.940915086270555e-11	5.595140979002899e-15	0.00006368034129151327	5.834545842262162e-25	1.644526569271101e-14	2.758470158133875e-14	2.664264498264842e-13	5.441683552526424e-15
87200000	0.004968159729784346	1.955889295758397e-49	1.502029384084961e-60	9.940915086270555e-11	5.595140979002899e-15	0.00006368034129151327	5.834545736410621e-25	1.644526569271101e-14	2.758470158133875e-14	2.664264498264842e-13	5.441683552526424e-15
87300000	0.004968159729784346	1.955889295758397e-49	1.502029384084961e-60	9.940915086270555e-11	5.595140979002899e-15	0.00006368034129151327	5.834545630337387e-25	1.644526569271101e-14	2.758470158133875e-14	2.664264498264842e-13	5.441683552526424e-15
87400000	0.004968159729784346	1.955889295758397e-49	1.502029384084961e-60	9.940915086270555e-11	5.595140979002899e-15	0.00006368034129151327	5.83454552428901e-25	1.644526569271101e-14	2.758470158133875e-14	2.664264498264842e-13	5.441683552526424e-15
87500000	0.004968159729784346	1.955889295758397e-49	1.502029384084961e-60	9.940915086270555e-11	5.595140979002899e-15	0.00006368034129151327	5.834545418512037e-25	1.644526569271101e-14	2.758470158133875e-14	2.664264498264842e-13	5.441683552526424e-15
87600000	0.004968159729784346	1.955889295758397e-49	1.502029384084961e-60	9.940915086270555e-11	5.595140979002899e-15	0.00006368034129151327	5.834545313253015e-25	1.644526569271101e-14	2.758470158133875e-14	2.664264498264842e-13	5.441683552526424e-15
87700000	0.004968159729784346	1.955889295758397e-49	1.502029384084961e-60	9.940915086270555e-11	5.595140979002899e-15	0.00006368034129151327	5.834545208758493e-25	1.644526569271101e-14	2.758470158133875e-14	2.664264498264842e-13	5.441683552526425e-15
87800000	0.004968159729784346	1.9558892957583965e-49	1.502029384084961e-60	9.940915086270555e-11	5.595140979002899e-15	0.00006368034129151327	5.834545105275017e-25	1.644526569271101e-14	2.758470158133875e-14	2.664264498264842e-13	5.441683552526425e-15
87900000	0.004968159729784346	1.9558892957583965e-49	1.502029384084961e-60	9.940915086270555e-11	5.595140979002899e-15	0.00006368034129151327	5.834545003049136e-25	1.644526569271101e-14	2.758470158133875e-14	2.664264498264842e-13	5.441683552526425e-15
88000000	0.004968159729784346	1.9558892957583965e-49	1.502029384084961e-60	9.940915086270555e-11	5.595140979002899e-15	0.00006368034129151327	5.834544902327396e-25	1.644526569271101e-14	2.758470158133875e-14	2.664264498264842e-13	5.441683552526425e-15
88100000	0.004968159729784346	1.9558892957583965e-49	1.502029384084961e-60	9.940915086270555e-11	5.595140979002899e-15	0.00006368034129151327	5.834544803356347e-25	1.644526569271101e-14	2.758470158133875e-14	2.664264498264842e-13	5.441683552526425e-15
88200000	0.004968159729784346	1.9558892957583965e-49	1.502029384084961e-60	9.940915086270555e-11	5.595140979002899e-15	0.00006368034129151327	5.834544706382535e-25	1.644526569271101e-14	2.758470158133875e-14	2.664264498264842e-13	5.441683552526425e-15
88300000	0.004968159729784346	1.9558892957583965e-49	1.502029384084961e-60	9.940915086270555e-11	5.595140979002899e-15	0.00006368034129151327	5.834544611652509e-25	1.644526569271101e-14	2.758470158133875e-14	2.664264498264842e-13	5.441683552526425e-15
88400000	0.004968159729784346	1.9558892957583965e-49	1.502029384084961e-60	9.940915086270555e-11	5.595140979002899e-15	0.00006368034129151327	5.834544519412814e-25	1.644526569271101e-14	2.758470158133875e-14	2.664264498264842e-13	5.441683552526425e-15
88500000	0.004968159729784346	1.9558892957583965e-49	1.5020293840849608e-60	9.940915086270555e-11	5.595140979002899e-15	0.00006368034129151327	5.834544429910001e-25	1.644526569271101e-14	2.758470158133875e-14	2.664264498264842e-13	5.441683552526425e-15
88600000	0.004968159729784346	1.9558892957583965e-49	1.5020293840849608e-60	9.940915086270555e-11	5.595140979002899e-15	0.00006368034129151327	5.834544343390616e-25	1.644526569271101e-14	2.758470158133875e-14	2.664264498264842e-13	5.441683552526425e-15
88700000	0.004968159729784346	1.9558892957583965e-49	1.5020293840849608e-60	9.940915086270555e-11	5.595140979002899e-15	0.00006368034129151327	5.834544260101206e-25	1.644526569271101e-14	2.758470158133875e-14	2.664264498264842e-13	5.441683552526425e-15
88800000	0.004968159729784346	1.9558892957583965e-49	1.5020293840849608e-60	9.940915086270555e-11	5.595140979002899e-15	0.00006368034129151327	5.834544180288319e-25	1.644526569271101e-14	2.7584701581338747e-14	2.664264498264842e-13	5.441683552526425e-15
88900000	0.004968159729784346	1.9558892957583965e-49	1.5020293840849608e-60	9.940915086270555e-11	5.595140979002899e-15	0.00006368034129151327	5.834544104198504e-25	1.644526569271101e-14	2.7584701581338747e-14	2.664264498264842e-13	5.441683552526425e-15
89000000	0.004968159729784346	1.9558892957583965e-49	1.5020293840849608e-60	9.940915086270555e-11	5.595140979002899e-15	0.00006368034129151327	5.834544032078307e-25	1.644526569271101e-14	2.7584701581338747e-14	2.664264498264842e-13	5.441683552526425e-15
89100000	0.004968159729784346	1.9558892957583965e-49	1.5020293840849608e-60	9.940915086270555e-11	5.595140979002899e-15	0.00006368034129151327	5.834543964174277e-25	1.644526569271101e-14	2.7584701581338747e-14	2.664264498264842e-13	5.441683552526425e-15
89200000	0.004968159729784346	1.9558892957583965e-49	1.5020293840849608e-60	9.940915086270555e-11	5.595140979002899e-15	0.00006368034129151327	5.834543900732961e-25	1.644526569271101e-14	2.7584701581338747e-14	2.664264498264842e-13	5.441683552526425e-15
89300000	0.004968159729784346	1.9558892957583965e-49	1.5020293840849608e-60	9.940915086270555e-11	5.595140979002899e-15	0.00006368034129151327	5.834543842000905e-25	1.644526569271101e-14	2.7584701581338747e-14	2.664264498264842e-13	5.441683552526425e-15
89400000	0.004968159729784346	1.9558892957583965e-49	1.5020293840849608e-60	9.940915086270555e-11	5.595140979002899e-15	0.00006368034129151327	5.83454378822466e-25	1.644526569271101e-14	2.7584701581338747e-14	2.664264498264842e-13	5.441683552526425e-15
89500000	0.004968159729784346	1.955889295758396e-49	1.5020293840849608e-60	9.940915086270555e-11	5.595140979002899e-15	0.00006368034129151327	5.834543739650771e-25	1.644526569271101e-14	2.7584701581338747e-14	2.664264498264842e-13	5.441683552526425e-15
89600000	0.004968159729784346	1.955889295758396e-49	1.5020293840849608e-60	9.940915086270555e-11	5.595140979002899e-15	0.00006368034129151327	5.834543696525787e-25	1.644526569271101e-14	2.7584701581338747e-14	2.664264498264842e-13	5.441683552526425e-15
89700000	0.004968159729784346	1.955889295758396e-49	1.5020293840849608e-60	9.940915086270555e-11	5.595140979002899e-15	0.00006368034129151327	5.834543659096255e-25	1.644526569271101e-14	2.7584701581338747e-14	2.664264498264842e-13	5.441683552526425e-15
89800000	0.004968159729784346	1.955889295758396e-49	1.5020293840849608e-60	9.940915086270555e-11	5.595140979002899e-15	0.00006368034129151327	5.8345436276087235e-25	1.644526569271101e-14	2.7584701581338747e-14	2.664264498264842e-13	5.441683552526425e-15
89900000	0.004968159729784346	1.955889295758396e-49	1.5020293840849608e-60	9.940915086270555e-11	5.595140979002899e-15	0.00006368034129151327	5.834543602309739e-25	1.644526569271101e-14	2.7584701581338747e-14	2.664264498264842e-13	5.441683552526425e-15
90000000	0.004968159729784346	1.955889295758396e-49	1.5020293840849608e-60	9.940915086270555e-11	5.595140979002899e-15	0.00006368034129151327	5.83454358344585e-25	1.644526569271101e-14	2.7584701581338747e-14	2.664264498264842e-13	5.441683552526425e-15
90100000	0.004968159729784346	1.955889295758396e-49	1.5020293840849608e-60	9.940915086270555e-11	5.595140979002899e-15	0.00006368034129151327	5.834543571263603e-25	1.644526569271101e-14	2.7584701581338747e-14	2.664264498264842e-13	5.441683552526425e-15
90200000	0.004968159729784346	1.955889295758396e-49	1.5020293840849608e-60	9.940915086270555e-11	5.595140979002899e-15	0.00006368034129151327	5.834543566009547e-25	1.644526569271101e-14	2.7584701581338747e-14	2.664264498264842e-13	5.441683552526425e-15
90300000	0.004968159729784346	1.955889295758396e-49	1.5020293840849608e-60	9.940915086270555e-11	5.595140979002899e-15	0.00006368034129151327	5.83454356793023e-25	1.644526569271101e-14	2.7584701581338747e-14	2.664264498264842e-13	5.441683552526425e-15
90400000	0.004968159729784346	1.955889295758396e-49	1.5020293840849608e-60	9.940915086270555e-11	5.595140979002899e-15	0.00006368034129151327	5.834543577272198e-25	1.644526569271101e-14	2.7584701581338747e-14	2.664264498264842e-13	5.441683552526425e-15
90500000	0.004968159729784346	1.955889295758396e-49	1.5020293840849608e-60	9.940915086270555e-11	5.595140979002899e-15	0.00006368034129151327	5.834543593787659e-25	1.644526569271101e-14	2.7584701581338747e-14	2.664264498264842e-13	5.441683552526425e-15
90600000	0.004968159729784346	1.955889295758396e-49	1.5020293840849608e-60	9.940915086270555e-11	5.595140979002899e-15	0.00006368034129151327	5.834543610947488e-25	1.644526569271101e-14	2.7584701581338747e-14	2.664264498264842e-13	5.441683552526425e-15
90700000	0.004968159729784346	1.955889295758396e-49	1.5020293840849608e-60	9.940915086270555e-11	5.595140979002899e-15	0.00006368034129151327	5.834543626671187e-25	1.644526569271101e-14	2.7584701581338747e-14	2.664264498264842e-13	5.441683552526425e-15
90800000	0.004968159729784346	1.955889295758396e-49	1.5020293840849608e-60	9.940915086270555e-11	5.595140979002899e-15	0.00006368034129151327	5.834543640981837e-25	1.644526569271101e-14	2.7584701581338747e-14	2.664264498264842e-13	5.441683552526425e-15
90900000	0.004968159729784346	1.955889295758396e-49	1.5020293840849608e-60	9.940915086270555e-11	5.595140979002899e-15	0.00006368034129151327	5.834543653902518e-25	1.644526569271101e-14	2.7584701581338747e-14	2.664264498264842e-13	5.441683552526425e-15
91000000	0.004968159729784346	1.955889295758396e-49	1.5020293840849608e-60	9.940915086270555e-11	5.595140979002899e-15	0.00006368034129151327	5.834543665456309e-25	1.644526569271101e-14	2.7584701581338747e-14	2.664264498264842e-13	5.441683552526425e-15
91100000	0.004968159729784346	1.955889295758396e-49	1.5020293840849608e-60	9.940915086270555e-11	5.595140979002899e-15	0.00006368034129151327	5.834543675666289e-25	1.644526569271101e-14	2.7584701581338747e-14	2.664264498264842e-13	5.441683552526425e-15
91200000	0.004968159729784346	1.955889295758396e-49	1.5020293840849608e-60	9.940915086270555e-11	5.595140979002899e-15	0.00006368034129151327	5.834543684555539e-25	1.644526569271101e-14	2.7584701581338747e-14	2.664264498264842e-13	5.441683552526425e-15
91300000	0.004968159729784346	1.955889295758396e-49	1.5020293840849608e-60	9.940915086270555e-11	5.595140979002899e-15	0.00006368034129151327	5.834543692147139e-25	1.644526569271101e-14	2.7584701581338747e-14	2.664264498264842e-13	5.441683552526425e-15
91400000	0.004968159729784346	1.955889295758396e-49	1.5020293840849608e-60	9.940915086270555e-11	5.595140979002899e-15	0.00006368034129151327	5.834543698464167e-25	1.644526569271101e-14	2.7584701581338747e-14	2.664264498264842e-13	5.441683552526425e-15
91500000	0.004968159729784346	1.955889295758396e-49	1.5020293840849608e-60	9.940915086270555e-11	5.595140979002899e-15	0.00006368034129151327	5.834543703529704e-25	1.644526569271101e-14	2.7584701581338747e-14	2.664264498264842e-13	5.441683552526425e-15
91600000	0.004968159729784346	1.955889295758396e-49	1.5020293840849608e-60	9.940915086270555e-11	5.595140979002899e-15	0.00006368034129151327	5.83454370736683e-25	1.644526569271101e-14	2.7584701581338747e-14	2.664264498264842e-13	5.441683552526425e-15
91700000	0.004968159729784346	1.955889295758396e-49	1.5020293840849608e-60	9.940915086270555e-11	5.595140979002899e-15	0.00006368034129151327	5.834543709998623e-25	1.644526569271101e-14	2.7584701581338747e-14	2.664264498264842e-13	5.441683552526425e-15
91800000	0.004968159729784346	1.9558892957583957e-49	1.5020293840849608e-60	9.940915086270555e-11	5.595140979002899e-15	0.00006368034129151327	5.834543711448164e-25	1.644526569271101e-14	2.7584701581338747e-14	2.664264498264842e-13	5.441683552526425e-15
91900000	0.004968159729784346	1.9558892957583957e-49	1.5020293840849608e-60	9.940915086270555e-11	5.595140979002899e-15	0.00006368034129151327	5.834543711738532e-25	1.644526569271101e-14	2.7584701581338747e-14	2.664264498264842e-13	5.441683552526425e-15
92000000	0.004968159729784346	1.9558892957583957e-49	1.5020293840849608e-60	9.940915086270555e-11	5.595140979002899e-15	0.00006368034129151327	5.834543710892807e-25	1.644526569271101e-14	2.7584701581338747e-14	2.664264498264842e-13	5.441683552526425e-15
92100000	0.004968159729784346	1.9558892957583957e-49	1.5020293840849608e-60	9.940915086270555e-11	5.595140979002899e-15	0.00006368034129151327	5.834543708934069e-25	1.644526569271101e-14	2.7584701581338747e-14	2.664264498264842e-13	5.441683552526425e-15
92200000	0.004968159729784346	1.9558892957583957e-49	1.5020293840849608e-60	9.940915086270555e-11	5.595140979002899e-15	0.00006368034129151327	5.834543705885397e-25	1.644526569271101e-14	2.7584701581338747e-14	2.664264498264842e-13	5.441683552526425e-15
92300000	0.004968159729784346	1.9558892957583957e-49	1.5020293840849608e-60	9.940915086270555e-11	5.595140979002899e-15	0.00006368034129151327	5.834543701769871e-25	1.644526569271101e-14	2.7584701581338747e-14	2.664264498264842e-13	5.441683552526425e-15
92400000	0.004968159729784346	1.9558892957583957e-49	1.5020293840849608e-60	9.940915086270555e-11	5.595140979002899e-15	0.00006368034129151327	5.834543696610572e-25	1.644526569271101e-14	2.7584701581338747e-14	2.664264498264842e-13	5.441683552526425e-15
92500000	0.004968159729784346	1.9558892957583957e-49	1.5020293840849608e-60	9.940915086270555e-11	5.595140979002899e-15	0.00006368034129151327	5.834543690430578e-25	1.644526569271101e-14	2.7584701581338747e-14	2.664264498264842e-13	5.441683552526425e-15
92600000	0.004968159729784346	1.9558892957583957e-49	1.5020293840849608e-60	9.940915086270555e-11	5.595140979002899e-15	0.00006368034129151327	5.834543683252968e-25	1.644526569271101e-14	2.7584701581338747e-14	2.664264498264842e-13	5.441683552526425e-15
92700000	0.004968159729784346	1.9558892957583957e-49	1.5020293840849608e-60	9.940915086270555e-11	5.595140979002899e-15	0.00006368034129151327	5.834543675100824e-25	1.644526569271101e-14	2.7584701581338747e-14	2.664264498264842e-13	5.441683552526425e-15
92800000	0.004968159729784346	1.9558892957583957e-49	1.5020293840849608e-60	9.940915086270555e-11	5.595140979002899e-15	0.00006368034129151327	5.834543665997225e-25	1.644526569271101e-14	2.7584701581338747e-14	2.664264498264842e-13	5.441683552526425e-15
92900000	0.004968159729784346	1.9558892957583957e-49	1.5020293840849608e-60	9.940915086270555e-11	5.595140979002899e-15	0.00006368034129151327	5.834543655965249e-25	1.644526569271101e-14	2.7584701581338744e-14	2.664264498264842e-13	5.441683552526425e-15
93000000	0.004968159729784346	1.9558892957583957e-49	1.5020293840849608e-60	9.940915086270555e-11	5.595140979002899e-15	0.00006368034129151327	5.834543645027978e-25	1.644526569271101e-14	2.7584701581338744e-14	2.664264498264842e-13	5.441683552526425e-15
93100000	0.004968159729784346	1.9558892957583957e-49	1.5020293840849608e-60	9.940915086270555e-11	5.595140979002899e-15	0.00006368034129151327	5.83454363320849e-25	1.644526569271101e-14	2.7584701581338744e-14	2.664264498264842e-13	5.441683552526425e-15
93200000	0.004968159729784346	1.9558892957583957e-49	1.5020293840849608e-60	9.940915086270555e-11	5.595140979002899e-15	0.00006368034129151327	5.834543620529865e-25	1.644526569271101e-14	2.7584701581338744e-14	2.664264498264842e-13	5.441683552526425e-15
93300000	0.004968159729784346	1.9558892957583957e-49	1.5020293840849608e-60	9.940915086270555e-11	5.595140979002899e-15	0.00006368034129151327	5.834543607015184e-25	1.644526569271101e-14	2.7584701581338744e-14	2.664264498264842e-13	5.441683552526425e-15
93400000	0.004968159729784346	1.9558892957583957e-49	1.5020293840849608e-60	9.940915086270555e-11	5.595140979002899e-15	0.00006368034129151327	5.834543592687525e-25	1.644526569271101e-14	2.7584701581338744e-14	2.664264498264842e-13	5.441683552526425e-15
93500000	0.004968159729784346	1.9558892957583957e-49	1.5020293840849608e-60	9.940915086270555e-11	5.595140979002899e-15	0.00006368034129151327	5.834543577569969e-25	1.644526569271101e-14	2.7584701581338744e-14	2.664264498264842e-13	5.441683552526425e-15
93600000	0.004968159729784346	1.9558892957583957e-49	1.5020293840849608e-60	9.940915086270555e-11	5.595140979002899e-15	0.00006368034129151327	5.834543561685594e-25	1.644526569271101e-14	2.7584701581338744e-14	2.664264498264842e-13	5.441683552526425e-15
93700000	0.004968159729784346	1.9558892957583957e-49	1.5020293840849608e-60	9.940915086270555e-11	5.595140979002899e-15	0.00006368034129151327	5.834543545057481e-25	1.644526569271101e-14	2.7584701581338744e-14	2.664264498264842e-13	5.441683552526425e-15
93800000	0.004968159729784346	1.9558892957583957e-49	1.5020293840849608e-60	9.940915086270555e-11	5.595140979002899e-15	0.00006368034129151327	5.83454352770871e-25	1.644526569271101e-14	2.7584701581338744e-14	2.664264498264842e-13	5.441683552526425e-15
93900000	0.004968159729784346	1.9558892957583957e-49	1.5020293840849608e-60	9.940915086270555e-11	5.595140979002899e-15	0.00006368034129151327	5.83454350966236e-25	1.644526569271101e-14	2.7584701581338744e-14	2.664264498264842e-13	5.441683552526425e-15
94000000	0.004968159729784346	1.9558892957583957e-49	1.5020293840849608e-60	9.940915086270555e-11	5.595140979002899e-15	0.00006368034129151327	5.83454349094151e-25	1.644526569271101e-14	2.7584701581338744e-14	2.664264498264842e-13	5.441683552526425e-15
94100000	0.004968159729784346	1.9558892957583957e-49	1.5020293840849608e-60	9.940915086270555e-11	5.595140979002899e-15	0.00006368034129151327	5.834543471569242e-25	1.644526569271101e-14	2.7584701581338744e-14	2.664264498264842e-13	5.441683552526425e-15
94200000	0.004968159729784346	1.9558892957583957e-49	1.5020293840849608e-60	9.940915086270555e-11	5.595140979002899e-15	0.00006368034129151327	5.834543451568633e-25	1.644526569271101e-14	2.7584701581338744e-14	2.664264498264842e-13	5.441683552526425e-15
94300000	0.004968159729784346	1.9558892957583957e-49	1.5020293840849608e-60	9.940915086270555e-11	5.595140979002899e-15	0.00006368034129151327	5.834543430962764e-25	1.644526569271101e-14	2.7584701581338744e-14	2.664264498264842e-13	5.441683552526425e-15
94400000	0.004968159729784346	1.9558892957583957e-49	1.5020293840849608e-60	9.940915086270555e-11	5.595140979002899e-15	0.00006368034129151327	5.834543409774715e-25	1.644526569271101e-14	2.7584701581338744e-14	2.664264498264842e-13	5.441683552526425e-15
94500000	0.004968159729784346	1.9558892957583957e-49	1.5020293840849608e-60	9.940915086270555e-11	5.595140979002899e-15	0.00006368034129151327	5.834543388027566e-25	1.644526569271101e-14	2.7584701581338744e-14	2.664264498264842e-13	5.441683552526425e-15
94600000	0.004968159729784346	1.9558892957583957e-49	1.5020293840849608e-60	9.940915086270555e-11	5.595140979002899e-15	0.00006368034129151327	5.834543365744394e-25	1.644526569271101e-14	2.7584701581338744e-14	2.664264498264842e-13	5.441683552526425e-15
94700000	0.004968159729784346	1.9558892957583957e-49	1.5020293840849608e-60	9.940915086270555e-11	5.595140979002899e-15	0.00006368034129151327	5.834543342948282e-25	1.644526569271101e-14	2.7584701581338744e-14	2.664264498264842e-13	5.441683552526425e-15
94800000	0.004968159729784346	1.9558892957583957e-49	1.5020293840849608e-60	9.940915086270555e-11	5.595140979002899e-15	0.00006368034129151327	5.834543319662308e-25	1.644526569271101e-14	2.7584701581338744e-14	2.664264498264842e-13	5.441683552526425e-15
94900000	0.004968159729784346	1.9558892957583957e-49	1.5020293840849608e-60	9.940915086270553e-11	5.595140979002899e-15	0.00006368034129151327	5.834543295909552e-25	1.644526569271101e-14	2.7584701581338744e-14	2.664264498264842e-13	5.4416835525264255e-15
95000000	0.004968159729784346	1.9558892957583957e-49	1.5020293840849608e-60	9.940915086270553e-11	5.595140979002899e-15	0.00006368034129151327	5.834543271713094e-25	1.644526569271101e-14	2.7584701581338744e-14	2.664264498264842e-13	5.4416835525264255e-15
95100000	0.004968159729784346	1.9558892957583957e-49	1.5020293840849608e-60	9.940915086270553e-11	5.595140979002899e-15	0.00006368034129151327	5.8345432470960125e-25	1.644526569271101e-14	2.7584701581338744e-14	2.664264498264842e-13	5.4416835525264255e-15
95200000	0.004968159729784346	1.9558892957583957e-49	1.5020293840849608e-60	9.940915086270553e-11	5.595140979002899e-15	0.00006368034129151327	5.834543222081389e-25	1.644526569271101e-14	2.7584701581338744e-14	2.664264498264842e-13	5.4416835525264255e-15
95300000	0.004968159729784346	1.9558892957583957e-49	1.5020293840849608e-60	9.940915086270553e-11	5.595140979002899e-15	0.00006368034129151327	5.834543196692302e-25	1.644526569271101e-14	2.7584701581338744e-14	2.664264498264842e-13	5.4416835525264255e-15
95400000	0.004968159729784346	1.9558892957583957e-49	1.5020293840849608e-60	9.940915086270553e-11	5.595140979002899e-15	0.00006368034129151327	5.834543170951831e-25	1.644526569271101e-14	2.7584701581338744e-14	2.664264498264842e-13	5.4416835525264255e-15
95500000	0.004968159729784346	1.9558892957583957e-49	1.5020293840849608e-60	9.940915086270553e-11	5.595140979002899e-15	0.00006368034129151327	5.834543144883057e-25	1.644526569271101e-14	2.7584701581338744e-14	2.664264498264842e-13	5.4416835525264255e-15
95600000	0.004968159729784346	1.9558892957583957e-49	1.5020293840849608e-60	9.940915086270553e-11	5.595140979002899e-15	0.00006368034129151327	5.834543118509058e-25	1.644526569271101e-14	2.7584701581338744e-14	2.664264498264842e-13	5.4416835525264255e-15
95700000	0.004968159729784346	1.9558892957583957e-49	1.5020293840849608e-60	9.940915086270553e-11	5.595140979002899e-15	0.00006368034129151327	5.834543091852915e-25	1.644526569271101e-14	2.7584701581338744e-14	2.664264498264842e-13	5.4416835525264255e-15
95800000	0.004968159729784346	1.9558892957583957e-49	1.5020293840849608e-60	9.940915086270553e-11	5.595140979002899e-15	0.00006368034129151327	5.834543064937707e-25	1.644526569271101e-14	2.7584701581338744e-14	2.664264498264842e-13	5.4416835525264255e-15
95900000	0.004968159729784346	1.9558892957583957e-49	1.5020293840849608e-60	9.940915086270553e-11	5.595140979002899e-15	0.00006368034129151327	5.834543037786514e-25	1.644526569271101e-14	2.7584701581338744e-14	2.664264498264842e-13	5.4416835525264255e-15
96000000	0.004968159729784346	1.9558892957583957e-49	1.5020293840849608e-60	9.940915086270553e-11	5.595140979002899e-15	0.00006368034129151327	5.834543010422415e-25	1.644526569271101e-14	2.7584701581338744e-14	2.664264498264842e-13	5.4416835525264255e-15
96100000	0.004968159729784346	1.9558892957583957e-49	1.5020293840849608e-60	9.940915086270553e-11	5.595140979002899e-15	0.00006368034129151327	5.8345429828684915e-25	1.644526569271101e-14	2.7584701581338744e-14	2.664264498264842e-13	5.4416835525264255e-15
96200000	0.004968159729784346	1.9558892957583957e-49	1.5020293840849608e-60	9.940915086270553e-11	5.595140979002899e-15	0.00006368034129151327	5.834542955147821e-25	1.644526569271101e-14	2.7584701581338744e-14	2.664264498264842e-13	5.4416835525264255e-15
96300000	0.004968159729784346	1.9558892957583957e-49	1.5020293840849608e-60	9.940915086270553e-11	5.595140979002899e-15	0.00006368034129151327	5.834542927283484e-25	1.644526569271101e-14	2.7584701581338744e-14	2.664264498264842e-13	5.4416835525264255e-15
96400000	0.004968159729784346	1.9558892957583957e-49	1.5020293840849608e-60	9.940915086270553e-11	5.595140979002899e-15	0.00006368034129151327	5.834542899298561e-25	1.644526569271101e-14	2.7584701581338744e-14	2.664264498264842e-13	5.4416835525264255e-15
96500000	0.004968159729784346	1.9558892957583957e-49	1.5020293840849608e-60	9.940915086270553e-11	5.595140979002899e-15	0.00006368034129151327	5.834542871216131e-25	1.644526569271101e-14	2.7584701581338744e-14	2.664264498264842e-13	5.4416835525264255e-15
96600000	0.004968159729784346	1.9558892957583957e-49	1.5020293840849608e-60	9.940915086270553e-11	5.595140979002898e-15	0.00006368034129151327	5.834542843059274e-25	1.644526569271101e-14	2.7584701581338744e-14	2.664264498264842e-13	5.4416835525264255e-15
96700000	0.004968159729784346	1.9558892957583957e-49	1.5020293840849608e-60	9.940915086270553e-11	5.595140979002898e-15	0.00006368034129151327	5.834542814851069e-25	1.644526569271101e-14	2.7584701581338744e-14	2.664264498264842e-13	5.4416835525264255e-15
96800000	0.004968159729784346	1.9558892957583957e-49	1.5020293840849608e-60	9.940915086270553e-11	5.595140979002898e-15	0.00006368034129151327	5.834542786614596e-25	1.644526569271101e-14	2.7584701581338744e-14	2.664264498264842e-13	5.4416835525264255e-15
96900000	0.004968159729784346	1.9558892957583957e-49	1.5020293840849608e-60	9.940915086270553e-11	5.595140979002898e-15	0.00006368034129151327	5.834542758372935e-25	1.644526569271101e-14	2.7584701581338744e-14	2.664264498264842e-13	5.4416835525264255e-15
97000000	0.004968159729784346	1.9558892957583957e-49	1.5020293840849608e-60	9.940915086270553e-11	5.595140979002898e-15	0.00006368034129151327	5.834542730149165e-25	1.644526569271101e-14	2.7584701581338744e-14	2.664264498264842e-13	5.4416835525264255e-15
97100000	0.004968159729784346	1.9558892957583957e-49	1.5020293840849608e-60	9.940915086270553e-11	5.595140979002898e-15	0.00006368034129151327	5.834542701966366e-25	1.644526569271101e-14	2.7584701581338744e-14	2.664264498264842e-13	5.4416835525264255e-15
97200000	0.004968159729784346	1.9558892957583957e-49	1.5020293840849608e-60	9.940915086270553e-11	5.595140979002898e-15	0.00006368034129151327	5.834542673847619e-25	1.644526569271101e-14	2.7584701581338744e-14	2.664264498264842e-13	5.4416835525264255e-15
97300000	0.004968159729784346	1.9558892957583957e-49	1.5020293840849608e-60	9.940915086270553e-11	5.595140979002898e-15	0.00006368034129151327	5.834542645816002e-25	1.644526569271101e-14	2.7584701581338744e-14	2.664264498264842e-13	5.4416835525264255e-15
97400000	0.004968159729784346	1.9558892957583957e-49	1.5020293840849608e-60	9.940915086270553e-11	5.595140979002898e-15	0.00006368034129151327	5.834542617894594e-25	1.644526569271101e-14	2.7584701581338744e-14	2.664264498264842e-13	5.4416835525264255e-15
97500000	0.004968159729784346	1.9558892957583957e-49	1.5020293840849608e-60	9.940915086270553e-11	5.595140979002898e-15	0.00006368034129151327	5.834542590106477e-25	1.644526569271101e-14	2.7584701581338744e-14	2.664264498264842e-13	5.4416835525264255e-15
97600000	0.004968159729784346	1.9558892957583957e-49	1.5020293840849608e-60	9.940915086270553e-11	5.595140979002898e-15	0.00006368034129151327	5.83454256247473e-25	1.644526569271101e-14	2.7584701581338744e-14	2.664264498264842e-13	5.4416835525264255e-15
97700000	0.004968159729784346	1.9558892957583957e-49	1.5020293840849608e-60	9.940915086270553e-11	5.595140979002898e-15	0.00006368034129151327	5.834542535022432e-25	1.644526569271101e-14	2.7584701581338744e-14	2.664264498264842e-13	5.4416835525264255e-15
97800000	0.004968159729784346	1.9558892957583953e-49	1.5020293840849608e-60	9.940915086270553e-11	5.595140979002898e-15	0.00006368034129151327	5.834542507772663e-25	1.644526569271101e-14	2.7584701581338744e-14	2.664264498264842e-13	5.4416835525264255e-15
97900000	0.004968159729784346	1.9558892957583953e-49	1.5020293840849608e-60	9.940915086270553e-11	5.595140979002898e-15	0.00006368034129151327	5.834542480748503e-25	1.644526569271101e-14	2.7584701581338744e-14	2.664264498264842e-13	5.4416835525264255e-15
98000000	0.004968159729784346	1.9558892957583953e-49	1.5020293840849608e-60	9.940915086270553e-11	5.595140979002898e-15	0.00006368034129151327	5.83454245397303e-25	1.644526569271101e-14	2.7584701581338744e-14	2.664264498264842e-13	5.4416835525264255e-15
98100000	0.004968159729784346	1.9558892957583953e-49	1.5020293840849608e-60	9.940915086270553e-11	5.595140979002898e-15	0.00006368034129151327	5.834542427469326e-25	1.644526569271101e-14	2.7584701581338744e-14	2.664264498264842e-13	5.4416835525264255e-15
98200000	0.004968159729784346	1.9558892957583953e-49	1.5020293840849608e-60	9.940915086270553e-11	5.595140979002898e-15	0.00006368034129151327	5.83454240126047e-25	1.644526569271101e-14	2.7584701581338744e-14	2.664264498264842e-13	5.4416835525264255e-15
98300000	0.004968159729784346	1.9558892957583953e-49	1.5020293840849608e-60	9.940915086270553e-11	5.595140979002898e-15	0.00006368034129151327	5.8345423753695415e-25	1.644526569271101e-14	2.7584701581338744e-14	2.664264498264842e-13	5.4416835525264255e-15
98400000	0.004968159729784346	1.9558892957583953e-49	1.5020293840849608e-60	9.940915086270553e-11	5.595140979002898e-15	0.00006368034129151327	5.83454234981962e-25	1.644526569271101e-14	2.7584701581338744e-14	2.664264498264842e-13	5.4416835525264255e-15
98500000	0.004968159729784346	1.9558892957583953e-49	1.5020293840849608e-60	9.940915086270553e-11	5.595140979002898e-15	0.00006368034129151327	5.834542324633785e-25	1.644526569271101e-14	2.7584701581338744e-14	2.664264498264842e-13	5.4416835525264255e-15
98600000	0.004968159729784346	1.9558892957583953e-49	1.5020293840849608e-60	9.940915086270553e-11	5.595140979002898e-15	0.00006368034129151327	5.834542299835116e-25	1.644526569271101e-14	2.7584701581338744e-14	2.664264498264842e-13	5.4416835525264255e-15
98700000	0.004968159729784346	1.9558892957583953e-49	1.5020293840849608e-60	9.940915086270553e-11	5.595140979002898e-15	0.00006368034129151327	5.834542275446694e-25	1.644526569271101e-14	2.7584701581338744e-14	2.664264498264842e-13	5.4416835525264255e-15
98800000	0.004968159729784346	1.9558892957583953e-49	1.5020293840849608e-60	9.940915086270553e-11	5.595140979002898e-15	0.00006368034129151327	5.834542251491597e-25	1.644526569271101e-14	2.7584701581338744e-14	2.664264498264842e-13	5.4416835525264255e-15
98900000	0.004968159729784346	1.9558892957583953e-49	1.5020293840849608e-60	9.940915086270553e-11	5.595140979002898e-15	0.00006368034129151327	5.834542227992907e-25	1.644526569271101e-14	2.7584701581338744e-14	2.664264498264842e-13	5.4416835525264255e-15
99000000	0.004968159729784346	1.9558892957583953e-49	1.5020293840849608e-60	9.940915086270553e-11	5.595140979002898e-15	0.00006368034129151327	5.834542204973701e-25	1.644526569271101e-14	2.7584701581338744e-14	2.664264498264842e-13	5.4416835525264255e-15
99100000	0.004968159729784346	1.9558892957583953e-49	1.5020293840849608e-60	9.940915086270553e-11	5.595140979002898e-15	0.00006368034129151327	5.8345421824570605e-25	1.644526569271101e-14	2.7584701581338744e-14	2.664264498264842e-13	5.4416835525264255e-15
99200000	0.004968159729784346	1.9558892957583953e-49	1.5020293840849608e-60	9.940915086270553e-11	5.595140979002898e-15	0.00006368034129151327	5.834542160466065e-25	1.644526569271101e-14	2.7584701581338744e-14	2.664264498264842e-13	5.4416835525264255e-15
99300000	0.004968159729784346	1.9558892957583953e-49	1.5020293840849608e-60	9.940915086270553e-11	5.595140979002898e-15	0.00006368034129151327	5.834542139023792e-25	1.644526569271101e-14	2.7584701581338744e-14	2.664264498264842e-13	5.4416835525264255e-15
99400000	0.004968159729784346	1.9558892957583953e-49	1.5020293840849608e-60	9.940915086270553e-11	5.595140979002898e-15	0.00006368034129151327	5.834542118153325e-25	1.644526569271101e-14	2.7584701581338744e-14	2.664264498264842e-13	5.4416835525264255e-15
99500000	0.004968159729784346	1.9558892957583953e-49	1.5020293840849608e-60	9.940915086270553e-11	5.595140979002898e-15	0.00006368034129151327	5.834542097877741e-25	1.644526569271101e-14	2.7584701581338744e-14	2.664264498264842e-13	5.4416835525264255e-15
99600000	0.004968159729784346	1.9558892957583953e-49	1.5020293840849608e-60	9.940915086270553e-11	5.595140979002898e-15	0.00006368034129151327	5.83454207822012e-25	1.644526569271101e-14	2.7584701581338744e-14	2.664264498264842e-13	5.4416835525264255e-15
99700000	0.004968159729784346	1.9558892957583953e-49	1.5020293840849608e-60	9.940915086270553e-11	5.595140979002898e-15	0.00006368034129151327	5.834542059203543e-25	1.644526569271101e-14	2.7584701581338744e-14	2.664264498264842e-13	5.4416835525264255e-15
99800000	0.004968159729784346	1.9558892957583953e-49	1.5020293840849608e-60	9.940915086270553e-11	5.595140979002898e-15	0.00006368034129151327	5.834542040851088e-25	1.644526569271101e-14	2.7584701581338744e-14	2.664264498264842e-13	5.4416835525264255e-15
99900000	0.004968159729784346	1.9558892957583953e-49	1.5020293840849608e-60	9.940915086270553e-11	5.595140979002898e-15	0.00006368034129151327	5.834542023185836e-25	1.644526569271101e-14	2.7584701581338744e-14	2.664264498264842e-13	5.4416835525264255e-15
100000000	0.004968159729784346	1.9558892957583953e-49	1.5020293840849608e-60	9.940915086270553e-11	5.595140979002898e-15	0.00006368034129151327	5.834542006230865e-25	1.644526569271101e-14	2.7584701581338744e-14	2.664264498264842e-13	5.4416835525264255e-15
