# Supplementary material for: Thermodynamics Underpinning the Microbial Community‐Level Nitrogen Energy Metabolism
Source: Environ Microbiol. 2025 Feb 16;27(2):e70055. doi: 10.1111/1462-2920.70055 (PMC11830459; doi:10.1111/1462-2920.70055)
Supplement: Supplementary file 1 — Data S1. [file EMI-27-e70055-s001.zip › SI/Nnetwork/Results/kdef_-10/Iin_-5/p_0.2/O2_-7.2_H_-4..csv]

time	N2	N2H4	N2H5	N2O	NH2OH	NH3	NH3OH	NH4	NO	NO2	NO3
0	0.00001	0.00001	0.00001	0.00001	0.00001	0.00001	0.00001	0.00001	0.00001	0.00001	0.00001
100000	0.004977437704133178	1.947681816571671e-49	3.4957346928051377e-60	1.4368520074560837e-10	4.991682857994245e-15	0.00004512430391868032	-6.097582606740493e-20	3.685074434933867e-14	4.363214778384454e-14	3.5348821725536195e-13	5.601205585143436e-15
200000	0.004977437704133175	1.9476818165716752e-49	3.4957346928093306e-60	1.4368520074560834e-10	4.9916828588358915e-15	0.000045124303918680306	-6.07122519563844e-20	3.685074459496026e-14	4.363214778384457e-14	3.5348821725955723e-13	5.6012055851434356e-15
300000	0.0049774377041331775	1.947681816571671e-49	3.4957346928101923e-60	1.4368520074560834e-10	4.991682859009091e-15	0.00004512430391868032	-6.054017554968733e-20	3.6850744645504085e-14	4.363214778384455e-14	3.5348821726043227e-13	5.601205585143437e-15
400000	0.004977437704133178	1.9476818165716703e-49	3.4957346928103305e-60	1.4368520074560834e-10	4.99168285903687e-15	0.00004512430391868032	-6.036809914298943e-20	3.685074465361059e-14	4.363214778384454e-14	3.534882172605736e-13	5.601205585143438e-15
500000	0.004977437704133178	1.947681816571671e-49	3.495734692810336e-60	1.4368520074560834e-10	4.991682859037843e-15	0.00004512430391868032	-6.019602273629137e-20	3.685074465389483e-14	4.363214778384454e-14	3.5348821726057793e-13	5.601205585143439e-15
600000	0.004977437704133178	1.9476818165716714e-49	3.4957346928103366e-60	1.4368520074560834e-10	4.9916828590379054e-15	0.00004512430391868032	-6.002394632959332e-20	3.685074465391296e-14	4.363214778384454e-14	3.5348821726057823e-13	5.601205585143439e-15
700000	0.0049774377041331775	1.9476818165716714e-49	3.4957346928103366e-60	1.4368520074560834e-10	4.9916828590378904e-15	0.00004512430391868032	-5.985186992289527e-20	3.68507446539086e-14	4.363214778384454e-14	3.534882172605782e-13	5.6012055851434395e-15
800000	0.0049774377041331775	1.947681816571672e-49	3.495734692810337e-60	1.4368520074560834e-10	4.9916828590378786e-15	0.00004512430391868032	-5.967979351619721e-20	3.6850744653905296e-14	4.363214778384454e-14	3.5348821726057813e-13	5.6012055851434395e-15
900000	0.0049774377041331775	1.947681816571672e-49	3.495734692810337e-60	1.4368520074560834e-10	4.991682859037871e-15	0.00004512430391868032	-5.950771710949916e-20	3.685074465390295e-14	4.363214778384454e-14	3.534882172605781e-13	5.60120558514344e-15
1000000	0.0049774377041331775	1.9476818165716722e-49	3.495734692810337e-60	1.4368520074560834e-10	4.991682859037866e-15	0.00004512430391868032	-5.93356407028011e-20	3.6850744653901465e-14	4.363214778384455e-14	3.534882172605781e-13	5.60120558514344e-15
1100000	0.0049774377041331775	1.9476818165716722e-49	3.495734692810337e-60	1.4368520074560834e-10	4.9916828590378636e-15	0.00004512430391868032	-5.916356429610304e-20	3.6850744653900746e-14	4.363214778384455e-14	3.5348821726057803e-13	5.60120558514344e-15
1200000	0.0049774377041331775	1.9476818165716722e-49	3.495734692810337e-60	1.4368520074560834e-10	4.991682859037863e-15	0.00004512430391868032	-5.899148788940499e-20	3.6850744653900695e-14	4.363214778384455e-14	3.534882172605781e-13	5.60120558514344e-15
1300000	0.0049774377041331775	1.9476818165716722e-49	3.495734692810337e-60	1.4368520074560834e-10	4.991682859037865e-15	0.00004512430391868032	-5.881941148270693e-20	3.685074465390121e-14	4.363214778384455e-14	3.534882172605781e-13	5.60120558514344e-15
1400000	0.0049774377041331775	1.9476818165716722e-49	3.495734692810337e-60	1.4368520074560834e-10	4.991682859037868e-15	0.00004512430391868032	-5.864733507600888e-20	3.6850744653902203e-14	4.363214778384454e-14	3.534882172605781e-13	5.6012055851434395e-15
1500000	0.0049774377041331775	1.9476818165716722e-49	3.495734692810337e-60	1.4368520074560834e-10	4.991682859037873e-15	0.00004512430391868032	-5.847525866931082e-20	3.685074465390358e-14	4.363214778384454e-14	3.5348821726057813e-13	5.6012055851434395e-15
1600000	0.0049774377041331775	1.947681816571672e-49	3.495734692810337e-60	1.4368520074560834e-10	4.9916828590378786e-15	0.00004512430391868032	-5.830318226261277e-20	3.685074465390524e-14	4.363214778384454e-14	3.5348821726057813e-13	5.6012055851434395e-15
1700000	0.0049774377041331775	1.947681816571672e-49	3.4957346928103366e-60	1.4368520074560834e-10	4.991682859037885e-15	0.00004512430391868032	-5.813110585591472e-20	3.685074465390708e-14	4.363214778384454e-14	3.534882172605782e-13	5.6012055851434395e-15
1800000	0.004977437704133178	1.947681816571672e-49	3.4957346928103366e-60	1.4368520074560834e-10	4.991682859037892e-15	0.00004512430391868032	-5.795902944921665e-20	3.685074465390901e-14	4.363214778384454e-14	3.534882172605782e-13	5.601205585143439e-15
1900000	0.004977437704133178	1.947681816571672e-49	3.4957346928103366e-60	1.4368520074560834e-10	4.991682859037898e-15	0.00004512430391868032	-5.77869530425186e-20	3.6850744653910944e-14	4.363214778384454e-14	3.5348821726057823e-13	5.601205585143439e-15
2000000	0.004977437704133178	1.9476818165716714e-49	3.4957346928103366e-60	1.4368520074560834e-10	4.991682859037905e-15	0.00004512430391868032	-5.761487663582054e-20	3.685074465391277e-14	4.363214778384454e-14	3.534882172605783e-13	5.601205585143439e-15
2100000	0.004977437704133178	1.9476818165716714e-49	3.4957346928103366e-60	1.4368520074560834e-10	4.99168285903791e-15	0.00004512430391868032	-5.744280022912249e-20	3.685074465391439e-14	4.363214778384454e-14	3.534882172605783e-13	5.601205585143439e-15
2200000	0.004977437704133178	1.9476818165716714e-49	3.4957346928103366e-60	1.4368520074560834e-10	4.991682859037915e-15	0.00004512430391868032	-5.727072382242443e-20	3.685074465391572e-14	4.363214778384454e-14	3.534882172605783e-13	5.601205585143438e-15
2300000	0.004977437704133178	1.9476818165716714e-49	3.4957346928103366e-60	1.4368520074560834e-10	4.991682859037918e-15	0.00004512430391868032	-5.709864741572638e-20	3.685074465391666e-14	4.363214778384454e-14	3.5348821726057833e-13	5.601205585143438e-15
2400000	0.004977437704133178	1.9476818165716714e-49	3.4957346928103366e-60	1.4368520074560834e-10	4.9916828590379196e-15	0.00004512430391868032	-5.692657100902832e-20	3.685074465391711e-14	4.363214778384454e-14	3.5348821726057833e-13	5.601205585143438e-15
2500000	0.004977437704133178	1.9476818165716714e-49	3.4957346928103366e-60	1.4368520074560834e-10	4.9916828590379196e-15	0.00004512430391868032	-5.675449460233026e-20	3.6850744653917135e-14	4.363214778384454e-14	3.5348821726057833e-13	5.601205585143438e-15
2600000	0.004977437704133178	1.9476818165716714e-49	3.4957346928103366e-60	1.4368520074560834e-10	4.9916828590379196e-15	0.00004512430391868032	-5.658241819563221e-20	3.685074465391713e-14	4.363214778384454e-14	3.5348821726057833e-13	5.601205585143438e-15
2700000	0.004977437704133178	1.9476818165716714e-49	3.4957346928103366e-60	1.4368520074560834e-10	4.9916828590379196e-15	0.00004512430391868032	-5.641034178893416e-20	3.685074465391713e-14	4.363214778384454e-14	3.5348821726057833e-13	5.601205585143438e-15
2800000	0.004977437704133178	1.9476818165716714e-49	3.4957346928103366e-60	1.4368520074560834e-10	4.9916828590379196e-15	0.00004512430391868032	-5.62382653822361e-20	3.685074465391713e-14	4.363214778384454e-14	3.5348821726057833e-13	5.601205585143438e-15
2900000	0.004977437704133178	1.9476818165716714e-49	3.4957346928103366e-60	1.4368520074560834e-10	4.9916828590379196e-15	0.00004512430391868032	-5.606618897553805e-20	3.685074465391713e-14	4.363214778384454e-14	3.5348821726057833e-13	5.601205585143438e-15
3000000	0.004977437704133178	1.9476818165716714e-49	3.4957346928103366e-60	1.4368520074560834e-10	4.9916828590379196e-15	0.00004512430391868032	-5.589411256883998e-20	3.685074465391713e-14	4.363214778384454e-14	3.5348821726057833e-13	5.601205585143438e-15
3100000	0.004977437704133178	1.947681816571671e-49	3.4957346928103366e-60	1.4368520074560834e-10	4.9916828590379196e-15	0.00004512430391868032	-5.572203616214193e-20	3.685074465391713e-14	4.363214778384454e-14	3.5348821726057833e-13	5.601205585143438e-15
3200000	0.004977437704133178	1.947681816571671e-49	3.4957346928103366e-60	1.4368520074560834e-10	4.9916828590379196e-15	0.00004512430391868032	-5.554995975544388e-20	3.685074465391713e-14	4.363214778384454e-14	3.5348821726057833e-13	5.601205585143438e-15
3300000	0.004977437704133178	1.947681816571671e-49	3.495734692810336e-60	1.4368520074560834e-10	4.9916828590379196e-15	0.00004512430391868032	-5.537788334874582e-20	3.685074465391713e-14	4.363214778384454e-14	3.5348821726057833e-13	5.601205585143438e-15
3400000	0.004977437704133178	1.947681816571671e-49	3.495734692810336e-60	1.4368520074560834e-10	4.9916828590379196e-15	0.00004512430391868032	-5.520580694204777e-20	3.685074465391713e-14	4.363214778384454e-14	3.5348821726057833e-13	5.601205585143438e-15
3500000	0.004977437704133178	1.9476818165716707e-49	3.495734692810336e-60	1.4368520074560834e-10	4.9916828590379196e-15	0.00004512430391868032	-5.503373053534972e-20	3.685074465391713e-14	4.363214778384454e-14	3.5348821726057833e-13	5.601205585143438e-15
3600000	0.004977437704133178	1.9476818165716707e-49	3.495734692810336e-60	1.4368520074560834e-10	4.9916828590379196e-15	0.00004512430391868032	-5.486165412865166e-20	3.685074465391713e-14	4.363214778384454e-14	3.5348821726057833e-13	5.601205585143438e-15
3700000	0.004977437704133178	1.9476818165716707e-49	3.495734692810336e-60	1.4368520074560834e-10	4.9916828590379196e-15	0.00004512430391868032	-5.46895777219536e-20	3.685074465391713e-14	4.363214778384454e-14	3.5348821726057833e-13	5.601205585143438e-15
3800000	0.004977437704133178	1.9476818165716703e-49	3.495734692810336e-60	1.4368520074560834e-10	4.9916828590379196e-15	0.00004512430391868032	-5.451750131525554e-20	3.685074465391713e-14	4.363214778384454e-14	3.5348821726057833e-13	5.601205585143438e-15
3900000	0.004977437704133178	1.9476818165716703e-49	3.495734692810336e-60	1.4368520074560834e-10	4.9916828590379196e-15	0.00004512430391868032	-5.434542490855749e-20	3.6850744653917135e-14	4.363214778384454e-14	3.5348821726057833e-13	5.601205585143438e-15
4000000	0.004977437704133178	1.9476818165716703e-49	3.4957346928103354e-60	1.4368520074560834e-10	4.9916828590379196e-15	0.00004512430391868032	-5.4173348501859435e-20	3.6850744653917135e-14	4.363214778384454e-14	3.5348821726057833e-13	5.601205585143438e-15
4100000	0.004977437704133178	1.9476818165716703e-49	3.4957346928103354e-60	1.4368520074560834e-10	4.9916828590379196e-15	0.00004512430391868032	-5.400127209516138e-20	3.6850744653917135e-14	4.363214778384454e-14	3.5348821726057833e-13	5.601205585143438e-15
4200000	0.004977437704133178	1.94768181657167e-49	3.4957346928103354e-60	1.4368520074560834e-10	4.9916828590379196e-15	0.00004512430391868032	-5.382919568846333e-20	3.6850744653917135e-14	4.363214778384454e-14	3.5348821726057833e-13	5.601205585143438e-15
4300000	0.004977437704133178	1.94768181657167e-49	3.4957346928103354e-60	1.4368520074560834e-10	4.9916828590379196e-15	0.00004512430391868032	-5.365711928176527e-20	3.6850744653917135e-14	4.363214778384454e-14	3.5348821726057833e-13	5.601205585143438e-15
4400000	0.004977437704133178	1.94768181657167e-49	3.4957346928103354e-60	1.4368520074560834e-10	4.9916828590379196e-15	0.00004512430391868032	-5.3485042875067214e-20	3.6850744653917135e-14	4.363214778384454e-14	3.5348821726057833e-13	5.601205585143438e-15
4500000	0.004977437704133178	1.94768181657167e-49	3.4957346928103354e-60	1.4368520074560834e-10	4.9916828590379196e-15	0.00004512430391868032	-5.3312966468369164e-20	3.6850744653917135e-14	4.363214778384454e-14	3.5348821726057833e-13	5.601205585143438e-15
4600000	0.004977437704133178	1.9476818165716695e-49	3.4957346928103354e-60	1.4368520074560834e-10	4.9916828590379196e-15	0.00004512430391868032	-5.31408900616711e-20	3.6850744653917135e-14	4.363214778384454e-14	3.5348821726057833e-13	5.601205585143438e-15
4700000	0.004977437704133178	1.9476818165716695e-49	3.4957346928103354e-60	1.4368520074560834e-10	4.9916828590379196e-15	0.00004512430391868032	-5.296881365497305e-20	3.6850744653917135e-14	4.363214778384454e-14	3.5348821726057833e-13	5.601205585143438e-15
4800000	0.004977437704133178	1.9476818165716695e-49	3.4957346928103354e-60	1.4368520074560834e-10	4.9916828590379196e-15	0.00004512430391868032	-5.2796737248274994e-20	3.6850744653917135e-14	4.363214778384454e-14	3.5348821726057833e-13	5.601205585143438e-15
4900000	0.004977437704133178	1.9476818165716695e-49	3.4957346928103354e-60	1.4368520074560834e-10	4.9916828590379196e-15	0.00004512430391868032	-5.2624660841576937e-20	3.6850744653917135e-14	4.363214778384454e-14	3.5348821726057833e-13	5.601205585143438e-15
5000000	0.004977437704133178	1.9476818165716695e-49	3.495734692810335e-60	1.4368520074560834e-10	4.9916828590379196e-15	0.00004512430391868032	-5.2452584434878886e-20	3.6850744653917135e-14	4.363214778384454e-14	3.5348821726057833e-13	5.601205585143438e-15
5100000	0.004977437704133178	1.9476818165716695e-49	3.495734692810335e-60	1.4368520074560834e-10	4.9916828590379196e-15	0.00004512430391868032	-5.228050802818083e-20	3.6850744653917135e-14	4.363214778384454e-14	3.5348821726057833e-13	5.601205585143438e-15
5200000	0.004977437704133178	1.9476818165716695e-49	3.495734692810335e-60	1.4368520074560834e-10	4.9916828590379196e-15	0.00004512430391868032	-5.210843162148277e-20	3.6850744653917135e-14	4.363214778384454e-14	3.5348821726057833e-13	5.601205585143438e-15
5300000	0.004977437704133178	1.947681816571669e-49	3.495734692810335e-60	1.4368520074560834e-10	4.9916828590379196e-15	0.00004512430391868032	-5.193635521478472e-20	3.6850744653917135e-14	4.363214778384454e-14	3.5348821726057833e-13	5.601205585143438e-15
5400000	0.004977437704133178	1.947681816571669e-49	3.495734692810335e-60	1.4368520074560834e-10	4.9916828590379196e-15	0.00004512430391868032	-5.176427880808666e-20	3.6850744653917135e-14	4.363214778384454e-14	3.5348821726057833e-13	5.601205585143438e-15
5500000	0.004977437704133178	1.947681816571669e-49	3.495734692810335e-60	1.4368520074560834e-10	4.9916828590379196e-15	0.00004512430391868032	-5.159220240138861e-20	3.6850744653917135e-14	4.363214778384454e-14	3.5348821726057833e-13	5.601205585143438e-15
5600000	0.004977437704133178	1.947681816571669e-49	3.495734692810335e-60	1.4368520074560834e-10	4.9916828590379196e-15	0.00004512430391868032	-5.142012599469055e-20	3.6850744653917135e-14	4.363214778384454e-14	3.5348821726057833e-13	5.601205585143438e-15
5700000	0.004977437704133178	1.947681816571669e-49	3.495734692810335e-60	1.4368520074560832e-10	4.9916828590379196e-15	0.00004512430391868032	-5.1248049587992495e-20	3.6850744653917135e-14	4.363214778384454e-14	3.5348821726057833e-13	5.601205585143438e-15
5800000	0.004977437704133178	1.947681816571669e-49	3.495734692810335e-60	1.4368520074560832e-10	4.9916828590379196e-15	0.00004512430391868032	-5.1075973181294444e-20	3.6850744653917135e-14	4.363214778384454e-14	3.5348821726057833e-13	5.601205585143438e-15
5900000	0.004977437704133178	1.947681816571669e-49	3.495734692810335e-60	1.4368520074560832e-10	4.9916828590379196e-15	0.00004512430391868032	-5.090389677459639e-20	3.6850744653917135e-14	4.363214778384454e-14	3.5348821726057833e-13	5.601205585143438e-15
6000000	0.004977437704133178	1.947681816571669e-49	3.495734692810335e-60	1.4368520074560832e-10	4.9916828590379196e-15	0.00004512430391868032	-5.073182036789833e-20	3.6850744653917135e-14	4.363214778384454e-14	3.5348821726057833e-13	5.601205585143438e-15
6100000	0.004977437704133178	1.947681816571669e-49	3.495734692810335e-60	1.4368520074560832e-10	4.9916828590379196e-15	0.00004512430391868032	-5.055974396120028e-20	3.6850744653917135e-14	4.363214778384454e-14	3.5348821726057833e-13	5.601205585143438e-15
6200000	0.004977437704133178	1.947681816571669e-49	3.495734692810335e-60	1.4368520074560832e-10	4.9916828590379196e-15	0.00004512430391868032	-5.038766755450222e-20	3.6850744653917135e-14	4.363214778384454e-14	3.5348821726057833e-13	5.601205585143438e-15
6300000	0.004977437704133178	1.947681816571669e-49	3.495734692810335e-60	1.4368520074560832e-10	4.9916828590379196e-15	0.00004512430391868032	-5.0215591147804167e-20	3.6850744653917135e-14	4.363214778384454e-14	3.534882172605783e-13	5.601205585143438e-15
6400000	0.004977437704133178	1.9476818165716688e-49	3.495734692810335e-60	1.4368520074560832e-10	4.9916828590379196e-15	0.00004512430391868032	-5.004351474110611e-20	3.6850744653917135e-14	4.363214778384454e-14	3.534882172605783e-13	5.601205585143438e-15
6500000	0.004977437704133178	1.9476818165716688e-49	3.495734692810335e-60	1.4368520074560832e-10	4.9916828590379196e-15	0.00004512430391868032	-4.9871438334408053e-20	3.6850744653917135e-14	4.363214778384454e-14	3.534882172605783e-13	5.601205585143438e-15
6600000	0.004977437704133178	1.9476818165716688e-49	3.495734692810335e-60	1.4368520074560832e-10	4.9916828590379196e-15	0.00004512430391868032	-4.969936192771e-20	3.6850744653917135e-14	4.363214778384454e-14	3.534882172605783e-13	5.601205585143438e-15
6700000	0.004977437704133178	1.9476818165716688e-49	3.495734692810335e-60	1.4368520074560832e-10	4.9916828590379196e-15	0.00004512430391868032	-4.9527285521011946e-20	3.6850744653917135e-14	4.363214778384454e-14	3.534882172605783e-13	5.601205585143438e-15
6800000	0.004977437704133178	1.9476818165716688e-49	3.495734692810335e-60	1.4368520074560832e-10	4.9916828590379196e-15	0.00004512430391868032	-4.935520911431389e-20	3.6850744653917135e-14	4.363214778384454e-14	3.534882172605783e-13	5.601205585143438e-15
6900000	0.004977437704133178	1.9476818165716688e-49	3.495734692810335e-60	1.4368520074560832e-10	4.9916828590379196e-15	0.00004512430391868032	-4.918313270761583e-20	3.6850744653917135e-14	4.363214778384454e-14	3.534882172605783e-13	5.601205585143438e-15
7000000	0.004977437704133178	1.9476818165716688e-49	3.495734692810335e-60	1.4368520074560832e-10	4.9916828590379196e-15	0.00004512430391868032	-4.9011056300917776e-20	3.6850744653917135e-14	4.363214778384454e-14	3.534882172605783e-13	5.601205585143438e-15
7100000	0.004977437704133178	1.9476818165716688e-49	3.495734692810335e-60	1.4368520074560832e-10	4.9916828590379196e-15	0.00004512430391868032	-4.8838979894219725e-20	3.6850744653917135e-14	4.363214778384454e-14	3.534882172605783e-13	5.601205585143438e-15
7200000	0.004977437704133178	1.9476818165716688e-49	3.495734692810335e-60	1.4368520074560832e-10	4.9916828590379196e-15	0.00004512430391868032	-4.866690348752167e-20	3.6850744653917135e-14	4.363214778384454e-14	3.534882172605783e-13	5.601205585143438e-15
7300000	0.004977437704133178	1.9476818165716688e-49	3.495734692810335e-60	1.4368520074560832e-10	4.9916828590379196e-15	0.00004512430391868032	-4.849482708082361e-20	3.6850744653917135e-14	4.363214778384454e-14	3.534882172605783e-13	5.601205585143438e-15
7400000	0.004977437704133178	1.9476818165716688e-49	3.495734692810335e-60	1.4368520074560832e-10	4.9916828590379196e-15	0.00004512430391868032	-4.832275067412556e-20	3.6850744653917135e-14	4.363214778384454e-14	3.534882172605783e-13	5.601205585143438e-15
7500000	0.004977437704133178	1.9476818165716688e-49	3.495734692810335e-60	1.4368520074560832e-10	4.9916828590379196e-15	0.00004512430391868032	-4.8150674267427504e-20	3.6850744653917135e-14	4.363214778384454e-14	3.534882172605783e-13	5.601205585143438e-15
7600000	0.004977437704133178	1.9476818165716688e-49	3.495734692810335e-60	1.4368520074560832e-10	4.9916828590379196e-15	0.00004512430391868032	-4.797859786072945e-20	3.6850744653917135e-14	4.363214778384454e-14	3.534882172605783e-13	5.601205585143438e-15
7700000	0.004977437704133178	1.9476818165716688e-49	3.495734692810335e-60	1.4368520074560832e-10	4.9916828590379196e-15	0.00004512430391868032	-4.780652145403139e-20	3.6850744653917135e-14	4.363214778384454e-14	3.534882172605783e-13	5.601205585143438e-15
7800000	0.004977437704133178	1.9476818165716688e-49	3.495734692810335e-60	1.4368520074560832e-10	4.9916828590379196e-15	0.00004512430391868032	-4.7634445047333334e-20	3.6850744653917135e-14	4.363214778384454e-14	3.534882172605783e-13	5.601205585143438e-15
7900000	0.004977437704133178	1.9476818165716688e-49	3.495734692810335e-60	1.4368520074560832e-10	4.9916828590379196e-15	0.00004512430391868032	-4.7462368640635284e-20	3.6850744653917135e-14	4.363214778384454e-14	3.534882172605783e-13	5.601205585143438e-15
8000000	0.004977437704133178	1.947681816571669e-49	3.495734692810335e-60	1.4368520074560832e-10	4.9916828590379196e-15	0.00004512430391868032	-4.7290292233937227e-20	3.6850744653917135e-14	4.363214778384454e-14	3.534882172605783e-13	5.601205585143438e-15
8100000	0.004977437704133178	1.947681816571669e-49	3.495734692810335e-60	1.4368520074560832e-10	4.9916828590379196e-15	0.00004512430391868032	-4.711821582723917e-20	3.6850744653917135e-14	4.363214778384454e-14	3.534882172605783e-13	5.601205585143438e-15
8200000	0.004977437704133178	1.947681816571669e-49	3.495734692810335e-60	1.4368520074560832e-10	4.9916828590379196e-15	0.00004512430391868032	-4.694613942054112e-20	3.6850744653917135e-14	4.363214778384454e-14	3.534882172605783e-13	5.601205585143438e-15
8300000	0.004977437704133178	1.947681816571669e-49	3.495734692810335e-60	1.4368520074560832e-10	4.9916828590379196e-15	0.00004512430391868032	-4.677406301384306e-20	3.6850744653917135e-14	4.363214778384454e-14	3.534882172605783e-13	5.601205585143438e-15
8400000	0.004977437704133178	1.947681816571669e-49	3.495734692810335e-60	1.4368520074560832e-10	4.9916828590379196e-15	0.00004512430391868032	-4.6601986607145006e-20	3.6850744653917135e-14	4.363214778384454e-14	3.534882172605783e-13	5.601205585143438e-15
8500000	0.004977437704133178	1.947681816571669e-49	3.495734692810335e-60	1.4368520074560832e-10	4.9916828590379196e-15	0.00004512430391868032	-4.642991020044695e-20	3.6850744653917135e-14	4.363214778384454e-14	3.534882172605783e-13	5.601205585143438e-15
8600000	0.004977437704133178	1.947681816571669e-49	3.495734692810335e-60	1.4368520074560832e-10	4.9916828590379196e-15	0.00004512430391868032	-4.625783379374889e-20	3.6850744653917135e-14	4.363214778384454e-14	3.534882172605783e-13	5.601205585143438e-15
8700000	0.004977437704133178	1.947681816571669e-49	3.495734692810335e-60	1.4368520074560832e-10	4.9916828590379196e-15	0.00004512430391868032	-4.608575738705084e-20	3.6850744653917135e-14	4.363214778384454e-14	3.534882172605783e-13	5.601205585143438e-15
8800000	0.004977437704133178	1.947681816571669e-49	3.495734692810335e-60	1.4368520074560832e-10	4.9916828590379196e-15	0.00004512430391868032	-4.5913680980352785e-20	3.6850744653917135e-14	4.363214778384454e-14	3.534882172605783e-13	5.601205585143438e-15
8900000	0.004977437704133178	1.947681816571669e-49	3.495734692810335e-60	1.4368520074560832e-10	4.9916828590379196e-15	0.00004512430391868032	-4.574160457365473e-20	3.6850744653917135e-14	4.363214778384454e-14	3.534882172605783e-13	5.601205585143438e-15
9000000	0.004977437704133178	1.947681816571669e-49	3.495734692810335e-60	1.4368520074560832e-10	4.9916828590379196e-15	0.00004512430391868032	-4.556952816695668e-20	3.6850744653917135e-14	4.363214778384454e-14	3.534882172605783e-13	5.601205585143438e-15
9100000	0.004977437704133178	1.947681816571669e-49	3.495734692810335e-60	1.4368520074560832e-10	4.9916828590379196e-15	0.00004512430391868032	-4.539745176025862e-20	3.6850744653917135e-14	4.363214778384454e-14	3.534882172605783e-13	5.601205585143438e-15
9200000	0.004977437704133178	1.947681816571669e-49	3.495734692810335e-60	1.4368520074560832e-10	4.9916828590379196e-15	0.00004512430391868032	-4.5225375353560564e-20	3.6850744653917135e-14	4.363214778384454e-14	3.5348821726057833e-13	5.601205585143437e-15
9300000	0.004977437704133178	1.947681816571669e-49	3.4957346928103354e-60	1.4368520074560832e-10	4.9916828590379196e-15	0.00004512430391868032	-4.505329894686251e-20	3.6850744653917135e-14	4.363214778384454e-14	3.5348821726057833e-13	5.601205585143437e-15
9400000	0.004977437704133178	1.9476818165716695e-49	3.4957346928103354e-60	1.4368520074560832e-10	4.9916828590379196e-15	0.00004512430391868032	-4.488122254016445e-20	3.6850744653917135e-14	4.363214778384454e-14	3.5348821726057833e-13	5.601205585143437e-15
9500000	0.004977437704133178	1.9476818165716695e-49	3.4957346928103354e-60	1.4368520074560832e-10	4.9916828590379196e-15	0.00004512430391868032	-4.47091461334664e-20	3.6850744653917135e-14	4.363214778384454e-14	3.5348821726057833e-13	5.601205585143437e-15
9600000	0.004977437704133178	1.9476818165716695e-49	3.4957346928103354e-60	1.4368520074560832e-10	4.9916828590379196e-15	0.00004512430391868032	-4.4537069726768343e-20	3.6850744653917135e-14	4.363214778384454e-14	3.5348821726057833e-13	5.601205585143437e-15
9700000	0.004977437704133178	1.9476818165716695e-49	3.4957346928103354e-60	1.4368520074560832e-10	4.9916828590379196e-15	0.00004512430391868032	-4.4364993320070287e-20	3.6850744653917135e-14	4.363214778384454e-14	3.5348821726057833e-13	5.601205585143437e-15
9800000	0.004977437704133178	1.9476818165716695e-49	3.4957346928103354e-60	1.4368520074560832e-10	4.9916828590379196e-15	0.00004512430391868032	-4.4192916913372236e-20	3.6850744653917135e-14	4.363214778384454e-14	3.5348821726057833e-13	5.601205585143437e-15
9900000	0.004977437704133178	1.9476818165716695e-49	3.4957346928103354e-60	1.4368520074560832e-10	4.9916828590379196e-15	0.00004512430391868032	-4.402084050667418e-20	3.6850744653917135e-14	4.363214778384454e-14	3.5348821726057833e-13	5.601205585143437e-15
10000000	0.004977437704133178	1.9476818165716695e-49	3.4957346928103354e-60	1.4368520074560832e-10	4.99168285903792e-15	0.00004512430391868032	-4.384876409997612e-20	3.6850744653917135e-14	4.363214778384454e-14	3.5348821726057833e-13	5.601205585143437e-15
10100000	0.004977437704133178	1.9476818165716695e-49	3.4957346928103354e-60	1.4368520074560832e-10	4.99168285903792e-15	0.00004512430391868032	-4.3676687693278066e-20	3.6850744653917135e-14	4.363214778384454e-14	3.5348821726057833e-13	5.601205585143437e-15
10200000	0.004977437704133178	1.9476818165716695e-49	3.4957346928103354e-60	1.4368520074560832e-10	4.99168285903792e-15	0.00004512430391868032	-4.350461128658001e-20	3.6850744653917135e-14	4.363214778384454e-14	3.5348821726057833e-13	5.601205585143437e-15
10300000	0.004977437704133178	1.9476818165716695e-49	3.4957346928103354e-60	1.4368520074560832e-10	4.99168285903792e-15	0.00004512430391868032	-4.333253487988196e-20	3.6850744653917135e-14	4.363214778384454e-14	3.5348821726057833e-13	5.601205585143437e-15
10400000	0.004977437704133178	1.94768181657167e-49	3.4957346928103354e-60	1.4368520074560832e-10	4.99168285903792e-15	0.00004512430391868032	-4.31604584731839e-20	3.6850744653917135e-14	4.363214778384454e-14	3.5348821726057833e-13	5.601205585143437e-15
10500000	0.004977437704133178	1.94768181657167e-49	3.4957346928103354e-60	1.4368520074560832e-10	4.99168285903792e-15	0.00004512430391868032	-4.2988382066485845e-20	3.6850744653917135e-14	4.363214778384454e-14	3.5348821726057833e-13	5.601205585143437e-15
10600000	0.004977437704133178	1.94768181657167e-49	3.4957346928103354e-60	1.4368520074560832e-10	4.99168285903792e-15	0.00004512430391868032	-4.2816305659787794e-20	3.6850744653917135e-14	4.363214778384454e-14	3.5348821726057833e-13	5.601205585143437e-15
10700000	0.004977437704133178	1.94768181657167e-49	3.4957346928103354e-60	1.4368520074560832e-10	4.99168285903792e-15	0.00004512430391868032	-4.264422925308974e-20	3.6850744653917135e-14	4.363214778384454e-14	3.5348821726057833e-13	5.601205585143437e-15
10800000	0.004977437704133178	1.94768181657167e-49	3.4957346928103354e-60	1.4368520074560832e-10	4.99168285903792e-15	0.00004512430391868032	-4.247215284639168e-20	3.6850744653917135e-14	4.363214778384454e-14	3.5348821726057833e-13	5.601205585143437e-15
10900000	0.004977437704133178	1.94768181657167e-49	3.4957346928103354e-60	1.4368520074560832e-10	4.99168285903792e-15	0.00004512430391868032	-4.2300076439693624e-20	3.6850744653917135e-14	4.363214778384454e-14	3.5348821726057833e-13	5.601205585143437e-15
11000000	0.004977437704133178	1.94768181657167e-49	3.4957346928103354e-60	1.4368520074560832e-10	4.99168285903792e-15	0.00004512430391868032	-4.212800003299557e-20	3.685074465391714e-14	4.363214778384454e-14	3.5348821726057833e-13	5.601205585143437e-15
11100000	0.004977437704133178	1.94768181657167e-49	3.495734692810336e-60	1.4368520074560832e-10	4.99168285903792e-15	0.00004512430391868032	-4.1955923626297517e-20	3.685074465391714e-14	4.363214778384454e-14	3.5348821726057833e-13	5.601205585143437e-15
11200000	0.004977437704133178	1.94768181657167e-49	3.495734692810336e-60	1.4368520074560832e-10	4.99168285903792e-15	0.00004512430391868032	-4.178384721959946e-20	3.685074465391714e-14	4.363214778384454e-14	3.5348821726057833e-13	5.601205585143437e-15
11300000	0.004977437704133178	1.9476818165716703e-49	3.495734692810336e-60	1.4368520074560832e-10	4.99168285903792e-15	0.00004512430391868032	-4.1611770812901403e-20	3.685074465391714e-14	4.363214778384454e-14	3.5348821726057833e-13	5.601205585143437e-15
11400000	0.004977437704133178	1.9476818165716703e-49	3.495734692810336e-60	1.4368520074560832e-10	4.99168285903792e-15	0.00004512430391868032	-4.143969440620335e-20	3.685074465391714e-14	4.363214778384454e-14	3.5348821726057833e-13	5.601205585143437e-15
11500000	0.004977437704133178	1.9476818165716703e-49	3.495734692810336e-60	1.4368520074560832e-10	4.99168285903792e-15	0.00004512430391868032	-4.1267617999505296e-20	3.685074465391714e-14	4.363214778384454e-14	3.5348821726057833e-13	5.601205585143437e-15
11600000	0.004977437704133178	1.9476818165716703e-49	3.495734692810336e-60	1.4368520074560832e-10	4.99168285903792e-15	0.00004512430391868032	-4.109554159280724e-20	3.685074465391714e-14	4.363214778384454e-14	3.5348821726057833e-13	5.601205585143437e-15
11700000	0.004977437704133178	1.9476818165716703e-49	3.495734692810336e-60	1.4368520074560832e-10	4.99168285903792e-15	0.00004512430391868032	-4.092346518610918e-20	3.685074465391714e-14	4.363214778384454e-14	3.5348821726057833e-13	5.601205585143437e-15
11800000	0.004977437704133178	1.9476818165716703e-49	3.495734692810336e-60	1.4368520074560832e-10	4.99168285903792e-15	0.00004512430391868032	-4.0751388779411126e-20	3.685074465391714e-14	4.363214778384454e-14	3.5348821726057833e-13	5.601205585143437e-15
11900000	0.004977437704133178	1.9476818165716703e-49	3.495734692810336e-60	1.4368520074560832e-10	4.99168285903792e-15	0.00004512430391868032	-4.0579312372713075e-20	3.685074465391714e-14	4.363214778384454e-14	3.5348821726057833e-13	5.601205585143437e-15
12000000	0.004977437704133178	1.9476818165716703e-49	3.495734692810336e-60	1.4368520074560832e-10	4.99168285903792e-15	0.00004512430391868032	-4.040723596601502e-20	3.685074465391714e-14	4.363214778384454e-14	3.5348821726057833e-13	5.601205585143437e-15
12100000	0.004977437704133178	1.9476818165716703e-49	3.495734692810336e-60	1.4368520074560832e-10	4.99168285903792e-15	0.00004512430391868032	-4.023515955931696e-20	3.685074465391714e-14	4.363214778384454e-14	3.5348821726057833e-13	5.601205585143437e-15
12200000	0.004977437704133178	1.9476818165716707e-49	3.495734692810336e-60	1.4368520074560832e-10	4.99168285903792e-15	0.00004512430391868032	-4.006308315261891e-20	3.685074465391714e-14	4.363214778384454e-14	3.5348821726057833e-13	5.601205585143437e-15
12300000	0.004977437704133178	1.9476818165716707e-49	3.495734692810336e-60	1.4368520074560832e-10	4.99168285903792e-15	0.00004512430391868032	-3.9891006745920854e-20	3.685074465391714e-14	4.363214778384454e-14	3.5348821726057833e-13	5.601205585143437e-15
12400000	0.004977437704133178	1.9476818165716707e-49	3.495734692810336e-60	1.4368520074560832e-10	4.99168285903792e-15	0.00004512430391868032	-3.97189303392228e-20	3.685074465391714e-14	4.363214778384454e-14	3.5348821726057833e-13	5.601205585143437e-15
12500000	0.004977437704133178	1.9476818165716707e-49	3.495734692810336e-60	1.4368520074560832e-10	4.99168285903792e-15	0.00004512430391868032	-3.954685393252474e-20	3.685074465391714e-14	4.363214778384454e-14	3.5348821726057833e-13	5.601205585143437e-15
12600000	0.004977437704133178	1.9476818165716707e-49	3.495734692810336e-60	1.4368520074560832e-10	4.99168285903792e-15	0.00004512430391868032	-3.9374777525826684e-20	3.685074465391714e-14	4.363214778384454e-14	3.5348821726057833e-13	5.601205585143437e-15
12700000	0.004977437704133178	1.9476818165716707e-49	3.495734692810336e-60	1.4368520074560832e-10	4.99168285903792e-15	0.00004512430391868032	-3.9202701119128633e-20	3.685074465391714e-14	4.363214778384454e-14	3.5348821726057833e-13	5.601205585143437e-15
12800000	0.004977437704133178	1.9476818165716707e-49	3.495734692810336e-60	1.4368520074560832e-10	4.99168285903792e-15	0.00004512430391868032	-3.9030624712430577e-20	3.685074465391714e-14	4.363214778384454e-14	3.5348821726057833e-13	5.601205585143437e-15
12900000	0.004977437704133178	1.9476818165716707e-49	3.495734692810336e-60	1.4368520074560832e-10	4.99168285903792e-15	0.00004512430391868032	-3.885854830573252e-20	3.685074465391714e-14	4.363214778384454e-14	3.5348821726057833e-13	5.601205585143437e-15
13000000	0.004977437704133178	1.9476818165716707e-49	3.4957346928103366e-60	1.4368520074560832e-10	4.99168285903792e-15	0.00004512430391868032	-3.868647189903447e-20	3.685074465391714e-14	4.363214778384454e-14	3.5348821726057833e-13	5.601205585143437e-15
13100000	0.004977437704133178	1.9476818165716707e-49	3.4957346928103366e-60	1.4368520074560832e-10	4.99168285903792e-15	0.00004512430391868032	-3.851439549233641e-20	3.685074465391714e-14	4.363214778384454e-14	3.5348821726057833e-13	5.601205585143437e-15
13200000	0.004977437704133178	1.9476818165716707e-49	3.4957346928103366e-60	1.4368520074560832e-10	4.99168285903792e-15	0.00004512430391868032	-3.8342319085638356e-20	3.685074465391714e-14	4.363214778384454e-14	3.5348821726057833e-13	5.601205585143437e-15
13300000	0.004977437704133178	1.9476818165716707e-49	3.4957346928103366e-60	1.4368520074560832e-10	4.99168285903792e-15	0.00004512430391868032	-3.81702426789403e-20	3.685074465391714e-14	4.363214778384454e-14	3.5348821726057833e-13	5.601205585143437e-15
13400000	0.004977437704133178	1.947681816571671e-49	3.4957346928103366e-60	1.4368520074560832e-10	4.99168285903792e-15	0.00004512430391868032	-3.799816627224224e-20	3.685074465391714e-14	4.363214778384454e-14	3.5348821726057833e-13	5.601205585143437e-15
13500000	0.004977437704133178	1.947681816571671e-49	3.4957346928103366e-60	1.4368520074560832e-10	4.99168285903792e-15	0.00004512430391868032	-3.782608986554419e-20	3.685074465391714e-14	4.363214778384454e-14	3.5348821726057833e-13	5.601205585143437e-15
13600000	0.004977437704133178	1.947681816571671e-49	3.4957346928103366e-60	1.4368520074560832e-10	4.99168285903792e-15	0.00004512430391868032	-3.7654013458846135e-20	3.685074465391714e-14	4.363214778384454e-14	3.5348821726057833e-13	5.601205585143437e-15
13700000	0.004977437704133178	1.947681816571671e-49	3.4957346928103366e-60	1.4368520074560832e-10	4.99168285903792e-15	0.00004512430391868032	-3.748193705214808e-20	3.685074465391714e-14	4.363214778384454e-14	3.5348821726057833e-13	5.601205585143437e-15
13800000	0.004977437704133178	1.947681816571671e-49	3.4957346928103366e-60	1.4368520074560832e-10	4.99168285903792e-15	0.00004512430391868032	-3.730986064545002e-20	3.685074465391714e-14	4.363214778384454e-14	3.5348821726057833e-13	5.601205585143437e-15
13900000	0.004977437704133178	1.947681816571671e-49	3.4957346928103366e-60	1.4368520074560832e-10	4.99168285903792e-15	0.00004512430391868032	-3.713778423875197e-20	3.685074465391714e-14	4.363214778384454e-14	3.5348821726057833e-13	5.601205585143437e-15
14000000	0.004977437704133178	1.947681816571671e-49	3.4957346928103366e-60	1.4368520074560832e-10	4.99168285903792e-15	0.00004512430391868032	-3.6965707832053914e-20	3.685074465391714e-14	4.363214778384454e-14	3.5348821726057833e-13	5.601205585143437e-15
14100000	0.004977437704133178	1.947681816571671e-49	3.4957346928103366e-60	1.4368520074560832e-10	4.99168285903792e-15	0.00004512430391868032	-3.679363142535586e-20	3.685074465391714e-14	4.363214778384454e-14	3.5348821726057833e-13	5.601205585143437e-15
14200000	0.004977437704133178	1.947681816571671e-49	3.4957346928103366e-60	1.4368520074560832e-10	4.99168285903792e-15	0.00004512430391868032	-3.66215550186578e-20	3.685074465391714e-14	4.363214778384454e-14	3.5348821726057833e-13	5.601205585143437e-15
14300000	0.004977437704133178	1.947681816571671e-49	3.4957346928103366e-60	1.4368520074560832e-10	4.99168285903792e-15	0.00004512430391868032	-3.644947861195975e-20	3.685074465391714e-14	4.363214778384454e-14	3.5348821726057833e-13	5.601205585143437e-15
14400000	0.004977437704133178	1.947681816571671e-49	3.4957346928103366e-60	1.4368520074560832e-10	4.99168285903792e-15	0.00004512430391868032	-3.6277402205261693e-20	3.685074465391714e-14	4.363214778384454e-14	3.5348821726057833e-13	5.601205585143437e-15
14500000	0.004977437704133178	1.947681816571671e-49	3.4957346928103366e-60	1.4368520074560832e-10	4.99168285903792e-15	0.00004512430391868032	-3.6105325798563637e-20	3.685074465391714e-14	4.363214778384454e-14	3.5348821726057833e-13	5.601205585143437e-15
14600000	0.004977437704133178	1.947681816571671e-49	3.4957346928103366e-60	1.4368520074560832e-10	4.99168285903792e-15	0.00004512430391868032	-3.5933249391865586e-20	3.685074465391714e-14	4.363214778384454e-14	3.5348821726057833e-13	5.601205585143437e-15
14700000	0.004977437704133178	1.947681816571671e-49	3.4957346928103366e-60	1.4368520074560832e-10	4.99168285903792e-15	0.00004512430391868032	-3.5761172985167523e-20	3.685074465391714e-14	4.363214778384454e-14	3.5348821726057833e-13	5.601205585143437e-15
14800000	0.004977437704133178	1.947681816571671e-49	3.4957346928103366e-60	1.4368520074560832e-10	4.99168285903792e-15	0.00004512430391868032	-3.558909657846947e-20	3.685074465391714e-14	4.363214778384454e-14	3.5348821726057833e-13	5.601205585143437e-15
14900000	0.004977437704133178	1.947681816571671e-49	3.4957346928103366e-60	1.4368520074560832e-10	4.99168285903792e-15	0.00004512430391868032	-3.5417020171771416e-20	3.685074465391714e-14	4.363214778384454e-14	3.5348821726057833e-13	5.601205585143437e-15
15000000	0.004977437704133178	1.947681816571671e-49	3.4957346928103366e-60	1.4368520074560832e-10	4.99168285903792e-15	0.00004512430391868032	-3.524494376507336e-20	3.685074465391714e-14	4.363214778384454e-14	3.5348821726057833e-13	5.601205585143437e-15
15100000	0.004977437704133178	1.947681816571671e-49	3.4957346928103366e-60	1.4368520074560832e-10	4.99168285903792e-15	0.00004512430391868032	-3.507286735837531e-20	3.685074465391714e-14	4.363214778384454e-14	3.5348821726057833e-13	5.601205585143437e-15
15200000	0.004977437704133178	1.947681816571671e-49	3.4957346928103366e-60	1.4368520074560832e-10	4.99168285903792e-15	0.00004512430391868032	-3.490079095167725e-20	3.685074465391714e-14	4.363214778384454e-14	3.5348821726057833e-13	5.601205585143437e-15
15300000	0.004977437704133178	1.947681816571671e-49	3.4957346928103366e-60	1.4368520074560832e-10	4.99168285903792e-15	0.00004512430391868032	-3.4728714544979195e-20	3.685074465391714e-14	4.363214778384454e-14	3.5348821726057833e-13	5.601205585143437e-15
15400000	0.004977437704133178	1.947681816571671e-49	3.4957346928103366e-60	1.4368520074560832e-10	4.99168285903792e-15	0.00004512430391868032	-3.4556638138281144e-20	3.685074465391714e-14	4.363214778384454e-14	3.5348821726057833e-13	5.601205585143437e-15
15500000	0.004977437704133178	1.947681816571671e-49	3.4957346928103366e-60	1.4368520074560832e-10	4.99168285903792e-15	0.00004512430391868032	-3.438456173158309e-20	3.685074465391714e-14	4.363214778384454e-14	3.5348821726057833e-13	5.601205585143437e-15
15600000	0.004977437704133178	1.947681816571671e-49	3.4957346928103366e-60	1.4368520074560832e-10	4.99168285903792e-15	0.00004512430391868032	-3.421248532488503e-20	3.685074465391714e-14	4.363214778384454e-14	3.5348821726057833e-13	5.601205585143437e-15
15700000	0.004977437704133178	1.947681816571671e-49	3.4957346928103366e-60	1.4368520074560832e-10	4.99168285903792e-15	0.00004512430391868032	-3.404040891818698e-20	3.685074465391714e-14	4.363214778384454e-14	3.5348821726057833e-13	5.601205585143437e-15
15800000	0.004977437704133178	1.947681816571671e-49	3.4957346928103366e-60	1.4368520074560832e-10	4.99168285903792e-15	0.00004512430391868032	-3.386833251148892e-20	3.685074465391714e-14	4.363214778384454e-14	3.5348821726057833e-13	5.601205585143437e-15
15900000	0.004977437704133178	1.947681816571671e-49	3.4957346928103366e-60	1.4368520074560832e-10	4.99168285903792e-15	0.00004512430391868032	-3.3696256104790867e-20	3.685074465391714e-14	4.363214778384454e-14	3.5348821726057833e-13	5.601205585143437e-15
16000000	0.004977437704133178	1.947681816571671e-49	3.4957346928103366e-60	1.4368520074560832e-10	4.99168285903792e-15	0.00004512430391868032	-3.352417969809281e-20	3.685074465391714e-14	4.363214778384454e-14	3.5348821726057833e-13	5.601205585143437e-15
16100000	0.004977437704133178	1.947681816571671e-49	3.4957346928103366e-60	1.4368520074560832e-10	4.99168285903792e-15	0.00004512430391868032	-3.3352103291394753e-20	3.685074465391714e-14	4.363214778384454e-14	3.5348821726057833e-13	5.601205585143437e-15
16200000	0.004977437704133178	1.947681816571671e-49	3.4957346928103366e-60	1.4368520074560832e-10	4.99168285903792e-15	0.00004512430391868032	-3.31800268846967e-20	3.685074465391714e-14	4.363214778384454e-14	3.5348821726057833e-13	5.601205585143437e-15
16300000	0.004977437704133178	1.947681816571671e-49	3.4957346928103366e-60	1.4368520074560832e-10	4.99168285903792e-15	0.00004512430391868032	-3.3007950477998646e-20	3.685074465391714e-14	4.363214778384454e-14	3.5348821726057833e-13	5.601205585143437e-15
16400000	0.004977437704133178	1.947681816571671e-49	3.4957346928103366e-60	1.4368520074560832e-10	4.99168285903792e-15	0.00004512430391868032	-3.283587407130059e-20	3.685074465391714e-14	4.363214778384454e-14	3.5348821726057833e-13	5.601205585143437e-15
16500000	0.004977437704133178	1.947681816571671e-49	3.4957346928103366e-60	1.4368520074560832e-10	4.99168285903792e-15	0.00004512430391868032	-3.266379766460253e-20	3.685074465391714e-14	4.363214778384454e-14	3.5348821726057833e-13	5.601205585143437e-15
16600000	0.004977437704133178	1.947681816571671e-49	3.4957346928103366e-60	1.4368520074560832e-10	4.99168285903792e-15	0.00004512430391868032	-3.2491721257904476e-20	3.685074465391714e-14	4.363214778384454e-14	3.5348821726057833e-13	5.601205585143437e-15
16700000	0.004977437704133178	1.947681816571671e-49	3.4957346928103366e-60	1.4368520074560832e-10	4.99168285903792e-15	0.00004512430391868032	-3.2319644851206425e-20	3.685074465391714e-14	4.363214778384454e-14	3.5348821726057833e-13	5.601205585143437e-15
16800000	0.004977437704133178	1.947681816571671e-49	3.4957346928103366e-60	1.4368520074560832e-10	4.99168285903792e-15	0.00004512430391868032	-3.214756844450837e-20	3.685074465391714e-14	4.363214778384454e-14	3.5348821726057833e-13	5.601205585143437e-15
16900000	0.004977437704133178	1.947681816571671e-49	3.4957346928103366e-60	1.4368520074560832e-10	4.99168285903792e-15	0.00004512430391868032	-3.197549203781031e-20	3.685074465391714e-14	4.363214778384454e-14	3.5348821726057833e-13	5.601205585143437e-15
17000000	0.004977437704133178	1.947681816571671e-49	3.4957346928103366e-60	1.4368520074560832e-10	4.99168285903792e-15	0.00004512430391868032	-3.180341563111226e-20	3.685074465391714e-14	4.363214778384454e-14	3.5348821726057833e-13	5.601205585143437e-15
17100000	0.004977437704133178	1.947681816571671e-49	3.4957346928103366e-60	1.4368520074560832e-10	4.99168285903792e-15	0.00004512430391868032	-3.1631339224414204e-20	3.685074465391714e-14	4.363214778384454e-14	3.5348821726057833e-13	5.601205585143437e-15
17200000	0.004977437704133178	1.947681816571671e-49	3.4957346928103366e-60	1.4368520074560832e-10	4.99168285903792e-15	0.00004512430391868032	-3.145926281771615e-20	3.685074465391714e-14	4.363214778384454e-14	3.5348821726057833e-13	5.601205585143437e-15
17300000	0.004977437704133178	1.947681816571671e-49	3.4957346928103366e-60	1.4368520074560832e-10	4.99168285903792e-15	0.00004512430391868032	-3.1287186411018097e-20	3.685074465391714e-14	4.363214778384454e-14	3.5348821726057833e-13	5.601205585143437e-15
17400000	0.004977437704133178	1.947681816571671e-49	3.4957346928103366e-60	1.4368520074560832e-10	4.99168285903792e-15	0.00004512430391868032	-3.111511000432004e-20	3.685074465391714e-14	4.363214778384454e-14	3.5348821726057833e-13	5.601205585143437e-15
17500000	0.004977437704133178	1.947681816571671e-49	3.4957346928103366e-60	1.4368520074560832e-10	4.99168285903792e-15	0.00004512430391868032	-3.0943033597621983e-20	3.685074465391714e-14	4.363214778384454e-14	3.5348821726057833e-13	5.601205585143437e-15
17600000	0.004977437704133178	1.947681816571671e-49	3.4957346928103366e-60	1.4368520074560832e-10	4.99168285903792e-15	0.00004512430391868032	-3.0770957190923927e-20	3.685074465391714e-14	4.363214778384454e-14	3.5348821726057833e-13	5.601205585143437e-15
17700000	0.004977437704133178	1.947681816571671e-49	3.4957346928103366e-60	1.4368520074560832e-10	4.99168285903792e-15	0.00004512430391868032	-3.059888078422587e-20	3.685074465391714e-14	4.363214778384454e-14	3.5348821726057833e-13	5.601205585143437e-15
17800000	0.004977437704133178	1.947681816571671e-49	3.4957346928103366e-60	1.4368520074560832e-10	4.99168285903792e-15	0.00004512430391868032	-3.042680437752782e-20	3.685074465391714e-14	4.363214778384454e-14	3.5348821726057833e-13	5.601205585143437e-15
17900000	0.004977437704133178	1.947681816571671e-49	3.4957346928103366e-60	1.4368520074560832e-10	4.99168285903792e-15	0.00004512430391868032	-3.025472797082976e-20	3.685074465391714e-14	4.363214778384454e-14	3.5348821726057833e-13	5.601205585143437e-15
18000000	0.004977437704133178	1.947681816571671e-49	3.4957346928103366e-60	1.4368520074560832e-10	4.99168285903792e-15	0.00004512430391868032	-3.0082651564131706e-20	3.685074465391714e-14	4.363214778384454e-14	3.5348821726057833e-13	5.601205585143437e-15
18100000	0.004977437704133178	1.947681816571671e-49	3.4957346928103366e-60	1.4368520074560832e-10	4.99168285903792e-15	0.00004512430391868032	-2.9910575157433655e-20	3.685074465391714e-14	4.363214778384454e-14	3.5348821726057833e-13	5.601205585143437e-15
18200000	0.004977437704133178	1.947681816571671e-49	3.4957346928103366e-60	1.4368520074560832e-10	4.99168285903792e-15	0.00004512430391868032	-2.97384987507356e-20	3.685074465391714e-14	4.363214778384454e-14	3.5348821726057833e-13	5.601205585143437e-15
18300000	0.004977437704133178	1.947681816571671e-49	3.4957346928103366e-60	1.4368520074560832e-10	4.99168285903792e-15	0.00004512430391868032	-2.956642234403754e-20	3.685074465391714e-14	4.363214778384454e-14	3.5348821726057833e-13	5.601205585143437e-15
18400000	0.004977437704133178	1.947681816571671e-49	3.4957346928103366e-60	1.4368520074560832e-10	4.99168285903792e-15	0.00004512430391868032	-2.9394345937339485e-20	3.685074465391714e-14	4.363214778384454e-14	3.5348821726057833e-13	5.601205585143437e-15
18500000	0.004977437704133178	1.9476818165716707e-49	3.4957346928103366e-60	1.4368520074560832e-10	4.99168285903792e-15	0.00004512430391868032	-2.922226953064143e-20	3.685074465391714e-14	4.363214778384454e-14	3.5348821726057833e-13	5.601205585143437e-15
18600000	0.004977437704133178	1.9476818165716707e-49	3.4957346928103366e-60	1.4368520074560832e-10	4.99168285903792e-15	0.00004512430391868032	-2.905019312394338e-20	3.685074465391714e-14	4.363214778384454e-14	3.5348821726057833e-13	5.601205585143437e-15
18700000	0.004977437704133178	1.9476818165716707e-49	3.4957346928103366e-60	1.4368520074560832e-10	4.99168285903792e-15	0.00004512430391868032	-2.887811671724532e-20	3.685074465391714e-14	4.363214778384454e-14	3.5348821726057833e-13	5.601205585143437e-15
18800000	0.004977437704133178	1.9476818165716707e-49	3.4957346928103366e-60	1.4368520074560832e-10	4.99168285903792e-15	0.00004512430391868032	-2.8706040310547264e-20	3.685074465391714e-14	4.363214778384454e-14	3.5348821726057833e-13	5.601205585143437e-15
18900000	0.004977437704133178	1.9476818165716707e-49	3.4957346928103366e-60	1.4368520074560832e-10	4.99168285903792e-15	0.00004512430391868032	-2.8533963903849213e-20	3.685074465391714e-14	4.363214778384454e-14	3.5348821726057833e-13	5.601205585143437e-15
19000000	0.004977437704133178	1.9476818165716707e-49	3.4957346928103366e-60	1.4368520074560832e-10	4.99168285903792e-15	0.00004512430391868032	-2.8361887497151157e-20	3.685074465391714e-14	4.363214778384454e-14	3.5348821726057833e-13	5.601205585143437e-15
19100000	0.004977437704133178	1.9476818165716707e-49	3.4957346928103366e-60	1.4368520074560832e-10	4.99168285903792e-15	0.00004512430391868032	-2.81898110904531e-20	3.685074465391714e-14	4.363214778384454e-14	3.5348821726057833e-13	5.601205585143437e-15
19200000	0.004977437704133178	1.9476818165716707e-49	3.4957346928103366e-60	1.4368520074560832e-10	4.99168285903792e-15	0.00004512430391868032	-2.801773468375505e-20	3.685074465391714e-14	4.363214778384454e-14	3.5348821726057833e-13	5.601205585143437e-15
19300000	0.004977437704133178	1.9476818165716707e-49	3.4957346928103366e-60	1.4368520074560832e-10	4.99168285903792e-15	0.00004512430391868032	-2.784565827705699e-20	3.685074465391714e-14	4.363214778384454e-14	3.5348821726057833e-13	5.601205585143437e-15
19400000	0.004977437704133178	1.9476818165716707e-49	3.4957346928103366e-60	1.4368520074560832e-10	4.99168285903792e-15	0.00004512430391868032	-2.7673581870358936e-20	3.685074465391714e-14	4.363214778384454e-14	3.5348821726057833e-13	5.601205585143437e-15
19500000	0.004977437704133178	1.9476818165716707e-49	3.495734692810336e-60	1.4368520074560832e-10	4.99168285903792e-15	0.00004512430391868032	-2.750150546366088e-20	3.685074465391714e-14	4.363214778384454e-14	3.5348821726057833e-13	5.601205585143437e-15
19600000	0.004977437704133178	1.9476818165716707e-49	3.495734692810336e-60	1.4368520074560832e-10	4.99168285903792e-15	0.00004512430391868032	-2.732942905696282e-20	3.685074465391714e-14	4.363214778384454e-14	3.5348821726057833e-13	5.601205585143437e-15
19700000	0.004977437704133178	1.9476818165716707e-49	3.495734692810336e-60	1.4368520074560832e-10	4.99168285903792e-15	0.00004512430391868032	-2.715735265026477e-20	3.685074465391714e-14	4.363214778384454e-14	3.5348821726057833e-13	5.601205585143437e-15
19800000	0.004977437704133178	1.9476818165716707e-49	3.495734692810336e-60	1.4368520074560832e-10	4.99168285903792e-15	0.00004512430391868032	-2.6985276243566715e-20	3.685074465391714e-14	4.363214778384454e-14	3.5348821726057833e-13	5.601205585143437e-15
19900000	0.004977437704133178	1.9476818165716707e-49	3.495734692810336e-60	1.4368520074560832e-10	4.99168285903792e-15	0.00004512430391868032	-2.6813199836868658e-20	3.685074465391714e-14	4.363214778384454e-14	3.5348821726057833e-13	5.601205585143437e-15
20000000	0.004977437704133178	1.9476818165716707e-49	3.495734692810336e-60	1.4368520074560832e-10	4.99168285903792e-15	0.00004512430391868032	-2.6641123430170605e-20	3.685074465391714e-14	4.363214778384454e-14	3.5348821726057833e-13	5.601205585143437e-15
20100000	0.004977437704133178	1.9476818165716707e-49	3.495734692810336e-60	1.4368520074560832e-10	4.99168285903792e-15	0.00004512430391868032	-2.646904702347255e-20	3.685074465391714e-14	4.363214778384454e-14	3.5348821726057833e-13	5.601205585143437e-15
20200000	0.004977437704133178	1.9476818165716707e-49	3.495734692810336e-60	1.4368520074560832e-10	4.99168285903792e-15	0.00004512430391868032	-2.6296970616774494e-20	3.685074465391714e-14	4.363214778384454e-14	3.5348821726057833e-13	5.601205585143437e-15
20300000	0.004977437704133178	1.9476818165716707e-49	3.495734692810336e-60	1.4368520074560832e-10	4.99168285903792e-15	0.00004512430391868032	-2.6124894210076438e-20	3.685074465391714e-14	4.363214778384454e-14	3.5348821726057833e-13	5.601205585143437e-15
20400000	0.004977437704133178	1.9476818165716707e-49	3.495734692810336e-60	1.4368520074560832e-10	4.99168285903792e-15	0.00004512430391868032	-2.5952817803378384e-20	3.685074465391714e-14	4.363214778384454e-14	3.5348821726057833e-13	5.601205585143437e-15
20500000	0.004977437704133178	1.9476818165716707e-49	3.495734692810336e-60	1.4368520074560834e-10	4.99168285903792e-15	0.00004512430391868032	-2.578074139668033e-20	3.685074465391714e-14	4.363214778384454e-14	3.5348821726057833e-13	5.601205585143437e-15
20600000	0.004977437704133178	1.9476818165716707e-49	3.495734692810336e-60	1.4368520074560834e-10	4.99168285903792e-15	0.00004512430391868032	-2.5608664989982273e-20	3.685074465391714e-14	4.363214778384454e-14	3.5348821726057833e-13	5.601205585143437e-15
20700000	0.004977437704133178	1.9476818165716703e-49	3.495734692810336e-60	1.4368520074560834e-10	4.99168285903792e-15	0.00004512430391868032	-2.543658858328422e-20	3.685074465391714e-14	4.363214778384454e-14	3.5348821726057833e-13	5.601205585143437e-15
20800000	0.004977437704133178	1.9476818165716703e-49	3.495734692810336e-60	1.4368520074560834e-10	4.99168285903792e-15	0.00004512430391868032	-2.5264512176586163e-20	3.685074465391714e-14	4.363214778384454e-14	3.5348821726057833e-13	5.601205585143437e-15
20900000	0.004977437704133178	1.9476818165716703e-49	3.495734692810336e-60	1.4368520074560834e-10	4.9916828590379196e-15	0.00004512430391868032	-2.509243576988811e-20	3.685074465391714e-14	4.363214778384454e-14	3.5348821726057833e-13	5.601205585143437e-15
21000000	0.004977437704133178	1.9476818165716703e-49	3.495734692810336e-60	1.4368520074560834e-10	4.9916828590379196e-15	0.00004512430391868032	-2.4920359363190053e-20	3.685074465391714e-14	4.363214778384454e-14	3.5348821726057833e-13	5.601205585143437e-15
21100000	0.004977437704133178	1.9476818165716703e-49	3.495734692810336e-60	1.4368520074560834e-10	4.9916828590379196e-15	0.00004512430391868032	-2.4748282956492e-20	3.685074465391714e-14	4.363214778384454e-14	3.5348821726057833e-13	5.601205585143437e-15
21200000	0.004977437704133178	1.9476818165716703e-49	3.495734692810336e-60	1.4368520074560834e-10	4.9916828590379196e-15	0.00004512430391868032	-2.4576206549793942e-20	3.685074465391714e-14	4.363214778384454e-14	3.5348821726057833e-13	5.601205585143438e-15
21300000	0.004977437704133178	1.9476818165716703e-49	3.495734692810336e-60	1.4368520074560834e-10	4.9916828590379196e-15	0.00004512430391868032	-2.4404130143095888e-20	3.685074465391714e-14	4.363214778384454e-14	3.5348821726057833e-13	5.601205585143438e-15
21400000	0.004977437704133178	1.9476818165716703e-49	3.495734692810336e-60	1.4368520074560834e-10	4.9916828590379196e-15	0.00004512430391868032	-2.4232053736397832e-20	3.685074465391714e-14	4.363214778384454e-14	3.5348821726057833e-13	5.601205585143438e-15
21500000	0.004977437704133178	1.9476818165716703e-49	3.495734692810336e-60	1.4368520074560834e-10	4.9916828590379196e-15	0.00004512430391868032	-2.4059977329699778e-20	3.685074465391714e-14	4.363214778384454e-14	3.5348821726057833e-13	5.601205585143438e-15
21600000	0.004977437704133178	1.9476818165716703e-49	3.495734692810336e-60	1.4368520074560834e-10	4.9916828590379196e-15	0.00004512430391868032	-2.388790092300172e-20	3.685074465391714e-14	4.363214778384454e-14	3.5348821726057833e-13	5.601205585143438e-15
21700000	0.004977437704133178	1.9476818165716703e-49	3.495734692810336e-60	1.4368520074560834e-10	4.9916828590379196e-15	0.00004512430391868032	-2.3715824516303668e-20	3.685074465391714e-14	4.363214778384454e-14	3.5348821726057833e-13	5.601205585143438e-15
21800000	0.004977437704133178	1.9476818165716703e-49	3.495734692810336e-60	1.4368520074560834e-10	4.9916828590379196e-15	0.00004512430391868032	-2.354374810960561e-20	3.685074465391714e-14	4.363214778384454e-14	3.5348821726057833e-13	5.601205585143438e-15
21900000	0.004977437704133178	1.9476818165716703e-49	3.495734692810336e-60	1.4368520074560834e-10	4.9916828590379196e-15	0.00004512430391868032	-2.3371671702907557e-20	3.685074465391714e-14	4.363214778384454e-14	3.5348821726057833e-13	5.601205585143438e-15
22000000	0.004977437704133178	1.9476818165716703e-49	3.495734692810336e-60	1.4368520074560834e-10	4.9916828590379196e-15	0.00004512430391868032	-2.3199595296209503e-20	3.685074465391714e-14	4.363214778384454e-14	3.5348821726057833e-13	5.601205585143438e-15
22100000	0.004977437704133178	1.9476818165716703e-49	3.495734692810336e-60	1.4368520074560834e-10	4.9916828590379196e-15	0.00004512430391868032	-2.3027518889511447e-20	3.685074465391714e-14	4.363214778384454e-14	3.5348821726057833e-13	5.601205585143438e-15
22200000	0.004977437704133178	1.9476818165716703e-49	3.495734692810336e-60	1.4368520074560834e-10	4.9916828590379196e-15	0.00004512430391868032	-2.285544248281339e-20	3.685074465391714e-14	4.363214778384454e-14	3.5348821726057833e-13	5.601205585143438e-15
22300000	0.004977437704133178	1.9476818165716703e-49	3.495734692810336e-60	1.4368520074560834e-10	4.9916828590379196e-15	0.00004512430391868032	-2.2683366076115336e-20	3.685074465391714e-14	4.363214778384454e-14	3.5348821726057833e-13	5.601205585143438e-15
22400000	0.004977437704133178	1.9476818165716703e-49	3.495734692810336e-60	1.4368520074560834e-10	4.9916828590379196e-15	0.00004512430391868032	-2.2511289669417283e-20	3.685074465391714e-14	4.363214778384454e-14	3.5348821726057833e-13	5.601205585143438e-15
22500000	0.004977437704133178	1.9476818165716703e-49	3.4957346928103354e-60	1.4368520074560834e-10	4.9916828590379196e-15	0.00004512430391868032	-2.2339213262719226e-20	3.685074465391714e-14	4.363214778384454e-14	3.5348821726057833e-13	5.601205585143438e-15
22600000	0.004977437704133178	1.9476818165716703e-49	3.4957346928103354e-60	1.4368520074560834e-10	4.9916828590379196e-15	0.00004512430391868032	-2.2167136856021172e-20	3.685074465391714e-14	4.363214778384454e-14	3.5348821726057833e-13	5.601205585143438e-15
22700000	0.004977437704133178	1.9476818165716703e-49	3.4957346928103354e-60	1.4368520074560834e-10	4.9916828590379196e-15	0.00004512430391868032	-2.1995060449323116e-20	3.685074465391714e-14	4.363214778384454e-14	3.5348821726057833e-13	5.601205585143438e-15
22800000	0.004977437704133178	1.9476818165716703e-49	3.4957346928103354e-60	1.4368520074560834e-10	4.9916828590379196e-15	0.00004512430391868032	-2.1822984042625062e-20	3.685074465391714e-14	4.363214778384454e-14	3.5348821726057833e-13	5.601205585143438e-15
22900000	0.004977437704133178	1.94768181657167e-49	3.4957346928103354e-60	1.4368520074560834e-10	4.9916828590379196e-15	0.00004512430391868032	-2.1650907635927005e-20	3.685074465391714e-14	4.363214778384454e-14	3.5348821726057833e-13	5.601205585143438e-15
23000000	0.004977437704133178	1.94768181657167e-49	3.4957346928103354e-60	1.4368520074560834e-10	4.9916828590379196e-15	0.00004512430391868032	-2.147883122922895e-20	3.685074465391714e-14	4.363214778384454e-14	3.5348821726057833e-13	5.601205585143438e-15
23100000	0.004977437704133178	1.94768181657167e-49	3.4957346928103354e-60	1.4368520074560834e-10	4.9916828590379196e-15	0.00004512430391868032	-2.1306754822530895e-20	3.685074465391714e-14	4.363214778384454e-14	3.5348821726057833e-13	5.601205585143438e-15
23200000	0.004977437704133178	1.94768181657167e-49	3.4957346928103354e-60	1.4368520074560834e-10	4.9916828590379196e-15	0.00004512430391868032	-2.113467841583284e-20	3.685074465391714e-14	4.363214778384454e-14	3.5348821726057833e-13	5.601205585143438e-15
23300000	0.004977437704133178	1.94768181657167e-49	3.4957346928103354e-60	1.4368520074560834e-10	4.9916828590379196e-15	0.00004512430391868032	-2.0962602009134784e-20	3.685074465391714e-14	4.363214778384454e-14	3.5348821726057833e-13	5.601205585143438e-15
23400000	0.004977437704133178	1.94768181657167e-49	3.4957346928103354e-60	1.4368520074560834e-10	4.9916828590379196e-15	0.00004512430391868032	-2.079052560243673e-20	3.685074465391714e-14	4.363214778384454e-14	3.5348821726057833e-13	5.601205585143438e-15
23500000	0.004977437704133178	1.94768181657167e-49	3.4957346928103354e-60	1.4368520074560834e-10	4.9916828590379196e-15	0.00004512430391868032	-2.0618449195738674e-20	3.685074465391714e-14	4.363214778384454e-14	3.5348821726057833e-13	5.601205585143438e-15
23600000	0.004977437704133178	1.94768181657167e-49	3.4957346928103354e-60	1.4368520074560834e-10	4.9916828590379196e-15	0.00004512430391868032	-2.044637278904062e-20	3.685074465391714e-14	4.363214778384454e-14	3.5348821726057833e-13	5.601205585143438e-15
23700000	0.004977437704133178	1.94768181657167e-49	3.4957346928103354e-60	1.4368520074560834e-10	4.9916828590379196e-15	0.00004512430391868032	-2.0274296382342563e-20	3.685074465391714e-14	4.363214778384454e-14	3.5348821726057833e-13	5.601205585143438e-15
23800000	0.004977437704133178	1.94768181657167e-49	3.4957346928103354e-60	1.4368520074560834e-10	4.9916828590379196e-15	0.00004512430391868032	-2.010221997564451e-20	3.685074465391714e-14	4.363214778384454e-14	3.5348821726057833e-13	5.601205585143438e-15
23900000	0.004977437704133178	1.94768181657167e-49	3.4957346928103354e-60	1.4368520074560834e-10	4.9916828590379196e-15	0.00004512430391868032	-1.9930143568946453e-20	3.685074465391714e-14	4.363214778384454e-14	3.5348821726057833e-13	5.601205585143438e-15
24000000	0.004977437704133178	1.94768181657167e-49	3.4957346928103354e-60	1.4368520074560834e-10	4.9916828590379196e-15	0.00004512430391868032	-1.97580671622484e-20	3.685074465391714e-14	4.363214778384454e-14	3.5348821726057833e-13	5.601205585143438e-15
24100000	0.004977437704133178	1.94768181657167e-49	3.4957346928103354e-60	1.4368520074560834e-10	4.9916828590379196e-15	0.00004512430391868032	-1.9585990755550343e-20	3.685074465391714e-14	4.363214778384454e-14	3.5348821726057833e-13	5.601205585143438e-15
24200000	0.004977437704133178	1.94768181657167e-49	3.4957346928103354e-60	1.4368520074560834e-10	4.9916828590379196e-15	0.00004512430391868032	-1.941391434885229e-20	3.685074465391714e-14	4.363214778384454e-14	3.5348821726057833e-13	5.601205585143438e-15
24300000	0.004977437704133178	1.94768181657167e-49	3.4957346928103354e-60	1.4368520074560834e-10	4.9916828590379196e-15	0.00004512430391868032	-1.9241837942154232e-20	3.685074465391714e-14	4.363214778384454e-14	3.5348821726057833e-13	5.601205585143438e-15
24400000	0.004977437704133178	1.94768181657167e-49	3.4957346928103354e-60	1.4368520074560834e-10	4.9916828590379196e-15	0.00004512430391868032	-1.9069761535456178e-20	3.685074465391714e-14	4.363214778384454e-14	3.5348821726057833e-13	5.601205585143438e-15
24500000	0.004977437704133178	1.94768181657167e-49	3.4957346928103354e-60	1.4368520074560834e-10	4.9916828590379196e-15	0.00004512430391868032	-1.8897685128758122e-20	3.685074465391714e-14	4.363214778384454e-14	3.5348821726057833e-13	5.601205585143438e-15
24600000	0.004977437704133178	1.94768181657167e-49	3.4957346928103354e-60	1.4368520074560834e-10	4.9916828590379196e-15	0.00004512430391868032	-1.8725608722060068e-20	3.685074465391714e-14	4.363214778384454e-14	3.5348821726057833e-13	5.601205585143438e-15
24700000	0.004977437704133178	1.94768181657167e-49	3.4957346928103354e-60	1.4368520074560834e-10	4.9916828590379196e-15	0.00004512430391868032	-1.855353231536201e-20	3.685074465391714e-14	4.363214778384454e-14	3.5348821726057833e-13	5.601205585143438e-15
24800000	0.004977437704133178	1.94768181657167e-49	3.4957346928103354e-60	1.4368520074560834e-10	4.9916828590379196e-15	0.00004512430391868032	-1.8381455908663958e-20	3.685074465391714e-14	4.363214778384454e-14	3.5348821726057833e-13	5.601205585143438e-15
24900000	0.004977437704133178	1.94768181657167e-49	3.4957346928103354e-60	1.4368520074560834e-10	4.9916828590379196e-15	0.00004512430391868032	-1.82093795019659e-20	3.685074465391714e-14	4.363214778384454e-14	3.5348821726057833e-13	5.601205585143438e-15
25000000	0.004977437704133178	1.94768181657167e-49	3.4957346928103354e-60	1.4368520074560834e-10	4.9916828590379196e-15	0.00004512430391868032	-1.8037303095267847e-20	3.685074465391714e-14	4.363214778384454e-14	3.5348821726057833e-13	5.601205585143438e-15
25100000	0.004977437704133178	1.94768181657167e-49	3.4957346928103354e-60	1.4368520074560834e-10	4.9916828590379196e-15	0.00004512430391868032	-1.786522668856979e-20	3.685074465391714e-14	4.363214778384454e-14	3.5348821726057833e-13	5.601205585143438e-15
25200000	0.004977437704133178	1.94768181657167e-49	3.4957346928103354e-60	1.4368520074560834e-10	4.9916828590379196e-15	0.00004512430391868032	-1.7693150281871737e-20	3.685074465391714e-14	4.363214778384454e-14	3.5348821726057833e-13	5.601205585143438e-15
25300000	0.004977437704133178	1.94768181657167e-49	3.4957346928103354e-60	1.4368520074560834e-10	4.9916828590379196e-15	0.00004512430391868032	-1.7521073875173683e-20	3.685074465391714e-14	4.363214778384454e-14	3.5348821726057833e-13	5.601205585143438e-15
25400000	0.004977437704133178	1.94768181657167e-49	3.4957346928103354e-60	1.4368520074560834e-10	4.9916828590379196e-15	0.00004512430391868032	-1.7348997468475626e-20	3.685074465391714e-14	4.363214778384454e-14	3.5348821726057833e-13	5.601205585143438e-15
25500000	0.004977437704133178	1.94768181657167e-49	3.4957346928103354e-60	1.4368520074560834e-10	4.9916828590379196e-15	0.00004512430391868032	-1.7176921061777573e-20	3.685074465391714e-14	4.363214778384454e-14	3.5348821726057833e-13	5.601205585143438e-15
25600000	0.004977437704133178	1.94768181657167e-49	3.4957346928103354e-60	1.4368520074560834e-10	4.9916828590379196e-15	0.00004512430391868032	-1.7004844655079516e-20	3.685074465391714e-14	4.363214778384454e-14	3.5348821726057833e-13	5.601205585143438e-15
25700000	0.004977437704133178	1.94768181657167e-49	3.4957346928103354e-60	1.4368520074560834e-10	4.9916828590379196e-15	0.00004512430391868032	-1.6832768248381462e-20	3.685074465391714e-14	4.363214778384454e-14	3.5348821726057833e-13	5.601205585143438e-15
25800000	0.004977437704133178	1.94768181657167e-49	3.4957346928103354e-60	1.4368520074560834e-10	4.9916828590379196e-15	0.00004512430391868032	-1.6660691841683406e-20	3.685074465391714e-14	4.363214778384454e-14	3.5348821726057833e-13	5.601205585143438e-15
25900000	0.004977437704133178	1.94768181657167e-49	3.4957346928103354e-60	1.4368520074560834e-10	4.9916828590379196e-15	0.00004512430391868032	-1.6488615434985352e-20	3.685074465391714e-14	4.363214778384454e-14	3.5348821726057833e-13	5.601205585143438e-15
26000000	0.004977437704133178	1.94768181657167e-49	3.4957346928103354e-60	1.4368520074560834e-10	4.9916828590379196e-15	0.00004512430391868032	-1.6316539028287295e-20	3.685074465391714e-14	4.363214778384454e-14	3.5348821726057833e-13	5.601205585143438e-15
26100000	0.004977437704133178	1.94768181657167e-49	3.4957346928103354e-60	1.4368520074560834e-10	4.9916828590379196e-15	0.00004512430391868032	-1.614446262158924e-20	3.685074465391714e-14	4.363214778384454e-14	3.5348821726057833e-13	5.601205585143438e-15
26200000	0.004977437704133178	1.94768181657167e-49	3.4957346928103354e-60	1.4368520074560834e-10	4.9916828590379196e-15	0.00004512430391868032	-1.5972386214891185e-20	3.685074465391714e-14	4.363214778384454e-14	3.5348821726057833e-13	5.601205585143438e-15
26300000	0.004977437704133178	1.94768181657167e-49	3.4957346928103354e-60	1.4368520074560834e-10	4.9916828590379196e-15	0.00004512430391868032	-1.580030980819313e-20	3.685074465391714e-14	4.363214778384454e-14	3.5348821726057833e-13	5.601205585143438e-15
26400000	0.004977437704133178	1.94768181657167e-49	3.4957346928103354e-60	1.4368520074560834e-10	4.9916828590379196e-15	0.00004512430391868032	-1.5628233401495074e-20	3.685074465391714e-14	4.363214778384454e-14	3.5348821726057833e-13	5.601205585143438e-15
26500000	0.004977437704133178	1.94768181657167e-49	3.4957346928103354e-60	1.4368520074560834e-10	4.9916828590379196e-15	0.00004512430391868032	-1.545615699479702e-20	3.685074465391714e-14	4.363214778384454e-14	3.5348821726057833e-13	5.601205585143438e-15
26600000	0.004977437704133178	1.94768181657167e-49	3.4957346928103354e-60	1.4368520074560834e-10	4.9916828590379196e-15	0.00004512430391868032	-1.5284080588098964e-20	3.685074465391714e-14	4.363214778384454e-14	3.5348821726057833e-13	5.601205585143438e-15
26700000	0.004977437704133178	1.94768181657167e-49	3.4957346928103354e-60	1.4368520074560834e-10	4.9916828590379196e-15	0.00004512430391868032	-1.511200418140091e-20	3.685074465391714e-14	4.363214778384454e-14	3.5348821726057833e-13	5.601205585143438e-15
26800000	0.004977437704133178	1.94768181657167e-49	3.4957346928103354e-60	1.4368520074560834e-10	4.9916828590379196e-15	0.00004512430391868032	-1.4939927774702853e-20	3.685074465391714e-14	4.363214778384454e-14	3.5348821726057833e-13	5.601205585143438e-15
26900000	0.004977437704133178	1.94768181657167e-49	3.4957346928103354e-60	1.4368520074560834e-10	4.9916828590379196e-15	0.00004512430391868032	-1.47678513680048e-20	3.685074465391714e-14	4.363214778384454e-14	3.5348821726057833e-13	5.601205585143438e-15
27000000	0.004977437704133178	1.94768181657167e-49	3.4957346928103354e-60	1.4368520074560834e-10	4.9916828590379196e-15	0.00004512430391868032	-1.4595774961306743e-20	3.685074465391714e-14	4.363214778384454e-14	3.5348821726057833e-13	5.601205585143438e-15
27100000	0.004977437704133178	1.94768181657167e-49	3.4957346928103354e-60	1.4368520074560834e-10	4.9916828590379196e-15	0.00004512430391868032	-1.442369855460869e-20	3.685074465391714e-14	4.363214778384454e-14	3.5348821726057833e-13	5.601205585143438e-15
27200000	0.004977437704133178	1.94768181657167e-49	3.4957346928103354e-60	1.4368520074560834e-10	4.9916828590379196e-15	0.00004512430391868032	-1.4251622147910633e-20	3.685074465391714e-14	4.363214778384454e-14	3.5348821726057833e-13	5.601205585143438e-15
27300000	0.004977437704133178	1.94768181657167e-49	3.4957346928103354e-60	1.4368520074560834e-10	4.9916828590379196e-15	0.00004512430391868032	-1.407954574121258e-20	3.685074465391714e-14	4.363214778384454e-14	3.5348821726057833e-13	5.601205585143438e-15
27400000	0.004977437704133178	1.94768181657167e-49	3.4957346928103354e-60	1.4368520074560834e-10	4.9916828590379196e-15	0.00004512430391868032	-1.3907469334514522e-20	3.685074465391714e-14	4.363214778384454e-14	3.5348821726057833e-13	5.601205585143438e-15
27500000	0.004977437704133178	1.94768181657167e-49	3.4957346928103354e-60	1.4368520074560834e-10	4.9916828590379196e-15	0.00004512430391868032	-1.3735392927816468e-20	3.685074465391714e-14	4.363214778384454e-14	3.5348821726057833e-13	5.601205585143438e-15
27600000	0.004977437704133178	1.94768181657167e-49	3.4957346928103354e-60	1.4368520074560834e-10	4.9916828590379196e-15	0.00004512430391868032	-1.3563316521118415e-20	3.685074465391714e-14	4.363214778384454e-14	3.5348821726057833e-13	5.601205585143438e-15
27700000	0.004977437704133178	1.94768181657167e-49	3.4957346928103354e-60	1.4368520074560834e-10	4.9916828590379196e-15	0.00004512430391868032	-1.3391240114420358e-20	3.685074465391714e-14	4.363214778384454e-14	3.5348821726057833e-13	5.601205585143438e-15
27800000	0.004977437704133178	1.94768181657167e-49	3.4957346928103354e-60	1.4368520074560834e-10	4.9916828590379196e-15	0.00004512430391868032	-1.3219163707722304e-20	3.685074465391714e-14	4.363214778384454e-14	3.5348821726057833e-13	5.601205585143438e-15
27900000	0.004977437704133178	1.94768181657167e-49	3.4957346928103354e-60	1.4368520074560834e-10	4.9916828590379196e-15	0.00004512430391868032	-1.3047087301024248e-20	3.685074465391714e-14	4.363214778384454e-14	3.5348821726057833e-13	5.601205585143438e-15
28000000	0.004977437704133178	1.94768181657167e-49	3.4957346928103354e-60	1.4368520074560834e-10	4.9916828590379196e-15	0.00004512430391868032	-1.2875010894326194e-20	3.685074465391714e-14	4.363214778384454e-14	3.5348821726057833e-13	5.601205585143438e-15
28100000	0.004977437704133178	1.94768181657167e-49	3.4957346928103354e-60	1.4368520074560834e-10	4.9916828590379196e-15	0.00004512430391868032	-1.2702934487628137e-20	3.685074465391714e-14	4.363214778384454e-14	3.5348821726057833e-13	5.601205585143438e-15
28200000	0.004977437704133178	1.94768181657167e-49	3.4957346928103354e-60	1.4368520074560834e-10	4.9916828590379196e-15	0.00004512430391868032	-1.2530858080930083e-20	3.685074465391714e-14	4.363214778384454e-14	3.5348821726057833e-13	5.601205585143438e-15
28300000	0.004977437704133178	1.94768181657167e-49	3.4957346928103354e-60	1.4368520074560834e-10	4.9916828590379196e-15	0.00004512430391868032	-1.2358781674232027e-20	3.685074465391714e-14	4.363214778384454e-14	3.5348821726057833e-13	5.601205585143438e-15
28400000	0.004977437704133178	1.94768181657167e-49	3.4957346928103354e-60	1.4368520074560834e-10	4.9916828590379196e-15	0.00004512430391868032	-1.2186705267533973e-20	3.685074465391714e-14	4.363214778384454e-14	3.5348821726057833e-13	5.601205585143438e-15
28500000	0.004977437704133178	1.94768181657167e-49	3.4957346928103354e-60	1.4368520074560834e-10	4.9916828590379196e-15	0.00004512430391868032	-1.2014628860835916e-20	3.685074465391714e-14	4.363214778384454e-14	3.5348821726057833e-13	5.601205585143438e-15
28600000	0.004977437704133178	1.94768181657167e-49	3.4957346928103354e-60	1.4368520074560834e-10	4.9916828590379196e-15	0.00004512430391868032	-1.1842552454137863e-20	3.685074465391714e-14	4.363214778384454e-14	3.5348821726057833e-13	5.601205585143438e-15
28700000	0.004977437704133178	1.94768181657167e-49	3.4957346928103354e-60	1.4368520074560834e-10	4.9916828590379196e-15	0.00004512430391868032	-1.1670476047439806e-20	3.685074465391714e-14	4.363214778384454e-14	3.5348821726057833e-13	5.601205585143438e-15
28800000	0.004977437704133178	1.94768181657167e-49	3.4957346928103354e-60	1.4368520074560834e-10	4.9916828590379196e-15	0.00004512430391868032	-1.1498399640741752e-20	3.685074465391714e-14	4.363214778384454e-14	3.5348821726057833e-13	5.601205585143438e-15
28900000	0.004977437704133178	1.94768181657167e-49	3.4957346928103354e-60	1.4368520074560834e-10	4.9916828590379196e-15	0.00004512430391868032	-1.1326323234043696e-20	3.685074465391714e-14	4.363214778384454e-14	3.5348821726057833e-13	5.601205585143438e-15
29000000	0.004977437704133178	1.94768181657167e-49	3.4957346928103354e-60	1.4368520074560834e-10	4.9916828590379196e-15	0.00004512430391868032	-1.1154246827345642e-20	3.685074465391714e-14	4.363214778384454e-14	3.5348821726057833e-13	5.601205585143439e-15
29100000	0.004977437704133178	1.94768181657167e-49	3.4957346928103354e-60	1.4368520074560834e-10	4.9916828590379196e-15	0.00004512430391868032	-1.0982170420647588e-20	3.685074465391714e-14	4.363214778384454e-14	3.5348821726057833e-13	5.601205585143439e-15
29200000	0.004977437704133178	1.94768181657167e-49	3.4957346928103354e-60	1.4368520074560834e-10	4.9916828590379196e-15	0.00004512430391868032	-1.0810094013949531e-20	3.685074465391714e-14	4.363214778384454e-14	3.5348821726057833e-13	5.601205585143439e-15
29300000	0.004977437704133178	1.94768181657167e-49	3.4957346928103354e-60	1.4368520074560834e-10	4.9916828590379196e-15	0.00004512430391868032	-1.0638017607251478e-20	3.685074465391714e-14	4.363214778384454e-14	3.5348821726057833e-13	5.601205585143439e-15
29400000	0.004977437704133178	1.94768181657167e-49	3.4957346928103354e-60	1.4368520074560834e-10	4.9916828590379196e-15	0.00004512430391868032	-1.0465941200553421e-20	3.685074465391714e-14	4.363214778384454e-14	3.5348821726057833e-13	5.601205585143439e-15
29500000	0.004977437704133178	1.94768181657167e-49	3.4957346928103354e-60	1.4368520074560834e-10	4.9916828590379196e-15	0.00004512430391868032	-1.0293864793855367e-20	3.685074465391714e-14	4.363214778384454e-14	3.5348821726057833e-13	5.601205585143439e-15
29600000	0.004977437704133178	1.94768181657167e-49	3.4957346928103354e-60	1.4368520074560834e-10	4.9916828590379196e-15	0.00004512430391868032	-1.012178838715731e-20	3.685074465391714e-14	4.363214778384454e-14	3.5348821726057833e-13	5.601205585143439e-15
29700000	0.004977437704133178	1.94768181657167e-49	3.4957346928103354e-60	1.4368520074560834e-10	4.9916828590379196e-15	0.00004512430391868032	-9.949711980459257e-21	3.685074465391714e-14	4.363214778384454e-14	3.5348821726057833e-13	5.601205585143439e-15
29800000	0.004977437704133178	1.94768181657167e-49	3.4957346928103354e-60	1.4368520074560834e-10	4.9916828590379196e-15	0.00004512430391868032	-9.7776355737612e-21	3.685074465391714e-14	4.363214778384454e-14	3.5348821726057833e-13	5.601205585143439e-15
29900000	0.004977437704133178	1.94768181657167e-49	3.4957346928103354e-60	1.4368520074560834e-10	4.9916828590379196e-15	0.00004512430391868032	-9.605559167063146e-21	3.6850744653917135e-14	4.363214778384454e-14	3.5348821726057833e-13	5.601205585143439e-15
30000000	0.004977437704133178	1.94768181657167e-49	3.4957346928103354e-60	1.4368520074560834e-10	4.9916828590379196e-15	0.00004512430391868032	-9.43348276036509e-21	3.6850744653917135e-14	4.363214778384454e-14	3.5348821726057833e-13	5.601205585143439e-15
30100000	0.004977437704133178	1.94768181657167e-49	3.4957346928103354e-60	1.4368520074560834e-10	4.9916828590379196e-15	0.00004512430391868032	-9.261406353667036e-21	3.6850744653917135e-14	4.363214778384454e-14	3.5348821726057833e-13	5.601205585143439e-15
30200000	0.004977437704133178	1.94768181657167e-49	3.4957346928103354e-60	1.4368520074560834e-10	4.9916828590379196e-15	0.00004512430391868032	-9.08932994696898e-21	3.6850744653917135e-14	4.363214778384454e-14	3.5348821726057833e-13	5.601205585143439e-15
30300000	0.004977437704133178	1.94768181657167e-49	3.4957346928103354e-60	1.4368520074560834e-10	4.9916828590379196e-15	0.00004512430391868032	-8.917253540270926e-21	3.6850744653917135e-14	4.363214778384454e-14	3.5348821726057833e-13	5.601205585143439e-15
30400000	0.004977437704133178	1.94768181657167e-49	3.4957346928103354e-60	1.4368520074560834e-10	4.9916828590379196e-15	0.00004512430391868032	-8.74517713357287e-21	3.6850744653917135e-14	4.363214778384454e-14	3.5348821726057833e-13	5.601205585143439e-15
30500000	0.004977437704133178	1.94768181657167e-49	3.4957346928103354e-60	1.4368520074560834e-10	4.9916828590379196e-15	0.00004512430391868032	-8.573100726874817e-21	3.6850744653917135e-14	4.363214778384454e-14	3.5348821726057833e-13	5.601205585143439e-15
30600000	0.004977437704133178	1.94768181657167e-49	3.4957346928103354e-60	1.4368520074560834e-10	4.9916828590379196e-15	0.00004512430391868032	-8.401024320176761e-21	3.6850744653917135e-14	4.363214778384454e-14	3.5348821726057833e-13	5.601205585143439e-15
30700000	0.004977437704133178	1.94768181657167e-49	3.4957346928103354e-60	1.4368520074560834e-10	4.9916828590379196e-15	0.00004512430391868032	-8.228947913478706e-21	3.6850744653917135e-14	4.363214778384454e-14	3.5348821726057833e-13	5.601205585143439e-15
30800000	0.004977437704133178	1.94768181657167e-49	3.4957346928103354e-60	1.4368520074560834e-10	4.9916828590379196e-15	0.00004512430391868032	-8.056871506780651e-21	3.6850744653917135e-14	4.363214778384454e-14	3.5348821726057833e-13	5.601205585143439e-15
30900000	0.004977437704133178	1.94768181657167e-49	3.4957346928103354e-60	1.4368520074560834e-10	4.9916828590379196e-15	0.00004512430391868032	-7.884795100082596e-21	3.6850744653917135e-14	4.363214778384454e-14	3.5348821726057833e-13	5.601205585143439e-15
31000000	0.004977437704133178	1.9476818165716703e-49	3.4957346928103354e-60	1.4368520074560834e-10	4.9916828590379196e-15	0.00004512430391868032	-7.71271869338454e-21	3.6850744653917135e-14	4.363214778384454e-14	3.5348821726057833e-13	5.601205585143439e-15
31100000	0.004977437704133178	1.9476818165716703e-49	3.4957346928103354e-60	1.4368520074560834e-10	4.9916828590379196e-15	0.00004512430391868032	-7.540642286686485e-21	3.6850744653917135e-14	4.363214778384454e-14	3.5348821726057833e-13	5.601205585143439e-15
31200000	0.004977437704133178	1.9476818165716703e-49	3.4957346928103354e-60	1.4368520074560834e-10	4.9916828590379196e-15	0.00004512430391868032	-7.36856587998843e-21	3.6850744653917135e-14	4.363214778384454e-14	3.5348821726057833e-13	5.601205585143439e-15
31300000	0.004977437704133178	1.9476818165716703e-49	3.4957346928103354e-60	1.4368520074560834e-10	4.9916828590379196e-15	0.00004512430391868032	-7.196489473290376e-21	3.6850744653917135e-14	4.363214778384454e-14	3.5348821726057833e-13	5.601205585143439e-15
31400000	0.004977437704133178	1.9476818165716703e-49	3.4957346928103354e-60	1.4368520074560834e-10	4.9916828590379196e-15	0.00004512430391868032	-7.02441306659232e-21	3.6850744653917135e-14	4.363214778384454e-14	3.5348821726057833e-13	5.601205585143439e-15
31500000	0.004977437704133178	1.9476818165716703e-49	3.4957346928103354e-60	1.4368520074560834e-10	4.9916828590379196e-15	0.00004512430391868032	-6.852336659894266e-21	3.6850744653917135e-14	4.363214778384454e-14	3.5348821726057833e-13	5.601205585143439e-15
31600000	0.004977437704133178	1.9476818165716703e-49	3.4957346928103354e-60	1.4368520074560834e-10	4.9916828590379196e-15	0.00004512430391868032	-6.68026025319621e-21	3.6850744653917135e-14	4.363214778384454e-14	3.5348821726057833e-13	5.601205585143439e-15
31700000	0.004977437704133178	1.9476818165716703e-49	3.4957346928103354e-60	1.4368520074560834e-10	4.9916828590379196e-15	0.00004512430391868032	-6.508183846498155e-21	3.6850744653917135e-14	4.363214778384454e-14	3.5348821726057833e-13	5.601205585143439e-15
31800000	0.004977437704133178	1.9476818165716703e-49	3.4957346928103354e-60	1.4368520074560834e-10	4.9916828590379196e-15	0.00004512430391868032	-6.3361074398001e-21	3.6850744653917135e-14	4.363214778384454e-14	3.5348821726057833e-13	5.601205585143439e-15
31900000	0.004977437704133178	1.9476818165716703e-49	3.4957346928103354e-60	1.4368520074560834e-10	4.9916828590379196e-15	0.00004512430391868032	-6.1640310331020445e-21	3.6850744653917135e-14	4.363214778384454e-14	3.5348821726057833e-13	5.601205585143439e-15
32000000	0.004977437704133178	1.9476818165716703e-49	3.4957346928103354e-60	1.4368520074560834e-10	4.9916828590379196e-15	0.00004512430391868032	-5.991954626403989e-21	3.6850744653917135e-14	4.363214778384454e-14	3.5348821726057833e-13	5.601205585143439e-15
32100000	0.004977437704133178	1.9476818165716703e-49	3.4957346928103354e-60	1.4368520074560834e-10	4.9916828590379196e-15	0.00004512430391868032	-5.819878219705934e-21	3.6850744653917135e-14	4.363214778384454e-14	3.5348821726057833e-13	5.601205585143439e-15
32200000	0.004977437704133178	1.9476818165716703e-49	3.4957346928103354e-60	1.4368520074560834e-10	4.9916828590379196e-15	0.00004512430391868032	-5.647801813007879e-21	3.6850744653917135e-14	4.363214778384454e-14	3.5348821726057833e-13	5.601205585143439e-15
32300000	0.004977437704133178	1.9476818165716703e-49	3.4957346928103354e-60	1.4368520074560834e-10	4.9916828590379196e-15	0.00004512430391868032	-5.4757254063098244e-21	3.6850744653917135e-14	4.363214778384454e-14	3.5348821726057833e-13	5.601205585143439e-15
32400000	0.004977437704133178	1.9476818165716703e-49	3.4957346928103354e-60	1.4368520074560834e-10	4.9916828590379196e-15	0.00004512430391868032	-5.303648999611769e-21	3.6850744653917135e-14	4.363214778384454e-14	3.5348821726057833e-13	5.601205585143439e-15
32500000	0.004977437704133178	1.9476818165716703e-49	3.4957346928103354e-60	1.4368520074560834e-10	4.9916828590379196e-15	0.00004512430391868032	-5.131572592913714e-21	3.6850744653917135e-14	4.363214778384454e-14	3.5348821726057833e-13	5.601205585143439e-15
32600000	0.004977437704133178	1.9476818165716703e-49	3.4957346928103354e-60	1.4368520074560834e-10	4.9916828590379196e-15	0.00004512430391868032	-4.959496186215659e-21	3.6850744653917135e-14	4.363214778384454e-14	3.5348821726057833e-13	5.601205585143439e-15
32700000	0.004977437704133178	1.9476818165716703e-49	3.4957346928103354e-60	1.4368520074560834e-10	4.9916828590379196e-15	0.00004512430391868032	-4.7874197795176035e-21	3.6850744653917135e-14	4.363214778384454e-14	3.5348821726057833e-13	5.601205585143439e-15
32800000	0.004977437704133178	1.9476818165716703e-49	3.4957346928103354e-60	1.4368520074560834e-10	4.9916828590379196e-15	0.00004512430391868032	-4.615343372819548e-21	3.6850744653917135e-14	4.363214778384454e-14	3.5348821726057833e-13	5.601205585143439e-15
32900000	0.004977437704133178	1.9476818165716703e-49	3.4957346928103354e-60	1.4368520074560834e-10	4.9916828590379196e-15	0.00004512430391868032	-4.443266966121493e-21	3.6850744653917135e-14	4.363214778384454e-14	3.5348821726057833e-13	5.601205585143439e-15
33000000	0.004977437704133178	1.9476818165716703e-49	3.4957346928103354e-60	1.4368520074560834e-10	4.9916828590379196e-15	0.00004512430391868032	-4.271190559423438e-21	3.6850744653917135e-14	4.363214778384454e-14	3.5348821726057833e-13	5.601205585143439e-15
33100000	0.004977437704133178	1.9476818165716703e-49	3.4957346928103354e-60	1.4368520074560834e-10	4.9916828590379196e-15	0.00004512430391868032	-4.099114152725383e-21	3.6850744653917135e-14	4.363214778384454e-14	3.5348821726057833e-13	5.601205585143439e-15
33200000	0.004977437704133178	1.9476818165716703e-49	3.4957346928103354e-60	1.4368520074560834e-10	4.9916828590379196e-15	0.00004512430391868032	-3.9270377460273275e-21	3.6850744653917135e-14	4.363214778384454e-14	3.5348821726057833e-13	5.601205585143439e-15
33300000	0.004977437704133178	1.9476818165716703e-49	3.4957346928103354e-60	1.4368520074560834e-10	4.9916828590379196e-15	0.00004512430391868032	-3.754961339329273e-21	3.6850744653917135e-14	4.363214778384454e-14	3.5348821726057833e-13	5.601205585143439e-15
33400000	0.004977437704133178	1.9476818165716703e-49	3.4957346928103354e-60	1.4368520074560834e-10	4.9916828590379196e-15	0.00004512430391868032	-3.582884932631218e-21	3.6850744653917135e-14	4.363214778384454e-14	3.5348821726057833e-13	5.601205585143439e-15
33500000	0.004977437704133178	1.9476818165716703e-49	3.4957346928103354e-60	1.4368520074560834e-10	4.9916828590379196e-15	0.00004512430391868032	-3.4108085259331626e-21	3.6850744653917135e-14	4.363214778384454e-14	3.5348821726057833e-13	5.601205585143439e-15
33600000	0.004977437704133178	1.9476818165716703e-49	3.4957346928103354e-60	1.4368520074560834e-10	4.9916828590379196e-15	0.00004512430391868032	-3.2387321192351074e-21	3.6850744653917135e-14	4.363214778384454e-14	3.5348821726057833e-13	5.601205585143439e-15
33700000	0.004977437704133178	1.9476818165716703e-49	3.4957346928103354e-60	1.4368520074560834e-10	4.9916828590379196e-15	0.00004512430391868032	-3.0666557125370522e-21	3.6850744653917135e-14	4.363214778384454e-14	3.5348821726057833e-13	5.601205585143439e-15
33800000	0.004977437704133178	1.9476818165716703e-49	3.4957346928103354e-60	1.4368520074560834e-10	4.9916828590379196e-15	0.00004512430391868032	-2.894579305838997e-21	3.6850744653917135e-14	4.363214778384454e-14	3.5348821726057833e-13	5.601205585143439e-15
33900000	0.004977437704133178	1.9476818165716703e-49	3.4957346928103354e-60	1.4368520074560834e-10	4.9916828590379196e-15	0.00004512430391868032	-2.7225028991409418e-21	3.6850744653917135e-14	4.363214778384454e-14	3.5348821726057833e-13	5.601205585143439e-15
34000000	0.004977437704133178	1.9476818165716703e-49	3.4957346928103354e-60	1.4368520074560834e-10	4.9916828590379196e-15	0.00004512430391868032	-2.5504264924428866e-21	3.6850744653917135e-14	4.363214778384454e-14	3.5348821726057833e-13	5.601205585143439e-15
34100000	0.004977437704133178	1.9476818165716703e-49	3.4957346928103354e-60	1.4368520074560834e-10	4.9916828590379196e-15	0.00004512430391868032	-2.3783500857448314e-21	3.6850744653917135e-14	4.363214778384454e-14	3.5348821726057833e-13	5.601205585143439e-15
34200000	0.004977437704133178	1.9476818165716703e-49	3.4957346928103354e-60	1.4368520074560834e-10	4.9916828590379196e-15	0.00004512430391868032	-2.206273679046776e-21	3.6850744653917135e-14	4.363214778384454e-14	3.5348821726057833e-13	5.601205585143439e-15
34300000	0.004977437704133178	1.9476818165716703e-49	3.4957346928103354e-60	1.4368520074560834e-10	4.9916828590379196e-15	0.00004512430391868032	-2.0341972723487213e-21	3.6850744653917135e-14	4.363214778384454e-14	3.5348821726057833e-13	5.601205585143439e-15
34400000	0.004977437704133178	1.9476818165716703e-49	3.4957346928103354e-60	1.4368520074560834e-10	4.9916828590379196e-15	0.00004512430391868032	-1.863296225825861e-21	3.6850744653917135e-14	4.363214778384454e-14	3.5348821726057833e-13	5.601205585143439e-15
34500000	0.004977437704133178	1.9476818165716703e-49	3.4957346928103354e-60	1.4368520074560834e-10	4.9916828590379196e-15	0.00004512430391868032	-1.697996876658108e-21	3.6850744653917135e-14	4.363214778384454e-14	3.5348821726057833e-13	5.601205585143439e-15
34600000	0.004977437704133178	1.9476818165716703e-49	3.4957346928103354e-60	1.4368520074560834e-10	4.9916828590379196e-15	0.00004512430391868032	-1.5386440255318365e-21	3.6850744653917135e-14	4.363214778384454e-14	3.5348821726057833e-13	5.601205585143439e-15
34700000	0.004977437704133178	1.9476818165716703e-49	3.4957346928103354e-60	1.4368520074560834e-10	4.9916828590379196e-15	0.00004512430391868032	-1.3851462506702751e-21	3.6850744653917135e-14	4.363214778384454e-14	3.5348821726057833e-13	5.601205585143439e-15
34800000	0.004977437704133178	1.9476818165716703e-49	3.4957346928103354e-60	1.4368520074560834e-10	4.9916828590379196e-15	0.00004512430391868032	-1.2374121302966526e-21	3.6850744653917135e-14	4.363214778384454e-14	3.5348821726057833e-13	5.601205585143439e-15
34900000	0.004977437704133178	1.9476818165716703e-49	3.4957346928103354e-60	1.4368520074560834e-10	4.9916828590379196e-15	0.00004512430391868032	-1.0953502426341972e-21	3.6850744653917135e-14	4.363214778384454e-14	3.5348821726057833e-13	5.601205585143439e-15
35000000	0.004977437704133178	1.9476818165716703e-49	3.4957346928103354e-60	1.4368520074560834e-10	4.9916828590379196e-15	0.00004512430391868032	-9.588691659061378e-22	3.6850744653917135e-14	4.363214778384454e-14	3.5348821726057833e-13	5.601205585143439e-15
35100000	0.004977437704133178	1.9476818165716703e-49	3.4957346928103354e-60	1.4368520074560834e-10	4.9916828590379196e-15	0.00004512430391868032	-8.278774783357032e-22	3.6850744653917135e-14	4.363214778384454e-14	3.5348821726057833e-13	5.601205585143439e-15
35200000	0.004977437704133178	1.9476818165716703e-49	3.4957346928103354e-60	1.4368520074560834e-10	4.9916828590379196e-15	0.00004512430391868032	-7.022837581461217e-22	3.6850744653917135e-14	4.363214778384454e-14	3.5348821726057833e-13	5.601205585143439e-15
35300000	0.004977437704133178	1.9476818165716703e-49	3.4957346928103354e-60	1.4368520074560834e-10	4.9916828590379196e-15	0.00004512430391868032	-5.8199658356062245e-22	3.6850744653917135e-14	4.363214778384454e-14	3.5348821726057833e-13	5.601205585143439e-15
35400000	0.004977437704133178	1.9476818165716703e-49	3.4957346928103354e-60	1.4368520074560834e-10	4.9916828590379196e-15	0.00004512430391868032	-4.669245328024335e-22	3.6850744653917135e-14	4.363214778384454e-14	3.5348821726057833e-13	5.601205585143439e-15
35500000	0.004977437704133178	1.9476818165716703e-49	3.4957346928103354e-60	1.4368520074560834e-10	4.9916828590379196e-15	0.00004512430391868032	-3.5697618409478417e-22	3.6850744653917135e-14	4.363214778384454e-14	3.5348821726057833e-13	5.601205585143439e-15
35600000	0.004977437704133178	1.9476818165716703e-49	3.4957346928103354e-60	1.4368520074560834e-10	4.9916828590379196e-15	0.00004512430391868032	-2.5206011566090268e-22	3.6850744653917135e-14	4.363214778384454e-14	3.5348821726057833e-13	5.601205585143439e-15
35700000	0.004977437704133178	1.9476818165716703e-49	3.4957346928103354e-60	1.4368520074560834e-10	4.9916828590379196e-15	0.00004512430391868032	-1.5208490572401764e-22	3.6850744653917135e-14	4.363214778384454e-14	3.5348821726057833e-13	5.601205585143439e-15
35800000	0.004977437704133178	1.9476818165716703e-49	3.4957346928103354e-60	1.4368520074560834e-10	4.9916828590379196e-15	0.00004512430391868032	-5.695913250735813e-23	3.6850744653917135e-14	4.363214778384454e-14	3.5348821726057833e-13	5.601205585143439e-15
35900000	0.004977437704133178	1.9476818165716703e-49	3.4957346928103354e-60	1.4368520074560834e-10	4.9916828590379196e-15	0.00004512430391868032	3.340862576584757e-23	3.6850744653917135e-14	4.363214778384454e-14	3.5348821726057833e-13	5.601205585143439e-15
36000000	0.004977437704133178	1.9476818165716703e-49	3.4957346928103354e-60	1.4368520074560834e-10	4.9916828590379196e-15	0.00004512430391868032	1.1910979087237082e-22	3.6850744653917135e-14	4.363214778384454e-14	3.5348821726057833e-13	5.601205585143439e-15
36100000	0.004977437704133178	1.9476818165716703e-49	3.4957346928103354e-60	1.4368520074560834e-10	4.9916828590379196e-15	0.00004512430391868032	2.0023578458898259e-22	3.6850744653917135e-14	4.363214778384454e-14	3.5348821726057833e-13	5.601205585143439e-15
36200000	0.004977437704133178	1.9476818165716703e-49	3.4957346928103354e-60	1.4368520074560834e-10	4.9916828590379196e-15	0.00004512430391868032	2.7687802869245442e-22	3.6850744653917135e-14	4.363214778384454e-14	3.5348821726057833e-13	5.601205585143439e-15
36300000	0.004977437704133178	1.9476818165716703e-49	3.4957346928103354e-60	1.4368520074560834e-10	4.9916828590379196e-15	0.00004512430391868032	3.491279449595584e-22	3.6850744653917135e-14	4.363214778384454e-14	3.5348821726057833e-13	5.601205585143439e-15
36400000	0.004977437704133178	1.9476818165716703e-49	3.4957346928103354e-60	1.4368520074560834e-10	4.9916828590379196e-15	0.00004512430391868032	4.1707695516706475e-22	3.6850744653917135e-14	4.363214778384454e-14	3.5348821726057833e-13	5.601205585143439e-15
36500000	0.004977437704133178	1.9476818165716703e-49	3.4957346928103354e-60	1.4368520074560834e-10	4.9916828590379196e-15	0.00004512430391868032	4.808164810917455e-22	3.6850744653917135e-14	4.363214778384454e-14	3.5348821726057833e-13	5.601205585143439e-15
36600000	0.004977437704133178	1.9476818165716703e-49	3.4957346928103354e-60	1.4368520074560834e-10	4.9916828590379196e-15	0.00004512430391868032	5.404379445103714e-22	3.6850744653917135e-14	4.363214778384454e-14	3.5348821726057833e-13	5.601205585143439e-15
36700000	0.004977437704133178	1.9476818165716703e-49	3.4957346928103354e-60	1.4368520074560834e-10	4.9916828590379196e-15	0.00004512430391868032	5.960327671997144e-22	3.6850744653917135e-14	4.363214778384454e-14	3.5348821726057833e-13	5.601205585143439e-15
36800000	0.004977437704133178	1.9476818165716703e-49	3.4957346928103354e-60	1.4368520074560834e-10	4.9916828590379196e-15	0.00004512430391868032	6.476923709365456e-22	3.6850744653917135e-14	4.363214778384454e-14	3.5348821726057833e-13	5.601205585143439e-15
36900000	0.004977437704133178	1.9476818165716703e-49	3.4957346928103354e-60	1.4368520074560834e-10	4.9916828590379196e-15	0.00004512430391868032	6.955081774976362e-22	3.6850744653917135e-14	4.363214778384454e-14	3.5348821726057833e-13	5.601205585143439e-15
37000000	0.004977437704133178	1.9476818165716703e-49	3.4957346928103354e-60	1.4368520074560834e-10	4.9916828590379196e-15	0.00004512430391868032	7.39571608659758e-22	3.6850744653917135e-14	4.363214778384454e-14	3.5348821726057833e-13	5.601205585143439e-15
37100000	0.004977437704133178	1.9476818165716703e-49	3.4957346928103354e-60	1.4368520074560834e-10	4.9916828590379196e-15	0.00004512430391868032	7.79974086199682e-22	3.6850744653917135e-14	4.363214778384454e-14	3.5348821726057833e-13	5.601205585143439e-15
37200000	0.004977437704133178	1.9476818165716703e-49	3.4957346928103354e-60	1.4368520074560834e-10	4.9916828590379196e-15	0.00004512430391868032	8.168070318941794e-22	3.6850744653917135e-14	4.363214778384454e-14	3.5348821726057833e-13	5.601205585143439e-15
37300000	0.004977437704133178	1.9476818165716703e-49	3.4957346928103354e-60	1.4368520074560834e-10	4.9916828590379196e-15	0.00004512430391868032	8.501618675200218e-22	3.6850744653917135e-14	4.363214778384454e-14	3.5348821726057833e-13	5.601205585143439e-15
37400000	0.004977437704133178	1.9476818165716703e-49	3.4957346928103354e-60	1.4368520074560834e-10	4.9916828590379196e-15	0.00004512430391868032	8.801300148539805e-22	3.6850744653917135e-14	4.363214778384454e-14	3.5348821726057833e-13	5.601205585143439e-15
37500000	0.004977437704133178	1.9476818165716703e-49	3.4957346928103354e-60	1.4368520074560834e-10	4.9916828590379196e-15	0.00004512430391868032	9.068028956728268e-22	3.6850744653917135e-14	4.363214778384454e-14	3.5348821726057833e-13	5.601205585143439e-15
37600000	0.004977437704133178	1.9476818165716703e-49	3.4957346928103354e-60	1.4368520074560834e-10	4.9916828590379196e-15	0.00004512430391868032	9.302719317533325e-22	3.6850744653917135e-14	4.363214778384454e-14	3.5348821726057833e-13	5.601205585143439e-15
37700000	0.004977437704133178	1.9476818165716703e-49	3.4957346928103354e-60	1.4368520074560834e-10	4.9916828590379196e-15	0.00004512430391868032	9.506285448722682e-22	3.6850744653917135e-14	4.363214778384454e-14	3.5348821726057833e-13	5.601205585143439e-15
37800000	0.004977437704133178	1.9476818165716703e-49	3.4957346928103354e-60	1.4368520074560834e-10	4.9916828590379196e-15	0.00004512430391868032	9.679641568064058e-22	3.6850744653917135e-14	4.363214778384454e-14	3.5348821726057833e-13	5.601205585143439e-15
37900000	0.004977437704133178	1.9476818165716703e-49	3.4957346928103354e-60	1.4368520074560834e-10	4.9916828590379196e-15	0.00004512430391868032	9.823701893325156e-22	3.6850744653917135e-14	4.363214778384454e-14	3.5348821726057833e-13	5.601205585143439e-15
38000000	0.004977437704133178	1.9476818165716703e-49	3.4957346928103354e-60	1.4368520074560834e-10	4.9916828590379196e-15	0.00004512430391868032	9.939380642273704e-22	3.6850744653917135e-14	4.363214778384454e-14	3.5348821726057833e-13	5.601205585143439e-15
38100000	0.004977437704133178	1.9476818165716703e-49	3.4957346928103354e-60	1.4368520074560834e-10	4.9916828590379196e-15	0.00004512430391868032	1.002759203267741e-21	3.6850744653917135e-14	4.363214778384454e-14	3.5348821726057833e-13	5.601205585143439e-15
38200000	0.004977437704133178	1.9476818165716703e-49	3.4957346928103354e-60	1.4368520074560834e-10	4.9916828590379196e-15	0.00004512430391868032	1.0089250282303983e-21	3.6850744653917135e-14	4.363214778384454e-14	3.5348821726057833e-13	5.601205585143439e-15
38300000	0.004977437704133178	1.9476818165716703e-49	3.4957346928103354e-60	1.4368520074560834e-10	4.9916828590379196e-15	0.00004512430391868032	1.0125269608921143e-21	3.6850744653917135e-14	4.363214778384454e-14	3.5348821726057833e-13	5.601205585143439e-15
38400000	0.004977437704133178	1.9476818165716703e-49	3.4957346928103354e-60	1.4368520074560834e-10	4.9916828590379196e-15	0.00004512430391868032	1.01365642302966e-21	3.6850744653917135e-14	4.363214778384454e-14	3.5348821726057833e-13	5.601205585143439e-15
38500000	0.004977437704133178	1.9476818165716703e-49	3.4957346928103354e-60	1.4368520074560834e-10	4.9916828590379196e-15	0.00004512430391868032	1.0124048364198067e-21	3.6850744653917135e-14	4.363214778384454e-14	3.5348821726057833e-13	5.601205585143439e-15
38600000	0.004977437704133178	1.9476818165716703e-49	3.4957346928103354e-60	1.4368520074560834e-10	4.9916828590379196e-15	0.00004512430391868032	1.0088636228393256e-21	3.6850744653917135e-14	4.363214778384454e-14	3.5348821726057833e-13	5.601205585143439e-15
38700000	0.004977437704133178	1.9476818165716703e-49	3.4957346928103354e-60	1.4368520074560834e-10	4.9916828590379196e-15	0.00004512430391868032	1.0031242040649886e-21	3.6850744653917135e-14	4.363214778384454e-14	3.5348821726057833e-13	5.601205585143439e-15
38800000	0.004977437704133178	1.9476818165716703e-49	3.4957346928103354e-60	1.4368520074560834e-10	4.9916828590379196e-15	0.00004512430391868032	9.952780018735668e-22	3.6850744653917135e-14	4.363214778384454e-14	3.5348821726057833e-13	5.6012055851434395e-15
38900000	0.004977437704133178	1.9476818165716703e-49	3.4957346928103354e-60	1.4368520074560834e-10	4.9916828590379196e-15	0.00004512430391868032	9.854164380418312e-22	3.6850744653917135e-14	4.363214778384454e-14	3.5348821726057833e-13	5.6012055851434395e-15
39000000	0.004977437704133178	1.9476818165716703e-49	3.4957346928103354e-60	1.4368520074560834e-10	4.9916828590379196e-15	0.00004512430391868032	9.736309343465536e-22	3.6850744653917135e-14	4.363214778384454e-14	3.5348821726057833e-13	5.6012055851434395e-15
39100000	0.004977437704133178	1.9476818165716703e-49	3.4957346928103354e-60	1.4368520074560834e-10	4.9916828590379196e-15	0.00004512430391868032	9.600129125645053e-22	3.6850744653917135e-14	4.363214778384454e-14	3.5348821726057833e-13	5.6012055851434395e-15
39200000	0.004977437704133178	1.9476818165716703e-49	3.4957346928103354e-60	1.4368520074560834e-10	4.9916828590379196e-15	0.00004512430391868032	9.446537944724573e-22	3.6850744653917135e-14	4.363214778384454e-14	3.5348821726057833e-13	5.6012055851434395e-15
39300000	0.004977437704133178	1.9476818165716703e-49	3.4957346928103354e-60	1.4368520074560834e-10	4.9916828590379196e-15	0.00004512430391868032	9.27645001847181e-22	3.6850744653917135e-14	4.363214778384454e-14	3.5348821726057833e-13	5.6012055851434395e-15
39400000	0.004977437704133178	1.9476818165716703e-49	3.4957346928103354e-60	1.4368520074560834e-10	4.9916828590379196e-15	0.00004512430391868032	9.090779564654482e-22	3.6850744653917135e-14	4.363214778384454e-14	3.5348821726057833e-13	5.6012055851434395e-15
39500000	0.004977437704133178	1.9476818165716703e-49	3.4957346928103354e-60	1.4368520074560834e-10	4.9916828590379196e-15	0.00004512430391868032	8.8904408010403e-22	3.6850744653917135e-14	4.363214778384454e-14	3.5348821726057833e-13	5.6012055851434395e-15
39600000	0.004977437704133178	1.9476818165716703e-49	3.4957346928103354e-60	1.4368520074560834e-10	4.9916828590379196e-15	0.00004512430391868032	8.676347945396974e-22	3.6850744653917135e-14	4.363214778384454e-14	3.5348821726057833e-13	5.6012055851434395e-15
39700000	0.004977437704133178	1.9476818165716703e-49	3.4957346928103354e-60	1.4368520074560834e-10	4.9916828590379196e-15	0.00004512430391868032	8.449415215492223e-22	3.6850744653917135e-14	4.363214778384454e-14	3.5348821726057833e-13	5.6012055851434395e-15
39800000	0.0049774377041331775	1.9476818165716703e-49	3.4957346928103354e-60	1.4368520074560834e-10	4.9916828590379196e-15	0.00004512430391868032	8.210556829093758e-22	3.6850744653917135e-14	4.363214778384454e-14	3.5348821726057833e-13	5.6012055851434395e-15
39900000	0.0049774377041331775	1.9476818165716703e-49	3.4957346928103354e-60	1.4368520074560834e-10	4.9916828590379196e-15	0.00004512430391868032	7.960687003969291e-22	3.6850744653917135e-14	4.363214778384454e-14	3.5348821726057833e-13	5.6012055851434395e-15
40000000	0.0049774377041331775	1.9476818165716703e-49	3.4957346928103354e-60	1.4368520074560834e-10	4.9916828590379196e-15	0.00004512430391868032	7.700719957886537e-22	3.6850744653917135e-14	4.363214778384454e-14	3.5348821726057833e-13	5.6012055851434395e-15
40100000	0.0049774377041331775	1.9476818165716703e-49	3.4957346928103354e-60	1.4368520074560834e-10	4.9916828590379196e-15	0.00004512430391868032	7.431569908613209e-22	3.6850744653917135e-14	4.363214778384454e-14	3.5348821726057833e-13	5.6012055851434395e-15
40200000	0.0049774377041331775	1.9476818165716703e-49	3.4957346928103354e-60	1.4368520074560834e-10	4.9916828590379196e-15	0.00004512430391868032	7.154151073917023e-22	3.6850744653917135e-14	4.363214778384454e-14	3.5348821726057833e-13	5.6012055851434395e-15
40300000	0.0049774377041331775	1.9476818165716703e-49	3.4957346928103354e-60	1.4368520074560834e-10	4.9916828590379196e-15	0.00004512430391868032	6.869377671565687e-22	3.6850744653917135e-14	4.363214778384454e-14	3.5348821726057833e-13	5.6012055851434395e-15
40400000	0.0049774377041331775	1.9476818165716703e-49	3.4957346928103354e-60	1.4368520074560834e-10	4.9916828590379196e-15	0.00004512430391868032	6.578163919326921e-22	3.6850744653917135e-14	4.363214778384454e-14	3.5348821726057833e-13	5.6012055851434395e-15
40500000	0.0049774377041331775	1.94768181657167e-49	3.4957346928103354e-60	1.4368520074560834e-10	4.9916828590379196e-15	0.00004512430391868032	6.281424034968432e-22	3.6850744653917135e-14	4.363214778384454e-14	3.5348821726057833e-13	5.6012055851434395e-15
40600000	0.0049774377041331775	1.94768181657167e-49	3.4957346928103354e-60	1.4368520074560834e-10	4.9916828590379196e-15	0.00004512430391868032	5.980072236257938e-22	3.6850744653917135e-14	4.363214778384454e-14	3.5348821726057833e-13	5.6012055851434395e-15
40700000	0.0049774377041331775	1.94768181657167e-49	3.4957346928103354e-60	1.4368520074560834e-10	4.9916828590379196e-15	0.00004512430391868032	5.67502274096315e-22	3.6850744653917135e-14	4.363214778384454e-14	3.5348821726057833e-13	5.6012055851434395e-15
40800000	0.0049774377041331775	1.94768181657167e-49	3.4957346928103354e-60	1.4368520074560834e-10	4.9916828590379196e-15	0.00004512430391868032	5.367189766851784e-22	3.6850744653917135e-14	4.363214778384454e-14	3.5348821726057833e-13	5.6012055851434395e-15
40900000	0.0049774377041331775	1.94768181657167e-49	3.4957346928103354e-60	1.4368520074560834e-10	4.9916828590379196e-15	0.00004512430391868032	5.057487531691553e-22	3.685074465391714e-14	4.363214778384454e-14	3.5348821726057833e-13	5.6012055851434395e-15
41000000	0.0049774377041331775	1.94768181657167e-49	3.4957346928103354e-60	1.4368520074560834e-10	4.9916828590379196e-15	0.00004512430391868032	4.746830253250167e-22	3.685074465391714e-14	4.363214778384454e-14	3.5348821726057833e-13	5.6012055851434395e-15
41100000	0.0049774377041331775	1.94768181657167e-49	3.4957346928103354e-60	1.4368520074560834e-10	4.9916828590379196e-15	0.00004512430391868032	4.436132149295343e-22	3.685074465391714e-14	4.363214778384454e-14	3.5348821726057833e-13	5.6012055851434395e-15
41200000	0.0049774377041331775	1.94768181657167e-49	3.4957346928103354e-60	1.4368520074560834e-10	4.9916828590379196e-15	0.00004512430391868032	4.126307437594794e-22	3.685074465391714e-14	4.363214778384454e-14	3.5348821726057833e-13	5.6012055851434395e-15
41300000	0.0049774377041331775	1.94768181657167e-49	3.4957346928103354e-60	1.4368520074560834e-10	4.9916828590379196e-15	0.00004512430391868032	3.8182703359162307e-22	3.685074465391714e-14	4.363214778384454e-14	3.5348821726057833e-13	5.6012055851434395e-15
41400000	0.0049774377041331775	1.94768181657167e-49	3.4957346928103354e-60	1.4368520074560834e-10	4.9916828590379196e-15	0.00004512430391868032	3.5129350620273727e-22	3.685074465391714e-14	4.363214778384454e-14	3.5348821726057833e-13	5.6012055851434395e-15
41500000	0.0049774377041331775	1.94768181657167e-49	3.4957346928103354e-60	1.4368520074560834e-10	4.9916828590379196e-15	0.00004512430391868032	3.2112158336959262e-22	3.685074465391714e-14	4.363214778384454e-14	3.5348821726057833e-13	5.6012055851434395e-15
41600000	0.0049774377041331775	1.94768181657167e-49	3.4957346928103354e-60	1.4368520074560834e-10	4.9916828590379196e-15	0.00004512430391868032	2.9140268686896075e-22	3.685074465391714e-14	4.363214778384454e-14	3.5348821726057833e-13	5.6012055851434395e-15
41700000	0.0049774377041331775	1.94768181657167e-49	3.4957346928103354e-60	1.4368520074560834e-10	4.9916828590379196e-15	0.00004512430391868032	2.622282384776133e-22	3.685074465391714e-14	4.363214778384454e-14	3.5348821726057833e-13	5.6012055851434395e-15
41800000	0.0049774377041331775	1.94768181657167e-49	3.4957346928103354e-60	1.4368520074560834e-10	4.9916828590379196e-15	0.00004512430391868032	2.3368965997232107e-22	3.685074465391714e-14	4.363214778384454e-14	3.5348821726057833e-13	5.6012055851434395e-15
41900000	0.0049774377041331775	1.94768181657167e-49	3.4957346928103354e-60	1.4368520074560834e-10	4.9916828590379196e-15	0.00004512430391868032	2.0587837312985583e-22	3.685074465391714e-14	4.363214778384454e-14	3.5348821726057833e-13	5.6012055851434395e-15
42000000	0.0049774377041331775	1.94768181657167e-49	3.4957346928103354e-60	1.4368520074560834e-10	4.9916828590379196e-15	0.00004512430391868032	1.7888579972698897e-22	3.685074465391714e-14	4.363214778384454e-14	3.5348821726057833e-13	5.6012055851434395e-15
42100000	0.0049774377041331775	1.94768181657167e-49	3.4957346928103354e-60	1.4368520074560834e-10	4.9916828590379196e-15	0.00004512430391868032	1.5280336154049143e-22	3.685074465391714e-14	4.363214778384454e-14	3.5348821726057833e-13	5.6012055851434395e-15
42200000	0.0049774377041331775	1.94768181657167e-49	3.4957346928103354e-60	1.4368520074560834e-10	4.9916828590379196e-15	0.00004512430391868032	1.2772248034713486e-22	3.685074465391714e-14	4.363214778384454e-14	3.5348821726057833e-13	5.6012055851434395e-15
42300000	0.0049774377041331775	1.94768181657167e-49	3.4957346928103354e-60	1.4368520074560834e-10	4.9916828590379196e-15	0.00004512430391868032	1.0373457792369059e-22	3.685074465391714e-14	4.363214778384454e-14	3.5348821726057833e-13	5.6012055851434395e-15
42400000	0.0049774377041331775	1.94768181657167e-49	3.4957346928103354e-60	1.4368520074560834e-10	4.9916828590379196e-15	0.00004512430391868032	8.093107604692981e-23	3.685074465391714e-14	4.363214778384454e-14	3.5348821726057833e-13	5.6012055851434395e-15
42500000	0.0049774377041331775	1.94768181657167e-49	3.4957346928103354e-60	1.4368520074560834e-10	4.9916828590379196e-15	0.00004512430391868032	5.940339649362395e-23	3.685074465391714e-14	4.363214778384454e-14	3.5348821726057833e-13	5.6012055851434395e-15
42600000	0.0049774377041331775	1.94768181657167e-49	3.4957346928103354e-60	1.4368520074560834e-10	4.9916828590379196e-15	0.00004512430391868032	3.924296104054452e-23	3.685074465391714e-14	4.363214778384454e-14	3.5348821726057833e-13	5.6012055851434395e-15
42700000	0.0049774377041331775	1.94768181657167e-49	3.4957346928103354e-60	1.4368520074560834e-10	4.9916828590379196e-15	0.00004512430391868032	2.0541191464462618e-23	3.685074465391714e-14	4.363214778384454e-14	3.5348821726057833e-13	5.6012055851434395e-15
42800000	0.0049774377041331775	1.94768181657167e-49	3.4957346928103354e-60	1.4368520074560834e-10	4.9916828590379196e-15	0.00004512430391868032	3.389509542149709e-24	3.685074465391714e-14	4.363214778384454e-14	3.5348821726057833e-13	5.6012055851434395e-15
42900000	0.0049774377041331775	1.94768181657167e-49	3.4957346928103354e-60	1.4368520074560834e-10	4.9916828590379196e-15	0.00004512430391868032	-1.2120662949622897e-23	3.685074465391714e-14	4.363214778384454e-14	3.5348821726057833e-13	5.6012055851434395e-15
43000000	0.0049774377041331775	1.94768181657167e-49	3.4957346928103354e-60	1.4368520074560834e-10	4.9916828590379196e-15	0.00004512430391868032	-2.5897904234083855e-23	3.685074465391714e-14	4.363214778384454e-14	3.5348821726057833e-13	5.6012055851434395e-15
43100000	0.0049774377041331775	1.94768181657167e-49	3.4957346928103354e-60	1.4368520074560834e-10	4.9916828590379196e-15	0.00004512430391868032	-3.785079253446175e-23	3.685074465391714e-14	4.363214778384454e-14	3.5348821726057833e-13	5.6012055851434395e-15
43200000	0.0049774377041331775	1.94768181657167e-49	3.4957346928103354e-60	1.4368520074560834e-10	4.9916828590379196e-15	0.00004512430391868032	-4.788790607398533e-23	3.685074465391714e-14	4.363214778384454e-14	3.5348821726057833e-13	5.6012055851434395e-15
43300000	0.0049774377041331775	1.94768181657167e-49	3.4957346928103354e-60	1.4368520074560834e-10	4.9916828590379196e-15	0.00004512430391868032	-5.591782307588319e-23	3.685074465391714e-14	4.363214778384454e-14	3.5348821726057833e-13	5.6012055851434395e-15
43400000	0.0049774377041331775	1.94768181657167e-49	3.4957346928103354e-60	1.4368520074560834e-10	4.9916828590379196e-15	0.00004512430391868032	-6.184912176338399e-23	3.685074465391714e-14	4.363214778384454e-14	3.5348821726057833e-13	5.6012055851434395e-15
43500000	0.0049774377041331775	1.94768181657167e-49	3.4957346928103354e-60	1.4368520074560834e-10	4.9916828590379196e-15	0.00004512430391868032	-6.559038035971641e-23	3.685074465391714e-14	4.363214778384454e-14	3.5348821726057833e-13	5.6012055851434395e-15
43600000	0.0049774377041331775	1.94768181657167e-49	3.4957346928103354e-60	1.4368520074560834e-10	4.9916828590379196e-15	0.00004512430391868032	-6.705017708810909e-23	3.685074465391714e-14	4.363214778384454e-14	3.5348821726057833e-13	5.6012055851434395e-15
43700000	0.0049774377041331775	1.94768181657167e-49	3.4957346928103354e-60	1.4368520074560834e-10	4.9916828590379196e-15	0.00004512430391868032	-6.613709017179068e-23	3.685074465391714e-14	4.363214778384454e-14	3.5348821726057833e-13	5.6012055851434395e-15
43800000	0.0049774377041331775	1.94768181657167e-49	3.4957346928103354e-60	1.4368520074560834e-10	4.9916828590379196e-15	0.00004512430391868032	-6.275969783398985e-23	3.685074465391714e-14	4.363214778384454e-14	3.5348821726057833e-13	5.6012055851434395e-15
43900000	0.0049774377041331775	1.94768181657167e-49	3.4957346928103354e-60	1.4368520074560834e-10	4.9916828590379196e-15	0.00004512430391868032	-5.682657829793522e-23	3.685074465391714e-14	4.363214778384454e-14	3.5348821726057833e-13	5.6012055851434395e-15
44000000	0.0049774377041331775	1.94768181657167e-49	3.4957346928103354e-60	1.4368520074560834e-10	4.9916828590379196e-15	0.00004512430391868032	-4.824630978685547e-23	3.685074465391714e-14	4.363214778384454e-14	3.5348821726057833e-13	5.6012055851434395e-15
44100000	0.0049774377041331775	1.94768181657167e-49	3.4957346928103354e-60	1.4368520074560834e-10	4.9916828590379196e-15	0.00004512430391868032	-3.6927470523979253e-23	3.685074465391714e-14	4.363214778384454e-14	3.5348821726057833e-13	5.6012055851434395e-15
44200000	0.0049774377041331775	1.94768181657167e-49	3.4957346928103354e-60	1.4368520074560834e-10	4.9916828590379196e-15	0.00004512430391868032	-2.2778638732535216e-23	3.685074465391714e-14	4.363214778384454e-14	3.5348821726057833e-13	5.6012055851434395e-15
44300000	0.0049774377041331775	1.94768181657167e-49	3.4957346928103354e-60	1.4368520074560834e-10	4.9916828590379196e-15	0.00004512430391868032	-5.708392635752016e-24	3.685074465391714e-14	4.363214778384454e-14	3.5348821726057833e-13	5.6012055851434395e-15
44400000	0.0049774377041331775	1.94768181657167e-49	3.4957346928103354e-60	1.4368520074560834e-10	4.9916828590379196e-15	0.00004512430391868032	1.362950878545872e-23	3.685074465391714e-14	4.363214778384454e-14	3.5348821726057833e-13	5.6012055851434395e-15
44500000	0.0049774377041331775	1.94768181657167e-49	3.4957346928103354e-60	1.4368520074560834e-10	4.9916828590379196e-15	0.00004512430391868032	3.245986208262033e-23	3.685074465391714e-14	4.363214778384454e-14	3.5348821726057833e-13	5.6012055851434395e-15
44600000	0.0049774377041331775	1.94768181657167e-49	3.4957346928103354e-60	1.4368520074560834e-10	4.9916828590379196e-15	0.00004512430391868032	5.052119989030146e-23	3.685074465391714e-14	4.363214778384454e-14	3.5348821726057833e-13	5.6012055851434395e-15
44700000	0.0049774377041331775	1.94768181657167e-49	3.4957346928103354e-60	1.4368520074560834e-10	4.9916828590379196e-15	0.00004512430391868032	6.782534509348799e-23	3.685074465391714e-14	4.363214778384454e-14	3.5348821726057833e-13	5.6012055851434395e-15
44800000	0.0049774377041331775	1.94768181657167e-49	3.4957346928103354e-60	1.4368520074560834e-10	4.9916828590379196e-15	0.00004512430391868032	8.438412057716571e-23	3.685074465391714e-14	4.363214778384454e-14	3.5348821726057833e-13	5.6012055851434395e-15
44900000	0.0049774377041331775	1.94768181657167e-49	3.4957346928103354e-60	1.4368520074560834e-10	4.9916828590379196e-15	0.00004512430391868032	1.0020934922632052e-22	3.685074465391714e-14	4.363214778384454e-14	3.5348821726057833e-13	5.6012055851434395e-15
45000000	0.0049774377041331775	1.94768181657167e-49	3.4957346928103354e-60	1.4368520074560834e-10	4.9916828590379196e-15	0.00004512430391868032	1.1531285392593824e-22	3.685074465391714e-14	4.363214778384454e-14	3.5348821726057833e-13	5.6012055851434395e-15
45100000	0.0049774377041331775	1.9476818165716703e-49	3.4957346928103354e-60	1.4368520074560834e-10	4.9916828590379196e-15	0.00004512430391868032	1.2970645756100473e-22	3.685074465391714e-14	4.363214778384454e-14	3.5348821726057833e-13	5.6012055851434395e-15
45200000	0.0049774377041331775	1.9476818165716703e-49	3.4957346928103354e-60	1.4368520074560834e-10	4.9916828590379196e-15	0.00004512430391868032	1.434019830165058e-22	3.685074465391714e-14	4.363214778384454e-14	3.5348821726057833e-13	5.6012055851434395e-15
45300000	0.0049774377041331775	1.9476818165716703e-49	3.4957346928103354e-60	1.4368520074560834e-10	4.9916828590379196e-15	0.00004512430391868032	1.5641125317742737e-22	3.685074465391714e-14	4.363214778384454e-14	3.5348821726057833e-13	5.6012055851434395e-15
45400000	0.0049774377041331775	1.9476818165716703e-49	3.495734692810336e-60	1.4368520074560834e-10	4.9916828590379196e-15	0.00004512430391868032	1.6874609092875522e-22	3.685074465391714e-14	4.363214778384454e-14	3.5348821726057833e-13	5.6012055851434395e-15
45500000	0.0049774377041331775	1.9476818165716703e-49	3.495734692810336e-60	1.4368520074560834e-10	4.9916828590379196e-15	0.00004512430391868032	1.8041831915547522e-22	3.685074465391714e-14	4.363214778384454e-14	3.5348821726057833e-13	5.6012055851434395e-15
45600000	0.0049774377041331775	1.9476818165716703e-49	3.495734692810336e-60	1.4368520074560834e-10	4.9916828590379196e-15	0.00004512430391868032	1.914397607425732e-22	3.685074465391714e-14	4.363214778384454e-14	3.5348821726057833e-13	5.60120558514344e-15
45700000	0.0049774377041331775	1.9476818165716707e-49	3.495734692810336e-60	1.4368520074560834e-10	4.9916828590379196e-15	0.00004512430391868032	2.0182223857503502e-22	3.685074465391714e-14	4.363214778384455e-14	3.534882172605784e-13	5.60120558514344e-15
45800000	0.0049774377041331775	1.9476818165716707e-49	3.495734692810336e-60	1.4368520074560834e-10	4.9916828590379196e-15	0.00004512430391868032	2.1157757553784647e-22	3.685074465391714e-14	4.363214778384455e-14	3.534882172605784e-13	5.60120558514344e-15
45900000	0.0049774377041331775	1.9476818165716707e-49	3.495734692810336e-60	1.4368520074560834e-10	4.9916828590379196e-15	0.00004512430391868032	2.207175945159935e-22	3.685074465391714e-14	4.363214778384455e-14	3.534882172605784e-13	5.60120558514344e-15
46000000	0.0049774377041331775	1.9476818165716707e-49	3.495734692810336e-60	1.4368520074560834e-10	4.9916828590379196e-15	0.00004512430391868032	2.2925411839446188e-22	3.685074465391714e-14	4.363214778384455e-14	3.534882172605784e-13	5.60120558514344e-15
46100000	0.0049774377041331775	1.947681816571671e-49	3.495734692810336e-60	1.4368520074560834e-10	4.9916828590379196e-15	0.00004512430391868032	2.3719897005823746e-22	3.685074465391714e-14	4.363214778384455e-14	3.534882172605784e-13	5.60120558514344e-15
46200000	0.0049774377041331775	1.947681816571671e-49	3.4957346928103366e-60	1.4368520074560834e-10	4.9916828590379196e-15	0.00004512430391868032	2.445639723923061e-22	3.685074465391714e-14	4.363214778384455e-14	3.534882172605784e-13	5.60120558514344e-15
46300000	0.0049774377041331775	1.947681816571671e-49	3.4957346928103366e-60	1.4368520074560834e-10	4.9916828590379196e-15	0.00004512430391868032	2.513609482816537e-22	3.685074465391714e-14	4.363214778384455e-14	3.534882172605784e-13	5.60120558514344e-15
46400000	0.0049774377041331775	1.9476818165716714e-49	3.4957346928103366e-60	1.4368520074560834e-10	4.9916828590379196e-15	0.00004512430391868032	2.57601720611266e-22	3.685074465391714e-14	4.363214778384455e-14	3.534882172605784e-13	5.60120558514344e-15
46500000	0.0049774377041331775	1.9476818165716714e-49	3.4957346928103366e-60	1.4368520074560834e-10	4.9916828590379196e-15	0.00004512430391868032	2.6329811226612896e-22	3.685074465391714e-14	4.363214778384455e-14	3.534882172605784e-13	5.60120558514344e-15
46600000	0.0049774377041331775	1.9476818165716714e-49	3.4957346928103366e-60	1.4368520074560834e-10	4.9916828590379196e-15	0.00004512430391868032	2.684619461312283e-22	3.685074465391714e-14	4.363214778384455e-14	3.534882172605784e-13	5.60120558514344e-15
46700000	0.0049774377041331775	1.947681816571672e-49	3.4957346928103366e-60	1.4368520074560834e-10	4.9916828590379196e-15	0.00004512430391868032	2.7310504509155e-22	3.685074465391714e-14	4.3632147783844555e-14	3.5348821726057843e-13	5.601205585143441e-15
46800000	0.0049774377041331775	1.947681816571672e-49	3.495734692810337e-60	1.4368520074560834e-10	4.9916828590379196e-15	0.00004512430391868032	2.7723923203207976e-22	3.685074465391714e-14	4.3632147783844555e-14	3.5348821726057843e-13	5.601205585143441e-15
46900000	0.0049774377041331775	1.9476818165716722e-49	3.495734692810337e-60	1.4368520074560834e-10	4.9916828590379196e-15	0.00004512430391868032	2.808763298378036e-22	3.685074465391714e-14	4.3632147783844555e-14	3.5348821726057843e-13	5.601205585143441e-15
47000000	0.0049774377041331775	1.9476818165716722e-49	3.495734692810337e-60	1.4368520074560834e-10	4.9916828590379196e-15	0.00004512430391868032	2.8402816139370717e-22	3.685074465391714e-14	4.3632147783844555e-14	3.5348821726057843e-13	5.601205585143441e-15
47100000	0.0049774377041331775	1.9476818165716726e-49	3.495734692810337e-60	1.4368520074560834e-10	4.9916828590379196e-15	0.00004512430391868032	2.8670654958477645e-22	3.685074465391714e-14	4.3632147783844555e-14	3.5348821726057843e-13	5.601205585143441e-15
47200000	0.0049774377041331775	1.9476818165716726e-49	3.495734692810337e-60	1.4368520074560834e-10	4.9916828590379196e-15	0.00004512430391868032	2.8892331729599725e-22	3.685074465391714e-14	4.3632147783844555e-14	3.5348821726057843e-13	5.601205585143441e-15
47300000	0.0049774377041331775	1.9476818165716726e-49	3.4957346928103377e-60	1.4368520074560834e-10	4.9916828590379196e-15	0.00004512430391868032	2.9069028741235534e-22	3.685074465391714e-14	4.3632147783844555e-14	3.5348821726057843e-13	5.601205585143441e-15
47400000	0.0049774377041331775	1.947681816571673e-49	3.4957346928103377e-60	1.4368520074560834e-10	4.9916828590379196e-15	0.00004512430391868032	2.920192828188368e-22	3.685074465391714e-14	4.363214778384456e-14	3.534882172605785e-13	5.601205585143441e-15
47500000	0.0049774377041331775	1.947681816571673e-49	3.4957346928103377e-60	1.4368520074560834e-10	4.9916828590379196e-15	0.00004512430391868032	2.929221264004272e-22	3.685074465391714e-14	4.363214778384456e-14	3.534882172605785e-13	5.601205585143442e-15
47600000	0.0049774377041331775	1.9476818165716733e-49	3.4957346928103377e-60	1.4368520074560834e-10	4.9916828590379196e-15	0.00004512430391868032	2.9341064104211254e-22	3.685074465391714e-14	4.363214778384456e-14	3.534882172605785e-13	5.601205585143442e-15
47700000	0.0049774377041331775	1.9476818165716733e-49	3.495734692810338e-60	1.4368520074560834e-10	4.9916828590379196e-15	0.00004512430391868032	2.934966496288786e-22	3.685074465391714e-14	4.363214778384456e-14	3.534882172605785e-13	5.601205585143442e-15
47800000	0.0049774377041331775	1.9476818165716737e-49	3.495734692810338e-60	1.4368520074560834e-10	4.9916828590379196e-15	0.00004512430391868032	2.9319197504571123e-22	3.685074465391714e-14	4.363214778384456e-14	3.534882172605785e-13	5.601205585143442e-15
47900000	0.0049774377041331775	1.9476818165716737e-49	3.495734692810338e-60	1.4368520074560834e-10	4.9916828590379196e-15	0.00004512430391868032	2.925084401775963e-22	3.685074465391714e-14	4.363214778384456e-14	3.534882172605785e-13	5.601205585143442e-15
48000000	0.0049774377041331775	1.947681816571674e-49	3.495734692810338e-60	1.4368520074560834e-10	4.9916828590379196e-15	0.00004512430391868032	2.914578679095197e-22	3.685074465391714e-14	4.363214778384456e-14	3.5348821726057853e-13	5.601205585143442e-15
48100000	0.0049774377041331775	1.9476818165716745e-49	3.495734692810339e-60	1.4368520074560834e-10	4.9916828590379196e-15	0.00004512430391868032	2.900520811264672e-22	3.685074465391714e-14	4.363214778384457e-14	3.5348821726057853e-13	5.601205585143443e-15
48200000	0.0049774377041331775	1.9476818165716745e-49	3.495734692810339e-60	1.4368520074560834e-10	4.9916828590379196e-15	0.00004512430391868032	2.8830290271342467e-22	3.685074465391714e-14	4.363214778384457e-14	3.5348821726057853e-13	5.601205585143443e-15
48300000	0.004977437704133178	1.947681816571675e-49	3.495734692810339e-60	1.4368520074560834e-10	4.9916828590379196e-15	0.00004512430391868032	2.86222155555378e-22	3.685074465391714e-14	4.363214778384457e-14	3.5348821726057853e-13	5.601205585143443e-15
48400000	0.004977437704133178	1.947681816571675e-49	3.4957346928103393e-60	1.4368520074560834e-10	4.9916828590379196e-15	0.00004512430391868032	2.8382166253731296e-22	3.685074465391714e-14	4.363214778384457e-14	3.5348821726057853e-13	5.601205585143443e-15
48500000	0.004977437704133178	1.9476818165716752e-49	3.4957346928103393e-60	1.4368520074560834e-10	4.9916828590379196e-15	0.00004512430391868032	2.811132465442154e-22	3.685074465391714e-14	4.363214778384457e-14	3.5348821726057853e-13	5.601205585143443e-15
48600000	0.004977437704133178	1.9476818165716752e-49	3.4957346928103393e-60	1.4368520074560834e-10	4.9916828590379196e-15	0.00004512430391868032	2.781087304610713e-22	3.685074465391714e-14	4.3632147783844574e-14	3.534882172605786e-13	5.601205585143443e-15
48700000	0.004977437704133178	1.9476818165716756e-49	3.4957346928103393e-60	1.4368520074560834e-10	4.9916828590379196e-15	0.00004512430391868032	2.748199371728663e-22	3.685074465391714e-14	4.3632147783844574e-14	3.534882172605786e-13	5.6012055851434435e-15
48800000	0.004977437704133178	1.947681816571676e-49	3.49573469281034e-60	1.4368520074560834e-10	4.9916828590379196e-15	0.00004512430391868032	2.712586895645864e-22	3.685074465391714e-14	4.3632147783844574e-14	3.534882172605786e-13	5.6012055851434435e-15
48900000	0.004977437704133178	1.947681816571676e-49	3.49573469281034e-60	1.4368520074560834e-10	4.9916828590379196e-15	0.00004512430391868032	2.674368105212174e-22	3.685074465391714e-14	4.3632147783844574e-14	3.534882172605786e-13	5.6012055851434435e-15
49000000	0.004977437704133178	1.9476818165716764e-49	3.49573469281034e-60	1.4368520074560834e-10	4.9916828590379196e-15	0.00004512430391868032	2.633661229277451e-22	3.685074465391714e-14	4.3632147783844574e-14	3.534882172605786e-13	5.6012055851434435e-15
49100000	0.004977437704133178	1.9476818165716764e-49	3.4957346928103404e-60	1.4368520074560834e-10	4.9916828590379196e-15	0.00004512430391868032	2.590584496691554e-22	3.685074465391714e-14	4.363214778384458e-14	3.5348821726057863e-13	5.6012055851434435e-15
49200000	0.004977437704133178	1.9476818165716767e-49	3.4957346928103404e-60	1.4368520074560834e-10	4.9916828590379196e-15	0.00004512430391868032	2.5452561363043417e-22	3.685074465391714e-14	4.363214778384458e-14	3.5348821726057863e-13	5.6012055851434435e-15
49300000	0.004977437704133178	1.947681816571677e-49	3.4957346928103404e-60	1.4368520074560834e-10	4.9916828590379196e-15	0.00004512430391868032	2.4977943769656718e-22	3.685074465391714e-14	4.363214778384458e-14	3.5348821726057863e-13	5.601205585143444e-15
49400000	0.004977437704133178	1.947681816571677e-49	3.495734692810341e-60	1.4368520074560834e-10	4.9916828590379196e-15	0.00004512430391868032	2.448317447525403e-22	3.685074465391714e-14	4.363214778384458e-14	3.5348821726057863e-13	5.601205585143444e-15
49500000	0.004977437704133178	1.9476818165716775e-49	3.495734692810341e-60	1.4368520074560834e-10	4.9916828590379196e-15	0.00004512430391868032	2.3969435768333937e-22	3.685074465391714e-14	4.363214778384458e-14	3.5348821726057863e-13	5.601205585143444e-15
49600000	0.004977437704133178	1.947681816571678e-49	3.495734692810341e-60	1.4368520074560834e-10	4.9916828590379196e-15	0.00004512430391868032	2.343790993739503e-22	3.685074465391714e-14	4.363214778384459e-14	3.534882172605787e-13	5.601205585143444e-15
49700000	0.004977437704133178	1.947681816571678e-49	3.495734692810341e-60	1.4368520074560834e-10	4.9916828590379196e-15	0.00004512430391868032	2.2889779270935885e-22	3.685074465391714e-14	4.363214778384459e-14	3.534882172605787e-13	5.601205585143444e-15
49800000	0.004977437704133178	1.9476818165716783e-49	3.4957346928103415e-60	1.4368520074560834e-10	4.9916828590379196e-15	0.00004512430391868032	2.2326226057455095e-22	3.685074465391714e-14	4.363214778384459e-14	3.534882172605787e-13	5.601205585143445e-15
49900000	0.004977437704133178	1.9476818165716786e-49	3.4957346928103415e-60	1.4368520074560834e-10	4.9916828590379196e-15	0.00004512430391868032	2.174843258545124e-22	3.685074465391714e-14	4.363214778384459e-14	3.534882172605787e-13	5.601205585143445e-15
50000000	0.004977437704133178	1.9476818165716786e-49	3.4957346928103415e-60	1.4368520074560834e-10	4.9916828590379196e-15	0.00004512430391868032	2.1157581143422898e-22	3.685074465391714e-14	4.363214778384459e-14	3.534882172605787e-13	5.601205585143445e-15
50100000	0.004977437704133178	1.947681816571679e-49	3.495734692810342e-60	1.4368520074560832e-10	4.9916828590379196e-15	0.00004512430391868032	2.0554854019868665e-22	3.685074465391714e-14	4.3632147783844593e-14	3.5348821726057873e-13	5.601205585143445e-15
50200000	0.004977437704133178	1.9476818165716794e-49	3.495734692810342e-60	1.4368520074560832e-10	4.99168285903792e-15	0.00004512430391868032	1.9941433503287118e-22	3.685074465391714e-14	4.3632147783844593e-14	3.5348821726057873e-13	5.601205585143445e-15
50300000	0.004977437704133178	1.9476818165716794e-49	3.495734692810342e-60	1.4368520074560832e-10	4.99168285903792e-15	0.00004512430391868032	1.9318501882176843e-22	3.685074465391714e-14	4.3632147783844593e-14	3.5348821726057873e-13	5.601205585143446e-15
50400000	0.004977437704133178	1.9476818165716798e-49	3.4957346928103426e-60	1.4368520074560832e-10	4.99168285903792e-15	0.00004512430391868032	1.868724144503643e-22	3.685074465391714e-14	4.3632147783844593e-14	3.5348821726057873e-13	5.601205585143446e-15
50500000	0.004977437704133178	1.94768181657168e-49	3.4957346928103426e-60	1.4368520074560832e-10	4.99168285903792e-15	0.00004512430391868032	1.8048834480364457e-22	3.685074465391714e-14	4.3632147783844593e-14	3.5348821726057873e-13	5.601205585143446e-15
50600000	0.004977437704133178	1.94768181657168e-49	3.4957346928103426e-60	1.4368520074560832e-10	4.99168285903792e-15	0.00004512430391868032	1.740446327665951e-22	3.685074465391714e-14	4.36321477838446e-14	3.534882172605788e-13	5.601205585143446e-15
50700000	0.004977437704133178	1.9476818165716805e-49	3.495734692810343e-60	1.4368520074560832e-10	4.99168285903792e-15	0.000045124303918680326	1.6755310122420176e-22	3.685074465391714e-14	4.36321477838446e-14	3.534882172605788e-13	5.601205585143446e-15
50800000	0.004977437704133178	1.947681816571681e-49	3.495734692810343e-60	1.4368520074560832e-10	4.99168285903792e-15	0.000045124303918680326	1.6102557306145037e-22	3.685074465391714e-14	4.36321477838446e-14	3.534882172605788e-13	5.601205585143447e-15
50900000	0.004977437704133178	1.947681816571681e-49	3.495734692810343e-60	1.4368520074560832e-10	4.99168285903792e-15	0.000045124303918680326	1.544738711633268e-22	3.685074465391714e-14	4.36321477838446e-14	3.534882172605788e-13	5.601205585143447e-15
51000000	0.004977437704133178	1.9476818165716813e-49	3.495734692810344e-60	1.4368520074560832e-10	4.99168285903792e-15	0.000045124303918680326	1.4790981841481687e-22	3.685074465391714e-14	4.36321477838446e-14	3.5348821726057883e-13	5.601205585143447e-15
51100000	0.004977437704133178	1.9476818165716817e-49	3.495734692810344e-60	1.4368520074560832e-10	4.99168285903792e-15	0.000045124303918680326	1.4134523770090642e-22	3.685074465391714e-14	4.3632147783844606e-14	3.5348821726057883e-13	5.601205585143447e-15
51200000	0.004977437704133178	1.9476818165716817e-49	3.495734692810344e-60	1.4368520074560832e-10	4.99168285903792e-15	0.000045124303918680326	1.3479195190658133e-22	3.685074465391714e-14	4.3632147783844606e-14	3.5348821726057883e-13	5.601205585143447e-15
51300000	0.004977437704133178	1.947681816571682e-49	3.4957346928103443e-60	1.4368520074560832e-10	4.99168285903792e-15	0.000045124303918680326	1.2826178391682742e-22	3.685074465391714e-14	4.3632147783844606e-14	3.5348821726057883e-13	5.6012055851434474e-15
51400000	0.004977437704133178	1.9476818165716824e-49	3.4957346928103443e-60	1.4368520074560832e-10	4.99168285903792e-15	0.000045124303918680326	1.2176655661663055e-22	3.685074465391714e-14	4.3632147783844606e-14	3.5348821726057883e-13	5.6012055851434474e-15
51500000	0.004977437704133178	1.947681816571683e-49	3.4957346928103443e-60	1.4368520074560832e-10	4.99168285903792e-15	0.000045124303918680326	1.1531809289097656e-22	3.685074465391714e-14	4.363214778384461e-14	3.534882172605789e-13	5.6012055851434474e-15
51600000	0.004977437704133178	1.947681816571683e-49	3.495734692810345e-60	1.4368520074560832e-10	4.99168285903792e-15	0.000045124303918680326	1.0892821562485128e-22	3.685074465391714e-14	4.363214778384461e-14	3.534882172605789e-13	5.6012055851434474e-15
51700000	0.004977437704133178	1.9476818165716832e-49	3.495734692810345e-60	1.4368520074560832e-10	4.99168285903792e-15	0.000045124303918680326	1.0260874770324058e-22	3.685074465391714e-14	4.363214778384461e-14	3.534882172605789e-13	5.6012055851434474e-15
51800000	0.004977437704133178	1.9476818165716836e-49	3.495734692810345e-60	1.4368520074560832e-10	4.99168285903792e-15	0.000045124303918680326	9.637151201113029e-23	3.685074465391714e-14	4.363214778384461e-14	3.534882172605789e-13	5.601205585143448e-15
51900000	0.004977437704133178	1.9476818165716836e-49	3.4957346928103454e-60	1.4368520074560832e-10	4.99168285903792e-15	0.000045124303918680326	9.022833143350626e-23	3.685074465391714e-14	4.363214778384461e-14	3.534882172605789e-13	5.601205585143448e-15
52000000	0.004977437704133179	1.947681816571684e-49	3.4957346928103454e-60	1.4368520074560832e-10	4.99168285903792e-15	0.000045124303918680326	8.419102885535434e-23	3.685074465391714e-14	4.363214778384462e-14	3.5348821726057894e-13	5.601205585143448e-15
52100000	0.004977437704133179	1.9476818165716843e-49	3.4957346928103454e-60	1.4368520074560832e-10	4.99168285903792e-15	0.000045124303918680326	7.827142716166038e-23	3.685074465391714e-14	4.363214778384462e-14	3.5348821726057894e-13	5.601205585143448e-15
52200000	0.004977437704133179	1.9476818165716843e-49	3.495734692810346e-60	1.4368520074560832e-10	4.99168285903792e-15	0.000045124303918680326	7.248134923741022e-23	3.685074465391714e-14	4.363214778384462e-14	3.5348821726057894e-13	5.601205585143448e-15
52300000	0.004977437704133179	1.9476818165716847e-49	3.495734692810346e-60	1.4368520074560832e-10	4.99168285903792e-15	0.000045124303918680326	6.683261796758968e-23	3.685074465391714e-14	4.363214778384462e-14	3.5348821726057894e-13	5.601205585143448e-15
52400000	0.004977437704133179	1.947681816571685e-49	3.495734692810346e-60	1.4368520074560832e-10	4.99168285903792e-15	0.000045124303918680326	6.133705623718465e-23	3.685074465391714e-14	4.363214778384462e-14	3.5348821726057894e-13	5.601205585143449e-15
52500000	0.004977437704133179	1.947681816571685e-49	3.4957346928103465e-60	1.4368520074560832e-10	4.99168285903792e-15	0.000045124303918680326	5.600648693118095e-23	3.685074465391714e-14	4.3632147783844625e-14	3.53488217260579e-13	5.601205585143449e-15
52600000	0.004977437704133179	1.9476818165716855e-49	3.4957346928103465e-60	1.4368520074560832e-10	4.99168285903792e-15	0.000045124303918680326	5.085273293456443e-23	3.685074465391714e-14	4.3632147783844625e-14	3.53488217260579e-13	5.601205585143449e-15
52700000	0.004977437704133179	1.9476818165716855e-49	3.4957346928103465e-60	1.4368520074560832e-10	4.99168285903792e-15	0.000045124303918680326	4.5887617132320934e-23	3.685074465391714e-14	4.3632147783844625e-14	3.53488217260579e-13	5.601205585143449e-15
52800000	0.004977437704133179	1.947681816571686e-49	3.495734692810347e-60	1.4368520074560832e-10	4.99168285903792e-15	0.000045124303918680326	4.1122962409436316e-23	3.685074465391714e-14	4.3632147783844625e-14	3.53488217260579e-13	5.601205585143449e-15
52900000	0.004977437704133179	1.9476818165716862e-49	3.495734692810347e-60	1.4368520074560832e-10	4.99168285903792e-15	0.000045124303918680326	3.657059165089641e-23	3.685074465391714e-14	4.3632147783844625e-14	3.53488217260579e-13	5.60120558514345e-15
53000000	0.004977437704133179	1.9476818165716862e-49	3.495734692810347e-60	1.4368520074560832e-10	4.99168285903792e-15	0.000045124303918680326	3.224232774168706e-23	3.685074465391714e-14	4.363214778384463e-14	3.5348821726057904e-13	5.60120558514345e-15
53100000	0.004977437704133179	1.9476818165716866e-49	3.4957346928103476e-60	1.4368520074560832e-10	4.99168285903792e-15	0.000045124303918680326	2.8149993566794126e-23	3.685074465391714e-14	4.363214778384463e-14	3.5348821726057904e-13	5.60120558514345e-15
53200000	0.004977437704133179	1.947681816571687e-49	3.4957346928103476e-60	1.4368520074560832e-10	4.99168285903792e-15	0.000045124303918680326	2.4305412011203437e-23	3.685074465391714e-14	4.363214778384463e-14	3.5348821726057904e-13	5.60120558514345e-15
53300000	0.004977437704133179	1.947681816571687e-49	3.4957346928103476e-60	1.4368520074560832e-10	4.99168285903792e-15	0.000045124303918680326	2.0720405959900852e-23	3.685074465391714e-14	4.363214778384463e-14	3.5348821726057904e-13	5.60120558514345e-15
53400000	0.004977437704133179	1.9476818165716874e-49	3.4957346928103476e-60	1.4368520074560832e-10	4.99168285903792e-15	0.000045124303918680326	1.7406798297872212e-23	3.685074465391714e-14	4.363214778384463e-14	3.5348821726057904e-13	5.60120558514345e-15
53500000	0.004977437704133179	1.9476818165716874e-49	3.495734692810348e-60	1.4368520074560832e-10	4.99168285903792e-15	0.000045124303918680326	1.4376411910103362e-23	3.685074465391714e-14	4.363214778384464e-14	3.534882172605791e-13	5.6012055851434506e-15
53600000	0.004977437704133179	1.9476818165716878e-49	3.495734692810348e-60	1.4368520074560832e-10	4.99168285903792e-15	0.000045124303918680326	1.1641069681580147e-23	3.685074465391714e-14	4.363214778384464e-14	3.534882172605791e-13	5.6012055851434506e-15
53700000	0.004977437704133179	1.947681816571688e-49	3.495734692810348e-60	1.4368520074560832e-10	4.99168285903792e-15	0.000045124303918680326	9.212594497288413e-24	3.685074465391714e-14	4.363214778384464e-14	3.534882172605791e-13	5.6012055851434506e-15
53800000	0.004977437704133179	1.947681816571688e-49	3.4957346928103487e-60	1.4368520074560832e-10	4.99168285903792e-15	0.000045124303918680326	7.102809242214008e-24	3.685074465391714e-14	4.363214778384464e-14	3.534882172605791e-13	5.6012055851434506e-15
53900000	0.004977437704133179	1.9476818165716885e-49	3.4957346928103487e-60	1.4368520074560832e-10	4.99168285903792e-15	0.000045124303918680326	5.323536801342774e-24	3.685074465391714e-14	4.363214778384464e-14	3.534882172605791e-13	5.6012055851434506e-15
54000000	0.004977437704133179	1.9476818165716885e-49	3.4957346928103487e-60	1.4368520074560832e-10	4.99168285903792e-15	0.000045124303918680326	3.8866000596605585e-24	3.685074465391714e-14	4.363214778384464e-14	3.534882172605791e-13	5.6012055851434506e-15
54100000	0.004977437704133179	1.947681816571689e-49	3.4957346928103487e-60	1.4368520074560832e-10	4.99168285903792e-15	0.000045124303918680326	2.803821902153208e-24	3.685074465391714e-14	4.3632147783844644e-14	3.5348821726057914e-13	5.601205585143451e-15
54200000	0.004977437704133179	1.947681816571689e-49	3.495734692810349e-60	1.4368520074560832e-10	4.99168285903792e-15	0.000045124303918680326	2.087025213806566e-24	3.685074465391714e-14	4.3632147783844644e-14	3.5348821726057914e-13	5.601205585143451e-15
54300000	0.004977437704133179	1.9476818165716893e-49	3.495734692810349e-60	1.4368520074560832e-10	4.99168285903792e-15	0.000045124303918680326	1.7480328796064796e-24	3.685074465391714e-14	4.3632147783844644e-14	3.5348821726057914e-13	5.601205585143451e-15
54400000	0.004977437704133179	1.9476818165716893e-49	3.495734692810349e-60	1.4368520074560832e-10	4.99168285903792e-15	0.000045124303918680326	1.721941072197962e-24	3.685074465391714e-14	4.3632147783844644e-14	3.5348821726057914e-13	5.601205585143451e-15
54500000	0.004977437704133179	1.9476818165716897e-49	3.495734692810349e-60	1.4368520074560832e-10	4.99168285903792e-15	0.000045124303918680326	1.7238238779349186e-24	3.685074465391714e-14	4.3632147783844644e-14	3.5348821726057914e-13	5.601205585143451e-15
54600000	0.004977437704133179	1.9476818165716897e-49	3.49573469281035e-60	1.4368520074560832e-10	4.99168285903792e-15	0.000045124303918680326	1.725629792838902e-24	3.685074465391714e-14	4.3632147783844644e-14	3.5348821726057914e-13	5.601205585143451e-15
54700000	0.004977437704133179	1.94768181657169e-49	3.49573469281035e-60	1.4368520074560832e-10	4.99168285903792e-15	0.000045124303918680326	1.7273599990336624e-24	3.685074465391714e-14	4.3632147783844644e-14	3.5348821726057914e-13	5.601205585143451e-15
54800000	0.004977437704133179	1.94768181657169e-49	3.49573469281035e-60	1.4368520074560832e-10	4.99168285903792e-15	0.000045124303918680326	1.7290156786429508e-24	3.685074465391714e-14	4.363214778384465e-14	3.534882172605792e-13	5.601205585143452e-15
54900000	0.004977437704133179	1.94768181657169e-49	3.49573469281035e-60	1.4368520074560832e-10	4.99168285903792e-15	0.000045124303918680326	1.7305980137905177e-24	3.685074465391714e-14	4.363214778384465e-14	3.534882172605792e-13	5.601205585143452e-15
55000000	0.004977437704133179	1.9476818165716904e-49	3.49573469281035e-60	1.4368520074560832e-10	4.99168285903792e-15	0.000045124303918680326	1.7321081866001137e-24	3.685074465391714e-14	4.363214778384465e-14	3.534882172605792e-13	5.601205585143452e-15
55100000	0.004977437704133179	1.9476818165716904e-49	3.49573469281035e-60	1.4368520074560832e-10	4.99168285903792e-15	0.000045124303918680326	1.7335473791954897e-24	3.685074465391714e-14	4.363214778384465e-14	3.534882172605792e-13	5.601205585143452e-15
55200000	0.004977437704133179	1.9476818165716904e-49	3.49573469281035e-60	1.4368520074560832e-10	4.99168285903792e-15	0.000045124303918680326	1.7349167737003963e-24	3.685074465391714e-14	4.363214778384465e-14	3.534882172605792e-13	5.601205585143452e-15
55300000	0.004977437704133179	1.9476818165716904e-49	3.4957346928103504e-60	1.4368520074560832e-10	4.99168285903792e-15	0.000045124303918680326	1.7362175522385837e-24	3.685074465391714e-14	4.363214778384465e-14	3.534882172605792e-13	5.601205585143452e-15
55400000	0.004977437704133179	1.9476818165716904e-49	3.4957346928103504e-60	1.4368520074560832e-10	4.99168285903792e-15	0.000045124303918680326	1.7374508969338027e-24	3.685074465391714e-14	4.363214778384465e-14	3.534882172605792e-13	5.601205585143452e-15
55500000	0.004977437704133179	1.9476818165716904e-49	3.4957346928103504e-60	1.4368520074560832e-10	4.99168285903792e-15	0.000045124303918680326	1.738617989909804e-24	3.685074465391714e-14	4.363214778384465e-14	3.534882172605792e-13	5.601205585143452e-15
55600000	0.004977437704133179	1.9476818165716908e-49	3.4957346928103504e-60	1.4368520074560832e-10	4.99168285903792e-15	0.000045124303918680326	1.739720013290338e-24	3.685074465391714e-14	4.363214778384465e-14	3.534882172605792e-13	5.601205585143452e-15
55700000	0.004977437704133179	1.9476818165716908e-49	3.4957346928103504e-60	1.4368520074560832e-10	4.99168285903792e-15	0.000045124303918680326	1.7407581491991558e-24	3.685074465391714e-14	4.363214778384465e-14	3.534882172605792e-13	5.601205585143452e-15
55800000	0.004977437704133179	1.9476818165716908e-49	3.4957346928103504e-60	1.4368520074560832e-10	4.99168285903792e-15	0.000045124303918680326	1.741733579760008e-24	3.685074465391714e-14	4.363214778384465e-14	3.534882172605792e-13	5.601205585143452e-15
55900000	0.004977437704133179	1.9476818165716908e-49	3.4957346928103504e-60	1.4368520074560832e-10	4.99168285903792e-15	0.000045124303918680326	1.7426474870966445e-24	3.685074465391714e-14	4.363214778384465e-14	3.534882172605792e-13	5.601205585143452e-15
56000000	0.004977437704133179	1.9476818165716908e-49	3.4957346928103504e-60	1.4368520074560832e-10	4.99168285903792e-15	0.000045124303918680326	1.7435010533328164e-24	3.685074465391714e-14	4.363214778384465e-14	3.534882172605792e-13	5.601205585143452e-15
56100000	0.004977437704133179	1.9476818165716904e-49	3.4957346928103504e-60	1.4368520074560832e-10	4.99168285903792e-15	0.000045124303918680326	1.7442954605922743e-24	3.685074465391714e-14	4.363214778384465e-14	3.534882172605792e-13	5.601205585143452e-15
56200000	0.004977437704133179	1.9476818165716904e-49	3.4957346928103504e-60	1.4368520074560832e-10	4.99168285903792e-15	0.000045124303918680326	1.7450318909987688e-24	3.685074465391714e-14	4.363214778384465e-14	3.534882172605792e-13	5.601205585143452e-15
56300000	0.004977437704133179	1.9476818165716904e-49	3.4957346928103504e-60	1.4368520074560832e-10	4.99168285903792e-15	0.000045124303918680326	1.7457115266760506e-24	3.685074465391714e-14	4.363214778384465e-14	3.534882172605792e-13	5.601205585143452e-15
56400000	0.004977437704133179	1.9476818165716904e-49	3.4957346928103504e-60	1.4368520074560832e-10	4.99168285903792e-15	0.000045124303918680326	1.7463355497478704e-24	3.685074465391714e-14	4.363214778384465e-14	3.534882172605792e-13	5.601205585143452e-15
56500000	0.004977437704133179	1.9476818165716904e-49	3.49573469281035e-60	1.4368520074560832e-10	4.99168285903792e-15	0.000045124303918680326	1.7469051423379785e-24	3.685074465391714e-14	4.363214778384465e-14	3.534882172605792e-13	5.601205585143452e-15
56600000	0.004977437704133179	1.9476818165716904e-49	3.49573469281035e-60	1.4368520074560832e-10	4.99168285903792e-15	0.000045124303918680326	1.7474214865701257e-24	3.685074465391714e-14	4.363214778384465e-14	3.534882172605792e-13	5.601205585143451e-15
56700000	0.004977437704133179	1.94768181657169e-49	3.49573469281035e-60	1.4368520074560832e-10	4.99168285903792e-15	0.000045124303918680326	1.7478857645680625e-24	3.685074465391714e-14	4.363214778384465e-14	3.5348821726057914e-13	5.601205585143451e-15
56800000	0.004977437704133179	1.94768181657169e-49	3.49573469281035e-60	1.4368520074560832e-10	4.99168285903792e-15	0.000045124303918680326	1.7482991584555396e-24	3.685074465391714e-14	4.363214778384465e-14	3.5348821726057914e-13	5.601205585143451e-15
56900000	0.004977437704133179	1.94768181657169e-49	3.49573469281035e-60	1.4368520074560832e-10	4.99168285903792e-15	0.000045124303918680326	1.748662850356308e-24	3.685074465391714e-14	4.3632147783844644e-14	3.5348821726057914e-13	5.601205585143451e-15
57000000	0.004977437704133179	1.94768181657169e-49	3.49573469281035e-60	1.4368520074560832e-10	4.99168285903792e-15	0.000045124303918680326	1.7489780223941177e-24	3.685074465391714e-14	4.3632147783844644e-14	3.5348821726057914e-13	5.601205585143451e-15
57100000	0.004977437704133179	1.9476818165716897e-49	3.49573469281035e-60	1.4368520074560832e-10	4.99168285903792e-15	0.000045124303918680326	1.7492458566927197e-24	3.685074465391714e-14	4.3632147783844644e-14	3.5348821726057914e-13	5.601205585143451e-15
57200000	0.004977437704133179	1.9476818165716897e-49	3.49573469281035e-60	1.4368520074560832e-10	4.99168285903792e-15	0.000045124303918680326	1.7494675353758643e-24	3.685074465391714e-14	4.3632147783844644e-14	3.5348821726057914e-13	5.601205585143451e-15
57300000	0.004977437704133179	1.9476818165716893e-49	3.495734692810349e-60	1.4368520074560832e-10	4.99168285903792e-15	0.000045124303918680326	1.7496442405673027e-24	3.685074465391714e-14	4.3632147783844644e-14	3.5348821726057914e-13	5.601205585143451e-15
57400000	0.004977437704133179	1.9476818165716893e-49	3.495734692810349e-60	1.4368520074560832e-10	4.99168285903792e-15	0.000045124303918680326	1.7497771543907848e-24	3.685074465391714e-14	4.3632147783844644e-14	3.5348821726057914e-13	5.6012055851434506e-15
57500000	0.004977437704133179	1.9476818165716893e-49	3.495734692810349e-60	1.4368520074560832e-10	4.99168285903792e-15	0.000045124303918680326	1.7498674589700616e-24	3.685074465391714e-14	4.3632147783844644e-14	3.534882172605791e-13	5.6012055851434506e-15
57600000	0.004977437704133179	1.947681816571689e-49	3.495734692810349e-60	1.4368520074560832e-10	4.99168285903792e-15	0.000045124303918680326	1.749916336428884e-24	3.685074465391714e-14	4.3632147783844644e-14	3.534882172605791e-13	5.6012055851434506e-15
57700000	0.004977437704133179	1.947681816571689e-49	3.495734692810349e-60	1.4368520074560832e-10	4.99168285903792e-15	0.000045124303918680326	1.749924968891002e-24	3.685074465391714e-14	4.363214778384464e-14	3.534882172605791e-13	5.6012055851434506e-15
57800000	0.004977437704133179	1.9476818165716885e-49	3.4957346928103487e-60	1.4368520074560832e-10	4.99168285903792e-15	0.000045124303918680326	1.7498945384801664e-24	3.685074465391714e-14	4.363214778384464e-14	3.534882172605791e-13	5.6012055851434506e-15
57900000	0.004977437704133179	1.9476818165716885e-49	3.4957346928103487e-60	1.4368520074560832e-10	4.99168285903792e-15	0.000045124303918680326	1.7498262273201283e-24	3.685074465391714e-14	4.363214778384464e-14	3.534882172605791e-13	5.6012055851434506e-15
58000000	0.004977437704133179	1.947681816571688e-49	3.4957346928103487e-60	1.4368520074560832e-10	4.99168285903792e-15	0.000045124303918680326	1.7497212175346376e-24	3.685074465391714e-14	4.363214778384464e-14	3.534882172605791e-13	5.60120558514345e-15
58100000	0.004977437704133179	1.947681816571688e-49	3.4957346928103487e-60	1.4368520074560832e-10	4.99168285903792e-15	0.000045124303918680326	1.7495806912474458e-24	3.685074465391714e-14	4.363214778384464e-14	3.5348821726057904e-13	5.60120558514345e-15
58200000	0.004977437704133179	1.9476818165716878e-49	3.495734692810348e-60	1.4368520074560832e-10	4.99168285903792e-15	0.000045124303918680326	1.7494058305823024e-24	3.685074465391714e-14	4.363214778384463e-14	3.5348821726057904e-13	5.60120558514345e-15
58300000	0.004977437704133179	1.9476818165716878e-49	3.495734692810348e-60	1.4368520074560832e-10	4.99168285903792e-15	0.000045124303918680326	1.749197817662959e-24	3.685074465391714e-14	4.363214778384463e-14	3.5348821726057904e-13	5.60120558514345e-15
58400000	0.004977437704133179	1.9476818165716874e-49	3.495734692810348e-60	1.4368520074560832e-10	4.99168285903792e-15	0.000045124303918680326	1.7489578346131657e-24	3.685074465391714e-14	4.363214778384463e-14	3.5348821726057904e-13	5.60120558514345e-15
58500000	0.004977437704133179	1.947681816571687e-49	3.495734692810348e-60	1.4368520074560832e-10	4.99168285903792e-15	0.000045124303918680326	1.7486870635566734e-24	3.685074465391714e-14	4.363214778384463e-14	3.5348821726057904e-13	5.601205585143449e-15
58600000	0.004977437704133179	1.947681816571687e-49	3.4957346928103476e-60	1.4368520074560832e-10	4.99168285903792e-15	0.000045124303918680326	1.7483866866172326e-24	3.685074465391714e-14	4.363214778384463e-14	3.53488217260579e-13	5.601205585143449e-15
58700000	0.004977437704133179	1.9476818165716866e-49	3.4957346928103476e-60	1.4368520074560832e-10	4.99168285903792e-15	0.000045124303918680326	1.7480578859185937e-24	3.685074465391714e-14	4.3632147783844625e-14	3.53488217260579e-13	5.601205585143449e-15
58800000	0.004977437704133179	1.9476818165716862e-49	3.4957346928103476e-60	1.4368520074560832e-10	4.99168285903792e-15	0.000045124303918680326	1.7477018435845075e-24	3.685074465391714e-14	4.3632147783844625e-14	3.53488217260579e-13	5.601205585143449e-15
58900000	0.004977437704133179	1.9476818165716862e-49	3.495734692810347e-60	1.4368520074560832e-10	4.99168285903792e-15	0.000045124303918680326	1.747319741738725e-24	3.685074465391714e-14	4.3632147783844625e-14	3.53488217260579e-13	5.601205585143449e-15
59000000	0.004977437704133179	1.947681816571686e-49	3.495734692810347e-60	1.4368520074560832e-10	4.99168285903792e-15	0.000045124303918680326	1.746912762504996e-24	3.685074465391714e-14	4.3632147783844625e-14	3.5348821726057894e-13	5.601205585143448e-15
59100000	0.004977437704133179	1.9476818165716855e-49	3.495734692810347e-60	1.4368520074560832e-10	4.99168285903792e-15	0.000045124303918680326	1.7464820880070717e-24	3.685074465391714e-14	4.3632147783844625e-14	3.5348821726057894e-13	5.601205585143448e-15
59200000	0.004977437704133179	1.9476818165716855e-49	3.4957346928103465e-60	1.4368520074560832e-10	4.99168285903792e-15	0.000045124303918680326	1.7460289003687028e-24	3.685074465391714e-14	4.363214778384462e-14	3.5348821726057894e-13	5.601205585143448e-15
59300000	0.004977437704133179	1.947681816571685e-49	3.4957346928103465e-60	1.4368520074560832e-10	4.99168285903792e-15	0.000045124303918680326	1.7455543817136397e-24	3.685074465391714e-14	4.363214778384462e-14	3.5348821726057894e-13	5.601205585143448e-15
59400000	0.004977437704133179	1.9476818165716847e-49	3.4957346928103465e-60	1.4368520074560832e-10	4.99168285903792e-15	0.000045124303918680326	1.745059714165633e-24	3.685074465391714e-14	4.363214778384462e-14	3.534882172605789e-13	5.6012055851434474e-15
59500000	0.004977437704133179	1.9476818165716847e-49	3.495734692810346e-60	1.4368520074560832e-10	4.99168285903792e-15	0.000045124303918680326	1.7445460798484333e-24	3.685074465391714e-14	4.363214778384462e-14	3.534882172605789e-13	5.6012055851434474e-15
59600000	0.004977437704133179	1.9476818165716843e-49	3.495734692810346e-60	1.4368520074560832e-10	4.99168285903792e-15	0.000045124303918680326	1.7440146608857912e-24	3.685074465391714e-14	4.363214778384461e-14	3.534882172605789e-13	5.6012055851434474e-15
59700000	0.004977437704133179	1.947681816571684e-49	3.495734692810346e-60	1.4368520074560832e-10	4.99168285903792e-15	0.000045124303918680326	1.7434666394014574e-24	3.685074465391714e-14	4.363214778384461e-14	3.534882172605789e-13	5.6012055851434474e-15
59800000	0.004977437704133179	1.9476818165716836e-49	3.4957346928103454e-60	1.4368520074560832e-10	4.99168285903792e-15	0.000045124303918680326	1.7429031975191826e-24	3.685074465391714e-14	4.363214778384461e-14	3.5348821726057883e-13	5.601205585143447e-15
59900000	0.004977437704133179	1.9476818165716836e-49	3.4957346928103454e-60	1.4368520074560832e-10	4.99168285903792e-15	0.000045124303918680326	1.7423255173627174e-24	3.685074465391714e-14	4.363214778384461e-14	3.5348821726057883e-13	5.601205585143447e-15
60000000	0.004977437704133179	1.9476818165716832e-49	3.4957346928103454e-60	1.4368520074560832e-10	4.99168285903792e-15	0.000045124303918680326	1.7417347810558124e-24	3.685074465391714e-14	4.3632147783844606e-14	3.5348821726057883e-13	5.601205585143447e-15
60100000	0.004977437704133179	1.947681816571683e-49	3.495734692810345e-60	1.4368520074560832e-10	4.99168285903792e-15	0.000045124303918680326	1.741132170722218e-24	3.685074465391714e-14	4.3632147783844606e-14	3.5348821726057883e-13	5.601205585143446e-15
60200000	0.004977437704133179	1.9476818165716824e-49	3.495734692810345e-60	1.4368520074560832e-10	4.99168285903792e-15	0.000045124303918680326	1.740518868485685e-24	3.685074465391714e-14	4.3632147783844606e-14	3.534882172605788e-13	5.601205585143446e-15
60300000	0.004977437704133179	1.9476818165716824e-49	3.4957346928103443e-60	1.4368520074560832e-10	4.99168285903792e-15	0.000045124303918680326	1.739896056469964e-24	3.685074465391714e-14	4.3632147783844606e-14	3.534882172605788e-13	5.601205585143446e-15
60400000	0.004977437704133179	1.947681816571682e-49	3.4957346928103443e-60	1.4368520074560832e-10	4.99168285903792e-15	0.000045124303918680326	1.739264916798806e-24	3.685074465391714e-14	4.36321477838446e-14	3.534882172605788e-13	5.601205585143446e-15
60500000	0.004977437704133179	1.9476818165716817e-49	3.4957346928103443e-60	1.4368520074560832e-10	4.99168285903792e-15	0.000045124303918680326	1.7386266315959607e-24	3.685074465391714e-14	4.36321477838446e-14	3.5348821726057873e-13	5.601205585143445e-15
60600000	0.004977437704133179	1.9476818165716813e-49	3.495734692810344e-60	1.4368520074560832e-10	4.99168285903792e-15	0.000045124303918680326	1.7379823829851796e-24	3.685074465391714e-14	4.36321477838446e-14	3.5348821726057873e-13	5.601205585143445e-15
60700000	0.004977437704133179	1.947681816571681e-49	3.495734692810344e-60	1.4368520074560832e-10	4.99168285903792e-15	0.000045124303918680326	1.7373333530902128e-24	3.685074465391714e-14	4.3632147783844593e-14	3.5348821726057873e-13	5.601205585143445e-15
60800000	0.004977437704133179	1.947681816571681e-49	3.495734692810344e-60	1.4368520074560832e-10	4.99168285903792e-15	0.000045124303918680326	1.7366807240348113e-24	3.685074465391714e-14	4.3632147783844593e-14	3.5348821726057873e-13	5.601205585143445e-15
60900000	0.004977437704133179	1.9476818165716805e-49	3.495734692810343e-60	1.4368520074560832e-10	4.99168285903792e-15	0.00004512430391868032	1.7360256779427252e-24	3.685074465391714e-14	4.3632147783844593e-14	3.534882172605787e-13	5.601205585143444e-15
61000000	0.004977437704133179	1.94768181657168e-49	3.495734692810343e-60	1.4368520074560832e-10	4.99168285903792e-15	0.00004512430391868032	1.735369396937706e-24	3.685074465391714e-14	4.3632147783844593e-14	3.534882172605787e-13	5.601205585143444e-15
61100000	0.004977437704133179	1.9476818165716798e-49	3.4957346928103426e-60	1.4368520074560832e-10	4.99168285903792e-15	0.00004512430391868032	1.7347130631435035e-24	3.685074465391714e-14	4.363214778384459e-14	3.534882172605787e-13	5.601205585143444e-15
61200000	0.004977437704133179	1.9476818165716794e-49	3.4957346928103426e-60	1.4368520074560832e-10	4.99168285903792e-15	0.00004512430391868032	1.7340578586838685e-24	3.685074465391714e-14	4.363214778384459e-14	3.534882172605787e-13	5.6012055851434435e-15
61300000	0.004977437704133179	1.9476818165716794e-49	3.4957346928103426e-60	1.4368520074560834e-10	4.99168285903792e-15	0.00004512430391868032	1.733404965682552e-24	3.685074465391714e-14	4.363214778384459e-14	3.5348821726057863e-13	5.6012055851434435e-15
61400000	0.004977437704133179	1.947681816571679e-49	3.495734692810342e-60	1.4368520074560834e-10	4.99168285903792e-15	0.00004512430391868032	1.732755566263304e-24	3.685074465391714e-14	4.363214778384459e-14	3.5348821726057863e-13	5.6012055851434435e-15
61500000	0.004977437704133179	1.9476818165716786e-49	3.495734692810342e-60	1.4368520074560834e-10	4.99168285903792e-15	0.00004512430391868032	1.7321108425498756e-24	3.685074465391714e-14	4.363214778384458e-14	3.5348821726057863e-13	5.6012055851434435e-15
61600000	0.004977437704133179	1.9476818165716783e-49	3.495734692810342e-60	1.4368520074560834e-10	4.99168285903792e-15	0.00004512430391868032	1.731471976666017e-24	3.685074465391714e-14	4.363214778384458e-14	3.534882172605786e-13	5.601205585143443e-15
61700000	0.004977437704133179	1.947681816571678e-49	3.4957346928103415e-60	1.4368520074560834e-10	4.99168285903792e-15	0.00004512430391868032	1.7308401507354795e-24	3.685074465391714e-14	4.363214778384458e-14	3.534882172605786e-13	5.601205585143443e-15
61800000	0.004977437704133179	1.947681816571678e-49	3.4957346928103415e-60	1.4368520074560834e-10	4.99168285903792e-15	0.00004512430391868032	1.730216546882013e-24	3.685074465391714e-14	4.363214778384458e-14	3.534882172605786e-13	5.601205585143443e-15
61900000	0.004977437704133179	1.9476818165716775e-49	3.495734692810341e-60	1.4368520074560834e-10	4.99168285903792e-15	0.00004512430391868032	1.729602347229369e-24	3.685074465391714e-14	4.3632147783844574e-14	3.534882172605786e-13	5.601205585143443e-15
62000000	0.004977437704133179	1.947681816571677e-49	3.495734692810341e-60	1.4368520074560834e-10	4.99168285903792e-15	0.00004512430391868032	1.7289987339012968e-24	3.685074465391714e-14	4.3632147783844574e-14	3.5348821726057853e-13	5.601205585143442e-15
62100000	0.004977437704133179	1.9476818165716767e-49	3.495734692810341e-60	1.4368520074560834e-10	4.99168285903792e-15	0.00004512430391868032	1.7284068890215483e-24	3.685074465391714e-14	4.3632147783844574e-14	3.5348821726057853e-13	5.601205585143442e-15
62200000	0.004977437704133179	1.9476818165716767e-49	3.4957346928103404e-60	1.4368520074560834e-10	4.99168285903792e-15	0.00004512430391868032	1.727827994713873e-24	3.685074465391714e-14	4.3632147783844574e-14	3.5348821726057853e-13	5.601205585143442e-15
62300000	0.004977437704133179	1.9476818165716764e-49	3.4957346928103404e-60	1.4368520074560834e-10	4.99168285903792e-15	0.00004512430391868032	1.7272632331020225e-24	3.685074465391714e-14	4.363214778384457e-14	3.5348821726057853e-13	5.601205585143441e-15
62400000	0.004977437704133179	1.947681816571676e-49	3.4957346928103404e-60	1.4368520074560834e-10	4.99168285903792e-15	0.00004512430391868032	1.726713786309747e-24	3.685074465391714e-14	4.363214778384457e-14	3.534882172605785e-13	5.601205585143441e-15
62500000	0.004977437704133179	1.9476818165716756e-49	3.49573469281034e-60	1.4368520074560834e-10	4.99168285903792e-15	0.00004512430391868032	1.7261808364607973e-24	3.685074465391714e-14	4.363214778384457e-14	3.534882172605785e-13	5.601205585143441e-15
62600000	0.004977437704133179	1.9476818165716756e-49	3.49573469281034e-60	1.4368520074560834e-10	4.99168285903792e-15	0.00004512430391868032	1.7256655656789238e-24	3.685074465391714e-14	4.363214778384457e-14	3.534882172605785e-13	5.601205585143441e-15
62700000	0.004977437704133179	1.9476818165716752e-49	3.49573469281034e-60	1.4368520074560834e-10	4.99168285903792e-15	0.00004512430391868032	1.725169156087877e-24	3.685074465391714e-14	4.363214778384456e-14	3.534882172605785e-13	5.60120558514344e-15
62800000	0.004977437704133179	1.947681816571675e-49	3.4957346928103393e-60	1.4368520074560834e-10	4.99168285903792e-15	0.00004512430391868032	1.724692789811408e-24	3.685074465391714e-14	4.363214778384456e-14	3.5348821726057843e-13	5.60120558514344e-15
62900000	0.004977437704133179	1.947681816571675e-49	3.4957346928103393e-60	1.4368520074560834e-10	4.99168285903792e-15	0.00004512430391868032	1.724237648973267e-24	3.685074465391714e-14	4.363214778384456e-14	3.5348821726057843e-13	5.60120558514344e-15
63000000	0.004977437704133179	1.9476818165716745e-49	3.4957346928103393e-60	1.4368520074560834e-10	4.99168285903792e-15	0.00004512430391868032	1.7238049156972044e-24	3.685074465391714e-14	4.363214778384456e-14	3.5348821726057843e-13	5.60120558514344e-15
63100000	0.004977437704133179	1.947681816571674e-49	3.495734692810339e-60	1.4368520074560834e-10	4.99168285903792e-15	0.00004512430391868032	1.7233957721069714e-24	3.685074465391714e-14	4.3632147783844555e-14	3.5348821726057843e-13	5.6012055851434395e-15
63200000	0.004977437704133179	1.9476818165716737e-49	3.495734692810339e-60	1.4368520074560834e-10	4.99168285903792e-15	0.00004512430391868032	1.7230114003263187e-24	3.685074465391714e-14	4.3632147783844555e-14	3.534882172605784e-13	5.6012055851434395e-15
63300000	0.004977437704133179	1.9476818165716737e-49	3.495734692810339e-60	1.4368520074560834e-10	4.99168285903792e-15	0.00004512430391868032	1.722652982478996e-24	3.685074465391714e-14	4.3632147783844555e-14	3.534882172605784e-13	5.6012055851434395e-15
63400000	0.004977437704133179	1.9476818165716733e-49	3.495734692810338e-60	1.4368520074560834e-10	4.99168285903792e-15	0.00004512430391868032	1.7223217006887552e-24	3.685074465391714e-14	4.3632147783844555e-14	3.534882172605784e-13	5.6012055851434395e-15
63500000	0.004977437704133179	1.9476818165716733e-49	3.495734692810338e-60	1.4368520074560834e-10	4.99168285903792e-15	0.00004512430391868032	1.7220187370793458e-24	3.685074465391714e-14	4.3632147783844555e-14	3.534882172605784e-13	5.6012055851434395e-15
63600000	0.004977437704133179	1.947681816571673e-49	3.495734692810338e-60	1.4368520074560834e-10	4.99168285903792e-15	0.00004512430391868032	1.721745273774519e-24	3.685074465391714e-14	4.363214778384455e-14	3.5348821726057833e-13	5.601205585143439e-15
63700000	0.004977437704133179	1.9476818165716726e-49	3.495734692810338e-60	1.4368520074560834e-10	4.99168285903792e-15	0.00004512430391868032	1.721502492898025e-24	3.685074465391714e-14	4.363214778384455e-14	3.5348821726057833e-13	5.601205585143439e-15
63800000	0.004977437704133179	1.9476818165716726e-49	3.4957346928103377e-60	1.4368520074560834e-10	4.99168285903792e-15	0.00004512430391868032	1.721291576573615e-24	3.685074465391714e-14	4.363214778384455e-14	3.5348821726057833e-13	5.601205585143439e-15
63900000	0.004977437704133179	1.9476818165716722e-49	3.4957346928103377e-60	1.4368520074560834e-10	4.99168285903792e-15	0.00004512430391868032	1.7211137069250392e-24	3.685074465391714e-14	4.363214778384455e-14	3.5348821726057833e-13	5.601205585143439e-15
64000000	0.004977437704133179	1.9476818165716722e-49	3.4957346928103377e-60	1.4368520074560834e-10	4.99168285903792e-15	0.00004512430391868032	1.7209700660760484e-24	3.685074465391714e-14	4.363214778384455e-14	3.5348821726057833e-13	5.601205585143439e-15
64100000	0.004977437704133179	1.947681816571672e-49	3.4957346928103377e-60	1.4368520074560834e-10	4.99168285903792e-15	0.00004512430391868032	1.7208618361503932e-24	3.685074465391714e-14	4.363214778384454e-14	3.534882172605783e-13	5.601205585143438e-15
64200000	0.004977437704133179	1.947681816571672e-49	3.495734692810337e-60	1.4368520074560834e-10	4.99168285903792e-15	0.00004512430391868032	1.7207901992718244e-24	3.685074465391714e-14	4.363214778384454e-14	3.534882172605783e-13	5.601205585143438e-15
64300000	0.004977437704133179	1.9476818165716714e-49	3.495734692810337e-60	1.4368520074560834e-10	4.99168285903792e-15	0.00004512430391868032	1.720756337564092e-24	3.685074465391714e-14	4.363214778384454e-14	3.534882172605783e-13	5.601205585143438e-15
64400000	0.004977437704133179	1.9476818165716714e-49	3.495734692810337e-60	1.4368520074560834e-10	4.99168285903792e-15	0.00004512430391868032	1.7207537612958694e-24	3.685074465391714e-14	4.363214778384454e-14	3.534882172605783e-13	5.601205585143438e-15
64500000	0.004977437704133179	1.947681816571671e-49	3.495734692810337e-60	1.4368520074560834e-10	4.99168285903792e-15	0.00004512430391868032	1.7207539808933387e-24	3.685074465391714e-14	4.363214778384454e-14	3.534882172605783e-13	5.601205585143438e-15
64600000	0.004977437704133179	1.947681816571671e-49	3.4957346928103366e-60	1.4368520074560834e-10	4.99168285903792e-15	0.00004512430391868032	1.72075419152277e-24	3.685074465391714e-14	4.363214778384454e-14	3.534882172605783e-13	5.601205585143438e-15
64700000	0.004977437704133179	1.9476818165716707e-49	3.4957346928103366e-60	1.4368520074560834e-10	4.99168285903792e-15	0.00004512430391868032	1.7207543933220373e-24	3.685074465391714e-14	4.3632147783844537e-14	3.5348821726057823e-13	5.601205585143437e-15
64800000	0.004977437704133179	1.9476818165716707e-49	3.4957346928103366e-60	1.4368520074560834e-10	4.99168285903792e-15	0.00004512430391868032	1.7207545864290163e-24	3.685074465391714e-14	4.3632147783844537e-14	3.5348821726057823e-13	5.601205585143437e-15
64900000	0.004977437704133179	1.9476818165716707e-49	3.4957346928103366e-60	1.4368520074560834e-10	4.99168285903792e-15	0.00004512430391868032	1.7207547709815824e-24	3.685074465391714e-14	4.3632147783844537e-14	3.5348821726057823e-13	5.601205585143437e-15
65000000	0.004977437704133179	1.9476818165716703e-49	3.4957346928103366e-60	1.4368520074560834e-10	4.99168285903792e-15	0.00004512430391868032	1.7207549471176104e-24	3.685074465391714e-14	4.3632147783844537e-14	3.5348821726057823e-13	5.601205585143437e-15
65100000	0.004977437704133179	1.9476818165716703e-49	3.4957346928103366e-60	1.4368520074560834e-10	4.99168285903792e-15	0.00004512430391868032	1.720755114974975e-24	3.685074465391714e-14	4.3632147783844537e-14	3.5348821726057823e-13	5.601205585143437e-15
65200000	0.004977437704133179	1.9476818165716703e-49	3.495734692810336e-60	1.4368520074560834e-10	4.99168285903792e-15	0.00004512430391868032	1.720755274691552e-24	3.685074465391714e-14	4.3632147783844537e-14	3.5348821726057823e-13	5.601205585143437e-15
65300000	0.004977437704133179	1.94768181657167e-49	3.495734692810336e-60	1.4368520074560834e-10	4.99168285903792e-15	0.00004512430391868032	1.7207554264052163e-24	3.685074465391714e-14	4.3632147783844537e-14	3.5348821726057823e-13	5.601205585143437e-15
65400000	0.004977437704133179	1.94768181657167e-49	3.495734692810336e-60	1.4368520074560834e-10	4.99168285903792e-15	0.00004512430391868032	1.720755570253843e-24	3.685074465391714e-14	4.3632147783844537e-14	3.5348821726057823e-13	5.601205585143437e-15
65500000	0.004977437704133179	1.94768181657167e-49	3.495734692810336e-60	1.4368520074560834e-10	4.99168285903792e-15	0.00004512430391868032	1.7207557063753067e-24	3.685074465391714e-14	4.3632147783844537e-14	3.534882172605782e-13	5.601205585143437e-15
65600000	0.004977437704133179	1.9476818165716695e-49	3.495734692810336e-60	1.4368520074560834e-10	4.99168285903792e-15	0.00004512430391868032	1.720755834907483e-24	3.685074465391714e-14	4.363214778384453e-14	3.534882172605782e-13	5.601205585143436e-15
65700000	0.004977437704133179	1.9476818165716695e-49	3.495734692810336e-60	1.4368520074560834e-10	4.99168285903792e-15	0.00004512430391868032	1.7207559559882473e-24	3.685074465391714e-14	4.363214778384453e-14	3.534882172605782e-13	5.601205585143436e-15
65800000	0.004977437704133179	1.9476818165716695e-49	3.495734692810336e-60	1.4368520074560834e-10	4.99168285903792e-15	0.00004512430391868032	1.720756069755474e-24	3.685074465391714e-14	4.363214778384453e-14	3.534882172605782e-13	5.601205585143436e-15
65900000	0.004977437704133179	1.9476818165716695e-49	3.495734692810336e-60	1.4368520074560834e-10	4.99168285903792e-15	0.00004512430391868032	1.7207561763470384e-24	3.685074465391714e-14	4.363214778384453e-14	3.534882172605782e-13	5.601205585143436e-15
66000000	0.004977437704133179	1.947681816571669e-49	3.4957346928103354e-60	1.4368520074560834e-10	4.99168285903792e-15	0.00004512430391868032	1.7207562759008157e-24	3.685074465391714e-14	4.363214778384453e-14	3.534882172605782e-13	5.601205585143436e-15
66100000	0.004977437704133179	1.947681816571669e-49	3.4957346928103354e-60	1.4368520074560834e-10	4.99168285903792e-15	0.00004512430391868032	1.7207563685546815e-24	3.685074465391714e-14	4.363214778384453e-14	3.534882172605782e-13	5.601205585143436e-15
66200000	0.004977437704133179	1.947681816571669e-49	3.4957346928103354e-60	1.4368520074560834e-10	4.99168285903792e-15	0.00004512430391868032	1.7207564544465098e-24	3.685074465391714e-14	4.363214778384453e-14	3.534882172605782e-13	5.601205585143436e-15
66300000	0.004977437704133179	1.947681816571669e-49	3.4957346928103354e-60	1.4368520074560834e-10	4.99168285903792e-15	0.00004512430391868032	1.720756533714177e-24	3.685074465391714e-14	4.363214778384453e-14	3.534882172605782e-13	5.601205585143436e-15
66400000	0.004977437704133179	1.947681816571669e-49	3.4957346928103354e-60	1.4368520074560834e-10	4.99168285903792e-15	0.00004512430391868032	1.720756606495557e-24	3.685074465391714e-14	4.363214778384453e-14	3.534882172605782e-13	5.601205585143436e-15
66500000	0.004977437704133179	1.9476818165716688e-49	3.4957346928103354e-60	1.4368520074560834e-10	4.99168285903792e-15	0.00004512430391868032	1.7207566729285253e-24	3.685074465391714e-14	4.363214778384453e-14	3.534882172605782e-13	5.601205585143436e-15
66600000	0.004977437704133179	1.9476818165716688e-49	3.4957346928103354e-60	1.4368520074560834e-10	4.99168285903792e-15	0.00004512430391868032	1.7207567331509575e-24	3.685074465391714e-14	4.363214778384453e-14	3.534882172605782e-13	5.601205585143436e-15
66700000	0.004977437704133179	1.9476818165716688e-49	3.4957346928103354e-60	1.4368520074560834e-10	4.99168285903792e-15	0.00004512430391868032	1.720756787300728e-24	3.685074465391714e-14	4.363214778384453e-14	3.534882172605782e-13	5.601205585143436e-15
66800000	0.004977437704133179	1.9476818165716688e-49	3.4957346928103354e-60	1.4368520074560834e-10	4.99168285903792e-15	0.00004512430391868032	1.7207568355157125e-24	3.685074465391714e-14	4.363214778384453e-14	3.534882172605782e-13	5.601205585143436e-15
66900000	0.004977437704133179	1.9476818165716688e-49	3.4957346928103354e-60	1.4368520074560834e-10	4.99168285903792e-15	0.00004512430391868032	1.7207568779337854e-24	3.685074465391714e-14	4.363214778384453e-14	3.534882172605782e-13	5.601205585143436e-15
67000000	0.004977437704133179	1.9476818165716688e-49	3.4957346928103354e-60	1.4368520074560834e-10	4.99168285903792e-15	0.00004512430391868032	1.7207569146928224e-24	3.685074465391714e-14	4.363214778384453e-14	3.534882172605782e-13	5.601205585143436e-15
67100000	0.004977437704133179	1.9476818165716688e-49	3.4957346928103354e-60	1.4368520074560834e-10	4.99168285903792e-15	0.00004512430391868032	1.7207569459306987e-24	3.685074465391714e-14	4.363214778384453e-14	3.534882172605782e-13	5.601205585143436e-15
67200000	0.004977437704133179	1.9476818165716688e-49	3.4957346928103354e-60	1.4368520074560834e-10	4.99168285903792e-15	0.00004512430391868032	1.720756971785289e-24	3.685074465391714e-14	4.363214778384453e-14	3.534882172605782e-13	5.601205585143436e-15
67300000	0.004977437704133179	1.9476818165716688e-49	3.4957346928103354e-60	1.4368520074560834e-10	4.99168285903792e-15	0.00004512430391868032	1.7207569923944684e-24	3.685074465391714e-14	4.363214778384453e-14	3.5348821726057813e-13	5.601205585143436e-15
67400000	0.004977437704133179	1.9476818165716688e-49	3.4957346928103354e-60	1.4368520074560834e-10	4.99168285903792e-15	0.00004512430391868032	1.720757007896112e-24	3.685074465391714e-14	4.363214778384453e-14	3.5348821726057813e-13	5.601205585143436e-15
67500000	0.004977437704133179	1.9476818165716688e-49	3.4957346928103354e-60	1.4368520074560834e-10	4.99168285903792e-15	0.00004512430391868032	1.720757018428095e-24	3.685074465391714e-14	4.3632147783844524e-14	3.5348821726057813e-13	5.601205585143436e-15
67600000	0.004977437704133179	1.9476818165716684e-49	3.4957346928103354e-60	1.4368520074560834e-10	4.99168285903792e-15	0.00004512430391868032	1.7207570241282928e-24	3.685074465391714e-14	4.3632147783844524e-14	3.5348821726057813e-13	5.601205585143436e-15
67700000	0.004977437704133179	1.9476818165716684e-49	3.4957346928103354e-60	1.4368520074560834e-10	4.99168285903792e-15	0.00004512430391868032	1.72075702513458e-24	3.685074465391714e-14	4.3632147783844524e-14	3.5348821726057813e-13	5.601205585143436e-15
67800000	0.004977437704133179	1.9476818165716684e-49	3.4957346928103354e-60	1.4368520074560834e-10	4.99168285903792e-15	0.00004512430391868032	1.720757021584832e-24	3.685074465391714e-14	4.3632147783844524e-14	3.5348821726057813e-13	5.601205585143436e-15
67900000	0.004977437704133179	1.9476818165716684e-49	3.4957346928103354e-60	1.4368520074560834e-10	4.99168285903792e-15	0.00004512430391868032	1.720757013616924e-24	3.685074465391714e-14	4.3632147783844524e-14	3.5348821726057813e-13	5.601205585143436e-15
68000000	0.004977437704133179	1.9476818165716684e-49	3.4957346928103354e-60	1.4368520074560834e-10	4.99168285903792e-15	0.00004512430391868032	1.7207570013687304e-24	3.685074465391714e-14	4.3632147783844524e-14	3.5348821726057813e-13	5.601205585143436e-15
68100000	0.004977437704133179	1.9476818165716684e-49	3.4957346928103354e-60	1.4368520074560834e-10	4.99168285903792e-15	0.00004512430391868032	1.7207569849781272e-24	3.685074465391714e-14	4.3632147783844524e-14	3.5348821726057813e-13	5.601205585143436e-15
68200000	0.004977437704133179	1.9476818165716684e-49	3.4957346928103354e-60	1.4368520074560834e-10	4.99168285903792e-15	0.00004512430391868032	1.720756964582989e-24	3.685074465391714e-14	4.3632147783844524e-14	3.534882172605782e-13	5.601205585143436e-15
68300000	0.004977437704133179	1.9476818165716684e-49	3.4957346928103354e-60	1.4368520074560834e-10	4.99168285903792e-15	0.00004512430391868032	1.720756940321191e-24	3.685074465391714e-14	4.3632147783844524e-14	3.534882172605782e-13	5.601205585143436e-15
68400000	0.004977437704133179	1.9476818165716684e-49	3.4957346928103354e-60	1.4368520074560834e-10	4.99168285903792e-15	0.00004512430391868032	1.7207569123306085e-24	3.685074465391714e-14	4.3632147783844524e-14	3.534882172605782e-13	5.601205585143436e-15
68500000	0.004977437704133179	1.9476818165716684e-49	3.4957346928103354e-60	1.4368520074560834e-10	4.99168285903792e-15	0.00004512430391868032	1.720756880749116e-24	3.685074465391714e-14	4.3632147783844524e-14	3.534882172605782e-13	5.601205585143436e-15
68600000	0.004977437704133179	1.9476818165716688e-49	3.4957346928103354e-60	1.4368520074560834e-10	4.99168285903792e-15	0.00004512430391868032	1.7207568457145895e-24	3.685074465391714e-14	4.3632147783844524e-14	3.534882172605782e-13	5.601205585143436e-15
68700000	0.004977437704133179	1.9476818165716688e-49	3.4957346928103354e-60	1.4368520074560834e-10	4.99168285903792e-15	0.00004512430391868032	1.7207568073649032e-24	3.685074465391714e-14	4.363214778384453e-14	3.534882172605782e-13	5.601205585143436e-15
68800000	0.004977437704133179	1.9476818165716688e-49	3.4957346928103354e-60	1.4368520074560834e-10	4.99168285903792e-15	0.00004512430391868032	1.720756765837933e-24	3.685074465391714e-14	4.363214778384453e-14	3.534882172605782e-13	5.601205585143436e-15
68900000	0.004977437704133179	1.9476818165716688e-49	3.4957346928103354e-60	1.4368520074560834e-10	4.99168285903792e-15	0.00004512430391868032	1.7207567212715533e-24	3.685074465391714e-14	4.363214778384453e-14	3.534882172605782e-13	5.601205585143436e-15
69000000	0.004977437704133179	1.9476818165716688e-49	3.4957346928103354e-60	1.4368520074560834e-10	4.99168285903792e-15	0.00004512430391868032	1.7207566738036397e-24	3.685074465391714e-14	4.363214778384453e-14	3.534882172605782e-13	5.601205585143436e-15
69100000	0.004977437704133179	1.9476818165716688e-49	3.4957346928103354e-60	1.4368520074560834e-10	4.99168285903792e-15	0.00004512430391868032	1.720756623572067e-24	3.685074465391714e-14	4.363214778384453e-14	3.534882172605782e-13	5.601205585143436e-15
69200000	0.004977437704133179	1.9476818165716688e-49	3.4957346928103354e-60	1.4368520074560834e-10	4.99168285903792e-15	0.00004512430391868032	1.7207565707147104e-24	3.685074465391714e-14	4.363214778384453e-14	3.534882172605782e-13	5.601205585143436e-15
69300000	0.004977437704133179	1.9476818165716688e-49	3.4957346928103354e-60	1.4368520074560834e-10	4.99168285903792e-15	0.00004512430391868032	1.720756515369445e-24	3.685074465391714e-14	4.363214778384453e-14	3.534882172605782e-13	5.601205585143436e-15
69400000	0.004977437704133179	1.9476818165716688e-49	3.4957346928103354e-60	1.4368520074560834e-10	4.99168285903792e-15	0.00004512430391868032	1.720756457674146e-24	3.685074465391714e-14	4.363214778384453e-14	3.534882172605782e-13	5.601205585143436e-15
69500000	0.004977437704133179	1.9476818165716688e-49	3.4957346928103354e-60	1.4368520074560834e-10	4.99168285903792e-15	0.00004512430391868032	1.7207563977666885e-24	3.685074465391714e-14	4.363214778384453e-14	3.534882172605782e-13	5.601205585143436e-15
69600000	0.004977437704133179	1.9476818165716688e-49	3.4957346928103354e-60	1.4368520074560834e-10	4.99168285903792e-15	0.00004512430391868032	1.7207563357849476e-24	3.685074465391714e-14	4.363214778384453e-14	3.534882172605782e-13	5.601205585143436e-15
69700000	0.004977437704133179	1.9476818165716688e-49	3.4957346928103354e-60	1.4368520074560834e-10	4.99168285903792e-15	0.00004512430391868032	1.720756271866798e-24	3.685074465391714e-14	4.363214778384453e-14	3.534882172605782e-13	5.601205585143436e-15
69800000	0.004977437704133179	1.9476818165716688e-49	3.495734692810336e-60	1.4368520074560834e-10	4.99168285903792e-15	0.00004512430391868032	1.720756206150115e-24	3.685074465391714e-14	4.363214778384453e-14	3.534882172605782e-13	5.601205585143437e-15
69900000	0.004977437704133179	1.9476818165716688e-49	3.495734692810336e-60	1.4368520074560834e-10	4.99168285903792e-15	0.00004512430391868032	1.7207561387727743e-24	3.685074465391714e-14	4.363214778384453e-14	3.534882172605782e-13	5.601205585143437e-15
70000000	0.004977437704133179	1.947681816571669e-49	3.495734692810336e-60	1.4368520074560834e-10	4.99168285903792e-15	0.00004512430391868032	1.7207560698726504e-24	3.685074465391714e-14	4.363214778384453e-14	3.534882172605782e-13	5.601205585143437e-15
70100000	0.004977437704133179	1.947681816571669e-49	3.495734692810336e-60	1.4368520074560834e-10	4.99168285903792e-15	0.00004512430391868032	1.720755999587618e-24	3.685074465391714e-14	4.363214778384453e-14	3.534882172605782e-13	5.601205585143437e-15
70200000	0.004977437704133179	1.947681816571669e-49	3.495734692810336e-60	1.4368520074560834e-10	4.99168285903792e-15	0.00004512430391868032	1.7207559280555536e-24	3.685074465391714e-14	4.363214778384453e-14	3.534882172605782e-13	5.601205585143437e-15
70300000	0.004977437704133179	1.947681816571669e-49	3.495734692810336e-60	1.4368520074560834e-10	4.99168285903792e-15	0.00004512430391868032	1.7207558554143307e-24	3.685074465391714e-14	4.363214778384453e-14	3.534882172605782e-13	5.601205585143437e-15
70400000	0.004977437704133179	1.947681816571669e-49	3.495734692810336e-60	1.4368520074560834e-10	4.99168285903792e-15	0.00004512430391868032	1.7207557818018255e-24	3.685074465391714e-14	4.363214778384453e-14	3.534882172605782e-13	5.601205585143437e-15
70500000	0.004977437704133179	1.947681816571669e-49	3.495734692810336e-60	1.4368520074560834e-10	4.99168285903792e-15	0.000045124303918680326	1.7207557073559125e-24	3.685074465391714e-14	4.363214778384453e-14	3.534882172605782e-13	5.601205585143437e-15
70600000	0.004977437704133179	1.947681816571669e-49	3.495734692810336e-60	1.4368520074560834e-10	4.99168285903792e-15	0.000045124303918680326	1.720755632214467e-24	3.685074465391714e-14	4.363214778384453e-14	3.534882172605782e-13	5.601205585143437e-15
70700000	0.004977437704133179	1.947681816571669e-49	3.495734692810336e-60	1.4368520074560834e-10	4.99168285903792e-15	0.000045124303918680326	1.7207555565153644e-24	3.685074465391714e-14	4.363214778384453e-14	3.5348821726057823e-13	5.601205585143437e-15
70800000	0.004977437704133179	1.947681816571669e-49	3.495734692810336e-60	1.4368520074560834e-10	4.99168285903792e-15	0.000045124303918680326	1.7207554803964793e-24	3.685074465391714e-14	4.363214778384453e-14	3.5348821726057823e-13	5.601205585143437e-15
70900000	0.004977437704133179	1.9476818165716695e-49	3.495734692810336e-60	1.4368520074560834e-10	4.99168285903792e-15	0.000045124303918680326	1.720755403995687e-24	3.685074465391714e-14	4.363214778384453e-14	3.5348821726057823e-13	5.601205585143437e-15
71000000	0.004977437704133179	1.9476818165716695e-49	3.495734692810336e-60	1.4368520074560834e-10	4.99168285903792e-15	0.000045124303918680326	1.720755327450863e-24	3.685074465391714e-14	4.363214778384453e-14	3.5348821726057823e-13	5.601205585143437e-15
71100000	0.004977437704133179	1.9476818165716695e-49	3.495734692810336e-60	1.4368520074560834e-10	4.99168285903792e-15	0.000045124303918680326	1.7207552508998815e-24	3.685074465391714e-14	4.363214778384453e-14	3.5348821726057823e-13	5.601205585143437e-15
71200000	0.004977437704133179	1.9476818165716695e-49	3.4957346928103366e-60	1.4368520074560834e-10	4.99168285903792e-15	0.000045124303918680326	1.7207551744806183e-24	3.685074465391714e-14	4.363214778384453e-14	3.5348821726057823e-13	5.601205585143437e-15
71300000	0.004977437704133179	1.9476818165716695e-49	3.4957346928103366e-60	1.4368520074560834e-10	4.99168285903792e-15	0.000045124303918680326	1.720755098330948e-24	3.685074465391714e-14	4.363214778384453e-14	3.5348821726057823e-13	5.601205585143438e-15
71400000	0.004977437704133179	1.9476818165716695e-49	3.4957346928103366e-60	1.4368520074560834e-10	4.99168285903792e-15	0.000045124303918680326	1.7207550225887466e-24	3.685074465391714e-14	4.363214778384453e-14	3.5348821726057823e-13	5.601205585143438e-15
71500000	0.004977437704133179	1.9476818165716695e-49	3.4957346928103366e-60	1.4368520074560834e-10	4.99168285903792e-15	0.000045124303918680326	1.7207549473918885e-24	3.685074465391714e-14	4.363214778384453e-14	3.5348821726057823e-13	5.601205585143438e-15
71600000	0.004977437704133179	1.9476818165716695e-49	3.4957346928103366e-60	1.4368520074560834e-10	4.99168285903792e-15	0.000045124303918680326	1.7207548728782486e-24	3.685074465391714e-14	4.363214778384453e-14	3.5348821726057823e-13	5.601205585143438e-15
71700000	0.004977437704133179	1.94768181657167e-49	3.4957346928103366e-60	1.4368520074560834e-10	4.99168285903792e-15	0.000045124303918680326	1.7207547991857025e-24	3.685074465391714e-14	4.363214778384453e-14	3.5348821726057823e-13	5.601205585143438e-15
71800000	0.004977437704133179	1.94768181657167e-49	3.4957346928103366e-60	1.4368520074560834e-10	4.99168285903792e-15	0.000045124303918680326	1.720754726452125e-24	3.685074465391714e-14	4.3632147783844537e-14	3.5348821726057823e-13	5.601205585143438e-15
71900000	0.004977437704133179	1.94768181657167e-49	3.4957346928103366e-60	1.4368520074560834e-10	4.99168285903792e-15	0.000045124303918680326	1.7207546548153915e-24	3.685074465391714e-14	4.3632147783844537e-14	3.5348821726057823e-13	5.601205585143438e-15
72000000	0.004977437704133179	1.94768181657167e-49	3.4957346928103366e-60	1.4368520074560834e-10	4.99168285903792e-15	0.000045124303918680326	1.720754584413377e-24	3.685074465391714e-14	4.3632147783844537e-14	3.5348821726057823e-13	5.601205585143438e-15
72100000	0.004977437704133179	1.94768181657167e-49	3.4957346928103366e-60	1.4368520074560834e-10	4.99168285903792e-15	0.000045124303918680326	1.7207545153839565e-24	3.685074465391714e-14	4.3632147783844537e-14	3.5348821726057823e-13	5.601205585143438e-15
72200000	0.004977437704133179	1.94768181657167e-49	3.4957346928103366e-60	1.4368520074560834e-10	4.99168285903792e-15	0.000045124303918680326	1.720754447865005e-24	3.685074465391714e-14	4.3632147783844537e-14	3.5348821726057823e-13	5.601205585143438e-15
72300000	0.004977437704133179	1.94768181657167e-49	3.4957346928103366e-60	1.4368520074560834e-10	4.99168285903792e-15	0.000045124303918680326	1.7207543819943978e-24	3.685074465391714e-14	4.3632147783844537e-14	3.5348821726057823e-13	5.601205585143438e-15
72400000	0.004977437704133179	1.94768181657167e-49	3.4957346928103366e-60	1.4368520074560834e-10	4.99168285903792e-15	0.000045124303918680326	1.7207543179100097e-24	3.685074465391714e-14	4.3632147783844537e-14	3.5348821726057823e-13	5.601205585143438e-15
72500000	0.004977437704133179	1.94768181657167e-49	3.4957346928103366e-60	1.4368520074560834e-10	4.99168285903792e-15	0.000045124303918680326	1.720754255749716e-24	3.685074465391714e-14	4.3632147783844537e-14	3.534882172605783e-13	5.601205585143438e-15
72600000	0.004977437704133179	1.94768181657167e-49	3.4957346928103366e-60	1.4368520074560834e-10	4.99168285903792e-15	0.000045124303918680326	1.7207541956513922e-24	3.685074465391714e-14	4.3632147783844537e-14	3.534882172605783e-13	5.601205585143438e-15
72700000	0.004977437704133179	1.94768181657167e-49	3.495734692810337e-60	1.4368520074560834e-10	4.99168285903792e-15	0.000045124303918680326	1.7207541377529128e-24	3.685074465391714e-14	4.3632147783844537e-14	3.534882172605783e-13	5.601205585143438e-15
72800000	0.004977437704133179	1.9476818165716703e-49	3.495734692810337e-60	1.4368520074560834e-10	4.99168285903792e-15	0.000045124303918680326	1.7207540821921533e-24	3.685074465391714e-14	4.3632147783844537e-14	3.534882172605783e-13	5.601205585143438e-15
72900000	0.004977437704133179	1.9476818165716703e-49	3.495734692810337e-60	1.4368520074560834e-10	4.99168285903792e-15	0.000045124303918680326	1.720754029106988e-24	3.685074465391714e-14	4.3632147783844537e-14	3.534882172605783e-13	5.601205585143439e-15
73000000	0.004977437704133179	1.9476818165716703e-49	3.495734692810337e-60	1.4368520074560834e-10	4.99168285903792e-15	0.000045124303918680326	1.7207539786352934e-24	3.685074465391714e-14	4.3632147783844537e-14	3.534882172605783e-13	5.601205585143439e-15
73100000	0.004977437704133179	1.9476818165716703e-49	3.495734692810337e-60	1.4368520074560834e-10	4.99168285903792e-15	0.000045124303918680326	1.7207539309149435e-24	3.685074465391714e-14	4.3632147783844537e-14	3.534882172605783e-13	5.601205585143439e-15
73200000	0.004977437704133179	1.9476818165716703e-49	3.495734692810337e-60	1.4368520074560834e-10	4.99168285903792e-15	0.000045124303918680326	1.7207538860838136e-24	3.685074465391714e-14	4.3632147783844537e-14	3.534882172605783e-13	5.601205585143439e-15
73300000	0.004977437704133179	1.9476818165716703e-49	3.495734692810337e-60	1.4368520074560834e-10	4.99168285903792e-15	0.000045124303918680326	1.7207538442797792e-24	3.685074465391714e-14	4.3632147783844537e-14	3.534882172605783e-13	5.601205585143439e-15
73400000	0.004977437704133179	1.9476818165716703e-49	3.495734692810337e-60	1.4368520074560834e-10	4.99168285903792e-15	0.000045124303918680326	1.720753805640715e-24	3.685074465391714e-14	4.3632147783844537e-14	3.534882172605783e-13	5.601205585143439e-15
73500000	0.004977437704133179	1.9476818165716703e-49	3.495734692810337e-60	1.4368520074560834e-10	4.99168285903792e-15	0.000045124303918680326	1.720753770304496e-24	3.685074465391714e-14	4.3632147783844537e-14	3.534882172605783e-13	5.601205585143439e-15
73600000	0.004977437704133179	1.9476818165716703e-49	3.495734692810337e-60	1.4368520074560834e-10	4.99168285903792e-15	0.000045124303918680326	1.7207537384089977e-24	3.685074465391714e-14	4.3632147783844537e-14	3.534882172605783e-13	5.601205585143439e-15
73700000	0.004977437704133179	1.9476818165716703e-49	3.495734692810337e-60	1.4368520074560834e-10	4.99168285903792e-15	0.000045124303918680326	1.720753710092095e-24	3.685074465391714e-14	4.3632147783844537e-14	3.534882172605783e-13	5.601205585143439e-15
73800000	0.004977437704133179	1.9476818165716703e-49	3.495734692810337e-60	1.4368520074560834e-10	4.99168285903792e-15	0.000045124303918680326	1.720753685491663e-24	3.685074465391714e-14	4.3632147783844537e-14	3.534882172605783e-13	5.601205585143439e-15
73900000	0.004977437704133179	1.9476818165716703e-49	3.495734692810337e-60	1.4368520074560834e-10	4.99168285903792e-15	0.000045124303918680326	1.720753664745577e-24	3.685074465391714e-14	4.3632147783844537e-14	3.534882172605783e-13	5.601205585143439e-15
74000000	0.004977437704133179	1.9476818165716703e-49	3.495734692810337e-60	1.4368520074560834e-10	4.99168285903792e-15	0.000045124303918680326	1.720753647991712e-24	3.685074465391714e-14	4.3632147783844537e-14	3.534882172605783e-13	5.601205585143439e-15
74100000	0.004977437704133179	1.9476818165716703e-49	3.495734692810337e-60	1.4368520074560834e-10	4.99168285903792e-15	0.000045124303918680326	1.7207536353679426e-24	3.685074465391714e-14	4.3632147783844537e-14	3.534882172605783e-13	5.601205585143439e-15
74200000	0.004977437704133179	1.9476818165716703e-49	3.495734692810337e-60	1.4368520074560834e-10	4.99168285903792e-15	0.000045124303918680326	1.7207536270121445e-24	3.685074465391714e-14	4.3632147783844537e-14	3.534882172605783e-13	5.601205585143439e-15
74300000	0.004977437704133179	1.9476818165716703e-49	3.495734692810337e-60	1.4368520074560834e-10	4.99168285903792e-15	0.000045124303918680326	1.720753623062193e-24	3.685074465391714e-14	4.3632147783844537e-14	3.534882172605783e-13	5.601205585143439e-15
74400000	0.004977437704133179	1.9476818165716703e-49	3.495734692810337e-60	1.4368520074560834e-10	4.99168285903792e-15	0.000045124303918680326	1.720753622761172e-24	3.685074465391714e-14	4.3632147783844537e-14	3.534882172605783e-13	5.601205585143439e-15
74500000	0.004977437704133179	1.9476818165716703e-49	3.495734692810337e-60	1.4368520074560834e-10	4.99168285903792e-15	0.000045124303918680326	1.7207536227862625e-24	3.685074465391714e-14	4.3632147783844537e-14	3.534882172605783e-13	5.601205585143439e-15
74600000	0.004977437704133179	1.9476818165716703e-49	3.495734692810337e-60	1.4368520074560834e-10	4.99168285903792e-15	0.000045124303918680326	1.7207536228103286e-24	3.685074465391714e-14	4.3632147783844537e-14	3.534882172605783e-13	5.601205585143439e-15
74700000	0.004977437704133179	1.9476818165716703e-49	3.495734692810337e-60	1.4368520074560834e-10	4.99168285903792e-15	0.000045124303918680326	1.7207536228333855e-24	3.685074465391714e-14	4.3632147783844537e-14	3.534882172605783e-13	5.601205585143439e-15
74800000	0.004977437704133179	1.9476818165716703e-49	3.495734692810337e-60	1.4368520074560834e-10	4.99168285903792e-15	0.000045124303918680326	1.7207536228554496e-24	3.685074465391714e-14	4.3632147783844537e-14	3.534882172605783e-13	5.601205585143439e-15
74900000	0.004977437704133179	1.9476818165716703e-49	3.495734692810337e-60	1.4368520074560834e-10	4.99168285903792e-15	0.000045124303918680326	1.720753622876536e-24	3.685074465391714e-14	4.3632147783844537e-14	3.534882172605783e-13	5.601205585143439e-15
75000000	0.004977437704133179	1.9476818165716703e-49	3.495734692810337e-60	1.4368520074560834e-10	4.99168285903792e-15	0.000045124303918680326	1.720753622896661e-24	3.685074465391714e-14	4.3632147783844537e-14	3.534882172605783e-13	5.601205585143439e-15
75100000	0.004977437704133179	1.9476818165716703e-49	3.495734692810337e-60	1.4368520074560834e-10	4.99168285903792e-15	0.000045124303918680326	1.72075362291584e-24	3.685074465391714e-14	4.3632147783844537e-14	3.534882172605783e-13	5.601205585143439e-15
75200000	0.004977437704133179	1.9476818165716703e-49	3.495734692810337e-60	1.4368520074560834e-10	4.99168285903792e-15	0.000045124303918680326	1.7207536229340887e-24	3.685074465391714e-14	4.3632147783844537e-14	3.534882172605783e-13	5.601205585143439e-15
75300000	0.004977437704133179	1.9476818165716703e-49	3.495734692810337e-60	1.4368520074560834e-10	4.99168285903792e-15	0.000045124303918680326	1.720753622951423e-24	3.685074465391714e-14	4.3632147783844537e-14	3.534882172605783e-13	5.601205585143439e-15
75400000	0.004977437704133179	1.9476818165716703e-49	3.495734692810337e-60	1.4368520074560834e-10	4.99168285903792e-15	0.000045124303918680326	1.7207536229678588e-24	3.685074465391714e-14	4.3632147783844537e-14	3.534882172605783e-13	5.601205585143439e-15
75500000	0.004977437704133179	1.9476818165716703e-49	3.495734692810337e-60	1.4368520074560834e-10	4.99168285903792e-15	0.000045124303918680326	1.7207536229834117e-24	3.685074465391714e-14	4.3632147783844537e-14	3.534882172605783e-13	5.601205585143439e-15
75600000	0.004977437704133179	1.9476818165716703e-49	3.495734692810337e-60	1.4368520074560834e-10	4.99168285903792e-15	0.000045124303918680326	1.7207536229980973e-24	3.685074465391714e-14	4.3632147783844537e-14	3.534882172605783e-13	5.601205585143439e-15
75700000	0.004977437704133179	1.9476818165716703e-49	3.495734692810337e-60	1.4368520074560834e-10	4.99168285903792e-15	0.000045124303918680326	1.7207536230119317e-24	3.685074465391714e-14	4.3632147783844537e-14	3.534882172605783e-13	5.601205585143439e-15
75800000	0.004977437704133179	1.9476818165716703e-49	3.495734692810337e-60	1.4368520074560834e-10	4.99168285903792e-15	0.000045124303918680326	1.7207536230249305e-24	3.685074465391714e-14	4.3632147783844537e-14	3.534882172605783e-13	5.601205585143439e-15
75900000	0.004977437704133179	1.9476818165716703e-49	3.495734692810337e-60	1.4368520074560834e-10	4.99168285903792e-15	0.000045124303918680326	1.7207536230371094e-24	3.685074465391714e-14	4.3632147783844537e-14	3.534882172605783e-13	5.601205585143439e-15
76000000	0.004977437704133179	1.9476818165716703e-49	3.495734692810337e-60	1.4368520074560834e-10	4.99168285903792e-15	0.000045124303918680326	1.720753623048484e-24	3.685074465391714e-14	4.3632147783844537e-14	3.534882172605783e-13	5.601205585143439e-15
76100000	0.004977437704133179	1.9476818165716703e-49	3.495734692810337e-60	1.4368520074560834e-10	4.99168285903792e-15	0.000045124303918680326	1.7207536230590705e-24	3.685074465391714e-14	4.3632147783844537e-14	3.534882172605783e-13	5.601205585143439e-15
76200000	0.004977437704133179	1.9476818165716703e-49	3.495734692810337e-60	1.4368520074560834e-10	4.99168285903792e-15	0.000045124303918680326	1.7207536230688844e-24	3.685074465391714e-14	4.3632147783844537e-14	3.534882172605783e-13	5.601205585143439e-15
76300000	0.004977437704133179	1.9476818165716703e-49	3.495734692810337e-60	1.4368520074560834e-10	4.99168285903792e-15	0.000045124303918680326	1.7207536230779413e-24	3.685074465391714e-14	4.3632147783844537e-14	3.534882172605783e-13	5.601205585143439e-15
76400000	0.004977437704133179	1.9476818165716703e-49	3.495734692810337e-60	1.4368520074560834e-10	4.99168285903792e-15	0.000045124303918680326	1.720753623086257e-24	3.685074465391714e-14	4.3632147783844537e-14	3.534882172605783e-13	5.601205585143439e-15
76500000	0.004977437704133179	1.9476818165716703e-49	3.495734692810337e-60	1.4368520074560834e-10	4.99168285903792e-15	0.000045124303918680326	1.7207536230938475e-24	3.685074465391714e-14	4.3632147783844537e-14	3.534882172605783e-13	5.601205585143439e-15
76600000	0.004977437704133179	1.9476818165716703e-49	3.495734692810337e-60	1.4368520074560834e-10	4.99168285903792e-15	0.000045124303918680326	1.7207536231007286e-24	3.685074465391714e-14	4.3632147783844537e-14	3.534882172605783e-13	5.601205585143439e-15
76700000	0.004977437704133179	1.9476818165716703e-49	3.495734692810337e-60	1.4368520074560834e-10	4.99168285903792e-15	0.000045124303918680326	1.7207536231069154e-24	3.685074465391714e-14	4.3632147783844537e-14	3.534882172605783e-13	5.601205585143439e-15
76800000	0.004977437704133179	1.9476818165716703e-49	3.495734692810337e-60	1.4368520074560834e-10	4.99168285903792e-15	0.000045124303918680326	1.7207536231124244e-24	3.685074465391714e-14	4.3632147783844537e-14	3.534882172605783e-13	5.601205585143439e-15
76900000	0.004977437704133179	1.9476818165716703e-49	3.495734692810337e-60	1.4368520074560834e-10	4.99168285903792e-15	0.000045124303918680326	1.720753623117271e-24	3.685074465391714e-14	4.3632147783844537e-14	3.534882172605783e-13	5.601205585143439e-15
77000000	0.004977437704133179	1.9476818165716703e-49	3.495734692810337e-60	1.4368520074560834e-10	4.99168285903792e-15	0.000045124303918680326	1.720753623121471e-24	3.685074465391714e-14	4.3632147783844537e-14	3.534882172605783e-13	5.601205585143439e-15
77100000	0.004977437704133179	1.9476818165716703e-49	3.495734692810337e-60	1.4368520074560834e-10	4.99168285903792e-15	0.000045124303918680326	1.72075362312504e-24	3.685074465391714e-14	4.3632147783844537e-14	3.534882172605783e-13	5.601205585143439e-15
77200000	0.004977437704133179	1.9476818165716703e-49	3.495734692810337e-60	1.4368520074560834e-10	4.99168285903792e-15	0.000045124303918680326	1.720753623127994e-24	3.685074465391714e-14	4.3632147783844537e-14	3.534882172605783e-13	5.601205585143439e-15
77300000	0.004977437704133179	1.9476818165716703e-49	3.495734692810337e-60	1.4368520074560834e-10	4.99168285903792e-15	0.000045124303918680326	1.720753623130349e-24	3.685074465391714e-14	4.3632147783844537e-14	3.534882172605783e-13	5.601205585143439e-15
77400000	0.004977437704133179	1.9476818165716703e-49	3.495734692810337e-60	1.4368520074560834e-10	4.99168285903792e-15	0.000045124303918680326	1.72075362313212e-24	3.685074465391714e-14	4.3632147783844537e-14	3.534882172605783e-13	5.601205585143439e-15
77500000	0.004977437704133179	1.9476818165716703e-49	3.495734692810337e-60	1.4368520074560834e-10	4.99168285903792e-15	0.000045124303918680326	1.7207536231333236e-24	3.685074465391714e-14	4.3632147783844537e-14	3.534882172605783e-13	5.601205585143439e-15
77600000	0.004977437704133179	1.9476818165716703e-49	3.495734692810337e-60	1.4368520074560834e-10	4.99168285903792e-15	0.000045124303918680326	1.720753623133975e-24	3.685074465391714e-14	4.3632147783844537e-14	3.534882172605783e-13	5.601205585143439e-15
77700000	0.004977437704133179	1.9476818165716703e-49	3.495734692810337e-60	1.4368520074560834e-10	4.99168285903792e-15	0.000045124303918680326	1.72075362313409e-24	3.685074465391714e-14	4.3632147783844537e-14	3.534882172605783e-13	5.601205585143439e-15
77800000	0.004977437704133179	1.9476818165716703e-49	3.495734692810337e-60	1.4368520074560834e-10	4.99168285903792e-15	0.000045124303918680326	1.7207536231336843e-24	3.685074465391714e-14	4.3632147783844537e-14	3.534882172605783e-13	5.601205585143439e-15
77900000	0.004977437704133179	1.9476818165716703e-49	3.495734692810337e-60	1.4368520074560834e-10	4.99168285903792e-15	0.000045124303918680326	1.7207536231327737e-24	3.685074465391714e-14	4.3632147783844537e-14	3.534882172605783e-13	5.601205585143439e-15
78000000	0.004977437704133179	1.9476818165716703e-49	3.495734692810337e-60	1.4368520074560834e-10	4.99168285903792e-15	0.000045124303918680326	1.7207536231313745e-24	3.685074465391714e-14	4.3632147783844537e-14	3.534882172605783e-13	5.601205585143439e-15
78100000	0.004977437704133179	1.9476818165716703e-49	3.495734692810337e-60	1.4368520074560834e-10	4.99168285903792e-15	0.000045124303918680326	1.7207536231295017e-24	3.685074465391714e-14	4.3632147783844537e-14	3.534882172605783e-13	5.601205585143439e-15
78200000	0.004977437704133179	1.9476818165716703e-49	3.495734692810337e-60	1.4368520074560834e-10	4.99168285903792e-15	0.000045124303918680326	1.7207536231271713e-24	3.685074465391714e-14	4.3632147783844537e-14	3.534882172605783e-13	5.601205585143439e-15
78300000	0.004977437704133179	1.9476818165716703e-49	3.495734692810337e-60	1.4368520074560834e-10	4.99168285903792e-15	0.000045124303918680326	1.7207536231243994e-24	3.685074465391714e-14	4.3632147783844537e-14	3.534882172605783e-13	5.601205585143439e-15
78400000	0.004977437704133179	1.9476818165716703e-49	3.495734692810337e-60	1.4368520074560834e-10	4.99168285903792e-15	0.000045124303918680326	1.7207536231212013e-24	3.685074465391714e-14	4.3632147783844537e-14	3.534882172605783e-13	5.601205585143439e-15
78500000	0.004977437704133179	1.9476818165716703e-49	3.495734692810337e-60	1.4368520074560834e-10	4.99168285903792e-15	0.000045124303918680326	1.720753623117593e-24	3.685074465391714e-14	4.3632147783844537e-14	3.534882172605783e-13	5.601205585143439e-15
78600000	0.004977437704133179	1.9476818165716703e-49	3.495734692810337e-60	1.4368520074560834e-10	4.99168285903792e-15	0.000045124303918680326	1.72075362311359e-24	3.685074465391714e-14	4.3632147783844537e-14	3.534882172605783e-13	5.601205585143439e-15
78700000	0.004977437704133179	1.9476818165716703e-49	3.495734692810337e-60	1.4368520074560834e-10	4.99168285903792e-15	0.000045124303918680326	1.7207536231092083e-24	3.685074465391714e-14	4.3632147783844537e-14	3.534882172605783e-13	5.601205585143439e-15
78800000	0.004977437704133179	1.9476818165716703e-49	3.495734692810337e-60	1.4368520074560834e-10	4.99168285903792e-15	0.000045124303918680326	1.7207536231044633e-24	3.685074465391714e-14	4.3632147783844537e-14	3.534882172605783e-13	5.601205585143439e-15
78900000	0.004977437704133179	1.9476818165716703e-49	3.495734692810337e-60	1.4368520074560834e-10	4.99168285903792e-15	0.000045124303918680326	1.7207536230993713e-24	3.685074465391714e-14	4.3632147783844537e-14	3.534882172605783e-13	5.601205585143439e-15
79000000	0.004977437704133179	1.9476818165716703e-49	3.495734692810337e-60	1.4368520074560834e-10	4.9916828590379196e-15	0.000045124303918680326	1.7207536230939478e-24	3.685074465391714e-14	4.3632147783844537e-14	3.534882172605783e-13	5.601205585143439e-15
79100000	0.004977437704133179	1.9476818165716703e-49	3.495734692810337e-60	1.4368520074560834e-10	4.9916828590379196e-15	0.000045124303918680326	1.7207536230882085e-24	3.685074465391714e-14	4.3632147783844537e-14	3.534882172605783e-13	5.601205585143439e-15
79200000	0.004977437704133179	1.9476818165716703e-49	3.495734692810337e-60	1.4368520074560834e-10	4.9916828590379196e-15	0.000045124303918680326	1.720753623082169e-24	3.685074465391714e-14	4.3632147783844537e-14	3.534882172605783e-13	5.601205585143439e-15
79300000	0.004977437704133179	1.9476818165716703e-49	3.495734692810337e-60	1.4368520074560834e-10	4.9916828590379196e-15	0.000045124303918680326	1.7207536230758456e-24	3.685074465391714e-14	4.3632147783844537e-14	3.534882172605783e-13	5.601205585143439e-15
79400000	0.004977437704133179	1.9476818165716703e-49	3.495734692810337e-60	1.4368520074560834e-10	4.9916828590379196e-15	0.000045124303918680326	1.7207536230692536e-24	3.685074465391714e-14	4.3632147783844537e-14	3.534882172605783e-13	5.601205585143439e-15
79500000	0.004977437704133179	1.9476818165716703e-49	3.495734692810337e-60	1.4368520074560834e-10	4.9916828590379196e-15	0.000045124303918680326	1.7207536230624086e-24	3.685074465391714e-14	4.3632147783844537e-14	3.534882172605783e-13	5.601205585143439e-15
79600000	0.004977437704133179	1.9476818165716703e-49	3.495734692810337e-60	1.4368520074560834e-10	4.9916828590379196e-15	0.000045124303918680326	1.720753623055327e-24	3.685074465391714e-14	4.3632147783844537e-14	3.534882172605783e-13	5.601205585143439e-15
79700000	0.004977437704133179	1.9476818165716703e-49	3.495734692810337e-60	1.4368520074560834e-10	4.9916828590379196e-15	0.000045124303918680326	1.720753623048024e-24	3.685074465391714e-14	4.3632147783844537e-14	3.534882172605783e-13	5.601205585143439e-15
79800000	0.004977437704133179	1.9476818165716703e-49	3.495734692810337e-60	1.4368520074560834e-10	4.9916828590379196e-15	0.000045124303918680326	1.720753623040515e-24	3.685074465391714e-14	4.3632147783844537e-14	3.534882172605783e-13	5.601205585143439e-15
79900000	0.004977437704133179	1.9476818165716707e-49	3.495734692810337e-60	1.4368520074560834e-10	4.9916828590379196e-15	0.000045124303918680326	1.7207536230328166e-24	3.685074465391714e-14	4.3632147783844537e-14	3.534882172605783e-13	5.601205585143439e-15
80000000	0.004977437704133179	1.9476818165716707e-49	3.495734692810337e-60	1.4368520074560834e-10	4.9916828590379196e-15	0.000045124303918680326	1.7207536230249445e-24	3.685074465391714e-14	4.3632147783844537e-14	3.5348821726057833e-13	5.601205585143439e-15
80100000	0.004977437704133179	1.9476818165716707e-49	3.495734692810337e-60	1.4368520074560834e-10	4.9916828590379196e-15	0.000045124303918680326	1.720753623016914e-24	3.685074465391714e-14	4.3632147783844537e-14	3.5348821726057833e-13	5.601205585143439e-15
80200000	0.004977437704133179	1.9476818165716707e-49	3.495734692810337e-60	1.4368520074560834e-10	4.9916828590379196e-15	0.000045124303918680326	1.7207536230087406e-24	3.685074465391714e-14	4.3632147783844537e-14	3.5348821726057833e-13	5.601205585143439e-15
80300000	0.004977437704133179	1.9476818165716707e-49	3.495734692810337e-60	1.4368520074560834e-10	4.9916828590379196e-15	0.000045124303918680326	1.720753623000441e-24	3.685074465391714e-14	4.3632147783844537e-14	3.5348821726057833e-13	5.601205585143439e-15
80400000	0.004977437704133179	1.9476818165716707e-49	3.495734692810337e-60	1.4368520074560834e-10	4.9916828590379196e-15	0.000045124303918680326	1.7207536229920302e-24	3.685074465391714e-14	4.3632147783844537e-14	3.5348821726057833e-13	5.601205585143438e-15
80500000	0.004977437704133179	1.9476818165716707e-49	3.495734692810337e-60	1.4368520074560834e-10	4.9916828590379196e-15	0.000045124303918680326	1.7207536229835244e-24	3.685074465391714e-14	4.3632147783844537e-14	3.5348821726057833e-13	5.601205585143438e-15
80600000	0.004977437704133179	1.9476818165716707e-49	3.495734692810337e-60	1.4368520074560834e-10	4.9916828590379196e-15	0.000045124303918680326	1.720753622974939e-24	3.685074465391714e-14	4.3632147783844537e-14	3.5348821726057833e-13	5.601205585143438e-15
80700000	0.004977437704133179	1.9476818165716707e-49	3.495734692810337e-60	1.4368520074560834e-10	4.9916828590379196e-15	0.000045124303918680326	1.72075362296629e-24	3.685074465391714e-14	4.3632147783844537e-14	3.5348821726057833e-13	5.601205585143438e-15
80800000	0.004977437704133179	1.9476818165716707e-49	3.495734692810337e-60	1.4368520074560834e-10	4.9916828590379196e-15	0.000045124303918680326	1.7207536229575927e-24	3.685074465391714e-14	4.3632147783844537e-14	3.5348821726057833e-13	5.601205585143438e-15
80900000	0.004977437704133179	1.9476818165716707e-49	3.4957346928103366e-60	1.4368520074560834e-10	4.9916828590379196e-15	0.000045124303918680326	1.720753622948863e-24	3.685074465391714e-14	4.3632147783844537e-14	3.5348821726057833e-13	5.601205585143438e-15
81000000	0.004977437704133179	1.9476818165716707e-49	3.4957346928103366e-60	1.4368520074560834e-10	4.9916828590379196e-15	0.000045124303918680326	1.7207536229401175e-24	3.685074465391714e-14	4.363214778384454e-14	3.5348821726057833e-13	5.601205585143438e-15
81100000	0.004977437704133179	1.9476818165716707e-49	3.4957346928103366e-60	1.4368520074560834e-10	4.9916828590379196e-15	0.00004512430391868032	1.720753622931371e-24	3.685074465391714e-14	4.363214778384454e-14	3.5348821726057833e-13	5.601205585143438e-15
81200000	0.004977437704133179	1.9476818165716707e-49	3.4957346928103366e-60	1.4368520074560834e-10	4.9916828590379196e-15	0.00004512430391868032	1.7207536229226393e-24	3.685074465391714e-14	4.363214778384454e-14	3.5348821726057833e-13	5.601205585143438e-15
81300000	0.004977437704133179	1.9476818165716707e-49	3.4957346928103366e-60	1.4368520074560834e-10	4.9916828590379196e-15	0.00004512430391868032	1.720753622913939e-24	3.685074465391714e-14	4.363214778384454e-14	3.5348821726057833e-13	5.601205585143438e-15
81400000	0.004977437704133179	1.9476818165716707e-49	3.4957346928103366e-60	1.4368520074560834e-10	4.9916828590379196e-15	0.00004512430391868032	1.7207536229052846e-24	3.685074465391714e-14	4.363214778384454e-14	3.5348821726057833e-13	5.601205585143438e-15
81500000	0.004977437704133179	1.9476818165716707e-49	3.4957346928103366e-60	1.4368520074560834e-10	4.9916828590379196e-15	0.00004512430391868032	1.720753622896693e-24	3.685074465391714e-14	4.363214778384454e-14	3.5348821726057833e-13	5.601205585143438e-15
81600000	0.004977437704133179	1.9476818165716707e-49	3.4957346928103366e-60	1.4368520074560834e-10	4.9916828590379196e-15	0.00004512430391868032	1.7207536228881794e-24	3.685074465391714e-14	4.363214778384454e-14	3.5348821726057833e-13	5.601205585143438e-15
81700000	0.004977437704133179	1.9476818165716707e-49	3.4957346928103366e-60	1.4368520074560834e-10	4.9916828590379196e-15	0.00004512430391868032	1.7207536228797595e-24	3.685074465391714e-14	4.363214778384454e-14	3.5348821726057833e-13	5.601205585143438e-15
81800000	0.004977437704133179	1.9476818165716707e-49	3.4957346928103366e-60	1.4368520074560834e-10	4.9916828590379196e-15	0.00004512430391868032	1.720753622871449e-24	3.685074465391714e-14	4.363214778384454e-14	3.5348821726057833e-13	5.601205585143438e-15
81900000	0.004977437704133179	1.9476818165716707e-49	3.4957346928103366e-60	1.4368520074560834e-10	4.9916828590379196e-15	0.00004512430391868032	1.720753622863264e-24	3.685074465391714e-14	4.363214778384454e-14	3.5348821726057833e-13	5.601205585143438e-15
82000000	0.004977437704133179	1.9476818165716707e-49	3.4957346928103366e-60	1.4368520074560834e-10	4.9916828590379196e-15	0.00004512430391868032	1.72075362285522e-24	3.685074465391714e-14	4.363214778384454e-14	3.5348821726057833e-13	5.601205585143438e-15
82100000	0.004977437704133179	1.9476818165716707e-49	3.4957346928103366e-60	1.4368520074560834e-10	4.9916828590379196e-15	0.00004512430391868032	1.720753622847333e-24	3.685074465391714e-14	4.363214778384454e-14	3.5348821726057833e-13	5.601205585143438e-15
82200000	0.004977437704133179	1.9476818165716707e-49	3.4957346928103366e-60	1.4368520074560834e-10	4.9916828590379196e-15	0.00004512430391868032	1.7207536228396186e-24	3.685074465391714e-14	4.363214778384454e-14	3.5348821726057833e-13	5.601205585143438e-15
82300000	0.004977437704133179	1.9476818165716707e-49	3.4957346928103366e-60	1.4368520074560834e-10	4.9916828590379196e-15	0.00004512430391868032	1.7207536228320925e-24	3.685074465391714e-14	4.363214778384454e-14	3.5348821726057833e-13	5.601205585143438e-15
82400000	0.004977437704133179	1.9476818165716707e-49	3.4957346928103366e-60	1.4368520074560834e-10	4.9916828590379196e-15	0.00004512430391868032	1.7207536228247703e-24	3.685074465391714e-14	4.363214778384454e-14	3.5348821726057833e-13	5.601205585143438e-15
82500000	0.004977437704133179	1.9476818165716707e-49	3.4957346928103366e-60	1.4368520074560834e-10	4.9916828590379196e-15	0.00004512430391868032	1.720753622817668e-24	3.685074465391714e-14	4.363214778384454e-14	3.5348821726057833e-13	5.601205585143438e-15
82600000	0.004977437704133179	1.9476818165716707e-49	3.4957346928103366e-60	1.4368520074560834e-10	4.9916828590379196e-15	0.00004512430391868032	1.7207536228108013e-24	3.685074465391714e-14	4.363214778384454e-14	3.5348821726057833e-13	5.601205585143438e-15
82700000	0.004977437704133179	1.9476818165716707e-49	3.4957346928103366e-60	1.4368520074560834e-10	4.9916828590379196e-15	0.00004512430391868032	1.720753622804186e-24	3.685074465391714e-14	4.363214778384454e-14	3.5348821726057833e-13	5.601205585143438e-15
82800000	0.004977437704133179	1.947681816571671e-49	3.4957346928103366e-60	1.4368520074560834e-10	4.9916828590379196e-15	0.00004512430391868032	1.720753622797838e-24	3.685074465391714e-14	4.363214778384454e-14	3.5348821726057833e-13	5.601205585143438e-15
82900000	0.004977437704133179	1.947681816571671e-49	3.4957346928103366e-60	1.4368520074560834e-10	4.9916828590379196e-15	0.00004512430391868032	1.7207536227917723e-24	3.685074465391714e-14	4.363214778384454e-14	3.5348821726057833e-13	5.601205585143438e-15
83000000	0.004977437704133179	1.947681816571671e-49	3.4957346928103366e-60	1.4368520074560834e-10	4.9916828590379196e-15	0.00004512430391868032	1.7207536227860058e-24	3.685074465391714e-14	4.363214778384454e-14	3.5348821726057833e-13	5.601205585143438e-15
83100000	0.004977437704133179	1.947681816571671e-49	3.4957346928103366e-60	1.4368520074560834e-10	4.9916828590379196e-15	0.00004512430391868032	1.7207536227805533e-24	3.685074465391714e-14	4.363214778384454e-14	3.5348821726057833e-13	5.601205585143438e-15
83200000	0.004977437704133179	1.947681816571671e-49	3.4957346928103366e-60	1.4368520074560834e-10	4.9916828590379196e-15	0.00004512430391868032	1.720753622775431e-24	3.685074465391714e-14	4.363214778384454e-14	3.5348821726057833e-13	5.601205585143438e-15
83300000	0.004977437704133179	1.947681816571671e-49	3.4957346928103366e-60	1.4368520074560834e-10	4.9916828590379196e-15	0.00004512430391868032	1.7207536227706545e-24	3.685074465391714e-14	4.363214778384454e-14	3.5348821726057833e-13	5.601205585143438e-15
83400000	0.004977437704133179	1.947681816571671e-49	3.4957346928103366e-60	1.4368520074560834e-10	4.9916828590379196e-15	0.00004512430391868032	1.72075362276624e-24	3.685074465391714e-14	4.363214778384454e-14	3.5348821726057833e-13	5.601205585143438e-15
83500000	0.004977437704133179	1.947681816571671e-49	3.4957346928103366e-60	1.4368520074560834e-10	4.9916828590379196e-15	0.00004512430391868032	1.7207536227622024e-24	3.685074465391714e-14	4.363214778384454e-14	3.5348821726057833e-13	5.601205585143438e-15
83600000	0.004977437704133179	1.947681816571671e-49	3.4957346928103366e-60	1.4368520074560834e-10	4.9916828590379196e-15	0.00004512430391868032	1.7207536227585583e-24	3.685074465391714e-14	4.363214778384454e-14	3.5348821726057833e-13	5.601205585143438e-15
83700000	0.004977437704133179	1.947681816571671e-49	3.4957346928103366e-60	1.4368520074560834e-10	4.9916828590379196e-15	0.00004512430391868032	1.7207536227553228e-24	3.685074465391714e-14	4.363214778384454e-14	3.5348821726057833e-13	5.601205585143438e-15
83800000	0.004977437704133179	1.947681816571671e-49	3.4957346928103366e-60	1.4368520074560834e-10	4.9916828590379196e-15	0.00004512430391868032	1.720753622752512e-24	3.685074465391714e-14	4.363214778384454e-14	3.5348821726057833e-13	5.601205585143438e-15
83900000	0.004977437704133179	1.947681816571671e-49	3.4957346928103366e-60	1.4368520074560834e-10	4.9916828590379196e-15	0.00004512430391868032	1.7207536227501418e-24	3.685074465391714e-14	4.363214778384454e-14	3.5348821726057833e-13	5.601205585143438e-15
84000000	0.004977437704133179	1.947681816571671e-49	3.4957346928103366e-60	1.4368520074560834e-10	4.9916828590379196e-15	0.00004512430391868032	1.7207536227482276e-24	3.685074465391714e-14	4.363214778384454e-14	3.5348821726057833e-13	5.601205585143438e-15
84100000	0.004977437704133179	1.947681816571671e-49	3.4957346928103366e-60	1.4368520074560834e-10	4.9916828590379196e-15	0.00004512430391868032	1.720753622746785e-24	3.685074465391714e-14	4.363214778384454e-14	3.5348821726057833e-13	5.601205585143438e-15
84200000	0.004977437704133179	1.947681816571671e-49	3.4957346928103366e-60	1.4368520074560834e-10	4.9916828590379196e-15	0.00004512430391868032	1.7207536227458303e-24	3.685074465391714e-14	4.363214778384454e-14	3.5348821726057833e-13	5.601205585143438e-15
84300000	0.004977437704133179	1.947681816571671e-49	3.4957346928103366e-60	1.4368520074560834e-10	4.9916828590379196e-15	0.00004512430391868032	1.7207536227453792e-24	3.685074465391714e-14	4.363214778384454e-14	3.5348821726057833e-13	5.601205585143438e-15
84400000	0.004977437704133179	1.947681816571671e-49	3.4957346928103366e-60	1.4368520074560834e-10	4.9916828590379196e-15	0.00004512430391868032	1.7207536227453447e-24	3.685074465391714e-14	4.363214778384454e-14	3.5348821726057833e-13	5.601205585143438e-15
84500000	0.004977437704133179	1.947681816571671e-49	3.4957346928103366e-60	1.4368520074560834e-10	4.9916828590379196e-15	0.00004512430391868032	1.7207536227453476e-24	3.685074465391714e-14	4.363214778384454e-14	3.5348821726057833e-13	5.601205585143438e-15
84600000	0.004977437704133179	1.947681816571671e-49	3.4957346928103366e-60	1.4368520074560834e-10	4.9916828590379196e-15	0.00004512430391868032	1.7207536227453502e-24	3.685074465391714e-14	4.363214778384454e-14	3.5348821726057833e-13	5.601205585143438e-15
84700000	0.004977437704133179	1.947681816571671e-49	3.4957346928103366e-60	1.4368520074560834e-10	4.9916828590379196e-15	0.00004512430391868032	1.720753622745353e-24	3.685074465391714e-14	4.363214778384454e-14	3.5348821726057833e-13	5.601205585143438e-15
84800000	0.004977437704133179	1.947681816571671e-49	3.4957346928103366e-60	1.4368520074560834e-10	4.9916828590379196e-15	0.00004512430391868032	1.7207536227453557e-24	3.685074465391714e-14	4.363214778384454e-14	3.5348821726057833e-13	5.601205585143438e-15
84900000	0.004977437704133179	1.947681816571671e-49	3.4957346928103366e-60	1.4368520074560834e-10	4.9916828590379196e-15	0.00004512430391868032	1.720753622745358e-24	3.685074465391714e-14	4.363214778384454e-14	3.5348821726057833e-13	5.601205585143438e-15
85000000	0.004977437704133179	1.947681816571671e-49	3.4957346928103366e-60	1.4368520074560834e-10	4.9916828590379196e-15	0.00004512430391868032	1.72075362274536e-24	3.685074465391714e-14	4.363214778384454e-14	3.5348821726057833e-13	5.601205585143438e-15
85100000	0.004977437704133179	1.947681816571671e-49	3.4957346928103366e-60	1.4368520074560834e-10	4.9916828590379196e-15	0.00004512430391868032	1.7207536227453623e-24	3.685074465391714e-14	4.363214778384454e-14	3.5348821726057833e-13	5.601205585143438e-15
85200000	0.004977437704133179	1.947681816571671e-49	3.4957346928103366e-60	1.4368520074560834e-10	4.9916828590379196e-15	0.00004512430391868032	1.7207536227453645e-24	3.685074465391714e-14	4.363214778384454e-14	3.5348821726057833e-13	5.601205585143438e-15
85300000	0.004977437704133179	1.947681816571671e-49	3.4957346928103366e-60	1.4368520074560834e-10	4.9916828590379196e-15	0.00004512430391868032	1.7207536227453667e-24	3.685074465391714e-14	4.363214778384454e-14	3.5348821726057833e-13	5.601205585143438e-15
85400000	0.004977437704133179	1.947681816571671e-49	3.4957346928103366e-60	1.4368520074560834e-10	4.9916828590379196e-15	0.00004512430391868032	1.7207536227453686e-24	3.685074465391714e-14	4.363214778384454e-14	3.5348821726057833e-13	5.601205585143438e-15
85500000	0.004977437704133179	1.947681816571671e-49	3.4957346928103366e-60	1.4368520074560834e-10	4.9916828590379196e-15	0.00004512430391868032	1.7207536227453704e-24	3.685074465391714e-14	4.363214778384454e-14	3.5348821726057833e-13	5.601205585143438e-15
85600000	0.004977437704133179	1.947681816571671e-49	3.4957346928103366e-60	1.4368520074560834e-10	4.9916828590379196e-15	0.00004512430391868032	1.7207536227453722e-24	3.685074465391714e-14	4.363214778384454e-14	3.5348821726057833e-13	5.601205585143438e-15
85700000	0.004977437704133179	1.947681816571671e-49	3.4957346928103366e-60	1.4368520074560834e-10	4.9916828590379196e-15	0.00004512430391868032	1.7207536227453737e-24	3.685074465391714e-14	4.363214778384454e-14	3.5348821726057833e-13	5.601205585143438e-15
85800000	0.004977437704133179	1.947681816571671e-49	3.4957346928103366e-60	1.4368520074560834e-10	4.9916828590379196e-15	0.00004512430391868032	1.720753622745375e-24	3.685074465391714e-14	4.363214778384454e-14	3.5348821726057833e-13	5.601205585143438e-15
85900000	0.004977437704133179	1.947681816571671e-49	3.4957346928103366e-60	1.4368520074560834e-10	4.9916828590379196e-15	0.00004512430391868032	1.7207536227453766e-24	3.685074465391714e-14	4.363214778384454e-14	3.5348821726057833e-13	5.601205585143438e-15
86000000	0.004977437704133179	1.947681816571671e-49	3.4957346928103366e-60	1.4368520074560834e-10	4.9916828590379196e-15	0.00004512430391868032	1.720753622745378e-24	3.685074465391714e-14	4.363214778384454e-14	3.5348821726057833e-13	5.601205585143438e-15
86100000	0.004977437704133179	1.947681816571671e-49	3.4957346928103366e-60	1.4368520074560834e-10	4.9916828590379196e-15	0.00004512430391868032	1.7207536227453792e-24	3.685074465391714e-14	4.363214778384454e-14	3.5348821726057833e-13	5.601205585143438e-15
86200000	0.004977437704133179	1.947681816571671e-49	3.4957346928103366e-60	1.4368520074560834e-10	4.9916828590379196e-15	0.00004512430391868032	1.7207536227453807e-24	3.685074465391714e-14	4.363214778384454e-14	3.5348821726057833e-13	5.601205585143438e-15
86300000	0.004977437704133179	1.947681816571671e-49	3.4957346928103366e-60	1.4368520074560834e-10	4.9916828590379196e-15	0.00004512430391868032	1.7207536227453818e-24	3.685074465391714e-14	4.363214778384454e-14	3.5348821726057833e-13	5.601205585143438e-15
86400000	0.004977437704133179	1.947681816571671e-49	3.4957346928103366e-60	1.4368520074560834e-10	4.9916828590379196e-15	0.00004512430391868032	1.720753622745383e-24	3.685074465391714e-14	4.363214778384454e-14	3.5348821726057833e-13	5.601205585143438e-15
86500000	0.004977437704133179	1.947681816571671e-49	3.4957346928103366e-60	1.4368520074560834e-10	4.9916828590379196e-15	0.00004512430391868032	1.7207536227453836e-24	3.685074465391714e-14	4.363214778384454e-14	3.5348821726057833e-13	5.601205585143438e-15
86600000	0.004977437704133179	1.947681816571671e-49	3.4957346928103366e-60	1.4368520074560834e-10	4.9916828590379196e-15	0.00004512430391868032	1.7207536227453847e-24	3.685074465391714e-14	4.363214778384454e-14	3.5348821726057833e-13	5.601205585143438e-15
86700000	0.004977437704133179	1.947681816571671e-49	3.4957346928103366e-60	1.4368520074560834e-10	4.9916828590379196e-15	0.00004512430391868032	1.7207536227453855e-24	3.685074465391714e-14	4.363214778384454e-14	3.5348821726057833e-13	5.601205585143438e-15
86800000	0.004977437704133179	1.947681816571671e-49	3.4957346928103366e-60	1.4368520074560834e-10	4.9916828590379196e-15	0.00004512430391868032	1.7207536227453862e-24	3.685074465391714e-14	4.363214778384454e-14	3.5348821726057833e-13	5.601205585143438e-15
86900000	0.004977437704133179	1.947681816571671e-49	3.4957346928103366e-60	1.4368520074560834e-10	4.9916828590379196e-15	0.00004512430391868032	1.720753622745387e-24	3.685074465391714e-14	4.363214778384454e-14	3.5348821726057833e-13	5.601205585143438e-15
87000000	0.004977437704133179	1.947681816571671e-49	3.4957346928103366e-60	1.4368520074560834e-10	4.9916828590379196e-15	0.00004512430391868032	1.7207536227453877e-24	3.685074465391714e-14	4.363214778384454e-14	3.5348821726057833e-13	5.601205585143438e-15
87100000	0.004977437704133179	1.947681816571671e-49	3.4957346928103366e-60	1.4368520074560834e-10	4.9916828590379196e-15	0.00004512430391868032	1.7207536227453884e-24	3.685074465391714e-14	4.363214778384454e-14	3.5348821726057833e-13	5.601205585143438e-15
87200000	0.004977437704133179	1.947681816571671e-49	3.4957346928103366e-60	1.4368520074560834e-10	4.9916828590379196e-15	0.00004512430391868032	1.7207536227453888e-24	3.685074465391714e-14	4.363214778384454e-14	3.5348821726057833e-13	5.601205585143438e-15
87300000	0.004977437704133179	1.947681816571671e-49	3.4957346928103366e-60	1.4368520074560834e-10	4.9916828590379196e-15	0.00004512430391868032	1.7207536227453895e-24	3.685074465391714e-14	4.363214778384454e-14	3.5348821726057833e-13	5.601205585143438e-15
87400000	0.004977437704133179	1.947681816571671e-49	3.4957346928103366e-60	1.4368520074560834e-10	4.9916828590379196e-15	0.00004512430391868032	1.72075362274539e-24	3.685074465391714e-14	4.363214778384454e-14	3.5348821726057833e-13	5.601205585143438e-15
87500000	0.004977437704133179	1.947681816571671e-49	3.4957346928103366e-60	1.4368520074560834e-10	4.9916828590379196e-15	0.00004512430391868032	1.7207536227453902e-24	3.685074465391714e-14	4.363214778384454e-14	3.5348821726057833e-13	5.601205585143438e-15
87600000	0.004977437704133179	1.947681816571671e-49	3.4957346928103366e-60	1.4368520074560834e-10	4.9916828590379196e-15	0.00004512430391868032	1.7207536227453906e-24	3.685074465391714e-14	4.363214778384454e-14	3.5348821726057833e-13	5.601205585143438e-15
87700000	0.004977437704133179	1.947681816571671e-49	3.4957346928103366e-60	1.4368520074560834e-10	4.9916828590379196e-15	0.00004512430391868032	1.7207536227453906e-24	3.685074465391714e-14	4.363214778384454e-14	3.5348821726057833e-13	5.601205585143438e-15
87800000	0.004977437704133179	1.947681816571671e-49	3.4957346928103366e-60	1.4368520074560834e-10	4.9916828590379196e-15	0.00004512430391868032	1.720753622745391e-24	3.685074465391714e-14	4.363214778384454e-14	3.5348821726057833e-13	5.601205585143438e-15
87900000	0.004977437704133179	1.947681816571671e-49	3.4957346928103366e-60	1.4368520074560834e-10	4.9916828590379196e-15	0.00004512430391868032	1.7207536227453913e-24	3.685074465391714e-14	4.363214778384454e-14	3.5348821726057833e-13	5.601205585143438e-15
88000000	0.004977437704133179	1.947681816571671e-49	3.4957346928103366e-60	1.4368520074560834e-10	4.9916828590379196e-15	0.00004512430391868032	1.7207536227453913e-24	3.685074465391714e-14	4.363214778384454e-14	3.5348821726057833e-13	5.601205585143438e-15
88100000	0.004977437704133179	1.947681816571671e-49	3.4957346928103366e-60	1.4368520074560834e-10	4.9916828590379196e-15	0.00004512430391868032	1.7207536227453917e-24	3.685074465391714e-14	4.363214778384454e-14	3.5348821726057833e-13	5.601205585143438e-15
88200000	0.004977437704133179	1.947681816571671e-49	3.4957346928103366e-60	1.4368520074560834e-10	4.9916828590379196e-15	0.00004512430391868032	1.7207536227453917e-24	3.685074465391714e-14	4.363214778384454e-14	3.5348821726057833e-13	5.601205585143438e-15
88300000	0.004977437704133179	1.947681816571671e-49	3.4957346928103366e-60	1.4368520074560834e-10	4.9916828590379196e-15	0.00004512430391868032	1.7207536227453917e-24	3.685074465391714e-14	4.363214778384454e-14	3.5348821726057833e-13	5.601205585143438e-15
88400000	0.004977437704133179	1.947681816571671e-49	3.4957346928103366e-60	1.4368520074560834e-10	4.9916828590379196e-15	0.00004512430391868032	1.7207536227453917e-24	3.685074465391714e-14	4.363214778384454e-14	3.5348821726057833e-13	5.601205585143438e-15
88500000	0.004977437704133179	1.947681816571671e-49	3.4957346928103366e-60	1.4368520074560834e-10	4.9916828590379196e-15	0.00004512430391868032	1.7207536227453917e-24	3.685074465391714e-14	4.363214778384454e-14	3.5348821726057833e-13	5.601205585143438e-15
88600000	0.004977437704133179	1.947681816571671e-49	3.4957346928103366e-60	1.4368520074560834e-10	4.9916828590379196e-15	0.00004512430391868032	1.7207536227453917e-24	3.685074465391714e-14	4.363214778384454e-14	3.5348821726057833e-13	5.601205585143438e-15
88700000	0.004977437704133179	1.947681816571671e-49	3.4957346928103366e-60	1.4368520074560834e-10	4.99168285903792e-15	0.00004512430391868032	1.7207536227453917e-24	3.685074465391714e-14	4.363214778384454e-14	3.5348821726057833e-13	5.601205585143438e-15
88800000	0.004977437704133179	1.947681816571671e-49	3.4957346928103366e-60	1.4368520074560832e-10	4.99168285903792e-15	0.00004512430391868032	1.7207536227453917e-24	3.685074465391714e-14	4.363214778384454e-14	3.5348821726057833e-13	5.601205585143438e-15
88900000	0.004977437704133179	1.947681816571671e-49	3.4957346928103366e-60	1.4368520074560832e-10	4.99168285903792e-15	0.00004512430391868032	1.7207536227453917e-24	3.685074465391714e-14	4.363214778384454e-14	3.5348821726057833e-13	5.601205585143439e-15
89000000	0.004977437704133179	1.947681816571671e-49	3.4957346928103366e-60	1.4368520074560832e-10	4.99168285903792e-15	0.00004512430391868032	1.7207536227453913e-24	3.685074465391714e-14	4.363214778384454e-14	3.5348821726057833e-13	5.601205585143439e-15
89100000	0.004977437704133179	1.947681816571671e-49	3.4957346928103366e-60	1.4368520074560832e-10	4.99168285903792e-15	0.00004512430391868032	1.7207536227453913e-24	3.685074465391714e-14	4.363214778384454e-14	3.5348821726057833e-13	5.601205585143439e-15
89200000	0.004977437704133179	1.947681816571671e-49	3.4957346928103366e-60	1.4368520074560832e-10	4.99168285903792e-15	0.00004512430391868032	1.7207536227453913e-24	3.685074465391714e-14	4.363214778384454e-14	3.5348821726057833e-13	5.601205585143439e-15
89300000	0.004977437704133179	1.947681816571671e-49	3.4957346928103366e-60	1.4368520074560832e-10	4.99168285903792e-15	0.00004512430391868032	1.7207536227453913e-24	3.685074465391714e-14	4.363214778384454e-14	3.5348821726057833e-13	5.601205585143439e-15
89400000	0.004977437704133179	1.947681816571671e-49	3.4957346928103366e-60	1.4368520074560832e-10	4.99168285903792e-15	0.00004512430391868032	1.720753622745391e-24	3.685074465391714e-14	4.363214778384454e-14	3.5348821726057833e-13	5.601205585143439e-15
89500000	0.004977437704133179	1.947681816571671e-49	3.4957346928103366e-60	1.4368520074560832e-10	4.99168285903792e-15	0.00004512430391868032	1.720753622745391e-24	3.685074465391714e-14	4.363214778384454e-14	3.5348821726057833e-13	5.601205585143439e-15
89600000	0.004977437704133179	1.947681816571671e-49	3.4957346928103366e-60	1.4368520074560832e-10	4.99168285903792e-15	0.00004512430391868032	1.720753622745391e-24	3.685074465391714e-14	4.363214778384454e-14	3.5348821726057833e-13	5.601205585143439e-15
89700000	0.004977437704133179	1.947681816571671e-49	3.4957346928103366e-60	1.4368520074560832e-10	4.99168285903792e-15	0.00004512430391868032	1.7207536227453906e-24	3.685074465391714e-14	4.363214778384454e-14	3.5348821726057833e-13	5.601205585143439e-15
89800000	0.004977437704133179	1.947681816571671e-49	3.4957346928103366e-60	1.4368520074560832e-10	4.99168285903792e-15	0.00004512430391868032	1.7207536227453906e-24	3.685074465391714e-14	4.363214778384454e-14	3.5348821726057833e-13	5.601205585143439e-15
89900000	0.004977437704133179	1.947681816571671e-49	3.4957346928103366e-60	1.4368520074560832e-10	4.99168285903792e-15	0.00004512430391868032	1.7207536227453906e-24	3.685074465391714e-14	4.363214778384454e-14	3.5348821726057833e-13	5.601205585143439e-15
90000000	0.004977437704133179	1.947681816571671e-49	3.4957346928103366e-60	1.4368520074560832e-10	4.99168285903792e-15	0.00004512430391868032	1.7207536227453902e-24	3.685074465391714e-14	4.363214778384454e-14	3.5348821726057833e-13	5.601205585143439e-15
90100000	0.004977437704133179	1.947681816571671e-49	3.4957346928103366e-60	1.4368520074560832e-10	4.99168285903792e-15	0.00004512430391868032	1.7207536227453902e-24	3.685074465391714e-14	4.363214778384454e-14	3.5348821726057833e-13	5.601205585143439e-15
90200000	0.004977437704133179	1.947681816571671e-49	3.4957346928103366e-60	1.4368520074560832e-10	4.99168285903792e-15	0.00004512430391868032	1.7207536227453902e-24	3.685074465391714e-14	4.363214778384454e-14	3.5348821726057833e-13	5.601205585143439e-15
90300000	0.004977437704133179	1.947681816571671e-49	3.4957346928103366e-60	1.4368520074560832e-10	4.99168285903792e-15	0.00004512430391868032	1.72075362274539e-24	3.685074465391714e-14	4.363214778384454e-14	3.5348821726057833e-13	5.601205585143439e-15
90400000	0.004977437704133179	1.947681816571671e-49	3.4957346928103366e-60	1.4368520074560832e-10	4.99168285903792e-15	0.00004512430391868032	1.72075362274539e-24	3.685074465391714e-14	4.363214778384454e-14	3.5348821726057833e-13	5.601205585143439e-15
90500000	0.004977437704133179	1.947681816571671e-49	3.4957346928103366e-60	1.4368520074560832e-10	4.99168285903792e-15	0.00004512430391868032	1.72075362274539e-24	3.685074465391714e-14	4.363214778384454e-14	3.5348821726057833e-13	5.601205585143439e-15
90600000	0.004977437704133179	1.947681816571671e-49	3.4957346928103366e-60	1.4368520074560832e-10	4.99168285903792e-15	0.00004512430391868032	1.72075362274539e-24	3.685074465391714e-14	4.363214778384454e-14	3.5348821726057833e-13	5.601205585143439e-15
90700000	0.004977437704133179	1.947681816571671e-49	3.4957346928103366e-60	1.4368520074560832e-10	4.99168285903792e-15	0.00004512430391868032	1.72075362274539e-24	3.685074465391714e-14	4.363214778384454e-14	3.5348821726057833e-13	5.601205585143439e-15
90800000	0.004977437704133179	1.947681816571671e-49	3.4957346928103366e-60	1.4368520074560832e-10	4.99168285903792e-15	0.00004512430391868032	1.72075362274539e-24	3.685074465391714e-14	4.363214778384454e-14	3.5348821726057833e-13	5.601205585143439e-15
90900000	0.004977437704133179	1.947681816571671e-49	3.4957346928103366e-60	1.4368520074560832e-10	4.99168285903792e-15	0.00004512430391868032	1.72075362274539e-24	3.685074465391714e-14	4.363214778384454e-14	3.5348821726057833e-13	5.601205585143439e-15
91000000	0.004977437704133179	1.947681816571671e-49	3.4957346928103366e-60	1.4368520074560832e-10	4.99168285903792e-15	0.00004512430391868032	1.7207536227453902e-24	3.685074465391714e-14	4.363214778384454e-14	3.5348821726057833e-13	5.601205585143439e-15
91100000	0.004977437704133179	1.947681816571671e-49	3.4957346928103366e-60	1.4368520074560832e-10	4.99168285903792e-15	0.00004512430391868032	1.7207536227453902e-24	3.685074465391714e-14	4.363214778384454e-14	3.5348821726057833e-13	5.601205585143439e-15
91200000	0.004977437704133179	1.947681816571671e-49	3.4957346928103366e-60	1.4368520074560832e-10	4.99168285903792e-15	0.00004512430391868032	1.7207536227453902e-24	3.685074465391714e-14	4.363214778384454e-14	3.5348821726057833e-13	5.601205585143439e-15
91300000	0.004977437704133179	1.947681816571671e-49	3.4957346928103366e-60	1.4368520074560832e-10	4.99168285903792e-15	0.00004512430391868032	1.7207536227453906e-24	3.685074465391714e-14	4.363214778384454e-14	3.5348821726057833e-13	5.601205585143439e-15
91400000	0.004977437704133179	1.947681816571671e-49	3.4957346928103366e-60	1.4368520074560832e-10	4.99168285903792e-15	0.00004512430391868032	1.720753622745391e-24	3.685074465391714e-14	4.363214778384454e-14	3.5348821726057833e-13	5.601205585143439e-15
91500000	0.004977437704133179	1.947681816571671e-49	3.4957346928103366e-60	1.4368520074560832e-10	4.99168285903792e-15	0.00004512430391868032	1.720753622745391e-24	3.685074465391714e-14	4.363214778384454e-14	3.5348821726057833e-13	5.601205585143439e-15
91600000	0.004977437704133179	1.947681816571671e-49	3.4957346928103366e-60	1.4368520074560832e-10	4.99168285903792e-15	0.00004512430391868032	1.7207536227453913e-24	3.685074465391714e-14	4.363214778384454e-14	3.5348821726057833e-13	5.601205585143439e-15
91700000	0.004977437704133179	1.947681816571671e-49	3.4957346928103366e-60	1.4368520074560832e-10	4.99168285903792e-15	0.00004512430391868032	1.7207536227453917e-24	3.685074465391714e-14	4.363214778384454e-14	3.5348821726057833e-13	5.601205585143439e-15
91800000	0.004977437704133179	1.947681816571671e-49	3.4957346928103366e-60	1.4368520074560832e-10	4.99168285903792e-15	0.00004512430391868032	1.720753622745392e-24	3.685074465391714e-14	4.363214778384454e-14	3.5348821726057833e-13	5.601205585143439e-15
91900000	0.004977437704133179	1.947681816571671e-49	3.4957346928103366e-60	1.4368520074560832e-10	4.99168285903792e-15	0.00004512430391868032	1.7207536227453928e-24	3.685074465391714e-14	4.363214778384454e-14	3.5348821726057833e-13	5.601205585143439e-15
92000000	0.004977437704133179	1.947681816571671e-49	3.4957346928103366e-60	1.4368520074560832e-10	4.99168285903792e-15	0.00004512430391868032	1.720753622745393e-24	3.685074465391714e-14	4.363214778384454e-14	3.5348821726057833e-13	5.601205585143439e-15
92100000	0.004977437704133179	1.947681816571671e-49	3.4957346928103366e-60	1.4368520074560832e-10	4.99168285903792e-15	0.00004512430391868032	1.720753622745394e-24	3.685074465391714e-14	4.363214778384454e-14	3.5348821726057833e-13	5.601205585143439e-15
92200000	0.004977437704133179	1.947681816571671e-49	3.4957346928103366e-60	1.4368520074560832e-10	4.99168285903792e-15	0.00004512430391868032	1.7207536227453946e-24	3.685074465391714e-14	4.363214778384454e-14	3.5348821726057833e-13	5.601205585143439e-15
92300000	0.004977437704133179	1.947681816571671e-49	3.4957346928103366e-60	1.4368520074560832e-10	4.99168285903792e-15	0.00004512430391868032	1.720753622745395e-24	3.685074465391714e-14	4.363214778384454e-14	3.5348821726057833e-13	5.601205585143439e-15
92400000	0.004977437704133179	1.947681816571671e-49	3.4957346928103366e-60	1.4368520074560832e-10	4.99168285903792e-15	0.00004512430391868032	1.7207536227453957e-24	3.685074465391714e-14	4.363214778384454e-14	3.5348821726057833e-13	5.601205585143439e-15
92500000	0.004977437704133179	1.947681816571671e-49	3.4957346928103366e-60	1.4368520074560832e-10	4.99168285903792e-15	0.00004512430391868032	1.720753622745396e-24	3.685074465391714e-14	4.363214778384454e-14	3.5348821726057833e-13	5.601205585143439e-15
92600000	0.004977437704133179	1.947681816571671e-49	3.4957346928103366e-60	1.4368520074560832e-10	4.99168285903792e-15	0.00004512430391868032	1.7207536227453965e-24	3.685074465391714e-14	4.363214778384454e-14	3.5348821726057833e-13	5.601205585143439e-15
92700000	0.004977437704133179	1.947681816571671e-49	3.4957346928103366e-60	1.4368520074560832e-10	4.99168285903792e-15	0.00004512430391868032	1.720753622745397e-24	3.685074465391714e-14	4.363214778384454e-14	3.5348821726057833e-13	5.601205585143439e-15
92800000	0.004977437704133179	1.947681816571671e-49	3.4957346928103366e-60	1.4368520074560832e-10	4.99168285903792e-15	0.00004512430391868032	1.7207536227453972e-24	3.685074465391714e-14	4.363214778384454e-14	3.5348821726057833e-13	5.601205585143439e-15
92900000	0.004977437704133179	1.947681816571671e-49	3.4957346928103366e-60	1.4368520074560832e-10	4.99168285903792e-15	0.00004512430391868032	1.7207536227453976e-24	3.685074465391714e-14	4.363214778384454e-14	3.5348821726057833e-13	5.601205585143439e-15
93000000	0.004977437704133179	1.947681816571671e-49	3.4957346928103366e-60	1.4368520074560832e-10	4.99168285903792e-15	0.00004512430391868032	1.720753622745398e-24	3.685074465391714e-14	4.363214778384454e-14	3.5348821726057833e-13	5.601205585143439e-15
93100000	0.004977437704133179	1.947681816571671e-49	3.4957346928103366e-60	1.4368520074560832e-10	4.99168285903792e-15	0.00004512430391868032	1.7207536227453983e-24	3.685074465391714e-14	4.363214778384454e-14	3.5348821726057833e-13	5.601205585143439e-15
93200000	0.004977437704133179	1.947681816571671e-49	3.4957346928103366e-60	1.4368520074560832e-10	4.99168285903792e-15	0.00004512430391868032	1.7207536227453983e-24	3.685074465391714e-14	4.363214778384454e-14	3.5348821726057833e-13	5.601205585143439e-15
93300000	0.004977437704133179	1.947681816571671e-49	3.4957346928103366e-60	1.4368520074560832e-10	4.99168285903792e-15	0.00004512430391868032	1.7207536227453987e-24	3.685074465391714e-14	4.363214778384454e-14	3.5348821726057833e-13	5.601205585143439e-15
93400000	0.004977437704133179	1.947681816571671e-49	3.4957346928103366e-60	1.4368520074560832e-10	4.99168285903792e-15	0.00004512430391868032	1.7207536227453987e-24	3.685074465391714e-14	4.363214778384454e-14	3.5348821726057833e-13	5.601205585143439e-15
93500000	0.004977437704133179	1.947681816571671e-49	3.4957346928103366e-60	1.4368520074560832e-10	4.99168285903792e-15	0.00004512430391868032	1.7207536227453987e-24	3.685074465391714e-14	4.363214778384454e-14	3.5348821726057833e-13	5.601205585143439e-15
93600000	0.004977437704133179	1.947681816571671e-49	3.4957346928103366e-60	1.4368520074560832e-10	4.99168285903792e-15	0.00004512430391868032	1.7207536227453987e-24	3.685074465391714e-14	4.363214778384454e-14	3.5348821726057833e-13	5.601205585143439e-15
93700000	0.004977437704133179	1.947681816571671e-49	3.4957346928103366e-60	1.4368520074560832e-10	4.99168285903792e-15	0.00004512430391868032	1.7207536227453987e-24	3.685074465391714e-14	4.363214778384454e-14	3.5348821726057833e-13	5.601205585143439e-15
93800000	0.004977437704133179	1.947681816571671e-49	3.4957346928103366e-60	1.4368520074560832e-10	4.99168285903792e-15	0.00004512430391868032	1.7207536227453987e-24	3.685074465391714e-14	4.363214778384454e-14	3.5348821726057833e-13	5.601205585143439e-15
93900000	0.004977437704133179	1.947681816571671e-49	3.4957346928103366e-60	1.4368520074560832e-10	4.99168285903792e-15	0.00004512430391868032	1.7207536227453987e-24	3.685074465391714e-14	4.363214778384454e-14	3.5348821726057833e-13	5.601205585143439e-15
94000000	0.004977437704133179	1.947681816571671e-49	3.4957346928103366e-60	1.4368520074560832e-10	4.99168285903792e-15	0.00004512430391868032	1.7207536227453983e-24	3.685074465391714e-14	4.363214778384454e-14	3.5348821726057833e-13	5.601205585143439e-15
94100000	0.004977437704133179	1.947681816571671e-49	3.4957346928103366e-60	1.4368520074560832e-10	4.99168285903792e-15	0.00004512430391868032	1.7207536227453983e-24	3.685074465391714e-14	4.363214778384454e-14	3.5348821726057833e-13	5.601205585143439e-15
94200000	0.004977437704133179	1.947681816571671e-49	3.4957346928103366e-60	1.4368520074560832e-10	4.99168285903792e-15	0.00004512430391868032	1.720753622745398e-24	3.685074465391714e-14	4.363214778384454e-14	3.5348821726057833e-13	5.601205585143439e-15
94300000	0.004977437704133179	1.947681816571671e-49	3.4957346928103366e-60	1.4368520074560832e-10	4.99168285903792e-15	0.00004512430391868032	1.720753622745398e-24	3.685074465391714e-14	4.363214778384454e-14	3.5348821726057833e-13	5.601205585143439e-15
94400000	0.004977437704133179	1.947681816571671e-49	3.4957346928103366e-60	1.4368520074560832e-10	4.99168285903792e-15	0.00004512430391868032	1.7207536227453976e-24	3.685074465391714e-14	4.363214778384454e-14	3.5348821726057833e-13	5.601205585143439e-15
94500000	0.004977437704133179	1.947681816571671e-49	3.4957346928103366e-60	1.4368520074560832e-10	4.99168285903792e-15	0.00004512430391868032	1.7207536227453972e-24	3.685074465391714e-14	4.363214778384454e-14	3.5348821726057833e-13	5.601205585143439e-15
94600000	0.004977437704133179	1.947681816571671e-49	3.4957346928103366e-60	1.4368520074560832e-10	4.99168285903792e-15	0.00004512430391868032	1.720753622745397e-24	3.685074465391714e-14	4.363214778384454e-14	3.5348821726057833e-13	5.601205585143439e-15
94700000	0.004977437704133179	1.947681816571671e-49	3.4957346928103366e-60	1.4368520074560832e-10	4.99168285903792e-15	0.00004512430391868032	1.720753622745397e-24	3.685074465391714e-14	4.363214778384454e-14	3.5348821726057833e-13	5.601205585143439e-15
94800000	0.004977437704133179	1.947681816571671e-49	3.4957346928103366e-60	1.4368520074560832e-10	4.99168285903792e-15	0.00004512430391868032	1.7207536227453965e-24	3.685074465391714e-14	4.363214778384454e-14	3.5348821726057833e-13	5.601205585143439e-15
94900000	0.004977437704133179	1.947681816571671e-49	3.4957346928103366e-60	1.4368520074560832e-10	4.99168285903792e-15	0.00004512430391868032	1.7207536227453957e-24	3.685074465391714e-14	4.363214778384454e-14	3.5348821726057833e-13	5.601205585143439e-15
95000000	0.004977437704133179	1.947681816571671e-49	3.4957346928103366e-60	1.4368520074560832e-10	4.99168285903792e-15	0.00004512430391868032	1.7207536227453954e-24	3.685074465391714e-14	4.363214778384454e-14	3.5348821726057833e-13	5.601205585143439e-15
95100000	0.004977437704133179	1.947681816571671e-49	3.4957346928103366e-60	1.4368520074560832e-10	4.99168285903792e-15	0.00004512430391868032	1.720753622745395e-24	3.685074465391714e-14	4.363214778384454e-14	3.5348821726057833e-13	5.601205585143439e-15
95200000	0.004977437704133179	1.947681816571671e-49	3.495734692810336e-60	1.4368520074560832e-10	4.99168285903792e-15	0.00004512430391868032	1.7207536227453946e-24	3.685074465391714e-14	4.363214778384454e-14	3.5348821726057833e-13	5.601205585143439e-15
95300000	0.004977437704133179	1.947681816571671e-49	3.495734692810336e-60	1.4368520074560832e-10	4.99168285903792e-15	0.00004512430391868032	1.7207536227453943e-24	3.685074465391714e-14	4.363214778384454e-14	3.5348821726057833e-13	5.601205585143439e-15
95400000	0.004977437704133179	1.9476818165716707e-49	3.495734692810336e-60	1.4368520074560832e-10	4.99168285903792e-15	0.00004512430391868032	1.7207536227453935e-24	3.685074465391714e-14	4.363214778384454e-14	3.5348821726057833e-13	5.601205585143439e-15
95500000	0.004977437704133179	1.9476818165716707e-49	3.495734692810336e-60	1.4368520074560832e-10	4.99168285903792e-15	0.00004512430391868032	1.720753622745393e-24	3.685074465391714e-14	4.363214778384454e-14	3.5348821726057833e-13	5.601205585143439e-15
95600000	0.004977437704133179	1.9476818165716707e-49	3.495734692810336e-60	1.4368520074560832e-10	4.99168285903792e-15	0.00004512430391868032	1.7207536227453924e-24	3.685074465391714e-14	4.363214778384454e-14	3.5348821726057833e-13	5.601205585143439e-15
95700000	0.004977437704133179	1.9476818165716707e-49	3.495734692810336e-60	1.4368520074560832e-10	4.99168285903792e-15	0.00004512430391868032	1.720753622745392e-24	3.685074465391714e-14	4.363214778384454e-14	3.5348821726057833e-13	5.601205585143439e-15
95800000	0.004977437704133179	1.9476818165716707e-49	3.495734692810336e-60	1.4368520074560832e-10	4.99168285903792e-15	0.00004512430391868032	1.7207536227453913e-24	3.685074465391714e-14	4.363214778384454e-14	3.5348821726057833e-13	5.601205585143439e-15
95900000	0.004977437704133179	1.9476818165716707e-49	3.495734692810336e-60	1.4368520074560832e-10	4.99168285903792e-15	0.00004512430391868032	1.7207536227453906e-24	3.685074465391714e-14	4.363214778384454e-14	3.5348821726057833e-13	5.601205585143439e-15
96000000	0.004977437704133179	1.9476818165716707e-49	3.495734692810336e-60	1.4368520074560832e-10	4.99168285903792e-15	0.00004512430391868032	1.7207536227453902e-24	3.685074465391714e-14	4.363214778384454e-14	3.5348821726057833e-13	5.601205585143439e-15
96100000	0.004977437704133179	1.9476818165716707e-49	3.495734692810336e-60	1.4368520074560832e-10	4.99168285903792e-15	0.00004512430391868032	1.7207536227453895e-24	3.685074465391714e-14	4.363214778384454e-14	3.5348821726057833e-13	5.601205585143439e-15
96200000	0.004977437704133179	1.9476818165716707e-49	3.495734692810336e-60	1.4368520074560832e-10	4.99168285903792e-15	0.00004512430391868032	1.7207536227453888e-24	3.685074465391714e-14	4.363214778384454e-14	3.5348821726057833e-13	5.601205585143439e-15
96300000	0.004977437704133178	1.9476818165716707e-49	3.495734692810336e-60	1.4368520074560832e-10	4.99168285903792e-15	0.00004512430391868032	1.7207536227453884e-24	3.685074465391714e-14	4.363214778384454e-14	3.5348821726057833e-13	5.601205585143439e-15
96400000	0.004977437704133178	1.9476818165716707e-49	3.495734692810336e-60	1.4368520074560832e-10	4.99168285903792e-15	0.00004512430391868032	1.7207536227453877e-24	3.685074465391714e-14	4.363214778384454e-14	3.5348821726057833e-13	5.601205585143439e-15
96500000	0.004977437704133178	1.9476818165716707e-49	3.495734692810336e-60	1.4368520074560832e-10	4.99168285903792e-15	0.00004512430391868032	1.720753622745387e-24	3.685074465391714e-14	4.363214778384454e-14	3.5348821726057833e-13	5.601205585143439e-15
96600000	0.004977437704133178	1.9476818165716707e-49	3.495734692810336e-60	1.4368520074560832e-10	4.99168285903792e-15	0.00004512430391868032	1.7207536227453862e-24	3.685074465391714e-14	4.363214778384454e-14	3.5348821726057833e-13	5.601205585143439e-15
96700000	0.004977437704133178	1.9476818165716707e-49	3.495734692810336e-60	1.4368520074560832e-10	4.99168285903792e-15	0.00004512430391868032	1.7207536227453855e-24	3.685074465391714e-14	4.363214778384454e-14	3.5348821726057833e-13	5.601205585143439e-15
96800000	0.004977437704133178	1.9476818165716707e-49	3.495734692810336e-60	1.4368520074560832e-10	4.99168285903792e-15	0.00004512430391868032	1.7207536227453847e-24	3.685074465391714e-14	4.363214778384454e-14	3.5348821726057833e-13	5.601205585143439e-15
96900000	0.004977437704133178	1.9476818165716707e-49	3.495734692810336e-60	1.4368520074560832e-10	4.99168285903792e-15	0.00004512430391868032	1.720753622745384e-24	3.685074465391714e-14	4.363214778384454e-14	3.5348821726057833e-13	5.601205585143439e-15
97000000	0.004977437704133178	1.9476818165716707e-49	3.495734692810336e-60	1.4368520074560832e-10	4.99168285903792e-15	0.00004512430391868032	1.7207536227453832e-24	3.685074465391714e-14	4.363214778384454e-14	3.5348821726057833e-13	5.601205585143439e-15
97100000	0.004977437704133178	1.9476818165716707e-49	3.495734692810336e-60	1.4368520074560832e-10	4.99168285903792e-15	0.00004512430391868032	1.7207536227453825e-24	3.685074465391714e-14	4.363214778384454e-14	3.5348821726057833e-13	5.601205585143439e-15
97200000	0.004977437704133178	1.9476818165716707e-49	3.495734692810336e-60	1.4368520074560832e-10	4.99168285903792e-15	0.00004512430391868032	1.720753622745382e-24	3.685074465391714e-14	4.363214778384454e-14	3.5348821726057833e-13	5.601205585143439e-15
97300000	0.004977437704133178	1.9476818165716707e-49	3.495734692810336e-60	1.4368520074560832e-10	4.99168285903792e-15	0.00004512430391868032	1.7207536227453814e-24	3.685074465391714e-14	4.363214778384454e-14	3.5348821726057833e-13	5.601205585143439e-15
97400000	0.004977437704133178	1.9476818165716707e-49	3.495734692810336e-60	1.4368520074560832e-10	4.99168285903792e-15	0.00004512430391868032	1.7207536227453807e-24	3.685074465391714e-14	4.363214778384454e-14	3.5348821726057833e-13	5.601205585143439e-15
97500000	0.004977437704133178	1.9476818165716707e-49	3.495734692810336e-60	1.4368520074560832e-10	4.99168285903792e-15	0.00004512430391868032	1.72075362274538e-24	3.685074465391714e-14	4.363214778384454e-14	3.5348821726057833e-13	5.601205585143439e-15
97600000	0.004977437704133178	1.9476818165716707e-49	3.495734692810336e-60	1.4368520074560832e-10	4.99168285903792e-15	0.00004512430391868032	1.7207536227453792e-24	3.685074465391714e-14	4.363214778384454e-14	3.5348821726057833e-13	5.601205585143439e-15
97700000	0.004977437704133178	1.9476818165716707e-49	3.495734692810336e-60	1.4368520074560832e-10	4.99168285903792e-15	0.00004512430391868032	1.7207536227453785e-24	3.685074465391714e-14	4.363214778384454e-14	3.5348821726057833e-13	5.601205585143439e-15
97800000	0.004977437704133178	1.9476818165716707e-49	3.495734692810336e-60	1.4368520074560832e-10	4.99168285903792e-15	0.00004512430391868032	1.7207536227453777e-24	3.685074465391714e-14	4.363214778384454e-14	3.5348821726057833e-13	5.601205585143439e-15
97900000	0.004977437704133178	1.9476818165716707e-49	3.495734692810336e-60	1.4368520074560832e-10	4.99168285903792e-15	0.00004512430391868032	1.720753622745377e-24	3.685074465391714e-14	4.363214778384454e-14	3.5348821726057833e-13	5.601205585143439e-15
98000000	0.004977437704133178	1.9476818165716707e-49	3.495734692810336e-60	1.4368520074560832e-10	4.99168285903792e-15	0.00004512430391868032	1.7207536227453763e-24	3.685074465391714e-14	4.363214778384454e-14	3.5348821726057833e-13	5.601205585143439e-15
98100000	0.004977437704133178	1.9476818165716707e-49	3.495734692810336e-60	1.4368520074560832e-10	4.99168285903792e-15	0.00004512430391868032	1.7207536227453755e-24	3.685074465391714e-14	4.363214778384454e-14	3.5348821726057833e-13	5.601205585143439e-15
98200000	0.004977437704133178	1.9476818165716707e-49	3.4957346928103354e-60	1.4368520074560832e-10	4.99168285903792e-15	0.00004512430391868032	1.7207536227453748e-24	3.685074465391714e-14	4.363214778384454e-14	3.5348821726057833e-13	5.601205585143439e-15
98300000	0.004977437704133178	1.9476818165716703e-49	3.4957346928103354e-60	1.4368520074560832e-10	4.99168285903792e-15	0.00004512430391868032	1.720753622745374e-24	3.685074465391714e-14	4.363214778384454e-14	3.5348821726057833e-13	5.601205585143439e-15
98400000	0.004977437704133178	1.9476818165716703e-49	3.4957346928103354e-60	1.4368520074560832e-10	4.99168285903792e-15	0.00004512430391868032	1.7207536227453737e-24	3.685074465391714e-14	4.363214778384454e-14	3.5348821726057833e-13	5.601205585143439e-15
98500000	0.004977437704133178	1.9476818165716703e-49	3.4957346928103354e-60	1.4368520074560832e-10	4.99168285903792e-15	0.00004512430391868032	1.720753622745373e-24	3.685074465391714e-14	4.363214778384454e-14	3.5348821726057833e-13	5.601205585143439e-15
98600000	0.004977437704133178	1.9476818165716703e-49	3.4957346928103354e-60	1.4368520074560832e-10	4.99168285903792e-15	0.00004512430391868032	1.7207536227453722e-24	3.685074465391714e-14	4.363214778384454e-14	3.5348821726057833e-13	5.601205585143439e-15
98700000	0.004977437704133178	1.9476818165716703e-49	3.4957346928103354e-60	1.4368520074560832e-10	4.99168285903792e-15	0.00004512430391868032	1.7207536227453715e-24	3.685074465391714e-14	4.363214778384454e-14	3.5348821726057833e-13	5.601205585143439e-15
98800000	0.004977437704133178	1.9476818165716703e-49	3.4957346928103354e-60	1.4368520074560832e-10	4.99168285903792e-15	0.00004512430391868032	1.720753622745371e-24	3.685074465391714e-14	4.363214778384454e-14	3.5348821726057833e-13	5.601205585143439e-15
98900000	0.004977437704133178	1.9476818165716703e-49	3.4957346928103354e-60	1.4368520074560832e-10	4.99168285903792e-15	0.00004512430391868032	1.7207536227453704e-24	3.685074465391714e-14	4.363214778384454e-14	3.5348821726057833e-13	5.601205585143439e-15
99000000	0.004977437704133178	1.9476818165716703e-49	3.4957346928103354e-60	1.4368520074560832e-10	4.99168285903792e-15	0.00004512430391868032	1.7207536227453697e-24	3.685074465391714e-14	4.363214778384454e-14	3.5348821726057833e-13	5.601205585143439e-15
99100000	0.004977437704133178	1.9476818165716703e-49	3.4957346928103354e-60	1.4368520074560832e-10	4.99168285903792e-15	0.00004512430391868032	1.7207536227453693e-24	3.685074465391714e-14	4.363214778384454e-14	3.5348821726057833e-13	5.601205585143439e-15
99200000	0.004977437704133178	1.9476818165716703e-49	3.4957346928103354e-60	1.4368520074560832e-10	4.99168285903792e-15	0.00004512430391868032	1.7207536227453686e-24	3.685074465391714e-14	4.363214778384454e-14	3.5348821726057833e-13	5.601205585143439e-15
99300000	0.004977437704133178	1.9476818165716703e-49	3.4957346928103354e-60	1.4368520074560832e-10	4.99168285903792e-15	0.00004512430391868032	1.7207536227453682e-24	3.685074465391714e-14	4.363214778384454e-14	3.5348821726057833e-13	5.601205585143439e-15
99400000	0.004977437704133178	1.9476818165716703e-49	3.4957346928103354e-60	1.4368520074560832e-10	4.99168285903792e-15	0.00004512430391868032	1.7207536227453675e-24	3.685074465391714e-14	4.363214778384454e-14	3.5348821726057833e-13	5.601205585143439e-15
99500000	0.004977437704133178	1.9476818165716703e-49	3.4957346928103354e-60	1.4368520074560832e-10	4.99168285903792e-15	0.00004512430391868032	1.720753622745367e-24	3.685074465391714e-14	4.363214778384454e-14	3.5348821726057833e-13	5.601205585143439e-15
99600000	0.004977437704133178	1.9476818165716703e-49	3.4957346928103354e-60	1.4368520074560832e-10	4.99168285903792e-15	0.00004512430391868032	1.7207536227453667e-24	3.685074465391714e-14	4.363214778384454e-14	3.5348821726057833e-13	5.601205585143439e-15
99700000	0.004977437704133178	1.9476818165716703e-49	3.4957346928103354e-60	1.4368520074560832e-10	4.99168285903792e-15	0.00004512430391868032	1.720753622745366e-24	3.685074465391714e-14	4.363214778384454e-14	3.5348821726057833e-13	5.601205585143439e-15
99800000	0.004977437704133178	1.9476818165716703e-49	3.4957346928103354e-60	1.4368520074560832e-10	4.99168285903792e-15	0.00004512430391868032	1.7207536227453656e-24	3.685074465391714e-14	4.363214778384454e-14	3.5348821726057833e-13	5.601205585143439e-15
99900000	0.004977437704133178	1.9476818165716703e-49	3.4957346928103354e-60	1.4368520074560832e-10	4.99168285903792e-15	0.00004512430391868032	1.7207536227453652e-24	3.685074465391714e-14	4.363214778384454e-14	3.5348821726057833e-13	5.601205585143439e-15
100000000	0.004977437704133178	1.9476818165716703e-49	3.4957346928103354e-60	1.4368520074560832e-10	4.99168285903792e-15	0.00004512430391868032	1.720753622745365e-24	3.685074465391714e-14	4.363214778384454e-14	3.5348821726057833e-13	5.601205585143439e-15
