# Supplementary material for: Thermodynamics Underpinning the Microbial Community‐Level Nitrogen Energy Metabolism
Source: Environ Microbiol. 2025 Feb 16;27(2):e70055. doi: 10.1111/1462-2920.70055 (PMC11830459; doi:10.1111/1462-2920.70055)
Supplement: Supplementary file 1 — Data S1. [file EMI-27-e70055-s001.zip › SI/Nnetwork/Results/kdef_-10/Iin_-5/p_0.2/O2_-4._H_-3..csv]

time	N2	N2H4	N2H5	N2O	NH2OH	NH3	NH3OH	NH4	NO	NO2	NO3
0	0.00001	0.00001	0.00001	0.00001	0.00001	0.00001	0.00001	0.00001	0.00001	0.00001	0.00001
100000	0.004999881401205086	-1.2356611435436446e-17	1.7146972198785696e-61	2.7785990935825676e-8	6.514824797798663e-16	1.8004746794986184e-7	-8.924923174503747e-21	1.4698654220725362e-15	5.0708698331833606e-11	9.96316822798507e-11	1.427797505855574e-9
200000	0.004999881401205086	-1.2356611435436446e-17	1.7146972198785464e-61	2.7785990935825672e-8	6.514824797798806e-16	1.8004746794986184e-7	-1.0947108433847523e-21	1.4698654220565545e-15	5.0708698331833606e-11	9.963168227984673e-11	1.4277975058555733e-9
300000	0.004999881401205087	-1.2356611435436446e-17	1.7146972198785433e-61	2.778599093582567e-8	6.51482479779876e-16	1.8004746794986184e-7	1.9140005875132246e-21	1.4698654220541048e-15	5.070869833183362e-11	9.9631682279846e-11	1.427797505855573e-9
400000	0.004999881401205087	-1.2356611435436446e-17	1.714697219878545e-61	2.7785990935825676e-8	6.514824797798788e-16	1.8004746794986187e-7	9.355039959275379e-22	1.4698654220555441e-15	5.070869833183362e-11	9.963168227984644e-11	1.4277975058555735e-9
500000	0.004999881401205087	-1.2356611435436446e-17	1.714697219878547e-61	2.778599093582568e-8	6.514824797798813e-16	1.8004746794986187e-7	6.726002383326879e-23	1.469865422056876e-15	5.070869833183362e-11	9.963168227984686e-11	1.4277975058555741e-9
600000	0.004999881401205087	-1.2356611435436446e-17	1.7146972198785523e-61	2.778599093582568e-8	6.514824797798813e-16	1.8004746794986187e-7	2.9843729687553918e-22	1.4698654220568668e-15	5.070869833183373e-11	9.963168227984708e-11	1.4277975058555772e-9
700000	0.004999881401205086	-1.2356611435436446e-17	1.7146972198785637e-61	2.778599093582568e-8	6.514824797798813e-16	1.8004746794986187e-7	1.8819789820961286e-22	1.4698654220568714e-15	5.070869833183396e-11	9.963168227984753e-11	1.4277975058555838e-9
800000	0.004999881401205086	-1.2356611435436446e-17	1.7146972198785755e-61	2.7785990935825676e-8	6.514824797798814e-16	1.8004746794986187e-7	6.836461603882006e-23	1.4698654220568763e-15	5.070869833183421e-11	9.963168227984801e-11	1.4277975058555905e-9
900000	0.004999881401205086	-1.2356611435436446e-17	1.7146972198785834e-61	2.7785990935825676e-8	6.514824797798814e-16	1.8004746794986187e-7	6.947938346775918e-23	1.4698654220568763e-15	5.0708698331834375e-11	9.963168227984833e-11	1.4277975058555952e-9
1000000	0.004999881401205086	-1.2356611435436446e-17	1.7146972198785893e-61	2.7785990935825676e-8	6.514824797798814e-16	1.8004746794986187e-7	7.06014145895398e-23	1.4698654220568763e-15	5.070869833183449e-11	9.963168227984856e-11	1.4277975058555983e-9
1100000	0.004999881401205086	-1.2356611435436446e-17	1.714697219878593e-61	2.7785990935825672e-8	6.514824797798815e-16	1.8004746794986187e-7	7.139106952631469e-23	1.4698654220568763e-15	5.070869833183457e-11	9.963168227984872e-11	1.4277975058556004e-9
1200000	0.004999881401205086	-1.2356611435436446e-17	1.7146972198785945e-61	2.7785990935825672e-8	6.514824797798815e-16	1.8004746794986187e-7	7.188506003677749e-23	1.4698654220568763e-15	5.07086983318346e-11	9.963168227984878e-11	1.4277975058556014e-9
1300000	0.004999881401205086	-1.2356611435436446e-17	1.7146972198785945e-61	2.7785990935825672e-8	6.514824797798815e-16	1.8004746794986187e-7	7.212009787962185e-23	1.4698654220568763e-15	5.0708698331834595e-11	9.963168227984877e-11	1.4277975058556012e-9
1400000	0.004999881401205086	-1.2356611435436446e-17	1.7146972198785927e-61	2.7785990935825672e-8	6.514824797798815e-16	1.8004746794986187e-7	7.213289481354141e-23	1.4698654220568763e-15	5.070869833183456e-11	9.96316822798487e-11	1.4277975058556004e-9
1500000	0.004999881401205086	-1.2356611435436446e-17	1.71469721987859e-61	2.7785990935825672e-8	6.514824797798814e-16	1.8004746794986187e-7	7.19601625972298e-23	1.4698654220568763e-15	5.0708698331834505e-11	9.963168227984859e-11	1.4277975058555987e-9
1600000	0.004999881401205086	-1.2356611435436446e-17	1.7146972198785862e-61	2.7785990935825672e-8	6.514824797798814e-16	1.8004746794986187e-7	7.163861298938067e-23	1.4698654220568763e-15	5.070869833183443e-11	9.963168227984843e-11	1.4277975058555965e-9
1700000	0.004999881401205086	-1.2356611435436446e-17	1.7146972198785817e-61	2.7785990935825672e-8	6.514824797798814e-16	1.8004746794986187e-7	7.120495774868765e-23	1.4698654220568761e-15	5.070869833183433e-11	9.963168227984825e-11	1.4277975058555938e-9
1800000	0.004999881401205086	-1.2356611435436446e-17	1.7146972198785765e-61	2.7785990935825676e-8	6.514824797798814e-16	1.8004746794986187e-7	7.069590863384441e-23	1.4698654220568761e-15	5.070869833183423e-11	9.963168227984805e-11	1.4277975058555909e-9
1900000	0.004999881401205086	-1.2356611435436446e-17	1.7146972198785713e-61	2.7785990935825676e-8	6.514824797798814e-16	1.8004746794986187e-7	7.014817740354454e-23	1.4698654220568761e-15	5.070869833183411e-11	9.963168227984783e-11	1.4277975058555878e-9
2000000	0.004999881401205086	-1.2356611435436446e-17	1.7146972198785658e-61	2.7785990935825676e-8	6.514824797798814e-16	1.8004746794986187e-7	6.959847581648172e-23	1.4698654220568761e-15	5.0708698331834e-11	9.963168227984762e-11	1.4277975058555849e-9
2100000	0.004999881401205086	-1.2356611435436446e-17	1.714697219878561e-61	2.7785990935825676e-8	6.514824797798813e-16	1.8004746794986187e-7	6.908351563134959e-23	1.4698654220568761e-15	5.07086983318339e-11	9.963168227984741e-11	1.4277975058555818e-9
2200000	0.004999881401205086	-1.2356611435436446e-17	1.714697219878556e-61	2.7785990935825676e-8	6.514824797798813e-16	1.8004746794986187e-7	6.864000860684177e-23	1.469865422056876e-15	5.07086983318338e-11	9.963168227984722e-11	1.427797505855579e-9
2300000	0.004999881401205086	-1.2356611435436446e-17	1.7146972198785523e-61	2.7785990935825676e-8	6.514824797798813e-16	1.8004746794986187e-7	6.83046665016519e-23	1.469865422056876e-15	5.0708698331833716e-11	9.963168227984706e-11	1.4277975058555768e-9
2400000	0.004999881401205086	-1.2356611435436446e-17	1.7146972198785492e-61	2.7785990935825676e-8	6.514824797798813e-16	1.8004746794986187e-7	6.811420107447364e-23	1.469865422056876e-15	5.070869833183366e-11	9.963168227984695e-11	1.4277975058555752e-9
2500000	0.004999881401205086	-1.2356611435436446e-17	1.7146972198785475e-61	2.7785990935825676e-8	6.514824797798813e-16	1.8004746794986187e-7	6.808492070079665e-23	1.469865422056876e-15	5.070869833183362e-11	9.963168227984687e-11	1.4277975058555741e-9
2600000	0.004999881401205086	-1.2356611435436446e-17	1.714697219878546e-61	2.7785990935825676e-8	6.514824797798813e-16	1.8004746794986187e-7	6.80857008983659e-23	1.469865422056876e-15	5.070869833183359e-11	9.963168227984682e-11	1.4277975058555733e-9
2700000	0.004999881401205086	-1.2356611435436446e-17	1.714697219878545e-61	2.7785990935825676e-8	6.514824797798813e-16	1.8004746794986187e-7	6.80862712697961e-23	1.469865422056876e-15	5.070869833183357e-11	9.963168227984678e-11	1.4277975058555729e-9
2800000	0.004999881401205086	-1.2356611435436446e-17	1.7146972198785447e-61	2.7785990935825676e-8	6.514824797798813e-16	1.8004746794986187e-7	6.808665375682183e-23	1.469865422056876e-15	5.0708698331833555e-11	9.963168227984675e-11	1.4277975058555725e-9
2900000	0.004999881401205086	-1.2356611435436446e-17	1.714697219878544e-61	2.7785990935825676e-8	6.514824797798813e-16	1.8004746794986187e-7	6.808687030117768e-23	1.469865422056876e-15	5.070869833183355e-11	9.963168227984673e-11	1.4277975058555723e-9
3000000	0.004999881401205086	-1.2356611435436446e-17	1.714697219878544e-61	2.7785990935825676e-8	6.514824797798813e-16	1.8004746794986187e-7	6.808694284459824e-23	1.469865422056876e-15	5.070869833183355e-11	9.963168227984673e-11	1.427797505855572e-9
3100000	0.004999881401205086	-1.2356611435436446e-17	1.714697219878544e-61	2.7785990935825676e-8	6.514824797798813e-16	1.8004746794986187e-7	6.808689332881811e-23	1.469865422056876e-15	5.070869833183355e-11	9.963168227984673e-11	1.427797505855572e-9
3200000	0.004999881401205086	-1.2356611435436446e-17	1.7146972198785444e-61	2.7785990935825676e-8	6.514824797798813e-16	1.8004746794986187e-7	6.808674369557184e-23	1.469865422056876e-15	5.0708698331833555e-11	9.963168227984674e-11	1.4277975058555723e-9
3300000	0.004999881401205086	-1.2356611435436446e-17	1.7146972198785447e-61	2.7785990935825676e-8	6.514824797798813e-16	1.8004746794986187e-7	6.808651588659405e-23	1.469865422056876e-15	5.070869833183356e-11	9.963168227984675e-11	1.4277975058555725e-9
3400000	0.004999881401205086	-1.2356611435436446e-17	1.7146972198785454e-61	2.7785990935825676e-8	6.514824797798813e-16	1.8004746794986187e-7	6.808623184361934e-23	1.469865422056876e-15	5.0708698331833574e-11	9.963168227984678e-11	1.4277975058555727e-9
3500000	0.004999881401205086	-1.2356611435436446e-17	1.7146972198785458e-61	2.7785990935825676e-8	6.514824797798813e-16	1.8004746794986187e-7	6.808591350838226e-23	1.469865422056876e-15	5.070869833183358e-11	9.963168227984679e-11	1.4277975058555729e-9
3600000	0.004999881401205086	-1.2356611435436446e-17	1.7146972198785464e-61	2.7785990935825676e-8	6.514824797798814e-16	1.8004746794986187e-7	6.808558282261743e-23	1.469865422056876e-15	5.0708698331833594e-11	9.963168227984682e-11	1.4277975058555733e-9
3700000	0.004999881401205086	-1.2356611435436446e-17	1.7146972198785468e-61	2.7785990935825676e-8	6.514824797798814e-16	1.8004746794986187e-7	6.808526172805941e-23	1.469865422056876e-15	5.0708698331833606e-11	9.963168227984683e-11	1.4277975058555735e-9
3800000	0.004999881401205086	-1.2356611435436446e-17	1.7146972198785475e-61	2.7785990935825676e-8	6.514824797798814e-16	1.8004746794986187e-7	6.80849721664428e-23	1.469865422056876e-15	5.070869833183361e-11	9.963168227984686e-11	1.4277975058555737e-9
3900000	0.004999881401205086	-1.2356611435436446e-17	1.714697219878548e-61	2.7785990935825676e-8	6.514824797798814e-16	1.8004746794986187e-7	6.80847360795022e-23	1.469865422056876e-15	5.0708698331833626e-11	9.963168227984687e-11	1.427797505855574e-9
4000000	0.004999881401205086	-1.2356611435436446e-17	1.7146972198785482e-61	2.7785990935825676e-8	6.514824797798814e-16	1.8004746794986187e-7	6.808457540897218e-23	1.469865422056876e-15	5.070869833183363e-11	9.963168227984688e-11	1.4277975058555741e-9
4100000	0.004999881401205086	-1.2356611435436446e-17	1.7146972198785482e-61	2.7785990935825676e-8	6.514824797798814e-16	1.8004746794986187e-7	6.808451209658734e-23	1.469865422056876e-15	5.070869833183363e-11	9.963168227984688e-11	1.4277975058555741e-9
4200000	0.004999881401205086	-1.2356611435436446e-17	1.7146972198785482e-61	2.7785990935825676e-8	6.514824797798814e-16	1.8004746794986187e-7	6.808451242056066e-23	1.469865422056876e-15	5.070869833183363e-11	9.963168227984688e-11	1.4277975058555741e-9
4300000	0.004999881401205086	-1.2356611435436446e-17	1.7146972198785482e-61	2.7785990935825676e-8	6.514824797798814e-16	1.8004746794986187e-7	6.808451298260803e-23	1.469865422056876e-15	5.070869833183363e-11	9.963168227984688e-11	1.4277975058555741e-9
4400000	0.004999881401205086	-1.2356611435436446e-17	1.7146972198785482e-61	2.7785990935825676e-8	6.514824797798814e-16	1.8004746794986187e-7	6.808451352151551e-23	1.469865422056876e-15	5.070869833183363e-11	9.963168227984688e-11	1.4277975058555741e-9
4500000	0.004999881401205086	-1.2356611435436446e-17	1.7146972198785482e-61	2.7785990935825676e-8	6.514824797798814e-16	1.8004746794986187e-7	6.808451403764055e-23	1.469865422056876e-15	5.070869833183363e-11	9.963168227984688e-11	1.4277975058555741e-9
4600000	0.004999881401205086	-1.2356611435436446e-17	1.7146972198785482e-61	2.7785990935825676e-8	6.514824797798814e-16	1.8004746794986187e-7	6.808451453134064e-23	1.469865422056876e-15	5.070869833183363e-11	9.963168227984687e-11	1.4277975058555741e-9
4700000	0.004999881401205086	-1.2356611435436446e-17	1.7146972198785482e-61	2.7785990935825676e-8	6.514824797798814e-16	1.8004746794986187e-7	6.808451500297325e-23	1.469865422056876e-15	5.070869833183363e-11	9.963168227984687e-11	1.4277975058555741e-9
4800000	0.004999881401205086	-1.2356611435436446e-17	1.7146972198785482e-61	2.7785990935825676e-8	6.514824797798814e-16	1.8004746794986187e-7	6.808451545289585e-23	1.469865422056876e-15	5.070869833183363e-11	9.963168227984687e-11	1.427797505855574e-9
4900000	0.004999881401205086	-1.2356611435436446e-17	1.7146972198785482e-61	2.7785990935825676e-8	6.514824797798815e-16	1.8004746794986187e-7	6.80845158814659e-23	1.469865422056876e-15	5.070869833183363e-11	9.963168227984687e-11	1.427797505855574e-9
5000000	0.004999881401205086	-1.2356611435436446e-17	1.7146972198785482e-61	2.7785990935825676e-8	6.514824797798815e-16	1.8004746794986187e-7	6.808451628904087e-23	1.469865422056876e-15	5.070869833183363e-11	9.963168227984687e-11	1.427797505855574e-9
5100000	0.004999881401205086	-1.2356611435436446e-17	1.7146972198785482e-61	2.7785990935825676e-8	6.514824797798815e-16	1.8004746794986187e-7	6.808451667597823e-23	1.469865422056876e-15	5.070869833183363e-11	9.963168227984687e-11	1.427797505855574e-9
5200000	0.004999881401205086	-1.2356611435436446e-17	1.7146972198785482e-61	2.7785990935825676e-8	6.514824797798815e-16	1.8004746794986187e-7	6.808451704263545e-23	1.469865422056876e-15	5.070869833183363e-11	9.963168227984687e-11	1.427797505855574e-9
5300000	0.004999881401205086	-1.2356611435436446e-17	1.7146972198785482e-61	2.7785990935825676e-8	6.514824797798815e-16	1.8004746794986187e-7	6.808451738937e-23	1.469865422056876e-15	5.070869833183363e-11	9.963168227984687e-11	1.427797505855574e-9
5400000	0.004999881401205086	-1.2356611435436446e-17	1.7146972198785482e-61	2.7785990935825676e-8	6.514824797798815e-16	1.8004746794986187e-7	6.808451771653933e-23	1.469865422056876e-15	5.070869833183363e-11	9.963168227984687e-11	1.427797505855574e-9
5500000	0.004999881401205086	-1.2356611435436446e-17	1.7146972198785482e-61	2.7785990935825672e-8	6.514824797798815e-16	1.8004746794986187e-7	6.808451802450095e-23	1.469865422056876e-15	5.070869833183363e-11	9.963168227984687e-11	1.427797505855574e-9
5600000	0.004999881401205086	-1.2356611435436446e-17	1.7146972198785482e-61	2.7785990935825672e-8	6.514824797798815e-16	1.8004746794986187e-7	6.808451831361229e-23	1.469865422056876e-15	5.070869833183363e-11	9.963168227984687e-11	1.427797505855574e-9
5700000	0.004999881401205086	-1.2356611435436446e-17	1.7146972198785482e-61	2.7785990935825672e-8	6.514824797798815e-16	1.8004746794986187e-7	6.808451858423083e-23	1.469865422056876e-15	5.070869833183363e-11	9.963168227984687e-11	1.427797505855574e-9
5800000	0.004999881401205086	-1.2356611435436446e-17	1.7146972198785482e-61	2.7785990935825672e-8	6.514824797798815e-16	1.8004746794986187e-7	6.808451883671405e-23	1.469865422056876e-15	5.070869833183363e-11	9.963168227984687e-11	1.427797505855574e-9
5900000	0.004999881401205086	-1.2356611435436446e-17	1.7146972198785482e-61	2.7785990935825672e-8	6.514824797798815e-16	1.8004746794986187e-7	6.808451907141941e-23	1.469865422056876e-15	5.070869833183363e-11	9.963168227984686e-11	1.427797505855574e-9
6000000	0.004999881401205086	-1.2356611435436446e-17	1.7146972198785482e-61	2.7785990935825672e-8	6.514824797798815e-16	1.8004746794986187e-7	6.808451928870438e-23	1.469865422056876e-15	5.070869833183363e-11	9.963168227984686e-11	1.427797505855574e-9
6100000	0.004999881401205086	-1.2356611435436446e-17	1.7146972198785482e-61	2.7785990935825672e-8	6.514824797798815e-16	1.8004746794986187e-7	6.808451948892643e-23	1.469865422056876e-15	5.070869833183363e-11	9.963168227984686e-11	1.427797505855574e-9
6200000	0.004999881401205086	-1.2356611435436446e-17	1.7146972198785482e-61	2.7785990935825672e-8	6.514824797798815e-16	1.8004746794986187e-7	6.808451967244302e-23	1.469865422056876e-15	5.070869833183363e-11	9.963168227984686e-11	1.427797505855574e-9
6300000	0.004999881401205086	-1.2356611435436446e-17	1.7146972198785482e-61	2.7785990935825672e-8	6.514824797798815e-16	1.8004746794986187e-7	6.808451983961163e-23	1.469865422056876e-15	5.070869833183363e-11	9.963168227984686e-11	1.427797505855574e-9
6400000	0.004999881401205086	-1.2356611435436446e-17	1.7146972198785482e-61	2.7785990935825672e-8	6.514824797798815e-16	1.8004746794986187e-7	6.808451999078973e-23	1.469865422056876e-15	5.070869833183363e-11	9.963168227984686e-11	1.427797505855574e-9
6500000	0.004999881401205086	-1.2356611435436446e-17	1.7146972198785482e-61	2.7785990935825672e-8	6.514824797798815e-16	1.8004746794986184e-7	6.808452012633478e-23	1.469865422056876e-15	5.070869833183363e-11	9.963168227984686e-11	1.427797505855574e-9
6600000	0.004999881401205086	-1.2356611435436446e-17	1.7146972198785482e-61	2.7785990935825672e-8	6.514824797798815e-16	1.8004746794986184e-7	6.808452024660425e-23	1.469865422056876e-15	5.070869833183363e-11	9.963168227984686e-11	1.427797505855574e-9
6700000	0.004999881401205086	-1.2356611435436446e-17	1.7146972198785482e-61	2.7785990935825672e-8	6.514824797798815e-16	1.8004746794986184e-7	6.808452035195562e-23	1.469865422056876e-15	5.070869833183363e-11	9.963168227984686e-11	1.427797505855574e-9
6800000	0.004999881401205086	-1.2356611435436446e-17	1.7146972198785482e-61	2.7785990935825672e-8	6.514824797798815e-16	1.8004746794986184e-7	6.808452044274635e-23	1.469865422056876e-15	5.070869833183363e-11	9.963168227984686e-11	1.427797505855574e-9
6900000	0.004999881401205086	-1.2356611435436446e-17	1.7146972198785482e-61	2.7785990935825672e-8	6.514824797798815e-16	1.8004746794986184e-7	6.80845205193339e-23	1.469865422056876e-15	5.070869833183363e-11	9.963168227984686e-11	1.427797505855574e-9
7000000	0.004999881401205086	-1.2356611435436446e-17	1.7146972198785482e-61	2.7785990935825672e-8	6.514824797798815e-16	1.8004746794986184e-7	6.808452058207575e-23	1.469865422056876e-15	5.070869833183363e-11	9.963168227984686e-11	1.427797505855574e-9
7100000	0.004999881401205086	-1.2356611435436446e-17	1.7146972198785482e-61	2.7785990935825672e-8	6.514824797798815e-16	1.8004746794986184e-7	6.808452063132937e-23	1.469865422056876e-15	5.070869833183363e-11	9.963168227984686e-11	1.427797505855574e-9
7200000	0.004999881401205086	-1.2356611435436446e-17	1.7146972198785482e-61	2.7785990935825672e-8	6.514824797798815e-16	1.8004746794986184e-7	6.808452066745222e-23	1.469865422056876e-15	5.070869833183363e-11	9.963168227984686e-11	1.427797505855574e-9
7300000	0.004999881401205086	-1.2356611435436446e-17	1.7146972198785482e-61	2.7785990935825672e-8	6.514824797798815e-16	1.8004746794986184e-7	6.808452069080179e-23	1.469865422056876e-15	5.070869833183363e-11	9.963168227984686e-11	1.427797505855574e-9
7400000	0.004999881401205086	-1.2356611435436446e-17	1.7146972198785482e-61	2.7785990935825672e-8	6.514824797798815e-16	1.8004746794986184e-7	6.808452070173552e-23	1.469865422056876e-15	5.070869833183363e-11	9.963168227984686e-11	1.427797505855574e-9
7500000	0.004999881401205086	-1.2356611435436446e-17	1.7146972198785482e-61	2.7785990935825672e-8	6.514824797798815e-16	1.8004746794986184e-7	6.808452070061089e-23	1.469865422056876e-15	5.070869833183363e-11	9.963168227984686e-11	1.427797505855574e-9
7600000	0.004999881401205086	-1.2356611435436446e-17	1.7146972198785482e-61	2.7785990935825672e-8	6.514824797798815e-16	1.8004746794986184e-7	6.808452068778537e-23	1.469865422056876e-15	5.070869833183363e-11	9.963168227984686e-11	1.427797505855574e-9
7700000	0.004999881401205086	-1.2356611435436446e-17	1.7146972198785482e-61	2.7785990935825672e-8	6.514824797798815e-16	1.8004746794986184e-7	6.808452066361645e-23	1.469865422056876e-15	5.070869833183363e-11	9.963168227984686e-11	1.427797505855574e-9
7800000	0.004999881401205086	-1.2356611435436446e-17	1.7146972198785482e-61	2.7785990935825672e-8	6.514824797798815e-16	1.8004746794986184e-7	6.808452062846156e-23	1.469865422056876e-15	5.070869833183363e-11	9.963168227984686e-11	1.427797505855574e-9
7900000	0.004999881401205086	-1.2356611435436446e-17	1.7146972198785482e-61	2.7785990935825672e-8	6.514824797798815e-16	1.8004746794986184e-7	6.808452058267818e-23	1.469865422056876e-15	5.070869833183363e-11	9.963168227984686e-11	1.427797505855574e-9
8000000	0.004999881401205086	-1.2356611435436446e-17	1.7146972198785482e-61	2.7785990935825672e-8	6.514824797798815e-16	1.8004746794986184e-7	6.80845205266238e-23	1.469865422056876e-15	5.070869833183363e-11	9.963168227984686e-11	1.427797505855574e-9
8100000	0.004999881401205086	-1.2356611435436446e-17	1.7146972198785482e-61	2.7785990935825672e-8	6.514824797798815e-16	1.8004746794986184e-7	6.808452046065587e-23	1.469865422056876e-15	5.070869833183363e-11	9.963168227984686e-11	1.427797505855574e-9
8200000	0.004999881401205086	-1.2356611435436446e-17	1.7146972198785482e-61	2.7785990935825672e-8	6.514824797798815e-16	1.8004746794986184e-7	6.808452038513188e-23	1.469865422056876e-15	5.070869833183363e-11	9.963168227984686e-11	1.427797505855574e-9
8300000	0.004999881401205086	-1.2356611435436446e-17	1.7146972198785482e-61	2.7785990935825672e-8	6.514824797798815e-16	1.8004746794986184e-7	6.808452030040926e-23	1.469865422056876e-15	5.070869833183363e-11	9.963168227984686e-11	1.427797505855574e-9
8400000	0.004999881401205086	-1.2356611435436446e-17	1.7146972198785482e-61	2.7785990935825672e-8	6.514824797798815e-16	1.8004746794986184e-7	6.808452020684551e-23	1.469865422056876e-15	5.070869833183363e-11	9.963168227984686e-11	1.427797505855574e-9
8500000	0.004999881401205086	-1.2356611435436446e-17	1.7146972198785482e-61	2.7785990935825672e-8	6.514824797798815e-16	1.8004746794986184e-7	6.808452010479809e-23	1.469865422056876e-15	5.070869833183363e-11	9.963168227984686e-11	1.427797505855574e-9
8600000	0.004999881401205086	-1.2356611435436446e-17	1.7146972198785482e-61	2.7785990935825672e-8	6.514824797798815e-16	1.8004746794986184e-7	6.808451999462447e-23	1.469865422056876e-15	5.0708698331833626e-11	9.963168227984686e-11	1.427797505855574e-9
8700000	0.004999881401205086	-1.2356611435436446e-17	1.7146972198785482e-61	2.7785990935825672e-8	6.514824797798815e-16	1.8004746794986184e-7	6.808451987668212e-23	1.469865422056876e-15	5.0708698331833626e-11	9.963168227984686e-11	1.427797505855574e-9
8800000	0.004999881401205086	-1.2356611435436446e-17	1.7146972198785482e-61	2.7785990935825672e-8	6.514824797798815e-16	1.8004746794986184e-7	6.80845197513285e-23	1.469865422056876e-15	5.0708698331833626e-11	9.963168227984686e-11	1.427797505855574e-9
8900000	0.004999881401205086	-1.2356611435436446e-17	1.7146972198785482e-61	2.7785990935825672e-8	6.514824797798815e-16	1.8004746794986184e-7	6.80845196189211e-23	1.469865422056876e-15	5.0708698331833626e-11	9.963168227984686e-11	1.427797505855574e-9
9000000	0.004999881401205086	-1.2356611435436446e-17	1.7146972198785482e-61	2.7785990935825672e-8	6.514824797798815e-16	1.8004746794986184e-7	6.808451947981737e-23	1.469865422056876e-15	5.0708698331833626e-11	9.963168227984686e-11	1.427797505855574e-9
9100000	0.004999881401205086	-1.2356611435436446e-17	1.7146972198785482e-61	2.7785990935825672e-8	6.514824797798815e-16	1.8004746794986184e-7	6.808451933437477e-23	1.469865422056876e-15	5.0708698331833626e-11	9.963168227984686e-11	1.427797505855574e-9
9200000	0.004999881401205086	-1.2356611435436446e-17	1.7146972198785482e-61	2.7785990935825672e-8	6.514824797798815e-16	1.8004746794986184e-7	6.80845191829508e-23	1.469865422056876e-15	5.0708698331833626e-11	9.963168227984686e-11	1.427797505855574e-9
9300000	0.004999881401205086	-1.2356611435436446e-17	1.7146972198785482e-61	2.7785990935825672e-8	6.514824797798815e-16	1.8004746794986184e-7	6.808451902590289e-23	1.469865422056876e-15	5.0708698331833626e-11	9.963168227984686e-11	1.427797505855574e-9
9400000	0.004999881401205086	-1.2356611435436446e-17	1.7146972198785482e-61	2.7785990935825672e-8	6.514824797798815e-16	1.8004746794986184e-7	6.808451886358854e-23	1.469865422056876e-15	5.0708698331833626e-11	9.963168227984686e-11	1.427797505855574e-9
9500000	0.004999881401205086	-1.2356611435436446e-17	1.7146972198785482e-61	2.7785990935825672e-8	6.514824797798815e-16	1.8004746794986184e-7	6.808451869636522e-23	1.469865422056876e-15	5.0708698331833626e-11	9.963168227984686e-11	1.427797505855574e-9
9600000	0.004999881401205086	-1.2356611435436446e-17	1.7146972198785482e-61	2.7785990935825672e-8	6.514824797798814e-16	1.8004746794986184e-7	6.808451852459037e-23	1.469865422056876e-15	5.0708698331833626e-11	9.963168227984686e-11	1.427797505855574e-9
9700000	0.004999881401205086	-1.2356611435436446e-17	1.7146972198785482e-61	2.7785990935825672e-8	6.514824797798814e-16	1.8004746794986184e-7	6.808451834862149e-23	1.469865422056876e-15	5.0708698331833626e-11	9.963168227984686e-11	1.427797505855574e-9
9800000	0.004999881401205086	-1.2356611435436446e-17	1.7146972198785482e-61	2.7785990935825672e-8	6.514824797798814e-16	1.8004746794986184e-7	6.808451816881603e-23	1.469865422056876e-15	5.0708698331833626e-11	9.963168227984686e-11	1.427797505855574e-9
9900000	0.004999881401205086	-1.2356611435436446e-17	1.7146972198785482e-61	2.7785990935825672e-8	6.514824797798814e-16	1.8004746794986184e-7	6.808451798553145e-23	1.469865422056876e-15	5.0708698331833626e-11	9.963168227984686e-11	1.427797505855574e-9
10000000	0.004999881401205086	-1.2356611435436446e-17	1.7146972198785482e-61	2.7785990935825672e-8	6.514824797798814e-16	1.8004746794986184e-7	6.808451779912525e-23	1.469865422056876e-15	5.0708698331833626e-11	9.963168227984686e-11	1.427797505855574e-9
10100000	0.004999881401205086	-1.2356611435436446e-17	1.7146972198785482e-61	2.7785990935825672e-8	6.514824797798814e-16	1.8004746794986184e-7	6.808451760995487e-23	1.469865422056876e-15	5.0708698331833626e-11	9.963168227984686e-11	1.427797505855574e-9
10200000	0.004999881401205086	-1.2356611435436446e-17	1.7146972198785482e-61	2.7785990935825672e-8	6.514824797798814e-16	1.8004746794986184e-7	6.80845174183778e-23	1.469865422056876e-15	5.0708698331833626e-11	9.963168227984686e-11	1.427797505855574e-9
10300000	0.004999881401205086	-1.2356611435436446e-17	1.7146972198785482e-61	2.7785990935825672e-8	6.514824797798814e-16	1.8004746794986184e-7	6.80845172247515e-23	1.469865422056876e-15	5.0708698331833626e-11	9.963168227984686e-11	1.427797505855574e-9
10400000	0.004999881401205086	-1.2356611435436446e-17	1.7146972198785482e-61	2.7785990935825672e-8	6.514824797798814e-16	1.8004746794986184e-7	6.808451702943344e-23	1.469865422056876e-15	5.0708698331833626e-11	9.963168227984686e-11	1.427797505855574e-9
10500000	0.004999881401205086	-1.2356611435436446e-17	1.7146972198785482e-61	2.7785990935825676e-8	6.514824797798814e-16	1.8004746794986184e-7	6.808451683278107e-23	1.469865422056876e-15	5.0708698331833626e-11	9.963168227984686e-11	1.427797505855574e-9
10600000	0.004999881401205086	-1.2356611435436446e-17	1.714697219878548e-61	2.7785990935825676e-8	6.514824797798814e-16	1.8004746794986184e-7	6.80845166351519e-23	1.469865422056876e-15	5.0708698331833626e-11	9.963168227984686e-11	1.427797505855574e-9
10700000	0.004999881401205086	-1.2356611435436446e-17	1.714697219878548e-61	2.7785990935825676e-8	6.514824797798814e-16	1.8004746794986184e-7	6.808451643690335e-23	1.469865422056876e-15	5.0708698331833626e-11	9.963168227984686e-11	1.427797505855574e-9
10800000	0.004999881401205086	-1.2356611435436446e-17	1.714697219878548e-61	2.7785990935825676e-8	6.514824797798814e-16	1.8004746794986184e-7	6.808451623839293e-23	1.469865422056876e-15	5.0708698331833626e-11	9.963168227984687e-11	1.427797505855574e-9
10900000	0.004999881401205086	-1.2356611435436446e-17	1.714697219878548e-61	2.7785990935825676e-8	6.514824797798814e-16	1.8004746794986184e-7	6.808451603997808e-23	1.469865422056876e-15	5.0708698331833626e-11	9.963168227984687e-11	1.427797505855574e-9
11000000	0.004999881401205086	-1.2356611435436446e-17	1.714697219878548e-61	2.7785990935825676e-8	6.514824797798814e-16	1.8004746794986184e-7	6.808451584201629e-23	1.469865422056876e-15	5.0708698331833626e-11	9.963168227984687e-11	1.427797505855574e-9
11100000	0.004999881401205086	-1.2356611435436446e-17	1.714697219878548e-61	2.7785990935825676e-8	6.514824797798814e-16	1.8004746794986184e-7	6.808451564486501e-23	1.469865422056876e-15	5.0708698331833626e-11	9.963168227984687e-11	1.4277975058555741e-9
11200000	0.004999881401205086	-1.2356611435436446e-17	1.714697219878548e-61	2.7785990935825676e-8	6.514824797798814e-16	1.8004746794986184e-7	6.808451544888173e-23	1.469865422056876e-15	5.0708698331833626e-11	9.963168227984687e-11	1.4277975058555741e-9
11300000	0.004999881401205086	-1.2356611435436446e-17	1.714697219878548e-61	2.7785990935825676e-8	6.514824797798814e-16	1.8004746794986184e-7	6.808451525442391e-23	1.469865422056876e-15	5.0708698331833626e-11	9.963168227984687e-11	1.4277975058555741e-9
11400000	0.004999881401205086	-1.2356611435436446e-17	1.714697219878548e-61	2.7785990935825676e-8	6.514824797798814e-16	1.8004746794986184e-7	6.8084515061849e-23	1.469865422056876e-15	5.0708698331833626e-11	9.963168227984687e-11	1.4277975058555741e-9
11500000	0.004999881401205086	-1.2356611435436446e-17	1.714697219878548e-61	2.7785990935825676e-8	6.514824797798814e-16	1.8004746794986184e-7	6.80845148715145e-23	1.469865422056876e-15	5.0708698331833626e-11	9.963168227984687e-11	1.4277975058555741e-9
11600000	0.004999881401205086	-1.2356611435436446e-17	1.714697219878548e-61	2.7785990935825676e-8	6.514824797798814e-16	1.8004746794986184e-7	6.808451468377786e-23	1.469865422056876e-15	5.0708698331833626e-11	9.963168227984687e-11	1.4277975058555741e-9
11700000	0.004999881401205086	-1.2356611435436446e-17	1.714697219878548e-61	2.7785990935825676e-8	6.514824797798814e-16	1.8004746794986184e-7	6.808451449899654e-23	1.469865422056876e-15	5.0708698331833626e-11	9.963168227984687e-11	1.4277975058555741e-9
11800000	0.004999881401205086	-1.2356611435436446e-17	1.714697219878548e-61	2.7785990935825676e-8	6.514824797798814e-16	1.8004746794986184e-7	6.808451431752804e-23	1.469865422056876e-15	5.0708698331833626e-11	9.963168227984687e-11	1.4277975058555741e-9
11900000	0.004999881401205086	-1.2356611435436446e-17	1.714697219878548e-61	2.7785990935825676e-8	6.514824797798814e-16	1.8004746794986184e-7	6.80845141397298e-23	1.469865422056876e-15	5.0708698331833626e-11	9.963168227984687e-11	1.4277975058555741e-9
12000000	0.004999881401205086	-1.2356611435436446e-17	1.714697219878548e-61	2.7785990935825676e-8	6.514824797798814e-16	1.8004746794986184e-7	6.808451396595931e-23	1.469865422056876e-15	5.0708698331833626e-11	9.963168227984687e-11	1.4277975058555741e-9
12100000	0.004999881401205086	-1.2356611435436446e-17	1.714697219878548e-61	2.7785990935825676e-8	6.514824797798813e-16	1.8004746794986184e-7	6.808451379657401e-23	1.469865422056876e-15	5.0708698331833626e-11	9.963168227984687e-11	1.4277975058555741e-9
12200000	0.004999881401205086	-1.2356611435436446e-17	1.714697219878548e-61	2.7785990935825676e-8	6.514824797798813e-16	1.8004746794986184e-7	6.80845136319314e-23	1.469865422056876e-15	5.0708698331833626e-11	9.963168227984687e-11	1.4277975058555741e-9
12300000	0.004999881401205086	-1.2356611435436446e-17	1.714697219878548e-61	2.7785990935825676e-8	6.514824797798813e-16	1.8004746794986184e-7	6.808451347238893e-23	1.469865422056876e-15	5.0708698331833626e-11	9.963168227984687e-11	1.4277975058555741e-9
12400000	0.004999881401205086	-1.2356611435436446e-17	1.714697219878548e-61	2.7785990935825676e-8	6.514824797798813e-16	1.8004746794986184e-7	6.808451331830407e-23	1.469865422056876e-15	5.0708698331833626e-11	9.963168227984687e-11	1.4277975058555741e-9
12500000	0.004999881401205086	-1.2356611435436446e-17	1.714697219878548e-61	2.7785990935825676e-8	6.514824797798813e-16	1.8004746794986184e-7	6.80845131700343e-23	1.469865422056876e-15	5.0708698331833626e-11	9.963168227984687e-11	1.4277975058555741e-9
12600000	0.004999881401205086	-1.2356611435436446e-17	1.714697219878548e-61	2.7785990935825676e-8	6.514824797798813e-16	1.8004746794986184e-7	6.808451302793709e-23	1.469865422056876e-15	5.0708698331833626e-11	9.963168227984687e-11	1.4277975058555741e-9
12700000	0.004999881401205086	-1.2356611435436446e-17	1.714697219878548e-61	2.7785990935825676e-8	6.514824797798813e-16	1.8004746794986184e-7	6.808451289236989e-23	1.469865422056876e-15	5.0708698331833626e-11	9.963168227984687e-11	1.4277975058555741e-9
12800000	0.004999881401205086	-1.2356611435436446e-17	1.714697219878548e-61	2.7785990935825676e-8	6.514824797798813e-16	1.8004746794986184e-7	6.808451276369018e-23	1.469865422056876e-15	5.0708698331833626e-11	9.963168227984687e-11	1.4277975058555741e-9
12900000	0.004999881401205086	-1.2356611435436446e-17	1.714697219878548e-61	2.7785990935825676e-8	6.514824797798813e-16	1.8004746794986184e-7	6.808451264225543e-23	1.469865422056876e-15	5.0708698331833626e-11	9.963168227984687e-11	1.4277975058555741e-9
13000000	0.004999881401205086	-1.2356611435436446e-17	1.714697219878548e-61	2.7785990935825676e-8	6.514824797798813e-16	1.8004746794986184e-7	6.808451252842311e-23	1.469865422056876e-15	5.0708698331833626e-11	9.963168227984687e-11	1.4277975058555741e-9
13100000	0.004999881401205086	-1.2356611435436446e-17	1.714697219878548e-61	2.7785990935825676e-8	6.514824797798813e-16	1.8004746794986184e-7	6.808451242255069e-23	1.469865422056876e-15	5.0708698331833626e-11	9.963168227984687e-11	1.4277975058555741e-9
13200000	0.004999881401205086	-1.2356611435436446e-17	1.714697219878548e-61	2.7785990935825676e-8	6.514824797798813e-16	1.8004746794986184e-7	6.808451232499563e-23	1.469865422056876e-15	5.0708698331833626e-11	9.963168227984687e-11	1.4277975058555741e-9
13300000	0.004999881401205086	-1.2356611435436446e-17	1.714697219878548e-61	2.7785990935825676e-8	6.514824797798813e-16	1.8004746794986184e-7	6.80845122361154e-23	1.469865422056876e-15	5.0708698331833626e-11	9.963168227984687e-11	1.4277975058555741e-9
13400000	0.004999881401205086	-1.2356611435436446e-17	1.714697219878548e-61	2.7785990935825676e-8	6.514824797798813e-16	1.8004746794986184e-7	6.808451215626747e-23	1.469865422056876e-15	5.0708698331833626e-11	9.963168227984687e-11	1.4277975058555741e-9
13500000	0.004999881401205086	-1.2356611435436446e-17	1.714697219878548e-61	2.7785990935825676e-8	6.514824797798813e-16	1.8004746794986184e-7	6.808451208580933e-23	1.469865422056876e-15	5.0708698331833626e-11	9.963168227984687e-11	1.4277975058555741e-9
13600000	0.004999881401205086	-1.2356611435436446e-17	1.714697219878548e-61	2.7785990935825676e-8	6.514824797798813e-16	1.8004746794986184e-7	6.808451202509841e-23	1.469865422056876e-15	5.0708698331833626e-11	9.963168227984687e-11	1.4277975058555741e-9
13700000	0.004999881401205086	-1.2356611435436446e-17	1.714697219878548e-61	2.7785990935825676e-8	6.514824797798813e-16	1.8004746794986184e-7	6.808451197449221e-23	1.469865422056876e-15	5.0708698331833626e-11	9.963168227984687e-11	1.4277975058555741e-9
13800000	0.004999881401205086	-1.2356611435436446e-17	1.714697219878548e-61	2.7785990935825676e-8	6.514824797798813e-16	1.8004746794986184e-7	6.808451193434819e-23	1.469865422056876e-15	5.0708698331833626e-11	9.963168227984687e-11	1.4277975058555741e-9
13900000	0.004999881401205086	-1.2356611435436446e-17	1.714697219878548e-61	2.7785990935825676e-8	6.514824797798813e-16	1.8004746794986184e-7	6.808451190502381e-23	1.469865422056876e-15	5.0708698331833626e-11	9.963168227984687e-11	1.4277975058555741e-9
14000000	0.004999881401205086	-1.2356611435436446e-17	1.714697219878548e-61	2.7785990935825676e-8	6.514824797798813e-16	1.8004746794986184e-7	6.808451188687654e-23	1.469865422056876e-15	5.0708698331833626e-11	9.963168227984687e-11	1.4277975058555741e-9
14100000	0.004999881401205086	-1.2356611435436446e-17	1.714697219878548e-61	2.7785990935825676e-8	6.514824797798813e-16	1.8004746794986184e-7	6.808451188026387e-23	1.469865422056876e-15	5.0708698331833626e-11	9.963168227984687e-11	1.4277975058555741e-9
14200000	0.004999881401205086	-1.2356611435436446e-17	1.714697219878548e-61	2.7785990935825676e-8	6.514824797798813e-16	1.8004746794986184e-7	6.808451188029575e-23	1.469865422056876e-15	5.0708698331833626e-11	9.963168227984687e-11	1.4277975058555741e-9
14300000	0.004999881401205086	-1.2356611435436446e-17	1.714697219878548e-61	2.7785990935825676e-8	6.514824797798813e-16	1.8004746794986184e-7	6.808451188035122e-23	1.469865422056876e-15	5.0708698331833626e-11	9.963168227984687e-11	1.4277975058555741e-9
14400000	0.004999881401205086	-1.2356611435436446e-17	1.714697219878548e-61	2.7785990935825676e-8	6.514824797798813e-16	1.8004746794986184e-7	6.80845118804044e-23	1.469865422056876e-15	5.0708698331833626e-11	9.963168227984687e-11	1.4277975058555741e-9
14500000	0.004999881401205086	-1.2356611435436446e-17	1.714697219878548e-61	2.7785990935825676e-8	6.514824797798813e-16	1.8004746794986184e-7	6.808451188045533e-23	1.469865422056876e-15	5.0708698331833626e-11	9.963168227984687e-11	1.4277975058555741e-9
14600000	0.004999881401205086	-1.2356611435436446e-17	1.714697219878548e-61	2.7785990935825676e-8	6.514824797798813e-16	1.8004746794986184e-7	6.808451188050405e-23	1.469865422056876e-15	5.0708698331833626e-11	9.963168227984687e-11	1.4277975058555741e-9
14700000	0.004999881401205086	-1.2356611435436446e-17	1.714697219878548e-61	2.7785990935825676e-8	6.514824797798813e-16	1.8004746794986184e-7	6.80845118805506e-23	1.469865422056876e-15	5.0708698331833626e-11	9.963168227984687e-11	1.4277975058555741e-9
14800000	0.004999881401205086	-1.2356611435436446e-17	1.714697219878548e-61	2.7785990935825676e-8	6.514824797798813e-16	1.8004746794986184e-7	6.8084511880595e-23	1.469865422056876e-15	5.0708698331833626e-11	9.963168227984687e-11	1.4277975058555741e-9
14900000	0.004999881401205086	-1.2356611435436446e-17	1.714697219878548e-61	2.7785990935825676e-8	6.514824797798813e-16	1.8004746794986184e-7	6.808451188063729e-23	1.469865422056876e-15	5.0708698331833626e-11	9.963168227984687e-11	1.4277975058555741e-9
15000000	0.004999881401205086	-1.2356611435436446e-17	1.714697219878548e-61	2.7785990935825676e-8	6.514824797798813e-16	1.8004746794986184e-7	6.80845118806775e-23	1.469865422056876e-15	5.0708698331833626e-11	9.963168227984687e-11	1.4277975058555741e-9
15100000	0.004999881401205086	-1.2356611435436446e-17	1.714697219878548e-61	2.7785990935825676e-8	6.514824797798813e-16	1.8004746794986184e-7	6.808451188071568e-23	1.469865422056876e-15	5.0708698331833626e-11	9.963168227984687e-11	1.4277975058555741e-9
15200000	0.004999881401205086	-1.2356611435436446e-17	1.714697219878548e-61	2.7785990935825676e-8	6.514824797798813e-16	1.8004746794986184e-7	6.808451188075188e-23	1.469865422056876e-15	5.0708698331833626e-11	9.963168227984687e-11	1.4277975058555741e-9
15300000	0.004999881401205086	-1.2356611435436446e-17	1.714697219878548e-61	2.7785990935825676e-8	6.514824797798813e-16	1.8004746794986184e-7	6.808451188078608e-23	1.469865422056876e-15	5.0708698331833626e-11	9.963168227984687e-11	1.4277975058555741e-9
15400000	0.004999881401205086	-1.2356611435436446e-17	1.714697219878548e-61	2.7785990935825676e-8	6.514824797798813e-16	1.8004746794986184e-7	6.808451188081837e-23	1.469865422056876e-15	5.0708698331833626e-11	9.963168227984687e-11	1.4277975058555741e-9
15500000	0.004999881401205086	-1.2356611435436446e-17	1.714697219878548e-61	2.7785990935825676e-8	6.514824797798813e-16	1.8004746794986184e-7	6.808451188084876e-23	1.469865422056876e-15	5.0708698331833626e-11	9.963168227984687e-11	1.4277975058555741e-9
15600000	0.004999881401205086	-1.2356611435436446e-17	1.714697219878548e-61	2.7785990935825676e-8	6.514824797798813e-16	1.8004746794986184e-7	6.808451188087729e-23	1.469865422056876e-15	5.0708698331833626e-11	9.963168227984687e-11	1.4277975058555741e-9
15700000	0.004999881401205086	-1.2356611435436446e-17	1.714697219878548e-61	2.7785990935825676e-8	6.514824797798813e-16	1.8004746794986184e-7	6.8084511880904e-23	1.469865422056876e-15	5.0708698331833626e-11	9.963168227984687e-11	1.4277975058555741e-9
15800000	0.004999881401205086	-1.2356611435436446e-17	1.714697219878548e-61	2.7785990935825676e-8	6.514824797798813e-16	1.8004746794986184e-7	6.808451188092892e-23	1.469865422056876e-15	5.0708698331833626e-11	9.963168227984687e-11	1.4277975058555741e-9
15900000	0.004999881401205086	-1.2356611435436446e-17	1.714697219878548e-61	2.7785990935825676e-8	6.514824797798813e-16	1.8004746794986184e-7	6.808451188095207e-23	1.469865422056876e-15	5.0708698331833626e-11	9.963168227984687e-11	1.4277975058555741e-9
16000000	0.004999881401205086	-1.2356611435436446e-17	1.714697219878548e-61	2.7785990935825676e-8	6.514824797798813e-16	1.8004746794986184e-7	6.808451188097352e-23	1.469865422056876e-15	5.0708698331833626e-11	9.963168227984687e-11	1.4277975058555741e-9
16100000	0.004999881401205086	-1.2356611435436446e-17	1.714697219878548e-61	2.7785990935825676e-8	6.514824797798813e-16	1.8004746794986184e-7	6.808451188099328e-23	1.469865422056876e-15	5.0708698331833626e-11	9.963168227984687e-11	1.4277975058555741e-9
16200000	0.004999881401205086	-1.2356611435436446e-17	1.714697219878548e-61	2.7785990935825676e-8	6.514824797798813e-16	1.8004746794986184e-7	6.808451188101139e-23	1.469865422056876e-15	5.0708698331833626e-11	9.963168227984687e-11	1.4277975058555741e-9
16300000	0.004999881401205086	-1.2356611435436446e-17	1.714697219878548e-61	2.7785990935825676e-8	6.514824797798813e-16	1.8004746794986184e-7	6.808451188102788e-23	1.469865422056876e-15	5.0708698331833626e-11	9.963168227984687e-11	1.4277975058555741e-9
16400000	0.004999881401205086	-1.2356611435436446e-17	1.714697219878548e-61	2.7785990935825676e-8	6.514824797798813e-16	1.8004746794986184e-7	6.80845118810428e-23	1.469865422056876e-15	5.0708698331833626e-11	9.963168227984687e-11	1.4277975058555741e-9
16500000	0.004999881401205086	-1.2356611435436446e-17	1.714697219878548e-61	2.7785990935825676e-8	6.514824797798813e-16	1.8004746794986184e-7	6.808451188105618e-23	1.469865422056876e-15	5.0708698331833626e-11	9.963168227984687e-11	1.4277975058555741e-9
16600000	0.004999881401205086	-1.2356611435436446e-17	1.714697219878548e-61	2.7785990935825676e-8	6.514824797798813e-16	1.8004746794986184e-7	6.808451188106805e-23	1.469865422056876e-15	5.0708698331833626e-11	9.963168227984687e-11	1.4277975058555741e-9
16700000	0.004999881401205086	-1.2356611435436446e-17	1.714697219878548e-61	2.7785990935825676e-8	6.514824797798813e-16	1.8004746794986184e-7	6.808451188107844e-23	1.469865422056876e-15	5.0708698331833626e-11	9.963168227984687e-11	1.4277975058555741e-9
16800000	0.004999881401205086	-1.2356611435436446e-17	1.714697219878548e-61	2.7785990935825676e-8	6.514824797798813e-16	1.8004746794986184e-7	6.80845118810874e-23	1.469865422056876e-15	5.0708698331833626e-11	9.963168227984687e-11	1.4277975058555741e-9
16900000	0.004999881401205086	-1.2356611435436446e-17	1.714697219878548e-61	2.7785990935825676e-8	6.514824797798813e-16	1.8004746794986184e-7	6.808451188109496e-23	1.469865422056876e-15	5.0708698331833626e-11	9.963168227984687e-11	1.4277975058555741e-9
17000000	0.004999881401205086	-1.2356611435436446e-17	1.714697219878548e-61	2.7785990935825676e-8	6.514824797798813e-16	1.8004746794986184e-7	6.808451188110115e-23	1.469865422056876e-15	5.0708698331833626e-11	9.963168227984687e-11	1.4277975058555741e-9
17100000	0.004999881401205086	-1.2356611435436446e-17	1.714697219878548e-61	2.7785990935825676e-8	6.514824797798813e-16	1.8004746794986184e-7	6.808451188110602e-23	1.469865422056876e-15	5.0708698331833626e-11	9.963168227984687e-11	1.4277975058555741e-9
17200000	0.004999881401205086	-1.2356611435436446e-17	1.714697219878548e-61	2.7785990935825676e-8	6.514824797798813e-16	1.8004746794986184e-7	6.808451188110958e-23	1.469865422056876e-15	5.0708698331833626e-11	9.963168227984687e-11	1.4277975058555741e-9
17300000	0.004999881401205086	-1.2356611435436446e-17	1.714697219878548e-61	2.7785990935825676e-8	6.514824797798813e-16	1.8004746794986184e-7	6.808451188111188e-23	1.469865422056876e-15	5.0708698331833626e-11	9.963168227984687e-11	1.4277975058555741e-9
17400000	0.004999881401205086	-1.2356611435436446e-17	1.714697219878548e-61	2.7785990935825676e-8	6.514824797798813e-16	1.8004746794986184e-7	6.808451188111296e-23	1.469865422056876e-15	5.0708698331833626e-11	9.963168227984687e-11	1.4277975058555741e-9
17500000	0.004999881401205086	-1.2356611435436446e-17	1.714697219878548e-61	2.7785990935825676e-8	6.514824797798813e-16	1.8004746794986184e-7	6.808451188111285e-23	1.469865422056876e-15	5.0708698331833626e-11	9.963168227984687e-11	1.4277975058555741e-9
17600000	0.004999881401205086	-1.2356611435436446e-17	1.714697219878548e-61	2.7785990935825676e-8	6.514824797798813e-16	1.8004746794986184e-7	6.808451188111158e-23	1.469865422056876e-15	5.0708698331833626e-11	9.963168227984687e-11	1.4277975058555741e-9
17700000	0.004999881401205086	-1.2356611435436446e-17	1.714697219878548e-61	2.7785990935825676e-8	6.514824797798813e-16	1.8004746794986184e-7	6.80845118811092e-23	1.469865422056876e-15	5.0708698331833626e-11	9.963168227984687e-11	1.4277975058555741e-9
17800000	0.004999881401205086	-1.2356611435436446e-17	1.714697219878548e-61	2.7785990935825676e-8	6.514824797798813e-16	1.8004746794986184e-7	6.808451188110572e-23	1.469865422056876e-15	5.0708698331833626e-11	9.963168227984687e-11	1.4277975058555741e-9
17900000	0.004999881401205086	-1.2356611435436446e-17	1.714697219878548e-61	2.7785990935825676e-8	6.514824797798813e-16	1.8004746794986184e-7	6.808451188110121e-23	1.469865422056876e-15	5.0708698331833626e-11	9.963168227984687e-11	1.4277975058555741e-9
18000000	0.004999881401205086	-1.2356611435436446e-17	1.714697219878548e-61	2.7785990935825676e-8	6.514824797798813e-16	1.8004746794986184e-7	6.808451188109567e-23	1.469865422056876e-15	5.0708698331833626e-11	9.963168227984687e-11	1.4277975058555741e-9
18100000	0.004999881401205086	-1.2356611435436446e-17	1.714697219878548e-61	2.7785990935825676e-8	6.514824797798813e-16	1.8004746794986184e-7	6.808451188108917e-23	1.469865422056876e-15	5.0708698331833626e-11	9.963168227984687e-11	1.4277975058555741e-9
18200000	0.004999881401205086	-1.2356611435436446e-17	1.714697219878548e-61	2.7785990935825676e-8	6.514824797798813e-16	1.8004746794986184e-7	6.808451188108172e-23	1.469865422056876e-15	5.0708698331833626e-11	9.963168227984687e-11	1.4277975058555741e-9
18300000	0.004999881401205086	-1.2356611435436446e-17	1.714697219878548e-61	2.7785990935825676e-8	6.514824797798813e-16	1.8004746794986184e-7	6.808451188107335e-23	1.469865422056876e-15	5.0708698331833626e-11	9.963168227984687e-11	1.4277975058555741e-9
18400000	0.004999881401205086	-1.2356611435436446e-17	1.714697219878548e-61	2.7785990935825676e-8	6.514824797798813e-16	1.8004746794986184e-7	6.808451188106412e-23	1.469865422056876e-15	5.0708698331833626e-11	9.963168227984687e-11	1.4277975058555741e-9
18500000	0.004999881401205086	-1.2356611435436446e-17	1.714697219878548e-61	2.7785990935825676e-8	6.514824797798813e-16	1.8004746794986184e-7	6.808451188105405e-23	1.469865422056876e-15	5.0708698331833626e-11	9.963168227984687e-11	1.4277975058555741e-9
18600000	0.004999881401205086	-1.2356611435436446e-17	1.714697219878548e-61	2.7785990935825676e-8	6.514824797798813e-16	1.8004746794986184e-7	6.808451188104318e-23	1.469865422056876e-15	5.0708698331833626e-11	9.963168227984687e-11	1.4277975058555741e-9
18700000	0.004999881401205086	-1.2356611435436446e-17	1.714697219878548e-61	2.7785990935825676e-8	6.514824797798813e-16	1.8004746794986184e-7	6.808451188103154e-23	1.469865422056876e-15	5.0708698331833626e-11	9.963168227984687e-11	1.4277975058555741e-9
18800000	0.004999881401205086	-1.2356611435436446e-17	1.714697219878548e-61	2.7785990935825676e-8	6.514824797798813e-16	1.8004746794986184e-7	6.808451188101917e-23	1.469865422056876e-15	5.0708698331833626e-11	9.963168227984687e-11	1.4277975058555741e-9
18900000	0.004999881401205086	-1.2356611435436446e-17	1.714697219878548e-61	2.7785990935825676e-8	6.514824797798813e-16	1.8004746794986184e-7	6.80845118810061e-23	1.469865422056876e-15	5.0708698331833626e-11	9.963168227984687e-11	1.4277975058555741e-9
19000000	0.004999881401205086	-1.2356611435436446e-17	1.714697219878548e-61	2.7785990935825676e-8	6.514824797798813e-16	1.8004746794986184e-7	6.808451188099238e-23	1.469865422056876e-15	5.0708698331833626e-11	9.963168227984687e-11	1.4277975058555741e-9
19100000	0.004999881401205086	-1.2356611435436446e-17	1.714697219878548e-61	2.7785990935825676e-8	6.514824797798813e-16	1.8004746794986184e-7	6.808451188097803e-23	1.469865422056876e-15	5.0708698331833626e-11	9.963168227984687e-11	1.4277975058555741e-9
19200000	0.004999881401205086	-1.2356611435436446e-17	1.714697219878548e-61	2.7785990935825676e-8	6.514824797798813e-16	1.8004746794986184e-7	6.808451188096308e-23	1.469865422056876e-15	5.0708698331833626e-11	9.963168227984687e-11	1.4277975058555741e-9
19300000	0.004999881401205086	-1.2356611435436446e-17	1.714697219878548e-61	2.7785990935825676e-8	6.514824797798813e-16	1.8004746794986184e-7	6.808451188094758e-23	1.469865422056876e-15	5.0708698331833626e-11	9.963168227984687e-11	1.4277975058555741e-9
19400000	0.004999881401205086	-1.2356611435436446e-17	1.714697219878548e-61	2.7785990935825676e-8	6.514824797798813e-16	1.8004746794986184e-7	6.808451188093156e-23	1.469865422056876e-15	5.0708698331833626e-11	9.963168227984687e-11	1.4277975058555741e-9
19500000	0.004999881401205086	-1.2356611435436446e-17	1.714697219878548e-61	2.7785990935825676e-8	6.514824797798813e-16	1.8004746794986184e-7	6.808451188091506e-23	1.469865422056876e-15	5.0708698331833626e-11	9.963168227984687e-11	1.4277975058555741e-9
19600000	0.004999881401205086	-1.2356611435436446e-17	1.714697219878548e-61	2.7785990935825676e-8	6.514824797798813e-16	1.8004746794986184e-7	6.808451188089811e-23	1.469865422056876e-15	5.0708698331833626e-11	9.963168227984687e-11	1.4277975058555741e-9
19700000	0.004999881401205086	-1.2356611435436446e-17	1.714697219878548e-61	2.7785990935825676e-8	6.514824797798813e-16	1.8004746794986184e-7	6.808451188088075e-23	1.469865422056876e-15	5.0708698331833626e-11	9.963168227984687e-11	1.4277975058555741e-9
19800000	0.004999881401205086	-1.2356611435436446e-17	1.714697219878548e-61	2.7785990935825676e-8	6.514824797798813e-16	1.8004746794986184e-7	6.808451188086301e-23	1.469865422056876e-15	5.0708698331833626e-11	9.963168227984687e-11	1.4277975058555741e-9
19900000	0.004999881401205086	-1.2356611435436446e-17	1.714697219878548e-61	2.7785990935825676e-8	6.514824797798813e-16	1.8004746794986184e-7	6.808451188084492e-23	1.469865422056876e-15	5.0708698331833626e-11	9.963168227984687e-11	1.4277975058555741e-9
20000000	0.004999881401205086	-1.2356611435436446e-17	1.714697219878548e-61	2.7785990935825676e-8	6.514824797798813e-16	1.8004746794986184e-7	6.808451188082652e-23	1.469865422056876e-15	5.0708698331833626e-11	9.963168227984687e-11	1.4277975058555741e-9
20100000	0.004999881401205086	-1.2356611435436446e-17	1.714697219878548e-61	2.7785990935825676e-8	6.514824797798813e-16	1.8004746794986184e-7	6.808451188080785e-23	1.469865422056876e-15	5.0708698331833626e-11	9.963168227984687e-11	1.4277975058555741e-9
20200000	0.004999881401205086	-1.2356611435436446e-17	1.714697219878548e-61	2.7785990935825676e-8	6.514824797798813e-16	1.8004746794986184e-7	6.808451188078895e-23	1.469865422056876e-15	5.0708698331833626e-11	9.963168227984687e-11	1.4277975058555741e-9
20300000	0.004999881401205086	-1.2356611435436446e-17	1.714697219878548e-61	2.7785990935825676e-8	6.514824797798813e-16	1.8004746794986184e-7	6.808451188076984e-23	1.469865422056876e-15	5.0708698331833626e-11	9.963168227984688e-11	1.4277975058555741e-9
20400000	0.004999881401205086	-1.2356611435436446e-17	1.714697219878548e-61	2.7785990935825676e-8	6.514824797798813e-16	1.8004746794986184e-7	6.808451188075057e-23	1.469865422056876e-15	5.0708698331833626e-11	9.963168227984688e-11	1.4277975058555741e-9
20500000	0.004999881401205086	-1.2356611435436446e-17	1.714697219878548e-61	2.7785990935825676e-8	6.514824797798813e-16	1.8004746794986184e-7	6.808451188073116e-23	1.469865422056876e-15	5.0708698331833626e-11	9.963168227984688e-11	1.4277975058555741e-9
20600000	0.004999881401205086	-1.2356611435436446e-17	1.714697219878548e-61	2.7785990935825676e-8	6.514824797798813e-16	1.8004746794986184e-7	6.808451188071166e-23	1.469865422056876e-15	5.0708698331833626e-11	9.963168227984688e-11	1.4277975058555741e-9
20700000	0.004999881401205086	-1.2356611435436446e-17	1.714697219878548e-61	2.7785990935825676e-8	6.514824797798813e-16	1.8004746794986184e-7	6.808451188069209e-23	1.469865422056876e-15	5.0708698331833626e-11	9.963168227984688e-11	1.4277975058555741e-9
20800000	0.004999881401205086	-1.2356611435436446e-17	1.714697219878548e-61	2.7785990935825676e-8	6.514824797798813e-16	1.8004746794986184e-7	6.808451188067251e-23	1.469865422056876e-15	5.0708698331833626e-11	9.963168227984688e-11	1.4277975058555741e-9
20900000	0.004999881401205086	-1.2356611435436446e-17	1.714697219878548e-61	2.7785990935825676e-8	6.514824797798814e-16	1.8004746794986184e-7	6.808451188065292e-23	1.469865422056876e-15	5.0708698331833626e-11	9.963168227984688e-11	1.4277975058555741e-9
21000000	0.004999881401205086	-1.2356611435436446e-17	1.714697219878548e-61	2.7785990935825676e-8	6.514824797798814e-16	1.8004746794986184e-7	6.808451188063339e-23	1.469865422056876e-15	5.0708698331833626e-11	9.963168227984688e-11	1.4277975058555741e-9
21100000	0.004999881401205086	-1.2356611435436446e-17	1.714697219878548e-61	2.7785990935825676e-8	6.514824797798814e-16	1.8004746794986184e-7	6.808451188061393e-23	1.469865422056876e-15	5.0708698331833626e-11	9.963168227984688e-11	1.4277975058555741e-9
21200000	0.004999881401205086	-1.2356611435436446e-17	1.714697219878548e-61	2.7785990935825676e-8	6.514824797798814e-16	1.8004746794986184e-7	6.80845118805946e-23	1.469865422056876e-15	5.0708698331833626e-11	9.963168227984688e-11	1.4277975058555741e-9
21300000	0.004999881401205086	-1.2356611435436446e-17	1.714697219878548e-61	2.7785990935825676e-8	6.514824797798814e-16	1.8004746794986184e-7	6.80845118805754e-23	1.469865422056876e-15	5.0708698331833626e-11	9.963168227984688e-11	1.4277975058555741e-9
21400000	0.004999881401205086	-1.2356611435436446e-17	1.714697219878548e-61	2.7785990935825676e-8	6.514824797798814e-16	1.8004746794986184e-7	6.80845118805564e-23	1.469865422056876e-15	5.0708698331833626e-11	9.963168227984688e-11	1.4277975058555741e-9
21500000	0.004999881401205086	-1.2356611435436446e-17	1.714697219878548e-61	2.7785990935825676e-8	6.514824797798814e-16	1.8004746794986184e-7	6.808451188053762e-23	1.469865422056876e-15	5.0708698331833626e-11	9.963168227984688e-11	1.4277975058555741e-9
21600000	0.004999881401205086	-1.2356611435436446e-17	1.714697219878548e-61	2.7785990935825676e-8	6.514824797798814e-16	1.8004746794986184e-7	6.808451188051909e-23	1.469865422056876e-15	5.0708698331833626e-11	9.963168227984688e-11	1.4277975058555741e-9
21700000	0.004999881401205086	-1.2356611435436446e-17	1.714697219878548e-61	2.7785990935825676e-8	6.514824797798814e-16	1.8004746794986184e-7	6.808451188050085e-23	1.469865422056876e-15	5.0708698331833626e-11	9.963168227984688e-11	1.4277975058555741e-9
21800000	0.004999881401205086	-1.2356611435436446e-17	1.714697219878548e-61	2.7785990935825676e-8	6.514824797798814e-16	1.8004746794986184e-7	6.808451188048295e-23	1.469865422056876e-15	5.0708698331833626e-11	9.963168227984688e-11	1.4277975058555741e-9
21900000	0.004999881401205086	-1.2356611435436446e-17	1.714697219878548e-61	2.7785990935825676e-8	6.514824797798814e-16	1.8004746794986184e-7	6.80845118804654e-23	1.469865422056876e-15	5.0708698331833626e-11	9.963168227984688e-11	1.4277975058555741e-9
22000000	0.004999881401205086	-1.2356611435436446e-17	1.714697219878548e-61	2.7785990935825676e-8	6.514824797798814e-16	1.8004746794986184e-7	6.808451188044826e-23	1.469865422056876e-15	5.0708698331833626e-11	9.963168227984688e-11	1.4277975058555741e-9
22100000	0.004999881401205086	-1.2356611435436446e-17	1.714697219878548e-61	2.7785990935825676e-8	6.514824797798814e-16	1.8004746794986184e-7	6.808451188043154e-23	1.469865422056876e-15	5.0708698331833626e-11	9.963168227984688e-11	1.4277975058555741e-9
22200000	0.004999881401205086	-1.2356611435436446e-17	1.714697219878548e-61	2.7785990935825676e-8	6.514824797798814e-16	1.8004746794986184e-7	6.808451188041529e-23	1.469865422056876e-15	5.0708698331833626e-11	9.963168227984688e-11	1.4277975058555741e-9
22300000	0.004999881401205086	-1.2356611435436446e-17	1.714697219878548e-61	2.7785990935825676e-8	6.514824797798814e-16	1.8004746794986184e-7	6.808451188039955e-23	1.469865422056876e-15	5.0708698331833626e-11	9.963168227984688e-11	1.4277975058555741e-9
22400000	0.004999881401205086	-1.2356611435436446e-17	1.714697219878548e-61	2.7785990935825676e-8	6.514824797798814e-16	1.8004746794986184e-7	6.808451188038435e-23	1.469865422056876e-15	5.0708698331833626e-11	9.963168227984688e-11	1.4277975058555741e-9
22500000	0.004999881401205086	-1.2356611435436446e-17	1.714697219878548e-61	2.7785990935825676e-8	6.514824797798814e-16	1.8004746794986184e-7	6.808451188036971e-23	1.469865422056876e-15	5.0708698331833626e-11	9.963168227984688e-11	1.4277975058555741e-9
22600000	0.004999881401205086	-1.2356611435436446e-17	1.714697219878548e-61	2.7785990935825676e-8	6.514824797798814e-16	1.8004746794986184e-7	6.808451188035569e-23	1.469865422056876e-15	5.0708698331833626e-11	9.963168227984688e-11	1.4277975058555741e-9
22700000	0.004999881401205086	-1.2356611435436446e-17	1.714697219878548e-61	2.7785990935825676e-8	6.514824797798814e-16	1.8004746794986184e-7	6.808451188034231e-23	1.469865422056876e-15	5.0708698331833626e-11	9.963168227984688e-11	1.4277975058555741e-9
22800000	0.004999881401205086	-1.2356611435436446e-17	1.714697219878548e-61	2.7785990935825676e-8	6.514824797798814e-16	1.8004746794986184e-7	6.808451188032961e-23	1.469865422056876e-15	5.0708698331833626e-11	9.963168227984688e-11	1.4277975058555741e-9
22900000	0.004999881401205086	-1.2356611435436446e-17	1.714697219878548e-61	2.7785990935825676e-8	6.514824797798814e-16	1.8004746794986184e-7	6.808451188031762e-23	1.469865422056876e-15	5.0708698331833626e-11	9.963168227984688e-11	1.4277975058555741e-9
23000000	0.004999881401205086	-1.2356611435436446e-17	1.714697219878548e-61	2.7785990935825676e-8	6.514824797798814e-16	1.8004746794986184e-7	6.80845118803064e-23	1.469865422056876e-15	5.0708698331833626e-11	9.963168227984688e-11	1.4277975058555741e-9
23100000	0.004999881401205086	-1.2356611435436446e-17	1.714697219878548e-61	2.7785990935825676e-8	6.514824797798814e-16	1.8004746794986184e-7	6.808451188029595e-23	1.469865422056876e-15	5.0708698331833626e-11	9.963168227984688e-11	1.4277975058555741e-9
23200000	0.004999881401205086	-1.2356611435436446e-17	1.714697219878548e-61	2.7785990935825676e-8	6.514824797798814e-16	1.8004746794986184e-7	6.808451188028632e-23	1.469865422056876e-15	5.0708698331833626e-11	9.963168227984688e-11	1.4277975058555741e-9
23300000	0.004999881401205086	-1.2356611435436446e-17	1.714697219878548e-61	2.7785990935825676e-8	6.514824797798814e-16	1.8004746794986184e-7	6.808451188027755e-23	1.469865422056876e-15	5.0708698331833626e-11	9.963168227984688e-11	1.4277975058555741e-9
23400000	0.004999881401205086	-1.2356611435436446e-17	1.714697219878548e-61	2.7785990935825676e-8	6.514824797798814e-16	1.8004746794986184e-7	6.808451188026966e-23	1.469865422056876e-15	5.0708698331833626e-11	9.963168227984688e-11	1.4277975058555741e-9
23500000	0.004999881401205086	-1.2356611435436446e-17	1.714697219878548e-61	2.7785990935825676e-8	6.514824797798814e-16	1.8004746794986184e-7	6.808451188026272e-23	1.469865422056876e-15	5.0708698331833626e-11	9.963168227984688e-11	1.4277975058555741e-9
23600000	0.004999881401205086	-1.2356611435436446e-17	1.714697219878548e-61	2.7785990935825676e-8	6.514824797798814e-16	1.8004746794986184e-7	6.808451188025672e-23	1.469865422056876e-15	5.0708698331833626e-11	9.963168227984688e-11	1.4277975058555741e-9
23700000	0.004999881401205086	-1.2356611435436446e-17	1.714697219878548e-61	2.7785990935825676e-8	6.514824797798814e-16	1.8004746794986184e-7	6.808451188025173e-23	1.469865422056876e-15	5.0708698331833626e-11	9.963168227984688e-11	1.4277975058555741e-9
23800000	0.004999881401205086	-1.2356611435436446e-17	1.714697219878548e-61	2.7785990935825676e-8	6.514824797798814e-16	1.8004746794986184e-7	6.808451188024777e-23	1.469865422056876e-15	5.0708698331833626e-11	9.963168227984688e-11	1.4277975058555741e-9
23900000	0.004999881401205086	-1.2356611435436446e-17	1.714697219878548e-61	2.7785990935825676e-8	6.514824797798814e-16	1.8004746794986184e-7	6.808451188024487e-23	1.469865422056876e-15	5.0708698331833626e-11	9.963168227984688e-11	1.4277975058555741e-9
24000000	0.004999881401205086	-1.2356611435436446e-17	1.714697219878548e-61	2.7785990935825676e-8	6.514824797798814e-16	1.8004746794986184e-7	6.808451188024309e-23	1.469865422056876e-15	5.0708698331833626e-11	9.963168227984688e-11	1.4277975058555741e-9
24100000	0.004999881401205086	-1.2356611435436446e-17	1.714697219878548e-61	2.7785990935825676e-8	6.514824797798814e-16	1.8004746794986184e-7	6.808451188024243e-23	1.469865422056876e-15	5.0708698331833626e-11	9.963168227984688e-11	1.4277975058555741e-9
24200000	0.004999881401205086	-1.2356611435436446e-17	1.714697219878548e-61	2.7785990935825676e-8	6.514824797798814e-16	1.8004746794986184e-7	6.808451188024243e-23	1.469865422056876e-15	5.0708698331833626e-11	9.963168227984688e-11	1.4277975058555741e-9
24300000	0.004999881401205086	-1.2356611435436446e-17	1.714697219878548e-61	2.7785990935825676e-8	6.514824797798814e-16	1.8004746794986184e-7	6.808451188024244e-23	1.469865422056876e-15	5.0708698331833626e-11	9.963168227984688e-11	1.4277975058555741e-9
24400000	0.004999881401205086	-1.2356611435436446e-17	1.714697219878548e-61	2.7785990935825676e-8	6.514824797798814e-16	1.8004746794986184e-7	6.808451188024244e-23	1.469865422056876e-15	5.0708698331833626e-11	9.963168227984688e-11	1.4277975058555741e-9
24500000	0.004999881401205086	-1.2356611435436446e-17	1.714697219878548e-61	2.7785990935825676e-8	6.514824797798814e-16	1.8004746794986184e-7	6.808451188024245e-23	1.469865422056876e-15	5.0708698331833626e-11	9.963168227984688e-11	1.4277975058555741e-9
24600000	0.004999881401205086	-1.2356611435436446e-17	1.714697219878548e-61	2.7785990935825676e-8	6.514824797798814e-16	1.8004746794986184e-7	6.808451188024245e-23	1.469865422056876e-15	5.0708698331833626e-11	9.963168227984688e-11	1.4277975058555741e-9
24700000	0.004999881401205086	-1.2356611435436446e-17	1.714697219878548e-61	2.7785990935825676e-8	6.514824797798814e-16	1.8004746794986184e-7	6.808451188024246e-23	1.469865422056876e-15	5.0708698331833626e-11	9.963168227984688e-11	1.4277975058555741e-9
24800000	0.004999881401205086	-1.2356611435436446e-17	1.714697219878548e-61	2.7785990935825676e-8	6.514824797798814e-16	1.8004746794986184e-7	6.808451188024246e-23	1.469865422056876e-15	5.0708698331833626e-11	9.963168227984688e-11	1.4277975058555741e-9
24900000	0.004999881401205086	-1.2356611435436446e-17	1.714697219878548e-61	2.7785990935825676e-8	6.514824797798814e-16	1.8004746794986184e-7	6.808451188024246e-23	1.469865422056876e-15	5.0708698331833626e-11	9.963168227984688e-11	1.4277975058555741e-9
25000000	0.004999881401205086	-1.2356611435436446e-17	1.714697219878548e-61	2.7785990935825676e-8	6.514824797798814e-16	1.8004746794986184e-7	6.808451188024248e-23	1.469865422056876e-15	5.0708698331833626e-11	9.963168227984688e-11	1.4277975058555741e-9
25100000	0.004999881401205086	-1.2356611435436446e-17	1.714697219878548e-61	2.7785990935825676e-8	6.514824797798814e-16	1.8004746794986184e-7	6.808451188024248e-23	1.469865422056876e-15	5.0708698331833626e-11	9.963168227984688e-11	1.4277975058555741e-9
25200000	0.004999881401205086	-1.2356611435436446e-17	1.714697219878548e-61	2.7785990935825676e-8	6.514824797798814e-16	1.8004746794986184e-7	6.808451188024248e-23	1.469865422056876e-15	5.0708698331833626e-11	9.963168227984688e-11	1.4277975058555741e-9
25300000	0.004999881401205086	-1.2356611435436446e-17	1.714697219878548e-61	2.7785990935825676e-8	6.514824797798814e-16	1.8004746794986184e-7	6.808451188024249e-23	1.469865422056876e-15	5.0708698331833626e-11	9.963168227984688e-11	1.4277975058555741e-9
25400000	0.004999881401205086	-1.2356611435436446e-17	1.714697219878548e-61	2.7785990935825676e-8	6.514824797798814e-16	1.8004746794986184e-7	6.808451188024249e-23	1.469865422056876e-15	5.0708698331833626e-11	9.963168227984688e-11	1.4277975058555741e-9
25500000	0.004999881401205086	-1.2356611435436446e-17	1.714697219878548e-61	2.7785990935825676e-8	6.514824797798814e-16	1.8004746794986184e-7	6.808451188024249e-23	1.469865422056876e-15	5.0708698331833626e-11	9.963168227984688e-11	1.4277975058555741e-9
25600000	0.004999881401205086	-1.2356611435436446e-17	1.714697219878548e-61	2.7785990935825676e-8	6.514824797798814e-16	1.8004746794986184e-7	6.808451188024249e-23	1.469865422056876e-15	5.0708698331833626e-11	9.963168227984688e-11	1.4277975058555741e-9
25700000	0.004999881401205086	-1.2356611435436446e-17	1.714697219878548e-61	2.7785990935825676e-8	6.514824797798814e-16	1.8004746794986184e-7	6.80845118802425e-23	1.469865422056876e-15	5.0708698331833626e-11	9.963168227984688e-11	1.4277975058555741e-9
25800000	0.004999881401205086	-1.2356611435436446e-17	1.714697219878548e-61	2.7785990935825676e-8	6.514824797798814e-16	1.8004746794986184e-7	6.80845118802425e-23	1.469865422056876e-15	5.0708698331833626e-11	9.963168227984688e-11	1.4277975058555741e-9
25900000	0.004999881401205086	-1.2356611435436446e-17	1.714697219878548e-61	2.7785990935825676e-8	6.514824797798814e-16	1.8004746794986184e-7	6.80845118802425e-23	1.469865422056876e-15	5.0708698331833626e-11	9.963168227984688e-11	1.4277975058555741e-9
26000000	0.004999881401205086	-1.2356611435436446e-17	1.714697219878548e-61	2.7785990935825676e-8	6.514824797798814e-16	1.8004746794986184e-7	6.80845118802425e-23	1.469865422056876e-15	5.0708698331833626e-11	9.963168227984688e-11	1.4277975058555741e-9
26100000	0.004999881401205086	-1.2356611435436446e-17	1.714697219878548e-61	2.7785990935825676e-8	6.514824797798814e-16	1.8004746794986184e-7	6.80845118802425e-23	1.469865422056876e-15	5.0708698331833626e-11	9.963168227984688e-11	1.4277975058555741e-9
26200000	0.004999881401205086	-1.2356611435436446e-17	1.714697219878548e-61	2.7785990935825676e-8	6.514824797798814e-16	1.8004746794986184e-7	6.80845118802425e-23	1.469865422056876e-15	5.0708698331833626e-11	9.963168227984688e-11	1.4277975058555741e-9
26300000	0.004999881401205086	-1.2356611435436446e-17	1.714697219878548e-61	2.7785990935825676e-8	6.514824797798814e-16	1.8004746794986184e-7	6.808451188024251e-23	1.469865422056876e-15	5.0708698331833626e-11	9.963168227984688e-11	1.4277975058555741e-9
26400000	0.004999881401205086	-1.2356611435436446e-17	1.714697219878548e-61	2.7785990935825676e-8	6.514824797798814e-16	1.8004746794986184e-7	6.808451188024251e-23	1.469865422056876e-15	5.0708698331833626e-11	9.963168227984688e-11	1.4277975058555741e-9
26500000	0.004999881401205086	-1.2356611435436446e-17	1.714697219878548e-61	2.7785990935825676e-8	6.514824797798814e-16	1.8004746794986184e-7	6.808451188024251e-23	1.469865422056876e-15	5.0708698331833626e-11	9.963168227984688e-11	1.4277975058555741e-9
26600000	0.004999881401205086	-1.2356611435436446e-17	1.714697219878548e-61	2.7785990935825676e-8	6.514824797798814e-16	1.8004746794986184e-7	6.808451188024251e-23	1.469865422056876e-15	5.0708698331833626e-11	9.963168227984688e-11	1.4277975058555741e-9
26700000	0.004999881401205086	-1.2356611435436446e-17	1.714697219878548e-61	2.7785990935825676e-8	6.514824797798814e-16	1.8004746794986184e-7	6.808451188024251e-23	1.469865422056876e-15	5.0708698331833626e-11	9.963168227984688e-11	1.4277975058555741e-9
26800000	0.004999881401205086	-1.2356611435436446e-17	1.714697219878548e-61	2.7785990935825676e-8	6.514824797798814e-16	1.8004746794986184e-7	6.808451188024251e-23	1.469865422056876e-15	5.0708698331833626e-11	9.963168227984688e-11	1.4277975058555741e-9
26900000	0.004999881401205086	-1.2356611435436446e-17	1.714697219878548e-61	2.7785990935825676e-8	6.514824797798814e-16	1.8004746794986184e-7	6.808451188024251e-23	1.469865422056876e-15	5.0708698331833626e-11	9.963168227984688e-11	1.4277975058555741e-9
27000000	0.004999881401205086	-1.2356611435436446e-17	1.714697219878548e-61	2.7785990935825676e-8	6.514824797798814e-16	1.8004746794986184e-7	6.808451188024251e-23	1.469865422056876e-15	5.0708698331833626e-11	9.963168227984688e-11	1.4277975058555741e-9
27100000	0.004999881401205086	-1.2356611435436446e-17	1.714697219878548e-61	2.7785990935825676e-8	6.514824797798814e-16	1.8004746794986184e-7	6.808451188024251e-23	1.469865422056876e-15	5.0708698331833626e-11	9.963168227984688e-11	1.4277975058555741e-9
27200000	0.004999881401205086	-1.2356611435436446e-17	1.714697219878548e-61	2.7785990935825676e-8	6.514824797798814e-16	1.8004746794986184e-7	6.808451188024251e-23	1.469865422056876e-15	5.0708698331833626e-11	9.963168227984688e-11	1.4277975058555741e-9
27300000	0.004999881401205086	-1.2356611435436446e-17	1.714697219878548e-61	2.7785990935825676e-8	6.514824797798814e-16	1.8004746794986184e-7	6.808451188024251e-23	1.469865422056876e-15	5.0708698331833626e-11	9.963168227984688e-11	1.4277975058555741e-9
27400000	0.004999881401205086	-1.2356611435436446e-17	1.714697219878548e-61	2.7785990935825676e-8	6.514824797798814e-16	1.8004746794986184e-7	6.808451188024251e-23	1.469865422056876e-15	5.0708698331833626e-11	9.963168227984688e-11	1.4277975058555741e-9
27500000	0.004999881401205086	-1.2356611435436446e-17	1.714697219878548e-61	2.7785990935825676e-8	6.514824797798814e-16	1.8004746794986184e-7	6.808451188024251e-23	1.469865422056876e-15	5.0708698331833626e-11	9.963168227984688e-11	1.4277975058555741e-9
27600000	0.004999881401205086	-1.2356611435436446e-17	1.714697219878548e-61	2.7785990935825676e-8	6.514824797798814e-16	1.8004746794986184e-7	6.808451188024251e-23	1.469865422056876e-15	5.0708698331833626e-11	9.963168227984688e-11	1.4277975058555741e-9
27700000	0.004999881401205086	-1.2356611435436446e-17	1.714697219878548e-61	2.7785990935825676e-8	6.514824797798814e-16	1.8004746794986184e-7	6.808451188024251e-23	1.469865422056876e-15	5.0708698331833626e-11	9.963168227984688e-11	1.4277975058555741e-9
27800000	0.004999881401205086	-1.2356611435436446e-17	1.714697219878548e-61	2.7785990935825676e-8	6.514824797798814e-16	1.8004746794986184e-7	6.808451188024251e-23	1.469865422056876e-15	5.0708698331833626e-11	9.963168227984688e-11	1.4277975058555741e-9
27900000	0.004999881401205086	-1.2356611435436446e-17	1.714697219878548e-61	2.7785990935825676e-8	6.514824797798814e-16	1.8004746794986184e-7	6.808451188024251e-23	1.469865422056876e-15	5.0708698331833626e-11	9.963168227984688e-11	1.4277975058555741e-9
28000000	0.004999881401205086	-1.2356611435436446e-17	1.714697219878548e-61	2.7785990935825676e-8	6.514824797798814e-16	1.8004746794986184e-7	6.808451188024251e-23	1.469865422056876e-15	5.0708698331833626e-11	9.963168227984688e-11	1.4277975058555741e-9
28100000	0.004999881401205086	-1.2356611435436446e-17	1.714697219878548e-61	2.7785990935825676e-8	6.514824797798814e-16	1.8004746794986184e-7	6.808451188024251e-23	1.469865422056876e-15	5.0708698331833626e-11	9.963168227984688e-11	1.4277975058555741e-9
28200000	0.004999881401205086	-1.2356611435436446e-17	1.714697219878548e-61	2.7785990935825676e-8	6.514824797798814e-16	1.8004746794986184e-7	6.808451188024251e-23	1.469865422056876e-15	5.0708698331833626e-11	9.963168227984688e-11	1.4277975058555741e-9
28300000	0.004999881401205086	-1.2356611435436446e-17	1.714697219878548e-61	2.7785990935825676e-8	6.514824797798814e-16	1.8004746794986184e-7	6.808451188024251e-23	1.469865422056876e-15	5.0708698331833626e-11	9.963168227984688e-11	1.4277975058555741e-9
28400000	0.004999881401205086	-1.2356611435436446e-17	1.714697219878548e-61	2.7785990935825676e-8	6.514824797798814e-16	1.8004746794986184e-7	6.808451188024251e-23	1.469865422056876e-15	5.0708698331833626e-11	9.963168227984688e-11	1.4277975058555741e-9
28500000	0.004999881401205086	-1.2356611435436446e-17	1.714697219878548e-61	2.7785990935825676e-8	6.514824797798814e-16	1.8004746794986184e-7	6.808451188024251e-23	1.469865422056876e-15	5.0708698331833626e-11	9.963168227984688e-11	1.4277975058555741e-9
28600000	0.004999881401205086	-1.2356611435436446e-17	1.714697219878548e-61	2.7785990935825676e-8	6.514824797798814e-16	1.8004746794986184e-7	6.808451188024251e-23	1.469865422056876e-15	5.0708698331833626e-11	9.963168227984688e-11	1.4277975058555741e-9
28700000	0.004999881401205086	-1.2356611435436446e-17	1.714697219878548e-61	2.7785990935825676e-8	6.514824797798814e-16	1.8004746794986184e-7	6.808451188024251e-23	1.469865422056876e-15	5.0708698331833626e-11	9.963168227984688e-11	1.4277975058555741e-9
28800000	0.004999881401205086	-1.2356611435436446e-17	1.714697219878548e-61	2.7785990935825676e-8	6.514824797798814e-16	1.8004746794986184e-7	6.808451188024251e-23	1.469865422056876e-15	5.0708698331833626e-11	9.963168227984688e-11	1.4277975058555741e-9
28900000	0.004999881401205086	-1.2356611435436446e-17	1.714697219878548e-61	2.7785990935825676e-8	6.514824797798814e-16	1.8004746794986184e-7	6.808451188024251e-23	1.469865422056876e-15	5.0708698331833626e-11	9.963168227984688e-11	1.4277975058555741e-9
29000000	0.004999881401205086	-1.2356611435436446e-17	1.714697219878548e-61	2.7785990935825676e-8	6.514824797798814e-16	1.8004746794986184e-7	6.808451188024251e-23	1.469865422056876e-15	5.0708698331833626e-11	9.963168227984688e-11	1.4277975058555741e-9
29100000	0.004999881401205086	-1.2356611435436446e-17	1.714697219878548e-61	2.7785990935825676e-8	6.514824797798814e-16	1.8004746794986184e-7	6.80845118802425e-23	1.469865422056876e-15	5.070869833183363e-11	9.963168227984688e-11	1.4277975058555741e-9
29200000	0.004999881401205086	-1.2356611435436446e-17	1.714697219878548e-61	2.7785990935825676e-8	6.514824797798814e-16	1.8004746794986184e-7	6.80845118802425e-23	1.469865422056876e-15	5.070869833183363e-11	9.963168227984688e-11	1.4277975058555741e-9
29300000	0.004999881401205086	-1.2356611435436446e-17	1.714697219878548e-61	2.7785990935825676e-8	6.514824797798814e-16	1.8004746794986184e-7	6.80845118802425e-23	1.469865422056876e-15	5.070869833183363e-11	9.963168227984688e-11	1.4277975058555741e-9
29400000	0.004999881401205086	-1.2356611435436446e-17	1.714697219878548e-61	2.7785990935825676e-8	6.514824797798814e-16	1.8004746794986184e-7	6.80845118802425e-23	1.469865422056876e-15	5.070869833183363e-11	9.963168227984688e-11	1.4277975058555741e-9
29500000	0.004999881401205086	-1.2356611435436446e-17	1.714697219878548e-61	2.7785990935825676e-8	6.514824797798814e-16	1.8004746794986184e-7	6.80845118802425e-23	1.469865422056876e-15	5.070869833183363e-11	9.963168227984688e-11	1.4277975058555741e-9
29600000	0.004999881401205086	-1.2356611435436446e-17	1.714697219878548e-61	2.7785990935825676e-8	6.514824797798814e-16	1.8004746794986184e-7	6.80845118802425e-23	1.469865422056876e-15	5.070869833183363e-11	9.963168227984688e-11	1.4277975058555741e-9
29700000	0.004999881401205086	-1.2356611435436446e-17	1.714697219878548e-61	2.7785990935825676e-8	6.514824797798814e-16	1.8004746794986184e-7	6.80845118802425e-23	1.469865422056876e-15	5.070869833183363e-11	9.963168227984688e-11	1.4277975058555741e-9
29800000	0.004999881401205086	-1.2356611435436446e-17	1.714697219878548e-61	2.7785990935825676e-8	6.514824797798814e-16	1.8004746794986184e-7	6.80845118802425e-23	1.469865422056876e-15	5.070869833183363e-11	9.963168227984688e-11	1.4277975058555741e-9
29900000	0.004999881401205086	-1.2356611435436446e-17	1.7146972198785482e-61	2.7785990935825676e-8	6.514824797798814e-16	1.8004746794986184e-7	6.808451188024249e-23	1.469865422056876e-15	5.070869833183363e-11	9.963168227984688e-11	1.4277975058555741e-9
30000000	0.004999881401205086	-1.2356611435436446e-17	1.7146972198785482e-61	2.7785990935825676e-8	6.514824797798814e-16	1.8004746794986184e-7	6.808451188024249e-23	1.469865422056876e-15	5.070869833183363e-11	9.963168227984688e-11	1.4277975058555741e-9
30100000	0.004999881401205086	-1.2356611435436446e-17	1.7146972198785482e-61	2.7785990935825676e-8	6.514824797798814e-16	1.8004746794986184e-7	6.808451188024249e-23	1.469865422056876e-15	5.070869833183363e-11	9.963168227984688e-11	1.4277975058555741e-9
30200000	0.004999881401205086	-1.2356611435436446e-17	1.7146972198785482e-61	2.7785990935825676e-8	6.514824797798814e-16	1.8004746794986184e-7	6.808451188024249e-23	1.469865422056876e-15	5.070869833183363e-11	9.963168227984688e-11	1.4277975058555741e-9
30300000	0.004999881401205086	-1.2356611435436446e-17	1.7146972198785482e-61	2.7785990935825676e-8	6.514824797798814e-16	1.8004746794986184e-7	6.808451188024249e-23	1.469865422056876e-15	5.070869833183363e-11	9.963168227984688e-11	1.4277975058555741e-9
30400000	0.004999881401205086	-1.2356611435436446e-17	1.7146972198785482e-61	2.7785990935825676e-8	6.514824797798814e-16	1.8004746794986184e-7	6.808451188024249e-23	1.469865422056876e-15	5.070869833183363e-11	9.963168227984688e-11	1.4277975058555741e-9
30500000	0.004999881401205086	-1.2356611435436446e-17	1.7146972198785482e-61	2.7785990935825676e-8	6.514824797798814e-16	1.8004746794986184e-7	6.808451188024249e-23	1.469865422056876e-15	5.070869833183363e-11	9.963168227984688e-11	1.4277975058555741e-9
30600000	0.004999881401205086	-1.2356611435436446e-17	1.7146972198785482e-61	2.7785990935825676e-8	6.514824797798814e-16	1.8004746794986184e-7	6.808451188024248e-23	1.469865422056876e-15	5.070869833183363e-11	9.963168227984687e-11	1.4277975058555741e-9
30700000	0.004999881401205086	-1.2356611435436446e-17	1.7146972198785482e-61	2.7785990935825676e-8	6.514824797798814e-16	1.8004746794986184e-7	6.808451188024248e-23	1.469865422056876e-15	5.070869833183363e-11	9.963168227984687e-11	1.4277975058555741e-9
30800000	0.004999881401205086	-1.2356611435436446e-17	1.7146972198785482e-61	2.7785990935825676e-8	6.514824797798814e-16	1.8004746794986184e-7	6.808451188024248e-23	1.469865422056876e-15	5.070869833183363e-11	9.963168227984687e-11	1.4277975058555741e-9
30900000	0.004999881401205086	-1.2356611435436446e-17	1.7146972198785482e-61	2.778599093582568e-8	6.514824797798814e-16	1.8004746794986184e-7	6.808451188024248e-23	1.469865422056876e-15	5.070869833183363e-11	9.963168227984687e-11	1.4277975058555741e-9
31000000	0.004999881401205086	-1.2356611435436446e-17	1.7146972198785482e-61	2.778599093582568e-8	6.514824797798814e-16	1.8004746794986184e-7	6.808451188024248e-23	1.469865422056876e-15	5.070869833183363e-11	9.963168227984687e-11	1.4277975058555741e-9
31100000	0.004999881401205086	-1.2356611435436446e-17	1.7146972198785482e-61	2.778599093582568e-8	6.514824797798814e-16	1.8004746794986184e-7	6.808451188024248e-23	1.469865422056876e-15	5.070869833183363e-11	9.963168227984687e-11	1.4277975058555741e-9
31200000	0.004999881401205086	-1.2356611435436446e-17	1.7146972198785482e-61	2.778599093582568e-8	6.514824797798814e-16	1.8004746794986184e-7	6.808451188024248e-23	1.469865422056876e-15	5.070869833183363e-11	9.963168227984687e-11	1.4277975058555741e-9
31300000	0.004999881401205086	-1.2356611435436446e-17	1.7146972198785482e-61	2.778599093582568e-8	6.514824797798814e-16	1.8004746794986184e-7	6.808451188024246e-23	1.469865422056876e-15	5.070869833183363e-11	9.963168227984687e-11	1.4277975058555741e-9
31400000	0.004999881401205086	-1.2356611435436446e-17	1.7146972198785482e-61	2.778599093582568e-8	6.514824797798814e-16	1.8004746794986184e-7	6.808451188024246e-23	1.469865422056876e-15	5.070869833183363e-11	9.963168227984687e-11	1.4277975058555741e-9
31500000	0.004999881401205086	-1.2356611435436446e-17	1.7146972198785482e-61	2.778599093582568e-8	6.514824797798814e-16	1.8004746794986184e-7	6.808451188024246e-23	1.469865422056876e-15	5.070869833183363e-11	9.963168227984687e-11	1.4277975058555741e-9
31600000	0.004999881401205086	-1.2356611435436446e-17	1.7146972198785482e-61	2.778599093582568e-8	6.514824797798814e-16	1.8004746794986184e-7	6.808451188024246e-23	1.469865422056876e-15	5.070869833183363e-11	9.963168227984687e-11	1.4277975058555741e-9
31700000	0.004999881401205086	-1.2356611435436446e-17	1.7146972198785482e-61	2.778599093582568e-8	6.514824797798814e-16	1.8004746794986184e-7	6.808451188024246e-23	1.469865422056876e-15	5.070869833183363e-11	9.963168227984687e-11	1.4277975058555741e-9
31800000	0.004999881401205086	-1.2356611435436446e-17	1.7146972198785482e-61	2.778599093582568e-8	6.514824797798814e-16	1.8004746794986184e-7	6.808451188024246e-23	1.469865422056876e-15	5.070869833183363e-11	9.963168227984687e-11	1.4277975058555741e-9
31900000	0.004999881401205086	-1.2356611435436446e-17	1.7146972198785482e-61	2.778599093582568e-8	6.514824797798814e-16	1.8004746794986184e-7	6.808451188024246e-23	1.469865422056876e-15	5.070869833183363e-11	9.963168227984687e-11	1.4277975058555741e-9
32000000	0.004999881401205086	-1.2356611435436446e-17	1.7146972198785482e-61	2.778599093582568e-8	6.514824797798814e-16	1.8004746794986184e-7	6.808451188024245e-23	1.469865422056876e-15	5.070869833183363e-11	9.963168227984687e-11	1.4277975058555741e-9
32100000	0.004999881401205086	-1.2356611435436446e-17	1.7146972198785482e-61	2.778599093582568e-8	6.514824797798814e-16	1.8004746794986184e-7	6.808451188024245e-23	1.469865422056876e-15	5.070869833183363e-11	9.963168227984687e-11	1.4277975058555741e-9
32200000	0.004999881401205086	-1.2356611435436446e-17	1.7146972198785482e-61	2.778599093582568e-8	6.514824797798814e-16	1.8004746794986184e-7	6.808451188024245e-23	1.469865422056876e-15	5.070869833183363e-11	9.963168227984687e-11	1.4277975058555741e-9
32300000	0.004999881401205086	-1.2356611435436446e-17	1.7146972198785482e-61	2.778599093582568e-8	6.514824797798814e-16	1.8004746794986184e-7	6.808451188024245e-23	1.469865422056876e-15	5.070869833183363e-11	9.963168227984687e-11	1.4277975058555741e-9
32400000	0.004999881401205086	-1.2356611435436446e-17	1.7146972198785482e-61	2.778599093582568e-8	6.514824797798814e-16	1.8004746794986184e-7	6.808451188024245e-23	1.469865422056876e-15	5.070869833183363e-11	9.963168227984687e-11	1.4277975058555741e-9
32500000	0.004999881401205086	-1.2356611435436446e-17	1.7146972198785482e-61	2.778599093582568e-8	6.514824797798814e-16	1.8004746794986184e-7	6.808451188024245e-23	1.469865422056876e-15	5.070869833183363e-11	9.963168227984687e-11	1.4277975058555741e-9
32600000	0.004999881401205086	-1.2356611435436446e-17	1.7146972198785482e-61	2.778599093582568e-8	6.514824797798814e-16	1.8004746794986184e-7	6.808451188024245e-23	1.469865422056876e-15	5.070869833183363e-11	9.963168227984687e-11	1.4277975058555741e-9
32700000	0.004999881401205086	-1.2356611435436446e-17	1.7146972198785482e-61	2.778599093582568e-8	6.514824797798814e-16	1.8004746794986184e-7	6.808451188024245e-23	1.469865422056876e-15	5.070869833183363e-11	9.963168227984687e-11	1.4277975058555741e-9
32800000	0.004999881401205086	-1.2356611435436446e-17	1.7146972198785482e-61	2.778599093582568e-8	6.514824797798814e-16	1.8004746794986184e-7	6.808451188024245e-23	1.469865422056876e-15	5.070869833183363e-11	9.963168227984687e-11	1.4277975058555741e-9
32900000	0.004999881401205086	-1.2356611435436446e-17	1.7146972198785482e-61	2.778599093582568e-8	6.514824797798814e-16	1.8004746794986184e-7	6.808451188024244e-23	1.469865422056876e-15	5.070869833183363e-11	9.963168227984687e-11	1.4277975058555741e-9
33000000	0.004999881401205086	-1.2356611435436446e-17	1.7146972198785482e-61	2.778599093582568e-8	6.514824797798814e-16	1.8004746794986184e-7	6.808451188024244e-23	1.469865422056876e-15	5.070869833183363e-11	9.963168227984687e-11	1.4277975058555741e-9
33100000	0.004999881401205086	-1.2356611435436446e-17	1.7146972198785482e-61	2.778599093582568e-8	6.514824797798814e-16	1.8004746794986184e-7	6.808451188024244e-23	1.469865422056876e-15	5.070869833183363e-11	9.963168227984687e-11	1.4277975058555741e-9
33200000	0.004999881401205086	-1.2356611435436446e-17	1.7146972198785482e-61	2.778599093582568e-8	6.514824797798814e-16	1.8004746794986184e-7	6.808451188024244e-23	1.469865422056876e-15	5.070869833183363e-11	9.963168227984687e-11	1.4277975058555741e-9
33300000	0.004999881401205086	-1.2356611435436446e-17	1.7146972198785482e-61	2.778599093582568e-8	6.514824797798814e-16	1.8004746794986184e-7	6.808451188024244e-23	1.469865422056876e-15	5.070869833183363e-11	9.963168227984687e-11	1.4277975058555741e-9
33400000	0.004999881401205086	-1.2356611435436446e-17	1.7146972198785482e-61	2.778599093582568e-8	6.514824797798814e-16	1.8004746794986184e-7	6.808451188024244e-23	1.469865422056876e-15	5.070869833183363e-11	9.963168227984687e-11	1.4277975058555741e-9
33500000	0.004999881401205086	-1.2356611435436446e-17	1.7146972198785482e-61	2.778599093582568e-8	6.514824797798814e-16	1.8004746794986184e-7	6.808451188024244e-23	1.469865422056876e-15	5.070869833183363e-11	9.963168227984687e-11	1.4277975058555741e-9
33600000	0.004999881401205086	-1.2356611435436446e-17	1.7146972198785482e-61	2.778599093582568e-8	6.514824797798814e-16	1.8004746794986184e-7	6.808451188024244e-23	1.469865422056876e-15	5.070869833183363e-11	9.963168227984687e-11	1.4277975058555741e-9
33700000	0.004999881401205086	-1.2356611435436446e-17	1.7146972198785482e-61	2.778599093582568e-8	6.514824797798814e-16	1.8004746794986184e-7	6.808451188024244e-23	1.469865422056876e-15	5.070869833183363e-11	9.963168227984687e-11	1.4277975058555741e-9
33800000	0.004999881401205086	-1.2356611435436446e-17	1.7146972198785482e-61	2.778599093582568e-8	6.514824797798814e-16	1.8004746794986184e-7	6.808451188024244e-23	1.469865422056876e-15	5.070869833183363e-11	9.963168227984687e-11	1.4277975058555741e-9
33900000	0.004999881401205086	-1.2356611435436446e-17	1.7146972198785482e-61	2.778599093582568e-8	6.514824797798814e-16	1.8004746794986184e-7	6.808451188024244e-23	1.469865422056876e-15	5.070869833183363e-11	9.963168227984687e-11	1.4277975058555741e-9
34000000	0.004999881401205086	-1.2356611435436446e-17	1.7146972198785482e-61	2.778599093582568e-8	6.514824797798814e-16	1.8004746794986184e-7	6.808451188024244e-23	1.469865422056876e-15	5.070869833183363e-11	9.963168227984687e-11	1.4277975058555741e-9
34100000	0.004999881401205086	-1.2356611435436446e-17	1.7146972198785482e-61	2.778599093582568e-8	6.514824797798814e-16	1.8004746794986184e-7	6.808451188024244e-23	1.469865422056876e-15	5.070869833183363e-11	9.963168227984687e-11	1.4277975058555741e-9
34200000	0.004999881401205086	-1.2356611435436446e-17	1.7146972198785482e-61	2.778599093582568e-8	6.514824797798814e-16	1.8004746794986184e-7	6.808451188024244e-23	1.469865422056876e-15	5.070869833183363e-11	9.963168227984687e-11	1.4277975058555741e-9
34300000	0.004999881401205086	-1.2356611435436446e-17	1.7146972198785482e-61	2.778599093582568e-8	6.514824797798814e-16	1.8004746794986184e-7	6.808451188024244e-23	1.469865422056876e-15	5.070869833183363e-11	9.963168227984687e-11	1.4277975058555741e-9
34400000	0.004999881401205086	-1.2356611435436446e-17	1.7146972198785482e-61	2.778599093582568e-8	6.514824797798814e-16	1.8004746794986184e-7	6.808451188024244e-23	1.469865422056876e-15	5.070869833183363e-11	9.963168227984687e-11	1.4277975058555741e-9
34500000	0.004999881401205086	-1.2356611435436446e-17	1.7146972198785482e-61	2.778599093582568e-8	6.514824797798814e-16	1.8004746794986184e-7	6.808451188024244e-23	1.469865422056876e-15	5.070869833183363e-11	9.963168227984687e-11	1.4277975058555741e-9
34600000	0.004999881401205086	-1.2356611435436446e-17	1.7146972198785482e-61	2.778599093582568e-8	6.514824797798814e-16	1.8004746794986184e-7	6.808451188024244e-23	1.469865422056876e-15	5.070869833183363e-11	9.963168227984687e-11	1.4277975058555741e-9
34700000	0.004999881401205086	-1.2356611435436446e-17	1.7146972198785482e-61	2.778599093582568e-8	6.514824797798814e-16	1.8004746794986184e-7	6.808451188024244e-23	1.469865422056876e-15	5.070869833183363e-11	9.963168227984687e-11	1.4277975058555741e-9
34800000	0.004999881401205086	-1.2356611435436446e-17	1.7146972198785482e-61	2.778599093582568e-8	6.514824797798814e-16	1.8004746794986184e-7	6.808451188024244e-23	1.469865422056876e-15	5.070869833183363e-11	9.963168227984687e-11	1.4277975058555741e-9
34900000	0.004999881401205086	-1.2356611435436446e-17	1.7146972198785482e-61	2.778599093582568e-8	6.514824797798814e-16	1.8004746794986184e-7	6.808451188024244e-23	1.469865422056876e-15	5.070869833183363e-11	9.963168227984687e-11	1.4277975058555741e-9
35000000	0.004999881401205086	-1.2356611435436446e-17	1.7146972198785482e-61	2.778599093582568e-8	6.514824797798814e-16	1.8004746794986184e-7	6.808451188024244e-23	1.469865422056876e-15	5.070869833183363e-11	9.963168227984687e-11	1.4277975058555741e-9
35100000	0.004999881401205086	-1.2356611435436446e-17	1.7146972198785482e-61	2.778599093582568e-8	6.514824797798814e-16	1.8004746794986184e-7	6.808451188024244e-23	1.469865422056876e-15	5.070869833183363e-11	9.963168227984687e-11	1.4277975058555741e-9
35200000	0.004999881401205086	-1.2356611435436446e-17	1.7146972198785482e-61	2.778599093582568e-8	6.514824797798814e-16	1.8004746794986184e-7	6.808451188024244e-23	1.469865422056876e-15	5.070869833183363e-11	9.963168227984687e-11	1.4277975058555741e-9
35300000	0.004999881401205086	-1.2356611435436446e-17	1.7146972198785482e-61	2.778599093582568e-8	6.514824797798814e-16	1.8004746794986184e-7	6.808451188024244e-23	1.469865422056876e-15	5.070869833183363e-11	9.963168227984687e-11	1.4277975058555741e-9
35400000	0.004999881401205086	-1.2356611435436446e-17	1.7146972198785482e-61	2.778599093582568e-8	6.514824797798814e-16	1.8004746794986184e-7	6.808451188024244e-23	1.469865422056876e-15	5.070869833183363e-11	9.963168227984687e-11	1.4277975058555741e-9
35500000	0.004999881401205086	-1.2356611435436446e-17	1.7146972198785482e-61	2.778599093582568e-8	6.514824797798814e-16	1.8004746794986184e-7	6.808451188024244e-23	1.469865422056876e-15	5.070869833183363e-11	9.963168227984687e-11	1.4277975058555741e-9
35600000	0.004999881401205086	-1.2356611435436446e-17	1.7146972198785482e-61	2.778599093582568e-8	6.514824797798814e-16	1.8004746794986184e-7	6.808451188024244e-23	1.469865422056876e-15	5.070869833183363e-11	9.963168227984687e-11	1.4277975058555741e-9
35700000	0.004999881401205086	-1.2356611435436446e-17	1.7146972198785482e-61	2.778599093582568e-8	6.514824797798814e-16	1.8004746794986184e-7	6.808451188024244e-23	1.469865422056876e-15	5.070869833183363e-11	9.963168227984687e-11	1.4277975058555741e-9
35800000	0.004999881401205086	-1.2356611435436446e-17	1.7146972198785482e-61	2.778599093582568e-8	6.514824797798814e-16	1.8004746794986184e-7	6.808451188024244e-23	1.469865422056876e-15	5.070869833183363e-11	9.963168227984687e-11	1.4277975058555741e-9
35900000	0.004999881401205086	-1.2356611435436446e-17	1.7146972198785482e-61	2.778599093582568e-8	6.514824797798814e-16	1.8004746794986184e-7	6.808451188024244e-23	1.469865422056876e-15	5.070869833183363e-11	9.963168227984687e-11	1.4277975058555741e-9
36000000	0.004999881401205086	-1.2356611435436446e-17	1.7146972198785482e-61	2.778599093582568e-8	6.514824797798814e-16	1.8004746794986184e-7	6.808451188024244e-23	1.469865422056876e-15	5.070869833183363e-11	9.963168227984687e-11	1.4277975058555741e-9
36100000	0.004999881401205086	-1.2356611435436446e-17	1.7146972198785482e-61	2.778599093582568e-8	6.514824797798814e-16	1.8004746794986184e-7	6.808451188024244e-23	1.469865422056876e-15	5.070869833183363e-11	9.963168227984687e-11	1.4277975058555741e-9
36200000	0.004999881401205086	-1.2356611435436446e-17	1.7146972198785482e-61	2.778599093582568e-8	6.514824797798814e-16	1.8004746794986184e-7	6.808451188024244e-23	1.469865422056876e-15	5.070869833183363e-11	9.963168227984687e-11	1.4277975058555741e-9
36300000	0.004999881401205086	-1.2356611435436446e-17	1.7146972198785482e-61	2.778599093582568e-8	6.514824797798814e-16	1.8004746794986184e-7	6.808451188024244e-23	1.469865422056876e-15	5.070869833183363e-11	9.963168227984687e-11	1.4277975058555741e-9
36400000	0.004999881401205086	-1.2356611435436446e-17	1.7146972198785482e-61	2.778599093582568e-8	6.514824797798814e-16	1.8004746794986184e-7	6.808451188024244e-23	1.469865422056876e-15	5.070869833183363e-11	9.963168227984687e-11	1.4277975058555741e-9
36500000	0.004999881401205086	-1.2356611435436446e-17	1.7146972198785482e-61	2.778599093582568e-8	6.514824797798814e-16	1.8004746794986184e-7	6.808451188024244e-23	1.469865422056876e-15	5.070869833183363e-11	9.963168227984687e-11	1.4277975058555741e-9
36600000	0.004999881401205086	-1.2356611435436446e-17	1.7146972198785482e-61	2.778599093582568e-8	6.514824797798814e-16	1.8004746794986184e-7	6.808451188024244e-23	1.469865422056876e-15	5.070869833183363e-11	9.963168227984687e-11	1.4277975058555741e-9
36700000	0.004999881401205086	-1.2356611435436446e-17	1.7146972198785482e-61	2.778599093582568e-8	6.514824797798814e-16	1.8004746794986184e-7	6.808451188024244e-23	1.469865422056876e-15	5.070869833183363e-11	9.963168227984687e-11	1.4277975058555741e-9
36800000	0.004999881401205086	-1.2356611435436446e-17	1.7146972198785482e-61	2.778599093582568e-8	6.514824797798814e-16	1.8004746794986184e-7	6.808451188024244e-23	1.469865422056876e-15	5.070869833183363e-11	9.963168227984687e-11	1.4277975058555741e-9
36900000	0.004999881401205086	-1.2356611435436446e-17	1.7146972198785482e-61	2.778599093582568e-8	6.514824797798814e-16	1.8004746794986184e-7	6.808451188024244e-23	1.469865422056876e-15	5.070869833183363e-11	9.963168227984687e-11	1.4277975058555741e-9
37000000	0.004999881401205086	-1.2356611435436446e-17	1.7146972198785482e-61	2.778599093582568e-8	6.514824797798814e-16	1.8004746794986184e-7	6.808451188024244e-23	1.469865422056876e-15	5.070869833183363e-11	9.963168227984687e-11	1.4277975058555741e-9
37100000	0.004999881401205086	-1.2356611435436446e-17	1.7146972198785482e-61	2.778599093582568e-8	6.514824797798814e-16	1.8004746794986184e-7	6.808451188024244e-23	1.469865422056876e-15	5.070869833183363e-11	9.963168227984687e-11	1.4277975058555741e-9
37200000	0.004999881401205086	-1.2356611435436446e-17	1.7146972198785482e-61	2.778599093582568e-8	6.514824797798814e-16	1.8004746794986184e-7	6.808451188024244e-23	1.469865422056876e-15	5.070869833183363e-11	9.963168227984687e-11	1.4277975058555741e-9
37300000	0.004999881401205086	-1.2356611435436446e-17	1.7146972198785482e-61	2.778599093582568e-8	6.514824797798814e-16	1.8004746794986184e-7	6.808451188024244e-23	1.469865422056876e-15	5.070869833183363e-11	9.963168227984687e-11	1.4277975058555741e-9
37400000	0.004999881401205086	-1.2356611435436446e-17	1.7146972198785482e-61	2.778599093582568e-8	6.514824797798814e-16	1.8004746794986184e-7	6.808451188024244e-23	1.469865422056876e-15	5.070869833183363e-11	9.963168227984687e-11	1.4277975058555741e-9
37500000	0.004999881401205086	-1.2356611435436446e-17	1.7146972198785482e-61	2.778599093582568e-8	6.514824797798814e-16	1.8004746794986184e-7	6.808451188024244e-23	1.469865422056876e-15	5.070869833183363e-11	9.963168227984687e-11	1.4277975058555741e-9
37600000	0.004999881401205086	-1.2356611435436446e-17	1.7146972198785482e-61	2.778599093582568e-8	6.514824797798814e-16	1.8004746794986184e-7	6.808451188024244e-23	1.469865422056876e-15	5.070869833183363e-11	9.963168227984687e-11	1.4277975058555741e-9
37700000	0.004999881401205086	-1.2356611435436446e-17	1.7146972198785482e-61	2.778599093582568e-8	6.514824797798814e-16	1.8004746794986184e-7	6.808451188024244e-23	1.469865422056876e-15	5.070869833183363e-11	9.963168227984687e-11	1.4277975058555741e-9
37800000	0.004999881401205086	-1.2356611435436446e-17	1.7146972198785482e-61	2.778599093582568e-8	6.514824797798814e-16	1.8004746794986184e-7	6.808451188024244e-23	1.469865422056876e-15	5.070869833183363e-11	9.963168227984687e-11	1.4277975058555741e-9
37900000	0.004999881401205086	-1.2356611435436446e-17	1.7146972198785482e-61	2.778599093582568e-8	6.514824797798814e-16	1.8004746794986184e-7	6.808451188024244e-23	1.469865422056876e-15	5.070869833183363e-11	9.963168227984687e-11	1.4277975058555741e-9
38000000	0.004999881401205086	-1.2356611435436446e-17	1.7146972198785482e-61	2.778599093582568e-8	6.514824797798814e-16	1.8004746794986184e-7	6.808451188024244e-23	1.469865422056876e-15	5.070869833183363e-11	9.963168227984687e-11	1.4277975058555741e-9
38100000	0.004999881401205086	-1.2356611435436446e-17	1.7146972198785482e-61	2.778599093582568e-8	6.514824797798814e-16	1.8004746794986184e-7	6.808451188024244e-23	1.469865422056876e-15	5.070869833183363e-11	9.963168227984687e-11	1.4277975058555741e-9
38200000	0.004999881401205086	-1.2356611435436446e-17	1.7146972198785482e-61	2.778599093582568e-8	6.514824797798814e-16	1.8004746794986184e-7	6.808451188024244e-23	1.469865422056876e-15	5.070869833183363e-11	9.963168227984687e-11	1.4277975058555741e-9
38300000	0.004999881401205086	-1.2356611435436446e-17	1.7146972198785482e-61	2.778599093582568e-8	6.514824797798814e-16	1.8004746794986184e-7	6.808451188024244e-23	1.469865422056876e-15	5.070869833183363e-11	9.963168227984687e-11	1.4277975058555741e-9
38400000	0.004999881401205086	-1.2356611435436446e-17	1.7146972198785482e-61	2.778599093582568e-8	6.514824797798814e-16	1.8004746794986184e-7	6.808451188024244e-23	1.469865422056876e-15	5.070869833183363e-11	9.963168227984687e-11	1.4277975058555741e-9
38500000	0.004999881401205086	-1.2356611435436446e-17	1.7146972198785482e-61	2.778599093582568e-8	6.514824797798814e-16	1.8004746794986184e-7	6.808451188024244e-23	1.469865422056876e-15	5.070869833183363e-11	9.963168227984687e-11	1.4277975058555741e-9
38600000	0.004999881401205086	-1.2356611435436446e-17	1.7146972198785482e-61	2.778599093582568e-8	6.514824797798814e-16	1.8004746794986184e-7	6.808451188024244e-23	1.469865422056876e-15	5.070869833183363e-11	9.963168227984687e-11	1.4277975058555741e-9
38700000	0.004999881401205086	-1.2356611435436446e-17	1.7146972198785482e-61	2.778599093582568e-8	6.514824797798814e-16	1.8004746794986184e-7	6.808451188024244e-23	1.469865422056876e-15	5.070869833183363e-11	9.963168227984687e-11	1.4277975058555741e-9
38800000	0.004999881401205086	-1.2356611435436446e-17	1.7146972198785482e-61	2.778599093582568e-8	6.514824797798814e-16	1.8004746794986187e-7	6.808451188024244e-23	1.469865422056876e-15	5.070869833183363e-11	9.963168227984687e-11	1.4277975058555741e-9
38900000	0.004999881401205086	-1.2356611435436446e-17	1.7146972198785482e-61	2.778599093582568e-8	6.514824797798814e-16	1.8004746794986187e-7	6.808451188024244e-23	1.469865422056876e-15	5.070869833183363e-11	9.963168227984687e-11	1.4277975058555741e-9
39000000	0.004999881401205086	-1.2356611435436446e-17	1.7146972198785482e-61	2.778599093582568e-8	6.514824797798814e-16	1.8004746794986187e-7	6.808451188024244e-23	1.469865422056876e-15	5.070869833183363e-11	9.963168227984687e-11	1.4277975058555741e-9
39100000	0.004999881401205086	-1.2356611435436446e-17	1.7146972198785482e-61	2.778599093582568e-8	6.514824797798814e-16	1.8004746794986187e-7	6.808451188024244e-23	1.469865422056876e-15	5.070869833183363e-11	9.963168227984687e-11	1.4277975058555741e-9
39200000	0.004999881401205086	-1.2356611435436446e-17	1.7146972198785482e-61	2.778599093582568e-8	6.514824797798814e-16	1.8004746794986187e-7	6.808451188024244e-23	1.469865422056876e-15	5.070869833183363e-11	9.963168227984687e-11	1.4277975058555741e-9
39300000	0.004999881401205086	-1.2356611435436446e-17	1.7146972198785482e-61	2.778599093582568e-8	6.514824797798814e-16	1.8004746794986187e-7	6.808451188024244e-23	1.469865422056876e-15	5.070869833183363e-11	9.963168227984687e-11	1.4277975058555741e-9
39400000	0.004999881401205086	-1.2356611435436446e-17	1.7146972198785482e-61	2.778599093582568e-8	6.514824797798814e-16	1.8004746794986187e-7	6.808451188024244e-23	1.469865422056876e-15	5.070869833183363e-11	9.963168227984687e-11	1.4277975058555741e-9
39500000	0.004999881401205086	-1.2356611435436446e-17	1.7146972198785482e-61	2.778599093582568e-8	6.514824797798814e-16	1.8004746794986187e-7	6.808451188024244e-23	1.469865422056876e-15	5.070869833183363e-11	9.963168227984687e-11	1.4277975058555741e-9
39600000	0.004999881401205086	-1.2356611435436446e-17	1.7146972198785482e-61	2.778599093582568e-8	6.514824797798814e-16	1.8004746794986187e-7	6.808451188024244e-23	1.469865422056876e-15	5.070869833183363e-11	9.963168227984687e-11	1.4277975058555741e-9
39700000	0.004999881401205086	-1.2356611435436446e-17	1.7146972198785482e-61	2.778599093582568e-8	6.514824797798814e-16	1.8004746794986187e-7	6.808451188024244e-23	1.469865422056876e-15	5.070869833183363e-11	9.963168227984687e-11	1.4277975058555741e-9
39800000	0.004999881401205086	-1.2356611435436446e-17	1.7146972198785482e-61	2.778599093582568e-8	6.514824797798814e-16	1.8004746794986187e-7	6.808451188024244e-23	1.469865422056876e-15	5.070869833183363e-11	9.963168227984687e-11	1.4277975058555741e-9
39900000	0.004999881401205086	-1.2356611435436446e-17	1.7146972198785482e-61	2.778599093582568e-8	6.514824797798814e-16	1.8004746794986187e-7	6.808451188024244e-23	1.469865422056876e-15	5.070869833183363e-11	9.963168227984687e-11	1.4277975058555741e-9
40000000	0.004999881401205086	-1.2356611435436446e-17	1.7146972198785482e-61	2.778599093582568e-8	6.514824797798814e-16	1.8004746794986187e-7	6.808451188024244e-23	1.469865422056876e-15	5.070869833183363e-11	9.963168227984687e-11	1.4277975058555741e-9
40100000	0.004999881401205086	-1.2356611435436446e-17	1.7146972198785482e-61	2.778599093582568e-8	6.514824797798814e-16	1.8004746794986187e-7	6.808451188024244e-23	1.469865422056876e-15	5.070869833183363e-11	9.963168227984687e-11	1.4277975058555741e-9
40200000	0.004999881401205086	-1.2356611435436446e-17	1.7146972198785482e-61	2.778599093582568e-8	6.514824797798814e-16	1.8004746794986187e-7	6.808451188024244e-23	1.469865422056876e-15	5.070869833183363e-11	9.963168227984687e-11	1.4277975058555741e-9
40300000	0.004999881401205086	-1.2356611435436446e-17	1.7146972198785482e-61	2.778599093582568e-8	6.514824797798814e-16	1.8004746794986187e-7	6.808451188024244e-23	1.469865422056876e-15	5.0708698331833626e-11	9.963168227984688e-11	1.4277975058555741e-9
40400000	0.004999881401205086	-1.2356611435436446e-17	1.7146972198785482e-61	2.7785990935825676e-8	6.514824797798814e-16	1.8004746794986187e-7	6.808451188024244e-23	1.469865422056876e-15	5.0708698331833626e-11	9.963168227984688e-11	1.4277975058555741e-9
40500000	0.004999881401205086	-1.2356611435436446e-17	1.7146972198785482e-61	2.7785990935825676e-8	6.514824797798814e-16	1.8004746794986187e-7	6.808451188024244e-23	1.469865422056876e-15	5.0708698331833626e-11	9.963168227984688e-11	1.4277975058555741e-9
40600000	0.004999881401205086	-1.2356611435436446e-17	1.7146972198785482e-61	2.7785990935825676e-8	6.514824797798814e-16	1.8004746794986187e-7	6.808451188024244e-23	1.469865422056876e-15	5.0708698331833626e-11	9.963168227984688e-11	1.4277975058555741e-9
40700000	0.004999881401205086	-1.2356611435436446e-17	1.7146972198785482e-61	2.7785990935825676e-8	6.514824797798814e-16	1.8004746794986187e-7	6.808451188024244e-23	1.469865422056876e-15	5.0708698331833626e-11	9.963168227984688e-11	1.4277975058555741e-9
40800000	0.004999881401205086	-1.2356611435436446e-17	1.7146972198785482e-61	2.7785990935825676e-8	6.514824797798814e-16	1.8004746794986187e-7	6.808451188024244e-23	1.469865422056876e-15	5.0708698331833626e-11	9.963168227984688e-11	1.4277975058555741e-9
40900000	0.004999881401205086	-1.2356611435436446e-17	1.7146972198785482e-61	2.7785990935825676e-8	6.514824797798814e-16	1.8004746794986187e-7	6.808451188024244e-23	1.469865422056876e-15	5.0708698331833626e-11	9.963168227984688e-11	1.4277975058555741e-9
41000000	0.004999881401205086	-1.2356611435436446e-17	1.7146972198785482e-61	2.7785990935825676e-8	6.514824797798814e-16	1.8004746794986187e-7	6.808451188024244e-23	1.469865422056876e-15	5.0708698331833626e-11	9.963168227984688e-11	1.4277975058555741e-9
41100000	0.004999881401205086	-1.2356611435436446e-17	1.7146972198785482e-61	2.7785990935825676e-8	6.514824797798814e-16	1.8004746794986187e-7	6.808451188024244e-23	1.469865422056876e-15	5.0708698331833626e-11	9.963168227984688e-11	1.4277975058555741e-9
41200000	0.004999881401205086	-1.2356611435436446e-17	1.714697219878548e-61	2.7785990935825676e-8	6.514824797798814e-16	1.8004746794986187e-7	6.808451188024244e-23	1.469865422056876e-15	5.0708698331833626e-11	9.963168227984688e-11	1.4277975058555741e-9
41300000	0.004999881401205086	-1.2356611435436446e-17	1.714697219878548e-61	2.7785990935825676e-8	6.514824797798814e-16	1.8004746794986187e-7	6.808451188024244e-23	1.469865422056876e-15	5.0708698331833626e-11	9.963168227984688e-11	1.4277975058555741e-9
41400000	0.004999881401205086	-1.2356611435436446e-17	1.714697219878548e-61	2.7785990935825676e-8	6.514824797798814e-16	1.8004746794986187e-7	6.808451188024244e-23	1.469865422056876e-15	5.0708698331833626e-11	9.963168227984688e-11	1.4277975058555741e-9
41500000	0.004999881401205086	-1.2356611435436446e-17	1.714697219878548e-61	2.7785990935825676e-8	6.514824797798814e-16	1.8004746794986187e-7	6.808451188024244e-23	1.469865422056876e-15	5.0708698331833626e-11	9.963168227984688e-11	1.4277975058555741e-9
41600000	0.004999881401205086	-1.2356611435436446e-17	1.714697219878548e-61	2.7785990935825676e-8	6.514824797798814e-16	1.8004746794986187e-7	6.808451188024244e-23	1.469865422056876e-15	5.0708698331833626e-11	9.963168227984688e-11	1.4277975058555741e-9
41700000	0.004999881401205086	-1.2356611435436446e-17	1.714697219878548e-61	2.7785990935825676e-8	6.514824797798814e-16	1.8004746794986187e-7	6.808451188024244e-23	1.469865422056876e-15	5.0708698331833626e-11	9.963168227984688e-11	1.4277975058555741e-9
41800000	0.004999881401205086	-1.2356611435436446e-17	1.714697219878548e-61	2.7785990935825676e-8	6.514824797798814e-16	1.8004746794986187e-7	6.808451188024244e-23	1.469865422056876e-15	5.0708698331833626e-11	9.963168227984688e-11	1.4277975058555741e-9
41900000	0.004999881401205086	-1.2356611435436446e-17	1.714697219878548e-61	2.7785990935825676e-8	6.514824797798814e-16	1.8004746794986187e-7	6.808451188024244e-23	1.469865422056876e-15	5.0708698331833626e-11	9.963168227984688e-11	1.4277975058555741e-9
42000000	0.004999881401205086	-1.2356611435436446e-17	1.714697219878548e-61	2.7785990935825676e-8	6.514824797798814e-16	1.8004746794986187e-7	6.808451188024244e-23	1.469865422056876e-15	5.0708698331833626e-11	9.963168227984688e-11	1.4277975058555741e-9
42100000	0.004999881401205086	-1.2356611435436446e-17	1.714697219878548e-61	2.7785990935825676e-8	6.514824797798814e-16	1.8004746794986187e-7	6.808451188024244e-23	1.469865422056876e-15	5.0708698331833626e-11	9.963168227984688e-11	1.4277975058555741e-9
42200000	0.004999881401205086	-1.2356611435436446e-17	1.714697219878548e-61	2.7785990935825676e-8	6.514824797798814e-16	1.8004746794986187e-7	6.808451188024244e-23	1.469865422056876e-15	5.0708698331833626e-11	9.963168227984688e-11	1.4277975058555741e-9
42300000	0.004999881401205086	-1.2356611435436446e-17	1.714697219878548e-61	2.7785990935825676e-8	6.514824797798814e-16	1.8004746794986187e-7	6.808451188024244e-23	1.469865422056876e-15	5.0708698331833626e-11	9.963168227984688e-11	1.4277975058555741e-9
42400000	0.004999881401205086	-1.2356611435436446e-17	1.714697219878548e-61	2.7785990935825676e-8	6.514824797798814e-16	1.8004746794986187e-7	6.808451188024244e-23	1.469865422056876e-15	5.0708698331833626e-11	9.963168227984688e-11	1.4277975058555741e-9
42500000	0.004999881401205086	-1.2356611435436446e-17	1.714697219878548e-61	2.7785990935825676e-8	6.514824797798814e-16	1.8004746794986187e-7	6.808451188024244e-23	1.469865422056876e-15	5.0708698331833626e-11	9.963168227984688e-11	1.4277975058555741e-9
42600000	0.004999881401205086	-1.2356611435436446e-17	1.714697219878548e-61	2.7785990935825676e-8	6.514824797798814e-16	1.8004746794986187e-7	6.808451188024244e-23	1.469865422056876e-15	5.0708698331833626e-11	9.963168227984688e-11	1.4277975058555741e-9
42700000	0.004999881401205086	-1.2356611435436446e-17	1.714697219878548e-61	2.7785990935825676e-8	6.514824797798814e-16	1.8004746794986187e-7	6.808451188024244e-23	1.469865422056876e-15	5.0708698331833626e-11	9.963168227984688e-11	1.4277975058555741e-9
42800000	0.004999881401205086	-1.2356611435436446e-17	1.714697219878548e-61	2.7785990935825676e-8	6.514824797798814e-16	1.8004746794986187e-7	6.808451188024244e-23	1.469865422056876e-15	5.0708698331833626e-11	9.963168227984688e-11	1.4277975058555741e-9
42900000	0.004999881401205086	-1.2356611435436446e-17	1.714697219878548e-61	2.7785990935825676e-8	6.514824797798814e-16	1.8004746794986187e-7	6.808451188024244e-23	1.469865422056876e-15	5.0708698331833626e-11	9.963168227984688e-11	1.4277975058555741e-9
43000000	0.004999881401205086	-1.2356611435436446e-17	1.714697219878548e-61	2.7785990935825676e-8	6.514824797798814e-16	1.8004746794986187e-7	6.808451188024244e-23	1.469865422056876e-15	5.0708698331833626e-11	9.963168227984688e-11	1.4277975058555741e-9
43100000	0.004999881401205086	-1.2356611435436446e-17	1.714697219878548e-61	2.7785990935825676e-8	6.514824797798814e-16	1.8004746794986187e-7	6.808451188024244e-23	1.469865422056876e-15	5.0708698331833626e-11	9.963168227984688e-11	1.4277975058555741e-9
43200000	0.004999881401205086	-1.2356611435436446e-17	1.714697219878548e-61	2.7785990935825676e-8	6.514824797798814e-16	1.8004746794986187e-7	6.808451188024244e-23	1.469865422056876e-15	5.0708698331833626e-11	9.963168227984688e-11	1.4277975058555741e-9
43300000	0.004999881401205086	-1.2356611435436446e-17	1.714697219878548e-61	2.7785990935825676e-8	6.514824797798814e-16	1.8004746794986187e-7	6.808451188024244e-23	1.469865422056876e-15	5.0708698331833626e-11	9.963168227984688e-11	1.4277975058555741e-9
43400000	0.004999881401205086	-1.2356611435436446e-17	1.714697219878548e-61	2.7785990935825676e-8	6.514824797798814e-16	1.8004746794986187e-7	6.808451188024244e-23	1.469865422056876e-15	5.0708698331833626e-11	9.963168227984688e-11	1.4277975058555741e-9
43500000	0.004999881401205086	-1.2356611435436446e-17	1.714697219878548e-61	2.7785990935825676e-8	6.514824797798814e-16	1.8004746794986187e-7	6.808451188024244e-23	1.469865422056876e-15	5.0708698331833626e-11	9.963168227984688e-11	1.4277975058555741e-9
43600000	0.004999881401205086	-1.2356611435436446e-17	1.714697219878548e-61	2.7785990935825676e-8	6.514824797798814e-16	1.8004746794986187e-7	6.808451188024244e-23	1.469865422056876e-15	5.0708698331833626e-11	9.963168227984688e-11	1.4277975058555741e-9
43700000	0.004999881401205086	-1.2356611435436446e-17	1.714697219878548e-61	2.7785990935825676e-8	6.514824797798814e-16	1.8004746794986187e-7	6.808451188024244e-23	1.469865422056876e-15	5.0708698331833626e-11	9.963168227984688e-11	1.4277975058555741e-9
43800000	0.004999881401205086	-1.2356611435436446e-17	1.714697219878548e-61	2.7785990935825676e-8	6.514824797798814e-16	1.8004746794986187e-7	6.808451188024244e-23	1.469865422056876e-15	5.0708698331833626e-11	9.963168227984688e-11	1.4277975058555741e-9
43900000	0.004999881401205086	-1.2356611435436446e-17	1.714697219878548e-61	2.7785990935825676e-8	6.514824797798814e-16	1.8004746794986187e-7	6.808451188024244e-23	1.469865422056876e-15	5.0708698331833626e-11	9.963168227984688e-11	1.4277975058555741e-9
44000000	0.004999881401205086	-1.2356611435436446e-17	1.714697219878548e-61	2.7785990935825676e-8	6.514824797798814e-16	1.8004746794986187e-7	6.808451188024244e-23	1.469865422056876e-15	5.0708698331833626e-11	9.963168227984688e-11	1.4277975058555741e-9
44100000	0.004999881401205086	-1.2356611435436446e-17	1.714697219878548e-61	2.7785990935825676e-8	6.514824797798814e-16	1.8004746794986187e-7	6.808451188024244e-23	1.469865422056876e-15	5.0708698331833626e-11	9.963168227984688e-11	1.4277975058555741e-9
44200000	0.004999881401205086	-1.2356611435436446e-17	1.714697219878548e-61	2.7785990935825676e-8	6.514824797798814e-16	1.8004746794986187e-7	6.808451188024244e-23	1.469865422056876e-15	5.0708698331833626e-11	9.963168227984688e-11	1.4277975058555741e-9
44300000	0.004999881401205086	-1.2356611435436446e-17	1.714697219878548e-61	2.7785990935825676e-8	6.514824797798814e-16	1.8004746794986187e-7	6.808451188024244e-23	1.469865422056876e-15	5.0708698331833626e-11	9.963168227984688e-11	1.4277975058555741e-9
44400000	0.004999881401205086	-1.2356611435436446e-17	1.714697219878548e-61	2.7785990935825676e-8	6.514824797798814e-16	1.8004746794986187e-7	6.808451188024244e-23	1.469865422056876e-15	5.0708698331833626e-11	9.963168227984688e-11	1.4277975058555741e-9
44500000	0.004999881401205086	-1.2356611435436446e-17	1.714697219878548e-61	2.7785990935825676e-8	6.514824797798814e-16	1.8004746794986187e-7	6.808451188024244e-23	1.469865422056876e-15	5.0708698331833626e-11	9.963168227984688e-11	1.4277975058555741e-9
44600000	0.004999881401205086	-1.2356611435436446e-17	1.714697219878548e-61	2.7785990935825676e-8	6.514824797798814e-16	1.8004746794986187e-7	6.808451188024244e-23	1.469865422056876e-15	5.0708698331833626e-11	9.963168227984688e-11	1.4277975058555741e-9
44700000	0.004999881401205086	-1.2356611435436446e-17	1.714697219878548e-61	2.7785990935825676e-8	6.514824797798814e-16	1.8004746794986187e-7	6.808451188024244e-23	1.469865422056876e-15	5.0708698331833626e-11	9.963168227984688e-11	1.4277975058555741e-9
44800000	0.004999881401205086	-1.2356611435436446e-17	1.714697219878548e-61	2.7785990935825676e-8	6.514824797798814e-16	1.8004746794986187e-7	6.808451188024244e-23	1.469865422056876e-15	5.0708698331833626e-11	9.963168227984688e-11	1.4277975058555741e-9
44900000	0.004999881401205086	-1.2356611435436446e-17	1.714697219878548e-61	2.7785990935825676e-8	6.514824797798814e-16	1.8004746794986187e-7	6.808451188024244e-23	1.469865422056876e-15	5.0708698331833626e-11	9.963168227984688e-11	1.4277975058555741e-9
45000000	0.004999881401205086	-1.2356611435436446e-17	1.714697219878548e-61	2.7785990935825676e-8	6.514824797798814e-16	1.8004746794986187e-7	6.808451188024244e-23	1.469865422056876e-15	5.0708698331833626e-11	9.963168227984688e-11	1.4277975058555741e-9
45100000	0.004999881401205086	-1.2356611435436446e-17	1.714697219878548e-61	2.7785990935825676e-8	6.514824797798814e-16	1.8004746794986187e-7	6.808451188024244e-23	1.469865422056876e-15	5.0708698331833626e-11	9.963168227984688e-11	1.4277975058555741e-9
45200000	0.004999881401205086	-1.2356611435436446e-17	1.714697219878548e-61	2.7785990935825676e-8	6.514824797798814e-16	1.8004746794986187e-7	6.808451188024244e-23	1.469865422056876e-15	5.0708698331833626e-11	9.963168227984688e-11	1.4277975058555741e-9
45300000	0.004999881401205086	-1.2356611435436446e-17	1.714697219878548e-61	2.7785990935825676e-8	6.514824797798814e-16	1.8004746794986187e-7	6.808451188024244e-23	1.469865422056876e-15	5.0708698331833626e-11	9.963168227984688e-11	1.4277975058555741e-9
45400000	0.004999881401205086	-1.2356611435436446e-17	1.714697219878548e-61	2.7785990935825676e-8	6.514824797798814e-16	1.8004746794986187e-7	6.808451188024244e-23	1.469865422056876e-15	5.0708698331833626e-11	9.963168227984688e-11	1.4277975058555741e-9
45500000	0.004999881401205086	-1.2356611435436446e-17	1.714697219878548e-61	2.7785990935825676e-8	6.514824797798814e-16	1.8004746794986187e-7	6.808451188024244e-23	1.469865422056876e-15	5.0708698331833626e-11	9.963168227984688e-11	1.4277975058555741e-9
45600000	0.004999881401205086	-1.2356611435436446e-17	1.714697219878548e-61	2.7785990935825676e-8	6.514824797798814e-16	1.8004746794986187e-7	6.808451188024244e-23	1.469865422056876e-15	5.0708698331833626e-11	9.963168227984688e-11	1.4277975058555741e-9
45700000	0.004999881401205086	-1.2356611435436446e-17	1.714697219878548e-61	2.7785990935825676e-8	6.514824797798814e-16	1.8004746794986187e-7	6.808451188024244e-23	1.469865422056876e-15	5.0708698331833626e-11	9.963168227984688e-11	1.4277975058555741e-9
45800000	0.004999881401205086	-1.2356611435436446e-17	1.714697219878548e-61	2.7785990935825676e-8	6.514824797798814e-16	1.8004746794986187e-7	6.808451188024244e-23	1.469865422056876e-15	5.0708698331833626e-11	9.963168227984688e-11	1.4277975058555741e-9
45900000	0.004999881401205086	-1.2356611435436446e-17	1.714697219878548e-61	2.7785990935825676e-8	6.514824797798814e-16	1.8004746794986187e-7	6.808451188024244e-23	1.469865422056876e-15	5.0708698331833626e-11	9.963168227984688e-11	1.4277975058555741e-9
46000000	0.004999881401205086	-1.2356611435436446e-17	1.714697219878548e-61	2.7785990935825676e-8	6.514824797798814e-16	1.8004746794986187e-7	6.808451188024244e-23	1.469865422056876e-15	5.0708698331833626e-11	9.963168227984688e-11	1.4277975058555741e-9
46100000	0.004999881401205086	-1.2356611435436446e-17	1.714697219878548e-61	2.7785990935825676e-8	6.514824797798814e-16	1.8004746794986187e-7	6.808451188024244e-23	1.469865422056876e-15	5.0708698331833626e-11	9.963168227984688e-11	1.4277975058555741e-9
46200000	0.004999881401205086	-1.2356611435436446e-17	1.714697219878548e-61	2.7785990935825676e-8	6.514824797798814e-16	1.8004746794986187e-7	6.808451188024244e-23	1.469865422056876e-15	5.0708698331833626e-11	9.963168227984688e-11	1.4277975058555741e-9
46300000	0.004999881401205086	-1.2356611435436446e-17	1.714697219878548e-61	2.7785990935825676e-8	6.514824797798814e-16	1.8004746794986187e-7	6.808451188024244e-23	1.469865422056876e-15	5.0708698331833626e-11	9.963168227984688e-11	1.4277975058555741e-9
46400000	0.004999881401205086	-1.2356611435436446e-17	1.714697219878548e-61	2.7785990935825676e-8	6.514824797798814e-16	1.8004746794986187e-7	6.808451188024244e-23	1.469865422056876e-15	5.0708698331833626e-11	9.963168227984688e-11	1.4277975058555741e-9
46500000	0.004999881401205086	-1.2356611435436446e-17	1.714697219878548e-61	2.7785990935825676e-8	6.514824797798814e-16	1.8004746794986187e-7	6.808451188024244e-23	1.469865422056876e-15	5.0708698331833626e-11	9.963168227984688e-11	1.4277975058555741e-9
46600000	0.004999881401205086	-1.2356611435436446e-17	1.714697219878548e-61	2.7785990935825676e-8	6.514824797798814e-16	1.8004746794986187e-7	6.808451188024244e-23	1.469865422056876e-15	5.0708698331833626e-11	9.963168227984688e-11	1.4277975058555741e-9
46700000	0.004999881401205086	-1.2356611435436446e-17	1.714697219878548e-61	2.7785990935825676e-8	6.514824797798814e-16	1.8004746794986187e-7	6.808451188024244e-23	1.469865422056876e-15	5.0708698331833626e-11	9.963168227984688e-11	1.4277975058555741e-9
46800000	0.004999881401205086	-1.2356611435436446e-17	1.714697219878548e-61	2.7785990935825676e-8	6.514824797798814e-16	1.8004746794986187e-7	6.808451188024244e-23	1.469865422056876e-15	5.0708698331833626e-11	9.963168227984688e-11	1.4277975058555741e-9
46900000	0.004999881401205086	-1.2356611435436446e-17	1.714697219878548e-61	2.7785990935825676e-8	6.514824797798814e-16	1.8004746794986187e-7	6.808451188024244e-23	1.469865422056876e-15	5.0708698331833626e-11	9.963168227984688e-11	1.4277975058555741e-9
47000000	0.004999881401205086	-1.2356611435436446e-17	1.714697219878548e-61	2.7785990935825676e-8	6.514824797798814e-16	1.8004746794986187e-7	6.808451188024244e-23	1.469865422056876e-15	5.0708698331833626e-11	9.963168227984688e-11	1.4277975058555741e-9
47100000	0.004999881401205086	-1.2356611435436446e-17	1.714697219878548e-61	2.7785990935825676e-8	6.514824797798814e-16	1.8004746794986187e-7	6.808451188024244e-23	1.469865422056876e-15	5.0708698331833626e-11	9.963168227984688e-11	1.4277975058555741e-9
47200000	0.004999881401205086	-1.2356611435436446e-17	1.714697219878548e-61	2.7785990935825676e-8	6.514824797798814e-16	1.8004746794986187e-7	6.808451188024244e-23	1.469865422056876e-15	5.0708698331833626e-11	9.963168227984688e-11	1.4277975058555741e-9
47300000	0.004999881401205086	-1.2356611435436446e-17	1.714697219878548e-61	2.7785990935825676e-8	6.514824797798814e-16	1.8004746794986187e-7	6.808451188024244e-23	1.469865422056876e-15	5.0708698331833626e-11	9.963168227984688e-11	1.4277975058555741e-9
47400000	0.004999881401205086	-1.2356611435436446e-17	1.714697219878548e-61	2.7785990935825676e-8	6.514824797798814e-16	1.8004746794986187e-7	6.808451188024244e-23	1.469865422056876e-15	5.0708698331833626e-11	9.963168227984688e-11	1.4277975058555741e-9
47500000	0.004999881401205086	-1.2356611435436446e-17	1.714697219878548e-61	2.7785990935825676e-8	6.514824797798814e-16	1.8004746794986187e-7	6.808451188024244e-23	1.469865422056876e-15	5.0708698331833626e-11	9.963168227984688e-11	1.4277975058555741e-9
47600000	0.004999881401205086	-1.2356611435436446e-17	1.714697219878548e-61	2.7785990935825676e-8	6.514824797798814e-16	1.8004746794986187e-7	6.808451188024244e-23	1.469865422056876e-15	5.0708698331833626e-11	9.963168227984688e-11	1.4277975058555741e-9
47700000	0.004999881401205086	-1.2356611435436446e-17	1.714697219878548e-61	2.7785990935825676e-8	6.514824797798814e-16	1.8004746794986187e-7	6.808451188024244e-23	1.469865422056876e-15	5.0708698331833626e-11	9.963168227984688e-11	1.4277975058555741e-9
47800000	0.004999881401205086	-1.2356611435436446e-17	1.714697219878548e-61	2.7785990935825676e-8	6.514824797798814e-16	1.8004746794986187e-7	6.808451188024244e-23	1.469865422056876e-15	5.0708698331833626e-11	9.963168227984688e-11	1.4277975058555741e-9
47900000	0.004999881401205086	-1.2356611435436446e-17	1.714697219878548e-61	2.7785990935825676e-8	6.514824797798814e-16	1.8004746794986187e-7	6.808451188024244e-23	1.469865422056876e-15	5.0708698331833626e-11	9.963168227984688e-11	1.4277975058555741e-9
48000000	0.004999881401205086	-1.2356611435436446e-17	1.714697219878548e-61	2.7785990935825676e-8	6.514824797798814e-16	1.8004746794986187e-7	6.808451188024244e-23	1.469865422056876e-15	5.0708698331833626e-11	9.963168227984688e-11	1.4277975058555741e-9
48100000	0.004999881401205086	-1.2356611435436446e-17	1.714697219878548e-61	2.7785990935825676e-8	6.514824797798814e-16	1.8004746794986187e-7	6.808451188024244e-23	1.469865422056876e-15	5.0708698331833626e-11	9.963168227984688e-11	1.4277975058555741e-9
48200000	0.004999881401205086	-1.2356611435436446e-17	1.714697219878548e-61	2.7785990935825676e-8	6.514824797798814e-16	1.8004746794986187e-7	6.808451188024244e-23	1.469865422056876e-15	5.0708698331833626e-11	9.963168227984688e-11	1.4277975058555741e-9
48300000	0.004999881401205086	-1.2356611435436446e-17	1.714697219878548e-61	2.7785990935825676e-8	6.514824797798814e-16	1.8004746794986187e-7	6.808451188024244e-23	1.469865422056876e-15	5.0708698331833626e-11	9.963168227984688e-11	1.4277975058555741e-9
48400000	0.004999881401205086	-1.2356611435436446e-17	1.714697219878548e-61	2.7785990935825676e-8	6.514824797798814e-16	1.8004746794986187e-7	6.808451188024244e-23	1.469865422056876e-15	5.0708698331833626e-11	9.963168227984688e-11	1.4277975058555741e-9
48500000	0.004999881401205086	-1.2356611435436446e-17	1.714697219878548e-61	2.7785990935825676e-8	6.514824797798814e-16	1.8004746794986187e-7	6.808451188024244e-23	1.469865422056876e-15	5.0708698331833626e-11	9.963168227984688e-11	1.4277975058555741e-9
48600000	0.004999881401205086	-1.2356611435436446e-17	1.714697219878548e-61	2.7785990935825676e-8	6.514824797798814e-16	1.8004746794986187e-7	6.808451188024244e-23	1.469865422056876e-15	5.0708698331833626e-11	9.963168227984688e-11	1.4277975058555741e-9
48700000	0.004999881401205086	-1.2356611435436446e-17	1.714697219878548e-61	2.7785990935825676e-8	6.514824797798814e-16	1.8004746794986187e-7	6.808451188024244e-23	1.469865422056876e-15	5.0708698331833626e-11	9.963168227984688e-11	1.4277975058555741e-9
48800000	0.004999881401205086	-1.2356611435436446e-17	1.714697219878548e-61	2.7785990935825676e-8	6.514824797798814e-16	1.8004746794986187e-7	6.808451188024244e-23	1.469865422056876e-15	5.0708698331833626e-11	9.963168227984688e-11	1.4277975058555741e-9
48900000	0.004999881401205086	-1.2356611435436446e-17	1.714697219878548e-61	2.7785990935825676e-8	6.514824797798814e-16	1.8004746794986187e-7	6.808451188024244e-23	1.469865422056876e-15	5.0708698331833626e-11	9.963168227984688e-11	1.4277975058555741e-9
49000000	0.004999881401205086	-1.2356611435436446e-17	1.714697219878548e-61	2.7785990935825676e-8	6.514824797798814e-16	1.8004746794986187e-7	6.808451188024244e-23	1.469865422056876e-15	5.0708698331833626e-11	9.963168227984688e-11	1.4277975058555741e-9
49100000	0.004999881401205086	-1.2356611435436446e-17	1.714697219878548e-61	2.7785990935825676e-8	6.514824797798814e-16	1.8004746794986187e-7	6.808451188024244e-23	1.469865422056876e-15	5.0708698331833626e-11	9.963168227984688e-11	1.4277975058555741e-9
49200000	0.004999881401205086	-1.2356611435436446e-17	1.714697219878548e-61	2.7785990935825676e-8	6.514824797798814e-16	1.8004746794986187e-7	6.808451188024244e-23	1.469865422056876e-15	5.0708698331833626e-11	9.963168227984688e-11	1.4277975058555741e-9
49300000	0.004999881401205086	-1.2356611435436446e-17	1.714697219878548e-61	2.7785990935825676e-8	6.514824797798814e-16	1.8004746794986187e-7	6.808451188024244e-23	1.469865422056876e-15	5.0708698331833626e-11	9.963168227984688e-11	1.4277975058555741e-9
49400000	0.004999881401205086	-1.2356611435436446e-17	1.714697219878548e-61	2.7785990935825676e-8	6.514824797798814e-16	1.8004746794986187e-7	6.808451188024244e-23	1.469865422056876e-15	5.0708698331833626e-11	9.963168227984688e-11	1.4277975058555741e-9
49500000	0.004999881401205086	-1.2356611435436446e-17	1.714697219878548e-61	2.7785990935825676e-8	6.514824797798814e-16	1.8004746794986187e-7	6.808451188024244e-23	1.469865422056876e-15	5.0708698331833626e-11	9.963168227984688e-11	1.4277975058555741e-9
49600000	0.004999881401205086	-1.2356611435436446e-17	1.714697219878548e-61	2.7785990935825676e-8	6.514824797798814e-16	1.8004746794986187e-7	6.808451188024244e-23	1.469865422056876e-15	5.0708698331833626e-11	9.963168227984688e-11	1.4277975058555741e-9
49700000	0.004999881401205086	-1.2356611435436446e-17	1.714697219878548e-61	2.7785990935825676e-8	6.514824797798814e-16	1.8004746794986187e-7	6.808451188024244e-23	1.469865422056876e-15	5.0708698331833626e-11	9.963168227984688e-11	1.4277975058555741e-9
49800000	0.004999881401205086	-1.2356611435436446e-17	1.714697219878548e-61	2.7785990935825676e-8	6.514824797798814e-16	1.8004746794986187e-7	6.808451188024244e-23	1.469865422056876e-15	5.0708698331833626e-11	9.963168227984688e-11	1.4277975058555741e-9
49900000	0.004999881401205086	-1.2356611435436446e-17	1.714697219878548e-61	2.7785990935825676e-8	6.514824797798814e-16	1.8004746794986187e-7	6.808451188024244e-23	1.469865422056876e-15	5.0708698331833626e-11	9.963168227984688e-11	1.4277975058555741e-9
50000000	0.004999881401205086	-1.2356611435436446e-17	1.714697219878548e-61	2.7785990935825676e-8	6.514824797798814e-16	1.8004746794986187e-7	6.808451188024244e-23	1.469865422056876e-15	5.0708698331833626e-11	9.963168227984688e-11	1.4277975058555741e-9
50100000	0.004999881401205086	-1.2356611435436446e-17	1.714697219878548e-61	2.7785990935825676e-8	6.514824797798814e-16	1.8004746794986187e-7	6.808451188024244e-23	1.469865422056876e-15	5.0708698331833626e-11	9.963168227984688e-11	1.4277975058555741e-9
50200000	0.004999881401205086	-1.2356611435436446e-17	1.714697219878548e-61	2.7785990935825676e-8	6.514824797798814e-16	1.8004746794986187e-7	6.808451188024244e-23	1.469865422056876e-15	5.0708698331833626e-11	9.963168227984688e-11	1.4277975058555741e-9
50300000	0.004999881401205086	-1.2356611435436446e-17	1.714697219878548e-61	2.7785990935825676e-8	6.514824797798814e-16	1.8004746794986187e-7	6.808451188024244e-23	1.469865422056876e-15	5.0708698331833626e-11	9.963168227984688e-11	1.4277975058555741e-9
50400000	0.004999881401205086	-1.2356611435436446e-17	1.714697219878548e-61	2.7785990935825676e-8	6.514824797798814e-16	1.8004746794986187e-7	6.808451188024244e-23	1.469865422056876e-15	5.0708698331833626e-11	9.963168227984688e-11	1.4277975058555741e-9
50500000	0.004999881401205086	-1.2356611435436446e-17	1.714697219878548e-61	2.7785990935825676e-8	6.514824797798814e-16	1.8004746794986187e-7	6.808451188024244e-23	1.469865422056876e-15	5.0708698331833626e-11	9.963168227984688e-11	1.4277975058555741e-9
50600000	0.004999881401205086	-1.2356611435436446e-17	1.714697219878548e-61	2.7785990935825676e-8	6.514824797798814e-16	1.8004746794986187e-7	6.808451188024244e-23	1.469865422056876e-15	5.070869833183363e-11	9.963168227984688e-11	1.4277975058555741e-9
50700000	0.004999881401205086	-1.2356611435436446e-17	1.714697219878548e-61	2.7785990935825676e-8	6.514824797798814e-16	1.8004746794986187e-7	6.808451188024244e-23	1.469865422056876e-15	5.070869833183363e-11	9.963168227984688e-11	1.4277975058555741e-9
50800000	0.004999881401205086	-1.2356611435436446e-17	1.714697219878548e-61	2.7785990935825676e-8	6.514824797798814e-16	1.8004746794986187e-7	6.808451188024244e-23	1.469865422056876e-15	5.070869833183363e-11	9.963168227984688e-11	1.4277975058555741e-9
50900000	0.004999881401205086	-1.2356611435436446e-17	1.714697219878548e-61	2.7785990935825676e-8	6.514824797798814e-16	1.8004746794986187e-7	6.808451188024244e-23	1.469865422056876e-15	5.070869833183363e-11	9.963168227984688e-11	1.4277975058555741e-9
51000000	0.004999881401205086	-1.2356611435436446e-17	1.714697219878548e-61	2.7785990935825676e-8	6.514824797798814e-16	1.8004746794986187e-7	6.808451188024244e-23	1.469865422056876e-15	5.070869833183363e-11	9.963168227984688e-11	1.4277975058555741e-9
51100000	0.004999881401205086	-1.2356611435436446e-17	1.714697219878548e-61	2.7785990935825676e-8	6.514824797798814e-16	1.8004746794986187e-7	6.808451188024244e-23	1.469865422056876e-15	5.070869833183363e-11	9.963168227984688e-11	1.4277975058555741e-9
51200000	0.004999881401205086	-1.2356611435436446e-17	1.714697219878548e-61	2.7785990935825676e-8	6.514824797798814e-16	1.8004746794986187e-7	6.808451188024244e-23	1.469865422056876e-15	5.070869833183363e-11	9.963168227984688e-11	1.4277975058555741e-9
51300000	0.004999881401205086	-1.2356611435436446e-17	1.714697219878548e-61	2.7785990935825676e-8	6.514824797798814e-16	1.8004746794986187e-7	6.808451188024244e-23	1.469865422056876e-15	5.070869833183363e-11	9.963168227984688e-11	1.4277975058555741e-9
51400000	0.004999881401205086	-1.2356611435436446e-17	1.7146972198785482e-61	2.7785990935825676e-8	6.514824797798814e-16	1.8004746794986187e-7	6.808451188024244e-23	1.469865422056876e-15	5.070869833183363e-11	9.963168227984688e-11	1.4277975058555741e-9
51500000	0.004999881401205086	-1.2356611435436446e-17	1.7146972198785482e-61	2.7785990935825676e-8	6.514824797798814e-16	1.8004746794986187e-7	6.808451188024244e-23	1.469865422056876e-15	5.070869833183363e-11	9.963168227984688e-11	1.4277975058555741e-9
51600000	0.004999881401205086	-1.2356611435436446e-17	1.7146972198785482e-61	2.7785990935825676e-8	6.514824797798814e-16	1.8004746794986187e-7	6.808451188024244e-23	1.469865422056876e-15	5.070869833183363e-11	9.963168227984688e-11	1.4277975058555741e-9
51700000	0.004999881401205086	-1.2356611435436446e-17	1.7146972198785482e-61	2.7785990935825676e-8	6.514824797798814e-16	1.8004746794986187e-7	6.808451188024244e-23	1.469865422056876e-15	5.070869833183363e-11	9.963168227984688e-11	1.4277975058555741e-9
51800000	0.004999881401205086	-1.2356611435436446e-17	1.7146972198785482e-61	2.7785990935825676e-8	6.514824797798814e-16	1.8004746794986187e-7	6.808451188024244e-23	1.469865422056876e-15	5.070869833183363e-11	9.963168227984688e-11	1.4277975058555741e-9
51900000	0.004999881401205086	-1.2356611435436446e-17	1.7146972198785482e-61	2.7785990935825676e-8	6.514824797798814e-16	1.8004746794986187e-7	6.808451188024244e-23	1.469865422056876e-15	5.070869833183363e-11	9.963168227984688e-11	1.4277975058555741e-9
52000000	0.004999881401205086	-1.2356611435436446e-17	1.7146972198785482e-61	2.7785990935825676e-8	6.514824797798814e-16	1.8004746794986187e-7	6.808451188024244e-23	1.469865422056876e-15	5.070869833183363e-11	9.963168227984688e-11	1.4277975058555741e-9
52100000	0.004999881401205086	-1.2356611435436446e-17	1.7146972198785482e-61	2.7785990935825676e-8	6.514824797798814e-16	1.8004746794986187e-7	6.808451188024244e-23	1.469865422056876e-15	5.070869833183363e-11	9.963168227984688e-11	1.4277975058555741e-9
52200000	0.004999881401205086	-1.2356611435436446e-17	1.7146972198785482e-61	2.7785990935825676e-8	6.514824797798814e-16	1.8004746794986187e-7	6.808451188024244e-23	1.469865422056876e-15	5.070869833183363e-11	9.963168227984688e-11	1.4277975058555741e-9
52300000	0.004999881401205086	-1.2356611435436446e-17	1.7146972198785482e-61	2.7785990935825676e-8	6.514824797798814e-16	1.8004746794986187e-7	6.808451188024244e-23	1.469865422056876e-15	5.070869833183363e-11	9.963168227984688e-11	1.4277975058555741e-9
52400000	0.004999881401205086	-1.2356611435436446e-17	1.7146972198785482e-61	2.7785990935825676e-8	6.514824797798814e-16	1.8004746794986187e-7	6.808451188024244e-23	1.469865422056876e-15	5.070869833183363e-11	9.963168227984688e-11	1.4277975058555741e-9
52500000	0.004999881401205086	-1.2356611435436446e-17	1.7146972198785482e-61	2.7785990935825676e-8	6.514824797798814e-16	1.8004746794986187e-7	6.808451188024244e-23	1.469865422056876e-15	5.070869833183363e-11	9.963168227984688e-11	1.4277975058555741e-9
52600000	0.004999881401205086	-1.2356611435436446e-17	1.7146972198785482e-61	2.7785990935825676e-8	6.514824797798814e-16	1.8004746794986187e-7	6.808451188024244e-23	1.469865422056876e-15	5.070869833183363e-11	9.963168227984688e-11	1.4277975058555741e-9
52700000	0.004999881401205086	-1.2356611435436446e-17	1.7146972198785482e-61	2.7785990935825676e-8	6.514824797798814e-16	1.8004746794986187e-7	6.808451188024244e-23	1.469865422056876e-15	5.070869833183363e-11	9.963168227984688e-11	1.4277975058555741e-9
52800000	0.004999881401205086	-1.2356611435436446e-17	1.7146972198785482e-61	2.7785990935825676e-8	6.514824797798814e-16	1.8004746794986187e-7	6.808451188024244e-23	1.469865422056876e-15	5.070869833183363e-11	9.963168227984688e-11	1.4277975058555741e-9
52900000	0.004999881401205086	-1.2356611435436446e-17	1.7146972198785482e-61	2.7785990935825676e-8	6.514824797798814e-16	1.8004746794986187e-7	6.808451188024244e-23	1.469865422056876e-15	5.070869833183363e-11	9.963168227984688e-11	1.4277975058555741e-9
53000000	0.004999881401205086	-1.2356611435436446e-17	1.7146972198785482e-61	2.7785990935825676e-8	6.514824797798814e-16	1.8004746794986187e-7	6.808451188024244e-23	1.469865422056876e-15	5.070869833183363e-11	9.963168227984688e-11	1.4277975058555741e-9
53100000	0.004999881401205086	-1.2356611435436446e-17	1.7146972198785482e-61	2.7785990935825676e-8	6.514824797798814e-16	1.8004746794986187e-7	6.808451188024244e-23	1.469865422056876e-15	5.070869833183363e-11	9.963168227984688e-11	1.4277975058555741e-9
53200000	0.004999881401205086	-1.2356611435436446e-17	1.7146972198785482e-61	2.7785990935825676e-8	6.514824797798814e-16	1.8004746794986187e-7	6.808451188024244e-23	1.469865422056876e-15	5.070869833183363e-11	9.963168227984688e-11	1.4277975058555741e-9
53300000	0.004999881401205086	-1.2356611435436446e-17	1.7146972198785482e-61	2.7785990935825676e-8	6.514824797798814e-16	1.8004746794986187e-7	6.808451188024244e-23	1.469865422056876e-15	5.070869833183363e-11	9.963168227984688e-11	1.4277975058555741e-9
53400000	0.004999881401205086	-1.2356611435436446e-17	1.7146972198785482e-61	2.7785990935825676e-8	6.514824797798814e-16	1.8004746794986187e-7	6.808451188024244e-23	1.469865422056876e-15	5.070869833183363e-11	9.963168227984688e-11	1.4277975058555741e-9
53500000	0.004999881401205086	-1.2356611435436446e-17	1.7146972198785482e-61	2.7785990935825676e-8	6.514824797798814e-16	1.8004746794986187e-7	6.808451188024244e-23	1.469865422056876e-15	5.070869833183363e-11	9.963168227984688e-11	1.4277975058555741e-9
53600000	0.004999881401205086	-1.2356611435436446e-17	1.7146972198785482e-61	2.7785990935825676e-8	6.514824797798814e-16	1.8004746794986187e-7	6.808451188024244e-23	1.469865422056876e-15	5.070869833183363e-11	9.963168227984688e-11	1.4277975058555741e-9
53700000	0.004999881401205086	-1.2356611435436446e-17	1.7146972198785482e-61	2.7785990935825676e-8	6.514824797798814e-16	1.8004746794986187e-7	6.808451188024244e-23	1.469865422056876e-15	5.070869833183363e-11	9.963168227984688e-11	1.4277975058555741e-9
53800000	0.004999881401205086	-1.2356611435436446e-17	1.7146972198785482e-61	2.7785990935825676e-8	6.514824797798814e-16	1.8004746794986187e-7	6.808451188024244e-23	1.469865422056876e-15	5.070869833183363e-11	9.963168227984688e-11	1.4277975058555741e-9
53900000	0.004999881401205086	-1.2356611435436446e-17	1.7146972198785482e-61	2.7785990935825676e-8	6.514824797798814e-16	1.8004746794986187e-7	6.808451188024244e-23	1.469865422056876e-15	5.070869833183363e-11	9.963168227984688e-11	1.4277975058555741e-9
54000000	0.004999881401205086	-1.2356611435436446e-17	1.7146972198785482e-61	2.7785990935825676e-8	6.514824797798814e-16	1.8004746794986187e-7	6.808451188024244e-23	1.469865422056876e-15	5.070869833183363e-11	9.963168227984688e-11	1.4277975058555741e-9
54100000	0.004999881401205086	-1.2356611435436446e-17	1.7146972198785482e-61	2.7785990935825676e-8	6.514824797798814e-16	1.8004746794986187e-7	6.808451188024244e-23	1.469865422056876e-15	5.070869833183363e-11	9.963168227984688e-11	1.4277975058555741e-9
54200000	0.004999881401205086	-1.2356611435436446e-17	1.7146972198785482e-61	2.7785990935825676e-8	6.514824797798814e-16	1.8004746794986187e-7	6.808451188024244e-23	1.469865422056876e-15	5.070869833183363e-11	9.963168227984688e-11	1.4277975058555741e-9
54300000	0.004999881401205086	-1.2356611435436446e-17	1.7146972198785482e-61	2.7785990935825676e-8	6.514824797798814e-16	1.8004746794986187e-7	6.808451188024244e-23	1.469865422056876e-15	5.070869833183363e-11	9.963168227984688e-11	1.4277975058555741e-9
54400000	0.004999881401205086	-1.2356611435436446e-17	1.7146972198785482e-61	2.7785990935825676e-8	6.514824797798814e-16	1.8004746794986187e-7	6.808451188024244e-23	1.469865422056876e-15	5.070869833183363e-11	9.963168227984688e-11	1.4277975058555741e-9
54500000	0.004999881401205086	-1.2356611435436446e-17	1.7146972198785482e-61	2.7785990935825676e-8	6.514824797798814e-16	1.8004746794986187e-7	6.808451188024244e-23	1.469865422056876e-15	5.070869833183363e-11	9.963168227984688e-11	1.4277975058555741e-9
54600000	0.004999881401205086	-1.2356611435436446e-17	1.7146972198785482e-61	2.7785990935825676e-8	6.514824797798814e-16	1.8004746794986187e-7	6.808451188024244e-23	1.469865422056876e-15	5.070869833183363e-11	9.963168227984688e-11	1.4277975058555741e-9
54700000	0.004999881401205086	-1.2356611435436446e-17	1.7146972198785482e-61	2.7785990935825676e-8	6.514824797798814e-16	1.8004746794986187e-7	6.808451188024244e-23	1.469865422056876e-15	5.070869833183363e-11	9.963168227984688e-11	1.4277975058555741e-9
54800000	0.004999881401205086	-1.2356611435436446e-17	1.7146972198785482e-61	2.7785990935825676e-8	6.514824797798814e-16	1.8004746794986187e-7	6.808451188024244e-23	1.469865422056876e-15	5.070869833183363e-11	9.963168227984688e-11	1.4277975058555741e-9
54900000	0.004999881401205086	-1.2356611435436446e-17	1.7146972198785482e-61	2.7785990935825676e-8	6.514824797798814e-16	1.8004746794986187e-7	6.808451188024244e-23	1.469865422056876e-15	5.070869833183363e-11	9.963168227984688e-11	1.4277975058555741e-9
55000000	0.004999881401205086	-1.2356611435436446e-17	1.7146972198785482e-61	2.7785990935825676e-8	6.514824797798814e-16	1.8004746794986187e-7	6.808451188024244e-23	1.469865422056876e-15	5.070869833183363e-11	9.963168227984688e-11	1.4277975058555741e-9
55100000	0.004999881401205086	-1.2356611435436446e-17	1.7146972198785482e-61	2.7785990935825676e-8	6.514824797798814e-16	1.8004746794986187e-7	6.808451188024244e-23	1.469865422056876e-15	5.070869833183363e-11	9.963168227984688e-11	1.4277975058555741e-9
55200000	0.004999881401205086	-1.2356611435436446e-17	1.7146972198785482e-61	2.7785990935825676e-8	6.514824797798814e-16	1.8004746794986187e-7	6.808451188024244e-23	1.469865422056876e-15	5.070869833183363e-11	9.963168227984688e-11	1.4277975058555741e-9
55300000	0.004999881401205086	-1.2356611435436446e-17	1.7146972198785482e-61	2.7785990935825676e-8	6.514824797798814e-16	1.8004746794986187e-7	6.808451188024244e-23	1.469865422056876e-15	5.070869833183363e-11	9.963168227984688e-11	1.4277975058555741e-9
55400000	0.004999881401205086	-1.2356611435436446e-17	1.7146972198785482e-61	2.7785990935825676e-8	6.514824797798814e-16	1.8004746794986187e-7	6.808451188024244e-23	1.469865422056876e-15	5.070869833183363e-11	9.963168227984688e-11	1.4277975058555741e-9
55500000	0.004999881401205086	-1.2356611435436446e-17	1.7146972198785482e-61	2.7785990935825676e-8	6.514824797798814e-16	1.8004746794986187e-7	6.808451188024244e-23	1.469865422056876e-15	5.070869833183363e-11	9.963168227984688e-11	1.4277975058555741e-9
55600000	0.004999881401205086	-1.2356611435436446e-17	1.7146972198785482e-61	2.7785990935825676e-8	6.514824797798814e-16	1.8004746794986187e-7	6.808451188024244e-23	1.469865422056876e-15	5.070869833183363e-11	9.963168227984688e-11	1.4277975058555741e-9
55700000	0.004999881401205086	-1.2356611435436446e-17	1.7146972198785482e-61	2.7785990935825676e-8	6.514824797798814e-16	1.8004746794986187e-7	6.808451188024244e-23	1.469865422056876e-15	5.070869833183363e-11	9.963168227984688e-11	1.4277975058555741e-9
55800000	0.004999881401205086	-1.2356611435436446e-17	1.7146972198785482e-61	2.7785990935825676e-8	6.514824797798814e-16	1.8004746794986187e-7	6.808451188024244e-23	1.469865422056876e-15	5.070869833183363e-11	9.963168227984688e-11	1.4277975058555741e-9
55900000	0.004999881401205086	-1.2356611435436446e-17	1.7146972198785482e-61	2.7785990935825676e-8	6.514824797798814e-16	1.8004746794986187e-7	6.808451188024244e-23	1.469865422056876e-15	5.070869833183363e-11	9.963168227984688e-11	1.4277975058555741e-9
56000000	0.004999881401205086	-1.2356611435436446e-17	1.7146972198785482e-61	2.7785990935825676e-8	6.514824797798814e-16	1.8004746794986187e-7	6.808451188024244e-23	1.469865422056876e-15	5.070869833183363e-11	9.963168227984688e-11	1.4277975058555741e-9
56100000	0.004999881401205086	-1.2356611435436446e-17	1.7146972198785482e-61	2.7785990935825676e-8	6.514824797798814e-16	1.8004746794986187e-7	6.808451188024244e-23	1.469865422056876e-15	5.070869833183363e-11	9.963168227984688e-11	1.4277975058555741e-9
56200000	0.004999881401205086	-1.2356611435436446e-17	1.7146972198785482e-61	2.7785990935825676e-8	6.514824797798814e-16	1.8004746794986187e-7	6.808451188024244e-23	1.469865422056876e-15	5.070869833183363e-11	9.963168227984688e-11	1.4277975058555741e-9
56300000	0.004999881401205086	-1.2356611435436446e-17	1.7146972198785482e-61	2.7785990935825676e-8	6.514824797798814e-16	1.8004746794986187e-7	6.808451188024244e-23	1.469865422056876e-15	5.070869833183363e-11	9.963168227984688e-11	1.4277975058555741e-9
56400000	0.004999881401205086	-1.2356611435436446e-17	1.7146972198785482e-61	2.7785990935825676e-8	6.514824797798814e-16	1.8004746794986187e-7	6.808451188024244e-23	1.469865422056876e-15	5.070869833183363e-11	9.963168227984688e-11	1.4277975058555741e-9
56500000	0.004999881401205086	-1.2356611435436446e-17	1.7146972198785482e-61	2.7785990935825676e-8	6.514824797798814e-16	1.8004746794986187e-7	6.808451188024244e-23	1.469865422056876e-15	5.070869833183363e-11	9.963168227984688e-11	1.4277975058555741e-9
56600000	0.004999881401205086	-1.2356611435436446e-17	1.7146972198785482e-61	2.7785990935825676e-8	6.514824797798814e-16	1.8004746794986187e-7	6.808451188024244e-23	1.469865422056876e-15	5.070869833183363e-11	9.963168227984688e-11	1.4277975058555741e-9
56700000	0.004999881401205086	-1.2356611435436446e-17	1.7146972198785482e-61	2.7785990935825676e-8	6.514824797798814e-16	1.8004746794986187e-7	6.808451188024244e-23	1.469865422056876e-15	5.070869833183363e-11	9.963168227984688e-11	1.4277975058555741e-9
56800000	0.004999881401205086	-1.2356611435436446e-17	1.7146972198785482e-61	2.7785990935825676e-8	6.514824797798814e-16	1.8004746794986187e-7	6.808451188024244e-23	1.469865422056876e-15	5.070869833183363e-11	9.963168227984688e-11	1.4277975058555741e-9
56900000	0.004999881401205086	-1.2356611435436446e-17	1.7146972198785482e-61	2.7785990935825676e-8	6.514824797798814e-16	1.8004746794986187e-7	6.808451188024244e-23	1.469865422056876e-15	5.070869833183363e-11	9.963168227984688e-11	1.4277975058555741e-9
57000000	0.004999881401205086	-1.2356611435436446e-17	1.7146972198785482e-61	2.7785990935825676e-8	6.514824797798814e-16	1.8004746794986187e-7	6.808451188024244e-23	1.469865422056876e-15	5.070869833183363e-11	9.963168227984688e-11	1.4277975058555741e-9
57100000	0.004999881401205086	-1.2356611435436446e-17	1.7146972198785482e-61	2.7785990935825676e-8	6.514824797798814e-16	1.8004746794986187e-7	6.808451188024244e-23	1.469865422056876e-15	5.070869833183363e-11	9.963168227984688e-11	1.4277975058555741e-9
57200000	0.004999881401205086	-1.2356611435436446e-17	1.7146972198785482e-61	2.7785990935825676e-8	6.514824797798814e-16	1.8004746794986187e-7	6.808451188024244e-23	1.469865422056876e-15	5.070869833183363e-11	9.963168227984688e-11	1.4277975058555741e-9
57300000	0.004999881401205086	-1.2356611435436446e-17	1.7146972198785482e-61	2.7785990935825676e-8	6.514824797798814e-16	1.8004746794986187e-7	6.808451188024244e-23	1.469865422056876e-15	5.070869833183363e-11	9.963168227984688e-11	1.4277975058555741e-9
57400000	0.004999881401205086	-1.2356611435436446e-17	1.7146972198785482e-61	2.7785990935825676e-8	6.514824797798814e-16	1.8004746794986187e-7	6.808451188024244e-23	1.469865422056876e-15	5.070869833183363e-11	9.963168227984688e-11	1.4277975058555741e-9
57500000	0.004999881401205086	-1.2356611435436446e-17	1.7146972198785482e-61	2.7785990935825676e-8	6.514824797798814e-16	1.8004746794986187e-7	6.808451188024244e-23	1.469865422056876e-15	5.070869833183363e-11	9.963168227984688e-11	1.4277975058555741e-9
57600000	0.004999881401205086	-1.2356611435436446e-17	1.7146972198785482e-61	2.7785990935825676e-8	6.514824797798814e-16	1.8004746794986187e-7	6.808451188024244e-23	1.469865422056876e-15	5.070869833183363e-11	9.963168227984688e-11	1.4277975058555741e-9
57700000	0.004999881401205086	-1.2356611435436446e-17	1.7146972198785482e-61	2.7785990935825676e-8	6.514824797798814e-16	1.8004746794986187e-7	6.808451188024244e-23	1.469865422056876e-15	5.070869833183363e-11	9.963168227984688e-11	1.4277975058555741e-9
57800000	0.004999881401205086	-1.2356611435436446e-17	1.7146972198785482e-61	2.7785990935825676e-8	6.514824797798814e-16	1.8004746794986187e-7	6.808451188024244e-23	1.469865422056876e-15	5.070869833183363e-11	9.963168227984688e-11	1.4277975058555741e-9
57900000	0.004999881401205086	-1.2356611435436446e-17	1.7146972198785482e-61	2.7785990935825676e-8	6.514824797798814e-16	1.8004746794986187e-7	6.808451188024244e-23	1.469865422056876e-15	5.070869833183363e-11	9.963168227984688e-11	1.4277975058555741e-9
58000000	0.004999881401205086	-1.2356611435436446e-17	1.7146972198785482e-61	2.7785990935825676e-8	6.514824797798814e-16	1.8004746794986187e-7	6.808451188024244e-23	1.469865422056876e-15	5.070869833183363e-11	9.963168227984688e-11	1.4277975058555741e-9
58100000	0.004999881401205086	-1.2356611435436446e-17	1.7146972198785482e-61	2.7785990935825676e-8	6.514824797798814e-16	1.8004746794986187e-7	6.808451188024244e-23	1.469865422056876e-15	5.070869833183363e-11	9.963168227984688e-11	1.4277975058555741e-9
58200000	0.004999881401205086	-1.2356611435436446e-17	1.7146972198785482e-61	2.7785990935825676e-8	6.514824797798814e-16	1.8004746794986187e-7	6.808451188024244e-23	1.469865422056876e-15	5.070869833183363e-11	9.963168227984688e-11	1.4277975058555741e-9
58300000	0.004999881401205086	-1.2356611435436446e-17	1.7146972198785482e-61	2.7785990935825676e-8	6.514824797798814e-16	1.8004746794986187e-7	6.808451188024244e-23	1.469865422056876e-15	5.070869833183363e-11	9.963168227984688e-11	1.4277975058555741e-9
58400000	0.004999881401205086	-1.2356611435436446e-17	1.7146972198785482e-61	2.7785990935825676e-8	6.514824797798814e-16	1.8004746794986187e-7	6.808451188024244e-23	1.469865422056876e-15	5.070869833183363e-11	9.963168227984688e-11	1.4277975058555741e-9
58500000	0.004999881401205086	-1.2356611435436446e-17	1.7146972198785482e-61	2.7785990935825676e-8	6.514824797798814e-16	1.8004746794986187e-7	6.808451188024244e-23	1.469865422056876e-15	5.070869833183363e-11	9.963168227984688e-11	1.4277975058555741e-9
58600000	0.004999881401205086	-1.2356611435436446e-17	1.7146972198785482e-61	2.7785990935825676e-8	6.514824797798814e-16	1.8004746794986187e-7	6.808451188024244e-23	1.469865422056876e-15	5.070869833183363e-11	9.963168227984688e-11	1.4277975058555741e-9
58700000	0.004999881401205086	-1.2356611435436446e-17	1.7146972198785482e-61	2.7785990935825676e-8	6.514824797798814e-16	1.8004746794986187e-7	6.808451188024244e-23	1.469865422056876e-15	5.070869833183363e-11	9.963168227984688e-11	1.4277975058555741e-9
58800000	0.004999881401205086	-1.2356611435436446e-17	1.7146972198785482e-61	2.7785990935825676e-8	6.514824797798814e-16	1.8004746794986187e-7	6.808451188024244e-23	1.469865422056876e-15	5.070869833183363e-11	9.963168227984688e-11	1.4277975058555741e-9
58900000	0.004999881401205086	-1.2356611435436446e-17	1.7146972198785482e-61	2.7785990935825676e-8	6.514824797798814e-16	1.8004746794986187e-7	6.808451188024244e-23	1.469865422056876e-15	5.070869833183363e-11	9.963168227984688e-11	1.4277975058555741e-9
59000000	0.004999881401205086	-1.2356611435436446e-17	1.7146972198785482e-61	2.7785990935825676e-8	6.514824797798814e-16	1.8004746794986187e-7	6.808451188024244e-23	1.469865422056876e-15	5.070869833183363e-11	9.963168227984688e-11	1.4277975058555741e-9
59100000	0.004999881401205086	-1.2356611435436446e-17	1.7146972198785482e-61	2.7785990935825676e-8	6.514824797798814e-16	1.8004746794986187e-7	6.808451188024244e-23	1.469865422056876e-15	5.070869833183363e-11	9.963168227984688e-11	1.4277975058555741e-9
59200000	0.004999881401205086	-1.2356611435436446e-17	1.7146972198785482e-61	2.7785990935825676e-8	6.514824797798814e-16	1.8004746794986187e-7	6.808451188024244e-23	1.469865422056876e-15	5.070869833183363e-11	9.963168227984688e-11	1.4277975058555741e-9
59300000	0.004999881401205086	-1.2356611435436446e-17	1.7146972198785482e-61	2.7785990935825676e-8	6.514824797798814e-16	1.8004746794986187e-7	6.808451188024244e-23	1.469865422056876e-15	5.070869833183363e-11	9.963168227984688e-11	1.4277975058555741e-9
59400000	0.004999881401205086	-1.2356611435436446e-17	1.7146972198785482e-61	2.7785990935825676e-8	6.514824797798814e-16	1.8004746794986187e-7	6.808451188024244e-23	1.469865422056876e-15	5.070869833183363e-11	9.963168227984688e-11	1.4277975058555741e-9
59500000	0.004999881401205086	-1.2356611435436446e-17	1.7146972198785482e-61	2.7785990935825676e-8	6.514824797798814e-16	1.8004746794986187e-7	6.808451188024244e-23	1.469865422056876e-15	5.070869833183363e-11	9.963168227984688e-11	1.4277975058555741e-9
59600000	0.004999881401205086	-1.2356611435436446e-17	1.7146972198785482e-61	2.7785990935825676e-8	6.514824797798814e-16	1.8004746794986187e-7	6.808451188024244e-23	1.469865422056876e-15	5.070869833183363e-11	9.963168227984688e-11	1.4277975058555741e-9
59700000	0.004999881401205086	-1.2356611435436446e-17	1.7146972198785482e-61	2.7785990935825676e-8	6.514824797798814e-16	1.8004746794986187e-7	6.808451188024244e-23	1.469865422056876e-15	5.070869833183363e-11	9.963168227984688e-11	1.4277975058555741e-9
59800000	0.004999881401205086	-1.2356611435436446e-17	1.7146972198785482e-61	2.7785990935825676e-8	6.514824797798814e-16	1.8004746794986187e-7	6.808451188024244e-23	1.469865422056876e-15	5.070869833183363e-11	9.963168227984688e-11	1.4277975058555741e-9
59900000	0.004999881401205086	-1.2356611435436446e-17	1.7146972198785482e-61	2.7785990935825676e-8	6.514824797798814e-16	1.8004746794986187e-7	6.808451188024244e-23	1.469865422056876e-15	5.070869833183363e-11	9.963168227984688e-11	1.4277975058555741e-9
60000000	0.004999881401205086	-1.2356611435436446e-17	1.7146972198785482e-61	2.7785990935825676e-8	6.514824797798814e-16	1.8004746794986187e-7	6.808451188024244e-23	1.469865422056876e-15	5.070869833183363e-11	9.963168227984688e-11	1.4277975058555741e-9
60100000	0.004999881401205086	-1.2356611435436446e-17	1.7146972198785482e-61	2.7785990935825676e-8	6.514824797798814e-16	1.8004746794986187e-7	6.808451188024244e-23	1.469865422056876e-15	5.070869833183363e-11	9.963168227984688e-11	1.4277975058555741e-9
60200000	0.004999881401205086	-1.2356611435436446e-17	1.7146972198785482e-61	2.7785990935825676e-8	6.514824797798814e-16	1.8004746794986187e-7	6.808451188024244e-23	1.469865422056876e-15	5.070869833183363e-11	9.963168227984688e-11	1.4277975058555741e-9
60300000	0.004999881401205086	-1.2356611435436446e-17	1.7146972198785482e-61	2.7785990935825676e-8	6.514824797798814e-16	1.8004746794986187e-7	6.808451188024244e-23	1.469865422056876e-15	5.070869833183363e-11	9.963168227984688e-11	1.4277975058555741e-9
60400000	0.004999881401205086	-1.2356611435436446e-17	1.7146972198785482e-61	2.7785990935825676e-8	6.514824797798814e-16	1.8004746794986187e-7	6.808451188024244e-23	1.469865422056876e-15	5.070869833183363e-11	9.963168227984688e-11	1.4277975058555741e-9
60500000	0.004999881401205086	-1.2356611435436446e-17	1.7146972198785482e-61	2.7785990935825676e-8	6.514824797798814e-16	1.8004746794986187e-7	6.808451188024244e-23	1.469865422056876e-15	5.070869833183363e-11	9.963168227984688e-11	1.4277975058555741e-9
60600000	0.004999881401205086	-1.2356611435436446e-17	1.7146972198785482e-61	2.7785990935825676e-8	6.514824797798814e-16	1.8004746794986187e-7	6.808451188024244e-23	1.469865422056876e-15	5.070869833183363e-11	9.963168227984688e-11	1.4277975058555741e-9
60700000	0.004999881401205086	-1.2356611435436446e-17	1.7146972198785482e-61	2.7785990935825676e-8	6.514824797798814e-16	1.8004746794986187e-7	6.808451188024244e-23	1.469865422056876e-15	5.070869833183363e-11	9.963168227984688e-11	1.4277975058555741e-9
60800000	0.004999881401205086	-1.2356611435436446e-17	1.7146972198785482e-61	2.7785990935825676e-8	6.514824797798814e-16	1.8004746794986187e-7	6.808451188024244e-23	1.469865422056876e-15	5.070869833183363e-11	9.963168227984688e-11	1.4277975058555741e-9
60900000	0.004999881401205086	-1.2356611435436446e-17	1.7146972198785482e-61	2.7785990935825676e-8	6.514824797798814e-16	1.8004746794986187e-7	6.808451188024244e-23	1.469865422056876e-15	5.070869833183363e-11	9.963168227984688e-11	1.4277975058555741e-9
61000000	0.004999881401205086	-1.2356611435436446e-17	1.7146972198785482e-61	2.7785990935825676e-8	6.514824797798814e-16	1.8004746794986187e-7	6.808451188024244e-23	1.469865422056876e-15	5.070869833183363e-11	9.963168227984688e-11	1.4277975058555741e-9
61100000	0.004999881401205086	-1.2356611435436446e-17	1.7146972198785482e-61	2.7785990935825676e-8	6.514824797798814e-16	1.8004746794986187e-7	6.808451188024244e-23	1.469865422056876e-15	5.070869833183363e-11	9.963168227984688e-11	1.4277975058555741e-9
61200000	0.004999881401205086	-1.2356611435436446e-17	1.714697219878548e-61	2.7785990935825676e-8	6.514824797798814e-16	1.8004746794986187e-7	6.808451188024244e-23	1.469865422056876e-15	5.070869833183363e-11	9.963168227984688e-11	1.4277975058555741e-9
61300000	0.004999881401205086	-1.2356611435436446e-17	1.714697219878548e-61	2.7785990935825676e-8	6.514824797798814e-16	1.8004746794986187e-7	6.808451188024244e-23	1.469865422056876e-15	5.070869833183363e-11	9.963168227984688e-11	1.4277975058555741e-9
61400000	0.004999881401205086	-1.2356611435436446e-17	1.714697219878548e-61	2.7785990935825676e-8	6.514824797798814e-16	1.8004746794986187e-7	6.808451188024244e-23	1.469865422056876e-15	5.070869833183363e-11	9.963168227984688e-11	1.4277975058555741e-9
61500000	0.004999881401205086	-1.2356611435436446e-17	1.714697219878548e-61	2.7785990935825676e-8	6.514824797798814e-16	1.8004746794986187e-7	6.808451188024244e-23	1.469865422056876e-15	5.070869833183363e-11	9.963168227984688e-11	1.4277975058555741e-9
61600000	0.004999881401205086	-1.2356611435436446e-17	1.714697219878548e-61	2.7785990935825676e-8	6.514824797798814e-16	1.8004746794986187e-7	6.808451188024244e-23	1.469865422056876e-15	5.070869833183363e-11	9.963168227984688e-11	1.4277975058555741e-9
61700000	0.004999881401205086	-1.2356611435436446e-17	1.714697219878548e-61	2.7785990935825676e-8	6.514824797798814e-16	1.8004746794986187e-7	6.808451188024244e-23	1.469865422056876e-15	5.070869833183363e-11	9.963168227984688e-11	1.4277975058555741e-9
61800000	0.004999881401205086	-1.2356611435436446e-17	1.714697219878548e-61	2.7785990935825676e-8	6.514824797798814e-16	1.8004746794986187e-7	6.808451188024244e-23	1.469865422056876e-15	5.070869833183363e-11	9.963168227984688e-11	1.4277975058555741e-9
61900000	0.004999881401205086	-1.2356611435436446e-17	1.714697219878548e-61	2.7785990935825676e-8	6.514824797798814e-16	1.8004746794986187e-7	6.808451188024244e-23	1.469865422056876e-15	5.070869833183363e-11	9.963168227984688e-11	1.4277975058555741e-9
62000000	0.004999881401205086	-1.2356611435436446e-17	1.714697219878548e-61	2.7785990935825676e-8	6.514824797798814e-16	1.8004746794986187e-7	6.808451188024244e-23	1.469865422056876e-15	5.070869833183363e-11	9.963168227984688e-11	1.4277975058555741e-9
62100000	0.004999881401205086	-1.2356611435436446e-17	1.714697219878548e-61	2.7785990935825676e-8	6.514824797798814e-16	1.8004746794986187e-7	6.808451188024244e-23	1.469865422056876e-15	5.070869833183363e-11	9.963168227984688e-11	1.4277975058555741e-9
62200000	0.004999881401205086	-1.2356611435436446e-17	1.714697219878548e-61	2.7785990935825676e-8	6.514824797798814e-16	1.8004746794986187e-7	6.808451188024244e-23	1.469865422056876e-15	5.070869833183363e-11	9.963168227984688e-11	1.4277975058555741e-9
62300000	0.004999881401205086	-1.2356611435436446e-17	1.714697219878548e-61	2.7785990935825676e-8	6.514824797798814e-16	1.8004746794986187e-7	6.808451188024244e-23	1.469865422056876e-15	5.070869833183363e-11	9.963168227984688e-11	1.4277975058555741e-9
62400000	0.004999881401205086	-1.2356611435436446e-17	1.714697219878548e-61	2.7785990935825676e-8	6.514824797798814e-16	1.8004746794986187e-7	6.808451188024244e-23	1.469865422056876e-15	5.070869833183363e-11	9.963168227984688e-11	1.4277975058555741e-9
62500000	0.004999881401205086	-1.2356611435436446e-17	1.714697219878548e-61	2.7785990935825676e-8	6.514824797798814e-16	1.8004746794986187e-7	6.808451188024244e-23	1.469865422056876e-15	5.070869833183363e-11	9.963168227984688e-11	1.4277975058555741e-9
62600000	0.004999881401205086	-1.2356611435436446e-17	1.714697219878548e-61	2.7785990935825676e-8	6.514824797798814e-16	1.8004746794986187e-7	6.808451188024244e-23	1.469865422056876e-15	5.070869833183363e-11	9.963168227984688e-11	1.4277975058555741e-9
62700000	0.004999881401205086	-1.2356611435436446e-17	1.714697219878548e-61	2.7785990935825676e-8	6.514824797798814e-16	1.8004746794986187e-7	6.808451188024244e-23	1.469865422056876e-15	5.070869833183363e-11	9.963168227984688e-11	1.4277975058555741e-9
62800000	0.004999881401205086	-1.2356611435436446e-17	1.714697219878548e-61	2.7785990935825676e-8	6.514824797798814e-16	1.8004746794986187e-7	6.808451188024244e-23	1.469865422056876e-15	5.070869833183363e-11	9.963168227984688e-11	1.4277975058555741e-9
62900000	0.004999881401205086	-1.2356611435436446e-17	1.714697219878548e-61	2.7785990935825676e-8	6.514824797798814e-16	1.8004746794986187e-7	6.808451188024244e-23	1.469865422056876e-15	5.070869833183363e-11	9.963168227984688e-11	1.4277975058555741e-9
63000000	0.004999881401205086	-1.2356611435436446e-17	1.714697219878548e-61	2.7785990935825676e-8	6.514824797798814e-16	1.8004746794986187e-7	6.808451188024244e-23	1.469865422056876e-15	5.070869833183363e-11	9.963168227984688e-11	1.4277975058555741e-9
63100000	0.004999881401205086	-1.2356611435436446e-17	1.714697219878548e-61	2.7785990935825676e-8	6.514824797798814e-16	1.8004746794986187e-7	6.808451188024244e-23	1.469865422056876e-15	5.070869833183363e-11	9.963168227984688e-11	1.4277975058555741e-9
63200000	0.004999881401205086	-1.2356611435436446e-17	1.714697219878548e-61	2.7785990935825676e-8	6.514824797798814e-16	1.8004746794986187e-7	6.808451188024244e-23	1.469865422056876e-15	5.070869833183363e-11	9.963168227984688e-11	1.4277975058555741e-9
63300000	0.004999881401205086	-1.2356611435436446e-17	1.714697219878548e-61	2.7785990935825676e-8	6.514824797798814e-16	1.8004746794986187e-7	6.808451188024244e-23	1.469865422056876e-15	5.070869833183363e-11	9.963168227984688e-11	1.4277975058555741e-9
63400000	0.004999881401205086	-1.2356611435436446e-17	1.714697219878548e-61	2.7785990935825676e-8	6.514824797798814e-16	1.8004746794986187e-7	6.808451188024244e-23	1.469865422056876e-15	5.070869833183363e-11	9.963168227984688e-11	1.4277975058555741e-9
63500000	0.004999881401205086	-1.2356611435436446e-17	1.714697219878548e-61	2.7785990935825676e-8	6.514824797798814e-16	1.8004746794986187e-7	6.808451188024244e-23	1.469865422056876e-15	5.070869833183363e-11	9.963168227984688e-11	1.4277975058555741e-9
63600000	0.004999881401205086	-1.2356611435436446e-17	1.714697219878548e-61	2.7785990935825676e-8	6.514824797798814e-16	1.8004746794986187e-7	6.808451188024244e-23	1.469865422056876e-15	5.070869833183363e-11	9.963168227984688e-11	1.4277975058555741e-9
63700000	0.004999881401205086	-1.2356611435436446e-17	1.714697219878548e-61	2.7785990935825676e-8	6.514824797798814e-16	1.8004746794986187e-7	6.808451188024244e-23	1.469865422056876e-15	5.070869833183363e-11	9.963168227984688e-11	1.4277975058555741e-9
63800000	0.004999881401205086	-1.2356611435436446e-17	1.714697219878548e-61	2.7785990935825676e-8	6.514824797798814e-16	1.8004746794986187e-7	6.808451188024244e-23	1.469865422056876e-15	5.070869833183363e-11	9.963168227984688e-11	1.4277975058555741e-9
63900000	0.004999881401205086	-1.2356611435436446e-17	1.714697219878548e-61	2.7785990935825676e-8	6.514824797798814e-16	1.8004746794986187e-7	6.808451188024244e-23	1.469865422056876e-15	5.070869833183363e-11	9.963168227984688e-11	1.4277975058555741e-9
64000000	0.004999881401205086	-1.2356611435436446e-17	1.714697219878548e-61	2.7785990935825676e-8	6.514824797798814e-16	1.8004746794986187e-7	6.808451188024244e-23	1.469865422056876e-15	5.070869833183363e-11	9.963168227984688e-11	1.4277975058555741e-9
64100000	0.004999881401205086	-1.2356611435436446e-17	1.714697219878548e-61	2.7785990935825676e-8	6.514824797798814e-16	1.8004746794986187e-7	6.808451188024244e-23	1.469865422056876e-15	5.070869833183363e-11	9.963168227984688e-11	1.4277975058555741e-9
64200000	0.004999881401205086	-1.2356611435436446e-17	1.714697219878548e-61	2.7785990935825676e-8	6.514824797798814e-16	1.8004746794986187e-7	6.808451188024244e-23	1.469865422056876e-15	5.070869833183363e-11	9.963168227984688e-11	1.4277975058555741e-9
64300000	0.004999881401205086	-1.2356611435436446e-17	1.714697219878548e-61	2.7785990935825676e-8	6.514824797798814e-16	1.8004746794986187e-7	6.808451188024244e-23	1.469865422056876e-15	5.070869833183363e-11	9.963168227984688e-11	1.4277975058555741e-9
64400000	0.004999881401205086	-1.2356611435436446e-17	1.714697219878548e-61	2.7785990935825676e-8	6.514824797798814e-16	1.8004746794986187e-7	6.808451188024244e-23	1.469865422056876e-15	5.070869833183363e-11	9.963168227984688e-11	1.4277975058555741e-9
64500000	0.004999881401205086	-1.2356611435436446e-17	1.714697219878548e-61	2.7785990935825676e-8	6.514824797798814e-16	1.8004746794986187e-7	6.808451188024244e-23	1.469865422056876e-15	5.070869833183363e-11	9.963168227984688e-11	1.4277975058555741e-9
64600000	0.004999881401205086	-1.2356611435436446e-17	1.714697219878548e-61	2.7785990935825676e-8	6.514824797798814e-16	1.8004746794986187e-7	6.808451188024244e-23	1.469865422056876e-15	5.070869833183363e-11	9.963168227984688e-11	1.4277975058555741e-9
64700000	0.004999881401205086	-1.2356611435436446e-17	1.714697219878548e-61	2.7785990935825676e-8	6.514824797798814e-16	1.8004746794986187e-7	6.808451188024244e-23	1.469865422056876e-15	5.070869833183363e-11	9.963168227984688e-11	1.4277975058555741e-9
64800000	0.004999881401205086	-1.2356611435436446e-17	1.714697219878548e-61	2.7785990935825676e-8	6.514824797798814e-16	1.8004746794986187e-7	6.808451188024244e-23	1.469865422056876e-15	5.070869833183363e-11	9.963168227984688e-11	1.4277975058555741e-9
64900000	0.004999881401205086	-1.2356611435436446e-17	1.714697219878548e-61	2.7785990935825676e-8	6.514824797798814e-16	1.8004746794986187e-7	6.808451188024244e-23	1.469865422056876e-15	5.070869833183363e-11	9.963168227984688e-11	1.4277975058555741e-9
65000000	0.004999881401205086	-1.2356611435436446e-17	1.714697219878548e-61	2.7785990935825676e-8	6.514824797798814e-16	1.8004746794986187e-7	6.808451188024244e-23	1.469865422056876e-15	5.070869833183363e-11	9.963168227984688e-11	1.4277975058555741e-9
65100000	0.004999881401205086	-1.2356611435436446e-17	1.714697219878548e-61	2.7785990935825676e-8	6.514824797798814e-16	1.8004746794986187e-7	6.808451188024244e-23	1.469865422056876e-15	5.070869833183363e-11	9.963168227984688e-11	1.4277975058555741e-9
65200000	0.004999881401205086	-1.2356611435436446e-17	1.714697219878548e-61	2.7785990935825676e-8	6.514824797798814e-16	1.8004746794986187e-7	6.808451188024244e-23	1.469865422056876e-15	5.070869833183363e-11	9.963168227984688e-11	1.4277975058555741e-9
65300000	0.004999881401205086	-1.2356611435436446e-17	1.714697219878548e-61	2.7785990935825676e-8	6.514824797798814e-16	1.8004746794986187e-7	6.808451188024244e-23	1.469865422056876e-15	5.070869833183363e-11	9.963168227984688e-11	1.4277975058555741e-9
65400000	0.004999881401205086	-1.2356611435436446e-17	1.714697219878548e-61	2.7785990935825676e-8	6.514824797798814e-16	1.8004746794986187e-7	6.808451188024244e-23	1.469865422056876e-15	5.070869833183363e-11	9.963168227984688e-11	1.4277975058555741e-9
65500000	0.004999881401205086	-1.2356611435436446e-17	1.714697219878548e-61	2.7785990935825676e-8	6.514824797798814e-16	1.8004746794986187e-7	6.808451188024244e-23	1.469865422056876e-15	5.070869833183363e-11	9.963168227984688e-11	1.4277975058555741e-9
65600000	0.004999881401205086	-1.2356611435436446e-17	1.714697219878548e-61	2.7785990935825676e-8	6.514824797798814e-16	1.8004746794986187e-7	6.808451188024244e-23	1.469865422056876e-15	5.070869833183363e-11	9.963168227984688e-11	1.4277975058555741e-9
65700000	0.004999881401205086	-1.2356611435436446e-17	1.714697219878548e-61	2.7785990935825676e-8	6.514824797798814e-16	1.8004746794986187e-7	6.808451188024244e-23	1.469865422056876e-15	5.070869833183363e-11	9.963168227984688e-11	1.4277975058555741e-9
65800000	0.004999881401205086	-1.2356611435436446e-17	1.714697219878548e-61	2.7785990935825676e-8	6.514824797798814e-16	1.8004746794986187e-7	6.808451188024244e-23	1.469865422056876e-15	5.070869833183363e-11	9.963168227984688e-11	1.4277975058555741e-9
65900000	0.004999881401205086	-1.2356611435436446e-17	1.714697219878548e-61	2.7785990935825676e-8	6.514824797798814e-16	1.8004746794986187e-7	6.808451188024244e-23	1.469865422056876e-15	5.070869833183363e-11	9.963168227984688e-11	1.4277975058555741e-9
66000000	0.004999881401205086	-1.2356611435436446e-17	1.714697219878548e-61	2.7785990935825676e-8	6.514824797798814e-16	1.8004746794986187e-7	6.808451188024244e-23	1.469865422056876e-15	5.070869833183363e-11	9.963168227984688e-11	1.4277975058555741e-9
66100000	0.004999881401205086	-1.2356611435436446e-17	1.714697219878548e-61	2.7785990935825676e-8	6.514824797798814e-16	1.8004746794986187e-7	6.808451188024244e-23	1.469865422056876e-15	5.070869833183363e-11	9.963168227984688e-11	1.4277975058555741e-9
66200000	0.004999881401205086	-1.2356611435436446e-17	1.714697219878548e-61	2.7785990935825676e-8	6.514824797798814e-16	1.8004746794986187e-7	6.808451188024244e-23	1.469865422056876e-15	5.070869833183363e-11	9.963168227984688e-11	1.4277975058555741e-9
66300000	0.004999881401205086	-1.2356611435436446e-17	1.714697219878548e-61	2.7785990935825676e-8	6.514824797798814e-16	1.8004746794986187e-7	6.808451188024244e-23	1.469865422056876e-15	5.070869833183363e-11	9.963168227984688e-11	1.4277975058555741e-9
66400000	0.004999881401205086	-1.2356611435436446e-17	1.714697219878548e-61	2.7785990935825676e-8	6.514824797798814e-16	1.8004746794986187e-7	6.808451188024244e-23	1.469865422056876e-15	5.070869833183363e-11	9.963168227984688e-11	1.4277975058555741e-9
66500000	0.004999881401205086	-1.2356611435436446e-17	1.714697219878548e-61	2.7785990935825676e-8	6.514824797798814e-16	1.8004746794986187e-7	6.808451188024244e-23	1.469865422056876e-15	5.070869833183363e-11	9.963168227984688e-11	1.4277975058555741e-9
66600000	0.004999881401205086	-1.2356611435436446e-17	1.714697219878548e-61	2.7785990935825676e-8	6.514824797798814e-16	1.8004746794986187e-7	6.808451188024244e-23	1.469865422056876e-15	5.070869833183363e-11	9.963168227984688e-11	1.4277975058555741e-9
66700000	0.004999881401205086	-1.2356611435436446e-17	1.714697219878548e-61	2.7785990935825676e-8	6.514824797798814e-16	1.8004746794986187e-7	6.808451188024244e-23	1.469865422056876e-15	5.070869833183363e-11	9.963168227984688e-11	1.4277975058555741e-9
66800000	0.004999881401205086	-1.2356611435436446e-17	1.714697219878548e-61	2.7785990935825676e-8	6.514824797798814e-16	1.8004746794986187e-7	6.808451188024244e-23	1.469865422056876e-15	5.070869833183363e-11	9.963168227984688e-11	1.4277975058555741e-9
66900000	0.004999881401205086	-1.2356611435436446e-17	1.714697219878548e-61	2.7785990935825676e-8	6.514824797798814e-16	1.8004746794986187e-7	6.808451188024244e-23	1.469865422056876e-15	5.070869833183363e-11	9.963168227984688e-11	1.4277975058555741e-9
67000000	0.004999881401205086	-1.2356611435436446e-17	1.714697219878548e-61	2.7785990935825676e-8	6.514824797798814e-16	1.8004746794986187e-7	6.808451188024244e-23	1.469865422056876e-15	5.070869833183363e-11	9.963168227984688e-11	1.4277975058555741e-9
67100000	0.004999881401205086	-1.2356611435436446e-17	1.714697219878548e-61	2.7785990935825676e-8	6.514824797798814e-16	1.8004746794986187e-7	6.808451188024244e-23	1.469865422056876e-15	5.070869833183363e-11	9.963168227984688e-11	1.4277975058555741e-9
67200000	0.004999881401205086	-1.2356611435436446e-17	1.714697219878548e-61	2.7785990935825676e-8	6.514824797798814e-16	1.8004746794986187e-7	6.808451188024244e-23	1.469865422056876e-15	5.070869833183363e-11	9.963168227984688e-11	1.4277975058555741e-9
67300000	0.004999881401205086	-1.2356611435436446e-17	1.714697219878548e-61	2.7785990935825676e-8	6.514824797798814e-16	1.8004746794986187e-7	6.808451188024244e-23	1.469865422056876e-15	5.070869833183363e-11	9.963168227984688e-11	1.4277975058555741e-9
67400000	0.004999881401205086	-1.2356611435436446e-17	1.714697219878548e-61	2.7785990935825676e-8	6.514824797798814e-16	1.8004746794986187e-7	6.808451188024244e-23	1.469865422056876e-15	5.070869833183363e-11	9.963168227984688e-11	1.4277975058555741e-9
67500000	0.004999881401205086	-1.2356611435436446e-17	1.714697219878548e-61	2.7785990935825676e-8	6.514824797798814e-16	1.8004746794986187e-7	6.808451188024244e-23	1.469865422056876e-15	5.070869833183363e-11	9.963168227984688e-11	1.4277975058555741e-9
67600000	0.004999881401205086	-1.2356611435436446e-17	1.714697219878548e-61	2.7785990935825676e-8	6.514824797798814e-16	1.8004746794986187e-7	6.808451188024244e-23	1.469865422056876e-15	5.070869833183363e-11	9.963168227984688e-11	1.4277975058555741e-9
67700000	0.004999881401205086	-1.2356611435436446e-17	1.714697219878548e-61	2.7785990935825676e-8	6.514824797798814e-16	1.8004746794986187e-7	6.808451188024244e-23	1.469865422056876e-15	5.070869833183363e-11	9.963168227984688e-11	1.4277975058555741e-9
67800000	0.004999881401205086	-1.2356611435436446e-17	1.714697219878548e-61	2.7785990935825676e-8	6.514824797798814e-16	1.8004746794986187e-7	6.808451188024244e-23	1.469865422056876e-15	5.070869833183363e-11	9.963168227984688e-11	1.4277975058555741e-9
67900000	0.004999881401205086	-1.2356611435436446e-17	1.714697219878548e-61	2.7785990935825676e-8	6.514824797798814e-16	1.8004746794986187e-7	6.808451188024244e-23	1.469865422056876e-15	5.070869833183363e-11	9.963168227984688e-11	1.4277975058555741e-9
68000000	0.004999881401205086	-1.2356611435436446e-17	1.714697219878548e-61	2.7785990935825676e-8	6.514824797798814e-16	1.8004746794986187e-7	6.808451188024244e-23	1.469865422056876e-15	5.070869833183363e-11	9.963168227984688e-11	1.4277975058555741e-9
68100000	0.004999881401205086	-1.2356611435436446e-17	1.714697219878548e-61	2.7785990935825676e-8	6.514824797798814e-16	1.8004746794986187e-7	6.808451188024244e-23	1.469865422056876e-15	5.070869833183363e-11	9.963168227984688e-11	1.4277975058555741e-9
68200000	0.004999881401205086	-1.2356611435436446e-17	1.714697219878548e-61	2.7785990935825676e-8	6.514824797798814e-16	1.8004746794986187e-7	6.808451188024244e-23	1.469865422056876e-15	5.070869833183363e-11	9.963168227984688e-11	1.4277975058555741e-9
68300000	0.004999881401205086	-1.2356611435436446e-17	1.714697219878548e-61	2.7785990935825676e-8	6.514824797798814e-16	1.8004746794986187e-7	6.808451188024244e-23	1.469865422056876e-15	5.070869833183363e-11	9.963168227984688e-11	1.4277975058555741e-9
68400000	0.004999881401205086	-1.2356611435436446e-17	1.714697219878548e-61	2.7785990935825676e-8	6.514824797798814e-16	1.8004746794986187e-7	6.808451188024244e-23	1.469865422056876e-15	5.070869833183363e-11	9.963168227984688e-11	1.4277975058555741e-9
68500000	0.004999881401205086	-1.2356611435436446e-17	1.714697219878548e-61	2.7785990935825676e-8	6.514824797798814e-16	1.8004746794986187e-7	6.808451188024244e-23	1.469865422056876e-15	5.070869833183363e-11	9.963168227984688e-11	1.4277975058555741e-9
68600000	0.004999881401205086	-1.2356611435436446e-17	1.7146972198785475e-61	2.7785990935825676e-8	6.514824797798814e-16	1.8004746794986187e-7	6.808451188024244e-23	1.469865422056876e-15	5.070869833183363e-11	9.963168227984688e-11	1.4277975058555741e-9
68700000	0.004999881401205086	-1.2356611435436446e-17	1.7146972198785475e-61	2.7785990935825676e-8	6.514824797798814e-16	1.8004746794986187e-7	6.808451188024244e-23	1.469865422056876e-15	5.070869833183363e-11	9.963168227984688e-11	1.4277975058555741e-9
68800000	0.004999881401205086	-1.2356611435436446e-17	1.7146972198785475e-61	2.7785990935825676e-8	6.514824797798814e-16	1.8004746794986187e-7	6.808451188024244e-23	1.469865422056876e-15	5.070869833183363e-11	9.963168227984688e-11	1.4277975058555741e-9
68900000	0.004999881401205086	-1.2356611435436446e-17	1.7146972198785475e-61	2.7785990935825676e-8	6.514824797798814e-16	1.8004746794986187e-7	6.808451188024244e-23	1.469865422056876e-15	5.070869833183363e-11	9.963168227984688e-11	1.4277975058555741e-9
69000000	0.004999881401205086	-1.2356611435436446e-17	1.7146972198785475e-61	2.7785990935825676e-8	6.514824797798814e-16	1.8004746794986187e-7	6.808451188024244e-23	1.469865422056876e-15	5.070869833183363e-11	9.963168227984688e-11	1.4277975058555741e-9
69100000	0.004999881401205086	-1.2356611435436446e-17	1.7146972198785475e-61	2.7785990935825676e-8	6.514824797798814e-16	1.8004746794986187e-7	6.808451188024244e-23	1.469865422056876e-15	5.070869833183363e-11	9.963168227984688e-11	1.4277975058555741e-9
69200000	0.004999881401205086	-1.2356611435436446e-17	1.7146972198785475e-61	2.7785990935825676e-8	6.514824797798814e-16	1.8004746794986187e-7	6.808451188024244e-23	1.469865422056876e-15	5.070869833183363e-11	9.963168227984688e-11	1.4277975058555741e-9
69300000	0.004999881401205086	-1.2356611435436446e-17	1.7146972198785475e-61	2.7785990935825676e-8	6.514824797798814e-16	1.8004746794986187e-7	6.808451188024244e-23	1.469865422056876e-15	5.070869833183363e-11	9.963168227984688e-11	1.4277975058555741e-9
69400000	0.004999881401205086	-1.2356611435436446e-17	1.7146972198785475e-61	2.7785990935825676e-8	6.514824797798814e-16	1.8004746794986187e-7	6.808451188024244e-23	1.469865422056876e-15	5.070869833183363e-11	9.963168227984688e-11	1.4277975058555741e-9
69500000	0.004999881401205086	-1.2356611435436446e-17	1.7146972198785475e-61	2.7785990935825676e-8	6.514824797798814e-16	1.8004746794986187e-7	6.808451188024244e-23	1.469865422056876e-15	5.070869833183363e-11	9.963168227984688e-11	1.4277975058555741e-9
69600000	0.004999881401205086	-1.2356611435436446e-17	1.7146972198785475e-61	2.7785990935825676e-8	6.514824797798814e-16	1.8004746794986187e-7	6.808451188024244e-23	1.469865422056876e-15	5.070869833183363e-11	9.963168227984688e-11	1.4277975058555741e-9
69700000	0.004999881401205086	-1.2356611435436446e-17	1.7146972198785475e-61	2.7785990935825676e-8	6.514824797798814e-16	1.8004746794986187e-7	6.808451188024244e-23	1.469865422056876e-15	5.070869833183363e-11	9.963168227984688e-11	1.4277975058555741e-9
69800000	0.004999881401205086	-1.2356611435436446e-17	1.7146972198785475e-61	2.7785990935825676e-8	6.514824797798814e-16	1.8004746794986187e-7	6.808451188024244e-23	1.469865422056876e-15	5.070869833183363e-11	9.963168227984688e-11	1.4277975058555741e-9
69900000	0.004999881401205086	-1.2356611435436446e-17	1.7146972198785475e-61	2.7785990935825676e-8	6.514824797798814e-16	1.8004746794986187e-7	6.808451188024244e-23	1.469865422056876e-15	5.070869833183363e-11	9.963168227984688e-11	1.4277975058555741e-9
70000000	0.004999881401205086	-1.2356611435436446e-17	1.7146972198785475e-61	2.7785990935825676e-8	6.514824797798814e-16	1.8004746794986187e-7	6.808451188024244e-23	1.469865422056876e-15	5.070869833183363e-11	9.963168227984688e-11	1.4277975058555741e-9
70100000	0.004999881401205086	-1.2356611435436446e-17	1.7146972198785475e-61	2.7785990935825676e-8	6.514824797798814e-16	1.8004746794986187e-7	6.808451188024244e-23	1.469865422056876e-15	5.070869833183363e-11	9.963168227984688e-11	1.4277975058555741e-9
70200000	0.004999881401205086	-1.2356611435436446e-17	1.7146972198785475e-61	2.7785990935825676e-8	6.514824797798814e-16	1.8004746794986187e-7	6.808451188024244e-23	1.469865422056876e-15	5.070869833183363e-11	9.963168227984688e-11	1.4277975058555741e-9
70300000	0.004999881401205086	-1.2356611435436446e-17	1.7146972198785475e-61	2.7785990935825676e-8	6.514824797798814e-16	1.8004746794986187e-7	6.808451188024244e-23	1.469865422056876e-15	5.070869833183363e-11	9.963168227984688e-11	1.4277975058555741e-9
70400000	0.004999881401205086	-1.2356611435436446e-17	1.7146972198785475e-61	2.7785990935825676e-8	6.514824797798814e-16	1.8004746794986187e-7	6.808451188024244e-23	1.469865422056876e-15	5.070869833183363e-11	9.963168227984688e-11	1.4277975058555741e-9
70500000	0.004999881401205086	-1.2356611435436446e-17	1.7146972198785475e-61	2.7785990935825676e-8	6.514824797798814e-16	1.8004746794986187e-7	6.808451188024244e-23	1.469865422056876e-15	5.070869833183363e-11	9.963168227984688e-11	1.4277975058555741e-9
70600000	0.004999881401205086	-1.2356611435436446e-17	1.7146972198785475e-61	2.7785990935825676e-8	6.514824797798814e-16	1.8004746794986187e-7	6.808451188024244e-23	1.469865422056876e-15	5.070869833183363e-11	9.963168227984688e-11	1.4277975058555741e-9
70700000	0.004999881401205086	-1.2356611435436446e-17	1.7146972198785475e-61	2.7785990935825676e-8	6.514824797798814e-16	1.8004746794986187e-7	6.808451188024244e-23	1.469865422056876e-15	5.0708698331833626e-11	9.963168227984688e-11	1.4277975058555741e-9
70800000	0.004999881401205086	-1.2356611435436446e-17	1.7146972198785475e-61	2.7785990935825676e-8	6.514824797798814e-16	1.8004746794986187e-7	6.808451188024244e-23	1.469865422056876e-15	5.0708698331833626e-11	9.963168227984688e-11	1.4277975058555741e-9
70900000	0.004999881401205086	-1.2356611435436446e-17	1.7146972198785475e-61	2.7785990935825676e-8	6.514824797798814e-16	1.8004746794986187e-7	6.808451188024244e-23	1.469865422056876e-15	5.0708698331833626e-11	9.963168227984688e-11	1.4277975058555741e-9
71000000	0.004999881401205086	-1.2356611435436446e-17	1.7146972198785475e-61	2.7785990935825676e-8	6.514824797798814e-16	1.8004746794986187e-7	6.808451188024244e-23	1.469865422056876e-15	5.0708698331833626e-11	9.963168227984688e-11	1.4277975058555741e-9
71100000	0.004999881401205086	-1.2356611435436446e-17	1.7146972198785475e-61	2.7785990935825676e-8	6.514824797798814e-16	1.8004746794986187e-7	6.808451188024244e-23	1.469865422056876e-15	5.0708698331833626e-11	9.963168227984688e-11	1.4277975058555741e-9
71200000	0.004999881401205086	-1.2356611435436446e-17	1.7146972198785475e-61	2.7785990935825676e-8	6.514824797798814e-16	1.8004746794986187e-7	6.808451188024244e-23	1.469865422056876e-15	5.0708698331833626e-11	9.963168227984688e-11	1.4277975058555741e-9
71300000	0.004999881401205086	-1.2356611435436446e-17	1.7146972198785475e-61	2.7785990935825676e-8	6.514824797798814e-16	1.8004746794986187e-7	6.808451188024244e-23	1.469865422056876e-15	5.0708698331833626e-11	9.963168227984688e-11	1.4277975058555741e-9
71400000	0.004999881401205086	-1.2356611435436446e-17	1.7146972198785475e-61	2.7785990935825676e-8	6.514824797798814e-16	1.8004746794986187e-7	6.808451188024244e-23	1.469865422056876e-15	5.0708698331833626e-11	9.963168227984688e-11	1.4277975058555741e-9
71500000	0.004999881401205086	-1.2356611435436446e-17	1.7146972198785475e-61	2.7785990935825676e-8	6.514824797798814e-16	1.8004746794986187e-7	6.808451188024244e-23	1.469865422056876e-15	5.0708698331833626e-11	9.963168227984688e-11	1.4277975058555741e-9
71600000	0.004999881401205086	-1.2356611435436446e-17	1.7146972198785475e-61	2.7785990935825676e-8	6.514824797798814e-16	1.8004746794986187e-7	6.808451188024244e-23	1.469865422056876e-15	5.0708698331833626e-11	9.963168227984688e-11	1.4277975058555741e-9
71700000	0.004999881401205086	-1.2356611435436446e-17	1.7146972198785475e-61	2.7785990935825676e-8	6.514824797798814e-16	1.8004746794986187e-7	6.808451188024244e-23	1.469865422056876e-15	5.0708698331833626e-11	9.963168227984688e-11	1.4277975058555741e-9
71800000	0.004999881401205086	-1.2356611435436446e-17	1.7146972198785475e-61	2.7785990935825676e-8	6.514824797798814e-16	1.8004746794986187e-7	6.808451188024244e-23	1.469865422056876e-15	5.0708698331833626e-11	9.963168227984688e-11	1.4277975058555741e-9
71900000	0.004999881401205086	-1.2356611435436446e-17	1.7146972198785475e-61	2.7785990935825676e-8	6.514824797798814e-16	1.8004746794986187e-7	6.808451188024244e-23	1.469865422056876e-15	5.0708698331833626e-11	9.963168227984688e-11	1.4277975058555741e-9
72000000	0.004999881401205086	-1.2356611435436446e-17	1.7146972198785475e-61	2.7785990935825676e-8	6.514824797798814e-16	1.8004746794986187e-7	6.808451188024244e-23	1.469865422056876e-15	5.0708698331833626e-11	9.963168227984688e-11	1.4277975058555741e-9
72100000	0.004999881401205086	-1.2356611435436446e-17	1.7146972198785475e-61	2.7785990935825676e-8	6.514824797798814e-16	1.8004746794986187e-7	6.808451188024244e-23	1.469865422056876e-15	5.0708698331833626e-11	9.963168227984688e-11	1.4277975058555741e-9
72200000	0.004999881401205086	-1.2356611435436446e-17	1.7146972198785475e-61	2.7785990935825676e-8	6.514824797798814e-16	1.8004746794986187e-7	6.808451188024244e-23	1.469865422056876e-15	5.0708698331833626e-11	9.963168227984688e-11	1.4277975058555741e-9
72300000	0.004999881401205086	-1.2356611435436446e-17	1.7146972198785475e-61	2.7785990935825676e-8	6.514824797798814e-16	1.8004746794986187e-7	6.808451188024244e-23	1.469865422056876e-15	5.0708698331833626e-11	9.963168227984688e-11	1.4277975058555741e-9
72400000	0.004999881401205086	-1.2356611435436446e-17	1.7146972198785475e-61	2.7785990935825676e-8	6.514824797798814e-16	1.8004746794986187e-7	6.808451188024244e-23	1.469865422056876e-15	5.0708698331833626e-11	9.963168227984688e-11	1.4277975058555741e-9
72500000	0.004999881401205086	-1.2356611435436446e-17	1.7146972198785475e-61	2.7785990935825676e-8	6.514824797798814e-16	1.8004746794986187e-7	6.808451188024244e-23	1.469865422056876e-15	5.0708698331833626e-11	9.963168227984688e-11	1.4277975058555741e-9
72600000	0.004999881401205086	-1.2356611435436446e-17	1.7146972198785475e-61	2.7785990935825676e-8	6.514824797798814e-16	1.8004746794986187e-7	6.808451188024244e-23	1.469865422056876e-15	5.0708698331833626e-11	9.963168227984688e-11	1.4277975058555741e-9
72700000	0.004999881401205086	-1.2356611435436446e-17	1.7146972198785475e-61	2.7785990935825676e-8	6.514824797798814e-16	1.8004746794986187e-7	6.808451188024244e-23	1.469865422056876e-15	5.0708698331833626e-11	9.963168227984688e-11	1.4277975058555741e-9
72800000	0.004999881401205086	-1.2356611435436446e-17	1.7146972198785475e-61	2.7785990935825676e-8	6.514824797798814e-16	1.8004746794986187e-7	6.808451188024244e-23	1.469865422056876e-15	5.0708698331833626e-11	9.963168227984688e-11	1.4277975058555741e-9
72900000	0.004999881401205086	-1.2356611435436446e-17	1.7146972198785475e-61	2.7785990935825676e-8	6.514824797798814e-16	1.8004746794986187e-7	6.808451188024244e-23	1.469865422056876e-15	5.0708698331833626e-11	9.963168227984688e-11	1.4277975058555741e-9
73000000	0.004999881401205086	-1.2356611435436446e-17	1.7146972198785475e-61	2.7785990935825676e-8	6.514824797798814e-16	1.8004746794986187e-7	6.808451188024244e-23	1.469865422056876e-15	5.0708698331833626e-11	9.963168227984688e-11	1.4277975058555741e-9
73100000	0.004999881401205086	-1.2356611435436446e-17	1.7146972198785475e-61	2.7785990935825676e-8	6.514824797798814e-16	1.8004746794986187e-7	6.808451188024244e-23	1.469865422056876e-15	5.0708698331833626e-11	9.963168227984688e-11	1.4277975058555741e-9
73200000	0.004999881401205086	-1.2356611435436446e-17	1.7146972198785475e-61	2.7785990935825676e-8	6.514824797798814e-16	1.8004746794986187e-7	6.808451188024244e-23	1.469865422056876e-15	5.0708698331833626e-11	9.963168227984688e-11	1.4277975058555741e-9
73300000	0.004999881401205086	-1.2356611435436446e-17	1.7146972198785475e-61	2.7785990935825676e-8	6.514824797798814e-16	1.8004746794986187e-7	6.808451188024244e-23	1.469865422056876e-15	5.0708698331833626e-11	9.963168227984688e-11	1.4277975058555741e-9
73400000	0.004999881401205086	-1.2356611435436446e-17	1.7146972198785475e-61	2.7785990935825676e-8	6.514824797798814e-16	1.8004746794986187e-7	6.808451188024244e-23	1.469865422056876e-15	5.0708698331833626e-11	9.963168227984688e-11	1.4277975058555741e-9
73500000	0.004999881401205086	-1.2356611435436446e-17	1.7146972198785475e-61	2.7785990935825676e-8	6.514824797798814e-16	1.8004746794986187e-7	6.808451188024244e-23	1.469865422056876e-15	5.0708698331833626e-11	9.963168227984688e-11	1.4277975058555741e-9
73600000	0.004999881401205086	-1.2356611435436446e-17	1.7146972198785475e-61	2.7785990935825676e-8	6.514824797798814e-16	1.8004746794986187e-7	6.808451188024244e-23	1.469865422056876e-15	5.0708698331833626e-11	9.963168227984688e-11	1.4277975058555741e-9
73700000	0.004999881401205086	-1.2356611435436446e-17	1.7146972198785475e-61	2.7785990935825676e-8	6.514824797798814e-16	1.8004746794986187e-7	6.808451188024244e-23	1.469865422056876e-15	5.0708698331833626e-11	9.963168227984688e-11	1.4277975058555741e-9
73800000	0.004999881401205086	-1.2356611435436446e-17	1.7146972198785475e-61	2.7785990935825676e-8	6.514824797798814e-16	1.8004746794986187e-7	6.808451188024244e-23	1.469865422056876e-15	5.0708698331833626e-11	9.963168227984688e-11	1.4277975058555741e-9
73900000	0.004999881401205086	-1.2356611435436446e-17	1.7146972198785475e-61	2.7785990935825676e-8	6.514824797798814e-16	1.8004746794986187e-7	6.808451188024244e-23	1.469865422056876e-15	5.0708698331833626e-11	9.963168227984688e-11	1.4277975058555741e-9
74000000	0.004999881401205086	-1.2356611435436446e-17	1.7146972198785475e-61	2.7785990935825676e-8	6.514824797798814e-16	1.8004746794986187e-7	6.808451188024244e-23	1.469865422056876e-15	5.0708698331833626e-11	9.963168227984688e-11	1.4277975058555741e-9
74100000	0.004999881401205086	-1.2356611435436446e-17	1.7146972198785475e-61	2.7785990935825676e-8	6.514824797798814e-16	1.8004746794986187e-7	6.808451188024244e-23	1.469865422056876e-15	5.0708698331833626e-11	9.963168227984688e-11	1.4277975058555741e-9
74200000	0.004999881401205086	-1.2356611435436446e-17	1.7146972198785475e-61	2.7785990935825676e-8	6.514824797798814e-16	1.8004746794986187e-7	6.808451188024244e-23	1.469865422056876e-15	5.0708698331833626e-11	9.963168227984688e-11	1.4277975058555741e-9
74300000	0.004999881401205086	-1.2356611435436446e-17	1.7146972198785475e-61	2.7785990935825676e-8	6.514824797798814e-16	1.8004746794986187e-7	6.808451188024244e-23	1.469865422056876e-15	5.0708698331833626e-11	9.963168227984688e-11	1.4277975058555741e-9
74400000	0.004999881401205086	-1.2356611435436446e-17	1.7146972198785475e-61	2.7785990935825676e-8	6.514824797798814e-16	1.8004746794986187e-7	6.808451188024244e-23	1.469865422056876e-15	5.0708698331833626e-11	9.963168227984688e-11	1.4277975058555741e-9
74500000	0.004999881401205086	-1.2356611435436446e-17	1.7146972198785475e-61	2.7785990935825676e-8	6.514824797798814e-16	1.8004746794986187e-7	6.808451188024244e-23	1.469865422056876e-15	5.0708698331833626e-11	9.963168227984688e-11	1.4277975058555741e-9
74600000	0.004999881401205086	-1.2356611435436446e-17	1.7146972198785475e-61	2.7785990935825676e-8	6.514824797798814e-16	1.8004746794986187e-7	6.808451188024244e-23	1.469865422056876e-15	5.0708698331833626e-11	9.963168227984688e-11	1.4277975058555741e-9
74700000	0.004999881401205086	-1.2356611435436446e-17	1.7146972198785475e-61	2.7785990935825676e-8	6.514824797798814e-16	1.8004746794986187e-7	6.808451188024244e-23	1.469865422056876e-15	5.0708698331833626e-11	9.963168227984688e-11	1.4277975058555741e-9
74800000	0.004999881401205086	-1.2356611435436446e-17	1.7146972198785475e-61	2.7785990935825676e-8	6.514824797798814e-16	1.8004746794986187e-7	6.808451188024244e-23	1.469865422056876e-15	5.0708698331833626e-11	9.963168227984688e-11	1.4277975058555741e-9
74900000	0.004999881401205086	-1.2356611435436446e-17	1.7146972198785475e-61	2.7785990935825676e-8	6.514824797798814e-16	1.8004746794986187e-7	6.808451188024244e-23	1.469865422056876e-15	5.0708698331833626e-11	9.963168227984688e-11	1.4277975058555741e-9
75000000	0.004999881401205086	-1.2356611435436446e-17	1.7146972198785475e-61	2.7785990935825676e-8	6.514824797798814e-16	1.8004746794986187e-7	6.808451188024244e-23	1.469865422056876e-15	5.0708698331833626e-11	9.963168227984688e-11	1.4277975058555741e-9
75100000	0.004999881401205086	-1.2356611435436446e-17	1.7146972198785475e-61	2.7785990935825676e-8	6.514824797798814e-16	1.8004746794986187e-7	6.808451188024244e-23	1.469865422056876e-15	5.0708698331833626e-11	9.963168227984688e-11	1.4277975058555741e-9
75200000	0.004999881401205086	-1.2356611435436446e-17	1.7146972198785475e-61	2.7785990935825676e-8	6.514824797798814e-16	1.8004746794986187e-7	6.808451188024244e-23	1.469865422056876e-15	5.0708698331833626e-11	9.963168227984688e-11	1.4277975058555741e-9
75300000	0.004999881401205086	-1.2356611435436446e-17	1.7146972198785475e-61	2.7785990935825676e-8	6.514824797798814e-16	1.8004746794986187e-7	6.808451188024244e-23	1.469865422056876e-15	5.0708698331833626e-11	9.963168227984688e-11	1.4277975058555741e-9
75400000	0.004999881401205086	-1.2356611435436446e-17	1.7146972198785475e-61	2.7785990935825676e-8	6.514824797798814e-16	1.8004746794986187e-7	6.808451188024244e-23	1.469865422056876e-15	5.0708698331833626e-11	9.963168227984688e-11	1.4277975058555741e-9
75500000	0.004999881401205086	-1.2356611435436446e-17	1.7146972198785475e-61	2.7785990935825676e-8	6.514824797798814e-16	1.8004746794986187e-7	6.808451188024244e-23	1.469865422056876e-15	5.0708698331833626e-11	9.963168227984688e-11	1.4277975058555741e-9
75600000	0.004999881401205086	-1.2356611435436446e-17	1.7146972198785475e-61	2.7785990935825676e-8	6.514824797798814e-16	1.8004746794986187e-7	6.808451188024244e-23	1.469865422056876e-15	5.0708698331833626e-11	9.963168227984688e-11	1.4277975058555741e-9
75700000	0.004999881401205086	-1.2356611435436446e-17	1.7146972198785475e-61	2.7785990935825676e-8	6.514824797798814e-16	1.8004746794986187e-7	6.808451188024244e-23	1.469865422056876e-15	5.0708698331833626e-11	9.963168227984688e-11	1.4277975058555741e-9
75800000	0.004999881401205086	-1.2356611435436446e-17	1.7146972198785475e-61	2.7785990935825676e-8	6.514824797798814e-16	1.8004746794986187e-7	6.808451188024244e-23	1.469865422056876e-15	5.0708698331833626e-11	9.963168227984688e-11	1.4277975058555741e-9
75900000	0.004999881401205086	-1.2356611435436446e-17	1.7146972198785475e-61	2.7785990935825676e-8	6.514824797798814e-16	1.8004746794986187e-7	6.808451188024244e-23	1.469865422056876e-15	5.0708698331833626e-11	9.963168227984688e-11	1.4277975058555741e-9
76000000	0.004999881401205086	-1.2356611435436446e-17	1.7146972198785475e-61	2.7785990935825676e-8	6.514824797798814e-16	1.8004746794986187e-7	6.808451188024244e-23	1.469865422056876e-15	5.0708698331833626e-11	9.963168227984688e-11	1.4277975058555741e-9
76100000	0.004999881401205086	-1.2356611435436446e-17	1.7146972198785475e-61	2.7785990935825676e-8	6.514824797798814e-16	1.8004746794986187e-7	6.808451188024244e-23	1.469865422056876e-15	5.0708698331833626e-11	9.963168227984688e-11	1.4277975058555741e-9
76200000	0.004999881401205086	-1.2356611435436446e-17	1.7146972198785475e-61	2.7785990935825676e-8	6.514824797798814e-16	1.8004746794986187e-7	6.808451188024244e-23	1.469865422056876e-15	5.0708698331833626e-11	9.963168227984688e-11	1.4277975058555741e-9
76300000	0.004999881401205086	-1.2356611435436446e-17	1.7146972198785475e-61	2.7785990935825676e-8	6.514824797798814e-16	1.8004746794986187e-7	6.808451188024244e-23	1.469865422056876e-15	5.0708698331833626e-11	9.963168227984688e-11	1.4277975058555741e-9
76400000	0.004999881401205086	-1.2356611435436446e-17	1.7146972198785475e-61	2.7785990935825676e-8	6.514824797798814e-16	1.8004746794986187e-7	6.808451188024244e-23	1.469865422056876e-15	5.0708698331833626e-11	9.963168227984688e-11	1.4277975058555741e-9
76500000	0.004999881401205086	-1.2356611435436446e-17	1.7146972198785475e-61	2.7785990935825676e-8	6.514824797798814e-16	1.8004746794986187e-7	6.808451188024244e-23	1.469865422056876e-15	5.0708698331833626e-11	9.963168227984688e-11	1.4277975058555741e-9
76600000	0.004999881401205086	-1.2356611435436446e-17	1.7146972198785475e-61	2.7785990935825676e-8	6.514824797798814e-16	1.8004746794986187e-7	6.808451188024244e-23	1.469865422056876e-15	5.0708698331833626e-11	9.963168227984688e-11	1.4277975058555741e-9
76700000	0.004999881401205086	-1.2356611435436446e-17	1.7146972198785475e-61	2.7785990935825676e-8	6.514824797798814e-16	1.8004746794986187e-7	6.808451188024244e-23	1.469865422056876e-15	5.0708698331833626e-11	9.963168227984688e-11	1.4277975058555741e-9
76800000	0.004999881401205086	-1.2356611435436446e-17	1.7146972198785475e-61	2.7785990935825676e-8	6.514824797798814e-16	1.8004746794986187e-7	6.808451188024244e-23	1.469865422056876e-15	5.0708698331833626e-11	9.963168227984688e-11	1.4277975058555741e-9
76900000	0.004999881401205086	-1.2356611435436446e-17	1.7146972198785475e-61	2.7785990935825676e-8	6.514824797798814e-16	1.8004746794986187e-7	6.808451188024244e-23	1.469865422056876e-15	5.0708698331833626e-11	9.963168227984688e-11	1.4277975058555741e-9
77000000	0.004999881401205086	-1.2356611435436446e-17	1.7146972198785475e-61	2.7785990935825676e-8	6.514824797798814e-16	1.8004746794986187e-7	6.808451188024244e-23	1.469865422056876e-15	5.0708698331833626e-11	9.963168227984688e-11	1.4277975058555741e-9
77100000	0.004999881401205086	-1.2356611435436446e-17	1.7146972198785475e-61	2.7785990935825676e-8	6.514824797798814e-16	1.8004746794986187e-7	6.808451188024244e-23	1.469865422056876e-15	5.0708698331833626e-11	9.963168227984688e-11	1.4277975058555741e-9
77200000	0.004999881401205086	-1.2356611435436446e-17	1.7146972198785475e-61	2.7785990935825676e-8	6.514824797798814e-16	1.8004746794986187e-7	6.808451188024244e-23	1.469865422056876e-15	5.0708698331833626e-11	9.963168227984688e-11	1.4277975058555741e-9
77300000	0.004999881401205086	-1.2356611435436446e-17	1.7146972198785475e-61	2.7785990935825676e-8	6.514824797798814e-16	1.8004746794986187e-7	6.808451188024244e-23	1.469865422056876e-15	5.0708698331833626e-11	9.963168227984688e-11	1.4277975058555741e-9
77400000	0.004999881401205086	-1.2356611435436446e-17	1.7146972198785475e-61	2.7785990935825676e-8	6.514824797798814e-16	1.8004746794986187e-7	6.808451188024244e-23	1.469865422056876e-15	5.0708698331833626e-11	9.963168227984688e-11	1.4277975058555741e-9
77500000	0.004999881401205086	-1.2356611435436446e-17	1.7146972198785475e-61	2.7785990935825676e-8	6.514824797798814e-16	1.8004746794986187e-7	6.808451188024244e-23	1.469865422056876e-15	5.0708698331833626e-11	9.963168227984688e-11	1.4277975058555741e-9
77600000	0.004999881401205086	-1.2356611435436446e-17	1.7146972198785475e-61	2.7785990935825676e-8	6.514824797798814e-16	1.8004746794986187e-7	6.808451188024244e-23	1.469865422056876e-15	5.0708698331833626e-11	9.963168227984688e-11	1.4277975058555741e-9
77700000	0.004999881401205086	-1.2356611435436446e-17	1.7146972198785475e-61	2.7785990935825676e-8	6.514824797798814e-16	1.8004746794986187e-7	6.808451188024244e-23	1.469865422056876e-15	5.0708698331833626e-11	9.963168227984688e-11	1.4277975058555741e-9
77800000	0.004999881401205086	-1.2356611435436446e-17	1.7146972198785475e-61	2.7785990935825676e-8	6.514824797798814e-16	1.8004746794986187e-7	6.808451188024244e-23	1.469865422056876e-15	5.0708698331833626e-11	9.963168227984688e-11	1.4277975058555741e-9
77900000	0.004999881401205086	-1.2356611435436446e-17	1.7146972198785475e-61	2.7785990935825676e-8	6.514824797798814e-16	1.8004746794986187e-7	6.808451188024244e-23	1.469865422056876e-15	5.0708698331833626e-11	9.963168227984688e-11	1.4277975058555741e-9
78000000	0.004999881401205086	-1.2356611435436446e-17	1.7146972198785475e-61	2.7785990935825676e-8	6.514824797798814e-16	1.8004746794986187e-7	6.808451188024244e-23	1.469865422056876e-15	5.0708698331833626e-11	9.963168227984688e-11	1.4277975058555741e-9
78100000	0.004999881401205086	-1.2356611435436446e-17	1.7146972198785475e-61	2.7785990935825676e-8	6.514824797798814e-16	1.8004746794986187e-7	6.808451188024244e-23	1.469865422056876e-15	5.0708698331833626e-11	9.963168227984688e-11	1.4277975058555741e-9
78200000	0.004999881401205086	-1.2356611435436446e-17	1.7146972198785475e-61	2.7785990935825676e-8	6.514824797798814e-16	1.8004746794986187e-7	6.808451188024244e-23	1.469865422056876e-15	5.0708698331833626e-11	9.963168227984688e-11	1.4277975058555741e-9
78300000	0.004999881401205086	-1.2356611435436446e-17	1.7146972198785475e-61	2.7785990935825676e-8	6.514824797798814e-16	1.8004746794986187e-7	6.808451188024244e-23	1.469865422056876e-15	5.0708698331833626e-11	9.963168227984688e-11	1.4277975058555741e-9
78400000	0.004999881401205086	-1.2356611435436446e-17	1.7146972198785475e-61	2.7785990935825676e-8	6.514824797798814e-16	1.8004746794986187e-7	6.808451188024244e-23	1.469865422056876e-15	5.0708698331833626e-11	9.963168227984688e-11	1.4277975058555741e-9
78500000	0.004999881401205086	-1.2356611435436446e-17	1.7146972198785475e-61	2.7785990935825676e-8	6.514824797798814e-16	1.8004746794986187e-7	6.808451188024244e-23	1.469865422056876e-15	5.0708698331833626e-11	9.963168227984688e-11	1.4277975058555741e-9
78600000	0.004999881401205086	-1.2356611435436446e-17	1.7146972198785475e-61	2.7785990935825676e-8	6.514824797798814e-16	1.8004746794986187e-7	6.808451188024244e-23	1.469865422056876e-15	5.0708698331833626e-11	9.963168227984688e-11	1.4277975058555741e-9
78700000	0.004999881401205086	-1.2356611435436446e-17	1.7146972198785475e-61	2.7785990935825676e-8	6.514824797798814e-16	1.8004746794986187e-7	6.808451188024244e-23	1.469865422056876e-15	5.0708698331833626e-11	9.963168227984688e-11	1.4277975058555741e-9
78800000	0.004999881401205086	-1.2356611435436446e-17	1.7146972198785475e-61	2.7785990935825676e-8	6.514824797798814e-16	1.8004746794986187e-7	6.808451188024244e-23	1.469865422056876e-15	5.0708698331833626e-11	9.963168227984688e-11	1.4277975058555741e-9
78900000	0.004999881401205086	-1.2356611435436446e-17	1.7146972198785475e-61	2.7785990935825676e-8	6.514824797798814e-16	1.8004746794986184e-7	6.808451188024244e-23	1.469865422056876e-15	5.0708698331833626e-11	9.963168227984687e-11	1.4277975058555741e-9
79000000	0.004999881401205086	-1.2356611435436446e-17	1.7146972198785475e-61	2.7785990935825676e-8	6.514824797798814e-16	1.8004746794986184e-7	6.808451188024244e-23	1.469865422056876e-15	5.0708698331833626e-11	9.963168227984687e-11	1.4277975058555741e-9
79100000	0.004999881401205086	-1.2356611435436446e-17	1.7146972198785475e-61	2.7785990935825676e-8	6.514824797798814e-16	1.8004746794986184e-7	6.808451188024244e-23	1.469865422056876e-15	5.0708698331833626e-11	9.963168227984687e-11	1.4277975058555741e-9
79200000	0.004999881401205086	-1.2356611435436446e-17	1.7146972198785475e-61	2.7785990935825676e-8	6.514824797798814e-16	1.8004746794986184e-7	6.808451188024244e-23	1.469865422056876e-15	5.0708698331833626e-11	9.963168227984687e-11	1.4277975058555741e-9
79300000	0.004999881401205086	-1.2356611435436446e-17	1.7146972198785475e-61	2.7785990935825676e-8	6.514824797798814e-16	1.8004746794986184e-7	6.808451188024244e-23	1.469865422056876e-15	5.0708698331833626e-11	9.963168227984687e-11	1.4277975058555741e-9
79400000	0.004999881401205086	-1.2356611435436446e-17	1.7146972198785475e-61	2.7785990935825676e-8	6.514824797798814e-16	1.8004746794986184e-7	6.808451188024244e-23	1.469865422056876e-15	5.0708698331833626e-11	9.963168227984687e-11	1.4277975058555741e-9
79500000	0.004999881401205086	-1.2356611435436446e-17	1.7146972198785475e-61	2.7785990935825676e-8	6.514824797798814e-16	1.8004746794986184e-7	6.808451188024244e-23	1.469865422056876e-15	5.0708698331833626e-11	9.963168227984687e-11	1.4277975058555741e-9
79600000	0.004999881401205086	-1.2356611435436446e-17	1.7146972198785475e-61	2.7785990935825676e-8	6.514824797798814e-16	1.8004746794986184e-7	6.808451188024244e-23	1.469865422056876e-15	5.0708698331833626e-11	9.963168227984687e-11	1.4277975058555741e-9
79700000	0.004999881401205086	-1.2356611435436446e-17	1.7146972198785475e-61	2.778599093582568e-8	6.514824797798813e-16	1.8004746794986184e-7	6.808451188024243e-23	1.469865422056876e-15	5.0708698331833626e-11	9.963168227984687e-11	1.4277975058555741e-9
79800000	0.004999881401205086	-1.2356611435436446e-17	1.7146972198785475e-61	2.778599093582568e-8	6.514824797798813e-16	1.8004746794986184e-7	6.808451188024243e-23	1.469865422056876e-15	5.0708698331833626e-11	9.963168227984687e-11	1.4277975058555741e-9
79900000	0.004999881401205086	-1.2356611435436446e-17	1.7146972198785475e-61	2.778599093582568e-8	6.514824797798813e-16	1.8004746794986184e-7	6.808451188024243e-23	1.469865422056876e-15	5.0708698331833626e-11	9.963168227984687e-11	1.4277975058555741e-9
80000000	0.004999881401205086	-1.2356611435436446e-17	1.7146972198785475e-61	2.778599093582568e-8	6.514824797798813e-16	1.8004746794986184e-7	6.808451188024243e-23	1.469865422056876e-15	5.0708698331833626e-11	9.963168227984687e-11	1.4277975058555741e-9
80100000	0.004999881401205086	-1.2356611435436446e-17	1.7146972198785475e-61	2.778599093582568e-8	6.514824797798813e-16	1.8004746794986184e-7	6.808451188024243e-23	1.469865422056876e-15	5.0708698331833626e-11	9.963168227984687e-11	1.4277975058555741e-9
80200000	0.004999881401205086	-1.2356611435436446e-17	1.7146972198785475e-61	2.778599093582568e-8	6.514824797798813e-16	1.8004746794986184e-7	6.808451188024243e-23	1.469865422056876e-15	5.0708698331833626e-11	9.963168227984687e-11	1.4277975058555741e-9
80300000	0.004999881401205086	-1.2356611435436446e-17	1.7146972198785475e-61	2.778599093582568e-8	6.514824797798813e-16	1.8004746794986184e-7	6.808451188024243e-23	1.469865422056876e-15	5.0708698331833626e-11	9.963168227984687e-11	1.4277975058555741e-9
80400000	0.004999881401205086	-1.2356611435436446e-17	1.7146972198785475e-61	2.778599093582568e-8	6.514824797798813e-16	1.8004746794986184e-7	6.808451188024243e-23	1.469865422056876e-15	5.0708698331833626e-11	9.963168227984687e-11	1.4277975058555741e-9
80500000	0.004999881401205086	-1.2356611435436446e-17	1.7146972198785475e-61	2.778599093582568e-8	6.514824797798813e-16	1.8004746794986184e-7	6.808451188024243e-23	1.469865422056876e-15	5.0708698331833626e-11	9.963168227984687e-11	1.4277975058555741e-9
80600000	0.004999881401205086	-1.2356611435436446e-17	1.714697219878548e-61	2.778599093582568e-8	6.514824797798813e-16	1.8004746794986184e-7	6.808451188024243e-23	1.469865422056876e-15	5.0708698331833626e-11	9.963168227984687e-11	1.4277975058555741e-9
80700000	0.004999881401205086	-1.2356611435436446e-17	1.714697219878548e-61	2.778599093582568e-8	6.514824797798813e-16	1.8004746794986184e-7	6.808451188024243e-23	1.469865422056876e-15	5.0708698331833626e-11	9.963168227984687e-11	1.4277975058555741e-9
80800000	0.004999881401205086	-1.2356611435436446e-17	1.714697219878548e-61	2.778599093582568e-8	6.514824797798813e-16	1.8004746794986184e-7	6.808451188024243e-23	1.469865422056876e-15	5.0708698331833626e-11	9.963168227984687e-11	1.4277975058555741e-9
80900000	0.004999881401205086	-1.2356611435436446e-17	1.714697219878548e-61	2.778599093582568e-8	6.514824797798813e-16	1.8004746794986184e-7	6.808451188024243e-23	1.469865422056876e-15	5.0708698331833626e-11	9.963168227984687e-11	1.4277975058555741e-9
81000000	0.004999881401205086	-1.2356611435436446e-17	1.714697219878548e-61	2.778599093582568e-8	6.514824797798813e-16	1.8004746794986184e-7	6.808451188024243e-23	1.469865422056876e-15	5.0708698331833626e-11	9.963168227984687e-11	1.4277975058555741e-9
81100000	0.004999881401205086	-1.2356611435436446e-17	1.714697219878548e-61	2.778599093582568e-8	6.514824797798813e-16	1.8004746794986184e-7	6.808451188024243e-23	1.469865422056876e-15	5.0708698331833626e-11	9.963168227984687e-11	1.4277975058555741e-9
81200000	0.004999881401205086	-1.2356611435436446e-17	1.714697219878548e-61	2.778599093582568e-8	6.514824797798813e-16	1.8004746794986184e-7	6.808451188024243e-23	1.469865422056876e-15	5.0708698331833626e-11	9.963168227984687e-11	1.4277975058555741e-9
81300000	0.004999881401205086	-1.2356611435436446e-17	1.714697219878548e-61	2.778599093582568e-8	6.514824797798813e-16	1.8004746794986184e-7	6.808451188024243e-23	1.469865422056876e-15	5.0708698331833626e-11	9.963168227984687e-11	1.4277975058555741e-9
81400000	0.004999881401205086	-1.2356611435436446e-17	1.714697219878548e-61	2.778599093582568e-8	6.514824797798813e-16	1.8004746794986184e-7	6.808451188024243e-23	1.469865422056876e-15	5.0708698331833626e-11	9.963168227984687e-11	1.4277975058555741e-9
81500000	0.004999881401205086	-1.2356611435436446e-17	1.714697219878548e-61	2.778599093582568e-8	6.514824797798813e-16	1.8004746794986184e-7	6.808451188024243e-23	1.469865422056876e-15	5.0708698331833626e-11	9.963168227984687e-11	1.4277975058555741e-9
81600000	0.004999881401205086	-1.2356611435436446e-17	1.714697219878548e-61	2.778599093582568e-8	6.514824797798813e-16	1.8004746794986184e-7	6.808451188024243e-23	1.469865422056876e-15	5.0708698331833626e-11	9.963168227984687e-11	1.4277975058555741e-9
81700000	0.004999881401205086	-1.2356611435436446e-17	1.714697219878548e-61	2.778599093582568e-8	6.514824797798813e-16	1.8004746794986184e-7	6.808451188024243e-23	1.469865422056876e-15	5.0708698331833626e-11	9.963168227984687e-11	1.4277975058555741e-9
81800000	0.004999881401205086	-1.2356611435436446e-17	1.714697219878548e-61	2.778599093582568e-8	6.514824797798813e-16	1.8004746794986184e-7	6.808451188024243e-23	1.469865422056876e-15	5.0708698331833626e-11	9.963168227984687e-11	1.4277975058555741e-9
81900000	0.004999881401205086	-1.2356611435436446e-17	1.714697219878548e-61	2.778599093582568e-8	6.514824797798813e-16	1.8004746794986184e-7	6.808451188024243e-23	1.469865422056876e-15	5.0708698331833626e-11	9.963168227984687e-11	1.4277975058555741e-9
82000000	0.004999881401205086	-1.2356611435436446e-17	1.714697219878548e-61	2.778599093582568e-8	6.514824797798813e-16	1.8004746794986184e-7	6.808451188024243e-23	1.469865422056876e-15	5.0708698331833626e-11	9.963168227984687e-11	1.4277975058555741e-9
82100000	0.004999881401205086	-1.2356611435436446e-17	1.714697219878548e-61	2.778599093582568e-8	6.514824797798813e-16	1.8004746794986184e-7	6.808451188024243e-23	1.469865422056876e-15	5.0708698331833626e-11	9.963168227984687e-11	1.4277975058555741e-9
82200000	0.004999881401205086	-1.2356611435436446e-17	1.714697219878548e-61	2.778599093582568e-8	6.514824797798813e-16	1.8004746794986184e-7	6.808451188024243e-23	1.469865422056876e-15	5.0708698331833626e-11	9.963168227984687e-11	1.4277975058555741e-9
82300000	0.004999881401205086	-1.2356611435436446e-17	1.714697219878548e-61	2.778599093582568e-8	6.514824797798813e-16	1.8004746794986184e-7	6.808451188024243e-23	1.469865422056876e-15	5.0708698331833626e-11	9.963168227984687e-11	1.4277975058555741e-9
82400000	0.004999881401205086	-1.2356611435436446e-17	1.714697219878548e-61	2.778599093582568e-8	6.514824797798813e-16	1.8004746794986184e-7	6.808451188024243e-23	1.469865422056876e-15	5.0708698331833626e-11	9.963168227984687e-11	1.4277975058555741e-9
82500000	0.004999881401205086	-1.2356611435436446e-17	1.714697219878548e-61	2.778599093582568e-8	6.514824797798813e-16	1.8004746794986184e-7	6.808451188024243e-23	1.469865422056876e-15	5.0708698331833626e-11	9.963168227984687e-11	1.4277975058555741e-9
82600000	0.004999881401205086	-1.2356611435436446e-17	1.714697219878548e-61	2.778599093582568e-8	6.514824797798813e-16	1.8004746794986184e-7	6.808451188024243e-23	1.469865422056876e-15	5.0708698331833626e-11	9.963168227984687e-11	1.4277975058555741e-9
82700000	0.004999881401205086	-1.2356611435436446e-17	1.714697219878548e-61	2.778599093582568e-8	6.514824797798813e-16	1.8004746794986184e-7	6.808451188024243e-23	1.469865422056876e-15	5.0708698331833626e-11	9.963168227984687e-11	1.4277975058555741e-9
82800000	0.004999881401205086	-1.2356611435436446e-17	1.714697219878548e-61	2.778599093582568e-8	6.514824797798813e-16	1.8004746794986184e-7	6.808451188024243e-23	1.469865422056876e-15	5.0708698331833626e-11	9.963168227984687e-11	1.4277975058555741e-9
82900000	0.004999881401205086	-1.2356611435436446e-17	1.714697219878548e-61	2.778599093582568e-8	6.514824797798813e-16	1.8004746794986184e-7	6.808451188024243e-23	1.469865422056876e-15	5.0708698331833626e-11	9.963168227984687e-11	1.4277975058555741e-9
83000000	0.004999881401205086	-1.2356611435436446e-17	1.714697219878548e-61	2.778599093582568e-8	6.514824797798813e-16	1.8004746794986184e-7	6.808451188024243e-23	1.469865422056876e-15	5.0708698331833626e-11	9.963168227984687e-11	1.4277975058555741e-9
83100000	0.004999881401205086	-1.2356611435436446e-17	1.714697219878548e-61	2.778599093582568e-8	6.514824797798813e-16	1.8004746794986184e-7	6.808451188024243e-23	1.469865422056876e-15	5.0708698331833626e-11	9.963168227984687e-11	1.4277975058555741e-9
83200000	0.004999881401205086	-1.2356611435436446e-17	1.714697219878548e-61	2.778599093582568e-8	6.514824797798813e-16	1.8004746794986184e-7	6.808451188024243e-23	1.469865422056876e-15	5.0708698331833626e-11	9.963168227984687e-11	1.4277975058555741e-9
83300000	0.004999881401205086	-1.2356611435436446e-17	1.714697219878548e-61	2.778599093582568e-8	6.514824797798813e-16	1.8004746794986184e-7	6.808451188024243e-23	1.469865422056876e-15	5.0708698331833626e-11	9.963168227984687e-11	1.4277975058555741e-9
83400000	0.004999881401205086	-1.2356611435436446e-17	1.714697219878548e-61	2.778599093582568e-8	6.514824797798813e-16	1.8004746794986184e-7	6.808451188024243e-23	1.469865422056876e-15	5.0708698331833626e-11	9.963168227984687e-11	1.4277975058555741e-9
83500000	0.004999881401205086	-1.2356611435436446e-17	1.714697219878548e-61	2.778599093582568e-8	6.514824797798813e-16	1.8004746794986184e-7	6.808451188024243e-23	1.469865422056876e-15	5.0708698331833626e-11	9.963168227984687e-11	1.4277975058555741e-9
83600000	0.004999881401205086	-1.2356611435436446e-17	1.714697219878548e-61	2.778599093582568e-8	6.514824797798813e-16	1.8004746794986184e-7	6.808451188024243e-23	1.469865422056876e-15	5.0708698331833626e-11	9.963168227984687e-11	1.4277975058555741e-9
83700000	0.004999881401205086	-1.2356611435436446e-17	1.714697219878548e-61	2.778599093582568e-8	6.514824797798813e-16	1.8004746794986184e-7	6.808451188024243e-23	1.469865422056876e-15	5.0708698331833626e-11	9.963168227984687e-11	1.4277975058555741e-9
83800000	0.004999881401205086	-1.2356611435436446e-17	1.714697219878548e-61	2.778599093582568e-8	6.514824797798813e-16	1.8004746794986184e-7	6.808451188024243e-23	1.469865422056876e-15	5.0708698331833626e-11	9.963168227984687e-11	1.4277975058555741e-9
83900000	0.004999881401205086	-1.2356611435436446e-17	1.714697219878548e-61	2.778599093582568e-8	6.514824797798813e-16	1.8004746794986184e-7	6.808451188024243e-23	1.469865422056876e-15	5.0708698331833626e-11	9.963168227984687e-11	1.4277975058555741e-9
84000000	0.004999881401205086	-1.2356611435436446e-17	1.714697219878548e-61	2.778599093582568e-8	6.514824797798813e-16	1.8004746794986184e-7	6.808451188024243e-23	1.469865422056876e-15	5.0708698331833626e-11	9.963168227984687e-11	1.4277975058555741e-9
84100000	0.004999881401205086	-1.2356611435436446e-17	1.714697219878548e-61	2.778599093582568e-8	6.514824797798813e-16	1.8004746794986184e-7	6.808451188024243e-23	1.469865422056876e-15	5.0708698331833626e-11	9.963168227984687e-11	1.4277975058555741e-9
84200000	0.004999881401205086	-1.2356611435436446e-17	1.714697219878548e-61	2.778599093582568e-8	6.514824797798813e-16	1.8004746794986184e-7	6.808451188024243e-23	1.469865422056876e-15	5.0708698331833626e-11	9.963168227984687e-11	1.4277975058555741e-9
84300000	0.004999881401205086	-1.2356611435436446e-17	1.714697219878548e-61	2.778599093582568e-8	6.514824797798813e-16	1.8004746794986184e-7	6.808451188024243e-23	1.469865422056876e-15	5.0708698331833626e-11	9.963168227984687e-11	1.4277975058555741e-9
84400000	0.004999881401205086	-1.2356611435436446e-17	1.714697219878548e-61	2.778599093582568e-8	6.514824797798813e-16	1.8004746794986184e-7	6.808451188024243e-23	1.469865422056876e-15	5.0708698331833626e-11	9.963168227984687e-11	1.4277975058555741e-9
84500000	0.004999881401205086	-1.2356611435436446e-17	1.714697219878548e-61	2.778599093582568e-8	6.514824797798813e-16	1.8004746794986184e-7	6.808451188024243e-23	1.469865422056876e-15	5.0708698331833626e-11	9.963168227984687e-11	1.4277975058555741e-9
84600000	0.004999881401205086	-1.2356611435436446e-17	1.714697219878548e-61	2.778599093582568e-8	6.514824797798813e-16	1.8004746794986184e-7	6.808451188024243e-23	1.469865422056876e-15	5.0708698331833626e-11	9.963168227984687e-11	1.4277975058555741e-9
84700000	0.004999881401205086	-1.2356611435436446e-17	1.714697219878548e-61	2.778599093582568e-8	6.514824797798813e-16	1.8004746794986184e-7	6.808451188024243e-23	1.469865422056876e-15	5.0708698331833626e-11	9.963168227984687e-11	1.4277975058555741e-9
84800000	0.004999881401205086	-1.2356611435436446e-17	1.714697219878548e-61	2.778599093582568e-8	6.514824797798813e-16	1.8004746794986184e-7	6.808451188024243e-23	1.469865422056876e-15	5.0708698331833626e-11	9.963168227984687e-11	1.4277975058555741e-9
84900000	0.004999881401205086	-1.2356611435436446e-17	1.714697219878548e-61	2.778599093582568e-8	6.514824797798813e-16	1.8004746794986184e-7	6.808451188024243e-23	1.469865422056876e-15	5.0708698331833626e-11	9.963168227984687e-11	1.4277975058555741e-9
85000000	0.004999881401205086	-1.2356611435436446e-17	1.714697219878548e-61	2.778599093582568e-8	6.514824797798813e-16	1.8004746794986184e-7	6.808451188024243e-23	1.469865422056876e-15	5.0708698331833626e-11	9.963168227984687e-11	1.4277975058555741e-9
85100000	0.004999881401205086	-1.2356611435436446e-17	1.714697219878548e-61	2.778599093582568e-8	6.514824797798813e-16	1.8004746794986184e-7	6.808451188024243e-23	1.469865422056876e-15	5.0708698331833626e-11	9.963168227984687e-11	1.4277975058555741e-9
85200000	0.004999881401205086	-1.2356611435436446e-17	1.714697219878548e-61	2.778599093582568e-8	6.514824797798813e-16	1.8004746794986184e-7	6.808451188024243e-23	1.469865422056876e-15	5.0708698331833626e-11	9.963168227984687e-11	1.4277975058555741e-9
85300000	0.004999881401205086	-1.2356611435436446e-17	1.714697219878548e-61	2.778599093582568e-8	6.514824797798813e-16	1.8004746794986184e-7	6.808451188024243e-23	1.469865422056876e-15	5.0708698331833626e-11	9.963168227984687e-11	1.4277975058555741e-9
85400000	0.004999881401205086	-1.2356611435436446e-17	1.714697219878548e-61	2.778599093582568e-8	6.514824797798813e-16	1.8004746794986184e-7	6.808451188024243e-23	1.469865422056876e-15	5.0708698331833626e-11	9.963168227984687e-11	1.4277975058555741e-9
85500000	0.004999881401205086	-1.2356611435436446e-17	1.714697219878548e-61	2.778599093582568e-8	6.514824797798813e-16	1.8004746794986184e-7	6.808451188024243e-23	1.469865422056876e-15	5.0708698331833626e-11	9.963168227984687e-11	1.4277975058555741e-9
85600000	0.004999881401205086	-1.2356611435436446e-17	1.714697219878548e-61	2.778599093582568e-8	6.514824797798813e-16	1.8004746794986184e-7	6.808451188024243e-23	1.469865422056876e-15	5.0708698331833626e-11	9.963168227984687e-11	1.4277975058555741e-9
85700000	0.004999881401205086	-1.2356611435436446e-17	1.714697219878548e-61	2.778599093582568e-8	6.514824797798813e-16	1.8004746794986184e-7	6.808451188024243e-23	1.469865422056876e-15	5.0708698331833626e-11	9.963168227984687e-11	1.4277975058555741e-9
85800000	0.004999881401205086	-1.2356611435436446e-17	1.714697219878548e-61	2.778599093582568e-8	6.514824797798813e-16	1.8004746794986184e-7	6.808451188024243e-23	1.469865422056876e-15	5.0708698331833626e-11	9.963168227984687e-11	1.4277975058555741e-9
85900000	0.004999881401205086	-1.2356611435436446e-17	1.714697219878548e-61	2.778599093582568e-8	6.514824797798813e-16	1.8004746794986184e-7	6.808451188024243e-23	1.469865422056876e-15	5.0708698331833626e-11	9.963168227984687e-11	1.4277975058555741e-9
86000000	0.004999881401205086	-1.2356611435436446e-17	1.714697219878548e-61	2.778599093582568e-8	6.514824797798813e-16	1.8004746794986184e-7	6.808451188024243e-23	1.469865422056876e-15	5.0708698331833626e-11	9.963168227984687e-11	1.4277975058555741e-9
86100000	0.004999881401205086	-1.2356611435436446e-17	1.714697219878548e-61	2.778599093582568e-8	6.514824797798813e-16	1.8004746794986184e-7	6.808451188024243e-23	1.469865422056876e-15	5.0708698331833626e-11	9.963168227984687e-11	1.4277975058555741e-9
86200000	0.004999881401205086	-1.2356611435436446e-17	1.714697219878548e-61	2.778599093582568e-8	6.514824797798813e-16	1.8004746794986184e-7	6.808451188024243e-23	1.469865422056876e-15	5.0708698331833626e-11	9.963168227984687e-11	1.4277975058555741e-9
86300000	0.004999881401205086	-1.2356611435436446e-17	1.714697219878548e-61	2.778599093582568e-8	6.514824797798813e-16	1.8004746794986184e-7	6.808451188024243e-23	1.469865422056876e-15	5.0708698331833626e-11	9.963168227984687e-11	1.4277975058555741e-9
86400000	0.004999881401205086	-1.2356611435436446e-17	1.714697219878548e-61	2.778599093582568e-8	6.514824797798813e-16	1.8004746794986184e-7	6.808451188024243e-23	1.469865422056876e-15	5.0708698331833626e-11	9.963168227984687e-11	1.4277975058555741e-9
86500000	0.004999881401205086	-1.2356611435436446e-17	1.714697219878548e-61	2.778599093582568e-8	6.514824797798813e-16	1.8004746794986184e-7	6.808451188024243e-23	1.469865422056876e-15	5.0708698331833626e-11	9.963168227984687e-11	1.4277975058555741e-9
86600000	0.004999881401205086	-1.2356611435436446e-17	1.714697219878548e-61	2.778599093582568e-8	6.514824797798813e-16	1.8004746794986184e-7	6.808451188024243e-23	1.469865422056876e-15	5.0708698331833626e-11	9.963168227984687e-11	1.4277975058555741e-9
86700000	0.004999881401205086	-1.2356611435436446e-17	1.714697219878548e-61	2.778599093582568e-8	6.514824797798813e-16	1.8004746794986184e-7	6.808451188024243e-23	1.469865422056876e-15	5.0708698331833626e-11	9.963168227984687e-11	1.4277975058555741e-9
86800000	0.004999881401205086	-1.2356611435436446e-17	1.714697219878548e-61	2.778599093582568e-8	6.514824797798813e-16	1.8004746794986184e-7	6.808451188024243e-23	1.469865422056876e-15	5.0708698331833626e-11	9.963168227984687e-11	1.4277975058555741e-9
86900000	0.004999881401205086	-1.2356611435436446e-17	1.714697219878548e-61	2.778599093582568e-8	6.514824797798813e-16	1.8004746794986184e-7	6.808451188024243e-23	1.469865422056876e-15	5.0708698331833626e-11	9.963168227984687e-11	1.4277975058555741e-9
87000000	0.004999881401205086	-1.2356611435436446e-17	1.714697219878548e-61	2.778599093582568e-8	6.514824797798813e-16	1.8004746794986184e-7	6.808451188024243e-23	1.469865422056876e-15	5.0708698331833626e-11	9.963168227984687e-11	1.4277975058555741e-9
87100000	0.004999881401205086	-1.2356611435436446e-17	1.714697219878548e-61	2.778599093582568e-8	6.514824797798813e-16	1.8004746794986184e-7	6.808451188024243e-23	1.469865422056876e-15	5.0708698331833626e-11	9.963168227984687e-11	1.4277975058555741e-9
87200000	0.004999881401205086	-1.2356611435436446e-17	1.714697219878548e-61	2.778599093582568e-8	6.514824797798813e-16	1.8004746794986184e-7	6.808451188024243e-23	1.469865422056876e-15	5.0708698331833626e-11	9.963168227984687e-11	1.4277975058555741e-9
87300000	0.004999881401205086	-1.2356611435436446e-17	1.714697219878548e-61	2.778599093582568e-8	6.514824797798813e-16	1.8004746794986184e-7	6.808451188024243e-23	1.469865422056876e-15	5.0708698331833626e-11	9.963168227984687e-11	1.4277975058555741e-9
87400000	0.004999881401205086	-1.2356611435436446e-17	1.714697219878548e-61	2.778599093582568e-8	6.514824797798813e-16	1.8004746794986184e-7	6.808451188024243e-23	1.469865422056876e-15	5.0708698331833626e-11	9.963168227984687e-11	1.4277975058555741e-9
87500000	0.004999881401205086	-1.2356611435436446e-17	1.714697219878548e-61	2.778599093582568e-8	6.514824797798813e-16	1.8004746794986184e-7	6.808451188024243e-23	1.469865422056876e-15	5.0708698331833626e-11	9.963168227984687e-11	1.4277975058555741e-9
87600000	0.004999881401205086	-1.2356611435436446e-17	1.714697219878548e-61	2.778599093582568e-8	6.514824797798813e-16	1.8004746794986184e-7	6.808451188024243e-23	1.469865422056876e-15	5.0708698331833626e-11	9.963168227984687e-11	1.4277975058555741e-9
87700000	0.004999881401205086	-1.2356611435436446e-17	1.714697219878548e-61	2.778599093582568e-8	6.514824797798813e-16	1.8004746794986184e-7	6.808451188024243e-23	1.469865422056876e-15	5.0708698331833626e-11	9.963168227984687e-11	1.4277975058555741e-9
87800000	0.004999881401205086	-1.2356611435436446e-17	1.714697219878548e-61	2.778599093582568e-8	6.514824797798813e-16	1.8004746794986184e-7	6.808451188024243e-23	1.469865422056876e-15	5.0708698331833626e-11	9.963168227984687e-11	1.4277975058555741e-9
87900000	0.004999881401205086	-1.2356611435436446e-17	1.7146972198785482e-61	2.778599093582568e-8	6.514824797798813e-16	1.8004746794986184e-7	6.808451188024243e-23	1.469865422056876e-15	5.0708698331833626e-11	9.963168227984687e-11	1.4277975058555741e-9
88000000	0.004999881401205086	-1.2356611435436446e-17	1.7146972198785482e-61	2.778599093582568e-8	6.514824797798813e-16	1.8004746794986184e-7	6.808451188024243e-23	1.469865422056876e-15	5.0708698331833626e-11	9.963168227984687e-11	1.4277975058555741e-9
88100000	0.004999881401205086	-1.2356611435436446e-17	1.7146972198785482e-61	2.778599093582568e-8	6.514824797798813e-16	1.8004746794986184e-7	6.808451188024243e-23	1.469865422056876e-15	5.0708698331833626e-11	9.963168227984687e-11	1.4277975058555741e-9
88200000	0.004999881401205086	-1.2356611435436446e-17	1.7146972198785482e-61	2.778599093582568e-8	6.514824797798813e-16	1.8004746794986184e-7	6.808451188024243e-23	1.469865422056876e-15	5.0708698331833626e-11	9.963168227984687e-11	1.4277975058555741e-9
88300000	0.004999881401205086	-1.2356611435436446e-17	1.7146972198785482e-61	2.778599093582568e-8	6.514824797798813e-16	1.8004746794986184e-7	6.808451188024243e-23	1.469865422056876e-15	5.0708698331833626e-11	9.963168227984687e-11	1.4277975058555741e-9
88400000	0.004999881401205086	-1.2356611435436446e-17	1.7146972198785482e-61	2.778599093582568e-8	6.514824797798813e-16	1.8004746794986184e-7	6.808451188024243e-23	1.469865422056876e-15	5.0708698331833626e-11	9.963168227984687e-11	1.4277975058555741e-9
88500000	0.004999881401205086	-1.2356611435436446e-17	1.7146972198785482e-61	2.7785990935825676e-8	6.514824797798813e-16	1.8004746794986184e-7	6.808451188024243e-23	1.469865422056876e-15	5.0708698331833626e-11	9.963168227984687e-11	1.4277975058555741e-9
88600000	0.004999881401205086	-1.2356611435436446e-17	1.7146972198785482e-61	2.7785990935825676e-8	6.514824797798813e-16	1.8004746794986184e-7	6.808451188024243e-23	1.469865422056876e-15	5.0708698331833626e-11	9.963168227984687e-11	1.4277975058555741e-9
88700000	0.004999881401205086	-1.2356611435436446e-17	1.7146972198785482e-61	2.7785990935825676e-8	6.514824797798814e-16	1.8004746794986184e-7	6.808451188024243e-23	1.469865422056876e-15	5.0708698331833626e-11	9.963168227984687e-11	1.4277975058555741e-9
88800000	0.004999881401205086	-1.2356611435436446e-17	1.7146972198785482e-61	2.7785990935825676e-8	6.514824797798814e-16	1.8004746794986184e-7	6.808451188024243e-23	1.469865422056876e-15	5.070869833183363e-11	9.963168227984687e-11	1.4277975058555741e-9
88900000	0.004999881401205086	-1.2356611435436446e-17	1.7146972198785482e-61	2.7785990935825676e-8	6.514824797798814e-16	1.8004746794986184e-7	6.808451188024243e-23	1.469865422056876e-15	5.070869833183363e-11	9.963168227984687e-11	1.4277975058555741e-9
89000000	0.004999881401205086	-1.2356611435436446e-17	1.7146972198785482e-61	2.7785990935825676e-8	6.514824797798814e-16	1.8004746794986184e-7	6.808451188024243e-23	1.469865422056876e-15	5.070869833183363e-11	9.963168227984687e-11	1.4277975058555741e-9
89100000	0.004999881401205086	-1.2356611435436446e-17	1.7146972198785482e-61	2.7785990935825676e-8	6.514824797798814e-16	1.8004746794986184e-7	6.808451188024243e-23	1.469865422056876e-15	5.070869833183363e-11	9.963168227984687e-11	1.4277975058555741e-9
89200000	0.004999881401205086	-1.2356611435436446e-17	1.7146972198785482e-61	2.7785990935825676e-8	6.514824797798814e-16	1.8004746794986184e-7	6.808451188024243e-23	1.469865422056876e-15	5.070869833183363e-11	9.963168227984687e-11	1.4277975058555741e-9
89300000	0.004999881401205086	-1.2356611435436446e-17	1.7146972198785482e-61	2.7785990935825676e-8	6.514824797798814e-16	1.8004746794986184e-7	6.808451188024243e-23	1.469865422056876e-15	5.070869833183363e-11	9.963168227984687e-11	1.4277975058555741e-9
89400000	0.004999881401205086	-1.2356611435436446e-17	1.7146972198785482e-61	2.7785990935825676e-8	6.514824797798814e-16	1.8004746794986184e-7	6.808451188024243e-23	1.469865422056876e-15	5.070869833183363e-11	9.963168227984687e-11	1.4277975058555741e-9
89500000	0.004999881401205086	-1.2356611435436446e-17	1.7146972198785482e-61	2.7785990935825676e-8	6.514824797798814e-16	1.8004746794986184e-7	6.808451188024243e-23	1.469865422056876e-15	5.070869833183363e-11	9.963168227984687e-11	1.4277975058555741e-9
89600000	0.004999881401205086	-1.2356611435436446e-17	1.7146972198785482e-61	2.7785990935825676e-8	6.514824797798814e-16	1.8004746794986184e-7	6.808451188024243e-23	1.469865422056876e-15	5.070869833183363e-11	9.963168227984687e-11	1.4277975058555741e-9
89700000	0.004999881401205086	-1.2356611435436446e-17	1.7146972198785482e-61	2.7785990935825676e-8	6.514824797798814e-16	1.8004746794986184e-7	6.808451188024243e-23	1.469865422056876e-15	5.070869833183363e-11	9.963168227984687e-11	1.4277975058555741e-9
89800000	0.004999881401205086	-1.2356611435436446e-17	1.7146972198785482e-61	2.7785990935825676e-8	6.514824797798814e-16	1.8004746794986184e-7	6.808451188024243e-23	1.469865422056876e-15	5.070869833183363e-11	9.963168227984687e-11	1.4277975058555741e-9
89900000	0.004999881401205086	-1.2356611435436446e-17	1.7146972198785482e-61	2.7785990935825676e-8	6.514824797798814e-16	1.8004746794986184e-7	6.808451188024243e-23	1.469865422056876e-15	5.070869833183363e-11	9.963168227984687e-11	1.4277975058555741e-9
90000000	0.004999881401205086	-1.2356611435436446e-17	1.7146972198785482e-61	2.7785990935825676e-8	6.514824797798814e-16	1.8004746794986184e-7	6.808451188024243e-23	1.469865422056876e-15	5.070869833183363e-11	9.963168227984687e-11	1.4277975058555741e-9
90100000	0.004999881401205086	-1.2356611435436446e-17	1.7146972198785482e-61	2.7785990935825676e-8	6.514824797798814e-16	1.8004746794986184e-7	6.808451188024243e-23	1.469865422056876e-15	5.070869833183363e-11	9.963168227984687e-11	1.4277975058555741e-9
90200000	0.004999881401205086	-1.2356611435436446e-17	1.7146972198785482e-61	2.7785990935825676e-8	6.514824797798814e-16	1.8004746794986184e-7	6.808451188024243e-23	1.469865422056876e-15	5.070869833183363e-11	9.963168227984687e-11	1.4277975058555741e-9
90300000	0.004999881401205086	-1.2356611435436446e-17	1.7146972198785482e-61	2.7785990935825676e-8	6.514824797798814e-16	1.8004746794986184e-7	6.808451188024243e-23	1.469865422056876e-15	5.070869833183363e-11	9.963168227984687e-11	1.4277975058555741e-9
90400000	0.004999881401205086	-1.2356611435436446e-17	1.7146972198785482e-61	2.7785990935825676e-8	6.514824797798814e-16	1.8004746794986184e-7	6.808451188024243e-23	1.469865422056876e-15	5.070869833183363e-11	9.963168227984687e-11	1.4277975058555741e-9
90500000	0.004999881401205086	-1.2356611435436446e-17	1.7146972198785482e-61	2.7785990935825676e-8	6.514824797798814e-16	1.8004746794986184e-7	6.808451188024243e-23	1.469865422056876e-15	5.070869833183363e-11	9.963168227984687e-11	1.4277975058555741e-9
90600000	0.004999881401205086	-1.2356611435436446e-17	1.7146972198785482e-61	2.7785990935825676e-8	6.514824797798814e-16	1.8004746794986184e-7	6.808451188024243e-23	1.469865422056876e-15	5.070869833183363e-11	9.963168227984687e-11	1.4277975058555741e-9
90700000	0.004999881401205086	-1.2356611435436446e-17	1.7146972198785482e-61	2.7785990935825676e-8	6.514824797798814e-16	1.8004746794986184e-7	6.808451188024243e-23	1.469865422056876e-15	5.070869833183363e-11	9.963168227984687e-11	1.4277975058555741e-9
90800000	0.004999881401205086	-1.2356611435436446e-17	1.7146972198785482e-61	2.7785990935825676e-8	6.514824797798814e-16	1.8004746794986184e-7	6.808451188024243e-23	1.469865422056876e-15	5.070869833183363e-11	9.963168227984687e-11	1.4277975058555741e-9
90900000	0.004999881401205086	-1.2356611435436446e-17	1.7146972198785482e-61	2.7785990935825676e-8	6.514824797798814e-16	1.8004746794986184e-7	6.808451188024243e-23	1.469865422056876e-15	5.070869833183363e-11	9.963168227984687e-11	1.4277975058555741e-9
91000000	0.004999881401205086	-1.2356611435436446e-17	1.7146972198785482e-61	2.7785990935825676e-8	6.514824797798814e-16	1.8004746794986184e-7	6.808451188024243e-23	1.469865422056876e-15	5.070869833183363e-11	9.963168227984687e-11	1.4277975058555741e-9
91100000	0.004999881401205086	-1.2356611435436446e-17	1.7146972198785482e-61	2.7785990935825676e-8	6.514824797798814e-16	1.8004746794986184e-7	6.808451188024243e-23	1.469865422056876e-15	5.070869833183363e-11	9.963168227984687e-11	1.4277975058555741e-9
91200000	0.004999881401205086	-1.2356611435436446e-17	1.7146972198785482e-61	2.7785990935825676e-8	6.514824797798814e-16	1.8004746794986184e-7	6.808451188024243e-23	1.469865422056876e-15	5.070869833183363e-11	9.963168227984687e-11	1.4277975058555741e-9
91300000	0.004999881401205086	-1.2356611435436446e-17	1.7146972198785482e-61	2.7785990935825676e-8	6.514824797798814e-16	1.8004746794986184e-7	6.808451188024243e-23	1.469865422056876e-15	5.070869833183363e-11	9.963168227984687e-11	1.4277975058555741e-9
91400000	0.004999881401205086	-1.2356611435436446e-17	1.7146972198785482e-61	2.7785990935825676e-8	6.514824797798814e-16	1.8004746794986184e-7	6.808451188024243e-23	1.469865422056876e-15	5.070869833183363e-11	9.963168227984687e-11	1.4277975058555741e-9
91500000	0.004999881401205086	-1.2356611435436446e-17	1.7146972198785482e-61	2.7785990935825676e-8	6.514824797798814e-16	1.8004746794986184e-7	6.808451188024243e-23	1.469865422056876e-15	5.070869833183363e-11	9.963168227984687e-11	1.4277975058555741e-9
91600000	0.004999881401205086	-1.2356611435436446e-17	1.7146972198785482e-61	2.7785990935825676e-8	6.514824797798814e-16	1.8004746794986184e-7	6.808451188024243e-23	1.469865422056876e-15	5.070869833183363e-11	9.963168227984687e-11	1.4277975058555741e-9
91700000	0.004999881401205086	-1.2356611435436446e-17	1.7146972198785482e-61	2.7785990935825676e-8	6.514824797798814e-16	1.8004746794986184e-7	6.808451188024243e-23	1.469865422056876e-15	5.070869833183363e-11	9.963168227984687e-11	1.4277975058555741e-9
91800000	0.004999881401205086	-1.2356611435436446e-17	1.7146972198785482e-61	2.7785990935825676e-8	6.514824797798814e-16	1.8004746794986184e-7	6.808451188024243e-23	1.469865422056876e-15	5.070869833183363e-11	9.963168227984687e-11	1.4277975058555741e-9
91900000	0.004999881401205086	-1.2356611435436446e-17	1.7146972198785482e-61	2.7785990935825676e-8	6.514824797798814e-16	1.8004746794986184e-7	6.808451188024243e-23	1.469865422056876e-15	5.070869833183363e-11	9.963168227984687e-11	1.4277975058555741e-9
92000000	0.004999881401205086	-1.2356611435436446e-17	1.7146972198785482e-61	2.7785990935825676e-8	6.514824797798814e-16	1.8004746794986184e-7	6.808451188024243e-23	1.469865422056876e-15	5.070869833183363e-11	9.963168227984687e-11	1.4277975058555741e-9
92100000	0.004999881401205086	-1.2356611435436446e-17	1.7146972198785482e-61	2.7785990935825676e-8	6.514824797798814e-16	1.8004746794986184e-7	6.808451188024243e-23	1.469865422056876e-15	5.070869833183363e-11	9.963168227984687e-11	1.4277975058555741e-9
92200000	0.004999881401205086	-1.2356611435436446e-17	1.7146972198785482e-61	2.7785990935825676e-8	6.514824797798814e-16	1.8004746794986184e-7	6.808451188024243e-23	1.469865422056876e-15	5.070869833183363e-11	9.963168227984687e-11	1.4277975058555741e-9
92300000	0.004999881401205086	-1.2356611435436446e-17	1.7146972198785482e-61	2.7785990935825676e-8	6.514824797798814e-16	1.8004746794986184e-7	6.808451188024243e-23	1.469865422056876e-15	5.070869833183363e-11	9.963168227984687e-11	1.4277975058555741e-9
92400000	0.004999881401205086	-1.2356611435436446e-17	1.7146972198785482e-61	2.7785990935825676e-8	6.514824797798814e-16	1.8004746794986184e-7	6.808451188024243e-23	1.469865422056876e-15	5.070869833183363e-11	9.963168227984687e-11	1.4277975058555741e-9
92500000	0.004999881401205086	-1.2356611435436446e-17	1.7146972198785482e-61	2.7785990935825676e-8	6.514824797798814e-16	1.8004746794986184e-7	6.808451188024243e-23	1.469865422056876e-15	5.070869833183363e-11	9.963168227984687e-11	1.4277975058555741e-9
92600000	0.004999881401205086	-1.2356611435436446e-17	1.7146972198785482e-61	2.7785990935825676e-8	6.514824797798814e-16	1.8004746794986184e-7	6.808451188024243e-23	1.469865422056876e-15	5.070869833183363e-11	9.963168227984687e-11	1.4277975058555741e-9
92700000	0.004999881401205086	-1.2356611435436446e-17	1.7146972198785482e-61	2.7785990935825676e-8	6.514824797798814e-16	1.8004746794986184e-7	6.808451188024243e-23	1.469865422056876e-15	5.070869833183363e-11	9.963168227984687e-11	1.4277975058555741e-9
92800000	0.004999881401205086	-1.2356611435436446e-17	1.7146972198785482e-61	2.7785990935825676e-8	6.514824797798814e-16	1.8004746794986184e-7	6.808451188024243e-23	1.469865422056876e-15	5.070869833183363e-11	9.963168227984687e-11	1.4277975058555741e-9
92900000	0.004999881401205086	-1.2356611435436446e-17	1.7146972198785482e-61	2.7785990935825676e-8	6.514824797798814e-16	1.8004746794986184e-7	6.808451188024243e-23	1.469865422056876e-15	5.070869833183363e-11	9.963168227984687e-11	1.4277975058555741e-9
93000000	0.004999881401205086	-1.2356611435436446e-17	1.7146972198785482e-61	2.7785990935825676e-8	6.514824797798814e-16	1.8004746794986184e-7	6.808451188024243e-23	1.469865422056876e-15	5.070869833183363e-11	9.963168227984687e-11	1.4277975058555741e-9
93100000	0.004999881401205086	-1.2356611435436446e-17	1.7146972198785482e-61	2.7785990935825676e-8	6.514824797798814e-16	1.8004746794986184e-7	6.808451188024243e-23	1.469865422056876e-15	5.070869833183363e-11	9.963168227984687e-11	1.4277975058555741e-9
93200000	0.004999881401205086	-1.2356611435436446e-17	1.7146972198785482e-61	2.7785990935825676e-8	6.514824797798814e-16	1.8004746794986184e-7	6.808451188024243e-23	1.469865422056876e-15	5.070869833183363e-11	9.963168227984687e-11	1.4277975058555741e-9
93300000	0.004999881401205086	-1.2356611435436446e-17	1.7146972198785482e-61	2.7785990935825676e-8	6.514824797798814e-16	1.8004746794986184e-7	6.808451188024243e-23	1.469865422056876e-15	5.070869833183363e-11	9.963168227984687e-11	1.4277975058555741e-9
93400000	0.004999881401205086	-1.2356611435436446e-17	1.7146972198785482e-61	2.7785990935825676e-8	6.514824797798814e-16	1.8004746794986184e-7	6.808451188024243e-23	1.469865422056876e-15	5.070869833183363e-11	9.963168227984687e-11	1.4277975058555741e-9
93500000	0.004999881401205086	-1.2356611435436446e-17	1.7146972198785482e-61	2.7785990935825676e-8	6.514824797798814e-16	1.8004746794986184e-7	6.808451188024243e-23	1.469865422056876e-15	5.070869833183363e-11	9.963168227984687e-11	1.4277975058555741e-9
93600000	0.004999881401205086	-1.2356611435436446e-17	1.7146972198785482e-61	2.7785990935825676e-8	6.514824797798814e-16	1.8004746794986184e-7	6.808451188024243e-23	1.469865422056876e-15	5.070869833183363e-11	9.963168227984687e-11	1.4277975058555741e-9
93700000	0.004999881401205086	-1.2356611435436446e-17	1.7146972198785482e-61	2.7785990935825676e-8	6.514824797798814e-16	1.8004746794986184e-7	6.808451188024243e-23	1.469865422056876e-15	5.070869833183363e-11	9.963168227984687e-11	1.4277975058555741e-9
93800000	0.004999881401205086	-1.2356611435436446e-17	1.7146972198785482e-61	2.7785990935825676e-8	6.514824797798814e-16	1.8004746794986184e-7	6.808451188024243e-23	1.469865422056876e-15	5.070869833183363e-11	9.963168227984687e-11	1.4277975058555741e-9
93900000	0.004999881401205086	-1.2356611435436446e-17	1.7146972198785482e-61	2.7785990935825676e-8	6.514824797798814e-16	1.8004746794986184e-7	6.808451188024243e-23	1.469865422056876e-15	5.070869833183363e-11	9.963168227984687e-11	1.4277975058555741e-9
94000000	0.004999881401205086	-1.2356611435436446e-17	1.7146972198785482e-61	2.7785990935825676e-8	6.514824797798814e-16	1.8004746794986184e-7	6.808451188024243e-23	1.469865422056876e-15	5.070869833183363e-11	9.963168227984687e-11	1.4277975058555741e-9
94100000	0.004999881401205086	-1.2356611435436446e-17	1.7146972198785482e-61	2.7785990935825676e-8	6.514824797798814e-16	1.8004746794986184e-7	6.808451188024243e-23	1.469865422056876e-15	5.070869833183363e-11	9.963168227984687e-11	1.4277975058555741e-9
94200000	0.004999881401205086	-1.2356611435436446e-17	1.7146972198785482e-61	2.7785990935825676e-8	6.514824797798814e-16	1.8004746794986184e-7	6.808451188024243e-23	1.469865422056876e-15	5.070869833183363e-11	9.963168227984687e-11	1.4277975058555741e-9
94300000	0.004999881401205086	-1.2356611435436446e-17	1.7146972198785482e-61	2.7785990935825676e-8	6.514824797798814e-16	1.8004746794986184e-7	6.808451188024243e-23	1.469865422056876e-15	5.070869833183363e-11	9.963168227984687e-11	1.4277975058555741e-9
94400000	0.004999881401205086	-1.2356611435436446e-17	1.7146972198785482e-61	2.7785990935825676e-8	6.514824797798814e-16	1.8004746794986184e-7	6.808451188024243e-23	1.469865422056876e-15	5.070869833183363e-11	9.963168227984687e-11	1.4277975058555741e-9
94500000	0.004999881401205086	-1.2356611435436446e-17	1.7146972198785482e-61	2.7785990935825676e-8	6.514824797798814e-16	1.8004746794986184e-7	6.808451188024243e-23	1.469865422056876e-15	5.070869833183363e-11	9.963168227984687e-11	1.4277975058555741e-9
94600000	0.004999881401205086	-1.2356611435436446e-17	1.7146972198785482e-61	2.7785990935825676e-8	6.514824797798814e-16	1.8004746794986184e-7	6.808451188024243e-23	1.469865422056876e-15	5.070869833183363e-11	9.963168227984687e-11	1.4277975058555741e-9
94700000	0.004999881401205086	-1.2356611435436446e-17	1.7146972198785482e-61	2.7785990935825676e-8	6.514824797798814e-16	1.8004746794986184e-7	6.808451188024243e-23	1.469865422056876e-15	5.070869833183363e-11	9.963168227984687e-11	1.4277975058555741e-9
94800000	0.004999881401205086	-1.2356611435436446e-17	1.7146972198785482e-61	2.7785990935825676e-8	6.514824797798814e-16	1.8004746794986184e-7	6.808451188024243e-23	1.469865422056876e-15	5.070869833183363e-11	9.963168227984687e-11	1.4277975058555741e-9
94900000	0.004999881401205086	-1.2356611435436446e-17	1.7146972198785482e-61	2.7785990935825676e-8	6.514824797798814e-16	1.8004746794986184e-7	6.808451188024243e-23	1.469865422056876e-15	5.070869833183363e-11	9.963168227984687e-11	1.4277975058555741e-9
95000000	0.004999881401205086	-1.2356611435436446e-17	1.7146972198785482e-61	2.7785990935825676e-8	6.514824797798814e-16	1.8004746794986184e-7	6.808451188024243e-23	1.469865422056876e-15	5.070869833183363e-11	9.963168227984687e-11	1.4277975058555741e-9
95100000	0.004999881401205086	-1.2356611435436446e-17	1.7146972198785482e-61	2.7785990935825676e-8	6.514824797798814e-16	1.8004746794986184e-7	6.808451188024243e-23	1.469865422056876e-15	5.070869833183363e-11	9.963168227984687e-11	1.4277975058555741e-9
95200000	0.004999881401205086	-1.2356611435436446e-17	1.7146972198785482e-61	2.7785990935825676e-8	6.514824797798814e-16	1.8004746794986184e-7	6.808451188024243e-23	1.469865422056876e-15	5.070869833183363e-11	9.963168227984687e-11	1.4277975058555741e-9
95300000	0.004999881401205086	-1.2356611435436446e-17	1.7146972198785482e-61	2.7785990935825676e-8	6.514824797798814e-16	1.8004746794986184e-7	6.808451188024243e-23	1.469865422056876e-15	5.070869833183363e-11	9.963168227984687e-11	1.4277975058555741e-9
95400000	0.004999881401205086	-1.2356611435436446e-17	1.7146972198785482e-61	2.7785990935825676e-8	6.514824797798814e-16	1.8004746794986184e-7	6.808451188024243e-23	1.469865422056876e-15	5.070869833183363e-11	9.963168227984687e-11	1.4277975058555741e-9
95500000	0.004999881401205086	-1.2356611435436446e-17	1.7146972198785482e-61	2.7785990935825676e-8	6.514824797798814e-16	1.8004746794986184e-7	6.808451188024243e-23	1.469865422056876e-15	5.070869833183363e-11	9.963168227984687e-11	1.4277975058555741e-9
95600000	0.004999881401205086	-1.2356611435436446e-17	1.7146972198785482e-61	2.7785990935825676e-8	6.514824797798814e-16	1.8004746794986184e-7	6.808451188024243e-23	1.469865422056876e-15	5.070869833183363e-11	9.963168227984687e-11	1.4277975058555741e-9
95700000	0.004999881401205086	-1.2356611435436446e-17	1.7146972198785482e-61	2.7785990935825676e-8	6.514824797798814e-16	1.8004746794986184e-7	6.808451188024243e-23	1.469865422056876e-15	5.070869833183363e-11	9.963168227984687e-11	1.4277975058555741e-9
95800000	0.004999881401205086	-1.2356611435436446e-17	1.7146972198785482e-61	2.7785990935825676e-8	6.514824797798814e-16	1.8004746794986184e-7	6.808451188024243e-23	1.469865422056876e-15	5.070869833183363e-11	9.963168227984687e-11	1.4277975058555741e-9
95900000	0.004999881401205086	-1.2356611435436446e-17	1.7146972198785482e-61	2.7785990935825676e-8	6.514824797798814e-16	1.8004746794986184e-7	6.808451188024243e-23	1.469865422056876e-15	5.070869833183363e-11	9.963168227984687e-11	1.4277975058555741e-9
96000000	0.004999881401205086	-1.2356611435436446e-17	1.7146972198785482e-61	2.7785990935825676e-8	6.514824797798814e-16	1.8004746794986184e-7	6.808451188024243e-23	1.469865422056876e-15	5.070869833183363e-11	9.963168227984687e-11	1.4277975058555741e-9
96100000	0.004999881401205086	-1.2356611435436446e-17	1.7146972198785482e-61	2.7785990935825676e-8	6.514824797798814e-16	1.8004746794986184e-7	6.808451188024243e-23	1.469865422056876e-15	5.070869833183363e-11	9.963168227984687e-11	1.4277975058555741e-9
96200000	0.004999881401205086	-1.2356611435436446e-17	1.7146972198785482e-61	2.7785990935825676e-8	6.514824797798814e-16	1.8004746794986184e-7	6.808451188024243e-23	1.469865422056876e-15	5.070869833183363e-11	9.963168227984687e-11	1.4277975058555741e-9
96300000	0.004999881401205086	-1.2356611435436446e-17	1.7146972198785482e-61	2.7785990935825676e-8	6.514824797798814e-16	1.8004746794986184e-7	6.808451188024243e-23	1.469865422056876e-15	5.070869833183363e-11	9.963168227984687e-11	1.4277975058555741e-9
96400000	0.004999881401205086	-1.2356611435436446e-17	1.7146972198785482e-61	2.778599093582568e-8	6.514824797798814e-16	1.8004746794986184e-7	6.808451188024243e-23	1.469865422056876e-15	5.070869833183363e-11	9.963168227984687e-11	1.4277975058555741e-9
96500000	0.004999881401205086	-1.2356611435436446e-17	1.7146972198785482e-61	2.778599093582568e-8	6.514824797798814e-16	1.8004746794986184e-7	6.808451188024243e-23	1.469865422056876e-15	5.070869833183363e-11	9.963168227984687e-11	1.4277975058555741e-9
96600000	0.004999881401205086	-1.2356611435436446e-17	1.7146972198785482e-61	2.778599093582568e-8	6.514824797798814e-16	1.8004746794986184e-7	6.808451188024243e-23	1.469865422056876e-15	5.070869833183363e-11	9.963168227984687e-11	1.4277975058555741e-9
96700000	0.004999881401205086	-1.2356611435436446e-17	1.7146972198785482e-61	2.778599093582568e-8	6.514824797798814e-16	1.8004746794986184e-7	6.808451188024243e-23	1.469865422056876e-15	5.070869833183363e-11	9.963168227984687e-11	1.4277975058555741e-9
96800000	0.004999881401205086	-1.2356611435436446e-17	1.7146972198785482e-61	2.778599093582568e-8	6.514824797798814e-16	1.8004746794986184e-7	6.808451188024243e-23	1.469865422056876e-15	5.070869833183363e-11	9.963168227984687e-11	1.4277975058555741e-9
96900000	0.004999881401205086	-1.2356611435436446e-17	1.7146972198785482e-61	2.778599093582568e-8	6.514824797798814e-16	1.8004746794986184e-7	6.808451188024243e-23	1.469865422056876e-15	5.070869833183363e-11	9.963168227984687e-11	1.4277975058555741e-9
97000000	0.004999881401205086	-1.2356611435436446e-17	1.7146972198785482e-61	2.778599093582568e-8	6.514824797798814e-16	1.8004746794986184e-7	6.808451188024243e-23	1.469865422056876e-15	5.070869833183363e-11	9.963168227984687e-11	1.4277975058555741e-9
97100000	0.004999881401205086	-1.2356611435436446e-17	1.714697219878548e-61	2.778599093582568e-8	6.514824797798814e-16	1.8004746794986184e-7	6.808451188024243e-23	1.469865422056876e-15	5.0708698331833626e-11	9.963168227984687e-11	1.4277975058555741e-9
97200000	0.004999881401205086	-1.2356611435436446e-17	1.714697219878548e-61	2.778599093582568e-8	6.514824797798814e-16	1.8004746794986184e-7	6.808451188024243e-23	1.469865422056876e-15	5.0708698331833626e-11	9.963168227984687e-11	1.4277975058555741e-9
97300000	0.004999881401205086	-1.2356611435436446e-17	1.714697219878548e-61	2.778599093582568e-8	6.514824797798814e-16	1.8004746794986184e-7	6.808451188024243e-23	1.469865422056876e-15	5.0708698331833626e-11	9.963168227984687e-11	1.4277975058555741e-9
97400000	0.004999881401205086	-1.2356611435436446e-17	1.714697219878548e-61	2.778599093582568e-8	6.514824797798814e-16	1.8004746794986184e-7	6.808451188024243e-23	1.469865422056876e-15	5.0708698331833626e-11	9.963168227984687e-11	1.4277975058555741e-9
97500000	0.004999881401205086	-1.2356611435436446e-17	1.714697219878548e-61	2.778599093582568e-8	6.514824797798814e-16	1.8004746794986184e-7	6.808451188024243e-23	1.469865422056876e-15	5.0708698331833626e-11	9.963168227984687e-11	1.4277975058555741e-9
97600000	0.004999881401205086	-1.2356611435436446e-17	1.714697219878548e-61	2.778599093582568e-8	6.514824797798814e-16	1.8004746794986184e-7	6.808451188024243e-23	1.469865422056876e-15	5.0708698331833626e-11	9.963168227984687e-11	1.4277975058555741e-9
97700000	0.004999881401205086	-1.2356611435436446e-17	1.714697219878548e-61	2.778599093582568e-8	6.514824797798814e-16	1.8004746794986184e-7	6.808451188024243e-23	1.469865422056876e-15	5.0708698331833626e-11	9.963168227984687e-11	1.4277975058555741e-9
97800000	0.004999881401205086	-1.2356611435436446e-17	1.714697219878548e-61	2.778599093582568e-8	6.514824797798814e-16	1.8004746794986184e-7	6.808451188024243e-23	1.469865422056876e-15	5.0708698331833626e-11	9.963168227984687e-11	1.4277975058555741e-9
97900000	0.004999881401205086	-1.2356611435436446e-17	1.714697219878548e-61	2.778599093582568e-8	6.514824797798814e-16	1.8004746794986184e-7	6.808451188024243e-23	1.469865422056876e-15	5.0708698331833626e-11	9.963168227984687e-11	1.4277975058555741e-9
98000000	0.004999881401205086	-1.2356611435436446e-17	1.714697219878548e-61	2.778599093582568e-8	6.514824797798814e-16	1.8004746794986184e-7	6.808451188024243e-23	1.469865422056876e-15	5.0708698331833626e-11	9.963168227984687e-11	1.4277975058555741e-9
98100000	0.004999881401205086	-1.2356611435436446e-17	1.714697219878548e-61	2.778599093582568e-8	6.514824797798814e-16	1.8004746794986184e-7	6.808451188024243e-23	1.469865422056876e-15	5.0708698331833626e-11	9.963168227984687e-11	1.4277975058555741e-9
98200000	0.004999881401205086	-1.2356611435436446e-17	1.714697219878548e-61	2.778599093582568e-8	6.514824797798814e-16	1.8004746794986184e-7	6.808451188024243e-23	1.469865422056876e-15	5.0708698331833626e-11	9.963168227984687e-11	1.4277975058555741e-9
98300000	0.004999881401205086	-1.2356611435436446e-17	1.714697219878548e-61	2.778599093582568e-8	6.514824797798814e-16	1.8004746794986184e-7	6.808451188024243e-23	1.469865422056876e-15	5.0708698331833626e-11	9.963168227984687e-11	1.4277975058555741e-9
98400000	0.004999881401205086	-1.2356611435436446e-17	1.714697219878548e-61	2.778599093582568e-8	6.514824797798814e-16	1.8004746794986184e-7	6.808451188024243e-23	1.469865422056876e-15	5.0708698331833626e-11	9.963168227984687e-11	1.4277975058555741e-9
98500000	0.004999881401205086	-1.2356611435436446e-17	1.714697219878548e-61	2.778599093582568e-8	6.514824797798814e-16	1.8004746794986184e-7	6.808451188024243e-23	1.469865422056876e-15	5.0708698331833626e-11	9.963168227984687e-11	1.4277975058555741e-9
98600000	0.004999881401205086	-1.2356611435436446e-17	1.714697219878548e-61	2.778599093582568e-8	6.514824797798814e-16	1.8004746794986184e-7	6.808451188024243e-23	1.469865422056876e-15	5.0708698331833626e-11	9.963168227984687e-11	1.4277975058555741e-9
98700000	0.004999881401205086	-1.2356611435436446e-17	1.714697219878548e-61	2.778599093582568e-8	6.514824797798814e-16	1.8004746794986184e-7	6.808451188024243e-23	1.469865422056876e-15	5.0708698331833626e-11	9.963168227984687e-11	1.4277975058555741e-9
98800000	0.004999881401205086	-1.2356611435436446e-17	1.714697219878548e-61	2.778599093582568e-8	6.514824797798814e-16	1.8004746794986184e-7	6.808451188024243e-23	1.469865422056876e-15	5.0708698331833626e-11	9.963168227984687e-11	1.4277975058555741e-9
98900000	0.004999881401205086	-1.2356611435436446e-17	1.714697219878548e-61	2.778599093582568e-8	6.514824797798814e-16	1.8004746794986184e-7	6.808451188024243e-23	1.469865422056876e-15	5.0708698331833626e-11	9.963168227984687e-11	1.4277975058555741e-9
99000000	0.004999881401205086	-1.2356611435436446e-17	1.714697219878548e-61	2.778599093582568e-8	6.514824797798814e-16	1.8004746794986184e-7	6.808451188024243e-23	1.469865422056876e-15	5.0708698331833626e-11	9.963168227984687e-11	1.4277975058555741e-9
99100000	0.004999881401205086	-1.2356611435436446e-17	1.714697219878548e-61	2.778599093582568e-8	6.514824797798814e-16	1.8004746794986184e-7	6.808451188024243e-23	1.469865422056876e-15	5.0708698331833626e-11	9.963168227984687e-11	1.4277975058555741e-9
99200000	0.004999881401205086	-1.2356611435436446e-17	1.714697219878548e-61	2.778599093582568e-8	6.514824797798814e-16	1.8004746794986184e-7	6.808451188024243e-23	1.469865422056876e-15	5.0708698331833626e-11	9.963168227984687e-11	1.4277975058555741e-9
99300000	0.004999881401205086	-1.2356611435436446e-17	1.714697219878548e-61	2.778599093582568e-8	6.514824797798814e-16	1.8004746794986184e-7	6.808451188024243e-23	1.469865422056876e-15	5.0708698331833626e-11	9.963168227984687e-11	1.4277975058555741e-9
99400000	0.004999881401205086	-1.2356611435436446e-17	1.714697219878548e-61	2.778599093582568e-8	6.514824797798814e-16	1.8004746794986184e-7	6.808451188024243e-23	1.469865422056876e-15	5.0708698331833626e-11	9.963168227984687e-11	1.4277975058555741e-9
99500000	0.004999881401205086	-1.2356611435436446e-17	1.714697219878548e-61	2.778599093582568e-8	6.514824797798814e-16	1.8004746794986184e-7	6.808451188024243e-23	1.469865422056876e-15	5.0708698331833626e-11	9.963168227984687e-11	1.4277975058555741e-9
99600000	0.004999881401205086	-1.2356611435436446e-17	1.714697219878548e-61	2.778599093582568e-8	6.514824797798814e-16	1.8004746794986184e-7	6.808451188024243e-23	1.469865422056876e-15	5.0708698331833626e-11	9.963168227984687e-11	1.4277975058555741e-9
99700000	0.004999881401205086	-1.2356611435436446e-17	1.714697219878548e-61	2.778599093582568e-8	6.514824797798814e-16	1.8004746794986184e-7	6.808451188024243e-23	1.469865422056876e-15	5.0708698331833626e-11	9.963168227984687e-11	1.4277975058555741e-9
99800000	0.004999881401205086	-1.2356611435436446e-17	1.714697219878548e-61	2.778599093582568e-8	6.514824797798814e-16	1.8004746794986184e-7	6.808451188024243e-23	1.469865422056876e-15	5.0708698331833626e-11	9.963168227984687e-11	1.4277975058555741e-9
99900000	0.004999881401205086	-1.2356611435436446e-17	1.714697219878548e-61	2.778599093582568e-8	6.514824797798814e-16	1.8004746794986184e-7	6.808451188024243e-23	1.469865422056876e-15	5.0708698331833626e-11	9.963168227984687e-11	1.4277975058555741e-9
100000000	0.004999881401205086	-1.2356611435436446e-17	1.714697219878548e-61	2.778599093582568e-8	6.514824797798814e-16	1.8004746794986184e-7	6.808451188024243e-23	1.469865422056876e-15	5.0708698331833626e-11	9.963168227984687e-11	1.4277975058555741e-9
