# Supplementary material for: Thermodynamics Underpinning the Microbial Community‐Level Nitrogen Energy Metabolism
Source: Environ Microbiol. 2025 Feb 16;27(2):e70055. doi: 10.1111/1462-2920.70055 (PMC11830459; doi:10.1111/1462-2920.70055)
Supplement: Supplementary file 1 — Data S1. [file EMI-27-e70055-s001.zip › SI/Nnetwork/Results/kdef_-10/Iin_-5/p_0.2/O2_-9.4_H_-6..csv]

time	N2	N2H4	N2H5	N2O	NH2OH	NH3	NH3OH	NH4	NO	NO2	NO3
0	0.00001	0.00001	0.00001	0.00001	0.00001	0.00001	0.00001	0.00001	0.00001	0.00001	0.00001
100000	0.00408679350508113	-5.357614421966593e-22	-4.446405747667684e-19	2.1635875583045063e-12	1.6039822087831922e-14	0.001826412985471652	-2.9085315421075677e-20	1.4915380166771102e-14	2.777961560283968e-16	7.679151732521635e-15	1.9507058351133183e-18
200000	0.00408679350508113	-5.357614421966593e-22	-4.446405747667684e-19	2.1635875583045067e-12	1.6039822087819837e-14	0.0018264129854716517	-2.908031403321912e-20	1.4915380164225606e-14	2.777961560284006e-16	7.679151731817409e-15	1.9507058351305557e-18
300000	0.00408679350508113	-5.357614421966593e-22	-4.446405747667684e-19	2.163587558304507e-12	1.6039822087819862e-14	0.0018264129854716517	-2.907531264536257e-20	1.4915380164231125e-14	2.777961560284006e-16	7.679151731818788e-15	1.9507058351305554e-18
400000	0.00408679350508113	-5.357614421966593e-22	-4.446405747667684e-19	2.163587558304507e-12	1.603982208781987e-14	0.0018264129854716517	-2.907031125750602e-20	1.4915380164232835e-14	2.777961560284006e-16	7.679151731819216e-15	1.9507058351305554e-18
500000	0.00408679350508113	-5.357614421966593e-22	-4.446405747667684e-19	2.163587558304507e-12	1.6039822087819865e-14	0.0018264129854716517	-2.9065309869649473e-20	1.4915380164231932e-14	2.777961560284006e-16	7.679151731818992e-15	1.9507058351305554e-18
600000	0.004086793505081131	-5.357614421966593e-22	-4.446405747667684e-19	2.163587558304507e-12	1.6039822087819856e-14	0.0018264129854716517	-2.9060308481792924e-20	1.4915380164229623e-14	2.777961560284006e-16	7.679151731818413e-15	1.9507058351305557e-18
700000	0.004086793505081131	-5.357614421966593e-22	-4.446405747667684e-19	2.1635875583045067e-12	1.6039822087819843e-14	0.0018264129854716517	-2.9055307093936375e-20	1.4915380164227095e-14	2.7779615602840064e-16	7.679151731817781e-15	1.9507058351305557e-18
800000	0.004086793505081131	-5.357614421966593e-22	-4.446405747667684e-19	2.1635875583045067e-12	1.6039822087819837e-14	0.0018264129854716517	-2.9050305706079826e-20	1.491538016422555e-14	2.7779615602840064e-16	7.679151731817395e-15	1.950705835130556e-18
900000	0.004086793505081131	-5.357614421966593e-22	-4.446405747667684e-19	2.1635875583045067e-12	1.6039822087819837e-14	0.0018264129854716517	-2.9045304318223276e-20	1.4915380164225464e-14	2.7779615602840064e-16	7.679151731817373e-15	1.950705835130556e-18
1000000	0.004086793505081131	-5.357614421966593e-22	-4.446405747667684e-19	2.1635875583045067e-12	1.6039822087819837e-14	0.0018264129854716517	-2.904030293036673e-20	1.491538016422547e-14	2.7779615602840064e-16	7.679151731817373e-15	1.950705835130556e-18
1100000	0.004086793505081131	-5.357614421966593e-22	-4.446405747667684e-19	2.1635875583045067e-12	1.6039822087819837e-14	0.0018264129854716517	-2.903530154251018e-20	1.491538016422547e-14	2.7779615602840064e-16	7.679151731817373e-15	1.950705835130556e-18
1200000	0.004086793505081131	-5.357614421966593e-22	-4.446405747667684e-19	2.1635875583045063e-12	1.603982208781984e-14	0.0018264129854716515	-2.903030015465363e-20	1.4915380164225467e-14	2.7779615602840064e-16	7.679151731817371e-15	1.950705835130556e-18
1300000	0.004086793505081131	-5.357614421966593e-22	-4.446405747667684e-19	2.1635875583045063e-12	1.603982208781984e-14	0.0018264129854716515	-2.9025298766797073e-20	1.4915380164225464e-14	2.7779615602840064e-16	7.67915173181737e-15	1.950705835130556e-18
1400000	0.004086793505081131	-5.357614421966593e-22	-4.446405747667684e-19	2.1635875583045063e-12	1.603982208781984e-14	0.0018264129854716515	-2.9020297378940524e-20	1.491538016422546e-14	2.7779615602840064e-16	7.679151731817368e-15	1.950705835130556e-18
1500000	0.004086793505081131	-5.357614421966593e-22	-4.446405747667684e-19	2.1635875583045063e-12	1.603982208781984e-14	0.0018264129854716515	-2.9015295991083975e-20	1.491538016422546e-14	2.7779615602840064e-16	7.679151731817368e-15	1.950705835130556e-18
1600000	0.004086793505081131	-5.357614421966593e-22	-4.446405747667684e-19	2.1635875583045063e-12	1.603982208781984e-14	0.0018264129854716515	-2.9010294603227425e-20	1.491538016422546e-14	2.7779615602840064e-16	7.679151731817368e-15	1.950705835130556e-18
1700000	0.004086793505081131	-5.357614421966593e-22	-4.446405747667684e-19	2.1635875583045063e-12	1.603982208781984e-14	0.0018264129854716515	-2.9005293215370876e-20	1.491538016422546e-14	2.7779615602840064e-16	7.679151731817367e-15	1.950705835130556e-18
1800000	0.004086793505081131	-5.357614421966593e-22	-4.446405747667684e-19	2.1635875583045063e-12	1.603982208781984e-14	0.0018264129854716515	-2.9000291827514327e-20	1.491538016422546e-14	2.7779615602840064e-16	7.679151731817367e-15	1.950705835130556e-18
1900000	0.004086793505081131	-5.357614421966593e-22	-4.446405747667684e-19	2.163587558304506e-12	1.6039822087819843e-14	0.0018264129854716515	-2.899529043965778e-20	1.4915380164225464e-14	2.7779615602840064e-16	7.679151731817367e-15	1.950705835130556e-18
2000000	0.004086793505081131	-5.357614421966593e-22	-4.446405747667684e-19	2.163587558304506e-12	1.6039822087819843e-14	0.0018264129854716515	-2.899028905180123e-20	1.4915380164225464e-14	2.7779615602840064e-16	7.679151731817367e-15	1.950705835130556e-18
2100000	0.004086793505081131	-5.357614421966593e-22	-4.446405747667684e-19	2.163587558304506e-12	1.6039822087819843e-14	0.0018264129854716515	-2.898528766394468e-20	1.4915380164225464e-14	2.7779615602840064e-16	7.679151731817367e-15	1.950705835130556e-18
2200000	0.004086793505081131	-5.357614421966593e-22	-4.446405747667684e-19	2.163587558304506e-12	1.6039822087819843e-14	0.0018264129854716515	-2.8980286276088124e-20	1.4915380164225464e-14	2.7779615602840064e-16	7.679151731817367e-15	1.950705835130556e-18
2300000	0.004086793505081131	-5.357614421966593e-22	-4.446405747667684e-19	2.163587558304506e-12	1.6039822087819843e-14	0.0018264129854716515	-2.8975284888231575e-20	1.4915380164225464e-14	2.7779615602840064e-16	7.679151731817367e-15	1.950705835130556e-18
2400000	0.004086793505081131	-5.357614421966593e-22	-4.446405747667684e-19	2.163587558304506e-12	1.6039822087819843e-14	0.0018264129854716512	-2.8970283500375025e-20	1.4915380164225464e-14	2.7779615602840064e-16	7.679151731817365e-15	1.950705835130556e-18
2500000	0.004086793505081131	-5.357614421966593e-22	-4.446405747667684e-19	2.163587558304506e-12	1.6039822087819843e-14	0.0018264129854716512	-2.8965282112518476e-20	1.4915380164225464e-14	2.7779615602840064e-16	7.679151731817365e-15	1.950705835130556e-18
2600000	0.004086793505081131	-5.357614421966593e-22	-4.446405747667684e-19	2.163587558304506e-12	1.6039822087819843e-14	0.0018264129854716512	-2.8960280724661927e-20	1.4915380164225464e-14	2.777961560284006e-16	7.679151731817365e-15	1.950705835130556e-18
2700000	0.004086793505081131	-5.357614421966593e-22	-4.446405747667684e-19	2.163587558304506e-12	1.6039822087819843e-14	0.0018264129854716512	-2.895527933680538e-20	1.4915380164225464e-14	2.777961560284006e-16	7.679151731817365e-15	1.950705835130556e-18
2800000	0.004086793505081131	-5.357614421966593e-22	-4.446405747667684e-19	2.163587558304506e-12	1.6039822087819843e-14	0.0018264129854716512	-2.895027794894883e-20	1.4915380164225464e-14	2.777961560284006e-16	7.679151731817365e-15	1.950705835130556e-18
2900000	0.004086793505081131	-5.357614421966593e-22	-4.446405747667684e-19	2.163587558304506e-12	1.6039822087819843e-14	0.0018264129854716512	-2.894527656109228e-20	1.4915380164225464e-14	2.777961560284006e-16	7.679151731817365e-15	1.950705835130556e-18
3000000	0.004086793505081131	-5.357614421966593e-22	-4.446405747667684e-19	2.163587558304506e-12	1.6039822087819843e-14	0.0018264129854716512	-2.894027517323573e-20	1.4915380164225464e-14	2.777961560284006e-16	7.679151731817365e-15	1.950705835130556e-18
3100000	0.004086793505081131	-5.357614421966593e-22	-4.446405747667684e-19	2.163587558304506e-12	1.6039822087819843e-14	0.0018264129854716512	-2.8935273785379174e-20	1.4915380164225464e-14	2.777961560284006e-16	7.679151731817365e-15	1.950705835130556e-18
3200000	0.004086793505081131	-5.357614421966593e-22	-4.446405747667684e-19	2.163587558304506e-12	1.6039822087819843e-14	0.0018264129854716512	-2.8930272397522625e-20	1.4915380164225464e-14	2.777961560284006e-16	7.679151731817365e-15	1.950705835130556e-18
3300000	0.004086793505081131	-5.357614421966593e-22	-4.446405747667684e-19	2.163587558304506e-12	1.6039822087819843e-14	0.0018264129854716512	-2.8925271009666076e-20	1.4915380164225464e-14	2.777961560284006e-16	7.679151731817365e-15	1.950705835130556e-18
3400000	0.004086793505081131	-5.357614421966593e-22	-4.446405747667684e-19	2.163587558304506e-12	1.6039822087819843e-14	0.0018264129854716512	-2.8920269621809527e-20	1.4915380164225464e-14	2.777961560284006e-16	7.679151731817365e-15	1.950705835130556e-18
3500000	0.004086793505081131	-5.357614421966593e-22	-4.446405747667684e-19	2.163587558304506e-12	1.6039822087819843e-14	0.0018264129854716512	-2.891526823395298e-20	1.4915380164225464e-14	2.777961560284006e-16	7.679151731817365e-15	1.950705835130556e-18
3600000	0.004086793505081131	-5.357614421966593e-22	-4.446405747667684e-19	2.163587558304506e-12	1.6039822087819843e-14	0.0018264129854716512	-2.891026684609643e-20	1.4915380164225464e-14	2.777961560284006e-16	7.679151731817365e-15	1.950705835130556e-18
3700000	0.004086793505081131	-5.357614421966593e-22	-4.446405747667684e-19	2.163587558304506e-12	1.6039822087819843e-14	0.0018264129854716512	-2.890526545823988e-20	1.4915380164225464e-14	2.777961560284006e-16	7.679151731817365e-15	1.950705835130556e-18
3800000	0.004086793505081131	-5.357614421966593e-22	-4.446405747667684e-19	2.163587558304506e-12	1.6039822087819843e-14	0.0018264129854716515	-2.890026407038333e-20	1.4915380164225464e-14	2.777961560284006e-16	7.679151731817365e-15	1.950705835130556e-18
3900000	0.004086793505081131	-5.357614421966593e-22	-4.446405747667684e-19	2.163587558304506e-12	1.6039822087819843e-14	0.0018264129854716515	-2.889526268252678e-20	1.4915380164225464e-14	2.777961560284006e-16	7.679151731817365e-15	1.950705835130556e-18
4000000	0.004086793505081131	-5.357614421966593e-22	-4.446405747667684e-19	2.163587558304506e-12	1.6039822087819843e-14	0.0018264129854716515	-2.8890261294670225e-20	1.4915380164225464e-14	2.777961560284006e-16	7.679151731817365e-15	1.950705835130556e-18
4100000	0.004086793505081131	-5.357614421966593e-22	-4.446405747667684e-19	2.163587558304506e-12	1.6039822087819843e-14	0.0018264129854716515	-2.8885259906813676e-20	1.4915380164225464e-14	2.777961560284006e-16	7.679151731817365e-15	1.950705835130556e-18
4200000	0.004086793505081131	-5.357614421966593e-22	-4.446405747667684e-19	2.163587558304506e-12	1.6039822087819843e-14	0.0018264129854716515	-2.8880258518957126e-20	1.4915380164225464e-14	2.777961560284006e-16	7.679151731817365e-15	1.950705835130556e-18
4300000	0.004086793505081131	-5.357614421966593e-22	-4.446405747667684e-19	2.163587558304506e-12	1.6039822087819843e-14	0.0018264129854716515	-2.887525713110058e-20	1.4915380164225464e-14	2.777961560284006e-16	7.679151731817365e-15	1.950705835130556e-18
4400000	0.004086793505081131	-5.357614421966593e-22	-4.446405747667684e-19	2.163587558304506e-12	1.6039822087819843e-14	0.0018264129854716515	-2.887025574324403e-20	1.4915380164225464e-14	2.777961560284006e-16	7.679151731817365e-15	1.950705835130556e-18
4500000	0.004086793505081131	-5.357614421966593e-22	-4.446405747667684e-19	2.163587558304506e-12	1.6039822087819843e-14	0.0018264129854716515	-2.886525435538748e-20	1.4915380164225464e-14	2.777961560284006e-16	7.679151731817365e-15	1.950705835130556e-18
4600000	0.004086793505081131	-5.357614421966593e-22	-4.446405747667684e-19	2.163587558304506e-12	1.6039822087819843e-14	0.0018264129854716515	-2.886025296753093e-20	1.4915380164225464e-14	2.777961560284006e-16	7.679151731817367e-15	1.950705835130556e-18
4700000	0.004086793505081131	-5.357614421966593e-22	-4.446405747667684e-19	2.163587558304506e-12	1.6039822087819843e-14	0.0018264129854716515	-2.885525157967438e-20	1.4915380164225464e-14	2.777961560284006e-16	7.679151731817367e-15	1.950705835130556e-18
4800000	0.004086793505081131	-5.357614421966593e-22	-4.446405747667684e-19	2.163587558304506e-12	1.6039822087819843e-14	0.0018264129854716515	-2.885025019181783e-20	1.4915380164225464e-14	2.777961560284006e-16	7.679151731817367e-15	1.950705835130556e-18
4900000	0.004086793505081131	-5.357614421966593e-22	-4.446405747667684e-19	2.163587558304506e-12	1.6039822087819843e-14	0.0018264129854716515	-2.8845248803961276e-20	1.4915380164225464e-14	2.777961560284006e-16	7.679151731817367e-15	1.950705835130556e-18
5000000	0.004086793505081131	-5.357614421966593e-22	-4.446405747667684e-19	2.1635875583045063e-12	1.6039822087819843e-14	0.0018264129854716515	-2.8840247416104726e-20	1.4915380164225464e-14	2.777961560284006e-16	7.679151731817367e-15	1.950705835130556e-18
5100000	0.004086793505081131	-5.357614421966593e-22	-4.446405747667684e-19	2.1635875583045063e-12	1.6039822087819843e-14	0.0018264129854716515	-2.883524602824818e-20	1.4915380164225464e-14	2.777961560284006e-16	7.679151731817367e-15	1.950705835130556e-18
5200000	0.004086793505081131	-5.357614421966593e-22	-4.446405747667684e-19	2.1635875583045063e-12	1.6039822087819843e-14	0.0018264129854716515	-2.883024464039163e-20	1.4915380164225464e-14	2.777961560284006e-16	7.679151731817367e-15	1.950705835130556e-18
5300000	0.004086793505081131	-5.357614421966593e-22	-4.446405747667684e-19	2.1635875583045063e-12	1.6039822087819843e-14	0.0018264129854716515	-2.882524325253508e-20	1.4915380164225464e-14	2.777961560284006e-16	7.679151731817367e-15	1.950705835130556e-18
5400000	0.004086793505081131	-5.357614421966593e-22	-4.446405747667684e-19	2.1635875583045063e-12	1.6039822087819843e-14	0.0018264129854716515	-2.882024186467853e-20	1.4915380164225464e-14	2.777961560284006e-16	7.679151731817367e-15	1.950705835130556e-18
5500000	0.004086793505081131	-5.357614421966593e-22	-4.446405747667684e-19	2.1635875583045063e-12	1.6039822087819843e-14	0.0018264129854716515	-2.881524047682198e-20	1.4915380164225464e-14	2.777961560284006e-16	7.679151731817367e-15	1.950705835130556e-18
5600000	0.004086793505081131	-5.357614421966593e-22	-4.446405747667684e-19	2.1635875583045063e-12	1.6039822087819843e-14	0.0018264129854716515	-2.881023908896543e-20	1.4915380164225464e-14	2.777961560284006e-16	7.679151731817367e-15	1.950705835130556e-18
5700000	0.004086793505081131	-5.357614421966593e-22	-4.446405747667684e-19	2.1635875583045063e-12	1.6039822087819843e-14	0.0018264129854716515	-2.880523770110888e-20	1.4915380164225464e-14	2.777961560284006e-16	7.679151731817368e-15	1.950705835130556e-18
5800000	0.00408679350508113	-5.357614421966593e-22	-4.446405747667684e-19	2.1635875583045063e-12	1.603982208781984e-14	0.0018264129854716515	-2.8800236313252326e-20	1.4915380164225464e-14	2.777961560284006e-16	7.679151731817368e-15	1.950705835130556e-18
5900000	0.00408679350508113	-5.357614421966593e-22	-4.446405747667684e-19	2.1635875583045063e-12	1.603982208781984e-14	0.0018264129854716515	-2.8795234925395777e-20	1.4915380164225464e-14	2.777961560284006e-16	7.679151731817368e-15	1.950705835130556e-18
6000000	0.00408679350508113	-5.357614421966593e-22	-4.446405747667684e-19	2.1635875583045063e-12	1.603982208781984e-14	0.0018264129854716515	-2.879023353753923e-20	1.4915380164225464e-14	2.777961560284006e-16	7.679151731817368e-15	1.950705835130556e-18
6100000	0.00408679350508113	-5.357614421966593e-22	-4.446405747667684e-19	2.1635875583045063e-12	1.603982208781984e-14	0.0018264129854716517	-2.878523214968268e-20	1.4915380164225464e-14	2.777961560284006e-16	7.679151731817368e-15	1.950705835130556e-18
6200000	0.00408679350508113	-5.357614421966593e-22	-4.446405747667684e-19	2.1635875583045063e-12	1.603982208781984e-14	0.0018264129854716517	-2.878023076182613e-20	1.491538016422546e-14	2.777961560284006e-16	7.679151731817368e-15	1.950705835130556e-18
6300000	0.00408679350508113	-5.357614421966593e-22	-4.446405747667684e-19	2.1635875583045063e-12	1.603982208781984e-14	0.0018264129854716517	-2.877522937396958e-20	1.491538016422546e-14	2.777961560284006e-16	7.679151731817368e-15	1.950705835130556e-18
6400000	0.00408679350508113	-5.357614421966593e-22	-4.446405747667684e-19	2.1635875583045063e-12	1.603982208781984e-14	0.0018264129854716517	-2.877022798611303e-20	1.491538016422546e-14	2.777961560284006e-16	7.679151731817368e-15	1.950705835130556e-18
6500000	0.00408679350508113	-5.357614421966593e-22	-4.446405747667684e-19	2.1635875583045067e-12	1.603982208781984e-14	0.0018264129854716517	-2.876522659825648e-20	1.491538016422546e-14	2.777961560284006e-16	7.679151731817368e-15	1.950705835130556e-18
6600000	0.00408679350508113	-5.357614421966593e-22	-4.446405747667684e-19	2.1635875583045067e-12	1.603982208781984e-14	0.0018264129854716517	-2.876022521039993e-20	1.491538016422546e-14	2.777961560284006e-16	7.679151731817368e-15	1.950705835130556e-18
6700000	0.00408679350508113	-5.357614421966593e-22	-4.446405747667684e-19	2.1635875583045067e-12	1.603982208781984e-14	0.0018264129854716517	-2.8755223822543377e-20	1.491538016422546e-14	2.777961560284006e-16	7.679151731817368e-15	1.950705835130556e-18
6800000	0.00408679350508113	-5.357614421966593e-22	-4.446405747667684e-19	2.1635875583045067e-12	1.603982208781984e-14	0.0018264129854716517	-2.875022243468683e-20	1.491538016422546e-14	2.777961560284006e-16	7.67915173181737e-15	1.950705835130556e-18
6900000	0.00408679350508113	-5.357614421966593e-22	-4.446405747667684e-19	2.1635875583045067e-12	1.603982208781984e-14	0.0018264129854716517	-2.874522104683028e-20	1.491538016422546e-14	2.777961560284006e-16	7.67915173181737e-15	1.950705835130556e-18
7000000	0.00408679350508113	-5.357614421966593e-22	-4.446405747667684e-19	2.1635875583045067e-12	1.603982208781984e-14	0.0018264129854716517	-2.874021965897373e-20	1.491538016422546e-14	2.777961560284006e-16	7.67915173181737e-15	1.950705835130556e-18
7100000	0.00408679350508113	-5.357614421966593e-22	-4.446405747667684e-19	2.1635875583045067e-12	1.603982208781984e-14	0.0018264129854716517	-2.873521827111718e-20	1.491538016422546e-14	2.777961560284006e-16	7.67915173181737e-15	1.950705835130556e-18
7200000	0.00408679350508113	-5.357614421966593e-22	-4.446405747667684e-19	2.1635875583045067e-12	1.603982208781984e-14	0.0018264129854716517	-2.873021688326063e-20	1.491538016422546e-14	2.777961560284006e-16	7.67915173181737e-15	1.950705835130556e-18
7300000	0.00408679350508113	-5.357614421966593e-22	-4.446405747667684e-19	2.1635875583045067e-12	1.603982208781984e-14	0.0018264129854716517	-2.872521549540408e-20	1.491538016422546e-14	2.777961560284006e-16	7.67915173181737e-15	1.950705835130556e-18
7400000	0.00408679350508113	-5.357614421966593e-22	-4.446405747667684e-19	2.1635875583045067e-12	1.603982208781984e-14	0.0018264129854716517	-2.872021410754753e-20	1.491538016422546e-14	2.777961560284006e-16	7.67915173181737e-15	1.950705835130556e-18
7500000	0.00408679350508113	-5.357614421966593e-22	-4.446405747667684e-19	2.1635875583045067e-12	1.603982208781984e-14	0.0018264129854716517	-2.871521271969098e-20	1.491538016422546e-14	2.777961560284006e-16	7.67915173181737e-15	1.950705835130556e-18
7600000	0.00408679350508113	-5.357614421966593e-22	-4.446405747667684e-19	2.1635875583045067e-12	1.603982208781984e-14	0.0018264129854716517	-2.871021133183443e-20	1.491538016422546e-14	2.777961560284006e-16	7.67915173181737e-15	1.950705835130556e-18
7700000	0.00408679350508113	-5.357614421966593e-22	-4.446405747667684e-19	2.1635875583045067e-12	1.603982208781984e-14	0.0018264129854716517	-2.870520994397788e-20	1.491538016422546e-14	2.777961560284006e-16	7.67915173181737e-15	1.950705835130556e-18
7800000	0.00408679350508113	-5.357614421966593e-22	-4.446405747667684e-19	2.1635875583045067e-12	1.603982208781984e-14	0.0018264129854716517	-2.870020855612133e-20	1.491538016422546e-14	2.777961560284006e-16	7.67915173181737e-15	1.950705835130556e-18
7900000	0.00408679350508113	-5.357614421966593e-22	-4.446405747667684e-19	2.1635875583045067e-12	1.603982208781984e-14	0.0018264129854716517	-2.869520716826478e-20	1.491538016422546e-14	2.777961560284006e-16	7.67915173181737e-15	1.950705835130556e-18
8000000	0.00408679350508113	-5.357614421966593e-22	-4.446405747667684e-19	2.1635875583045067e-12	1.603982208781984e-14	0.0018264129854716517	-2.869020578040823e-20	1.491538016422546e-14	2.777961560284006e-16	7.67915173181737e-15	1.950705835130556e-18
8100000	0.00408679350508113	-5.357614421966593e-22	-4.446405747667684e-19	2.1635875583045067e-12	1.603982208781984e-14	0.0018264129854716517	-2.868520439255168e-20	1.491538016422546e-14	2.777961560284006e-16	7.67915173181737e-15	1.950705835130556e-18
8200000	0.00408679350508113	-5.357614421966593e-22	-4.446405747667684e-19	2.1635875583045067e-12	1.603982208781984e-14	0.0018264129854716517	-2.868020300469513e-20	1.491538016422546e-14	2.777961560284006e-16	7.67915173181737e-15	1.950705835130556e-18
8300000	0.00408679350508113	-5.357614421966593e-22	-4.446405747667684e-19	2.1635875583045067e-12	1.603982208781984e-14	0.0018264129854716517	-2.867520161683858e-20	1.491538016422546e-14	2.777961560284006e-16	7.67915173181737e-15	1.950705835130556e-18
8400000	0.00408679350508113	-5.357614421966593e-22	-4.446405747667684e-19	2.1635875583045067e-12	1.603982208781984e-14	0.0018264129854716517	-2.8670200228982033e-20	1.491538016422546e-14	2.777961560284006e-16	7.67915173181737e-15	1.950705835130556e-18
8500000	0.00408679350508113	-5.357614421966593e-22	-4.446405747667684e-19	2.1635875583045067e-12	1.603982208781984e-14	0.0018264129854716517	-2.866519884112548e-20	1.491538016422546e-14	2.777961560284006e-16	7.67915173181737e-15	1.950705835130556e-18
8600000	0.00408679350508113	-5.357614421966593e-22	-4.446405747667684e-19	2.1635875583045067e-12	1.603982208781984e-14	0.0018264129854716517	-2.866019745326893e-20	1.491538016422546e-14	2.777961560284006e-16	7.67915173181737e-15	1.950705835130556e-18
8700000	0.00408679350508113	-5.357614421966593e-22	-4.446405747667684e-19	2.1635875583045067e-12	1.603982208781984e-14	0.0018264129854716517	-2.865519606541238e-20	1.491538016422546e-14	2.777961560284006e-16	7.67915173181737e-15	1.950705835130556e-18
8800000	0.00408679350508113	-5.357614421966593e-22	-4.446405747667684e-19	2.1635875583045067e-12	1.603982208781984e-14	0.0018264129854716517	-2.865019467755583e-20	1.491538016422546e-14	2.777961560284006e-16	7.67915173181737e-15	1.950705835130556e-18
8900000	0.00408679350508113	-5.357614421966593e-22	-4.446405747667684e-19	2.1635875583045067e-12	1.603982208781984e-14	0.0018264129854716517	-2.864519328969928e-20	1.491538016422546e-14	2.777961560284006e-16	7.67915173181737e-15	1.950705835130556e-18
9000000	0.00408679350508113	-5.357614421966593e-22	-4.446405747667684e-19	2.1635875583045067e-12	1.603982208781984e-14	0.0018264129854716517	-2.864019190184273e-20	1.491538016422546e-14	2.777961560284006e-16	7.67915173181737e-15	1.950705835130556e-18
9100000	0.00408679350508113	-5.357614421966593e-22	-4.446405747667684e-19	2.1635875583045067e-12	1.603982208781984e-14	0.0018264129854716517	-2.863519051398618e-20	1.491538016422546e-14	2.777961560284006e-16	7.67915173181737e-15	1.950705835130556e-18
9200000	0.00408679350508113	-5.357614421966593e-22	-4.446405747667684e-19	2.1635875583045067e-12	1.603982208781984e-14	0.0018264129854716517	-2.863018912612963e-20	1.491538016422546e-14	2.777961560284006e-16	7.67915173181737e-15	1.950705835130556e-18
9300000	0.00408679350508113	-5.357614421966593e-22	-4.446405747667684e-19	2.1635875583045067e-12	1.603982208781984e-14	0.0018264129854716517	-2.8625187738273084e-20	1.491538016422546e-14	2.777961560284006e-16	7.67915173181737e-15	1.950705835130556e-18
9400000	0.00408679350508113	-5.357614421966593e-22	-4.446405747667684e-19	2.1635875583045067e-12	1.603982208781984e-14	0.0018264129854716517	-2.862018635041653e-20	1.491538016422546e-14	2.777961560284006e-16	7.67915173181737e-15	1.950705835130556e-18
9500000	0.00408679350508113	-5.357614421966593e-22	-4.446405747667684e-19	2.1635875583045067e-12	1.603982208781984e-14	0.0018264129854716517	-2.861518496255998e-20	1.491538016422546e-14	2.777961560284006e-16	7.67915173181737e-15	1.950705835130556e-18
9600000	0.00408679350508113	-5.357614421966593e-22	-4.446405747667684e-19	2.1635875583045067e-12	1.603982208781984e-14	0.0018264129854716517	-2.861018357470343e-20	1.491538016422546e-14	2.777961560284006e-16	7.67915173181737e-15	1.950705835130556e-18
9700000	0.00408679350508113	-5.357614421966593e-22	-4.446405747667684e-19	2.1635875583045067e-12	1.603982208781984e-14	0.0018264129854716517	-2.860518218684688e-20	1.491538016422546e-14	2.777961560284006e-16	7.67915173181737e-15	1.950705835130556e-18
9800000	0.00408679350508113	-5.357614421966593e-22	-4.446405747667684e-19	2.1635875583045067e-12	1.603982208781984e-14	0.0018264129854716517	-2.860018079899033e-20	1.491538016422546e-14	2.777961560284006e-16	7.67915173181737e-15	1.950705835130556e-18
9900000	0.00408679350508113	-5.357614421966593e-22	-4.446405747667684e-19	2.1635875583045067e-12	1.603982208781984e-14	0.0018264129854716517	-2.859517941113378e-20	1.491538016422546e-14	2.777961560284006e-16	7.67915173181737e-15	1.950705835130556e-18
10000000	0.00408679350508113	-5.357614421966593e-22	-4.446405747667684e-19	2.1635875583045067e-12	1.603982208781984e-14	0.0018264129854716517	-2.859017802327723e-20	1.491538016422546e-14	2.777961560284006e-16	7.67915173181737e-15	1.950705835130556e-18
10100000	0.00408679350508113	-5.357614421966593e-22	-4.446405747667684e-19	2.1635875583045067e-12	1.603982208781984e-14	0.0018264129854716517	-2.8585176635420684e-20	1.491538016422546e-14	2.777961560284006e-16	7.67915173181737e-15	1.950705835130556e-18
10200000	0.00408679350508113	-5.357614421966593e-22	-4.446405747667684e-19	2.1635875583045067e-12	1.603982208781984e-14	0.0018264129854716517	-2.8580175247564134e-20	1.491538016422546e-14	2.777961560284006e-16	7.67915173181737e-15	1.950705835130556e-18
10300000	0.00408679350508113	-5.357614421966593e-22	-4.446405747667684e-19	2.1635875583045067e-12	1.603982208781984e-14	0.0018264129854716517	-2.857517385970758e-20	1.491538016422546e-14	2.777961560284006e-16	7.67915173181737e-15	1.950705835130556e-18
10400000	0.00408679350508113	-5.357614421966593e-22	-4.446405747667684e-19	2.1635875583045067e-12	1.603982208781984e-14	0.0018264129854716517	-2.857017247185103e-20	1.491538016422546e-14	2.777961560284006e-16	7.67915173181737e-15	1.950705835130556e-18
10500000	0.00408679350508113	-5.357614421966593e-22	-4.446405747667684e-19	2.1635875583045067e-12	1.603982208781984e-14	0.0018264129854716517	-2.856517108399448e-20	1.491538016422546e-14	2.777961560284006e-16	7.67915173181737e-15	1.950705835130556e-18
10600000	0.00408679350508113	-5.357614421966593e-22	-4.446405747667684e-19	2.1635875583045067e-12	1.603982208781984e-14	0.0018264129854716517	-2.856016969613793e-20	1.491538016422546e-14	2.777961560284006e-16	7.67915173181737e-15	1.950705835130556e-18
10700000	0.00408679350508113	-5.357614421966593e-22	-4.446405747667684e-19	2.1635875583045067e-12	1.603982208781984e-14	0.0018264129854716517	-2.855516830828138e-20	1.491538016422546e-14	2.777961560284006e-16	7.679151731817371e-15	1.950705835130556e-18
10800000	0.00408679350508113	-5.357614421966593e-22	-4.446405747667684e-19	2.1635875583045067e-12	1.603982208781984e-14	0.0018264129854716517	-2.855016692042483e-20	1.491538016422546e-14	2.777961560284006e-16	7.679151731817371e-15	1.950705835130556e-18
10900000	0.00408679350508113	-5.357614421966593e-22	-4.446405747667684e-19	2.1635875583045067e-12	1.603982208781984e-14	0.0018264129854716517	-2.8545165532568283e-20	1.491538016422546e-14	2.777961560284006e-16	7.679151731817371e-15	1.950705835130556e-18
11000000	0.00408679350508113	-5.357614421966593e-22	-4.446405747667684e-19	2.1635875583045067e-12	1.603982208781984e-14	0.0018264129854716517	-2.8540164144711734e-20	1.491538016422546e-14	2.777961560284006e-16	7.679151731817371e-15	1.950705835130556e-18
11100000	0.00408679350508113	-5.357614421966593e-22	-4.446405747667684e-19	2.1635875583045067e-12	1.603982208781984e-14	0.0018264129854716517	-2.8535162756855185e-20	1.491538016422546e-14	2.777961560284006e-16	7.679151731817371e-15	1.950705835130556e-18
11200000	0.00408679350508113	-5.357614421966593e-22	-4.446405747667684e-19	2.1635875583045067e-12	1.603982208781984e-14	0.0018264129854716517	-2.853016136899863e-20	1.491538016422546e-14	2.777961560284006e-16	7.679151731817371e-15	1.950705835130556e-18
11300000	0.00408679350508113	-5.357614421966593e-22	-4.446405747667684e-19	2.1635875583045067e-12	1.603982208781984e-14	0.0018264129854716517	-2.852515998114208e-20	1.491538016422546e-14	2.777961560284006e-16	7.679151731817371e-15	1.950705835130556e-18
11400000	0.00408679350508113	-5.357614421966593e-22	-4.446405747667684e-19	2.1635875583045067e-12	1.603982208781984e-14	0.0018264129854716517	-2.852015859328553e-20	1.491538016422546e-14	2.777961560284006e-16	7.679151731817371e-15	1.950705835130556e-18
11500000	0.00408679350508113	-5.357614421966593e-22	-4.446405747667684e-19	2.1635875583045067e-12	1.603982208781984e-14	0.0018264129854716517	-2.851515720542898e-20	1.491538016422546e-14	2.777961560284006e-16	7.679151731817371e-15	1.950705835130556e-18
11600000	0.00408679350508113	-5.357614421966593e-22	-4.446405747667684e-19	2.1635875583045067e-12	1.603982208781984e-14	0.0018264129854716517	-2.851015581757243e-20	1.491538016422546e-14	2.777961560284006e-16	7.679151731817371e-15	1.950705835130556e-18
11700000	0.00408679350508113	-5.357614421966593e-22	-4.446405747667684e-19	2.1635875583045067e-12	1.603982208781984e-14	0.0018264129854716517	-2.8505154429715883e-20	1.491538016422546e-14	2.777961560284006e-16	7.679151731817371e-15	1.950705835130556e-18
11800000	0.004086793505081131	-5.357614421966593e-22	-4.446405747667684e-19	2.1635875583045067e-12	1.603982208781984e-14	0.0018264129854716517	-2.8500153041859334e-20	1.491538016422546e-14	2.777961560284006e-16	7.679151731817371e-15	1.950705835130556e-18
11900000	0.004086793505081131	-5.357614421966593e-22	-4.446405747667684e-19	2.1635875583045067e-12	1.603982208781984e-14	0.0018264129854716517	-2.8495151654002785e-20	1.491538016422546e-14	2.7779615602840064e-16	7.679151731817371e-15	1.9507058351305557e-18
12000000	0.004086793505081131	-5.357614421966593e-22	-4.446405747667684e-19	2.1635875583045067e-12	1.603982208781984e-14	0.0018264129854716517	-2.849015026614623e-20	1.491538016422546e-14	2.7779615602840064e-16	7.679151731817371e-15	1.9507058351305557e-18
12100000	0.004086793505081131	-5.357614421966593e-22	-4.446405747667684e-19	2.1635875583045067e-12	1.603982208781984e-14	0.0018264129854716517	-2.848514887828968e-20	1.491538016422546e-14	2.7779615602840064e-16	7.679151731817371e-15	1.9507058351305557e-18
12200000	0.004086793505081131	-5.357614421966593e-22	-4.446405747667684e-19	2.1635875583045067e-12	1.603982208781984e-14	0.0018264129854716517	-2.848014749043313e-20	1.491538016422546e-14	2.7779615602840064e-16	7.679151731817371e-15	1.9507058351305557e-18
12300000	0.004086793505081131	-5.357614421966593e-22	-4.446405747667684e-19	2.1635875583045067e-12	1.603982208781984e-14	0.0018264129854716517	-2.847514610257658e-20	1.491538016422546e-14	2.7779615602840064e-16	7.679151731817371e-15	1.9507058351305557e-18
12400000	0.004086793505081131	-5.357614421966593e-22	-4.446405747667684e-19	2.1635875583045067e-12	1.603982208781984e-14	0.0018264129854716517	-2.847014471472003e-20	1.491538016422546e-14	2.7779615602840064e-16	7.679151731817371e-15	1.9507058351305557e-18
12500000	0.004086793505081131	-5.357614421966593e-22	-4.446405747667684e-19	2.1635875583045067e-12	1.603982208781984e-14	0.0018264129854716517	-2.8465143326863483e-20	1.491538016422546e-14	2.7779615602840064e-16	7.679151731817371e-15	1.9507058351305557e-18
12600000	0.004086793505081131	-5.357614421966593e-22	-4.446405747667684e-19	2.1635875583045067e-12	1.603982208781984e-14	0.0018264129854716517	-2.8460141939006934e-20	1.491538016422546e-14	2.7779615602840064e-16	7.679151731817371e-15	1.9507058351305557e-18
12700000	0.004086793505081131	-5.357614421966593e-22	-4.446405747667684e-19	2.1635875583045067e-12	1.603982208781984e-14	0.0018264129854716517	-2.8455140551150384e-20	1.491538016422546e-14	2.7779615602840064e-16	7.679151731817371e-15	1.9507058351305557e-18
12800000	0.004086793505081131	-5.357614421966593e-22	-4.446405747667684e-19	2.1635875583045067e-12	1.603982208781984e-14	0.0018264129854716517	-2.8450139163293835e-20	1.491538016422546e-14	2.7779615602840064e-16	7.679151731817371e-15	1.9507058351305557e-18
12900000	0.004086793505081131	-5.357614421966593e-22	-4.446405747667684e-19	2.1635875583045067e-12	1.603982208781984e-14	0.0018264129854716517	-2.844513777543728e-20	1.491538016422546e-14	2.7779615602840064e-16	7.679151731817371e-15	1.9507058351305557e-18
13000000	0.004086793505081131	-5.357614421966593e-22	-4.446405747667684e-19	2.1635875583045067e-12	1.603982208781984e-14	0.0018264129854716517	-2.844013638758073e-20	1.491538016422546e-14	2.7779615602840064e-16	7.679151731817371e-15	1.9507058351305557e-18
13100000	0.004086793505081131	-5.357614421966593e-22	-4.446405747667684e-19	2.1635875583045067e-12	1.603982208781984e-14	0.0018264129854716517	-2.843513499972418e-20	1.491538016422546e-14	2.7779615602840064e-16	7.679151731817371e-15	1.9507058351305557e-18
13200000	0.004086793505081131	-5.357614421966593e-22	-4.446405747667684e-19	2.1635875583045067e-12	1.603982208781984e-14	0.0018264129854716517	-2.843013361186763e-20	1.491538016422546e-14	2.7779615602840064e-16	7.679151731817371e-15	1.9507058351305557e-18
13300000	0.004086793505081131	-5.357614421966593e-22	-4.446405747667684e-19	2.1635875583045067e-12	1.603982208781984e-14	0.0018264129854716517	-2.842513222401108e-20	1.491538016422546e-14	2.7779615602840064e-16	7.679151731817371e-15	1.9507058351305557e-18
13400000	0.004086793505081131	-5.357614421966593e-22	-4.446405747667684e-19	2.1635875583045067e-12	1.603982208781984e-14	0.0018264129854716517	-2.8420130836154534e-20	1.491538016422546e-14	2.7779615602840064e-16	7.679151731817371e-15	1.9507058351305557e-18
13500000	0.004086793505081131	-5.357614421966593e-22	-4.446405747667684e-19	2.1635875583045067e-12	1.603982208781984e-14	0.0018264129854716517	-2.8415129448297984e-20	1.491538016422546e-14	2.7779615602840064e-16	7.679151731817371e-15	1.9507058351305557e-18
13600000	0.004086793505081131	-5.357614421966593e-22	-4.446405747667684e-19	2.1635875583045067e-12	1.603982208781984e-14	0.0018264129854716517	-2.8410128060441435e-20	1.491538016422546e-14	2.7779615602840064e-16	7.679151731817371e-15	1.9507058351305557e-18
13700000	0.004086793505081131	-5.357614421966593e-22	-4.446405747667684e-19	2.1635875583045067e-12	1.603982208781984e-14	0.0018264129854716517	-2.8405126672584886e-20	1.491538016422546e-14	2.7779615602840064e-16	7.679151731817371e-15	1.9507058351305557e-18
13800000	0.004086793505081131	-5.357614421966593e-22	-4.446405747667684e-19	2.1635875583045067e-12	1.603982208781984e-14	0.0018264129854716517	-2.840012528472833e-20	1.491538016422546e-14	2.7779615602840064e-16	7.679151731817371e-15	1.9507058351305557e-18
13900000	0.004086793505081131	-5.357614421966593e-22	-4.446405747667684e-19	2.1635875583045067e-12	1.603982208781984e-14	0.0018264129854716517	-2.839512389687178e-20	1.491538016422546e-14	2.7779615602840064e-16	7.679151731817371e-15	1.9507058351305557e-18
14000000	0.004086793505081131	-5.357614421966593e-22	-4.446405747667684e-19	2.1635875583045067e-12	1.603982208781984e-14	0.0018264129854716517	-2.839012250901523e-20	1.491538016422546e-14	2.7779615602840064e-16	7.679151731817371e-15	1.9507058351305557e-18
14100000	0.004086793505081131	-5.357614421966593e-22	-4.446405747667684e-19	2.1635875583045067e-12	1.603982208781984e-14	0.0018264129854716517	-2.838512112115868e-20	1.491538016422546e-14	2.7779615602840064e-16	7.679151731817371e-15	1.9507058351305557e-18
14200000	0.004086793505081131	-5.357614421966593e-22	-4.446405747667684e-19	2.1635875583045067e-12	1.603982208781984e-14	0.0018264129854716517	-2.8380119733302133e-20	1.491538016422546e-14	2.7779615602840064e-16	7.679151731817371e-15	1.9507058351305557e-18
14300000	0.004086793505081131	-5.357614421966593e-22	-4.446405747667684e-19	2.1635875583045067e-12	1.603982208781984e-14	0.0018264129854716517	-2.8375118345445584e-20	1.491538016422546e-14	2.7779615602840064e-16	7.679151731817371e-15	1.9507058351305557e-18
14400000	0.004086793505081131	-5.357614421966593e-22	-4.446405747667684e-19	2.1635875583045067e-12	1.603982208781984e-14	0.0018264129854716517	-2.8370116957589035e-20	1.491538016422546e-14	2.7779615602840064e-16	7.679151731817371e-15	1.9507058351305557e-18
14500000	0.004086793505081131	-5.357614421966593e-22	-4.446405747667684e-19	2.1635875583045067e-12	1.603982208781984e-14	0.0018264129854716517	-2.8365115569732486e-20	1.491538016422546e-14	2.7779615602840064e-16	7.679151731817371e-15	1.9507058351305557e-18
14600000	0.004086793505081131	-5.357614421966593e-22	-4.446405747667684e-19	2.1635875583045067e-12	1.603982208781984e-14	0.0018264129854716517	-2.8360114181875936e-20	1.491538016422546e-14	2.7779615602840064e-16	7.679151731817371e-15	1.9507058351305557e-18
14700000	0.004086793505081131	-5.357614421966593e-22	-4.446405747667684e-19	2.1635875583045067e-12	1.603982208781984e-14	0.0018264129854716517	-2.835511279401939e-20	1.491538016422546e-14	2.7779615602840064e-16	7.679151731817371e-15	1.9507058351305557e-18
14800000	0.004086793505081131	-5.357614421966593e-22	-4.446405747667684e-19	2.1635875583045067e-12	1.603982208781984e-14	0.0018264129854716517	-2.835011140616283e-20	1.491538016422546e-14	2.7779615602840064e-16	7.679151731817371e-15	1.9507058351305557e-18
14900000	0.004086793505081131	-5.357614421966593e-22	-4.446405747667684e-19	2.1635875583045067e-12	1.603982208781984e-14	0.0018264129854716517	-2.834511001830628e-20	1.491538016422546e-14	2.7779615602840064e-16	7.679151731817371e-15	1.9507058351305557e-18
15000000	0.004086793505081131	-5.357614421966593e-22	-4.446405747667684e-19	2.1635875583045067e-12	1.603982208781984e-14	0.0018264129854716517	-2.8340108630449733e-20	1.491538016422546e-14	2.7779615602840064e-16	7.679151731817371e-15	1.9507058351305557e-18
15100000	0.004086793505081131	-5.357614421966593e-22	-4.446405747667684e-19	2.1635875583045067e-12	1.603982208781984e-14	0.0018264129854716517	-2.8335107242593184e-20	1.491538016422546e-14	2.7779615602840064e-16	7.679151731817371e-15	1.9507058351305557e-18
15200000	0.004086793505081131	-5.357614421966593e-22	-4.446405747667684e-19	2.1635875583045067e-12	1.603982208781984e-14	0.0018264129854716517	-2.8330105854736635e-20	1.491538016422546e-14	2.7779615602840064e-16	7.679151731817371e-15	1.9507058351305557e-18
15300000	0.004086793505081131	-5.357614421966593e-22	-4.446405747667684e-19	2.1635875583045067e-12	1.603982208781984e-14	0.0018264129854716517	-2.8325104466880085e-20	1.491538016422546e-14	2.7779615602840064e-16	7.679151731817371e-15	1.9507058351305557e-18
15400000	0.004086793505081131	-5.357614421966593e-22	-4.446405747667684e-19	2.1635875583045067e-12	1.603982208781984e-14	0.0018264129854716517	-2.8320103079023536e-20	1.491538016422546e-14	2.7779615602840064e-16	7.679151731817371e-15	1.9507058351305557e-18
15500000	0.004086793505081131	-5.357614421966593e-22	-4.446405747667684e-19	2.1635875583045067e-12	1.603982208781984e-14	0.0018264129854716517	-2.8315101691166987e-20	1.491538016422546e-14	2.7779615602840064e-16	7.679151731817371e-15	1.9507058351305557e-18
15600000	0.004086793505081131	-5.357614421966593e-22	-4.446405747667684e-19	2.1635875583045067e-12	1.603982208781984e-14	0.0018264129854716517	-2.831010030331044e-20	1.491538016422546e-14	2.7779615602840064e-16	7.679151731817371e-15	1.9507058351305557e-18
15700000	0.004086793505081131	-5.357614421966593e-22	-4.446405747667684e-19	2.1635875583045067e-12	1.603982208781984e-14	0.0018264129854716517	-2.830509891545388e-20	1.491538016422546e-14	2.7779615602840064e-16	7.679151731817371e-15	1.9507058351305557e-18
15800000	0.004086793505081131	-5.357614421966593e-22	-4.446405747667684e-19	2.1635875583045067e-12	1.603982208781984e-14	0.0018264129854716517	-2.8300097527597333e-20	1.491538016422546e-14	2.7779615602840064e-16	7.679151731817371e-15	1.9507058351305557e-18
15900000	0.004086793505081131	-5.357614421966593e-22	-4.446405747667684e-19	2.1635875583045067e-12	1.603982208781984e-14	0.0018264129854716517	-2.8295096139740784e-20	1.491538016422546e-14	2.7779615602840064e-16	7.679151731817371e-15	1.9507058351305557e-18
16000000	0.004086793505081131	-5.357614421966593e-22	-4.446405747667684e-19	2.1635875583045067e-12	1.603982208781984e-14	0.0018264129854716517	-2.8290094751884235e-20	1.491538016422546e-14	2.7779615602840064e-16	7.679151731817371e-15	1.9507058351305557e-18
16100000	0.004086793505081131	-5.357614421966593e-22	-4.446405747667684e-19	2.1635875583045067e-12	1.603982208781984e-14	0.0018264129854716517	-2.8285093364027685e-20	1.491538016422546e-14	2.7779615602840064e-16	7.679151731817371e-15	1.9507058351305557e-18
16200000	0.004086793505081131	-5.357614421966593e-22	-4.446405747667684e-19	2.1635875583045067e-12	1.603982208781984e-14	0.0018264129854716517	-2.8280091976171136e-20	1.491538016422546e-14	2.7779615602840064e-16	7.679151731817371e-15	1.9507058351305557e-18
16300000	0.004086793505081131	-5.357614421966593e-22	-4.446405747667684e-19	2.1635875583045067e-12	1.603982208781984e-14	0.0018264129854716517	-2.8275090588314587e-20	1.491538016422546e-14	2.7779615602840064e-16	7.679151731817371e-15	1.9507058351305557e-18
16400000	0.004086793505081131	-5.357614421966593e-22	-4.446405747667684e-19	2.1635875583045067e-12	1.603982208781984e-14	0.0018264129854716517	-2.827008920045804e-20	1.491538016422546e-14	2.7779615602840064e-16	7.679151731817371e-15	1.9507058351305557e-18
16500000	0.004086793505081131	-5.357614421966593e-22	-4.446405747667684e-19	2.1635875583045067e-12	1.603982208781984e-14	0.0018264129854716517	-2.826508781260149e-20	1.491538016422546e-14	2.7779615602840064e-16	7.679151731817371e-15	1.9507058351305557e-18
16600000	0.004086793505081131	-5.357614421966593e-22	-4.446405747667684e-19	2.1635875583045067e-12	1.603982208781984e-14	0.0018264129854716517	-2.826008642474493e-20	1.491538016422546e-14	2.7779615602840064e-16	7.679151731817371e-15	1.9507058351305557e-18
16700000	0.004086793505081131	-5.357614421966593e-22	-4.446405747667684e-19	2.1635875583045067e-12	1.603982208781984e-14	0.0018264129854716517	-2.8255085036888384e-20	1.491538016422546e-14	2.7779615602840064e-16	7.679151731817371e-15	1.9507058351305557e-18
16800000	0.004086793505081131	-5.357614421966593e-22	-4.446405747667684e-19	2.1635875583045067e-12	1.603982208781984e-14	0.0018264129854716517	-2.8250083649031834e-20	1.491538016422546e-14	2.7779615602840064e-16	7.679151731817371e-15	1.9507058351305557e-18
16900000	0.004086793505081131	-5.357614421966593e-22	-4.446405747667684e-19	2.1635875583045067e-12	1.603982208781984e-14	0.0018264129854716517	-2.8245082261175285e-20	1.491538016422546e-14	2.7779615602840064e-16	7.679151731817371e-15	1.9507058351305557e-18
17000000	0.004086793505081131	-5.357614421966593e-22	-4.446405747667684e-19	2.1635875583045067e-12	1.603982208781984e-14	0.0018264129854716517	-2.8240080873318736e-20	1.491538016422546e-14	2.7779615602840064e-16	7.679151731817371e-15	1.9507058351305557e-18
17100000	0.004086793505081131	-5.357614421966593e-22	-4.446405747667684e-19	2.1635875583045067e-12	1.603982208781984e-14	0.0018264129854716517	-2.8235079485462187e-20	1.491538016422546e-14	2.7779615602840064e-16	7.679151731817371e-15	1.9507058351305557e-18
17200000	0.004086793505081131	-5.357614421966593e-22	-4.446405747667684e-19	2.1635875583045067e-12	1.603982208781984e-14	0.0018264129854716517	-2.823007809760564e-20	1.491538016422546e-14	2.7779615602840064e-16	7.679151731817371e-15	1.9507058351305557e-18
17300000	0.004086793505081131	-5.357614421966593e-22	-4.446405747667684e-19	2.1635875583045067e-12	1.603982208781984e-14	0.0018264129854716517	-2.822507670974909e-20	1.491538016422546e-14	2.7779615602840064e-16	7.679151731817371e-15	1.9507058351305557e-18
17400000	0.004086793505081131	-5.357614421966593e-22	-4.446405747667684e-19	2.1635875583045067e-12	1.603982208781984e-14	0.0018264129854716517	-2.822007532189254e-20	1.491538016422546e-14	2.7779615602840064e-16	7.679151731817371e-15	1.9507058351305557e-18
17500000	0.004086793505081131	-5.357614421966593e-22	-4.446405747667684e-19	2.1635875583045067e-12	1.603982208781984e-14	0.0018264129854716517	-2.8215073934035984e-20	1.491538016422546e-14	2.7779615602840064e-16	7.679151731817371e-15	1.9507058351305557e-18
17600000	0.004086793505081131	-5.357614421966593e-22	-4.446405747667684e-19	2.1635875583045067e-12	1.603982208781984e-14	0.0018264129854716517	-2.8210072546179434e-20	1.491538016422546e-14	2.7779615602840064e-16	7.679151731817371e-15	1.9507058351305557e-18
17700000	0.004086793505081131	-5.357614421966593e-22	-4.446405747667684e-19	2.1635875583045067e-12	1.603982208781984e-14	0.0018264129854716517	-2.8205071158322885e-20	1.491538016422546e-14	2.7779615602840064e-16	7.679151731817371e-15	1.9507058351305557e-18
17800000	0.004086793505081131	-5.357614421966593e-22	-4.446405747667684e-19	2.1635875583045067e-12	1.603982208781984e-14	0.0018264129854716517	-2.8200069770466336e-20	1.491538016422546e-14	2.7779615602840064e-16	7.679151731817371e-15	1.9507058351305557e-18
17900000	0.004086793505081131	-5.357614421966593e-22	-4.446405747667684e-19	2.1635875583045067e-12	1.603982208781984e-14	0.0018264129854716517	-2.8195068382609786e-20	1.491538016422546e-14	2.7779615602840064e-16	7.679151731817371e-15	1.9507058351305557e-18
18000000	0.004086793505081131	-5.357614421966593e-22	-4.446405747667684e-19	2.1635875583045067e-12	1.603982208781984e-14	0.0018264129854716517	-2.819006699475324e-20	1.491538016422546e-14	2.7779615602840064e-16	7.679151731817371e-15	1.9507058351305557e-18
18100000	0.004086793505081131	-5.357614421966593e-22	-4.446405747667684e-19	2.1635875583045067e-12	1.603982208781984e-14	0.0018264129854716517	-2.818506560689669e-20	1.491538016422546e-14	2.7779615602840064e-16	7.679151731817371e-15	1.9507058351305557e-18
18200000	0.004086793505081131	-5.357614421966593e-22	-4.446405747667684e-19	2.1635875583045067e-12	1.603982208781984e-14	0.0018264129854716517	-2.818006421904014e-20	1.491538016422546e-14	2.7779615602840064e-16	7.679151731817371e-15	1.9507058351305557e-18
18300000	0.004086793505081131	-5.357614421966593e-22	-4.446405747667684e-19	2.1635875583045067e-12	1.603982208781984e-14	0.0018264129854716517	-2.817506283118359e-20	1.491538016422546e-14	2.7779615602840064e-16	7.679151731817371e-15	1.9507058351305557e-18
18400000	0.004086793505081131	-5.357614421966593e-22	-4.446405747667684e-19	2.1635875583045067e-12	1.603982208781984e-14	0.0018264129854716517	-2.8170061443327034e-20	1.491538016422546e-14	2.7779615602840064e-16	7.679151731817371e-15	1.9507058351305557e-18
18500000	0.004086793505081131	-5.357614421966593e-22	-4.446405747667684e-19	2.1635875583045067e-12	1.603982208781984e-14	0.0018264129854716517	-2.8165060055470485e-20	1.491538016422546e-14	2.7779615602840064e-16	7.679151731817371e-15	1.9507058351305557e-18
18600000	0.004086793505081131	-5.357614421966593e-22	-4.446405747667684e-19	2.1635875583045067e-12	1.603982208781984e-14	0.0018264129854716517	-2.8160058667613936e-20	1.491538016422546e-14	2.7779615602840064e-16	7.679151731817371e-15	1.9507058351305557e-18
18700000	0.004086793505081131	-5.357614421966593e-22	-4.446405747667684e-19	2.1635875583045067e-12	1.603982208781984e-14	0.0018264129854716517	-2.8155057279757386e-20	1.491538016422546e-14	2.7779615602840064e-16	7.679151731817371e-15	1.9507058351305557e-18
18800000	0.004086793505081131	-5.357614421966593e-22	-4.446405747667684e-19	2.1635875583045067e-12	1.603982208781984e-14	0.0018264129854716517	-2.815005589190084e-20	1.491538016422546e-14	2.7779615602840064e-16	7.679151731817371e-15	1.9507058351305557e-18
18900000	0.004086793505081131	-5.357614421966593e-22	-4.446405747667684e-19	2.1635875583045067e-12	1.603982208781984e-14	0.0018264129854716517	-2.814505450404429e-20	1.491538016422546e-14	2.7779615602840064e-16	7.679151731817371e-15	1.9507058351305557e-18
19000000	0.004086793505081131	-5.357614421966593e-22	-4.446405747667684e-19	2.1635875583045067e-12	1.603982208781984e-14	0.0018264129854716517	-2.814005311618774e-20	1.491538016422546e-14	2.7779615602840064e-16	7.679151731817371e-15	1.9507058351305557e-18
19100000	0.004086793505081131	-5.357614421966593e-22	-4.446405747667684e-19	2.1635875583045067e-12	1.603982208781984e-14	0.0018264129854716517	-2.813505172833119e-20	1.491538016422546e-14	2.7779615602840064e-16	7.679151731817371e-15	1.9507058351305557e-18
19200000	0.004086793505081131	-5.357614421966593e-22	-4.446405747667684e-19	2.1635875583045067e-12	1.603982208781984e-14	0.0018264129854716517	-2.813005034047464e-20	1.491538016422546e-14	2.7779615602840064e-16	7.679151731817371e-15	1.9507058351305557e-18
19300000	0.004086793505081131	-5.357614421966593e-22	-4.446405747667684e-19	2.1635875583045067e-12	1.603982208781984e-14	0.0018264129854716517	-2.8125048952618085e-20	1.491538016422546e-14	2.7779615602840064e-16	7.679151731817371e-15	1.9507058351305557e-18
19400000	0.004086793505081131	-5.357614421966593e-22	-4.446405747667684e-19	2.1635875583045067e-12	1.603982208781984e-14	0.0018264129854716517	-2.8120047564761535e-20	1.491538016422546e-14	2.7779615602840064e-16	7.679151731817371e-15	1.9507058351305557e-18
19500000	0.004086793505081131	-5.357614421966593e-22	-4.446405747667684e-19	2.1635875583045067e-12	1.603982208781984e-14	0.0018264129854716517	-2.8115046176904986e-20	1.491538016422546e-14	2.7779615602840064e-16	7.679151731817371e-15	1.9507058351305557e-18
19600000	0.004086793505081131	-5.357614421966593e-22	-4.446405747667684e-19	2.1635875583045067e-12	1.603982208781984e-14	0.0018264129854716517	-2.8110044789048437e-20	1.491538016422546e-14	2.7779615602840064e-16	7.679151731817371e-15	1.9507058351305557e-18
19700000	0.004086793505081131	-5.357614421966593e-22	-4.446405747667684e-19	2.1635875583045067e-12	1.603982208781984e-14	0.0018264129854716517	-2.810504340119189e-20	1.491538016422546e-14	2.7779615602840064e-16	7.679151731817371e-15	1.9507058351305557e-18
19800000	0.004086793505081131	-5.357614421966593e-22	-4.446405747667684e-19	2.1635875583045067e-12	1.603982208781984e-14	0.0018264129854716517	-2.810004201333534e-20	1.491538016422546e-14	2.7779615602840064e-16	7.679151731817371e-15	1.9507058351305557e-18
19900000	0.004086793505081131	-5.357614421966593e-22	-4.446405747667684e-19	2.1635875583045067e-12	1.603982208781984e-14	0.0018264129854716517	-2.809504062547879e-20	1.491538016422546e-14	2.7779615602840064e-16	7.679151731817371e-15	1.9507058351305557e-18
20000000	0.004086793505081131	-5.357614421966593e-22	-4.446405747667684e-19	2.1635875583045067e-12	1.603982208781984e-14	0.0018264129854716517	-2.809003923762224e-20	1.491538016422546e-14	2.7779615602840064e-16	7.679151731817371e-15	1.9507058351305557e-18
20100000	0.004086793505081131	-5.357614421966593e-22	-4.446405747667684e-19	2.1635875583045067e-12	1.603982208781984e-14	0.0018264129854716517	-2.808503784976569e-20	1.491538016422546e-14	2.7779615602840064e-16	7.679151731817371e-15	1.9507058351305557e-18
20200000	0.004086793505081131	-5.357614421966593e-22	-4.446405747667684e-19	2.1635875583045067e-12	1.603982208781984e-14	0.0018264129854716517	-2.8080036461909135e-20	1.491538016422546e-14	2.7779615602840064e-16	7.679151731817371e-15	1.9507058351305557e-18
20300000	0.004086793505081131	-5.357614421966593e-22	-4.446405747667684e-19	2.1635875583045067e-12	1.603982208781984e-14	0.0018264129854716517	-2.8075035074052586e-20	1.491538016422546e-14	2.7779615602840064e-16	7.679151731817371e-15	1.9507058351305557e-18
20400000	0.004086793505081131	-5.357614421966593e-22	-4.446405747667684e-19	2.1635875583045067e-12	1.603982208781984e-14	0.0018264129854716517	-2.8070033686196037e-20	1.491538016422546e-14	2.7779615602840064e-16	7.679151731817371e-15	1.9507058351305557e-18
20500000	0.004086793505081131	-5.357614421966593e-22	-4.446405747667684e-19	2.1635875583045067e-12	1.603982208781984e-14	0.0018264129854716517	-2.806503229833949e-20	1.491538016422546e-14	2.7779615602840064e-16	7.679151731817371e-15	1.9507058351305557e-18
20600000	0.00408679350508113	-5.357614421966593e-22	-4.446405747667684e-19	2.1635875583045067e-12	1.603982208781984e-14	0.0018264129854716517	-2.806003091048294e-20	1.491538016422546e-14	2.7779615602840064e-16	7.679151731817371e-15	1.9507058351305557e-18
20700000	0.00408679350508113	-5.357614421966593e-22	-4.446405747667684e-19	2.1635875583045067e-12	1.603982208781984e-14	0.0018264129854716517	-2.805502952262639e-20	1.491538016422546e-14	2.7779615602840064e-16	7.679151731817371e-15	1.9507058351305557e-18
20800000	0.00408679350508113	-5.357614421966593e-22	-4.446405747667684e-19	2.1635875583045067e-12	1.603982208781984e-14	0.0018264129854716517	-2.805002813476984e-20	1.491538016422546e-14	2.7779615602840064e-16	7.679151731817371e-15	1.9507058351305557e-18
20900000	0.00408679350508113	-5.357614421966593e-22	-4.446405747667684e-19	2.1635875583045067e-12	1.603982208781984e-14	0.0018264129854716517	-2.804502674691329e-20	1.491538016422546e-14	2.7779615602840064e-16	7.679151731817371e-15	1.9507058351305557e-18
21000000	0.00408679350508113	-5.357614421966593e-22	-4.446405747667684e-19	2.1635875583045067e-12	1.603982208781984e-14	0.0018264129854716517	-2.804002535905674e-20	1.491538016422546e-14	2.7779615602840064e-16	7.679151731817371e-15	1.9507058351305557e-18
21100000	0.00408679350508113	-5.357614421966593e-22	-4.446405747667684e-19	2.1635875583045067e-12	1.603982208781984e-14	0.0018264129854716517	-2.8035023971200186e-20	1.491538016422546e-14	2.7779615602840064e-16	7.679151731817371e-15	1.9507058351305557e-18
21200000	0.00408679350508113	-5.357614421966593e-22	-4.446405747667684e-19	2.1635875583045067e-12	1.603982208781984e-14	0.0018264129854716517	-2.8030022583343637e-20	1.491538016422546e-14	2.7779615602840064e-16	7.679151731817371e-15	1.9507058351305557e-18
21300000	0.00408679350508113	-5.357614421966593e-22	-4.446405747667684e-19	2.1635875583045067e-12	1.603982208781984e-14	0.0018264129854716517	-2.802502119548709e-20	1.491538016422546e-14	2.7779615602840064e-16	7.679151731817371e-15	1.950705835130556e-18
21400000	0.00408679350508113	-5.357614421966593e-22	-4.446405747667684e-19	2.1635875583045067e-12	1.603982208781984e-14	0.0018264129854716517	-2.802001980763054e-20	1.491538016422546e-14	2.7779615602840064e-16	7.679151731817371e-15	1.950705835130556e-18
21500000	0.00408679350508113	-5.357614421966593e-22	-4.446405747667684e-19	2.1635875583045067e-12	1.603982208781984e-14	0.0018264129854716517	-2.801501841977399e-20	1.491538016422546e-14	2.7779615602840064e-16	7.679151731817371e-15	1.950705835130556e-18
21600000	0.00408679350508113	-5.357614421966593e-22	-4.446405747667684e-19	2.1635875583045067e-12	1.603982208781984e-14	0.0018264129854716517	-2.801001703191744e-20	1.491538016422546e-14	2.7779615602840064e-16	7.679151731817371e-15	1.950705835130556e-18
21700000	0.00408679350508113	-5.357614421966593e-22	-4.446405747667684e-19	2.1635875583045067e-12	1.603982208781984e-14	0.0018264129854716517	-2.800501564406089e-20	1.491538016422546e-14	2.7779615602840064e-16	7.679151731817371e-15	1.950705835130556e-18
21800000	0.00408679350508113	-5.357614421966593e-22	-4.446405747667684e-19	2.1635875583045067e-12	1.603982208781984e-14	0.0018264129854716517	-2.800001425620434e-20	1.491538016422546e-14	2.7779615602840064e-16	7.679151731817371e-15	1.950705835130556e-18
21900000	0.00408679350508113	-5.357614421966593e-22	-4.446405747667684e-19	2.1635875583045067e-12	1.603982208781984e-14	0.0018264129854716517	-2.799501286834779e-20	1.491538016422546e-14	2.7779615602840064e-16	7.679151731817371e-15	1.950705835130556e-18
22000000	0.00408679350508113	-5.357614421966593e-22	-4.446405747667684e-19	2.1635875583045067e-12	1.603982208781984e-14	0.0018264129854716517	-2.7990011480491236e-20	1.491538016422546e-14	2.7779615602840064e-16	7.679151731817371e-15	1.950705835130556e-18
22100000	0.00408679350508113	-5.357614421966593e-22	-4.446405747667684e-19	2.1635875583045067e-12	1.603982208781984e-14	0.0018264129854716517	-2.798501009263469e-20	1.491538016422546e-14	2.7779615602840064e-16	7.679151731817371e-15	1.950705835130556e-18
22200000	0.00408679350508113	-5.357614421966593e-22	-4.446405747667684e-19	2.1635875583045067e-12	1.603982208781984e-14	0.0018264129854716517	-2.798000870477814e-20	1.491538016422546e-14	2.7779615602840064e-16	7.679151731817371e-15	1.950705835130556e-18
22300000	0.00408679350508113	-5.357614421966593e-22	-4.446405747667684e-19	2.1635875583045067e-12	1.603982208781984e-14	0.0018264129854716517	-2.797500731692159e-20	1.491538016422546e-14	2.7779615602840064e-16	7.679151731817371e-15	1.950705835130556e-18
22400000	0.00408679350508113	-5.357614421966593e-22	-4.446405747667684e-19	2.1635875583045067e-12	1.603982208781984e-14	0.0018264129854716517	-2.797000592906504e-20	1.491538016422546e-14	2.7779615602840064e-16	7.679151731817371e-15	1.950705835130556e-18
22500000	0.00408679350508113	-5.357614421966593e-22	-4.446405747667684e-19	2.1635875583045067e-12	1.603982208781984e-14	0.0018264129854716517	-2.796500454120849e-20	1.491538016422546e-14	2.7779615602840064e-16	7.679151731817371e-15	1.950705835130556e-18
22600000	0.00408679350508113	-5.357614421966593e-22	-4.446405747667684e-19	2.1635875583045067e-12	1.603982208781984e-14	0.0018264129854716517	-2.796000315335194e-20	1.491538016422546e-14	2.7779615602840064e-16	7.679151731817371e-15	1.950705835130556e-18
22700000	0.00408679350508113	-5.357614421966593e-22	-4.446405747667684e-19	2.1635875583045067e-12	1.603982208781984e-14	0.0018264129854716517	-2.795500176549539e-20	1.491538016422546e-14	2.7779615602840064e-16	7.679151731817371e-15	1.950705835130556e-18
22800000	0.00408679350508113	-5.357614421966593e-22	-4.446405747667684e-19	2.1635875583045067e-12	1.603982208781984e-14	0.0018264129854716517	-2.795000037763884e-20	1.491538016422546e-14	2.7779615602840064e-16	7.679151731817371e-15	1.950705835130556e-18
22900000	0.00408679350508113	-5.357614421966593e-22	-4.446405747667684e-19	2.1635875583045067e-12	1.603982208781984e-14	0.0018264129854716517	-2.7944998989782287e-20	1.491538016422546e-14	2.7779615602840064e-16	7.679151731817371e-15	1.950705835130556e-18
23000000	0.00408679350508113	-5.357614421966593e-22	-4.446405747667684e-19	2.1635875583045067e-12	1.603982208781984e-14	0.0018264129854716517	-2.793999760192574e-20	1.491538016422546e-14	2.7779615602840064e-16	7.679151731817371e-15	1.950705835130556e-18
23100000	0.00408679350508113	-5.357614421966593e-22	-4.446405747667684e-19	2.1635875583045067e-12	1.603982208781984e-14	0.0018264129854716517	-2.793499621406919e-20	1.491538016422546e-14	2.7779615602840064e-16	7.679151731817371e-15	1.950705835130556e-18
23200000	0.00408679350508113	-5.357614421966593e-22	-4.446405747667684e-19	2.1635875583045067e-12	1.603982208781984e-14	0.0018264129854716517	-2.792999482621264e-20	1.491538016422546e-14	2.7779615602840064e-16	7.679151731817371e-15	1.950705835130556e-18
23300000	0.00408679350508113	-5.357614421966593e-22	-4.446405747667684e-19	2.1635875583045067e-12	1.603982208781984e-14	0.0018264129854716517	-2.792499343835609e-20	1.491538016422546e-14	2.7779615602840064e-16	7.679151731817371e-15	1.950705835130556e-18
23400000	0.00408679350508113	-5.357614421966593e-22	-4.446405747667684e-19	2.1635875583045067e-12	1.603982208781984e-14	0.0018264129854716517	-2.791999205049954e-20	1.491538016422546e-14	2.7779615602840064e-16	7.679151731817371e-15	1.950705835130556e-18
23500000	0.00408679350508113	-5.357614421966593e-22	-4.446405747667684e-19	2.1635875583045067e-12	1.603982208781984e-14	0.0018264129854716517	-2.791499066264299e-20	1.491538016422546e-14	2.7779615602840064e-16	7.679151731817371e-15	1.950705835130556e-18
23600000	0.00408679350508113	-5.357614421966593e-22	-4.446405747667684e-19	2.1635875583045067e-12	1.603982208781984e-14	0.0018264129854716517	-2.790998927478644e-20	1.491538016422546e-14	2.7779615602840064e-16	7.679151731817371e-15	1.950705835130556e-18
23700000	0.00408679350508113	-5.357614421966593e-22	-4.446405747667684e-19	2.1635875583045067e-12	1.603982208781984e-14	0.0018264129854716517	-2.790498788692989e-20	1.491538016422546e-14	2.7779615602840064e-16	7.679151731817371e-15	1.950705835130556e-18
23800000	0.00408679350508113	-5.357614421966593e-22	-4.446405747667684e-19	2.1635875583045067e-12	1.603982208781984e-14	0.0018264129854716517	-2.789998649907334e-20	1.491538016422546e-14	2.7779615602840064e-16	7.679151731817371e-15	1.950705835130556e-18
23900000	0.00408679350508113	-5.357614421966593e-22	-4.446405747667684e-19	2.1635875583045067e-12	1.603982208781984e-14	0.0018264129854716517	-2.789498511121679e-20	1.491538016422546e-14	2.7779615602840064e-16	7.679151731817371e-15	1.950705835130556e-18
24000000	0.00408679350508113	-5.357614421966593e-22	-4.446405747667684e-19	2.1635875583045067e-12	1.603982208781984e-14	0.0018264129854716517	-2.788998372336024e-20	1.491538016422546e-14	2.7779615602840064e-16	7.679151731817371e-15	1.950705835130556e-18
24100000	0.00408679350508113	-5.357614421966593e-22	-4.446405747667684e-19	2.1635875583045067e-12	1.603982208781984e-14	0.0018264129854716517	-2.788498233550369e-20	1.491538016422546e-14	2.7779615602840064e-16	7.679151731817371e-15	1.950705835130556e-18
24200000	0.00408679350508113	-5.357614421966593e-22	-4.446405747667684e-19	2.1635875583045067e-12	1.603982208781984e-14	0.0018264129854716517	-2.787998094764714e-20	1.491538016422546e-14	2.7779615602840064e-16	7.679151731817371e-15	1.950705835130556e-18
24300000	0.00408679350508113	-5.357614421966593e-22	-4.446405747667684e-19	2.1635875583045067e-12	1.603982208781984e-14	0.0018264129854716517	-2.787497955979059e-20	1.491538016422546e-14	2.7779615602840064e-16	7.679151731817371e-15	1.950705835130556e-18
24400000	0.00408679350508113	-5.357614421966593e-22	-4.446405747667684e-19	2.1635875583045067e-12	1.603982208781984e-14	0.0018264129854716517	-2.786997817193404e-20	1.491538016422546e-14	2.7779615602840064e-16	7.679151731817371e-15	1.950705835130556e-18
24500000	0.00408679350508113	-5.357614421966593e-22	-4.446405747667684e-19	2.1635875583045067e-12	1.603982208781984e-14	0.0018264129854716517	-2.786497678407749e-20	1.491538016422546e-14	2.7779615602840064e-16	7.679151731817371e-15	1.950705835130556e-18
24600000	0.00408679350508113	-5.357614421966593e-22	-4.446405747667684e-19	2.1635875583045067e-12	1.603982208781984e-14	0.0018264129854716517	-2.7859975396220943e-20	1.491538016422546e-14	2.7779615602840064e-16	7.679151731817371e-15	1.950705835130556e-18
24700000	0.00408679350508113	-5.357614421966593e-22	-4.446405747667684e-19	2.1635875583045067e-12	1.603982208781984e-14	0.0018264129854716517	-2.7854974008364394e-20	1.491538016422546e-14	2.7779615602840064e-16	7.679151731817371e-15	1.950705835130556e-18
24800000	0.00408679350508113	-5.357614421966593e-22	-4.446405747667684e-19	2.1635875583045067e-12	1.603982208781984e-14	0.0018264129854716517	-2.784997262050784e-20	1.491538016422546e-14	2.7779615602840064e-16	7.679151731817371e-15	1.950705835130556e-18
24900000	0.00408679350508113	-5.357614421966593e-22	-4.446405747667684e-19	2.1635875583045067e-12	1.603982208781984e-14	0.0018264129854716517	-2.784497123265129e-20	1.491538016422546e-14	2.7779615602840064e-16	7.679151731817371e-15	1.950705835130556e-18
25000000	0.00408679350508113	-5.357614421966593e-22	-4.446405747667684e-19	2.1635875583045067e-12	1.603982208781984e-14	0.0018264129854716517	-2.783996984479474e-20	1.491538016422546e-14	2.7779615602840064e-16	7.679151731817371e-15	1.950705835130556e-18
25100000	0.00408679350508113	-5.357614421966593e-22	-4.446405747667684e-19	2.1635875583045067e-12	1.603982208781984e-14	0.0018264129854716517	-2.783496845693819e-20	1.491538016422546e-14	2.7779615602840064e-16	7.679151731817371e-15	1.950705835130556e-18
25200000	0.00408679350508113	-5.357614421966593e-22	-4.446405747667684e-19	2.1635875583045067e-12	1.603982208781984e-14	0.0018264129854716517	-2.782996706908164e-20	1.491538016422546e-14	2.7779615602840064e-16	7.679151731817371e-15	1.950705835130556e-18
25300000	0.00408679350508113	-5.357614421966593e-22	-4.446405747667684e-19	2.1635875583045067e-12	1.603982208781984e-14	0.0018264129854716517	-2.782496568122509e-20	1.491538016422546e-14	2.7779615602840064e-16	7.679151731817371e-15	1.950705835130556e-18
25400000	0.00408679350508113	-5.357614421966593e-22	-4.446405747667684e-19	2.1635875583045067e-12	1.603982208781984e-14	0.0018264129854716517	-2.7819964293368543e-20	1.491538016422546e-14	2.7779615602840064e-16	7.679151731817371e-15	1.950705835130556e-18
25500000	0.00408679350508113	-5.357614421966593e-22	-4.446405747667684e-19	2.1635875583045067e-12	1.603982208781984e-14	0.0018264129854716517	-2.7814962905511994e-20	1.491538016422546e-14	2.7779615602840064e-16	7.679151731817371e-15	1.950705835130556e-18
25600000	0.00408679350508113	-5.357614421966593e-22	-4.446405747667684e-19	2.1635875583045067e-12	1.603982208781984e-14	0.0018264129854716517	-2.7809961517655445e-20	1.491538016422546e-14	2.7779615602840064e-16	7.679151731817371e-15	1.950705835130556e-18
25700000	0.00408679350508113	-5.357614421966593e-22	-4.446405747667684e-19	2.1635875583045067e-12	1.603982208781984e-14	0.0018264129854716517	-2.780496012979889e-20	1.491538016422546e-14	2.7779615602840064e-16	7.679151731817371e-15	1.950705835130556e-18
25800000	0.00408679350508113	-5.357614421966593e-22	-4.446405747667684e-19	2.1635875583045067e-12	1.603982208781984e-14	0.0018264129854716517	-2.779995874194234e-20	1.491538016422546e-14	2.7779615602840064e-16	7.679151731817371e-15	1.950705835130556e-18
25900000	0.00408679350508113	-5.357614421966593e-22	-4.446405747667684e-19	2.1635875583045067e-12	1.603982208781984e-14	0.0018264129854716517	-2.779495735408579e-20	1.491538016422546e-14	2.7779615602840064e-16	7.679151731817371e-15	1.950705835130556e-18
26000000	0.00408679350508113	-5.357614421966593e-22	-4.446405747667684e-19	2.1635875583045067e-12	1.603982208781984e-14	0.0018264129854716517	-2.778995596622924e-20	1.491538016422546e-14	2.7779615602840064e-16	7.679151731817371e-15	1.950705835130556e-18
26100000	0.00408679350508113	-5.357614421966593e-22	-4.446405747667684e-19	2.1635875583045067e-12	1.603982208781984e-14	0.0018264129854716517	-2.778495457837269e-20	1.491538016422546e-14	2.7779615602840064e-16	7.679151731817371e-15	1.950705835130556e-18
26200000	0.00408679350508113	-5.357614421966593e-22	-4.446405747667684e-19	2.1635875583045067e-12	1.603982208781984e-14	0.0018264129854716517	-2.7779953190516143e-20	1.491538016422546e-14	2.7779615602840064e-16	7.679151731817371e-15	1.950705835130556e-18
26300000	0.00408679350508113	-5.357614421966593e-22	-4.446405747667684e-19	2.1635875583045067e-12	1.603982208781984e-14	0.0018264129854716517	-2.7774951802659594e-20	1.491538016422546e-14	2.7779615602840064e-16	7.679151731817371e-15	1.950705835130556e-18
26400000	0.00408679350508113	-5.357614421966593e-22	-4.446405747667684e-19	2.1635875583045067e-12	1.603982208781984e-14	0.0018264129854716517	-2.7769950414803044e-20	1.491538016422546e-14	2.7779615602840064e-16	7.679151731817371e-15	1.950705835130556e-18
26500000	0.00408679350508113	-5.357614421966593e-22	-4.446405747667684e-19	2.1635875583045067e-12	1.603982208781984e-14	0.0018264129854716517	-2.7764949026946495e-20	1.491538016422546e-14	2.7779615602840064e-16	7.679151731817371e-15	1.950705835130556e-18
26600000	0.00408679350508113	-5.357614421966593e-22	-4.446405747667684e-19	2.1635875583045067e-12	1.603982208781984e-14	0.0018264129854716517	-2.775994763908994e-20	1.491538016422546e-14	2.7779615602840064e-16	7.679151731817371e-15	1.950705835130556e-18
26700000	0.00408679350508113	-5.357614421966593e-22	-4.446405747667684e-19	2.1635875583045067e-12	1.603982208781984e-14	0.0018264129854716517	-2.775494625123339e-20	1.491538016422546e-14	2.7779615602840064e-16	7.679151731817371e-15	1.950705835130556e-18
26800000	0.00408679350508113	-5.357614421966593e-22	-4.446405747667684e-19	2.1635875583045067e-12	1.603982208781984e-14	0.0018264129854716517	-2.774994486337684e-20	1.491538016422546e-14	2.7779615602840064e-16	7.679151731817371e-15	1.950705835130556e-18
26900000	0.00408679350508113	-5.357614421966593e-22	-4.446405747667684e-19	2.1635875583045067e-12	1.603982208781984e-14	0.0018264129854716517	-2.774494347552029e-20	1.491538016422546e-14	2.7779615602840064e-16	7.679151731817371e-15	1.950705835130556e-18
27000000	0.00408679350508113	-5.357614421966593e-22	-4.446405747667684e-19	2.1635875583045067e-12	1.603982208781984e-14	0.0018264129854716517	-2.773994208766374e-20	1.491538016422546e-14	2.7779615602840064e-16	7.679151731817371e-15	1.950705835130556e-18
27100000	0.00408679350508113	-5.357614421966593e-22	-4.446405747667684e-19	2.1635875583045067e-12	1.603982208781984e-14	0.0018264129854716517	-2.7734940699807194e-20	1.491538016422546e-14	2.7779615602840064e-16	7.679151731817371e-15	1.950705835130556e-18
27200000	0.00408679350508113	-5.357614421966593e-22	-4.446405747667684e-19	2.1635875583045067e-12	1.603982208781984e-14	0.0018264129854716517	-2.7729939311950644e-20	1.491538016422546e-14	2.7779615602840064e-16	7.679151731817371e-15	1.950705835130556e-18
27300000	0.00408679350508113	-5.357614421966593e-22	-4.446405747667684e-19	2.1635875583045067e-12	1.603982208781984e-14	0.0018264129854716517	-2.7724937924094095e-20	1.491538016422546e-14	2.7779615602840064e-16	7.679151731817371e-15	1.950705835130556e-18
27400000	0.00408679350508113	-5.357614421966593e-22	-4.446405747667684e-19	2.1635875583045067e-12	1.603982208781984e-14	0.0018264129854716517	-2.7719936536237546e-20	1.491538016422546e-14	2.7779615602840064e-16	7.679151731817371e-15	1.950705835130556e-18
27500000	0.00408679350508113	-5.357614421966593e-22	-4.446405747667684e-19	2.1635875583045067e-12	1.603982208781984e-14	0.0018264129854716517	-2.771493514838099e-20	1.491538016422546e-14	2.7779615602840064e-16	7.679151731817371e-15	1.950705835130556e-18
27600000	0.00408679350508113	-5.357614421966593e-22	-4.446405747667684e-19	2.1635875583045067e-12	1.603982208781984e-14	0.0018264129854716517	-2.770993376052444e-20	1.491538016422546e-14	2.7779615602840064e-16	7.679151731817371e-15	1.950705835130556e-18
27700000	0.00408679350508113	-5.357614421966593e-22	-4.446405747667684e-19	2.1635875583045067e-12	1.603982208781984e-14	0.0018264129854716517	-2.770493237266789e-20	1.491538016422546e-14	2.7779615602840064e-16	7.679151731817371e-15	1.950705835130556e-18
27800000	0.00408679350508113	-5.357614421966593e-22	-4.446405747667684e-19	2.1635875583045067e-12	1.603982208781984e-14	0.0018264129854716517	-2.769993098481134e-20	1.491538016422546e-14	2.7779615602840064e-16	7.679151731817371e-15	1.950705835130556e-18
27900000	0.00408679350508113	-5.357614421966593e-22	-4.446405747667684e-19	2.1635875583045067e-12	1.603982208781984e-14	0.0018264129854716517	-2.7694929596954793e-20	1.491538016422546e-14	2.7779615602840064e-16	7.679151731817371e-15	1.950705835130556e-18
28000000	0.00408679350508113	-5.357614421966593e-22	-4.446405747667684e-19	2.1635875583045067e-12	1.603982208781984e-14	0.0018264129854716517	-2.7689928209098244e-20	1.491538016422546e-14	2.7779615602840064e-16	7.679151731817371e-15	1.950705835130556e-18
28100000	0.00408679350508113	-5.357614421966593e-22	-4.446405747667684e-19	2.1635875583045067e-12	1.603982208781984e-14	0.0018264129854716517	-2.7684926821241695e-20	1.491538016422546e-14	2.7779615602840064e-16	7.679151731817371e-15	1.950705835130556e-18
28200000	0.00408679350508113	-5.357614421966593e-22	-4.446405747667684e-19	2.1635875583045067e-12	1.603982208781984e-14	0.0018264129854716517	-2.7679925433385146e-20	1.491538016422546e-14	2.7779615602840064e-16	7.679151731817371e-15	1.950705835130556e-18
28300000	0.00408679350508113	-5.357614421966593e-22	-4.446405747667684e-19	2.1635875583045067e-12	1.603982208781984e-14	0.0018264129854716517	-2.7674924045528596e-20	1.491538016422546e-14	2.7779615602840064e-16	7.679151731817371e-15	1.950705835130556e-18
28400000	0.00408679350508113	-5.357614421966593e-22	-4.446405747667684e-19	2.1635875583045067e-12	1.603982208781984e-14	0.0018264129854716517	-2.766992265767204e-20	1.491538016422546e-14	2.7779615602840064e-16	7.679151731817371e-15	1.950705835130556e-18
28500000	0.00408679350508113	-5.357614421966593e-22	-4.446405747667684e-19	2.1635875583045067e-12	1.603982208781984e-14	0.0018264129854716517	-2.766492126981549e-20	1.491538016422546e-14	2.7779615602840064e-16	7.679151731817371e-15	1.950705835130556e-18
28600000	0.00408679350508113	-5.357614421966593e-22	-4.446405747667684e-19	2.1635875583045067e-12	1.603982208781984e-14	0.0018264129854716517	-2.765991988195894e-20	1.491538016422546e-14	2.7779615602840064e-16	7.679151731817371e-15	1.950705835130556e-18
28700000	0.00408679350508113	-5.357614421966593e-22	-4.446405747667684e-19	2.1635875583045067e-12	1.603982208781984e-14	0.0018264129854716517	-2.7654918494102393e-20	1.491538016422546e-14	2.7779615602840064e-16	7.679151731817371e-15	1.950705835130556e-18
28800000	0.00408679350508113	-5.357614421966593e-22	-4.446405747667684e-19	2.1635875583045067e-12	1.603982208781984e-14	0.0018264129854716517	-2.7649917106245844e-20	1.491538016422546e-14	2.777961560284006e-16	7.679151731817371e-15	1.950705835130556e-18
28900000	0.00408679350508113	-5.357614421966593e-22	-4.446405747667684e-19	2.1635875583045067e-12	1.603982208781984e-14	0.0018264129854716517	-2.7644915718389295e-20	1.491538016422546e-14	2.777961560284006e-16	7.679151731817371e-15	1.950705835130556e-18
29000000	0.00408679350508113	-5.357614421966593e-22	-4.446405747667684e-19	2.1635875583045067e-12	1.603982208781984e-14	0.0018264129854716515	-2.7639914330532745e-20	1.491538016422546e-14	2.777961560284006e-16	7.679151731817371e-15	1.950705835130556e-18
29100000	0.00408679350508113	-5.357614421966593e-22	-4.446405747667684e-19	2.1635875583045063e-12	1.603982208781984e-14	0.0018264129854716515	-2.7634912942676196e-20	1.491538016422546e-14	2.777961560284006e-16	7.679151731817371e-15	1.950705835130556e-18
29200000	0.00408679350508113	-5.357614421966593e-22	-4.446405747667684e-19	2.1635875583045063e-12	1.603982208781984e-14	0.0018264129854716515	-2.7629911554819647e-20	1.491538016422546e-14	2.777961560284006e-16	7.679151731817371e-15	1.950705835130556e-18
29300000	0.00408679350508113	-5.357614421966593e-22	-4.446405747667684e-19	2.1635875583045063e-12	1.603982208781984e-14	0.0018264129854716515	-2.762491016696309e-20	1.491538016422546e-14	2.777961560284006e-16	7.679151731817371e-15	1.950705835130556e-18
29400000	0.00408679350508113	-5.357614421966593e-22	-4.446405747667684e-19	2.1635875583045063e-12	1.603982208781984e-14	0.0018264129854716515	-2.761990877910654e-20	1.491538016422546e-14	2.777961560284006e-16	7.679151731817371e-15	1.950705835130556e-18
29500000	0.00408679350508113	-5.357614421966593e-22	-4.446405747667684e-19	2.1635875583045063e-12	1.603982208781984e-14	0.0018264129854716515	-2.7614907391249993e-20	1.491538016422546e-14	2.777961560284006e-16	7.67915173181737e-15	1.950705835130556e-18
29600000	0.00408679350508113	-5.357614421966593e-22	-4.446405747667684e-19	2.1635875583045063e-12	1.603982208781984e-14	0.0018264129854716515	-2.7609906003393444e-20	1.491538016422546e-14	2.777961560284006e-16	7.67915173181737e-15	1.950705835130556e-18
29700000	0.00408679350508113	-5.357614421966593e-22	-4.446405747667684e-19	2.1635875583045063e-12	1.603982208781984e-14	0.0018264129854716515	-2.7604904615536895e-20	1.491538016422546e-14	2.777961560284006e-16	7.67915173181737e-15	1.950705835130556e-18
29800000	0.00408679350508113	-5.357614421966593e-22	-4.446405747667684e-19	2.1635875583045063e-12	1.603982208781984e-14	0.0018264129854716515	-2.7599903227680345e-20	1.491538016422546e-14	2.777961560284006e-16	7.67915173181737e-15	1.950705835130556e-18
29900000	0.00408679350508113	-5.357614421966593e-22	-4.446405747667684e-19	2.1635875583045063e-12	1.603982208781984e-14	0.0018264129854716515	-2.7594901839823796e-20	1.491538016422546e-14	2.777961560284006e-16	7.67915173181737e-15	1.950705835130556e-18
30000000	0.00408679350508113	-5.357614421966593e-22	-4.446405747667684e-19	2.1635875583045063e-12	1.603982208781984e-14	0.0018264129854716515	-2.7589900451967247e-20	1.491538016422546e-14	2.777961560284006e-16	7.67915173181737e-15	1.950705835130556e-18
30100000	0.00408679350508113	-5.357614421966593e-22	-4.446405747667684e-19	2.1635875583045063e-12	1.603982208781984e-14	0.0018264129854716515	-2.75848990641107e-20	1.491538016422546e-14	2.777961560284006e-16	7.67915173181737e-15	1.950705835130556e-18
30200000	0.00408679350508113	-5.357614421966593e-22	-4.446405747667684e-19	2.1635875583045063e-12	1.603982208781984e-14	0.0018264129854716515	-2.757989767625414e-20	1.491538016422546e-14	2.777961560284006e-16	7.67915173181737e-15	1.950705835130556e-18
30300000	0.00408679350508113	-5.357614421966593e-22	-4.446405747667684e-19	2.1635875583045063e-12	1.603982208781984e-14	0.0018264129854716515	-2.757489628839759e-20	1.491538016422546e-14	2.777961560284006e-16	7.67915173181737e-15	1.950705835130556e-18
30400000	0.00408679350508113	-5.357614421966593e-22	-4.446405747667684e-19	2.1635875583045063e-12	1.603982208781984e-14	0.0018264129854716515	-2.7569894900541044e-20	1.491538016422546e-14	2.777961560284006e-16	7.67915173181737e-15	1.950705835130556e-18
30500000	0.00408679350508113	-5.357614421966593e-22	-4.446405747667684e-19	2.1635875583045063e-12	1.603982208781984e-14	0.0018264129854716515	-2.7564893512684494e-20	1.491538016422546e-14	2.777961560284006e-16	7.67915173181737e-15	1.950705835130556e-18
30600000	0.004086793505081131	-5.357614421966593e-22	-4.446405747667684e-19	2.1635875583045063e-12	1.603982208781984e-14	0.0018264129854716515	-2.7559892124827945e-20	1.491538016422546e-14	2.777961560284006e-16	7.67915173181737e-15	1.950705835130556e-18
30700000	0.004086793505081131	-5.357614421966593e-22	-4.446405747667684e-19	2.1635875583045063e-12	1.603982208781984e-14	0.0018264129854716515	-2.7554890736971396e-20	1.491538016422546e-14	2.777961560284006e-16	7.67915173181737e-15	1.950705835130556e-18
30800000	0.004086793505081131	-5.357614421966593e-22	-4.446405747667684e-19	2.1635875583045063e-12	1.603982208781984e-14	0.0018264129854716515	-2.7549889349114847e-20	1.491538016422546e-14	2.777961560284006e-16	7.67915173181737e-15	1.950705835130556e-18
30900000	0.004086793505081131	-5.357614421966593e-22	-4.446405747667684e-19	2.1635875583045063e-12	1.603982208781984e-14	0.0018264129854716515	-2.75448879612583e-20	1.491538016422546e-14	2.777961560284006e-16	7.67915173181737e-15	1.950705835130556e-18
31000000	0.004086793505081131	-5.357614421966593e-22	-4.446405747667684e-19	2.1635875583045063e-12	1.603982208781984e-14	0.0018264129854716515	-2.753988657340175e-20	1.491538016422546e-14	2.777961560284006e-16	7.67915173181737e-15	1.950705835130556e-18
31100000	0.004086793505081131	-5.357614421966593e-22	-4.446405747667684e-19	2.1635875583045063e-12	1.603982208781984e-14	0.0018264129854716515	-2.753488518554519e-20	1.491538016422546e-14	2.777961560284006e-16	7.67915173181737e-15	1.950705835130556e-18
31200000	0.004086793505081131	-5.357614421966593e-22	-4.446405747667684e-19	2.1635875583045063e-12	1.603982208781984e-14	0.0018264129854716515	-2.7529883797688643e-20	1.491538016422546e-14	2.777961560284006e-16	7.67915173181737e-15	1.950705835130556e-18
31300000	0.004086793505081131	-5.357614421966593e-22	-4.446405747667684e-19	2.1635875583045063e-12	1.603982208781984e-14	0.0018264129854716515	-2.7524882409832094e-20	1.491538016422546e-14	2.777961560284006e-16	7.67915173181737e-15	1.950705835130556e-18
31400000	0.004086793505081131	-5.357614421966593e-22	-4.446405747667684e-19	2.1635875583045063e-12	1.603982208781984e-14	0.0018264129854716515	-2.7519881021975545e-20	1.491538016422546e-14	2.777961560284006e-16	7.67915173181737e-15	1.950705835130556e-18
31500000	0.004086793505081131	-5.357614421966593e-22	-4.446405747667684e-19	2.1635875583045063e-12	1.603982208781984e-14	0.0018264129854716515	-2.7514879634118996e-20	1.491538016422546e-14	2.777961560284006e-16	7.67915173181737e-15	1.950705835130556e-18
31600000	0.004086793505081131	-5.357614421966593e-22	-4.446405747667684e-19	2.1635875583045063e-12	1.603982208781984e-14	0.0018264129854716515	-2.7509878246262446e-20	1.491538016422546e-14	2.777961560284006e-16	7.67915173181737e-15	1.950705835130556e-18
31700000	0.004086793505081131	-5.357614421966593e-22	-4.446405747667684e-19	2.1635875583045063e-12	1.603982208781984e-14	0.0018264129854716515	-2.75048768584059e-20	1.491538016422546e-14	2.777961560284006e-16	7.67915173181737e-15	1.950705835130556e-18
31800000	0.004086793505081131	-5.357614421966593e-22	-4.446405747667684e-19	2.1635875583045063e-12	1.603982208781984e-14	0.0018264129854716515	-2.749987547054935e-20	1.491538016422546e-14	2.777961560284006e-16	7.67915173181737e-15	1.950705835130556e-18
31900000	0.004086793505081131	-5.357614421966593e-22	-4.446405747667684e-19	2.1635875583045063e-12	1.603982208781984e-14	0.0018264129854716515	-2.74948740826928e-20	1.491538016422546e-14	2.777961560284006e-16	7.67915173181737e-15	1.950705835130556e-18
32000000	0.004086793505081131	-5.357614421966593e-22	-4.446405747667684e-19	2.1635875583045063e-12	1.603982208781984e-14	0.0018264129854716515	-2.7489872694836243e-20	1.491538016422546e-14	2.777961560284006e-16	7.67915173181737e-15	1.950705835130556e-18
32100000	0.004086793505081131	-5.357614421966593e-22	-4.446405747667684e-19	2.1635875583045063e-12	1.603982208781984e-14	0.0018264129854716515	-2.7484871306979694e-20	1.491538016422546e-14	2.777961560284006e-16	7.67915173181737e-15	1.950705835130556e-18
32200000	0.004086793505081131	-5.357614421966593e-22	-4.446405747667684e-19	2.1635875583045063e-12	1.603982208781984e-14	0.0018264129854716515	-2.7479869919123145e-20	1.491538016422546e-14	2.777961560284006e-16	7.67915173181737e-15	1.950705835130556e-18
32300000	0.004086793505081131	-5.357614421966593e-22	-4.446405747667684e-19	2.1635875583045063e-12	1.603982208781984e-14	0.0018264129854716515	-2.7474868531266596e-20	1.491538016422546e-14	2.777961560284006e-16	7.67915173181737e-15	1.950705835130556e-18
32400000	0.004086793505081131	-5.357614421966593e-22	-4.446405747667684e-19	2.1635875583045063e-12	1.603982208781984e-14	0.0018264129854716515	-2.7469867143410046e-20	1.491538016422546e-14	2.777961560284006e-16	7.67915173181737e-15	1.950705835130556e-18
32500000	0.004086793505081131	-5.357614421966593e-22	-4.446405747667684e-19	2.1635875583045063e-12	1.603982208781984e-14	0.0018264129854716515	-2.74648657555535e-20	1.491538016422546e-14	2.777961560284006e-16	7.67915173181737e-15	1.950705835130556e-18
32600000	0.004086793505081131	-5.357614421966593e-22	-4.446405747667684e-19	2.1635875583045063e-12	1.603982208781984e-14	0.0018264129854716515	-2.745986436769695e-20	1.491538016422546e-14	2.777961560284006e-16	7.67915173181737e-15	1.950705835130556e-18
32700000	0.004086793505081131	-5.357614421966593e-22	-4.446405747667684e-19	2.1635875583045063e-12	1.603982208781984e-14	0.0018264129854716515	-2.74548629798404e-20	1.491538016422546e-14	2.777961560284006e-16	7.67915173181737e-15	1.950705835130556e-18
32800000	0.004086793505081131	-5.357614421966593e-22	-4.446405747667684e-19	2.1635875583045063e-12	1.603982208781984e-14	0.0018264129854716515	-2.744986159198385e-20	1.491538016422546e-14	2.777961560284006e-16	7.67915173181737e-15	1.950705835130556e-18
32900000	0.004086793505081131	-5.357614421966593e-22	-4.446405747667684e-19	2.1635875583045063e-12	1.603982208781984e-14	0.0018264129854716515	-2.7444860204127294e-20	1.491538016422546e-14	2.777961560284006e-16	7.67915173181737e-15	1.950705835130556e-18
33000000	0.004086793505081131	-5.357614421966593e-22	-4.446405747667684e-19	2.1635875583045063e-12	1.603982208781984e-14	0.0018264129854716515	-2.7439858816270745e-20	1.491538016422546e-14	2.777961560284006e-16	7.67915173181737e-15	1.950705835130556e-18
33100000	0.004086793505081131	-5.357614421966593e-22	-4.446405747667684e-19	2.1635875583045063e-12	1.603982208781984e-14	0.0018264129854716515	-2.7434857428414195e-20	1.491538016422546e-14	2.777961560284006e-16	7.67915173181737e-15	1.950705835130556e-18
33200000	0.004086793505081131	-5.357614421966593e-22	-4.446405747667684e-19	2.1635875583045063e-12	1.603982208781984e-14	0.0018264129854716515	-2.7429856040557646e-20	1.491538016422546e-14	2.777961560284006e-16	7.67915173181737e-15	1.950705835130556e-18
33300000	0.004086793505081131	-5.357614421966593e-22	-4.446405747667684e-19	2.1635875583045063e-12	1.603982208781984e-14	0.0018264129854716515	-2.7424854652701097e-20	1.491538016422546e-14	2.777961560284006e-16	7.67915173181737e-15	1.950705835130556e-18
33400000	0.004086793505081131	-5.357614421966593e-22	-4.446405747667684e-19	2.1635875583045063e-12	1.603982208781984e-14	0.0018264129854716515	-2.741985326484455e-20	1.491538016422546e-14	2.777961560284006e-16	7.67915173181737e-15	1.950705835130556e-18
33500000	0.004086793505081131	-5.357614421966593e-22	-4.446405747667684e-19	2.1635875583045063e-12	1.603982208781984e-14	0.0018264129854716515	-2.7414851876988e-20	1.491538016422546e-14	2.777961560284006e-16	7.67915173181737e-15	1.950705835130556e-18
33600000	0.004086793505081131	-5.357614421966593e-22	-4.446405747667684e-19	2.1635875583045063e-12	1.603982208781984e-14	0.0018264129854716515	-2.740985048913145e-20	1.491538016422546e-14	2.777961560284006e-16	7.67915173181737e-15	1.950705835130556e-18
33700000	0.004086793505081131	-5.357614421966593e-22	-4.446405747667684e-19	2.1635875583045063e-12	1.603982208781984e-14	0.0018264129854716515	-2.74048491012749e-20	1.491538016422546e-14	2.777961560284006e-16	7.67915173181737e-15	1.950705835130556e-18
33800000	0.004086793505081131	-5.357614421966593e-22	-4.446405747667684e-19	2.1635875583045063e-12	1.603982208781984e-14	0.0018264129854716515	-2.739984771341835e-20	1.491538016422546e-14	2.777961560284006e-16	7.67915173181737e-15	1.950705835130556e-18
33900000	0.004086793505081131	-5.357614421966593e-22	-4.446405747667684e-19	2.1635875583045063e-12	1.603982208781984e-14	0.0018264129854716515	-2.7394846325561795e-20	1.491538016422546e-14	2.777961560284006e-16	7.67915173181737e-15	1.950705835130556e-18
34000000	0.004086793505081131	-5.357614421966593e-22	-4.446405747667684e-19	2.1635875583045063e-12	1.603982208781984e-14	0.0018264129854716515	-2.7389844937705246e-20	1.491538016422546e-14	2.777961560284006e-16	7.67915173181737e-15	1.950705835130556e-18
34100000	0.004086793505081131	-5.357614421966593e-22	-4.446405747667684e-19	2.1635875583045063e-12	1.603982208781984e-14	0.0018264129854716515	-2.7384843549848697e-20	1.491538016422546e-14	2.777961560284006e-16	7.67915173181737e-15	1.950705835130556e-18
34200000	0.004086793505081131	-5.357614421966593e-22	-4.446405747667684e-19	2.1635875583045063e-12	1.603982208781984e-14	0.0018264129854716515	-2.737984216199215e-20	1.491538016422546e-14	2.777961560284006e-16	7.67915173181737e-15	1.950705835130556e-18
34300000	0.004086793505081131	-5.357614421966593e-22	-4.446405747667684e-19	2.1635875583045063e-12	1.603982208781984e-14	0.0018264129854716515	-2.73748407741356e-20	1.491538016422546e-14	2.777961560284006e-16	7.67915173181737e-15	1.950705835130556e-18
34400000	0.004086793505081131	-5.357614421966593e-22	-4.446405747667684e-19	2.1635875583045063e-12	1.603982208781984e-14	0.0018264129854716515	-2.736983938627905e-20	1.491538016422546e-14	2.777961560284006e-16	7.67915173181737e-15	1.950705835130556e-18
34500000	0.004086793505081131	-5.357614421966593e-22	-4.446405747667684e-19	2.1635875583045063e-12	1.603982208781984e-14	0.0018264129854716515	-2.73648379984225e-20	1.491538016422546e-14	2.777961560284006e-16	7.67915173181737e-15	1.950705835130556e-18
34600000	0.004086793505081131	-5.357614421966593e-22	-4.446405747667684e-19	2.1635875583045063e-12	1.603982208781984e-14	0.0018264129854716515	-2.735983661056595e-20	1.491538016422546e-14	2.777961560284006e-16	7.67915173181737e-15	1.950705835130556e-18
34700000	0.004086793505081131	-5.357614421966593e-22	-4.446405747667684e-19	2.1635875583045063e-12	1.603982208781984e-14	0.0018264129854716515	-2.73548352227094e-20	1.491538016422546e-14	2.777961560284006e-16	7.67915173181737e-15	1.950705835130556e-18
34800000	0.004086793505081131	-5.357614421966593e-22	-4.446405747667684e-19	2.1635875583045063e-12	1.603982208781984e-14	0.0018264129854716515	-2.7349833834852846e-20	1.491538016422546e-14	2.777961560284006e-16	7.67915173181737e-15	1.950705835130556e-18
34900000	0.004086793505081131	-5.357614421966593e-22	-4.446405747667684e-19	2.1635875583045063e-12	1.603982208781984e-14	0.0018264129854716515	-2.7344832446996297e-20	1.491538016422546e-14	2.777961560284006e-16	7.67915173181737e-15	1.950705835130556e-18
35000000	0.004086793505081131	-5.357614421966593e-22	-4.446405747667684e-19	2.1635875583045063e-12	1.603982208781984e-14	0.0018264129854716515	-2.733983105913975e-20	1.491538016422546e-14	2.777961560284006e-16	7.67915173181737e-15	1.950705835130556e-18
35100000	0.004086793505081131	-5.357614421966593e-22	-4.446405747667684e-19	2.1635875583045063e-12	1.603982208781984e-14	0.0018264129854716515	-2.73348296712832e-20	1.491538016422546e-14	2.777961560284006e-16	7.67915173181737e-15	1.950705835130556e-18
35200000	0.004086793505081131	-5.357614421966593e-22	-4.446405747667684e-19	2.1635875583045063e-12	1.603982208781984e-14	0.0018264129854716515	-2.732982828342665e-20	1.491538016422546e-14	2.777961560284006e-16	7.67915173181737e-15	1.950705835130556e-18
35300000	0.004086793505081131	-5.357614421966593e-22	-4.446405747667684e-19	2.1635875583045063e-12	1.603982208781984e-14	0.0018264129854716515	-2.73248268955701e-20	1.491538016422546e-14	2.777961560284006e-16	7.67915173181737e-15	1.950705835130556e-18
35400000	0.004086793505081131	-5.357614421966593e-22	-4.446405747667684e-19	2.1635875583045063e-12	1.603982208781984e-14	0.0018264129854716515	-2.731982550771355e-20	1.491538016422546e-14	2.777961560284006e-16	7.67915173181737e-15	1.950705835130556e-18
35500000	0.004086793505081131	-5.357614421966593e-22	-4.446405747667684e-19	2.1635875583045063e-12	1.603982208781984e-14	0.0018264129854716515	-2.7314824119857e-20	1.491538016422546e-14	2.777961560284006e-16	7.67915173181737e-15	1.950705835130556e-18
35600000	0.004086793505081131	-5.357614421966593e-22	-4.446405747667684e-19	2.1635875583045063e-12	1.603982208781984e-14	0.0018264129854716515	-2.730982273200045e-20	1.491538016422546e-14	2.777961560284006e-16	7.67915173181737e-15	1.950705835130556e-18
35700000	0.004086793505081131	-5.357614421966593e-22	-4.446405747667684e-19	2.1635875583045063e-12	1.603982208781984e-14	0.0018264129854716515	-2.73048213441439e-20	1.491538016422546e-14	2.777961560284006e-16	7.67915173181737e-15	1.950705835130556e-18
35800000	0.004086793505081131	-5.357614421966593e-22	-4.446405747667684e-19	2.1635875583045063e-12	1.603982208781984e-14	0.0018264129854716515	-2.729981995628735e-20	1.491538016422546e-14	2.777961560284006e-16	7.67915173181737e-15	1.950705835130556e-18
35900000	0.004086793505081131	-5.357614421966593e-22	-4.446405747667684e-19	2.1635875583045063e-12	1.603982208781984e-14	0.0018264129854716515	-2.72948185684308e-20	1.491538016422546e-14	2.777961560284006e-16	7.67915173181737e-15	1.950705835130556e-18
36000000	0.004086793505081131	-5.357614421966593e-22	-4.446405747667684e-19	2.1635875583045063e-12	1.603982208781984e-14	0.0018264129854716515	-2.728981718057425e-20	1.491538016422546e-14	2.777961560284006e-16	7.67915173181737e-15	1.950705835130556e-18
36100000	0.004086793505081131	-5.357614421966593e-22	-4.446405747667684e-19	2.1635875583045063e-12	1.603982208781984e-14	0.0018264129854716515	-2.72848157927177e-20	1.491538016422546e-14	2.777961560284006e-16	7.67915173181737e-15	1.950705835130556e-18
36200000	0.004086793505081131	-5.357614421966593e-22	-4.446405747667684e-19	2.1635875583045063e-12	1.603982208781984e-14	0.0018264129854716515	-2.727981440486115e-20	1.491538016422546e-14	2.777961560284006e-16	7.67915173181737e-15	1.950705835130556e-18
36300000	0.004086793505081131	-5.357614421966593e-22	-4.446405747667684e-19	2.1635875583045063e-12	1.603982208781984e-14	0.0018264129854716515	-2.72748130170046e-20	1.491538016422546e-14	2.777961560284006e-16	7.67915173181737e-15	1.950705835130556e-18
36400000	0.004086793505081131	-5.357614421966593e-22	-4.446405747667684e-19	2.1635875583045063e-12	1.603982208781984e-14	0.0018264129854716515	-2.726981162914805e-20	1.491538016422546e-14	2.777961560284006e-16	7.67915173181737e-15	1.950705835130556e-18
36500000	0.004086793505081131	-5.357614421966593e-22	-4.446405747667684e-19	2.1635875583045063e-12	1.603982208781984e-14	0.0018264129854716515	-2.72648102412915e-20	1.491538016422546e-14	2.777961560284006e-16	7.67915173181737e-15	1.950705835130556e-18
36600000	0.004086793505081131	-5.357614421966593e-22	-4.446405747667684e-19	2.1635875583045063e-12	1.603982208781984e-14	0.0018264129854716515	-2.725980885343495e-20	1.491538016422546e-14	2.777961560284006e-16	7.67915173181737e-15	1.950705835130556e-18
36700000	0.004086793505081131	-5.357614421966593e-22	-4.446405747667684e-19	2.1635875583045063e-12	1.603982208781984e-14	0.0018264129854716515	-2.72548074655784e-20	1.491538016422546e-14	2.777961560284006e-16	7.67915173181737e-15	1.950705835130556e-18
36800000	0.004086793505081131	-5.357614421966593e-22	-4.446405747667684e-19	2.1635875583045063e-12	1.603982208781984e-14	0.0018264129854716515	-2.724980607772185e-20	1.491538016422546e-14	2.777961560284006e-16	7.67915173181737e-15	1.950705835130556e-18
36900000	0.004086793505081131	-5.357614421966593e-22	-4.446405747667684e-19	2.1635875583045063e-12	1.603982208781984e-14	0.0018264129854716515	-2.72448046898653e-20	1.491538016422546e-14	2.777961560284006e-16	7.67915173181737e-15	1.950705835130556e-18
37000000	0.004086793505081131	-5.357614421966593e-22	-4.446405747667684e-19	2.1635875583045063e-12	1.603982208781984e-14	0.0018264129854716515	-2.723980330200875e-20	1.491538016422546e-14	2.777961560284006e-16	7.67915173181737e-15	1.950705835130556e-18
37100000	0.004086793505081131	-5.357614421966593e-22	-4.446405747667684e-19	2.1635875583045063e-12	1.603982208781984e-14	0.0018264129854716515	-2.72348019141522e-20	1.491538016422546e-14	2.777961560284006e-16	7.67915173181737e-15	1.950705835130556e-18
37200000	0.004086793505081131	-5.357614421966593e-22	-4.446405747667684e-19	2.1635875583045063e-12	1.603982208781984e-14	0.0018264129854716515	-2.722980052629565e-20	1.491538016422546e-14	2.777961560284006e-16	7.67915173181737e-15	1.950705835130556e-18
37300000	0.004086793505081131	-5.357614421966593e-22	-4.446405747667684e-19	2.1635875583045063e-12	1.603982208781984e-14	0.0018264129854716515	-2.72247991384391e-20	1.491538016422546e-14	2.777961560284006e-16	7.67915173181737e-15	1.950705835130556e-18
37400000	0.004086793505081131	-5.357614421966593e-22	-4.446405747667684e-19	2.1635875583045063e-12	1.603982208781984e-14	0.0018264129854716515	-2.721979775058255e-20	1.491538016422546e-14	2.777961560284006e-16	7.67915173181737e-15	1.950705835130556e-18
37500000	0.004086793505081131	-5.357614421966593e-22	-4.446405747667684e-19	2.1635875583045063e-12	1.603982208781984e-14	0.0018264129854716515	-2.7214796362726003e-20	1.491538016422546e-14	2.777961560284006e-16	7.67915173181737e-15	1.950705835130556e-18
37600000	0.004086793505081131	-5.357614421966593e-22	-4.446405747667684e-19	2.1635875583045063e-12	1.603982208781984e-14	0.0018264129854716515	-2.7209794974869454e-20	1.491538016422546e-14	2.777961560284006e-16	7.67915173181737e-15	1.950705835130556e-18
37700000	0.004086793505081131	-5.357614421966593e-22	-4.446405747667684e-19	2.1635875583045063e-12	1.603982208781984e-14	0.0018264129854716515	-2.72047935870129e-20	1.491538016422546e-14	2.777961560284006e-16	7.67915173181737e-15	1.950705835130556e-18
37800000	0.004086793505081131	-5.357614421966593e-22	-4.446405747667684e-19	2.1635875583045063e-12	1.603982208781984e-14	0.0018264129854716515	-2.719979219915635e-20	1.491538016422546e-14	2.777961560284006e-16	7.67915173181737e-15	1.950705835130556e-18
37900000	0.004086793505081131	-5.357614421966593e-22	-4.446405747667684e-19	2.1635875583045063e-12	1.603982208781984e-14	0.0018264129854716515	-2.71947908112998e-20	1.491538016422546e-14	2.777961560284006e-16	7.67915173181737e-15	1.950705835130556e-18
38000000	0.004086793505081131	-5.357614421966593e-22	-4.446405747667684e-19	2.1635875583045063e-12	1.603982208781984e-14	0.0018264129854716515	-2.718978942344325e-20	1.491538016422546e-14	2.777961560284006e-16	7.67915173181737e-15	1.950705835130556e-18
38100000	0.004086793505081131	-5.357614421966593e-22	-4.446405747667684e-19	2.1635875583045063e-12	1.603982208781984e-14	0.0018264129854716515	-2.71847880355867e-20	1.491538016422546e-14	2.777961560284006e-16	7.67915173181737e-15	1.950705835130556e-18
38200000	0.004086793505081131	-5.357614421966593e-22	-4.446405747667684e-19	2.1635875583045063e-12	1.603982208781984e-14	0.0018264129854716515	-2.717978664773015e-20	1.491538016422546e-14	2.777961560284006e-16	7.67915173181737e-15	1.950705835130556e-18
38300000	0.004086793505081131	-5.357614421966593e-22	-4.446405747667684e-19	2.1635875583045063e-12	1.603982208781984e-14	0.0018264129854716515	-2.7174785259873603e-20	1.491538016422546e-14	2.777961560284006e-16	7.67915173181737e-15	1.950705835130556e-18
38400000	0.004086793505081131	-5.357614421966593e-22	-4.446405747667684e-19	2.1635875583045063e-12	1.603982208781984e-14	0.0018264129854716515	-2.7169783872017054e-20	1.491538016422546e-14	2.777961560284006e-16	7.67915173181737e-15	1.950705835130556e-18
38500000	0.004086793505081131	-5.357614421966593e-22	-4.446405747667684e-19	2.1635875583045063e-12	1.603982208781984e-14	0.0018264129854716515	-2.7164782484160505e-20	1.491538016422546e-14	2.777961560284006e-16	7.67915173181737e-15	1.950705835130556e-18
38600000	0.004086793505081131	-5.357614421966593e-22	-4.446405747667684e-19	2.1635875583045063e-12	1.603982208781984e-14	0.0018264129854716515	-2.715978109630395e-20	1.491538016422546e-14	2.777961560284006e-16	7.67915173181737e-15	1.950705835130556e-18
38700000	0.004086793505081131	-5.357614421966593e-22	-4.446405747667684e-19	2.1635875583045063e-12	1.603982208781984e-14	0.0018264129854716515	-2.71547797084474e-20	1.491538016422546e-14	2.777961560284006e-16	7.67915173181737e-15	1.950705835130556e-18
38800000	0.004086793505081131	-5.357614421966593e-22	-4.446405747667684e-19	2.1635875583045063e-12	1.603982208781984e-14	0.0018264129854716515	-2.714977832059085e-20	1.491538016422546e-14	2.777961560284006e-16	7.67915173181737e-15	1.950705835130556e-18
38900000	0.004086793505081131	-5.357614421966593e-22	-4.446405747667684e-19	2.1635875583045063e-12	1.603982208781984e-14	0.0018264129854716515	-2.71447769327343e-20	1.491538016422546e-14	2.777961560284006e-16	7.67915173181737e-15	1.950705835130556e-18
39000000	0.004086793505081131	-5.357614421966593e-22	-4.446405747667684e-19	2.1635875583045063e-12	1.603982208781984e-14	0.0018264129854716515	-2.713977554487775e-20	1.491538016422546e-14	2.777961560284006e-16	7.67915173181737e-15	1.950705835130556e-18
39100000	0.004086793505081131	-5.357614421966593e-22	-4.446405747667684e-19	2.1635875583045063e-12	1.603982208781984e-14	0.0018264129854716515	-2.7134774157021203e-20	1.491538016422546e-14	2.777961560284006e-16	7.67915173181737e-15	1.950705835130556e-18
39200000	0.004086793505081131	-5.357614421966593e-22	-4.446405747667684e-19	2.1635875583045063e-12	1.603982208781984e-14	0.0018264129854716515	-2.7129772769164654e-20	1.491538016422546e-14	2.777961560284006e-16	7.67915173181737e-15	1.950705835130556e-18
39300000	0.004086793505081131	-5.357614421966593e-22	-4.446405747667684e-19	2.1635875583045063e-12	1.603982208781984e-14	0.0018264129854716515	-2.7124771381308105e-20	1.491538016422546e-14	2.777961560284006e-16	7.67915173181737e-15	1.950705835130556e-18
39400000	0.004086793505081131	-5.357614421966593e-22	-4.446405747667684e-19	2.1635875583045063e-12	1.603982208781984e-14	0.0018264129854716515	-2.7119769993451555e-20	1.491538016422546e-14	2.777961560284006e-16	7.67915173181737e-15	1.950705835130556e-18
39500000	0.004086793505081131	-5.357614421966593e-22	-4.446405747667684e-19	2.1635875583045063e-12	1.603982208781984e-14	0.0018264129854716515	-2.7114768605595006e-20	1.491538016422546e-14	2.777961560284006e-16	7.67915173181737e-15	1.950705835130556e-18
39600000	0.004086793505081131	-5.357614421966593e-22	-4.446405747667684e-19	2.1635875583045063e-12	1.603982208781984e-14	0.0018264129854716515	-2.710976721773845e-20	1.491538016422546e-14	2.777961560284006e-16	7.67915173181737e-15	1.950705835130556e-18
39700000	0.004086793505081131	-5.357614421966593e-22	-4.446405747667684e-19	2.1635875583045063e-12	1.603982208781984e-14	0.0018264129854716515	-2.7104765829881905e-20	1.491538016422546e-14	2.777961560284006e-16	7.67915173181737e-15	1.950705835130556e-18
39800000	0.004086793505081131	-5.357614421966593e-22	-4.446405747667684e-19	2.1635875583045063e-12	1.603982208781984e-14	0.0018264129854716515	-2.7099764442025352e-20	1.491538016422546e-14	2.777961560284006e-16	7.67915173181737e-15	1.950705835130556e-18
39900000	0.004086793505081131	-5.357614421966593e-22	-4.446405747667684e-19	2.1635875583045063e-12	1.603982208781984e-14	0.0018264129854716515	-2.7094763054168803e-20	1.491538016422546e-14	2.777961560284006e-16	7.67915173181737e-15	1.950705835130556e-18
40000000	0.004086793505081131	-5.357614421966593e-22	-4.446405747667684e-19	2.1635875583045063e-12	1.603982208781984e-14	0.0018264129854716515	-2.7089761666312254e-20	1.491538016422546e-14	2.777961560284006e-16	7.67915173181737e-15	1.950705835130556e-18
40100000	0.004086793505081131	-5.357614421966593e-22	-4.446405747667684e-19	2.1635875583045063e-12	1.603982208781984e-14	0.0018264129854716515	-2.7084760278455704e-20	1.491538016422546e-14	2.777961560284006e-16	7.67915173181737e-15	1.950705835130556e-18
40200000	0.004086793505081131	-5.357614421966593e-22	-4.446405747667684e-19	2.1635875583045063e-12	1.603982208781984e-14	0.0018264129854716515	-2.7079758890599155e-20	1.491538016422546e-14	2.777961560284006e-16	7.67915173181737e-15	1.950705835130556e-18
40300000	0.004086793505081131	-5.357614421966593e-22	-4.446405747667684e-19	2.1635875583045063e-12	1.603982208781984e-14	0.0018264129854716515	-2.7074757502742603e-20	1.491538016422546e-14	2.777961560284006e-16	7.67915173181737e-15	1.950705835130556e-18
40400000	0.004086793505081131	-5.357614421966593e-22	-4.446405747667684e-19	2.1635875583045063e-12	1.603982208781984e-14	0.0018264129854716515	-2.7069756114886054e-20	1.491538016422546e-14	2.777961560284006e-16	7.67915173181737e-15	1.950705835130556e-18
40500000	0.004086793505081131	-5.357614421966593e-22	-4.446405747667684e-19	2.1635875583045067e-12	1.603982208781984e-14	0.0018264129854716515	-2.7064754727029504e-20	1.491538016422546e-14	2.777961560284006e-16	7.67915173181737e-15	1.950705835130556e-18
40600000	0.004086793505081131	-5.357614421966593e-22	-4.446405747667684e-19	2.1635875583045067e-12	1.603982208781984e-14	0.0018264129854716515	-2.7059753339172955e-20	1.491538016422546e-14	2.777961560284006e-16	7.67915173181737e-15	1.950705835130556e-18
40700000	0.004086793505081131	-5.357614421966593e-22	-4.446405747667684e-19	2.1635875583045067e-12	1.603982208781984e-14	0.0018264129854716515	-2.7054751951316406e-20	1.491538016422546e-14	2.777961560284006e-16	7.67915173181737e-15	1.950705835130556e-18
40800000	0.004086793505081131	-5.357614421966593e-22	-4.446405747667684e-19	2.1635875583045067e-12	1.603982208781984e-14	0.0018264129854716515	-2.7049750563459854e-20	1.491538016422546e-14	2.777961560284006e-16	7.67915173181737e-15	1.950705835130556e-18
40900000	0.004086793505081131	-5.357614421966593e-22	-4.446405747667684e-19	2.1635875583045067e-12	1.603982208781984e-14	0.0018264129854716515	-2.7044749175603304e-20	1.491538016422546e-14	2.777961560284006e-16	7.67915173181737e-15	1.950705835130556e-18
41000000	0.004086793505081131	-5.357614421966593e-22	-4.446405747667684e-19	2.1635875583045067e-12	1.603982208781984e-14	0.0018264129854716515	-2.7039747787746755e-20	1.491538016422546e-14	2.777961560284006e-16	7.67915173181737e-15	1.950705835130556e-18
41100000	0.004086793505081131	-5.357614421966593e-22	-4.446405747667684e-19	2.1635875583045067e-12	1.603982208781984e-14	0.0018264129854716515	-2.7034746399890206e-20	1.491538016422546e-14	2.777961560284006e-16	7.67915173181737e-15	1.950705835130556e-18
41200000	0.004086793505081131	-5.357614421966593e-22	-4.446405747667684e-19	2.1635875583045067e-12	1.603982208781984e-14	0.0018264129854716515	-2.7029745012033653e-20	1.491538016422546e-14	2.777961560284006e-16	7.67915173181737e-15	1.950705835130556e-18
41300000	0.004086793505081131	-5.357614421966593e-22	-4.446405747667684e-19	2.1635875583045067e-12	1.603982208781984e-14	0.0018264129854716515	-2.7024743624177104e-20	1.491538016422546e-14	2.777961560284006e-16	7.67915173181737e-15	1.950705835130556e-18
41400000	0.004086793505081131	-5.357614421966593e-22	-4.446405747667684e-19	2.1635875583045067e-12	1.603982208781984e-14	0.0018264129854716515	-2.7019742236320555e-20	1.491538016422546e-14	2.777961560284006e-16	7.67915173181737e-15	1.950705835130556e-18
41500000	0.004086793505081131	-5.357614421966593e-22	-4.446405747667684e-19	2.1635875583045067e-12	1.603982208781984e-14	0.0018264129854716515	-2.7014740848464006e-20	1.491538016422546e-14	2.777961560284006e-16	7.67915173181737e-15	1.950705835130556e-18
41600000	0.004086793505081131	-5.357614421966593e-22	-4.446405747667684e-19	2.1635875583045067e-12	1.603982208781984e-14	0.0018264129854716515	-2.7009739460607456e-20	1.491538016422546e-14	2.777961560284006e-16	7.67915173181737e-15	1.950705835130556e-18
41700000	0.004086793505081131	-5.357614421966593e-22	-4.446405747667684e-19	2.1635875583045067e-12	1.603982208781984e-14	0.0018264129854716515	-2.7004738072750904e-20	1.491538016422546e-14	2.777961560284006e-16	7.67915173181737e-15	1.950705835130556e-18
41800000	0.004086793505081131	-5.357614421966593e-22	-4.446405747667684e-19	2.1635875583045067e-12	1.603982208781984e-14	0.0018264129854716515	-2.6999736684894355e-20	1.491538016422546e-14	2.777961560284006e-16	7.67915173181737e-15	1.950705835130556e-18
41900000	0.004086793505081131	-5.357614421966593e-22	-4.446405747667684e-19	2.1635875583045067e-12	1.603982208781984e-14	0.0018264129854716515	-2.6994735297037806e-20	1.491538016422546e-14	2.777961560284006e-16	7.67915173181737e-15	1.950705835130556e-18
42000000	0.004086793505081131	-5.357614421966593e-22	-4.446405747667684e-19	2.1635875583045067e-12	1.603982208781984e-14	0.0018264129854716515	-2.6989733909181256e-20	1.491538016422546e-14	2.777961560284006e-16	7.67915173181737e-15	1.950705835130556e-18
42100000	0.004086793505081131	-5.357614421966593e-22	-4.446405747667684e-19	2.1635875583045067e-12	1.603982208781984e-14	0.0018264129854716515	-2.6984732521324707e-20	1.491538016422546e-14	2.777961560284006e-16	7.67915173181737e-15	1.950705835130556e-18
42200000	0.004086793505081131	-5.357614421966593e-22	-4.446405747667684e-19	2.1635875583045067e-12	1.603982208781984e-14	0.0018264129854716515	-2.6979731133468155e-20	1.491538016422546e-14	2.777961560284006e-16	7.67915173181737e-15	1.950705835130556e-18
42300000	0.004086793505081131	-5.357614421966593e-22	-4.446405747667684e-19	2.1635875583045067e-12	1.603982208781984e-14	0.0018264129854716515	-2.6974729745611606e-20	1.491538016422546e-14	2.777961560284006e-16	7.67915173181737e-15	1.950705835130556e-18
42400000	0.004086793505081131	-5.357614421966593e-22	-4.446405747667684e-19	2.1635875583045067e-12	1.603982208781984e-14	0.0018264129854716515	-2.6969728357755056e-20	1.491538016422546e-14	2.777961560284006e-16	7.67915173181737e-15	1.950705835130556e-18
42500000	0.004086793505081131	-5.357614421966593e-22	-4.446405747667684e-19	2.1635875583045067e-12	1.603982208781984e-14	0.0018264129854716515	-2.6964726969898507e-20	1.491538016422546e-14	2.777961560284006e-16	7.67915173181737e-15	1.950705835130556e-18
42600000	0.004086793505081131	-5.357614421966593e-22	-4.446405747667684e-19	2.1635875583045067e-12	1.603982208781984e-14	0.0018264129854716515	-2.6959725582041958e-20	1.491538016422546e-14	2.777961560284006e-16	7.67915173181737e-15	1.950705835130556e-18
42700000	0.004086793505081131	-5.357614421966593e-22	-4.446405747667684e-19	2.1635875583045067e-12	1.603982208781984e-14	0.0018264129854716515	-2.6954724194185405e-20	1.491538016422546e-14	2.777961560284006e-16	7.67915173181737e-15	1.950705835130556e-18
42800000	0.004086793505081131	-5.357614421966593e-22	-4.446405747667684e-19	2.1635875583045067e-12	1.603982208781984e-14	0.0018264129854716515	-2.6949722806328856e-20	1.491538016422546e-14	2.777961560284006e-16	7.67915173181737e-15	1.950705835130556e-18
42900000	0.004086793505081131	-5.357614421966593e-22	-4.446405747667684e-19	2.1635875583045067e-12	1.603982208781984e-14	0.0018264129854716515	-2.6944721418472307e-20	1.491538016422546e-14	2.777961560284006e-16	7.67915173181737e-15	1.950705835130556e-18
43000000	0.004086793505081131	-5.357614421966593e-22	-4.446405747667684e-19	2.1635875583045067e-12	1.603982208781984e-14	0.0018264129854716515	-2.6939720030615758e-20	1.491538016422546e-14	2.777961560284006e-16	7.67915173181737e-15	1.950705835130556e-18
43100000	0.004086793505081131	-5.357614421966593e-22	-4.446405747667684e-19	2.1635875583045067e-12	1.603982208781984e-14	0.0018264129854716515	-2.6934718642759205e-20	1.491538016422546e-14	2.777961560284006e-16	7.67915173181737e-15	1.950705835130556e-18
43200000	0.004086793505081131	-5.357614421966593e-22	-4.446405747667684e-19	2.1635875583045067e-12	1.603982208781984e-14	0.0018264129854716515	-2.6929717254902656e-20	1.491538016422546e-14	2.777961560284006e-16	7.67915173181737e-15	1.950705835130556e-18
43300000	0.004086793505081131	-5.357614421966593e-22	-4.446405747667684e-19	2.1635875583045067e-12	1.603982208781984e-14	0.0018264129854716515	-2.6924715867046107e-20	1.491538016422546e-14	2.777961560284006e-16	7.67915173181737e-15	1.950705835130556e-18
43400000	0.004086793505081131	-5.357614421966593e-22	-4.446405747667684e-19	2.1635875583045067e-12	1.603982208781984e-14	0.0018264129854716515	-2.6919714479189558e-20	1.491538016422546e-14	2.777961560284006e-16	7.67915173181737e-15	1.950705835130556e-18
43500000	0.004086793505081131	-5.357614421966593e-22	-4.446405747667684e-19	2.1635875583045067e-12	1.603982208781984e-14	0.0018264129854716515	-2.6914713091333008e-20	1.491538016422546e-14	2.777961560284006e-16	7.67915173181737e-15	1.950705835130556e-18
43600000	0.004086793505081131	-5.357614421966593e-22	-4.446405747667684e-19	2.1635875583045067e-12	1.603982208781984e-14	0.0018264129854716515	-2.6909711703476456e-20	1.491538016422546e-14	2.777961560284006e-16	7.67915173181737e-15	1.950705835130556e-18
43700000	0.004086793505081131	-5.357614421966593e-22	-4.446405747667684e-19	2.1635875583045067e-12	1.603982208781984e-14	0.0018264129854716515	-2.6904710315619907e-20	1.491538016422546e-14	2.777961560284006e-16	7.67915173181737e-15	1.950705835130556e-18
43800000	0.004086793505081131	-5.357614421966593e-22	-4.446405747667684e-19	2.1635875583045067e-12	1.603982208781984e-14	0.0018264129854716515	-2.6899708927763357e-20	1.491538016422546e-14	2.777961560284006e-16	7.67915173181737e-15	1.950705835130556e-18
43900000	0.004086793505081131	-5.357614421966593e-22	-4.446405747667684e-19	2.1635875583045067e-12	1.603982208781984e-14	0.0018264129854716515	-2.6894707539906808e-20	1.491538016422546e-14	2.777961560284006e-16	7.67915173181737e-15	1.950705835130556e-18
44000000	0.004086793505081131	-5.357614421966593e-22	-4.446405747667684e-19	2.1635875583045067e-12	1.603982208781984e-14	0.0018264129854716515	-2.688970615205026e-20	1.491538016422546e-14	2.777961560284006e-16	7.67915173181737e-15	1.950705835130556e-18
44100000	0.004086793505081131	-5.357614421966593e-22	-4.446405747667684e-19	2.1635875583045067e-12	1.603982208781984e-14	0.0018264129854716515	-2.6884704764193707e-20	1.491538016422546e-14	2.777961560284006e-16	7.67915173181737e-15	1.950705835130556e-18
44200000	0.004086793505081131	-5.357614421966593e-22	-4.446405747667684e-19	2.1635875583045067e-12	1.603982208781984e-14	0.0018264129854716515	-2.6879703376337157e-20	1.491538016422546e-14	2.777961560284006e-16	7.67915173181737e-15	1.950705835130556e-18
44300000	0.004086793505081131	-5.357614421966593e-22	-4.446405747667684e-19	2.1635875583045067e-12	1.603982208781984e-14	0.0018264129854716515	-2.6874701988480608e-20	1.491538016422546e-14	2.777961560284006e-16	7.67915173181737e-15	1.950705835130556e-18
44400000	0.004086793505081131	-5.357614421966593e-22	-4.446405747667684e-19	2.1635875583045067e-12	1.603982208781984e-14	0.0018264129854716515	-2.686970060062406e-20	1.491538016422546e-14	2.777961560284006e-16	7.67915173181737e-15	1.950705835130556e-18
44500000	0.004086793505081131	-5.357614421966593e-22	-4.446405747667684e-19	2.1635875583045067e-12	1.603982208781984e-14	0.0018264129854716515	-2.686469921276751e-20	1.491538016422546e-14	2.777961560284006e-16	7.67915173181737e-15	1.950705835130556e-18
44600000	0.004086793505081131	-5.357614421966593e-22	-4.446405747667684e-19	2.1635875583045067e-12	1.603982208781984e-14	0.0018264129854716515	-2.6859697824910957e-20	1.491538016422546e-14	2.777961560284006e-16	7.67915173181737e-15	1.950705835130556e-18
44700000	0.004086793505081131	-5.357614421966593e-22	-4.446405747667684e-19	2.1635875583045067e-12	1.603982208781984e-14	0.0018264129854716515	-2.6854696437054408e-20	1.491538016422546e-14	2.777961560284006e-16	7.67915173181737e-15	1.950705835130556e-18
44800000	0.004086793505081131	-5.357614421966593e-22	-4.446405747667684e-19	2.1635875583045067e-12	1.603982208781984e-14	0.0018264129854716515	-2.684969504919786e-20	1.491538016422546e-14	2.777961560284006e-16	7.67915173181737e-15	1.950705835130556e-18
44900000	0.004086793505081131	-5.357614421966593e-22	-4.446405747667684e-19	2.1635875583045067e-12	1.603982208781984e-14	0.0018264129854716515	-2.684469366134131e-20	1.491538016422546e-14	2.777961560284006e-16	7.67915173181737e-15	1.950705835130556e-18
45000000	0.004086793505081131	-5.357614421966593e-22	-4.446405747667684e-19	2.1635875583045067e-12	1.603982208781984e-14	0.0018264129854716515	-2.683969227348476e-20	1.491538016422546e-14	2.777961560284006e-16	7.67915173181737e-15	1.950705835130556e-18
45100000	0.004086793505081131	-5.357614421966593e-22	-4.446405747667684e-19	2.1635875583045067e-12	1.603982208781984e-14	0.0018264129854716515	-2.6834690885628208e-20	1.491538016422546e-14	2.777961560284006e-16	7.67915173181737e-15	1.950705835130556e-18
45200000	0.004086793505081131	-5.357614421966593e-22	-4.446405747667684e-19	2.1635875583045067e-12	1.603982208781984e-14	0.0018264129854716515	-2.682968949777166e-20	1.491538016422546e-14	2.777961560284006e-16	7.67915173181737e-15	1.950705835130556e-18
45300000	0.004086793505081131	-5.357614421966593e-22	-4.446405747667684e-19	2.1635875583045067e-12	1.603982208781984e-14	0.0018264129854716515	-2.682468810991511e-20	1.491538016422546e-14	2.777961560284006e-16	7.67915173181737e-15	1.950705835130556e-18
45400000	0.004086793505081131	-5.357614421966593e-22	-4.446405747667684e-19	2.1635875583045067e-12	1.603982208781984e-14	0.0018264129854716515	-2.681968672205856e-20	1.491538016422546e-14	2.777961560284006e-16	7.67915173181737e-15	1.950705835130556e-18
45500000	0.004086793505081131	-5.357614421966593e-22	-4.446405747667684e-19	2.1635875583045067e-12	1.603982208781984e-14	0.0018264129854716515	-2.6814685334202008e-20	1.491538016422546e-14	2.777961560284006e-16	7.67915173181737e-15	1.950705835130556e-18
45600000	0.004086793505081131	-5.357614421966593e-22	-4.446405747667684e-19	2.1635875583045067e-12	1.603982208781984e-14	0.0018264129854716515	-2.680968394634546e-20	1.491538016422546e-14	2.777961560284006e-16	7.67915173181737e-15	1.950705835130556e-18
45700000	0.004086793505081131	-5.357614421966593e-22	-4.446405747667684e-19	2.1635875583045067e-12	1.603982208781984e-14	0.0018264129854716515	-2.680468255848891e-20	1.491538016422546e-14	2.777961560284006e-16	7.67915173181737e-15	1.950705835130556e-18
45800000	0.004086793505081131	-5.357614421966593e-22	-4.446405747667684e-19	2.1635875583045067e-12	1.603982208781984e-14	0.0018264129854716515	-2.679968117063236e-20	1.491538016422546e-14	2.777961560284006e-16	7.67915173181737e-15	1.950705835130556e-18
45900000	0.004086793505081131	-5.357614421966593e-22	-4.446405747667684e-19	2.1635875583045067e-12	1.603982208781984e-14	0.0018264129854716515	-2.679467978277581e-20	1.491538016422546e-14	2.777961560284006e-16	7.67915173181737e-15	1.950705835130556e-18
46000000	0.004086793505081131	-5.357614421966593e-22	-4.446405747667684e-19	2.1635875583045067e-12	1.603982208781984e-14	0.0018264129854716515	-2.678967839491926e-20	1.491538016422546e-14	2.777961560284006e-16	7.67915173181737e-15	1.950705835130556e-18
46100000	0.004086793505081131	-5.357614421966593e-22	-4.446405747667684e-19	2.1635875583045067e-12	1.603982208781984e-14	0.0018264129854716515	-2.678467700706271e-20	1.491538016422546e-14	2.777961560284006e-16	7.67915173181737e-15	1.950705835130556e-18
46200000	0.004086793505081131	-5.357614421966593e-22	-4.446405747667684e-19	2.1635875583045067e-12	1.603982208781984e-14	0.0018264129854716515	-2.677967561920616e-20	1.491538016422546e-14	2.777961560284006e-16	7.67915173181737e-15	1.950705835130556e-18
46300000	0.004086793505081131	-5.357614421966593e-22	-4.446405747667684e-19	2.1635875583045067e-12	1.603982208781984e-14	0.0018264129854716515	-2.677467423134961e-20	1.491538016422546e-14	2.777961560284006e-16	7.67915173181737e-15	1.950705835130556e-18
46400000	0.004086793505081131	-5.357614421966593e-22	-4.446405747667684e-19	2.1635875583045067e-12	1.603982208781984e-14	0.0018264129854716515	-2.676967284349306e-20	1.491538016422546e-14	2.777961560284006e-16	7.67915173181737e-15	1.950705835130556e-18
46500000	0.004086793505081131	-5.357614421966593e-22	-4.446405747667684e-19	2.1635875583045067e-12	1.603982208781984e-14	0.0018264129854716515	-2.676467145563651e-20	1.491538016422546e-14	2.777961560284006e-16	7.67915173181737e-15	1.950705835130556e-18
46600000	0.004086793505081131	-5.357614421966593e-22	-4.446405747667684e-19	2.1635875583045067e-12	1.603982208781984e-14	0.0018264129854716515	-2.675967006777996e-20	1.491538016422546e-14	2.777961560284006e-16	7.67915173181737e-15	1.950705835130556e-18
46700000	0.004086793505081131	-5.357614421966593e-22	-4.446405747667684e-19	2.1635875583045067e-12	1.603982208781984e-14	0.0018264129854716515	-2.675466867992341e-20	1.491538016422546e-14	2.777961560284006e-16	7.67915173181737e-15	1.950705835130556e-18
46800000	0.004086793505081131	-5.357614421966593e-22	-4.446405747667684e-19	2.1635875583045067e-12	1.603982208781984e-14	0.0018264129854716515	-2.674966729206686e-20	1.491538016422546e-14	2.777961560284006e-16	7.67915173181737e-15	1.950705835130556e-18
46900000	0.004086793505081131	-5.357614421966593e-22	-4.446405747667684e-19	2.1635875583045067e-12	1.603982208781984e-14	0.0018264129854716515	-2.6744665904210312e-20	1.491538016422546e-14	2.777961560284006e-16	7.67915173181737e-15	1.950705835130556e-18
47000000	0.004086793505081131	-5.357614421966593e-22	-4.446405747667684e-19	2.1635875583045067e-12	1.603982208781984e-14	0.0018264129854716515	-2.673966451635376e-20	1.491538016422546e-14	2.777961560284006e-16	7.67915173181737e-15	1.950705835130556e-18
47100000	0.004086793505081131	-5.357614421966593e-22	-4.446405747667684e-19	2.1635875583045067e-12	1.603982208781984e-14	0.0018264129854716515	-2.673466312849721e-20	1.491538016422546e-14	2.777961560284006e-16	7.67915173181737e-15	1.950705835130556e-18
47200000	0.004086793505081131	-5.357614421966593e-22	-4.446405747667684e-19	2.1635875583045067e-12	1.603982208781984e-14	0.0018264129854716515	-2.672966174064066e-20	1.491538016422546e-14	2.777961560284006e-16	7.67915173181737e-15	1.950705835130556e-18
47300000	0.004086793505081131	-5.357614421966593e-22	-4.446405747667684e-19	2.1635875583045067e-12	1.603982208781984e-14	0.0018264129854716515	-2.6724660352784112e-20	1.491538016422546e-14	2.777961560284006e-16	7.67915173181737e-15	1.950705835130556e-18
47400000	0.004086793505081131	-5.357614421966593e-22	-4.446405747667684e-19	2.1635875583045067e-12	1.603982208781984e-14	0.0018264129854716515	-2.671965896492756e-20	1.491538016422546e-14	2.777961560284006e-16	7.67915173181737e-15	1.950705835130556e-18
47500000	0.004086793505081131	-5.357614421966593e-22	-4.446405747667684e-19	2.1635875583045067e-12	1.603982208781984e-14	0.0018264129854716515	-2.671465757707101e-20	1.491538016422546e-14	2.777961560284006e-16	7.67915173181737e-15	1.950705835130556e-18
47600000	0.004086793505081131	-5.357614421966593e-22	-4.446405747667684e-19	2.1635875583045067e-12	1.603982208781984e-14	0.0018264129854716515	-2.670965618921446e-20	1.491538016422546e-14	2.777961560284006e-16	7.67915173181737e-15	1.950705835130556e-18
47700000	0.004086793505081131	-5.357614421966593e-22	-4.446405747667684e-19	2.1635875583045067e-12	1.603982208781984e-14	0.0018264129854716515	-2.6704654801357912e-20	1.491538016422546e-14	2.777961560284006e-16	7.67915173181737e-15	1.950705835130556e-18
47800000	0.004086793505081131	-5.357614421966593e-22	-4.446405747667684e-19	2.1635875583045067e-12	1.603982208781984e-14	0.0018264129854716515	-2.6699653413501363e-20	1.491538016422546e-14	2.777961560284006e-16	7.67915173181737e-15	1.950705835130556e-18
47900000	0.004086793505081131	-5.357614421966593e-22	-4.446405747667684e-19	2.1635875583045067e-12	1.603982208781984e-14	0.0018264129854716515	-2.669465202564481e-20	1.491538016422546e-14	2.777961560284006e-16	7.67915173181737e-15	1.950705835130556e-18
48000000	0.004086793505081131	-5.357614421966593e-22	-4.446405747667684e-19	2.1635875583045067e-12	1.603982208781984e-14	0.0018264129854716515	-2.668965063778826e-20	1.491538016422546e-14	2.777961560284006e-16	7.67915173181737e-15	1.950705835130556e-18
48100000	0.004086793505081131	-5.357614421966593e-22	-4.446405747667684e-19	2.1635875583045067e-12	1.603982208781984e-14	0.0018264129854716515	-2.6684649249931712e-20	1.491538016422546e-14	2.777961560284006e-16	7.67915173181737e-15	1.950705835130556e-18
48200000	0.004086793505081131	-5.357614421966593e-22	-4.446405747667684e-19	2.1635875583045067e-12	1.603982208781984e-14	0.0018264129854716515	-2.6679647862075163e-20	1.491538016422546e-14	2.777961560284006e-16	7.67915173181737e-15	1.950705835130556e-18
48300000	0.004086793505081131	-5.357614421966593e-22	-4.446405747667684e-19	2.1635875583045067e-12	1.603982208781984e-14	0.0018264129854716515	-2.6674646474218613e-20	1.491538016422546e-14	2.777961560284006e-16	7.67915173181737e-15	1.950705835130556e-18
48400000	0.004086793505081131	-5.357614421966593e-22	-4.446405747667684e-19	2.1635875583045067e-12	1.603982208781984e-14	0.0018264129854716515	-2.666964508636206e-20	1.491538016422546e-14	2.777961560284006e-16	7.67915173181737e-15	1.950705835130556e-18
48500000	0.004086793505081131	-5.357614421966593e-22	-4.446405747667684e-19	2.1635875583045067e-12	1.603982208781984e-14	0.0018264129854716515	-2.6664643698505512e-20	1.491538016422546e-14	2.777961560284006e-16	7.67915173181737e-15	1.950705835130556e-18
48600000	0.004086793505081131	-5.357614421966593e-22	-4.446405747667684e-19	2.1635875583045067e-12	1.603982208781984e-14	0.0018264129854716515	-2.6659642310648963e-20	1.491538016422546e-14	2.777961560284006e-16	7.67915173181737e-15	1.950705835130556e-18
48700000	0.004086793505081131	-5.357614421966593e-22	-4.446405747667684e-19	2.1635875583045067e-12	1.603982208781984e-14	0.0018264129854716515	-2.6654640922792413e-20	1.491538016422546e-14	2.777961560284006e-16	7.67915173181737e-15	1.950705835130556e-18
48800000	0.004086793505081131	-5.357614421966593e-22	-4.446405747667684e-19	2.1635875583045067e-12	1.603982208781984e-14	0.0018264129854716515	-2.6649639534935864e-20	1.491538016422546e-14	2.777961560284006e-16	7.67915173181737e-15	1.950705835130556e-18
48900000	0.004086793505081131	-5.357614421966593e-22	-4.446405747667684e-19	2.1635875583045067e-12	1.603982208781984e-14	0.0018264129854716515	-2.6644638147079312e-20	1.491538016422546e-14	2.777961560284006e-16	7.67915173181737e-15	1.950705835130556e-18
49000000	0.004086793505081131	-5.357614421966593e-22	-4.446405747667684e-19	2.1635875583045067e-12	1.603982208781984e-14	0.0018264129854716515	-2.6639636759222762e-20	1.491538016422546e-14	2.777961560284006e-16	7.67915173181737e-15	1.950705835130556e-18
49100000	0.004086793505081131	-5.357614421966593e-22	-4.446405747667684e-19	2.1635875583045067e-12	1.603982208781984e-14	0.0018264129854716515	-2.6634635371366213e-20	1.491538016422546e-14	2.777961560284006e-16	7.67915173181737e-15	1.950705835130556e-18
49200000	0.004086793505081131	-5.357614421966593e-22	-4.446405747667684e-19	2.1635875583045067e-12	1.603982208781984e-14	0.0018264129854716515	-2.6629633983509664e-20	1.491538016422546e-14	2.777961560284006e-16	7.67915173181737e-15	1.950705835130556e-18
49300000	0.004086793505081131	-5.357614421966593e-22	-4.446405747667684e-19	2.1635875583045067e-12	1.603982208781984e-14	0.0018264129854716515	-2.6624632595653112e-20	1.491538016422546e-14	2.777961560284006e-16	7.67915173181737e-15	1.950705835130556e-18
49400000	0.004086793505081131	-5.357614421966593e-22	-4.446405747667684e-19	2.1635875583045067e-12	1.603982208781984e-14	0.0018264129854716515	-2.6619631207796562e-20	1.491538016422546e-14	2.777961560284006e-16	7.67915173181737e-15	1.950705835130556e-18
49500000	0.004086793505081131	-5.357614421966593e-22	-4.446405747667684e-19	2.1635875583045067e-12	1.603982208781984e-14	0.0018264129854716515	-2.6614629819940013e-20	1.491538016422546e-14	2.777961560284006e-16	7.67915173181737e-15	1.950705835130556e-18
49600000	0.004086793505081131	-5.357614421966593e-22	-4.446405747667684e-19	2.1635875583045067e-12	1.603982208781984e-14	0.0018264129854716515	-2.6609628432083464e-20	1.491538016422546e-14	2.777961560284006e-16	7.67915173181737e-15	1.950705835130556e-18
49700000	0.004086793505081131	-5.357614421966593e-22	-4.446405747667684e-19	2.1635875583045067e-12	1.603982208781984e-14	0.0018264129854716515	-2.6604627044226915e-20	1.491538016422546e-14	2.777961560284006e-16	7.67915173181737e-15	1.950705835130556e-18
49800000	0.004086793505081131	-5.357614421966593e-22	-4.446405747667684e-19	2.1635875583045067e-12	1.603982208781984e-14	0.0018264129854716515	-2.6599625656370362e-20	1.491538016422546e-14	2.777961560284006e-16	7.67915173181737e-15	1.950705835130556e-18
49900000	0.004086793505081131	-5.357614421966593e-22	-4.446405747667684e-19	2.1635875583045067e-12	1.603982208781984e-14	0.0018264129854716515	-2.6594624268513813e-20	1.491538016422546e-14	2.777961560284006e-16	7.67915173181737e-15	1.950705835130556e-18
50000000	0.004086793505081131	-5.357614421966593e-22	-4.446405747667684e-19	2.1635875583045067e-12	1.603982208781984e-14	0.0018264129854716515	-2.6589622880657264e-20	1.491538016422546e-14	2.777961560284006e-16	7.67915173181737e-15	1.950705835130556e-18
50100000	0.004086793505081131	-5.357614421966593e-22	-4.446405747667684e-19	2.1635875583045067e-12	1.603982208781984e-14	0.0018264129854716515	-2.6584621492800714e-20	1.491538016422546e-14	2.777961560284006e-16	7.67915173181737e-15	1.950705835130556e-18
50200000	0.004086793505081131	-5.357614421966593e-22	-4.446405747667684e-19	2.1635875583045063e-12	1.603982208781984e-14	0.0018264129854716515	-2.6579620104944165e-20	1.491538016422546e-14	2.777961560284006e-16	7.67915173181737e-15	1.950705835130556e-18
50300000	0.004086793505081131	-5.357614421966593e-22	-4.446405747667684e-19	2.1635875583045063e-12	1.603982208781984e-14	0.0018264129854716515	-2.6574618717087613e-20	1.491538016422546e-14	2.777961560284006e-16	7.67915173181737e-15	1.950705835130556e-18
50400000	0.004086793505081131	-5.357614421966593e-22	-4.446405747667684e-19	2.1635875583045063e-12	1.603982208781984e-14	0.0018264129854716515	-2.6569617329231064e-20	1.491538016422546e-14	2.777961560284006e-16	7.67915173181737e-15	1.950705835130556e-18
50500000	0.004086793505081131	-5.357614421966593e-22	-4.446405747667684e-19	2.1635875583045063e-12	1.603982208781984e-14	0.0018264129854716515	-2.6564615941374514e-20	1.491538016422546e-14	2.777961560284006e-16	7.67915173181737e-15	1.950705835130556e-18
50600000	0.004086793505081131	-5.357614421966593e-22	-4.446405747667684e-19	2.1635875583045063e-12	1.603982208781984e-14	0.0018264129854716515	-2.6559614553517965e-20	1.491538016422546e-14	2.777961560284006e-16	7.67915173181737e-15	1.950705835130556e-18
50700000	0.004086793505081131	-5.357614421966593e-22	-4.446405747667684e-19	2.1635875583045063e-12	1.603982208781984e-14	0.0018264129854716515	-2.6554613165661416e-20	1.491538016422546e-14	2.777961560284006e-16	7.67915173181737e-15	1.950705835130556e-18
50800000	0.004086793505081131	-5.357614421966593e-22	-4.446405747667684e-19	2.1635875583045063e-12	1.603982208781984e-14	0.0018264129854716515	-2.6549611777804864e-20	1.491538016422546e-14	2.777961560284006e-16	7.67915173181737e-15	1.950705835130556e-18
50900000	0.004086793505081131	-5.357614421966593e-22	-4.446405747667684e-19	2.1635875583045063e-12	1.603982208781984e-14	0.0018264129854716515	-2.6544610389948314e-20	1.491538016422546e-14	2.777961560284006e-16	7.67915173181737e-15	1.950705835130556e-18
51000000	0.004086793505081131	-5.357614421966593e-22	-4.446405747667684e-19	2.1635875583045063e-12	1.603982208781984e-14	0.0018264129854716515	-2.6539609002091765e-20	1.491538016422546e-14	2.777961560284006e-16	7.67915173181737e-15	1.950705835130556e-18
51100000	0.004086793505081131	-5.357614421966593e-22	-4.446405747667684e-19	2.1635875583045063e-12	1.603982208781984e-14	0.0018264129854716515	-2.6534607614235216e-20	1.491538016422546e-14	2.777961560284006e-16	7.67915173181737e-15	1.950705835130556e-18
51200000	0.004086793505081131	-5.357614421966593e-22	-4.446405747667684e-19	2.1635875583045063e-12	1.603982208781984e-14	0.0018264129854716515	-2.6529606226378663e-20	1.491538016422546e-14	2.777961560284006e-16	7.67915173181737e-15	1.950705835130556e-18
51300000	0.004086793505081131	-5.357614421966593e-22	-4.446405747667684e-19	2.1635875583045063e-12	1.603982208781984e-14	0.0018264129854716515	-2.6524604838522114e-20	1.491538016422546e-14	2.777961560284006e-16	7.67915173181737e-15	1.950705835130556e-18
51400000	0.004086793505081131	-5.357614421966593e-22	-4.446405747667684e-19	2.1635875583045063e-12	1.603982208781984e-14	0.0018264129854716515	-2.6519603450665565e-20	1.491538016422546e-14	2.777961560284006e-16	7.67915173181737e-15	1.950705835130556e-18
51500000	0.004086793505081131	-5.357614421966593e-22	-4.446405747667684e-19	2.1635875583045063e-12	1.603982208781984e-14	0.0018264129854716515	-2.6514602062809016e-20	1.491538016422546e-14	2.777961560284006e-16	7.67915173181737e-15	1.950705835130556e-18
51600000	0.004086793505081131	-5.357614421966593e-22	-4.446405747667684e-19	2.1635875583045063e-12	1.603982208781984e-14	0.0018264129854716515	-2.6509600674952466e-20	1.491538016422546e-14	2.777961560284006e-16	7.67915173181737e-15	1.950705835130556e-18
51700000	0.004086793505081131	-5.357614421966593e-22	-4.446405747667684e-19	2.1635875583045063e-12	1.603982208781984e-14	0.0018264129854716515	-2.6504599287095914e-20	1.491538016422546e-14	2.777961560284006e-16	7.67915173181737e-15	1.950705835130556e-18
51800000	0.004086793505081131	-5.357614421966593e-22	-4.446405747667684e-19	2.1635875583045063e-12	1.603982208781984e-14	0.0018264129854716515	-2.6499597899239365e-20	1.491538016422546e-14	2.777961560284006e-16	7.67915173181737e-15	1.950705835130556e-18
51900000	0.004086793505081131	-5.357614421966593e-22	-4.446405747667684e-19	2.1635875583045063e-12	1.603982208781984e-14	0.0018264129854716515	-2.6494596511382816e-20	1.491538016422546e-14	2.777961560284006e-16	7.67915173181737e-15	1.950705835130556e-18
52000000	0.004086793505081131	-5.357614421966593e-22	-4.446405747667684e-19	2.1635875583045063e-12	1.603982208781984e-14	0.0018264129854716515	-2.6489595123526266e-20	1.491538016422546e-14	2.777961560284006e-16	7.67915173181737e-15	1.950705835130556e-18
52100000	0.004086793505081131	-5.357614421966593e-22	-4.446405747667684e-19	2.1635875583045063e-12	1.603982208781984e-14	0.0018264129854716515	-2.6484593735669717e-20	1.491538016422546e-14	2.777961560284006e-16	7.67915173181737e-15	1.950705835130556e-18
52200000	0.004086793505081131	-5.357614421966593e-22	-4.446405747667684e-19	2.1635875583045063e-12	1.603982208781984e-14	0.0018264129854716515	-2.6479592347813165e-20	1.491538016422546e-14	2.777961560284006e-16	7.67915173181737e-15	1.950705835130556e-18
52300000	0.004086793505081131	-5.357614421966593e-22	-4.446405747667684e-19	2.1635875583045063e-12	1.603982208781984e-14	0.0018264129854716515	-2.6474590959956616e-20	1.491538016422546e-14	2.777961560284006e-16	7.67915173181737e-15	1.950705835130556e-18
52400000	0.004086793505081131	-5.357614421966593e-22	-4.446405747667684e-19	2.1635875583045063e-12	1.603982208781984e-14	0.0018264129854716515	-2.6469589572100066e-20	1.491538016422546e-14	2.777961560284006e-16	7.67915173181737e-15	1.950705835130556e-18
52500000	0.004086793505081131	-5.357614421966593e-22	-4.446405747667684e-19	2.1635875583045063e-12	1.603982208781984e-14	0.0018264129854716515	-2.6464588184243517e-20	1.491538016422546e-14	2.777961560284006e-16	7.67915173181737e-15	1.950705835130556e-18
52600000	0.004086793505081131	-5.357614421966593e-22	-4.446405747667684e-19	2.1635875583045063e-12	1.603982208781984e-14	0.0018264129854716515	-2.6459586796386968e-20	1.491538016422546e-14	2.777961560284006e-16	7.67915173181737e-15	1.950705835130556e-18
52700000	0.004086793505081131	-5.357614421966593e-22	-4.446405747667684e-19	2.1635875583045063e-12	1.603982208781984e-14	0.0018264129854716515	-2.6454585408530415e-20	1.491538016422546e-14	2.777961560284006e-16	7.67915173181737e-15	1.950705835130556e-18
52800000	0.004086793505081131	-5.357614421966593e-22	-4.446405747667684e-19	2.1635875583045063e-12	1.603982208781984e-14	0.0018264129854716515	-2.6449584020673866e-20	1.491538016422546e-14	2.777961560284006e-16	7.67915173181737e-15	1.950705835130556e-18
52900000	0.004086793505081131	-5.357614421966593e-22	-4.446405747667684e-19	2.1635875583045063e-12	1.603982208781984e-14	0.0018264129854716515	-2.6444582632817317e-20	1.491538016422546e-14	2.777961560284006e-16	7.67915173181737e-15	1.950705835130556e-18
53000000	0.004086793505081131	-5.357614421966593e-22	-4.446405747667684e-19	2.1635875583045063e-12	1.603982208781984e-14	0.0018264129854716515	-2.6439581244960768e-20	1.491538016422546e-14	2.777961560284006e-16	7.67915173181737e-15	1.950705835130556e-18
53100000	0.004086793505081131	-5.357614421966593e-22	-4.446405747667684e-19	2.1635875583045063e-12	1.603982208781984e-14	0.0018264129854716515	-2.6434579857104215e-20	1.491538016422546e-14	2.777961560284006e-16	7.67915173181737e-15	1.950705835130556e-18
53200000	0.004086793505081131	-5.357614421966593e-22	-4.446405747667684e-19	2.1635875583045063e-12	1.603982208781984e-14	0.0018264129854716515	-2.6429578469247666e-20	1.491538016422546e-14	2.777961560284006e-16	7.67915173181737e-15	1.950705835130556e-18
53300000	0.004086793505081131	-5.357614421966593e-22	-4.446405747667684e-19	2.1635875583045063e-12	1.603982208781984e-14	0.0018264129854716515	-2.6424577081391117e-20	1.491538016422546e-14	2.777961560284006e-16	7.67915173181737e-15	1.950705835130556e-18
53400000	0.004086793505081131	-5.357614421966593e-22	-4.446405747667684e-19	2.1635875583045063e-12	1.603982208781984e-14	0.0018264129854716515	-2.6419575693534568e-20	1.491538016422546e-14	2.777961560284006e-16	7.67915173181737e-15	1.950705835130556e-18
53500000	0.004086793505081131	-5.357614421966593e-22	-4.446405747667684e-19	2.1635875583045063e-12	1.603982208781984e-14	0.0018264129854716515	-2.6414574305678018e-20	1.491538016422546e-14	2.777961560284006e-16	7.67915173181737e-15	1.950705835130556e-18
53600000	0.004086793505081131	-5.357614421966593e-22	-4.446405747667684e-19	2.1635875583045063e-12	1.603982208781984e-14	0.0018264129854716515	-2.6409572917821466e-20	1.491538016422546e-14	2.777961560284006e-16	7.67915173181737e-15	1.950705835130556e-18
53700000	0.004086793505081131	-5.357614421966593e-22	-4.446405747667684e-19	2.1635875583045063e-12	1.603982208781984e-14	0.0018264129854716515	-2.6404571529964917e-20	1.491538016422546e-14	2.777961560284006e-16	7.67915173181737e-15	1.950705835130556e-18
53800000	0.004086793505081131	-5.357614421966593e-22	-4.446405747667684e-19	2.1635875583045063e-12	1.603982208781984e-14	0.0018264129854716515	-2.6399570142108367e-20	1.491538016422546e-14	2.777961560284006e-16	7.67915173181737e-15	1.950705835130556e-18
53900000	0.004086793505081131	-5.357614421966593e-22	-4.446405747667684e-19	2.1635875583045063e-12	1.603982208781984e-14	0.0018264129854716515	-2.6394568754251818e-20	1.491538016422546e-14	2.777961560284006e-16	7.67915173181737e-15	1.950705835130556e-18
54000000	0.004086793505081131	-5.357614421966593e-22	-4.446405747667684e-19	2.1635875583045063e-12	1.603982208781984e-14	0.0018264129854716515	-2.638956736639527e-20	1.491538016422546e-14	2.777961560284006e-16	7.67915173181737e-15	1.950705835130556e-18
54100000	0.004086793505081131	-5.357614421966593e-22	-4.446405747667684e-19	2.1635875583045063e-12	1.603982208781984e-14	0.0018264129854716515	-2.6384565978538717e-20	1.491538016422546e-14	2.777961560284006e-16	7.67915173181737e-15	1.950705835130556e-18
54200000	0.004086793505081131	-5.357614421966593e-22	-4.446405747667684e-19	2.1635875583045063e-12	1.603982208781984e-14	0.0018264129854716515	-2.6379564590682167e-20	1.491538016422546e-14	2.777961560284006e-16	7.67915173181737e-15	1.950705835130556e-18
54300000	0.004086793505081131	-5.357614421966593e-22	-4.446405747667684e-19	2.1635875583045063e-12	1.603982208781984e-14	0.0018264129854716515	-2.6374563202825618e-20	1.491538016422546e-14	2.777961560284006e-16	7.67915173181737e-15	1.950705835130556e-18
54400000	0.004086793505081131	-5.357614421966593e-22	-4.446405747667684e-19	2.1635875583045063e-12	1.603982208781984e-14	0.0018264129854716515	-2.636956181496907e-20	1.491538016422546e-14	2.777961560284006e-16	7.67915173181737e-15	1.950705835130556e-18
54500000	0.004086793505081131	-5.357614421966593e-22	-4.446405747667684e-19	2.1635875583045063e-12	1.603982208781984e-14	0.0018264129854716515	-2.636456042711252e-20	1.491538016422546e-14	2.777961560284006e-16	7.67915173181737e-15	1.950705835130556e-18
54600000	0.004086793505081131	-5.357614421966593e-22	-4.446405747667684e-19	2.1635875583045063e-12	1.603982208781984e-14	0.0018264129854716515	-2.6359559039255967e-20	1.491538016422546e-14	2.777961560284006e-16	7.67915173181737e-15	1.950705835130556e-18
54700000	0.004086793505081131	-5.357614421966593e-22	-4.446405747667684e-19	2.1635875583045063e-12	1.603982208781984e-14	0.0018264129854716515	-2.6354557651399418e-20	1.491538016422546e-14	2.777961560284006e-16	7.67915173181737e-15	1.950705835130556e-18
54800000	0.004086793505081131	-5.357614421966593e-22	-4.446405747667684e-19	2.1635875583045063e-12	1.603982208781984e-14	0.0018264129854716515	-2.634955626354287e-20	1.491538016422546e-14	2.777961560284006e-16	7.67915173181737e-15	1.950705835130556e-18
54900000	0.004086793505081131	-5.357614421966593e-22	-4.446405747667684e-19	2.1635875583045063e-12	1.603982208781984e-14	0.0018264129854716515	-2.634455487568632e-20	1.491538016422546e-14	2.777961560284006e-16	7.67915173181737e-15	1.950705835130556e-18
55000000	0.004086793505081131	-5.357614421966593e-22	-4.446405747667684e-19	2.1635875583045063e-12	1.603982208781984e-14	0.0018264129854716515	-2.6339553487829767e-20	1.491538016422546e-14	2.777961560284006e-16	7.67915173181737e-15	1.950705835130556e-18
55100000	0.004086793505081131	-5.357614421966593e-22	-4.446405747667684e-19	2.1635875583045063e-12	1.603982208781984e-14	0.0018264129854716515	-2.6334552099973218e-20	1.491538016422546e-14	2.777961560284006e-16	7.67915173181737e-15	1.950705835130556e-18
55200000	0.004086793505081131	-5.357614421966593e-22	-4.446405747667684e-19	2.1635875583045063e-12	1.603982208781984e-14	0.0018264129854716515	-2.632955071211667e-20	1.491538016422546e-14	2.777961560284006e-16	7.67915173181737e-15	1.950705835130556e-18
55300000	0.004086793505081131	-5.357614421966593e-22	-4.446405747667684e-19	2.1635875583045063e-12	1.603982208781984e-14	0.0018264129854716515	-2.632454932426012e-20	1.491538016422546e-14	2.777961560284006e-16	7.67915173181737e-15	1.950705835130556e-18
55400000	0.004086793505081131	-5.357614421966593e-22	-4.446405747667684e-19	2.1635875583045063e-12	1.603982208781984e-14	0.0018264129854716515	-2.631954793640357e-20	1.491538016422546e-14	2.777961560284006e-16	7.67915173181737e-15	1.950705835130556e-18
55500000	0.004086793505081131	-5.357614421966593e-22	-4.446405747667684e-19	2.1635875583045063e-12	1.603982208781984e-14	0.0018264129854716515	-2.6314546548547018e-20	1.491538016422546e-14	2.777961560284006e-16	7.67915173181737e-15	1.950705835130556e-18
55600000	0.004086793505081131	-5.357614421966593e-22	-4.446405747667684e-19	2.1635875583045063e-12	1.603982208781984e-14	0.0018264129854716515	-2.630954516069047e-20	1.491538016422546e-14	2.777961560284006e-16	7.67915173181737e-15	1.950705835130556e-18
55700000	0.004086793505081131	-5.357614421966593e-22	-4.446405747667684e-19	2.1635875583045063e-12	1.603982208781984e-14	0.0018264129854716515	-2.630454377283392e-20	1.491538016422546e-14	2.777961560284006e-16	7.67915173181737e-15	1.950705835130556e-18
55800000	0.004086793505081131	-5.357614421966593e-22	-4.446405747667684e-19	2.1635875583045063e-12	1.603982208781984e-14	0.0018264129854716515	-2.629954238497737e-20	1.491538016422546e-14	2.777961560284006e-16	7.67915173181737e-15	1.950705835130556e-18
55900000	0.004086793505081131	-5.357614421966593e-22	-4.446405747667684e-19	2.1635875583045063e-12	1.603982208781984e-14	0.0018264129854716515	-2.629454099712082e-20	1.491538016422546e-14	2.777961560284006e-16	7.67915173181737e-15	1.950705835130556e-18
56000000	0.004086793505081131	-5.357614421966593e-22	-4.446405747667684e-19	2.1635875583045063e-12	1.603982208781984e-14	0.0018264129854716515	-2.628953960926427e-20	1.491538016422546e-14	2.777961560284006e-16	7.67915173181737e-15	1.950705835130556e-18
56100000	0.004086793505081131	-5.357614421966593e-22	-4.446405747667684e-19	2.1635875583045063e-12	1.603982208781984e-14	0.0018264129854716515	-2.628453822140772e-20	1.491538016422546e-14	2.777961560284006e-16	7.67915173181737e-15	1.950705835130556e-18
56200000	0.004086793505081131	-5.357614421966593e-22	-4.446405747667684e-19	2.1635875583045063e-12	1.603982208781984e-14	0.0018264129854716515	-2.627953683355117e-20	1.491538016422546e-14	2.777961560284006e-16	7.67915173181737e-15	1.950705835130556e-18
56300000	0.004086793505081131	-5.357614421966593e-22	-4.446405747667684e-19	2.1635875583045063e-12	1.603982208781984e-14	0.0018264129854716515	-2.627453544569462e-20	1.491538016422546e-14	2.777961560284006e-16	7.67915173181737e-15	1.950705835130556e-18
56400000	0.004086793505081131	-5.357614421966593e-22	-4.446405747667684e-19	2.1635875583045063e-12	1.603982208781984e-14	0.0018264129854716515	-2.626953405783807e-20	1.491538016422546e-14	2.777961560284006e-16	7.67915173181737e-15	1.950705835130556e-18
56500000	0.004086793505081131	-5.357614421966593e-22	-4.446405747667684e-19	2.1635875583045063e-12	1.603982208781984e-14	0.0018264129854716515	-2.626453266998152e-20	1.491538016422546e-14	2.777961560284006e-16	7.67915173181737e-15	1.950705835130556e-18
56600000	0.004086793505081131	-5.357614421966593e-22	-4.446405747667684e-19	2.1635875583045063e-12	1.603982208781984e-14	0.0018264129854716515	-2.625953128212497e-20	1.491538016422546e-14	2.777961560284006e-16	7.67915173181737e-15	1.950705835130556e-18
56700000	0.004086793505081131	-5.357614421966593e-22	-4.446405747667684e-19	2.1635875583045063e-12	1.603982208781984e-14	0.0018264129854716515	-2.625452989426842e-20	1.491538016422546e-14	2.777961560284006e-16	7.67915173181737e-15	1.950705835130556e-18
56800000	0.004086793505081131	-5.357614421966593e-22	-4.446405747667684e-19	2.1635875583045063e-12	1.603982208781984e-14	0.0018264129854716515	-2.624952850641187e-20	1.491538016422546e-14	2.777961560284006e-16	7.67915173181737e-15	1.950705835130556e-18
56900000	0.004086793505081131	-5.357614421966593e-22	-4.446405747667684e-19	2.1635875583045063e-12	1.603982208781984e-14	0.0018264129854716515	-2.624452711855532e-20	1.491538016422546e-14	2.777961560284006e-16	7.67915173181737e-15	1.950705835130556e-18
57000000	0.004086793505081131	-5.357614421966593e-22	-4.446405747667684e-19	2.1635875583045063e-12	1.603982208781984e-14	0.0018264129854716515	-2.623952573069877e-20	1.491538016422546e-14	2.777961560284006e-16	7.67915173181737e-15	1.950705835130556e-18
57100000	0.004086793505081131	-5.357614421966593e-22	-4.446405747667684e-19	2.1635875583045063e-12	1.603982208781984e-14	0.0018264129854716515	-2.623452434284222e-20	1.491538016422546e-14	2.777961560284006e-16	7.67915173181737e-15	1.950705835130556e-18
57200000	0.004086793505081131	-5.357614421966593e-22	-4.446405747667684e-19	2.1635875583045063e-12	1.603982208781984e-14	0.0018264129854716515	-2.622952295498567e-20	1.491538016422546e-14	2.777961560284006e-16	7.67915173181737e-15	1.950705835130556e-18
57300000	0.004086793505081131	-5.357614421966593e-22	-4.446405747667684e-19	2.1635875583045063e-12	1.603982208781984e-14	0.0018264129854716515	-2.6224521567129122e-20	1.491538016422546e-14	2.777961560284006e-16	7.67915173181737e-15	1.950705835130556e-18
57400000	0.004086793505081131	-5.357614421966593e-22	-4.446405747667684e-19	2.1635875583045063e-12	1.603982208781984e-14	0.0018264129854716515	-2.621952017927257e-20	1.491538016422546e-14	2.777961560284006e-16	7.67915173181737e-15	1.950705835130556e-18
57500000	0.004086793505081131	-5.357614421966593e-22	-4.446405747667684e-19	2.1635875583045063e-12	1.603982208781984e-14	0.0018264129854716515	-2.621451879141602e-20	1.491538016422546e-14	2.777961560284006e-16	7.67915173181737e-15	1.950705835130556e-18
57600000	0.004086793505081131	-5.357614421966593e-22	-4.446405747667684e-19	2.1635875583045063e-12	1.603982208781984e-14	0.0018264129854716515	-2.620951740355947e-20	1.491538016422546e-14	2.777961560284006e-16	7.67915173181737e-15	1.950705835130556e-18
57700000	0.004086793505081131	-5.357614421966593e-22	-4.446405747667684e-19	2.1635875583045063e-12	1.603982208781984e-14	0.0018264129854716515	-2.6204516015702922e-20	1.491538016422546e-14	2.777961560284006e-16	7.67915173181737e-15	1.950705835130556e-18
57800000	0.004086793505081131	-5.357614421966593e-22	-4.446405747667684e-19	2.1635875583045063e-12	1.603982208781984e-14	0.0018264129854716515	-2.6199514627846373e-20	1.491538016422546e-14	2.777961560284006e-16	7.67915173181737e-15	1.950705835130556e-18
57900000	0.004086793505081131	-5.357614421966593e-22	-4.446405747667684e-19	2.1635875583045063e-12	1.603982208781984e-14	0.0018264129854716515	-2.619451323998982e-20	1.491538016422546e-14	2.777961560284006e-16	7.67915173181737e-15	1.950705835130556e-18
58000000	0.004086793505081131	-5.357614421966593e-22	-4.446405747667684e-19	2.1635875583045063e-12	1.603982208781984e-14	0.0018264129854716515	-2.618951185213327e-20	1.491538016422546e-14	2.777961560284006e-16	7.67915173181737e-15	1.950705835130556e-18
58100000	0.004086793505081131	-5.357614421966593e-22	-4.446405747667684e-19	2.1635875583045063e-12	1.603982208781984e-14	0.0018264129854716515	-2.6184510464276722e-20	1.491538016422546e-14	2.777961560284006e-16	7.67915173181737e-15	1.950705835130556e-18
58200000	0.004086793505081131	-5.357614421966593e-22	-4.446405747667684e-19	2.1635875583045063e-12	1.603982208781984e-14	0.0018264129854716515	-2.6179509076420173e-20	1.491538016422546e-14	2.777961560284006e-16	7.67915173181737e-15	1.950705835130556e-18
58300000	0.004086793505081131	-5.357614421966593e-22	-4.446405747667684e-19	2.1635875583045063e-12	1.603982208781984e-14	0.0018264129854716515	-2.6174507688563623e-20	1.491538016422546e-14	2.777961560284006e-16	7.67915173181737e-15	1.950705835130556e-18
58400000	0.004086793505081131	-5.357614421966593e-22	-4.446405747667684e-19	2.1635875583045063e-12	1.603982208781984e-14	0.0018264129854716515	-2.616950630070707e-20	1.491538016422546e-14	2.777961560284006e-16	7.67915173181737e-15	1.950705835130556e-18
58500000	0.004086793505081131	-5.357614421966593e-22	-4.446405747667684e-19	2.1635875583045063e-12	1.603982208781984e-14	0.0018264129854716515	-2.6164504912850522e-20	1.491538016422546e-14	2.777961560284006e-16	7.67915173181737e-15	1.950705835130556e-18
58600000	0.004086793505081131	-5.357614421966593e-22	-4.446405747667684e-19	2.1635875583045063e-12	1.603982208781984e-14	0.0018264129854716515	-2.6159503524993973e-20	1.491538016422546e-14	2.777961560284006e-16	7.67915173181737e-15	1.950705835130556e-18
58700000	0.004086793505081131	-5.357614421966593e-22	-4.446405747667684e-19	2.1635875583045063e-12	1.603982208781984e-14	0.0018264129854716515	-2.6154502137137423e-20	1.491538016422546e-14	2.777961560284006e-16	7.67915173181737e-15	1.950705835130556e-18
58800000	0.004086793505081131	-5.357614421966593e-22	-4.446405747667684e-19	2.1635875583045063e-12	1.603982208781984e-14	0.0018264129854716515	-2.6149500749280874e-20	1.491538016422546e-14	2.777961560284006e-16	7.67915173181737e-15	1.950705835130556e-18
58900000	0.004086793505081131	-5.357614421966593e-22	-4.446405747667684e-19	2.1635875583045063e-12	1.603982208781984e-14	0.0018264129854716515	-2.6144499361424322e-20	1.491538016422546e-14	2.777961560284006e-16	7.67915173181737e-15	1.950705835130556e-18
59000000	0.004086793505081131	-5.357614421966593e-22	-4.446405747667684e-19	2.1635875583045063e-12	1.603982208781984e-14	0.0018264129854716515	-2.6139497973567772e-20	1.491538016422546e-14	2.777961560284006e-16	7.67915173181737e-15	1.950705835130556e-18
59100000	0.004086793505081131	-5.357614421966593e-22	-4.446405747667684e-19	2.1635875583045063e-12	1.603982208781984e-14	0.0018264129854716515	-2.6134496585711223e-20	1.491538016422546e-14	2.777961560284006e-16	7.67915173181737e-15	1.950705835130556e-18
59200000	0.004086793505081131	-5.357614421966593e-22	-4.446405747667684e-19	2.1635875583045063e-12	1.603982208781984e-14	0.0018264129854716515	-2.6129495197854674e-20	1.491538016422546e-14	2.777961560284006e-16	7.67915173181737e-15	1.950705835130556e-18
59300000	0.004086793505081131	-5.357614421966593e-22	-4.446405747667684e-19	2.1635875583045063e-12	1.603982208781984e-14	0.0018264129854716515	-2.6124493809998122e-20	1.491538016422546e-14	2.777961560284006e-16	7.67915173181737e-15	1.950705835130556e-18
59400000	0.004086793505081131	-5.357614421966593e-22	-4.446405747667684e-19	2.1635875583045063e-12	1.603982208781984e-14	0.0018264129854716515	-2.6119492422141572e-20	1.491538016422546e-14	2.777961560284006e-16	7.67915173181737e-15	1.950705835130556e-18
59500000	0.004086793505081131	-5.357614421966593e-22	-4.446405747667684e-19	2.1635875583045063e-12	1.603982208781984e-14	0.0018264129854716515	-2.6114491034285023e-20	1.491538016422546e-14	2.777961560284006e-16	7.67915173181737e-15	1.950705835130556e-18
59600000	0.004086793505081131	-5.357614421966593e-22	-4.446405747667684e-19	2.1635875583045063e-12	1.603982208781984e-14	0.0018264129854716515	-2.6109489646428474e-20	1.491538016422546e-14	2.777961560284006e-16	7.67915173181737e-15	1.950705835130556e-18
59700000	0.004086793505081131	-5.357614421966593e-22	-4.446405747667684e-19	2.1635875583045063e-12	1.603982208781984e-14	0.0018264129854716515	-2.6104488258571925e-20	1.491538016422546e-14	2.777961560284006e-16	7.67915173181737e-15	1.950705835130556e-18
59800000	0.004086793505081131	-5.357614421966593e-22	-4.446405747667684e-19	2.1635875583045063e-12	1.603982208781984e-14	0.0018264129854716515	-2.6099486870715372e-20	1.491538016422546e-14	2.777961560284006e-16	7.67915173181737e-15	1.950705835130556e-18
59900000	0.004086793505081131	-5.357614421966593e-22	-4.446405747667684e-19	2.1635875583045063e-12	1.603982208781984e-14	0.0018264129854716515	-2.6094485482858823e-20	1.491538016422546e-14	2.777961560284006e-16	7.67915173181737e-15	1.950705835130556e-18
60000000	0.004086793505081131	-5.357614421966593e-22	-4.446405747667684e-19	2.1635875583045063e-12	1.603982208781984e-14	0.0018264129854716515	-2.6089484095002274e-20	1.491538016422546e-14	2.777961560284006e-16	7.67915173181737e-15	1.950705835130556e-18
60100000	0.004086793505081131	-5.357614421966593e-22	-4.446405747667684e-19	2.1635875583045063e-12	1.603982208781984e-14	0.0018264129854716515	-2.6084482707145724e-20	1.491538016422546e-14	2.777961560284006e-16	7.67915173181737e-15	1.950705835130556e-18
60200000	0.004086793505081131	-5.357614421966593e-22	-4.446405747667684e-19	2.1635875583045063e-12	1.603982208781984e-14	0.0018264129854716515	-2.6079481319289175e-20	1.491538016422546e-14	2.777961560284006e-16	7.67915173181737e-15	1.950705835130556e-18
60300000	0.004086793505081131	-5.357614421966593e-22	-4.446405747667684e-19	2.1635875583045063e-12	1.603982208781984e-14	0.0018264129854716515	-2.6074479931432623e-20	1.491538016422546e-14	2.777961560284006e-16	7.67915173181737e-15	1.950705835130556e-18
60400000	0.004086793505081131	-5.357614421966593e-22	-4.446405747667684e-19	2.1635875583045063e-12	1.603982208781984e-14	0.0018264129854716515	-2.6069478543576074e-20	1.491538016422546e-14	2.777961560284006e-16	7.67915173181737e-15	1.950705835130556e-18
60500000	0.004086793505081131	-5.357614421966593e-22	-4.446405747667684e-19	2.1635875583045063e-12	1.603982208781984e-14	0.0018264129854716515	-2.6064477155719524e-20	1.491538016422546e-14	2.777961560284006e-16	7.67915173181737e-15	1.950705835130556e-18
60600000	0.004086793505081131	-5.357614421966593e-22	-4.446405747667684e-19	2.1635875583045063e-12	1.603982208781984e-14	0.0018264129854716515	-2.6059475767862975e-20	1.491538016422546e-14	2.777961560284006e-16	7.67915173181737e-15	1.950705835130556e-18
60700000	0.004086793505081131	-5.357614421966593e-22	-4.446405747667684e-19	2.1635875583045063e-12	1.603982208781984e-14	0.0018264129854716515	-2.6054474380006426e-20	1.491538016422546e-14	2.777961560284006e-16	7.67915173181737e-15	1.950705835130556e-18
60800000	0.004086793505081131	-5.357614421966593e-22	-4.446405747667684e-19	2.1635875583045063e-12	1.603982208781984e-14	0.0018264129854716515	-2.6049472992149874e-20	1.491538016422546e-14	2.777961560284006e-16	7.67915173181737e-15	1.950705835130556e-18
60900000	0.004086793505081131	-5.357614421966593e-22	-4.446405747667684e-19	2.1635875583045063e-12	1.603982208781984e-14	0.0018264129854716515	-2.6044471604293324e-20	1.491538016422546e-14	2.777961560284006e-16	7.67915173181737e-15	1.950705835130556e-18
61000000	0.004086793505081131	-5.357614421966593e-22	-4.446405747667684e-19	2.1635875583045063e-12	1.603982208781984e-14	0.0018264129854716515	-2.6039470216436775e-20	1.491538016422546e-14	2.777961560284006e-16	7.67915173181737e-15	1.950705835130556e-18
61100000	0.004086793505081131	-5.357614421966593e-22	-4.446405747667684e-19	2.1635875583045063e-12	1.603982208781984e-14	0.0018264129854716515	-2.6034468828580226e-20	1.491538016422546e-14	2.777961560284006e-16	7.67915173181737e-15	1.950705835130556e-18
61200000	0.004086793505081131	-5.357614421966593e-22	-4.446405747667684e-19	2.1635875583045063e-12	1.603982208781984e-14	0.0018264129854716515	-2.6029467440723673e-20	1.491538016422546e-14	2.777961560284006e-16	7.67915173181737e-15	1.950705835130556e-18
61300000	0.004086793505081131	-5.357614421966593e-22	-4.446405747667684e-19	2.1635875583045063e-12	1.603982208781984e-14	0.0018264129854716515	-2.6024466052867124e-20	1.491538016422546e-14	2.777961560284006e-16	7.67915173181737e-15	1.950705835130556e-18
61400000	0.004086793505081131	-5.357614421966593e-22	-4.446405747667684e-19	2.1635875583045063e-12	1.603982208781984e-14	0.0018264129854716515	-2.6019464665010575e-20	1.491538016422546e-14	2.777961560284006e-16	7.67915173181737e-15	1.950705835130556e-18
61500000	0.004086793505081131	-5.357614421966593e-22	-4.446405747667684e-19	2.1635875583045063e-12	1.603982208781984e-14	0.0018264129854716515	-2.6014463277154026e-20	1.491538016422546e-14	2.777961560284006e-16	7.67915173181737e-15	1.950705835130556e-18
61600000	0.004086793505081131	-5.357614421966593e-22	-4.446405747667684e-19	2.1635875583045063e-12	1.603982208781984e-14	0.0018264129854716515	-2.6009461889297476e-20	1.491538016422546e-14	2.777961560284006e-16	7.67915173181737e-15	1.950705835130556e-18
61700000	0.004086793505081131	-5.357614421966593e-22	-4.446405747667684e-19	2.1635875583045063e-12	1.603982208781984e-14	0.0018264129854716515	-2.6004460501440924e-20	1.491538016422546e-14	2.777961560284006e-16	7.67915173181737e-15	1.950705835130556e-18
61800000	0.004086793505081131	-5.357614421966593e-22	-4.446405747667684e-19	2.1635875583045063e-12	1.603982208781984e-14	0.0018264129854716515	-2.5999459113584375e-20	1.491538016422546e-14	2.777961560284006e-16	7.67915173181737e-15	1.950705835130556e-18
61900000	0.004086793505081131	-5.357614421966593e-22	-4.446405747667684e-19	2.1635875583045063e-12	1.603982208781984e-14	0.0018264129854716515	-2.5994457725727826e-20	1.491538016422546e-14	2.777961560284006e-16	7.67915173181737e-15	1.950705835130556e-18
62000000	0.004086793505081131	-5.357614421966593e-22	-4.446405747667684e-19	2.1635875583045063e-12	1.603982208781984e-14	0.0018264129854716515	-2.5989456337871276e-20	1.491538016422546e-14	2.777961560284006e-16	7.67915173181737e-15	1.950705835130556e-18
62100000	0.004086793505081131	-5.357614421966593e-22	-4.446405747667684e-19	2.1635875583045063e-12	1.603982208781984e-14	0.0018264129854716515	-2.5984454950014727e-20	1.491538016422546e-14	2.777961560284006e-16	7.67915173181737e-15	1.950705835130556e-18
62200000	0.004086793505081131	-5.357614421966593e-22	-4.446405747667684e-19	2.1635875583045063e-12	1.603982208781984e-14	0.0018264129854716515	-2.5979453562158175e-20	1.491538016422546e-14	2.777961560284006e-16	7.67915173181737e-15	1.950705835130556e-18
62300000	0.004086793505081131	-5.357614421966593e-22	-4.446405747667684e-19	2.1635875583045063e-12	1.603982208781984e-14	0.0018264129854716515	-2.5974452174301626e-20	1.491538016422546e-14	2.777961560284006e-16	7.67915173181737e-15	1.950705835130556e-18
62400000	0.004086793505081131	-5.357614421966593e-22	-4.446405747667684e-19	2.1635875583045063e-12	1.603982208781984e-14	0.0018264129854716515	-2.5969450786445076e-20	1.491538016422546e-14	2.777961560284006e-16	7.67915173181737e-15	1.950705835130556e-18
62500000	0.004086793505081131	-5.357614421966593e-22	-4.446405747667684e-19	2.1635875583045063e-12	1.603982208781984e-14	0.0018264129854716515	-2.5964449398588527e-20	1.491538016422546e-14	2.777961560284006e-16	7.67915173181737e-15	1.950705835130556e-18
62600000	0.004086793505081131	-5.357614421966593e-22	-4.446405747667684e-19	2.1635875583045063e-12	1.603982208781984e-14	0.0018264129854716515	-2.5959448010731978e-20	1.491538016422546e-14	2.777961560284006e-16	7.67915173181737e-15	1.950705835130556e-18
62700000	0.004086793505081131	-5.357614421966593e-22	-4.446405747667684e-19	2.1635875583045063e-12	1.603982208781984e-14	0.0018264129854716515	-2.5954446622875425e-20	1.491538016422546e-14	2.777961560284006e-16	7.67915173181737e-15	1.950705835130556e-18
62800000	0.004086793505081131	-5.357614421966593e-22	-4.446405747667684e-19	2.1635875583045063e-12	1.603982208781984e-14	0.0018264129854716515	-2.5949445235018876e-20	1.491538016422546e-14	2.777961560284006e-16	7.67915173181737e-15	1.950705835130556e-18
62900000	0.004086793505081131	-5.357614421966593e-22	-4.446405747667684e-19	2.1635875583045063e-12	1.603982208781984e-14	0.0018264129854716515	-2.5944443847162327e-20	1.491538016422546e-14	2.777961560284006e-16	7.67915173181737e-15	1.950705835130556e-18
63000000	0.004086793505081131	-5.357614421966593e-22	-4.446405747667684e-19	2.1635875583045063e-12	1.603982208781984e-14	0.0018264129854716515	-2.5939442459305778e-20	1.491538016422546e-14	2.777961560284006e-16	7.67915173181737e-15	1.950705835130556e-18
63100000	0.004086793505081131	-5.357614421966593e-22	-4.446405747667684e-19	2.1635875583045063e-12	1.603982208781984e-14	0.0018264129854716515	-2.5934441071449225e-20	1.491538016422546e-14	2.777961560284006e-16	7.67915173181737e-15	1.950705835130556e-18
63200000	0.004086793505081131	-5.357614421966593e-22	-4.446405747667684e-19	2.1635875583045063e-12	1.603982208781984e-14	0.0018264129854716515	-2.5929439683592676e-20	1.491538016422546e-14	2.777961560284006e-16	7.67915173181737e-15	1.950705835130556e-18
63300000	0.004086793505081131	-5.357614421966593e-22	-4.446405747667684e-19	2.1635875583045063e-12	1.603982208781984e-14	0.0018264129854716515	-2.5924438295736127e-20	1.491538016422546e-14	2.777961560284006e-16	7.67915173181737e-15	1.950705835130556e-18
63400000	0.004086793505081131	-5.357614421966593e-22	-4.446405747667684e-19	2.1635875583045063e-12	1.603982208781984e-14	0.0018264129854716515	-2.5919436907879578e-20	1.491538016422546e-14	2.777961560284006e-16	7.67915173181737e-15	1.950705835130556e-18
63500000	0.004086793505081131	-5.357614421966593e-22	-4.446405747667684e-19	2.1635875583045063e-12	1.603982208781984e-14	0.0018264129854716515	-2.5914435520023028e-20	1.491538016422546e-14	2.777961560284006e-16	7.67915173181737e-15	1.950705835130556e-18
63600000	0.004086793505081131	-5.357614421966593e-22	-4.446405747667684e-19	2.1635875583045063e-12	1.603982208781984e-14	0.0018264129854716515	-2.5909434132166476e-20	1.491538016422546e-14	2.777961560284006e-16	7.67915173181737e-15	1.950705835130556e-18
63700000	0.004086793505081131	-5.357614421966593e-22	-4.446405747667684e-19	2.1635875583045063e-12	1.603982208781984e-14	0.0018264129854716515	-2.5904432744309927e-20	1.491538016422546e-14	2.777961560284006e-16	7.67915173181737e-15	1.950705835130556e-18
63800000	0.004086793505081131	-5.357614421966593e-22	-4.446405747667684e-19	2.1635875583045063e-12	1.603982208781984e-14	0.0018264129854716515	-2.5899431356453377e-20	1.491538016422546e-14	2.777961560284006e-16	7.67915173181737e-15	1.950705835130556e-18
63900000	0.004086793505081131	-5.357614421966593e-22	-4.446405747667684e-19	2.1635875583045063e-12	1.603982208781984e-14	0.0018264129854716515	-2.5894429968596828e-20	1.491538016422546e-14	2.777961560284006e-16	7.67915173181737e-15	1.950705835130556e-18
64000000	0.004086793505081131	-5.357614421966593e-22	-4.446405747667684e-19	2.1635875583045063e-12	1.603982208781984e-14	0.0018264129854716515	-2.588942858074028e-20	1.491538016422546e-14	2.777961560284006e-16	7.67915173181737e-15	1.950705835130556e-18
64100000	0.004086793505081131	-5.357614421966593e-22	-4.446405747667684e-19	2.1635875583045063e-12	1.603982208781984e-14	0.0018264129854716515	-2.5884427192883727e-20	1.491538016422546e-14	2.777961560284006e-16	7.67915173181737e-15	1.950705835130556e-18
64200000	0.004086793505081131	-5.357614421966593e-22	-4.446405747667684e-19	2.1635875583045063e-12	1.603982208781984e-14	0.0018264129854716515	-2.5879425805027177e-20	1.491538016422546e-14	2.777961560284006e-16	7.67915173181737e-15	1.950705835130556e-18
64300000	0.004086793505081131	-5.357614421966593e-22	-4.446405747667684e-19	2.1635875583045063e-12	1.603982208781984e-14	0.0018264129854716515	-2.5874424417170628e-20	1.491538016422546e-14	2.777961560284006e-16	7.67915173181737e-15	1.950705835130556e-18
64400000	0.004086793505081131	-5.357614421966593e-22	-4.446405747667684e-19	2.1635875583045063e-12	1.603982208781984e-14	0.0018264129854716515	-2.586942302931408e-20	1.491538016422546e-14	2.777961560284006e-16	7.67915173181737e-15	1.950705835130556e-18
64500000	0.004086793505081131	-5.357614421966593e-22	-4.446405747667684e-19	2.1635875583045063e-12	1.603982208781984e-14	0.0018264129854716515	-2.586442164145753e-20	1.491538016422546e-14	2.777961560284006e-16	7.67915173181737e-15	1.950705835130556e-18
64600000	0.004086793505081131	-5.357614421966593e-22	-4.446405747667684e-19	2.1635875583045063e-12	1.603982208781984e-14	0.0018264129854716515	-2.5859420253600977e-20	1.491538016422546e-14	2.777961560284006e-16	7.67915173181737e-15	1.950705835130556e-18
64700000	0.004086793505081131	-5.357614421966593e-22	-4.446405747667684e-19	2.1635875583045063e-12	1.603982208781984e-14	0.0018264129854716515	-2.5854418865744428e-20	1.491538016422546e-14	2.777961560284006e-16	7.67915173181737e-15	1.950705835130556e-18
64800000	0.004086793505081131	-5.357614421966593e-22	-4.446405747667684e-19	2.1635875583045063e-12	1.603982208781984e-14	0.0018264129854716515	-2.584941747788788e-20	1.491538016422546e-14	2.777961560284006e-16	7.67915173181737e-15	1.950705835130556e-18
64900000	0.004086793505081131	-5.357614421966593e-22	-4.446405747667684e-19	2.1635875583045063e-12	1.603982208781984e-14	0.0018264129854716515	-2.584441609003133e-20	1.491538016422546e-14	2.777961560284006e-16	7.67915173181737e-15	1.950705835130556e-18
65000000	0.004086793505081131	-5.357614421966593e-22	-4.446405747667684e-19	2.1635875583045063e-12	1.603982208781984e-14	0.0018264129854716515	-2.583941470217478e-20	1.491538016422546e-14	2.777961560284006e-16	7.67915173181737e-15	1.950705835130556e-18
65100000	0.004086793505081131	-5.357614421966593e-22	-4.446405747667684e-19	2.1635875583045063e-12	1.603982208781984e-14	0.0018264129854716515	-2.5834413314318228e-20	1.491538016422546e-14	2.777961560284006e-16	7.67915173181737e-15	1.950705835130556e-18
65200000	0.004086793505081131	-5.357614421966593e-22	-4.446405747667684e-19	2.1635875583045063e-12	1.603982208781984e-14	0.0018264129854716515	-2.582941192646168e-20	1.491538016422546e-14	2.777961560284006e-16	7.67915173181737e-15	1.950705835130556e-18
65300000	0.004086793505081131	-5.357614421966593e-22	-4.446405747667684e-19	2.1635875583045063e-12	1.603982208781984e-14	0.0018264129854716515	-2.582441053860513e-20	1.491538016422546e-14	2.777961560284006e-16	7.67915173181737e-15	1.950705835130556e-18
65400000	0.004086793505081131	-5.357614421966593e-22	-4.446405747667684e-19	2.1635875583045063e-12	1.603982208781984e-14	0.0018264129854716515	-2.581940915074858e-20	1.491538016422546e-14	2.777961560284006e-16	7.67915173181737e-15	1.950705835130556e-18
65500000	0.004086793505081131	-5.357614421966593e-22	-4.446405747667684e-19	2.1635875583045063e-12	1.603982208781984e-14	0.0018264129854716515	-2.5814407762892028e-20	1.491538016422546e-14	2.777961560284006e-16	7.67915173181737e-15	1.950705835130556e-18
65600000	0.004086793505081131	-5.357614421966593e-22	-4.446405747667684e-19	2.1635875583045063e-12	1.603982208781984e-14	0.0018264129854716515	-2.580940637503548e-20	1.491538016422546e-14	2.777961560284006e-16	7.67915173181737e-15	1.950705835130556e-18
65700000	0.004086793505081131	-5.357614421966593e-22	-4.446405747667684e-19	2.1635875583045063e-12	1.603982208781984e-14	0.0018264129854716515	-2.580440498717893e-20	1.491538016422546e-14	2.777961560284006e-16	7.67915173181737e-15	1.950705835130556e-18
65800000	0.004086793505081131	-5.357614421966593e-22	-4.446405747667684e-19	2.1635875583045063e-12	1.603982208781984e-14	0.0018264129854716515	-2.579940359932238e-20	1.491538016422546e-14	2.777961560284006e-16	7.67915173181737e-15	1.950705835130556e-18
65900000	0.004086793505081131	-5.357614421966593e-22	-4.446405747667684e-19	2.1635875583045063e-12	1.603982208781984e-14	0.0018264129854716515	-2.579440221146583e-20	1.491538016422546e-14	2.777961560284006e-16	7.67915173181737e-15	1.950705835130556e-18
66000000	0.004086793505081131	-5.357614421966593e-22	-4.446405747667684e-19	2.1635875583045063e-12	1.603982208781984e-14	0.0018264129854716515	-2.578940082360928e-20	1.491538016422546e-14	2.777961560284006e-16	7.67915173181737e-15	1.950705835130556e-18
66100000	0.004086793505081131	-5.357614421966593e-22	-4.446405747667684e-19	2.1635875583045063e-12	1.603982208781984e-14	0.0018264129854716515	-2.578439943575273e-20	1.491538016422546e-14	2.777961560284006e-16	7.67915173181737e-15	1.950705835130556e-18
66200000	0.004086793505081131	-5.357614421966593e-22	-4.446405747667684e-19	2.1635875583045063e-12	1.603982208781984e-14	0.0018264129854716515	-2.577939804789618e-20	1.491538016422546e-14	2.777961560284006e-16	7.67915173181737e-15	1.950705835130556e-18
66300000	0.004086793505081131	-5.357614421966593e-22	-4.446405747667684e-19	2.1635875583045063e-12	1.603982208781984e-14	0.0018264129854716515	-2.577439666003963e-20	1.491538016422546e-14	2.777961560284006e-16	7.67915173181737e-15	1.950705835130556e-18
66400000	0.004086793505081131	-5.357614421966593e-22	-4.446405747667684e-19	2.1635875583045063e-12	1.603982208781984e-14	0.0018264129854716515	-2.576939527218308e-20	1.491538016422546e-14	2.777961560284006e-16	7.67915173181737e-15	1.950705835130556e-18
66500000	0.004086793505081131	-5.357614421966593e-22	-4.446405747667684e-19	2.1635875583045063e-12	1.603982208781984e-14	0.0018264129854716515	-2.576439388432653e-20	1.491538016422546e-14	2.777961560284006e-16	7.67915173181737e-15	1.950705835130556e-18
66600000	0.004086793505081131	-5.357614421966593e-22	-4.446405747667684e-19	2.1635875583045063e-12	1.603982208781984e-14	0.0018264129854716515	-2.575939249646998e-20	1.491538016422546e-14	2.777961560284006e-16	7.67915173181737e-15	1.950705835130556e-18
66700000	0.004086793505081131	-5.357614421966593e-22	-4.446405747667684e-19	2.1635875583045063e-12	1.603982208781984e-14	0.0018264129854716515	-2.575439110861343e-20	1.491538016422546e-14	2.777961560284006e-16	7.67915173181737e-15	1.950705835130556e-18
66800000	0.004086793505081131	-5.357614421966593e-22	-4.446405747667684e-19	2.1635875583045063e-12	1.603982208781984e-14	0.0018264129854716515	-2.574938972075688e-20	1.491538016422546e-14	2.777961560284006e-16	7.67915173181737e-15	1.950705835130556e-18
66900000	0.004086793505081131	-5.357614421966593e-22	-4.446405747667684e-19	2.1635875583045063e-12	1.603982208781984e-14	0.0018264129854716515	-2.5744388332900332e-20	1.491538016422546e-14	2.777961560284006e-16	7.67915173181737e-15	1.950705835130556e-18
67000000	0.004086793505081131	-5.357614421966593e-22	-4.446405747667684e-19	2.1635875583045063e-12	1.603982208781984e-14	0.0018264129854716515	-2.573938694504378e-20	1.491538016422546e-14	2.777961560284006e-16	7.67915173181737e-15	1.950705835130556e-18
67100000	0.004086793505081131	-5.357614421966593e-22	-4.446405747667684e-19	2.1635875583045063e-12	1.603982208781984e-14	0.0018264129854716515	-2.573438555718723e-20	1.491538016422546e-14	2.777961560284006e-16	7.67915173181737e-15	1.950705835130556e-18
67200000	0.004086793505081131	-5.357614421966593e-22	-4.446405747667684e-19	2.1635875583045063e-12	1.603982208781984e-14	0.0018264129854716515	-2.572938416933068e-20	1.491538016422546e-14	2.777961560284006e-16	7.67915173181737e-15	1.950705835130556e-18
67300000	0.004086793505081131	-5.357614421966593e-22	-4.446405747667684e-19	2.1635875583045063e-12	1.603982208781984e-14	0.0018264129854716515	-2.5724382781474132e-20	1.491538016422546e-14	2.777961560284006e-16	7.67915173181737e-15	1.950705835130556e-18
67400000	0.004086793505081131	-5.357614421966593e-22	-4.446405747667684e-19	2.1635875583045063e-12	1.603982208781984e-14	0.0018264129854716515	-2.571938139361758e-20	1.491538016422546e-14	2.777961560284006e-16	7.67915173181737e-15	1.950705835130556e-18
67500000	0.004086793505081131	-5.357614421966593e-22	-4.446405747667684e-19	2.1635875583045063e-12	1.603982208781984e-14	0.0018264129854716515	-2.571438000576103e-20	1.491538016422546e-14	2.777961560284006e-16	7.67915173181737e-15	1.950705835130556e-18
67600000	0.004086793505081131	-5.357614421966593e-22	-4.446405747667684e-19	2.1635875583045063e-12	1.603982208781984e-14	0.0018264129854716515	-2.570937861790448e-20	1.491538016422546e-14	2.777961560284006e-16	7.67915173181737e-15	1.950705835130556e-18
67700000	0.004086793505081131	-5.357614421966593e-22	-4.446405747667684e-19	2.1635875583045063e-12	1.603982208781984e-14	0.0018264129854716515	-2.5704377230047932e-20	1.491538016422546e-14	2.777961560284006e-16	7.67915173181737e-15	1.950705835130556e-18
67800000	0.004086793505081131	-5.357614421966593e-22	-4.446405747667684e-19	2.1635875583045063e-12	1.603982208781984e-14	0.0018264129854716515	-2.5699375842191383e-20	1.491538016422546e-14	2.777961560284006e-16	7.67915173181737e-15	1.950705835130556e-18
67900000	0.004086793505081131	-5.357614421966593e-22	-4.446405747667684e-19	2.1635875583045063e-12	1.603982208781984e-14	0.0018264129854716515	-2.569437445433483e-20	1.491538016422546e-14	2.777961560284006e-16	7.67915173181737e-15	1.950705835130556e-18
68000000	0.004086793505081131	-5.357614421966593e-22	-4.446405747667684e-19	2.1635875583045063e-12	1.603982208781984e-14	0.0018264129854716515	-2.568937306647828e-20	1.491538016422546e-14	2.777961560284006e-16	7.67915173181737e-15	1.950705835130556e-18
68100000	0.004086793505081131	-5.357614421966593e-22	-4.446405747667684e-19	2.1635875583045063e-12	1.603982208781984e-14	0.0018264129854716515	-2.5684371678621732e-20	1.491538016422546e-14	2.777961560284006e-16	7.67915173181737e-15	1.950705835130556e-18
68200000	0.004086793505081131	-5.357614421966593e-22	-4.446405747667684e-19	2.1635875583045063e-12	1.603982208781984e-14	0.0018264129854716515	-2.5679370290765183e-20	1.491538016422546e-14	2.777961560284006e-16	7.67915173181737e-15	1.950705835130556e-18
68300000	0.004086793505081131	-5.357614421966593e-22	-4.446405747667684e-19	2.1635875583045063e-12	1.603982208781984e-14	0.0018264129854716515	-2.5674368902908633e-20	1.491538016422546e-14	2.777961560284006e-16	7.67915173181737e-15	1.950705835130556e-18
68400000	0.004086793505081131	-5.357614421966593e-22	-4.446405747667684e-19	2.1635875583045063e-12	1.603982208781984e-14	0.0018264129854716515	-2.566936751505208e-20	1.491538016422546e-14	2.777961560284006e-16	7.67915173181737e-15	1.950705835130556e-18
68500000	0.004086793505081131	-5.357614421966593e-22	-4.446405747667684e-19	2.1635875583045063e-12	1.603982208781984e-14	0.0018264129854716515	-2.5664366127195532e-20	1.491538016422546e-14	2.777961560284006e-16	7.67915173181737e-15	1.950705835130556e-18
68600000	0.004086793505081131	-5.357614421966593e-22	-4.446405747667684e-19	2.1635875583045063e-12	1.603982208781984e-14	0.0018264129854716515	-2.5659364739338982e-20	1.491538016422546e-14	2.777961560284006e-16	7.67915173181737e-15	1.950705835130556e-18
68700000	0.004086793505081131	-5.357614421966593e-22	-4.446405747667684e-19	2.1635875583045063e-12	1.603982208781984e-14	0.0018264129854716515	-2.5654363351482433e-20	1.491538016422546e-14	2.777961560284006e-16	7.67915173181737e-15	1.950705835130556e-18
68800000	0.004086793505081131	-5.357614421966593e-22	-4.446405747667684e-19	2.1635875583045063e-12	1.603982208781984e-14	0.0018264129854716515	-2.5649361963625884e-20	1.491538016422546e-14	2.777961560284006e-16	7.67915173181737e-15	1.950705835130556e-18
68900000	0.004086793505081131	-5.357614421966593e-22	-4.446405747667684e-19	2.1635875583045063e-12	1.603982208781984e-14	0.0018264129854716515	-2.5644360575769332e-20	1.491538016422546e-14	2.777961560284006e-16	7.67915173181737e-15	1.950705835130556e-18
69000000	0.004086793505081131	-5.357614421966593e-22	-4.446405747667684e-19	2.1635875583045063e-12	1.603982208781984e-14	0.0018264129854716515	-2.5639359187912782e-20	1.491538016422546e-14	2.777961560284006e-16	7.67915173181737e-15	1.950705835130556e-18
69100000	0.004086793505081131	-5.357614421966593e-22	-4.446405747667684e-19	2.1635875583045063e-12	1.603982208781984e-14	0.0018264129854716515	-2.5634357800056233e-20	1.491538016422546e-14	2.777961560284006e-16	7.67915173181737e-15	1.950705835130556e-18
69200000	0.004086793505081131	-5.357614421966593e-22	-4.446405747667684e-19	2.1635875583045063e-12	1.603982208781984e-14	0.0018264129854716515	-2.5629356412199684e-20	1.491538016422546e-14	2.777961560284006e-16	7.67915173181737e-15	1.950705835130556e-18
69300000	0.004086793505081131	-5.357614421966593e-22	-4.446405747667684e-19	2.1635875583045063e-12	1.603982208781984e-14	0.0018264129854716515	-2.5624355024343132e-20	1.491538016422546e-14	2.777961560284006e-16	7.67915173181737e-15	1.950705835130556e-18
69400000	0.004086793505081131	-5.357614421966593e-22	-4.446405747667684e-19	2.1635875583045063e-12	1.603982208781984e-14	0.0018264129854716515	-2.5619353636486582e-20	1.491538016422546e-14	2.777961560284006e-16	7.67915173181737e-15	1.950705835130556e-18
69500000	0.004086793505081131	-5.357614421966593e-22	-4.446405747667684e-19	2.1635875583045063e-12	1.603982208781984e-14	0.0018264129854716515	-2.5614352248630033e-20	1.491538016422546e-14	2.777961560284006e-16	7.67915173181737e-15	1.950705835130556e-18
69600000	0.004086793505081131	-5.357614421966593e-22	-4.446405747667684e-19	2.1635875583045063e-12	1.603982208781984e-14	0.0018264129854716515	-2.5609350860773484e-20	1.491538016422546e-14	2.777961560284006e-16	7.67915173181737e-15	1.950705835130556e-18
69700000	0.004086793505081131	-5.357614421966593e-22	-4.446405747667684e-19	2.1635875583045063e-12	1.603982208781984e-14	0.0018264129854716515	-2.5604349472916935e-20	1.491538016422546e-14	2.777961560284006e-16	7.67915173181737e-15	1.950705835130556e-18
69800000	0.004086793505081131	-5.357614421966593e-22	-4.446405747667684e-19	2.1635875583045063e-12	1.603982208781984e-14	0.0018264129854716515	-2.5599348085060382e-20	1.491538016422546e-14	2.777961560284006e-16	7.67915173181737e-15	1.950705835130556e-18
69900000	0.004086793505081131	-5.357614421966593e-22	-4.446405747667684e-19	2.1635875583045063e-12	1.603982208781984e-14	0.0018264129854716515	-2.5594346697203833e-20	1.491538016422546e-14	2.777961560284006e-16	7.67915173181737e-15	1.950705835130556e-18
70000000	0.004086793505081131	-5.357614421966593e-22	-4.446405747667684e-19	2.1635875583045063e-12	1.603982208781984e-14	0.0018264129854716515	-2.5589345309347284e-20	1.491538016422546e-14	2.777961560284006e-16	7.67915173181737e-15	1.950705835130556e-18
70100000	0.004086793505081131	-5.357614421966593e-22	-4.446405747667684e-19	2.1635875583045063e-12	1.603982208781984e-14	0.0018264129854716515	-2.5584343921490734e-20	1.491538016422546e-14	2.777961560284006e-16	7.67915173181737e-15	1.950705835130556e-18
70200000	0.004086793505081131	-5.357614421966593e-22	-4.446405747667684e-19	2.1635875583045063e-12	1.603982208781984e-14	0.0018264129854716515	-2.5579342533634185e-20	1.491538016422546e-14	2.777961560284006e-16	7.67915173181737e-15	1.950705835130556e-18
70300000	0.004086793505081131	-5.357614421966593e-22	-4.446405747667684e-19	2.1635875583045063e-12	1.603982208781984e-14	0.0018264129854716515	-2.5574341145777633e-20	1.491538016422546e-14	2.777961560284006e-16	7.67915173181737e-15	1.950705835130556e-18
70400000	0.004086793505081131	-5.357614421966593e-22	-4.446405747667684e-19	2.1635875583045063e-12	1.603982208781984e-14	0.0018264129854716515	-2.5569339757921084e-20	1.491538016422546e-14	2.777961560284006e-16	7.67915173181737e-15	1.950705835130556e-18
70500000	0.004086793505081131	-5.357614421966593e-22	-4.446405747667684e-19	2.1635875583045063e-12	1.603982208781984e-14	0.0018264129854716515	-2.5564338370064534e-20	1.491538016422546e-14	2.777961560284006e-16	7.67915173181737e-15	1.950705835130556e-18
70600000	0.004086793505081131	-5.357614421966593e-22	-4.446405747667684e-19	2.1635875583045063e-12	1.603982208781984e-14	0.0018264129854716515	-2.5559336982207985e-20	1.491538016422546e-14	2.777961560284006e-16	7.67915173181737e-15	1.950705835130556e-18
70700000	0.004086793505081131	-5.357614421966593e-22	-4.446405747667684e-19	2.1635875583045063e-12	1.603982208781984e-14	0.0018264129854716515	-2.5554335594351436e-20	1.491538016422546e-14	2.777961560284006e-16	7.67915173181737e-15	1.950705835130556e-18
70800000	0.004086793505081131	-5.357614421966593e-22	-4.446405747667684e-19	2.1635875583045063e-12	1.603982208781984e-14	0.0018264129854716515	-2.5549334206494884e-20	1.491538016422546e-14	2.777961560284006e-16	7.67915173181737e-15	1.950705835130556e-18
70900000	0.004086793505081131	-5.357614421966593e-22	-4.446405747667684e-19	2.1635875583045063e-12	1.603982208781984e-14	0.0018264129854716515	-2.5544332818638334e-20	1.491538016422546e-14	2.777961560284006e-16	7.67915173181737e-15	1.950705835130556e-18
71000000	0.004086793505081131	-5.357614421966593e-22	-4.446405747667684e-19	2.1635875583045063e-12	1.603982208781984e-14	0.0018264129854716515	-2.5539331430781785e-20	1.491538016422546e-14	2.777961560284006e-16	7.67915173181737e-15	1.950705835130556e-18
71100000	0.004086793505081131	-5.357614421966593e-22	-4.446405747667684e-19	2.1635875583045063e-12	1.603982208781984e-14	0.0018264129854716515	-2.5534330042925236e-20	1.491538016422546e-14	2.777961560284006e-16	7.67915173181737e-15	1.950705835130556e-18
71200000	0.004086793505081131	-5.357614421966593e-22	-4.446405747667684e-19	2.1635875583045063e-12	1.603982208781984e-14	0.0018264129854716515	-2.5529328655068683e-20	1.491538016422546e-14	2.777961560284006e-16	7.67915173181737e-15	1.950705835130556e-18
71300000	0.004086793505081131	-5.357614421966593e-22	-4.446405747667684e-19	2.1635875583045063e-12	1.603982208781984e-14	0.0018264129854716515	-2.5524327267212134e-20	1.491538016422546e-14	2.777961560284006e-16	7.67915173181737e-15	1.950705835130556e-18
71400000	0.004086793505081131	-5.357614421966593e-22	-4.446405747667684e-19	2.1635875583045063e-12	1.603982208781984e-14	0.0018264129854716515	-2.5519325879355585e-20	1.491538016422546e-14	2.777961560284006e-16	7.67915173181737e-15	1.950705835130556e-18
71500000	0.004086793505081131	-5.357614421966593e-22	-4.446405747667684e-19	2.1635875583045063e-12	1.603982208781984e-14	0.0018264129854716515	-2.5514324491499036e-20	1.491538016422546e-14	2.777961560284006e-16	7.67915173181737e-15	1.950705835130556e-18
71600000	0.004086793505081131	-5.357614421966593e-22	-4.446405747667684e-19	2.1635875583045063e-12	1.603982208781984e-14	0.0018264129854716515	-2.5509323103642486e-20	1.491538016422546e-14	2.777961560284006e-16	7.67915173181737e-15	1.950705835130556e-18
71700000	0.004086793505081131	-5.357614421966593e-22	-4.446405747667684e-19	2.1635875583045063e-12	1.603982208781984e-14	0.0018264129854716515	-2.5504321715785934e-20	1.491538016422546e-14	2.777961560284006e-16	7.67915173181737e-15	1.950705835130556e-18
71800000	0.004086793505081131	-5.357614421966593e-22	-4.446405747667684e-19	2.1635875583045063e-12	1.603982208781984e-14	0.0018264129854716515	-2.5499320327929385e-20	1.491538016422546e-14	2.777961560284006e-16	7.67915173181737e-15	1.950705835130556e-18
71900000	0.004086793505081131	-5.357614421966593e-22	-4.446405747667684e-19	2.1635875583045063e-12	1.603982208781984e-14	0.0018264129854716515	-2.5494318940072836e-20	1.491538016422546e-14	2.777961560284006e-16	7.67915173181737e-15	1.950705835130556e-18
72000000	0.004086793505081131	-5.357614421966593e-22	-4.446405747667684e-19	2.1635875583045063e-12	1.603982208781984e-14	0.0018264129854716515	-2.5489317552216286e-20	1.491538016422546e-14	2.777961560284006e-16	7.67915173181737e-15	1.950705835130556e-18
72100000	0.004086793505081131	-5.357614421966593e-22	-4.446405747667684e-19	2.1635875583045063e-12	1.603982208781984e-14	0.0018264129854716515	-2.5484316164359737e-20	1.491538016422546e-14	2.777961560284006e-16	7.67915173181737e-15	1.950705835130556e-18
72200000	0.004086793505081131	-5.357614421966593e-22	-4.446405747667684e-19	2.1635875583045063e-12	1.603982208781984e-14	0.0018264129854716515	-2.5479314776503185e-20	1.491538016422546e-14	2.777961560284006e-16	7.67915173181737e-15	1.950705835130556e-18
72300000	0.004086793505081131	-5.357614421966593e-22	-4.446405747667684e-19	2.1635875583045063e-12	1.603982208781984e-14	0.0018264129854716515	-2.5474313388646636e-20	1.491538016422546e-14	2.777961560284006e-16	7.67915173181737e-15	1.950705835130556e-18
72400000	0.004086793505081131	-5.357614421966593e-22	-4.446405747667684e-19	2.1635875583045063e-12	1.603982208781984e-14	0.0018264129854716515	-2.5469312000790086e-20	1.491538016422546e-14	2.777961560284006e-16	7.67915173181737e-15	1.950705835130556e-18
72500000	0.004086793505081131	-5.357614421966593e-22	-4.446405747667684e-19	2.1635875583045063e-12	1.603982208781984e-14	0.0018264129854716515	-2.5464310612933537e-20	1.491538016422546e-14	2.777961560284006e-16	7.67915173181737e-15	1.950705835130556e-18
72600000	0.004086793505081131	-5.357614421966593e-22	-4.446405747667684e-19	2.1635875583045063e-12	1.603982208781984e-14	0.0018264129854716515	-2.5459309225076988e-20	1.491538016422546e-14	2.777961560284006e-16	7.67915173181737e-15	1.950705835130556e-18
72700000	0.004086793505081131	-5.357614421966593e-22	-4.446405747667684e-19	2.1635875583045063e-12	1.603982208781984e-14	0.0018264129854716515	-2.5454307837220435e-20	1.491538016422546e-14	2.777961560284006e-16	7.67915173181737e-15	1.950705835130556e-18
72800000	0.004086793505081131	-5.357614421966593e-22	-4.446405747667684e-19	2.1635875583045063e-12	1.603982208781984e-14	0.0018264129854716515	-2.5449306449363886e-20	1.491538016422546e-14	2.777961560284006e-16	7.67915173181737e-15	1.950705835130556e-18
72900000	0.004086793505081131	-5.357614421966593e-22	-4.446405747667684e-19	2.1635875583045063e-12	1.603982208781984e-14	0.0018264129854716515	-2.5444305061507337e-20	1.491538016422546e-14	2.777961560284006e-16	7.67915173181737e-15	1.950705835130556e-18
73000000	0.004086793505081131	-5.357614421966593e-22	-4.446405747667684e-19	2.1635875583045063e-12	1.603982208781984e-14	0.0018264129854716515	-2.5439303673650788e-20	1.491538016422546e-14	2.777961560284006e-16	7.67915173181737e-15	1.950705835130556e-18
73100000	0.004086793505081131	-5.357614421966593e-22	-4.446405747667684e-19	2.1635875583045063e-12	1.603982208781984e-14	0.0018264129854716515	-2.5434302285794235e-20	1.491538016422546e-14	2.777961560284006e-16	7.67915173181737e-15	1.950705835130556e-18
73200000	0.004086793505081131	-5.357614421966593e-22	-4.446405747667684e-19	2.1635875583045063e-12	1.603982208781984e-14	0.0018264129854716515	-2.5429300897937686e-20	1.491538016422546e-14	2.777961560284006e-16	7.67915173181737e-15	1.950705835130556e-18
73300000	0.004086793505081131	-5.357614421966593e-22	-4.446405747667684e-19	2.1635875583045063e-12	1.603982208781984e-14	0.0018264129854716515	-2.5424299510081137e-20	1.491538016422546e-14	2.777961560284006e-16	7.67915173181737e-15	1.950705835130556e-18
73400000	0.004086793505081131	-5.357614421966593e-22	-4.446405747667684e-19	2.1635875583045063e-12	1.603982208781984e-14	0.0018264129854716515	-2.5419298122224588e-20	1.491538016422546e-14	2.777961560284006e-16	7.67915173181737e-15	1.950705835130556e-18
73500000	0.004086793505081131	-5.357614421966593e-22	-4.446405747667684e-19	2.1635875583045063e-12	1.603982208781984e-14	0.0018264129854716515	-2.5414296734368038e-20	1.491538016422546e-14	2.777961560284006e-16	7.67915173181737e-15	1.950705835130556e-18
73600000	0.004086793505081131	-5.357614421966593e-22	-4.446405747667684e-19	2.1635875583045063e-12	1.603982208781984e-14	0.0018264129854716515	-2.5409295346511486e-20	1.491538016422546e-14	2.777961560284006e-16	7.67915173181737e-15	1.950705835130556e-18
73700000	0.004086793505081131	-5.357614421966593e-22	-4.446405747667684e-19	2.1635875583045063e-12	1.603982208781984e-14	0.0018264129854716515	-2.5404293958654937e-20	1.491538016422546e-14	2.777961560284006e-16	7.67915173181737e-15	1.950705835130556e-18
73800000	0.004086793505081131	-5.357614421966593e-22	-4.446405747667684e-19	2.1635875583045063e-12	1.603982208781984e-14	0.0018264129854716515	-2.5399292570798387e-20	1.491538016422546e-14	2.777961560284006e-16	7.67915173181737e-15	1.950705835130556e-18
73900000	0.004086793505081131	-5.357614421966593e-22	-4.446405747667684e-19	2.1635875583045063e-12	1.603982208781984e-14	0.0018264129854716515	-2.5394291182941838e-20	1.491538016422546e-14	2.777961560284006e-16	7.67915173181737e-15	1.950705835130556e-18
74000000	0.004086793505081131	-5.357614421966593e-22	-4.446405747667684e-19	2.1635875583045063e-12	1.603982208781984e-14	0.0018264129854716515	-2.538928979508529e-20	1.491538016422546e-14	2.777961560284006e-16	7.67915173181737e-15	1.950705835130556e-18
74100000	0.004086793505081131	-5.357614421966593e-22	-4.446405747667684e-19	2.1635875583045063e-12	1.603982208781984e-14	0.0018264129854716515	-2.5384288407228737e-20	1.491538016422546e-14	2.777961560284006e-16	7.67915173181737e-15	1.950705835130556e-18
74200000	0.004086793505081131	-5.357614421966593e-22	-4.446405747667684e-19	2.1635875583045063e-12	1.603982208781984e-14	0.0018264129854716515	-2.5379287019372187e-20	1.491538016422546e-14	2.777961560284006e-16	7.67915173181737e-15	1.950705835130556e-18
74300000	0.004086793505081131	-5.357614421966593e-22	-4.446405747667684e-19	2.1635875583045063e-12	1.603982208781984e-14	0.0018264129854716515	-2.5374285631515638e-20	1.491538016422546e-14	2.777961560284006e-16	7.67915173181737e-15	1.950705835130556e-18
74400000	0.004086793505081131	-5.357614421966593e-22	-4.446405747667684e-19	2.1635875583045063e-12	1.603982208781984e-14	0.0018264129854716515	-2.536928424365909e-20	1.491538016422546e-14	2.777961560284006e-16	7.67915173181737e-15	1.950705835130556e-18
74500000	0.004086793505081131	-5.357614421966593e-22	-4.446405747667684e-19	2.1635875583045063e-12	1.603982208781984e-14	0.0018264129854716515	-2.536428285580254e-20	1.491538016422546e-14	2.777961560284006e-16	7.67915173181737e-15	1.950705835130556e-18
74600000	0.004086793505081131	-5.357614421966593e-22	-4.446405747667684e-19	2.1635875583045063e-12	1.603982208781984e-14	0.0018264129854716515	-2.5359281467945987e-20	1.491538016422546e-14	2.777961560284006e-16	7.67915173181737e-15	1.950705835130556e-18
74700000	0.004086793505081131	-5.357614421966593e-22	-4.446405747667684e-19	2.1635875583045063e-12	1.603982208781984e-14	0.0018264129854716515	-2.5354280080089438e-20	1.491538016422546e-14	2.777961560284006e-16	7.67915173181737e-15	1.950705835130556e-18
74800000	0.004086793505081131	-5.357614421966593e-22	-4.446405747667684e-19	2.1635875583045063e-12	1.603982208781984e-14	0.0018264129854716515	-2.534927869223289e-20	1.491538016422546e-14	2.777961560284006e-16	7.67915173181737e-15	1.950705835130556e-18
74900000	0.004086793505081131	-5.357614421966593e-22	-4.446405747667684e-19	2.1635875583045063e-12	1.603982208781984e-14	0.0018264129854716515	-2.534427730437634e-20	1.491538016422546e-14	2.777961560284006e-16	7.67915173181737e-15	1.950705835130556e-18
75000000	0.004086793505081131	-5.357614421966593e-22	-4.446405747667684e-19	2.1635875583045063e-12	1.603982208781984e-14	0.0018264129854716515	-2.5339275916519787e-20	1.491538016422546e-14	2.777961560284006e-16	7.67915173181737e-15	1.950705835130556e-18
75100000	0.004086793505081131	-5.357614421966593e-22	-4.446405747667684e-19	2.1635875583045063e-12	1.603982208781984e-14	0.0018264129854716515	-2.5334274528663238e-20	1.491538016422546e-14	2.777961560284006e-16	7.67915173181737e-15	1.950705835130556e-18
75200000	0.004086793505081131	-5.357614421966593e-22	-4.446405747667684e-19	2.1635875583045063e-12	1.603982208781984e-14	0.0018264129854716515	-2.532927314080669e-20	1.491538016422546e-14	2.777961560284006e-16	7.67915173181737e-15	1.950705835130556e-18
75300000	0.004086793505081131	-5.357614421966593e-22	-4.446405747667684e-19	2.1635875583045063e-12	1.603982208781984e-14	0.0018264129854716515	-2.532427175295014e-20	1.491538016422546e-14	2.777961560284006e-16	7.67915173181737e-15	1.950705835130556e-18
75400000	0.004086793505081131	-5.357614421966593e-22	-4.446405747667684e-19	2.1635875583045063e-12	1.603982208781984e-14	0.0018264129854716515	-2.531927036509359e-20	1.491538016422546e-14	2.777961560284006e-16	7.67915173181737e-15	1.950705835130556e-18
75500000	0.004086793505081131	-5.357614421966593e-22	-4.446405747667684e-19	2.1635875583045063e-12	1.603982208781984e-14	0.0018264129854716515	-2.5314268977237038e-20	1.491538016422546e-14	2.777961560284006e-16	7.67915173181737e-15	1.950705835130556e-18
75600000	0.004086793505081131	-5.357614421966593e-22	-4.446405747667684e-19	2.1635875583045063e-12	1.603982208781984e-14	0.0018264129854716515	-2.530926758938049e-20	1.491538016422546e-14	2.777961560284006e-16	7.67915173181737e-15	1.950705835130556e-18
75700000	0.004086793505081131	-5.357614421966593e-22	-4.446405747667684e-19	2.1635875583045063e-12	1.603982208781984e-14	0.0018264129854716515	-2.530426620152394e-20	1.491538016422546e-14	2.777961560284006e-16	7.67915173181737e-15	1.950705835130556e-18
75800000	0.004086793505081131	-5.357614421966593e-22	-4.446405747667684e-19	2.1635875583045063e-12	1.603982208781984e-14	0.0018264129854716515	-2.529926481366739e-20	1.491538016422546e-14	2.777961560284006e-16	7.67915173181737e-15	1.950705835130556e-18
75900000	0.004086793505081131	-5.357614421966593e-22	-4.446405747667684e-19	2.1635875583045063e-12	1.603982208781984e-14	0.0018264129854716515	-2.529426342581084e-20	1.491538016422546e-14	2.777961560284006e-16	7.67915173181737e-15	1.950705835130556e-18
76000000	0.004086793505081131	-5.357614421966593e-22	-4.446405747667684e-19	2.1635875583045063e-12	1.603982208781984e-14	0.0018264129854716515	-2.528926203795429e-20	1.491538016422546e-14	2.777961560284006e-16	7.67915173181737e-15	1.950705835130556e-18
76100000	0.004086793505081131	-5.357614421966593e-22	-4.446405747667684e-19	2.1635875583045063e-12	1.603982208781984e-14	0.0018264129854716515	-2.528426065009774e-20	1.491538016422546e-14	2.777961560284006e-16	7.67915173181737e-15	1.950705835130556e-18
76200000	0.004086793505081131	-5.357614421966593e-22	-4.446405747667684e-19	2.1635875583045063e-12	1.603982208781984e-14	0.0018264129854716515	-2.527925926224119e-20	1.491538016422546e-14	2.777961560284006e-16	7.67915173181737e-15	1.950705835130556e-18
76300000	0.004086793505081131	-5.357614421966593e-22	-4.446405747667684e-19	2.1635875583045063e-12	1.603982208781984e-14	0.0018264129854716515	-2.527425787438464e-20	1.491538016422546e-14	2.777961560284006e-16	7.67915173181737e-15	1.950705835130556e-18
76400000	0.004086793505081131	-5.357614421966593e-22	-4.446405747667684e-19	2.1635875583045063e-12	1.603982208781984e-14	0.0018264129854716515	-2.526925648652809e-20	1.491538016422546e-14	2.777961560284006e-16	7.67915173181737e-15	1.950705835130556e-18
76500000	0.004086793505081131	-5.357614421966593e-22	-4.446405747667684e-19	2.1635875583045063e-12	1.603982208781984e-14	0.0018264129854716515	-2.526425509867154e-20	1.491538016422546e-14	2.777961560284006e-16	7.67915173181737e-15	1.950705835130556e-18
76600000	0.004086793505081131	-5.357614421966593e-22	-4.446405747667684e-19	2.1635875583045063e-12	1.603982208781984e-14	0.0018264129854716515	-2.525925371081499e-20	1.491538016422546e-14	2.777961560284006e-16	7.67915173181737e-15	1.950705835130556e-18
76700000	0.004086793505081131	-5.357614421966593e-22	-4.446405747667684e-19	2.1635875583045063e-12	1.603982208781984e-14	0.0018264129854716515	-2.525425232295844e-20	1.491538016422546e-14	2.777961560284006e-16	7.67915173181737e-15	1.950705835130556e-18
76800000	0.004086793505081131	-5.357614421966593e-22	-4.446405747667684e-19	2.1635875583045063e-12	1.603982208781984e-14	0.0018264129854716515	-2.524925093510189e-20	1.491538016422546e-14	2.777961560284006e-16	7.67915173181737e-15	1.950705835130556e-18
76900000	0.004086793505081131	-5.357614421966593e-22	-4.446405747667684e-19	2.1635875583045063e-12	1.603982208781984e-14	0.0018264129854716515	-2.524424954724534e-20	1.491538016422546e-14	2.777961560284006e-16	7.67915173181737e-15	1.950705835130556e-18
77000000	0.004086793505081131	-5.357614421966593e-22	-4.446405747667684e-19	2.1635875583045063e-12	1.603982208781984e-14	0.0018264129854716515	-2.523924815938879e-20	1.491538016422546e-14	2.777961560284006e-16	7.67915173181737e-15	1.950705835130556e-18
77100000	0.004086793505081131	-5.357614421966593e-22	-4.446405747667684e-19	2.1635875583045063e-12	1.603982208781984e-14	0.0018264129854716515	-2.523424677153224e-20	1.491538016422546e-14	2.777961560284006e-16	7.67915173181737e-15	1.950705835130556e-18
77200000	0.004086793505081131	-5.357614421966593e-22	-4.446405747667684e-19	2.1635875583045063e-12	1.603982208781984e-14	0.0018264129854716515	-2.522924538367569e-20	1.491538016422546e-14	2.777961560284006e-16	7.67915173181737e-15	1.950705835130556e-18
77300000	0.004086793505081131	-5.357614421966593e-22	-4.446405747667684e-19	2.1635875583045063e-12	1.603982208781984e-14	0.0018264129854716515	-2.5224243995819142e-20	1.491538016422546e-14	2.777961560284006e-16	7.67915173181737e-15	1.950705835130556e-18
77400000	0.004086793505081131	-5.357614421966593e-22	-4.446405747667684e-19	2.1635875583045063e-12	1.603982208781984e-14	0.0018264129854716515	-2.521924260796259e-20	1.491538016422546e-14	2.777961560284006e-16	7.67915173181737e-15	1.950705835130556e-18
77500000	0.004086793505081131	-5.357614421966593e-22	-4.446405747667684e-19	2.1635875583045063e-12	1.603982208781984e-14	0.0018264129854716515	-2.521424122010604e-20	1.491538016422546e-14	2.777961560284006e-16	7.67915173181737e-15	1.950705835130556e-18
77600000	0.004086793505081131	-5.357614421966593e-22	-4.446405747667684e-19	2.1635875583045063e-12	1.603982208781984e-14	0.0018264129854716515	-2.520923983224949e-20	1.491538016422546e-14	2.777961560284006e-16	7.67915173181737e-15	1.950705835130556e-18
77700000	0.004086793505081131	-5.357614421966593e-22	-4.446405747667684e-19	2.1635875583045063e-12	1.603982208781984e-14	0.0018264129854716515	-2.5204238444392942e-20	1.491538016422546e-14	2.777961560284006e-16	7.67915173181737e-15	1.950705835130556e-18
77800000	0.004086793505081131	-5.357614421966593e-22	-4.446405747667684e-19	2.1635875583045063e-12	1.603982208781984e-14	0.0018264129854716515	-2.5199237056536393e-20	1.491538016422546e-14	2.777961560284006e-16	7.67915173181737e-15	1.950705835130556e-18
77900000	0.004086793505081131	-5.357614421966593e-22	-4.446405747667684e-19	2.1635875583045063e-12	1.603982208781984e-14	0.0018264129854716515	-2.519423566867984e-20	1.491538016422546e-14	2.777961560284006e-16	7.67915173181737e-15	1.950705835130556e-18
78000000	0.004086793505081131	-5.357614421966593e-22	-4.446405747667684e-19	2.1635875583045063e-12	1.603982208781984e-14	0.0018264129854716515	-2.518923428082329e-20	1.491538016422546e-14	2.777961560284006e-16	7.67915173181737e-15	1.950705835130556e-18
78100000	0.004086793505081131	-5.357614421966593e-22	-4.446405747667684e-19	2.1635875583045063e-12	1.603982208781984e-14	0.0018264129854716515	-2.5184232892966742e-20	1.491538016422546e-14	2.777961560284006e-16	7.67915173181737e-15	1.950705835130556e-18
78200000	0.004086793505081131	-5.357614421966593e-22	-4.446405747667684e-19	2.1635875583045063e-12	1.603982208781984e-14	0.0018264129854716515	-2.5179231505110193e-20	1.491538016422546e-14	2.777961560284006e-16	7.67915173181737e-15	1.950705835130556e-18
78300000	0.004086793505081131	-5.357614421966593e-22	-4.446405747667684e-19	2.1635875583045063e-12	1.603982208781984e-14	0.0018264129854716515	-2.5174230117253643e-20	1.491538016422546e-14	2.777961560284006e-16	7.67915173181737e-15	1.950705835130556e-18
78400000	0.004086793505081131	-5.357614421966593e-22	-4.446405747667684e-19	2.1635875583045063e-12	1.603982208781984e-14	0.0018264129854716515	-2.516922872939709e-20	1.491538016422546e-14	2.777961560284006e-16	7.67915173181737e-15	1.950705835130556e-18
78500000	0.004086793505081131	-5.357614421966593e-22	-4.446405747667684e-19	2.1635875583045063e-12	1.603982208781984e-14	0.0018264129854716515	-2.5164227341540542e-20	1.491538016422546e-14	2.777961560284006e-16	7.67915173181737e-15	1.950705835130556e-18
78600000	0.004086793505081131	-5.357614421966593e-22	-4.446405747667684e-19	2.1635875583045063e-12	1.603982208781984e-14	0.0018264129854716515	-2.5159225953683992e-20	1.491538016422546e-14	2.777961560284006e-16	7.67915173181737e-15	1.950705835130556e-18
78700000	0.004086793505081131	-5.357614421966593e-22	-4.446405747667684e-19	2.1635875583045063e-12	1.603982208781984e-14	0.0018264129854716515	-2.5154224565827443e-20	1.491538016422546e-14	2.777961560284006e-16	7.67915173181737e-15	1.950705835130556e-18
78800000	0.004086793505081131	-5.357614421966593e-22	-4.446405747667684e-19	2.1635875583045063e-12	1.603982208781984e-14	0.0018264129854716515	-2.5149223177970894e-20	1.491538016422546e-14	2.777961560284006e-16	7.67915173181737e-15	1.950705835130556e-18
78900000	0.004086793505081131	-5.357614421966593e-22	-4.446405747667684e-19	2.1635875583045063e-12	1.603982208781984e-14	0.0018264129854716515	-2.5144221790114342e-20	1.491538016422546e-14	2.777961560284006e-16	7.67915173181737e-15	1.950705835130556e-18
79000000	0.004086793505081131	-5.357614421966593e-22	-4.446405747667684e-19	2.1635875583045063e-12	1.603982208781984e-14	0.0018264129854716515	-2.5139220402257792e-20	1.491538016422546e-14	2.777961560284006e-16	7.67915173181737e-15	1.950705835130556e-18
79100000	0.004086793505081131	-5.357614421966593e-22	-4.446405747667684e-19	2.1635875583045063e-12	1.603982208781984e-14	0.0018264129854716515	-2.5134219014401243e-20	1.491538016422546e-14	2.777961560284006e-16	7.67915173181737e-15	1.950705835130556e-18
79200000	0.004086793505081131	-5.357614421966593e-22	-4.446405747667684e-19	2.1635875583045063e-12	1.603982208781984e-14	0.0018264129854716515	-2.5129217626544694e-20	1.491538016422546e-14	2.777961560284006e-16	7.67915173181737e-15	1.950705835130556e-18
79300000	0.004086793505081131	-5.357614421966593e-22	-4.446405747667684e-19	2.1635875583045063e-12	1.603982208781984e-14	0.0018264129854716515	-2.5124216238688142e-20	1.491538016422546e-14	2.777961560284006e-16	7.67915173181737e-15	1.950705835130556e-18
79400000	0.004086793505081131	-5.357614421966593e-22	-4.446405747667684e-19	2.1635875583045063e-12	1.603982208781984e-14	0.0018264129854716515	-2.5119214850831592e-20	1.491538016422546e-14	2.777961560284006e-16	7.67915173181737e-15	1.950705835130556e-18
79500000	0.004086793505081131	-5.357614421966593e-22	-4.446405747667684e-19	2.1635875583045063e-12	1.603982208781984e-14	0.0018264129854716515	-2.5114213462975043e-20	1.491538016422546e-14	2.777961560284006e-16	7.67915173181737e-15	1.950705835130556e-18
79600000	0.004086793505081131	-5.357614421966593e-22	-4.446405747667684e-19	2.1635875583045063e-12	1.603982208781984e-14	0.0018264129854716515	-2.5109212075118494e-20	1.491538016422546e-14	2.777961560284006e-16	7.67915173181737e-15	1.950705835130556e-18
79700000	0.004086793505081131	-5.357614421966593e-22	-4.446405747667684e-19	2.1635875583045063e-12	1.603982208781984e-14	0.0018264129854716515	-2.5104210687261945e-20	1.491538016422546e-14	2.777961560284006e-16	7.67915173181737e-15	1.950705835130556e-18
79800000	0.004086793505081131	-5.357614421966593e-22	-4.446405747667684e-19	2.1635875583045063e-12	1.603982208781984e-14	0.0018264129854716515	-2.5099209299405392e-20	1.491538016422546e-14	2.777961560284006e-16	7.67915173181737e-15	1.950705835130556e-18
79900000	0.004086793505081131	-5.357614421966593e-22	-4.446405747667684e-19	2.1635875583045063e-12	1.603982208781984e-14	0.0018264129854716515	-2.5094207911548843e-20	1.491538016422546e-14	2.777961560284006e-16	7.67915173181737e-15	1.950705835130556e-18
80000000	0.004086793505081131	-5.357614421966593e-22	-4.446405747667684e-19	2.1635875583045063e-12	1.603982208781984e-14	0.0018264129854716515	-2.5089206523692294e-20	1.491538016422546e-14	2.777961560284006e-16	7.67915173181737e-15	1.950705835130556e-18
80100000	0.004086793505081131	-5.357614421966593e-22	-4.446405747667684e-19	2.1635875583045063e-12	1.603982208781984e-14	0.0018264129854716515	-2.5084205135835744e-20	1.491538016422546e-14	2.777961560284006e-16	7.67915173181737e-15	1.950705835130556e-18
80200000	0.004086793505081131	-5.357614421966593e-22	-4.446405747667684e-19	2.1635875583045063e-12	1.603982208781984e-14	0.0018264129854716515	-2.5079203747979195e-20	1.491538016422546e-14	2.777961560284006e-16	7.67915173181737e-15	1.950705835130556e-18
80300000	0.004086793505081131	-5.357614421966593e-22	-4.446405747667684e-19	2.1635875583045063e-12	1.603982208781984e-14	0.0018264129854716515	-2.5074202360122643e-20	1.491538016422546e-14	2.777961560284006e-16	7.67915173181737e-15	1.950705835130556e-18
80400000	0.004086793505081131	-5.357614421966593e-22	-4.446405747667684e-19	2.1635875583045063e-12	1.603982208781984e-14	0.0018264129854716515	-2.5069200972266094e-20	1.491538016422546e-14	2.777961560284006e-16	7.67915173181737e-15	1.950705835130556e-18
80500000	0.004086793505081131	-5.357614421966593e-22	-4.446405747667684e-19	2.1635875583045063e-12	1.603982208781984e-14	0.0018264129854716515	-2.5064199584409544e-20	1.491538016422546e-14	2.777961560284006e-16	7.67915173181737e-15	1.950705835130556e-18
80600000	0.004086793505081131	-5.357614421966593e-22	-4.446405747667684e-19	2.1635875583045063e-12	1.603982208781984e-14	0.0018264129854716515	-2.5059198196552995e-20	1.491538016422546e-14	2.777961560284006e-16	7.67915173181737e-15	1.950705835130556e-18
80700000	0.004086793505081131	-5.357614421966593e-22	-4.446405747667684e-19	2.1635875583045063e-12	1.603982208781984e-14	0.0018264129854716515	-2.5054196808696446e-20	1.491538016422546e-14	2.777961560284006e-16	7.67915173181737e-15	1.950705835130556e-18
80800000	0.004086793505081131	-5.357614421966593e-22	-4.446405747667684e-19	2.1635875583045063e-12	1.603982208781984e-14	0.0018264129854716515	-2.5049195420839894e-20	1.491538016422546e-14	2.777961560284006e-16	7.67915173181737e-15	1.950705835130556e-18
80900000	0.004086793505081131	-5.357614421966593e-22	-4.446405747667684e-19	2.1635875583045063e-12	1.603982208781984e-14	0.0018264129854716515	-2.5044194032983344e-20	1.491538016422546e-14	2.777961560284006e-16	7.67915173181737e-15	1.950705835130556e-18
81000000	0.004086793505081131	-5.357614421966593e-22	-4.446405747667684e-19	2.1635875583045063e-12	1.603982208781984e-14	0.0018264129854716515	-2.5039192645126795e-20	1.491538016422546e-14	2.777961560284006e-16	7.67915173181737e-15	1.950705835130556e-18
81100000	0.004086793505081131	-5.357614421966593e-22	-4.446405747667684e-19	2.1635875583045063e-12	1.603982208781984e-14	0.0018264129854716515	-2.5034191257270246e-20	1.491538016422546e-14	2.777961560284006e-16	7.67915173181737e-15	1.950705835130556e-18
81200000	0.004086793505081131	-5.357614421966593e-22	-4.446405747667684e-19	2.1635875583045063e-12	1.603982208781984e-14	0.0018264129854716515	-2.5029189869413693e-20	1.491538016422546e-14	2.777961560284006e-16	7.67915173181737e-15	1.950705835130556e-18
81300000	0.004086793505081131	-5.357614421966593e-22	-4.446405747667684e-19	2.1635875583045063e-12	1.603982208781984e-14	0.0018264129854716515	-2.5024188481557144e-20	1.491538016422546e-14	2.777961560284006e-16	7.67915173181737e-15	1.950705835130556e-18
81400000	0.004086793505081131	-5.357614421966593e-22	-4.446405747667684e-19	2.1635875583045063e-12	1.603982208781984e-14	0.0018264129854716515	-2.5019187093700595e-20	1.491538016422546e-14	2.777961560284006e-16	7.67915173181737e-15	1.950705835130556e-18
81500000	0.004086793505081131	-5.357614421966593e-22	-4.446405747667684e-19	2.1635875583045063e-12	1.603982208781984e-14	0.0018264129854716515	-2.5014185705844046e-20	1.491538016422546e-14	2.777961560284006e-16	7.67915173181737e-15	1.950705835130556e-18
81600000	0.004086793505081131	-5.357614421966593e-22	-4.446405747667684e-19	2.1635875583045063e-12	1.603982208781984e-14	0.0018264129854716515	-2.5009184317987496e-20	1.491538016422546e-14	2.777961560284006e-16	7.67915173181737e-15	1.950705835130556e-18
81700000	0.004086793505081131	-5.357614421966593e-22	-4.446405747667684e-19	2.1635875583045063e-12	1.603982208781984e-14	0.0018264129854716515	-2.5004182930130944e-20	1.491538016422546e-14	2.777961560284006e-16	7.67915173181737e-15	1.950705835130556e-18
81800000	0.004086793505081131	-5.357614421966593e-22	-4.446405747667684e-19	2.1635875583045063e-12	1.603982208781984e-14	0.0018264129854716515	-2.4999181542274395e-20	1.491538016422546e-14	2.777961560284006e-16	7.67915173181737e-15	1.950705835130556e-18
81900000	0.004086793505081131	-5.357614421966593e-22	-4.446405747667684e-19	2.1635875583045063e-12	1.603982208781984e-14	0.0018264129854716515	-2.4994180154417846e-20	1.491538016422546e-14	2.777961560284006e-16	7.67915173181737e-15	1.950705835130556e-18
82000000	0.004086793505081131	-5.357614421966593e-22	-4.446405747667684e-19	2.1635875583045063e-12	1.603982208781984e-14	0.0018264129854716515	-2.4989178766561296e-20	1.491538016422546e-14	2.777961560284006e-16	7.67915173181737e-15	1.950705835130556e-18
82100000	0.004086793505081131	-5.357614421966593e-22	-4.446405747667684e-19	2.1635875583045063e-12	1.603982208781984e-14	0.0018264129854716515	-2.4984177378704747e-20	1.491538016422546e-14	2.777961560284006e-16	7.67915173181737e-15	1.950705835130556e-18
82200000	0.004086793505081131	-5.357614421966593e-22	-4.446405747667684e-19	2.1635875583045063e-12	1.603982208781984e-14	0.0018264129854716515	-2.4979175990848195e-20	1.491538016422546e-14	2.777961560284006e-16	7.67915173181737e-15	1.950705835130556e-18
82300000	0.004086793505081131	-5.357614421966593e-22	-4.446405747667684e-19	2.1635875583045063e-12	1.603982208781984e-14	0.0018264129854716515	-2.4974174602991645e-20	1.491538016422546e-14	2.777961560284006e-16	7.67915173181737e-15	1.950705835130556e-18
82400000	0.004086793505081131	-5.357614421966593e-22	-4.446405747667684e-19	2.1635875583045063e-12	1.603982208781984e-14	0.0018264129854716515	-2.4969173215135096e-20	1.491538016422546e-14	2.777961560284006e-16	7.67915173181737e-15	1.950705835130556e-18
82500000	0.004086793505081131	-5.357614421966593e-22	-4.446405747667684e-19	2.1635875583045063e-12	1.603982208781984e-14	0.0018264129854716515	-2.4964171827278547e-20	1.491538016422546e-14	2.777961560284006e-16	7.67915173181737e-15	1.950705835130556e-18
82600000	0.004086793505081131	-5.357614421966593e-22	-4.446405747667684e-19	2.1635875583045063e-12	1.603982208781984e-14	0.0018264129854716515	-2.4959170439421998e-20	1.491538016422546e-14	2.777961560284006e-16	7.67915173181737e-15	1.950705835130556e-18
82700000	0.004086793505081131	-5.357614421966593e-22	-4.446405747667684e-19	2.1635875583045063e-12	1.603982208781984e-14	0.0018264129854716515	-2.4954169051565445e-20	1.491538016422546e-14	2.777961560284006e-16	7.67915173181737e-15	1.950705835130556e-18
82800000	0.004086793505081131	-5.357614421966593e-22	-4.446405747667684e-19	2.1635875583045063e-12	1.603982208781984e-14	0.0018264129854716515	-2.4949167663708896e-20	1.491538016422546e-14	2.777961560284006e-16	7.67915173181737e-15	1.950705835130556e-18
82900000	0.004086793505081131	-5.357614421966593e-22	-4.446405747667684e-19	2.1635875583045063e-12	1.603982208781984e-14	0.0018264129854716515	-2.4944166275852347e-20	1.491538016422546e-14	2.777961560284006e-16	7.67915173181737e-15	1.950705835130556e-18
83000000	0.004086793505081131	-5.357614421966593e-22	-4.446405747667684e-19	2.1635875583045063e-12	1.603982208781984e-14	0.0018264129854716515	-2.4939164887995798e-20	1.491538016422546e-14	2.777961560284006e-16	7.67915173181737e-15	1.950705835130556e-18
83100000	0.004086793505081131	-5.357614421966593e-22	-4.446405747667684e-19	2.1635875583045063e-12	1.603982208781984e-14	0.0018264129854716515	-2.4934163500139245e-20	1.491538016422546e-14	2.777961560284006e-16	7.67915173181737e-15	1.950705835130556e-18
83200000	0.004086793505081131	-5.357614421966593e-22	-4.446405747667684e-19	2.1635875583045063e-12	1.603982208781984e-14	0.0018264129854716515	-2.4929162112282696e-20	1.491538016422546e-14	2.777961560284006e-16	7.67915173181737e-15	1.950705835130556e-18
83300000	0.004086793505081131	-5.357614421966593e-22	-4.446405747667684e-19	2.1635875583045063e-12	1.603982208781984e-14	0.0018264129854716515	-2.4924160724426147e-20	1.491538016422546e-14	2.777961560284006e-16	7.67915173181737e-15	1.950705835130556e-18
83400000	0.004086793505081131	-5.357614421966593e-22	-4.446405747667684e-19	2.1635875583045063e-12	1.603982208781984e-14	0.0018264129854716515	-2.4919159336569598e-20	1.491538016422546e-14	2.777961560284006e-16	7.67915173181737e-15	1.950705835130556e-18
83500000	0.004086793505081131	-5.357614421966593e-22	-4.446405747667684e-19	2.1635875583045063e-12	1.603982208781984e-14	0.0018264129854716515	-2.4914157948713048e-20	1.491538016422546e-14	2.777961560284006e-16	7.67915173181737e-15	1.950705835130556e-18
83600000	0.004086793505081131	-5.357614421966593e-22	-4.446405747667684e-19	2.1635875583045063e-12	1.603982208781984e-14	0.0018264129854716515	-2.4909156560856496e-20	1.491538016422546e-14	2.777961560284006e-16	7.67915173181737e-15	1.950705835130556e-18
83700000	0.004086793505081131	-5.357614421966593e-22	-4.446405747667684e-19	2.1635875583045063e-12	1.603982208781984e-14	0.0018264129854716515	-2.4904155172999947e-20	1.491538016422546e-14	2.777961560284006e-16	7.67915173181737e-15	1.950705835130556e-18
83800000	0.004086793505081131	-5.357614421966593e-22	-4.446405747667684e-19	2.1635875583045063e-12	1.603982208781984e-14	0.0018264129854716515	-2.4899153785143397e-20	1.491538016422546e-14	2.777961560284006e-16	7.67915173181737e-15	1.950705835130556e-18
83900000	0.004086793505081131	-5.357614421966593e-22	-4.446405747667684e-19	2.1635875583045063e-12	1.603982208781984e-14	0.0018264129854716515	-2.4894152397286848e-20	1.491538016422546e-14	2.777961560284006e-16	7.67915173181737e-15	1.950705835130556e-18
84000000	0.004086793505081131	-5.357614421966593e-22	-4.446405747667684e-19	2.1635875583045063e-12	1.603982208781984e-14	0.0018264129854716515	-2.48891510094303e-20	1.491538016422546e-14	2.777961560284006e-16	7.67915173181737e-15	1.950705835130556e-18
84100000	0.004086793505081131	-5.357614421966593e-22	-4.446405747667684e-19	2.1635875583045063e-12	1.603982208781984e-14	0.0018264129854716515	-2.4884149621573747e-20	1.491538016422546e-14	2.777961560284006e-16	7.67915173181737e-15	1.950705835130556e-18
84200000	0.004086793505081131	-5.357614421966593e-22	-4.446405747667684e-19	2.1635875583045063e-12	1.603982208781984e-14	0.0018264129854716515	-2.4879148233717197e-20	1.491538016422546e-14	2.777961560284006e-16	7.67915173181737e-15	1.950705835130556e-18
84300000	0.004086793505081131	-5.357614421966593e-22	-4.446405747667684e-19	2.1635875583045063e-12	1.603982208781984e-14	0.0018264129854716515	-2.4874146845860648e-20	1.491538016422546e-14	2.777961560284006e-16	7.67915173181737e-15	1.950705835130556e-18
84400000	0.004086793505081131	-5.357614421966593e-22	-4.446405747667684e-19	2.1635875583045063e-12	1.603982208781984e-14	0.0018264129854716515	-2.48691454580041e-20	1.491538016422546e-14	2.777961560284006e-16	7.67915173181737e-15	1.950705835130556e-18
84500000	0.004086793505081131	-5.357614421966593e-22	-4.446405747667684e-19	2.1635875583045063e-12	1.603982208781984e-14	0.0018264129854716515	-2.486414407014755e-20	1.491538016422546e-14	2.777961560284006e-16	7.67915173181737e-15	1.950705835130556e-18
84600000	0.004086793505081131	-5.357614421966593e-22	-4.446405747667684e-19	2.1635875583045063e-12	1.603982208781984e-14	0.0018264129854716515	-2.4859142682290997e-20	1.491538016422546e-14	2.777961560284006e-16	7.67915173181737e-15	1.950705835130556e-18
84700000	0.004086793505081131	-5.357614421966593e-22	-4.446405747667684e-19	2.1635875583045063e-12	1.603982208781984e-14	0.0018264129854716515	-2.4854141294434448e-20	1.491538016422546e-14	2.777961560284006e-16	7.67915173181737e-15	1.950705835130556e-18
84800000	0.004086793505081131	-5.357614421966593e-22	-4.446405747667684e-19	2.1635875583045063e-12	1.603982208781984e-14	0.0018264129854716515	-2.48491399065779e-20	1.491538016422546e-14	2.777961560284006e-16	7.67915173181737e-15	1.950705835130556e-18
84900000	0.004086793505081131	-5.357614421966593e-22	-4.446405747667684e-19	2.1635875583045063e-12	1.603982208781984e-14	0.0018264129854716515	-2.484413851872135e-20	1.491538016422546e-14	2.777961560284006e-16	7.67915173181737e-15	1.950705835130556e-18
85000000	0.004086793505081131	-5.357614421966593e-22	-4.446405747667684e-19	2.1635875583045063e-12	1.603982208781984e-14	0.0018264129854716515	-2.4839137130864797e-20	1.491538016422546e-14	2.777961560284006e-16	7.67915173181737e-15	1.950705835130556e-18
85100000	0.004086793505081131	-5.357614421966593e-22	-4.446405747667684e-19	2.1635875583045063e-12	1.603982208781984e-14	0.0018264129854716515	-2.4834135743008248e-20	1.491538016422546e-14	2.777961560284006e-16	7.67915173181737e-15	1.950705835130556e-18
85200000	0.004086793505081131	-5.357614421966593e-22	-4.446405747667684e-19	2.1635875583045063e-12	1.603982208781984e-14	0.0018264129854716515	-2.48291343551517e-20	1.491538016422546e-14	2.777961560284006e-16	7.67915173181737e-15	1.950705835130556e-18
85300000	0.004086793505081131	-5.357614421966593e-22	-4.446405747667684e-19	2.1635875583045063e-12	1.603982208781984e-14	0.0018264129854716515	-2.482413296729515e-20	1.491538016422546e-14	2.777961560284006e-16	7.67915173181737e-15	1.950705835130556e-18
85400000	0.004086793505081131	-5.357614421966593e-22	-4.446405747667684e-19	2.1635875583045063e-12	1.603982208781984e-14	0.0018264129854716515	-2.48191315794386e-20	1.491538016422546e-14	2.777961560284006e-16	7.67915173181737e-15	1.950705835130556e-18
85500000	0.004086793505081131	-5.357614421966593e-22	-4.446405747667684e-19	2.1635875583045063e-12	1.603982208781984e-14	0.0018264129854716515	-2.4814130191582048e-20	1.491538016422546e-14	2.777961560284006e-16	7.67915173181737e-15	1.950705835130556e-18
85600000	0.004086793505081131	-5.357614421966593e-22	-4.446405747667684e-19	2.1635875583045063e-12	1.603982208781984e-14	0.0018264129854716515	-2.48091288037255e-20	1.491538016422546e-14	2.777961560284006e-16	7.67915173181737e-15	1.950705835130556e-18
85700000	0.004086793505081131	-5.357614421966593e-22	-4.446405747667684e-19	2.1635875583045063e-12	1.603982208781984e-14	0.0018264129854716515	-2.480412741586895e-20	1.491538016422546e-14	2.777961560284006e-16	7.67915173181737e-15	1.950705835130556e-18
85800000	0.004086793505081131	-5.357614421966593e-22	-4.446405747667684e-19	2.1635875583045063e-12	1.603982208781984e-14	0.0018264129854716515	-2.47991260280124e-20	1.491538016422546e-14	2.777961560284006e-16	7.67915173181737e-15	1.950705835130556e-18
85900000	0.004086793505081131	-5.357614421966593e-22	-4.446405747667684e-19	2.1635875583045063e-12	1.603982208781984e-14	0.0018264129854716515	-2.479412464015585e-20	1.491538016422546e-14	2.777961560284006e-16	7.67915173181737e-15	1.950705835130556e-18
86000000	0.004086793505081131	-5.357614421966593e-22	-4.446405747667684e-19	2.1635875583045063e-12	1.603982208781984e-14	0.0018264129854716515	-2.47891232522993e-20	1.491538016422546e-14	2.777961560284006e-16	7.67915173181737e-15	1.950705835130556e-18
86100000	0.004086793505081131	-5.357614421966593e-22	-4.446405747667684e-19	2.1635875583045063e-12	1.603982208781984e-14	0.0018264129854716515	-2.478412186444275e-20	1.491538016422546e-14	2.777961560284006e-16	7.67915173181737e-15	1.950705835130556e-18
86200000	0.004086793505081131	-5.357614421966593e-22	-4.446405747667684e-19	2.1635875583045063e-12	1.603982208781984e-14	0.0018264129854716515	-2.47791204765862e-20	1.491538016422546e-14	2.777961560284006e-16	7.67915173181737e-15	1.950705835130556e-18
86300000	0.004086793505081131	-5.357614421966593e-22	-4.446405747667684e-19	2.1635875583045063e-12	1.603982208781984e-14	0.0018264129854716515	-2.477411908872965e-20	1.491538016422546e-14	2.777961560284006e-16	7.67915173181737e-15	1.950705835130556e-18
86400000	0.004086793505081131	-5.357614421966593e-22	-4.446405747667684e-19	2.1635875583045063e-12	1.603982208781984e-14	0.0018264129854716515	-2.4769117700873098e-20	1.491538016422546e-14	2.777961560284006e-16	7.67915173181737e-15	1.950705835130556e-18
86500000	0.004086793505081131	-5.357614421966593e-22	-4.446405747667684e-19	2.1635875583045063e-12	1.603982208781984e-14	0.0018264129854716515	-2.476411631301655e-20	1.491538016422546e-14	2.777961560284006e-16	7.67915173181737e-15	1.950705835130556e-18
86600000	0.004086793505081131	-5.357614421966593e-22	-4.446405747667684e-19	2.1635875583045063e-12	1.603982208781984e-14	0.0018264129854716515	-2.475911492516e-20	1.491538016422546e-14	2.777961560284006e-16	7.67915173181737e-15	1.950705835130556e-18
86700000	0.004086793505081131	-5.357614421966593e-22	-4.446405747667684e-19	2.1635875583045063e-12	1.603982208781984e-14	0.0018264129854716515	-2.475411353730345e-20	1.491538016422546e-14	2.777961560284006e-16	7.67915173181737e-15	1.950705835130556e-18
86800000	0.004086793505081131	-5.357614421966593e-22	-4.446405747667684e-19	2.1635875583045063e-12	1.603982208781984e-14	0.0018264129854716515	-2.47491121494469e-20	1.491538016422546e-14	2.777961560284006e-16	7.67915173181737e-15	1.950705835130556e-18
86900000	0.004086793505081131	-5.357614421966593e-22	-4.446405747667684e-19	2.1635875583045063e-12	1.603982208781984e-14	0.0018264129854716515	-2.474411076159035e-20	1.491538016422546e-14	2.777961560284006e-16	7.67915173181737e-15	1.950705835130556e-18
87000000	0.004086793505081131	-5.357614421966593e-22	-4.446405747667684e-19	2.1635875583045063e-12	1.603982208781984e-14	0.0018264129854716515	-2.47391093737338e-20	1.491538016422546e-14	2.777961560284006e-16	7.67915173181737e-15	1.950705835130556e-18
87100000	0.004086793505081131	-5.357614421966593e-22	-4.446405747667684e-19	2.1635875583045063e-12	1.603982208781984e-14	0.0018264129854716515	-2.473410798587725e-20	1.491538016422546e-14	2.777961560284006e-16	7.67915173181737e-15	1.950705835130556e-18
87200000	0.004086793505081131	-5.357614421966593e-22	-4.446405747667684e-19	2.1635875583045063e-12	1.603982208781984e-14	0.0018264129854716515	-2.47291065980207e-20	1.491538016422546e-14	2.777961560284006e-16	7.67915173181737e-15	1.950705835130556e-18
87300000	0.004086793505081131	-5.357614421966593e-22	-4.446405747667684e-19	2.1635875583045063e-12	1.603982208781984e-14	0.0018264129854716515	-2.472410521016415e-20	1.491538016422546e-14	2.777961560284006e-16	7.67915173181737e-15	1.950705835130556e-18
87400000	0.004086793505081131	-5.357614421966593e-22	-4.446405747667684e-19	2.1635875583045063e-12	1.603982208781984e-14	0.0018264129854716515	-2.47191038223076e-20	1.491538016422546e-14	2.777961560284006e-16	7.67915173181737e-15	1.950705835130556e-18
87500000	0.004086793505081131	-5.357614421966593e-22	-4.446405747667684e-19	2.1635875583045063e-12	1.603982208781984e-14	0.0018264129854716515	-2.471410243445105e-20	1.491538016422546e-14	2.777961560284006e-16	7.67915173181737e-15	1.950705835130556e-18
87600000	0.004086793505081131	-5.357614421966593e-22	-4.446405747667684e-19	2.1635875583045063e-12	1.603982208781984e-14	0.0018264129854716515	-2.47091010465945e-20	1.491538016422546e-14	2.777961560284006e-16	7.67915173181737e-15	1.950705835130556e-18
87700000	0.004086793505081131	-5.357614421966593e-22	-4.446405747667684e-19	2.1635875583045063e-12	1.603982208781984e-14	0.0018264129854716515	-2.4704099658737952e-20	1.491538016422546e-14	2.777961560284006e-16	7.67915173181737e-15	1.9507058351305565e-18
87800000	0.004086793505081131	-5.357614421966593e-22	-4.446405747667684e-19	2.1635875583045063e-12	1.603982208781984e-14	0.0018264129854716515	-2.46990982708814e-20	1.491538016422546e-14	2.777961560284006e-16	7.67915173181737e-15	1.9507058351305565e-18
87900000	0.004086793505081131	-5.357614421966593e-22	-4.446405747667684e-19	2.1635875583045063e-12	1.603982208781984e-14	0.0018264129854716515	-2.469409688302485e-20	1.491538016422546e-14	2.777961560284006e-16	7.67915173181737e-15	1.9507058351305565e-18
88000000	0.004086793505081131	-5.357614421966593e-22	-4.446405747667684e-19	2.1635875583045063e-12	1.603982208781984e-14	0.0018264129854716515	-2.46890954951683e-20	1.491538016422546e-14	2.777961560284006e-16	7.67915173181737e-15	1.9507058351305565e-18
88100000	0.004086793505081131	-5.357614421966593e-22	-4.446405747667684e-19	2.1635875583045063e-12	1.603982208781984e-14	0.0018264129854716515	-2.4684094107311752e-20	1.491538016422546e-14	2.777961560284006e-16	7.67915173181737e-15	1.9507058351305565e-18
88200000	0.004086793505081131	-5.357614421966593e-22	-4.446405747667684e-19	2.1635875583045063e-12	1.603982208781984e-14	0.0018264129854716515	-2.4679092719455203e-20	1.491538016422546e-14	2.777961560284006e-16	7.67915173181737e-15	1.9507058351305565e-18
88300000	0.004086793505081131	-5.357614421966593e-22	-4.446405747667684e-19	2.1635875583045063e-12	1.603982208781984e-14	0.0018264129854716515	-2.467409133159865e-20	1.491538016422546e-14	2.777961560284006e-16	7.67915173181737e-15	1.9507058351305565e-18
88400000	0.004086793505081131	-5.357614421966593e-22	-4.446405747667684e-19	2.1635875583045063e-12	1.603982208781984e-14	0.0018264129854716515	-2.46690899437421e-20	1.491538016422546e-14	2.777961560284006e-16	7.67915173181737e-15	1.9507058351305565e-18
88500000	0.004086793505081131	-5.357614421966593e-22	-4.446405747667684e-19	2.1635875583045063e-12	1.603982208781984e-14	0.0018264129854716515	-2.4664088555885552e-20	1.491538016422546e-14	2.777961560284006e-16	7.67915173181737e-15	1.9507058351305565e-18
88600000	0.004086793505081131	-5.357614421966593e-22	-4.446405747667684e-19	2.1635875583045063e-12	1.603982208781984e-14	0.0018264129854716515	-2.4659087168029002e-20	1.491538016422546e-14	2.777961560284006e-16	7.67915173181737e-15	1.9507058351305565e-18
88700000	0.004086793505081131	-5.357614421966593e-22	-4.446405747667684e-19	2.1635875583045063e-12	1.603982208781984e-14	0.0018264129854716515	-2.465408578017245e-20	1.491538016422546e-14	2.777961560284006e-16	7.67915173181737e-15	1.9507058351305565e-18
88800000	0.004086793505081131	-5.357614421966593e-22	-4.446405747667684e-19	2.1635875583045063e-12	1.603982208781984e-14	0.0018264129854716515	-2.46490843923159e-20	1.491538016422546e-14	2.777961560284006e-16	7.67915173181737e-15	1.9507058351305565e-18
88900000	0.004086793505081131	-5.357614421966593e-22	-4.446405747667684e-19	2.1635875583045063e-12	1.603982208781984e-14	0.0018264129854716515	-2.4644083004459352e-20	1.491538016422546e-14	2.777961560284006e-16	7.67915173181737e-15	1.9507058351305565e-18
89000000	0.004086793505081131	-5.357614421966593e-22	-4.446405747667684e-19	2.1635875583045063e-12	1.603982208781984e-14	0.0018264129854716515	-2.4639081616602802e-20	1.491538016422546e-14	2.777961560284006e-16	7.67915173181737e-15	1.9507058351305565e-18
89100000	0.004086793505081131	-5.357614421966593e-22	-4.446405747667684e-19	2.1635875583045063e-12	1.603982208781984e-14	0.0018264129854716515	-2.4634080228746253e-20	1.491538016422546e-14	2.777961560284006e-16	7.67915173181737e-15	1.9507058351305565e-18
89200000	0.004086793505081131	-5.357614421966593e-22	-4.446405747667684e-19	2.1635875583045063e-12	1.603982208781984e-14	0.0018264129854716515	-2.46290788408897e-20	1.491538016422546e-14	2.777961560284006e-16	7.67915173181737e-15	1.9507058351305565e-18
89300000	0.004086793505081131	-5.357614421966593e-22	-4.446405747667684e-19	2.1635875583045063e-12	1.603982208781984e-14	0.0018264129854716515	-2.4624077453033152e-20	1.491538016422546e-14	2.777961560284006e-16	7.67915173181737e-15	1.9507058351305565e-18
89400000	0.004086793505081131	-5.357614421966593e-22	-4.446405747667684e-19	2.1635875583045063e-12	1.603982208781984e-14	0.0018264129854716515	-2.4619076065176602e-20	1.491538016422546e-14	2.777961560284006e-16	7.67915173181737e-15	1.9507058351305565e-18
89500000	0.004086793505081131	-5.357614421966593e-22	-4.446405747667684e-19	2.1635875583045063e-12	1.603982208781984e-14	0.0018264129854716515	-2.4614074677320053e-20	1.491538016422546e-14	2.777961560284006e-16	7.67915173181737e-15	1.9507058351305565e-18
89600000	0.004086793505081131	-5.357614421966593e-22	-4.446405747667684e-19	2.1635875583045063e-12	1.603982208781984e-14	0.0018264129854716515	-2.46090732894635e-20	1.491538016422546e-14	2.777961560284006e-16	7.67915173181737e-15	1.9507058351305565e-18
89700000	0.004086793505081131	-5.357614421966593e-22	-4.446405747667684e-19	2.1635875583045063e-12	1.603982208781984e-14	0.0018264129854716515	-2.460407190160695e-20	1.491538016422546e-14	2.777961560284006e-16	7.67915173181737e-15	1.9507058351305565e-18
89800000	0.004086793505081131	-5.357614421966593e-22	-4.446405747667684e-19	2.1635875583045063e-12	1.603982208781984e-14	0.0018264129854716515	-2.4599070513750402e-20	1.491538016422546e-14	2.777961560284006e-16	7.67915173181737e-15	1.9507058351305565e-18
89900000	0.004086793505081131	-5.357614421966593e-22	-4.446405747667684e-19	2.1635875583045063e-12	1.603982208781984e-14	0.0018264129854716515	-2.4594069125893853e-20	1.491538016422546e-14	2.777961560284006e-16	7.67915173181737e-15	1.9507058351305565e-18
90000000	0.004086793505081131	-5.357614421966593e-22	-4.446405747667684e-19	2.1635875583045063e-12	1.603982208781984e-14	0.0018264129854716515	-2.4589067738037304e-20	1.491538016422546e-14	2.777961560284006e-16	7.67915173181737e-15	1.9507058351305565e-18
90100000	0.004086793505081131	-5.357614421966593e-22	-4.446405747667684e-19	2.1635875583045063e-12	1.603982208781984e-14	0.0018264129854716515	-2.458406635018075e-20	1.491538016422546e-14	2.777961560284006e-16	7.67915173181737e-15	1.9507058351305565e-18
90200000	0.004086793505081131	-5.357614421966593e-22	-4.446405747667684e-19	2.1635875583045063e-12	1.603982208781984e-14	0.0018264129854716515	-2.4579064962324202e-20	1.491538016422546e-14	2.777961560284006e-16	7.67915173181737e-15	1.9507058351305565e-18
90300000	0.004086793505081131	-5.357614421966593e-22	-4.446405747667684e-19	2.1635875583045063e-12	1.603982208781984e-14	0.0018264129854716515	-2.4574063574467653e-20	1.491538016422546e-14	2.777961560284006e-16	7.67915173181737e-15	1.9507058351305565e-18
90400000	0.004086793505081131	-5.357614421966593e-22	-4.446405747667684e-19	2.1635875583045063e-12	1.603982208781984e-14	0.0018264129854716515	-2.4569062186611104e-20	1.491538016422546e-14	2.777961560284006e-16	7.67915173181737e-15	1.9507058351305565e-18
90500000	0.004086793505081131	-5.357614421966593e-22	-4.446405747667684e-19	2.1635875583045063e-12	1.603982208781984e-14	0.0018264129854716515	-2.4564060798754554e-20	1.491538016422546e-14	2.777961560284006e-16	7.67915173181737e-15	1.9507058351305565e-18
90600000	0.004086793505081131	-5.357614421966593e-22	-4.446405747667684e-19	2.1635875583045063e-12	1.603982208781984e-14	0.0018264129854716515	-2.4559059410898002e-20	1.491538016422546e-14	2.777961560284006e-16	7.67915173181737e-15	1.9507058351305565e-18
90700000	0.004086793505081131	-5.357614421966593e-22	-4.446405747667684e-19	2.1635875583045063e-12	1.603982208781984e-14	0.0018264129854716515	-2.4554058023041453e-20	1.491538016422546e-14	2.777961560284006e-16	7.67915173181737e-15	1.9507058351305565e-18
90800000	0.004086793505081131	-5.357614421966593e-22	-4.446405747667684e-19	2.1635875583045063e-12	1.603982208781984e-14	0.0018264129854716515	-2.4549056635184904e-20	1.491538016422546e-14	2.777961560284006e-16	7.67915173181737e-15	1.9507058351305565e-18
90900000	0.004086793505081131	-5.357614421966593e-22	-4.446405747667684e-19	2.1635875583045063e-12	1.603982208781984e-14	0.0018264129854716515	-2.4544055247328354e-20	1.491538016422546e-14	2.777961560284006e-16	7.67915173181737e-15	1.9507058351305565e-18
91000000	0.004086793505081131	-5.357614421966593e-22	-4.446405747667684e-19	2.1635875583045063e-12	1.603982208781984e-14	0.0018264129854716515	-2.4539053859471802e-20	1.491538016422546e-14	2.777961560284006e-16	7.67915173181737e-15	1.9507058351305565e-18
91100000	0.004086793505081131	-5.357614421966593e-22	-4.446405747667684e-19	2.1635875583045063e-12	1.603982208781984e-14	0.0018264129854716515	-2.4534052471615253e-20	1.491538016422546e-14	2.777961560284006e-16	7.67915173181737e-15	1.9507058351305565e-18
91200000	0.004086793505081131	-5.357614421966593e-22	-4.446405747667684e-19	2.1635875583045063e-12	1.603982208781984e-14	0.0018264129854716515	-2.4529051083758703e-20	1.491538016422546e-14	2.777961560284006e-16	7.67915173181737e-15	1.9507058351305565e-18
91300000	0.004086793505081131	-5.357614421966593e-22	-4.446405747667684e-19	2.1635875583045063e-12	1.603982208781984e-14	0.0018264129854716515	-2.4524049695902154e-20	1.491538016422546e-14	2.777961560284006e-16	7.67915173181737e-15	1.9507058351305565e-18
91400000	0.004086793505081131	-5.357614421966593e-22	-4.446405747667684e-19	2.1635875583045063e-12	1.603982208781984e-14	0.0018264129854716515	-2.4519048308045605e-20	1.491538016422546e-14	2.777961560284006e-16	7.67915173181737e-15	1.9507058351305565e-18
91500000	0.004086793505081131	-5.357614421966593e-22	-4.446405747667684e-19	2.1635875583045063e-12	1.603982208781984e-14	0.0018264129854716515	-2.4514046920189053e-20	1.491538016422546e-14	2.777961560284006e-16	7.67915173181737e-15	1.9507058351305565e-18
91600000	0.004086793505081131	-5.357614421966593e-22	-4.446405747667684e-19	2.1635875583045063e-12	1.603982208781984e-14	0.0018264129854716515	-2.4509045532332503e-20	1.491538016422546e-14	2.777961560284006e-16	7.67915173181737e-15	1.9507058351305565e-18
91700000	0.004086793505081131	-5.357614421966593e-22	-4.446405747667684e-19	2.1635875583045063e-12	1.603982208781984e-14	0.0018264129854716515	-2.4504044144475954e-20	1.491538016422546e-14	2.777961560284006e-16	7.67915173181737e-15	1.9507058351305565e-18
91800000	0.004086793505081131	-5.357614421966593e-22	-4.446405747667684e-19	2.1635875583045063e-12	1.603982208781984e-14	0.0018264129854716515	-2.4499042756619405e-20	1.491538016422546e-14	2.777961560284006e-16	7.67915173181737e-15	1.9507058351305565e-18
91900000	0.004086793505081131	-5.357614421966593e-22	-4.446405747667684e-19	2.1635875583045063e-12	1.603982208781984e-14	0.0018264129854716515	-2.4494041368762856e-20	1.491538016422546e-14	2.777961560284006e-16	7.67915173181737e-15	1.9507058351305565e-18
92000000	0.004086793505081131	-5.357614421966593e-22	-4.446405747667684e-19	2.1635875583045063e-12	1.603982208781984e-14	0.0018264129854716515	-2.4489039980906303e-20	1.491538016422546e-14	2.777961560284006e-16	7.67915173181737e-15	1.9507058351305565e-18
92100000	0.004086793505081131	-5.357614421966593e-22	-4.446405747667684e-19	2.1635875583045063e-12	1.603982208781984e-14	0.0018264129854716515	-2.4484038593049754e-20	1.491538016422546e-14	2.777961560284006e-16	7.67915173181737e-15	1.9507058351305565e-18
92200000	0.004086793505081131	-5.357614421966593e-22	-4.446405747667684e-19	2.1635875583045063e-12	1.603982208781984e-14	0.0018264129854716515	-2.4479037205193205e-20	1.491538016422546e-14	2.777961560284006e-16	7.67915173181737e-15	1.9507058351305565e-18
92300000	0.004086793505081131	-5.357614421966593e-22	-4.446405747667684e-19	2.1635875583045063e-12	1.603982208781984e-14	0.0018264129854716515	-2.4474035817336655e-20	1.491538016422546e-14	2.777961560284006e-16	7.67915173181737e-15	1.9507058351305565e-18
92400000	0.004086793505081131	-5.357614421966593e-22	-4.446405747667684e-19	2.1635875583045063e-12	1.603982208781984e-14	0.0018264129854716515	-2.4469034429480103e-20	1.491538016422546e-14	2.777961560284006e-16	7.67915173181737e-15	1.9507058351305565e-18
92500000	0.004086793505081131	-5.357614421966593e-22	-4.446405747667684e-19	2.1635875583045063e-12	1.603982208781984e-14	0.0018264129854716515	-2.4464033041623554e-20	1.491538016422546e-14	2.777961560284006e-16	7.67915173181737e-15	1.9507058351305565e-18
92600000	0.004086793505081131	-5.357614421966593e-22	-4.446405747667684e-19	2.1635875583045063e-12	1.603982208781984e-14	0.0018264129854716515	-2.4459031653767005e-20	1.491538016422546e-14	2.777961560284006e-16	7.67915173181737e-15	1.9507058351305565e-18
92700000	0.004086793505081131	-5.357614421966593e-22	-4.446405747667684e-19	2.1635875583045063e-12	1.603982208781984e-14	0.0018264129854716515	-2.4454030265910455e-20	1.491538016422546e-14	2.777961560284006e-16	7.67915173181737e-15	1.9507058351305565e-18
92800000	0.004086793505081131	-5.357614421966593e-22	-4.446405747667684e-19	2.1635875583045063e-12	1.603982208781984e-14	0.0018264129854716515	-2.4449028878053906e-20	1.491538016422546e-14	2.777961560284006e-16	7.67915173181737e-15	1.9507058351305565e-18
92900000	0.004086793505081131	-5.357614421966593e-22	-4.446405747667684e-19	2.1635875583045063e-12	1.603982208781984e-14	0.0018264129854716515	-2.4444027490197354e-20	1.491538016422546e-14	2.777961560284006e-16	7.67915173181737e-15	1.9507058351305565e-18
93000000	0.004086793505081131	-5.357614421966593e-22	-4.446405747667684e-19	2.1635875583045063e-12	1.603982208781984e-14	0.0018264129854716515	-2.4439026102340805e-20	1.491538016422546e-14	2.777961560284006e-16	7.67915173181737e-15	1.9507058351305565e-18
93100000	0.004086793505081131	-5.357614421966593e-22	-4.446405747667684e-19	2.1635875583045063e-12	1.603982208781984e-14	0.0018264129854716515	-2.4434024714484255e-20	1.491538016422546e-14	2.777961560284006e-16	7.67915173181737e-15	1.9507058351305565e-18
93200000	0.004086793505081131	-5.357614421966593e-22	-4.446405747667684e-19	2.1635875583045063e-12	1.603982208781984e-14	0.0018264129854716515	-2.4429023326627706e-20	1.491538016422546e-14	2.777961560284006e-16	7.67915173181737e-15	1.9507058351305565e-18
93300000	0.004086793505081131	-5.357614421966593e-22	-4.446405747667684e-19	2.1635875583045063e-12	1.603982208781984e-14	0.0018264129854716515	-2.4424021938771157e-20	1.491538016422546e-14	2.777961560284006e-16	7.67915173181737e-15	1.9507058351305565e-18
93400000	0.004086793505081131	-5.357614421966593e-22	-4.446405747667684e-19	2.1635875583045063e-12	1.603982208781984e-14	0.0018264129854716515	-2.4419020550914605e-20	1.491538016422546e-14	2.777961560284006e-16	7.67915173181737e-15	1.9507058351305565e-18
93500000	0.004086793505081131	-5.357614421966593e-22	-4.446405747667684e-19	2.1635875583045063e-12	1.603982208781984e-14	0.0018264129854716515	-2.4414019163058055e-20	1.491538016422546e-14	2.777961560284006e-16	7.67915173181737e-15	1.9507058351305565e-18
93600000	0.004086793505081131	-5.357614421966593e-22	-4.446405747667684e-19	2.1635875583045063e-12	1.603982208781984e-14	0.0018264129854716515	-2.4409017775201506e-20	1.491538016422546e-14	2.777961560284006e-16	7.67915173181737e-15	1.9507058351305565e-18
93700000	0.004086793505081131	-5.357614421966593e-22	-4.446405747667684e-19	2.1635875583045063e-12	1.603982208781984e-14	0.0018264129854716515	-2.4404016387344957e-20	1.491538016422546e-14	2.777961560284006e-16	7.67915173181737e-15	1.9507058351305565e-18
93800000	0.004086793505081131	-5.357614421966593e-22	-4.446405747667684e-19	2.1635875583045063e-12	1.603982208781984e-14	0.0018264129854716515	-2.4399014999488404e-20	1.491538016422546e-14	2.777961560284006e-16	7.67915173181737e-15	1.9507058351305565e-18
93900000	0.004086793505081131	-5.357614421966593e-22	-4.446405747667684e-19	2.1635875583045063e-12	1.603982208781984e-14	0.0018264129854716515	-2.4394013611631855e-20	1.491538016422546e-14	2.777961560284006e-16	7.67915173181737e-15	1.9507058351305565e-18
94000000	0.004086793505081131	-5.357614421966593e-22	-4.446405747667684e-19	2.1635875583045063e-12	1.603982208781984e-14	0.0018264129854716515	-2.4389012223775306e-20	1.491538016422546e-14	2.777961560284006e-16	7.67915173181737e-15	1.9507058351305565e-18
94100000	0.004086793505081131	-5.357614421966593e-22	-4.446405747667684e-19	2.1635875583045063e-12	1.603982208781984e-14	0.0018264129854716515	-2.4384010835918757e-20	1.491538016422546e-14	2.777961560284006e-16	7.67915173181737e-15	1.9507058351305565e-18
94200000	0.004086793505081131	-5.357614421966593e-22	-4.446405747667684e-19	2.1635875583045063e-12	1.603982208781984e-14	0.0018264129854716515	-2.4379009448062207e-20	1.491538016422546e-14	2.777961560284006e-16	7.67915173181737e-15	1.9507058351305565e-18
94300000	0.004086793505081131	-5.357614421966593e-22	-4.446405747667684e-19	2.1635875583045063e-12	1.603982208781984e-14	0.0018264129854716515	-2.4374008060205655e-20	1.491538016422546e-14	2.777961560284006e-16	7.67915173181737e-15	1.9507058351305565e-18
94400000	0.004086793505081131	-5.357614421966593e-22	-4.446405747667684e-19	2.1635875583045063e-12	1.603982208781984e-14	0.0018264129854716515	-2.4369006672349106e-20	1.491538016422546e-14	2.777961560284006e-16	7.67915173181737e-15	1.9507058351305565e-18
94500000	0.004086793505081131	-5.357614421966593e-22	-4.446405747667684e-19	2.1635875583045063e-12	1.603982208781984e-14	0.0018264129854716515	-2.4364005284492557e-20	1.491538016422546e-14	2.777961560284006e-16	7.67915173181737e-15	1.9507058351305565e-18
94600000	0.004086793505081131	-5.357614421966593e-22	-4.446405747667684e-19	2.1635875583045063e-12	1.603982208781984e-14	0.0018264129854716515	-2.4359003896636007e-20	1.491538016422546e-14	2.777961560284006e-16	7.67915173181737e-15	1.9507058351305565e-18
94700000	0.004086793505081131	-5.357614421966593e-22	-4.446405747667684e-19	2.1635875583045063e-12	1.603982208781984e-14	0.0018264129854716515	-2.4354002508779455e-20	1.491538016422546e-14	2.777961560284006e-16	7.67915173181737e-15	1.9507058351305565e-18
94800000	0.004086793505081131	-5.357614421966593e-22	-4.446405747667684e-19	2.1635875583045063e-12	1.603982208781984e-14	0.0018264129854716515	-2.4349001120922906e-20	1.491538016422546e-14	2.777961560284006e-16	7.67915173181737e-15	1.9507058351305565e-18
94900000	0.004086793505081131	-5.357614421966593e-22	-4.446405747667684e-19	2.1635875583045063e-12	1.603982208781984e-14	0.0018264129854716515	-2.4343999733066356e-20	1.491538016422546e-14	2.777961560284006e-16	7.67915173181737e-15	1.9507058351305565e-18
95000000	0.004086793505081131	-5.357614421966593e-22	-4.446405747667684e-19	2.1635875583045063e-12	1.603982208781984e-14	0.0018264129854716515	-2.4338998345209807e-20	1.491538016422546e-14	2.777961560284006e-16	7.67915173181737e-15	1.9507058351305565e-18
95100000	0.004086793505081131	-5.357614421966593e-22	-4.446405747667684e-19	2.1635875583045063e-12	1.603982208781984e-14	0.0018264129854716515	-2.4333996957353258e-20	1.491538016422546e-14	2.777961560284006e-16	7.67915173181737e-15	1.9507058351305565e-18
95200000	0.004086793505081131	-5.357614421966593e-22	-4.446405747667684e-19	2.1635875583045063e-12	1.603982208781984e-14	0.0018264129854716515	-2.4328995569496706e-20	1.491538016422546e-14	2.777961560284006e-16	7.67915173181737e-15	1.9507058351305565e-18
95300000	0.004086793505081131	-5.357614421966593e-22	-4.446405747667684e-19	2.1635875583045063e-12	1.603982208781984e-14	0.0018264129854716515	-2.4323994181640156e-20	1.491538016422546e-14	2.777961560284006e-16	7.67915173181737e-15	1.9507058351305565e-18
95400000	0.004086793505081131	-5.357614421966593e-22	-4.446405747667684e-19	2.1635875583045063e-12	1.603982208781984e-14	0.0018264129854716515	-2.4318992793783607e-20	1.491538016422546e-14	2.777961560284006e-16	7.67915173181737e-15	1.9507058351305565e-18
95500000	0.004086793505081131	-5.357614421966593e-22	-4.446405747667684e-19	2.1635875583045063e-12	1.603982208781984e-14	0.0018264129854716515	-2.4313991405927058e-20	1.491538016422546e-14	2.777961560284006e-16	7.67915173181737e-15	1.9507058351305565e-18
95600000	0.004086793505081131	-5.357614421966593e-22	-4.446405747667684e-19	2.1635875583045063e-12	1.603982208781984e-14	0.0018264129854716515	-2.430899001807051e-20	1.491538016422546e-14	2.777961560284006e-16	7.67915173181737e-15	1.9507058351305565e-18
95700000	0.004086793505081131	-5.357614421966593e-22	-4.446405747667684e-19	2.1635875583045063e-12	1.603982208781984e-14	0.0018264129854716515	-2.4303988630213956e-20	1.491538016422546e-14	2.777961560284006e-16	7.67915173181737e-15	1.9507058351305565e-18
95800000	0.004086793505081131	-5.357614421966593e-22	-4.446405747667684e-19	2.1635875583045063e-12	1.603982208781984e-14	0.0018264129854716515	-2.4298987242357407e-20	1.491538016422546e-14	2.7779615602840064e-16	7.67915173181737e-15	1.9507058351305565e-18
95900000	0.004086793505081131	-5.357614421966593e-22	-4.446405747667684e-19	2.1635875583045063e-12	1.603982208781984e-14	0.0018264129854716515	-2.4293985854500858e-20	1.491538016422546e-14	2.7779615602840064e-16	7.67915173181737e-15	1.9507058351305565e-18
96000000	0.004086793505081131	-5.357614421966593e-22	-4.446405747667684e-19	2.1635875583045063e-12	1.603982208781984e-14	0.0018264129854716515	-2.4288984466644308e-20	1.491538016422546e-14	2.7779615602840064e-16	7.67915173181737e-15	1.9507058351305565e-18
96100000	0.004086793505081131	-5.357614421966593e-22	-4.446405747667684e-19	2.1635875583045063e-12	1.603982208781984e-14	0.0018264129854716515	-2.4283983078787756e-20	1.491538016422546e-14	2.7779615602840064e-16	7.67915173181737e-15	1.9507058351305565e-18
96200000	0.004086793505081131	-5.357614421966593e-22	-4.446405747667684e-19	2.1635875583045063e-12	1.603982208781984e-14	0.0018264129854716515	-2.4278981690931207e-20	1.491538016422546e-14	2.7779615602840064e-16	7.67915173181737e-15	1.9507058351305565e-18
96300000	0.004086793505081131	-5.357614421966593e-22	-4.446405747667684e-19	2.1635875583045063e-12	1.603982208781984e-14	0.0018264129854716515	-2.4273980303074658e-20	1.491538016422546e-14	2.7779615602840064e-16	7.67915173181737e-15	1.9507058351305565e-18
96400000	0.004086793505081131	-5.357614421966593e-22	-4.446405747667684e-19	2.1635875583045063e-12	1.603982208781984e-14	0.0018264129854716515	-2.4268978915218108e-20	1.491538016422546e-14	2.7779615602840064e-16	7.67915173181737e-15	1.9507058351305565e-18
96500000	0.004086793505081131	-5.357614421966593e-22	-4.446405747667684e-19	2.1635875583045063e-12	1.603982208781984e-14	0.0018264129854716515	-2.426397752736156e-20	1.491538016422546e-14	2.7779615602840064e-16	7.67915173181737e-15	1.9507058351305565e-18
96600000	0.004086793505081131	-5.357614421966593e-22	-4.446405747667684e-19	2.1635875583045063e-12	1.603982208781984e-14	0.0018264129854716515	-2.4258976139505007e-20	1.491538016422546e-14	2.7779615602840064e-16	7.67915173181737e-15	1.9507058351305565e-18
96700000	0.004086793505081131	-5.357614421966593e-22	-4.446405747667684e-19	2.1635875583045063e-12	1.603982208781984e-14	0.0018264129854716515	-2.4253974751648458e-20	1.491538016422546e-14	2.7779615602840064e-16	7.67915173181737e-15	1.9507058351305565e-18
96800000	0.004086793505081131	-5.357614421966593e-22	-4.446405747667684e-19	2.1635875583045063e-12	1.603982208781984e-14	0.0018264129854716515	-2.4248973363791908e-20	1.491538016422546e-14	2.7779615602840064e-16	7.67915173181737e-15	1.9507058351305565e-18
96900000	0.004086793505081131	-5.357614421966593e-22	-4.446405747667684e-19	2.1635875583045063e-12	1.603982208781984e-14	0.0018264129854716515	-2.424397197593536e-20	1.491538016422546e-14	2.7779615602840064e-16	7.67915173181737e-15	1.9507058351305565e-18
97000000	0.004086793505081131	-5.357614421966593e-22	-4.446405747667684e-19	2.1635875583045063e-12	1.603982208781984e-14	0.0018264129854716515	-2.4238970588078807e-20	1.491538016422546e-14	2.7779615602840064e-16	7.67915173181737e-15	1.9507058351305565e-18
97100000	0.004086793505081131	-5.357614421966593e-22	-4.446405747667684e-19	2.1635875583045063e-12	1.603982208781984e-14	0.0018264129854716515	-2.4233969200222258e-20	1.491538016422546e-14	2.7779615602840064e-16	7.67915173181737e-15	1.9507058351305565e-18
97200000	0.004086793505081131	-5.357614421966593e-22	-4.446405747667684e-19	2.1635875583045063e-12	1.603982208781984e-14	0.0018264129854716515	-2.4228967812365708e-20	1.491538016422546e-14	2.7779615602840064e-16	7.67915173181737e-15	1.9507058351305565e-18
97300000	0.004086793505081131	-5.357614421966593e-22	-4.446405747667684e-19	2.1635875583045063e-12	1.603982208781984e-14	0.0018264129854716515	-2.422396642450916e-20	1.491538016422546e-14	2.7779615602840064e-16	7.67915173181737e-15	1.9507058351305565e-18
97400000	0.004086793505081131	-5.357614421966593e-22	-4.446405747667684e-19	2.1635875583045063e-12	1.603982208781984e-14	0.0018264129854716515	-2.421896503665261e-20	1.491538016422546e-14	2.7779615602840064e-16	7.67915173181737e-15	1.9507058351305565e-18
97500000	0.004086793505081131	-5.357614421966593e-22	-4.446405747667684e-19	2.1635875583045063e-12	1.603982208781984e-14	0.0018264129854716515	-2.4213963648796057e-20	1.491538016422546e-14	2.7779615602840064e-16	7.67915173181737e-15	1.9507058351305565e-18
97600000	0.004086793505081131	-5.357614421966593e-22	-4.446405747667684e-19	2.1635875583045063e-12	1.603982208781984e-14	0.0018264129854716515	-2.4208962260939508e-20	1.491538016422546e-14	2.7779615602840064e-16	7.67915173181737e-15	1.9507058351305565e-18
97700000	0.004086793505081131	-5.357614421966593e-22	-4.446405747667684e-19	2.1635875583045063e-12	1.603982208781984e-14	0.0018264129854716515	-2.420396087308296e-20	1.491538016422546e-14	2.7779615602840064e-16	7.67915173181737e-15	1.9507058351305565e-18
97800000	0.004086793505081131	-5.357614421966593e-22	-4.446405747667684e-19	2.1635875583045063e-12	1.603982208781984e-14	0.0018264129854716515	-2.419895948522641e-20	1.491538016422546e-14	2.7779615602840064e-16	7.67915173181737e-15	1.9507058351305565e-18
97900000	0.004086793505081131	-5.357614421966593e-22	-4.446405747667684e-19	2.1635875583045063e-12	1.603982208781984e-14	0.0018264129854716515	-2.419395809736986e-20	1.491538016422546e-14	2.7779615602840064e-16	7.67915173181737e-15	1.9507058351305565e-18
98000000	0.004086793505081131	-5.357614421966593e-22	-4.446405747667684e-19	2.1635875583045063e-12	1.603982208781984e-14	0.0018264129854716515	-2.4188956709513308e-20	1.491538016422546e-14	2.7779615602840064e-16	7.67915173181737e-15	1.9507058351305565e-18
98100000	0.004086793505081131	-5.357614421966593e-22	-4.446405747667684e-19	2.1635875583045063e-12	1.603982208781984e-14	0.0018264129854716515	-2.418395532165676e-20	1.491538016422546e-14	2.7779615602840064e-16	7.67915173181737e-15	1.9507058351305565e-18
98200000	0.004086793505081131	-5.357614421966593e-22	-4.446405747667684e-19	2.1635875583045063e-12	1.603982208781984e-14	0.0018264129854716515	-2.417895393380021e-20	1.491538016422546e-14	2.7779615602840064e-16	7.67915173181737e-15	1.9507058351305565e-18
98300000	0.004086793505081131	-5.357614421966593e-22	-4.446405747667684e-19	2.1635875583045063e-12	1.603982208781984e-14	0.0018264129854716515	-2.417395254594366e-20	1.491538016422546e-14	2.7779615602840064e-16	7.67915173181737e-15	1.9507058351305565e-18
98400000	0.004086793505081131	-5.357614421966593e-22	-4.446405747667684e-19	2.1635875583045063e-12	1.603982208781984e-14	0.0018264129854716515	-2.4168951158087108e-20	1.491538016422546e-14	2.7779615602840064e-16	7.67915173181737e-15	1.9507058351305565e-18
98500000	0.004086793505081131	-5.357614421966593e-22	-4.446405747667684e-19	2.1635875583045063e-12	1.603982208781984e-14	0.0018264129854716515	-2.416394977023056e-20	1.491538016422546e-14	2.7779615602840064e-16	7.67915173181737e-15	1.9507058351305565e-18
98600000	0.004086793505081131	-5.357614421966593e-22	-4.446405747667684e-19	2.1635875583045063e-12	1.603982208781984e-14	0.0018264129854716515	-2.415894838237401e-20	1.491538016422546e-14	2.7779615602840064e-16	7.67915173181737e-15	1.9507058351305565e-18
98700000	0.004086793505081131	-5.357614421966593e-22	-4.446405747667684e-19	2.1635875583045063e-12	1.603982208781984e-14	0.0018264129854716515	-2.415394699451746e-20	1.491538016422546e-14	2.7779615602840064e-16	7.67915173181737e-15	1.9507058351305565e-18
98800000	0.004086793505081131	-5.357614421966593e-22	-4.446405747667684e-19	2.1635875583045063e-12	1.603982208781984e-14	0.0018264129854716515	-2.414894560666091e-20	1.491538016422546e-14	2.7779615602840064e-16	7.67915173181737e-15	1.9507058351305565e-18
98900000	0.004086793505081131	-5.357614421966593e-22	-4.446405747667684e-19	2.1635875583045063e-12	1.603982208781984e-14	0.0018264129854716515	-2.414394421880436e-20	1.491538016422546e-14	2.7779615602840064e-16	7.67915173181737e-15	1.9507058351305565e-18
99000000	0.004086793505081131	-5.357614421966593e-22	-4.446405747667684e-19	2.1635875583045063e-12	1.603982208781984e-14	0.0018264129854716515	-2.413894283094781e-20	1.491538016422546e-14	2.7779615602840064e-16	7.67915173181737e-15	1.9507058351305565e-18
99100000	0.004086793505081131	-5.357614421966593e-22	-4.446405747667684e-19	2.1635875583045063e-12	1.603982208781984e-14	0.0018264129854716515	-2.413394144309126e-20	1.491538016422546e-14	2.7779615602840064e-16	7.67915173181737e-15	1.9507058351305565e-18
99200000	0.004086793505081131	-5.357614421966593e-22	-4.446405747667684e-19	2.1635875583045063e-12	1.603982208781984e-14	0.0018264129854716515	-2.412894005523471e-20	1.491538016422546e-14	2.7779615602840064e-16	7.67915173181737e-15	1.9507058351305565e-18
99300000	0.004086793505081131	-5.357614421966593e-22	-4.446405747667684e-19	2.1635875583045063e-12	1.603982208781984e-14	0.0018264129854716515	-2.412393866737816e-20	1.491538016422546e-14	2.7779615602840064e-16	7.67915173181737e-15	1.9507058351305565e-18
99400000	0.004086793505081131	-5.357614421966593e-22	-4.446405747667684e-19	2.1635875583045063e-12	1.603982208781984e-14	0.0018264129854716515	-2.411893727952161e-20	1.491538016422546e-14	2.7779615602840064e-16	7.67915173181737e-15	1.9507058351305565e-18
99500000	0.004086793505081131	-5.357614421966593e-22	-4.446405747667684e-19	2.1635875583045063e-12	1.603982208781984e-14	0.0018264129854716515	-2.411393589166506e-20	1.491538016422546e-14	2.7779615602840064e-16	7.67915173181737e-15	1.9507058351305565e-18
99600000	0.004086793505081131	-5.357614421966593e-22	-4.446405747667684e-19	2.1635875583045063e-12	1.603982208781984e-14	0.0018264129854716515	-2.410893450380851e-20	1.491538016422546e-14	2.7779615602840064e-16	7.67915173181737e-15	1.9507058351305565e-18
99700000	0.004086793505081131	-5.357614421966593e-22	-4.446405747667684e-19	2.1635875583045063e-12	1.603982208781984e-14	0.0018264129854716515	-2.410393311595196e-20	1.491538016422546e-14	2.7779615602840064e-16	7.67915173181737e-15	1.9507058351305565e-18
99800000	0.004086793505081131	-5.357614421966593e-22	-4.446405747667684e-19	2.1635875583045063e-12	1.603982208781984e-14	0.0018264129854716515	-2.409893172809541e-20	1.491538016422546e-14	2.7779615602840064e-16	7.67915173181737e-15	1.9507058351305565e-18
99900000	0.004086793505081131	-5.357614421966593e-22	-4.446405747667684e-19	2.1635875583045063e-12	1.603982208781984e-14	0.0018264129854716515	-2.409393034023886e-20	1.491538016422546e-14	2.7779615602840064e-16	7.67915173181737e-15	1.9507058351305565e-18
100000000	0.004086793505081131	-5.357614421966593e-22	-4.446405747667684e-19	2.1635875583045063e-12	1.603982208781984e-14	0.0018264129854716515	-2.408892895238231e-20	1.491538016422546e-14	2.7779615602840064e-16	7.67915173181737e-15	1.9507058351305565e-18
