# Supplementary material for: Thermodynamics Underpinning the Microbial Community‐Level Nitrogen Energy Metabolism
Source: Environ Microbiol. 2025 Feb 16;27(2):e70055. doi: 10.1111/1462-2920.70055 (PMC11830459; doi:10.1111/1462-2920.70055)
Supplement: Supplementary file 1 — Data S1. [file EMI-27-e70055-s001.zip › SI/Nnetwork/Results/kdef_-10/Iin_-5/p_0.2/O2_-10.4_H_-12..csv]

time	N2	N2H4	N2H5	N2O	NH2OH	NH3	NH3OH	NH4	NO	NO2	NO3
0	0.00001	0.00001	0.00001	0.00001	0.00001	0.00001	0.00001	0.00001	0.00001	0.00001	0.00001
100000	0.0016938786384386533	-6.209415783158814e-20	-3.9381508579194415e-22	2.3775642422881896e-13	1.8361463566027596e-14	0.00661224272262786	-3.05271235879325e-21	5.399422292262694e-20	2.779362109915209e-17	9.236820542366945e-16	8.510990164307796e-18
200000	0.0016938786384386533	-6.209415783158814e-20	-3.9381508579194415e-22	2.3775642422881886e-13	1.836146356605901e-14	0.006612242722627859	-2.0301880189650333e-22	5.399895600188126e-20	2.779362109915218e-17	9.23682059750816e-16	8.510990334784515e-18
300000	0.0016938786384386533	-6.209415783158814e-20	-3.9381508579194415e-22	2.377564242288189e-13	1.8361463566057848e-14	0.00661224272262786	-4.199561677566024e-21	5.399878120980343e-20	2.779362109915205e-17	9.23682059547176e-16	8.510990328396693e-18
400000	0.0016938786384386533	-6.209415783158814e-20	-3.9381508579194415e-22	2.377564242288189e-13	1.8361463566057516e-14	0.00661224272262786	-3.416658883104454e-21	5.3998731282419404e-20	2.7793621099152094e-17	9.236820594890107e-16	8.510990326570008e-18
500000	0.0016938786384386533	-6.209415783158814e-20	-3.9381508579194415e-22	2.377564242288189e-13	1.836146356605798e-14	0.006612242722627859	-3.594840445505822e-21	5.399880140690382e-20	2.779362109915209e-17	9.236820595707075e-16	8.510990329140048e-18
600000	0.0016938786384386533	-6.209415783158814e-20	-3.9381508579194415e-22	2.377564242288189e-13	1.8361463566057986e-14	0.006612242722627859	-3.664695441481387e-21	5.399880216685555e-20	2.7793621099152094e-17	9.236820595715928e-16	8.510990329167861e-18
700000	0.0016938786384386533	-6.209415783158814e-20	-3.9381508579194415e-22	2.377564242288189e-13	1.836146356605799e-14	0.006612242722627859	-3.664695435757225e-21	5.3998802657788406e-20	2.7793621099152094e-17	9.236820595721647e-16	8.510990329185835e-18
800000	0.0016938786384386533	-6.209415783158814e-20	-3.9381508579194415e-22	2.377564242288189e-13	1.8361463566057986e-14	0.006612242722627859	-3.664695430033063e-21	5.399880217118936e-20	2.7793621099152094e-17	9.23682059571598e-16	8.51099032916802e-18
900000	0.0016938786384386533	-6.209415783158814e-20	-3.9381508579194415e-22	2.377564242288189e-13	1.8361463566057986e-14	0.006612242722627859	-3.6646954243089015e-21	5.399880211758399e-20	2.7793621099152094e-17	9.236820595715354e-16	8.510990329166057e-18
1000000	0.0016938786384386533	-6.209415783158814e-20	-3.9381508579194415e-22	2.377564242288189e-13	1.8361463566057986e-14	0.00661224272262786	-3.6646954185847405e-21	5.399880211604554e-20	2.7793621099152094e-17	9.236820595715336e-16	8.510990329166001e-18
1100000	0.0016938786384386533	-6.209415783158814e-20	-3.9381508579194415e-22	2.377564242288189e-13	1.8361463566057986e-14	0.00661224272262786	-3.664695412860579e-21	5.3998802115134816e-20	2.7793621099152094e-17	9.236820595715324e-16	8.510990329165968e-18
1200000	0.0016938786384386533	-6.209415783158814e-20	-3.9381508579194415e-22	2.377564242288189e-13	1.8361463566057986e-14	0.00661224272262786	-3.664695407136417e-21	5.399880211516155e-20	2.7793621099152094e-17	9.236820595715324e-16	8.510990329165969e-18
1300000	0.0016938786384386533	-6.209415783158814e-20	-3.9381508579194415e-22	2.377564242288189e-13	1.8361463566057986e-14	0.00661224272262786	-3.664695401412256e-21	5.399880211518344e-20	2.7793621099152094e-17	9.236820595715324e-16	8.510990329165969e-18
1400000	0.001693878638438653	-6.209415783158814e-20	-3.9381508579194415e-22	2.3775642422881886e-13	1.8361463566057986e-14	0.00661224272262786	-3.6646953956880944e-21	5.3998802115200816e-20	2.7793621099152094e-17	9.236820595715324e-16	8.51099032916597e-18
1500000	0.001693878638438653	-6.209415783158814e-20	-3.9381508579194415e-22	2.3775642422881886e-13	1.8361463566057986e-14	0.00661224272262786	-3.6646953899639335e-21	5.399880211521402e-20	2.7793621099152094e-17	9.236820595715324e-16	8.51099032916597e-18
1600000	0.001693878638438653	-6.209415783158814e-20	-3.9381508579194415e-22	2.3775642422881886e-13	1.8361463566057986e-14	0.00661224272262786	-3.664695384239772e-21	5.39988021152234e-20	2.7793621099152094e-17	9.236820595715324e-16	8.51099032916597e-18
1700000	0.001693878638438653	-6.209415783158814e-20	-3.9381508579194415e-22	2.3775642422881886e-13	1.8361463566057986e-14	0.00661224272262786	-3.664695378515611e-21	5.399880211522928e-20	2.7793621099152094e-17	9.236820595715324e-16	8.51099032916597e-18
1800000	0.001693878638438653	-6.209415783158814e-20	-3.9381508579194415e-22	2.3775642422881886e-13	1.8361463566057986e-14	0.00661224272262786	-3.664695372791449e-21	5.3998802115232004e-20	2.7793621099152094e-17	9.236820595715324e-16	8.510990329165972e-18
1900000	0.001693878638438653	-6.209415783158814e-20	-3.9381508579194415e-22	2.3775642422881886e-13	1.8361463566057986e-14	0.00661224272262786	-3.664695367067288e-21	5.3998802115231925e-20	2.7793621099152094e-17	9.236820595715324e-16	8.510990329165972e-18
2000000	0.001693878638438653	-6.209415783158814e-20	-3.9381508579194415e-22	2.3775642422881886e-13	1.8361463566057986e-14	0.00661224272262786	-3.6646953613431264e-21	5.399880211522937e-20	2.7793621099152094e-17	9.236820595715324e-16	8.51099032916597e-18
2100000	0.001693878638438653	-6.209415783158814e-20	-3.9381508579194415e-22	2.3775642422881886e-13	1.8361463566057986e-14	0.00661224272262786	-3.6646953556189655e-21	5.3998802115224685e-20	2.7793621099152094e-17	9.236820595715324e-16	8.51099032916597e-18
2200000	0.001693878638438653	-6.209415783158814e-20	-3.9381508579194415e-22	2.3775642422881886e-13	1.8361463566057986e-14	0.00661224272262786	-3.664695349894804e-21	5.399880211521821e-20	2.7793621099152094e-17	9.236820595715324e-16	8.51099032916597e-18
2300000	0.001693878638438653	-6.209415783158814e-20	-3.9381508579194415e-22	2.3775642422881886e-13	1.8361463566057986e-14	0.00661224272262786	-3.664695344170643e-21	5.3998802115210277e-20	2.7793621099152094e-17	9.236820595715324e-16	8.51099032916597e-18
2400000	0.001693878638438653	-6.209415783158814e-20	-3.9381508579194415e-22	2.3775642422881886e-13	1.836146356605799e-14	0.00661224272262786	-3.664695338446481e-21	5.3998802115201237e-20	2.7793621099152094e-17	9.236820595715324e-16	8.51099032916597e-18
2500000	0.0016938786384386533	-6.209415783158814e-20	-3.9381508579194415e-22	2.3775642422881886e-13	1.836146356605799e-14	0.00661224272262786	-3.66469533272232e-21	5.399880211519142e-20	2.7793621099152094e-17	9.236820595715324e-16	8.51099032916597e-18
2600000	0.0016938786384386533	-6.209415783158814e-20	-3.9381508579194415e-22	2.3775642422881886e-13	1.836146356605799e-14	0.006612242722627859	-3.6646953269981584e-21	5.399880211518118e-20	2.7793621099152094e-17	9.236820595715322e-16	8.510990329165969e-18
2700000	0.0016938786384386533	-6.209415783158814e-20	-3.9381508579194415e-22	2.3775642422881886e-13	1.836146356605799e-14	0.006612242722627859	-3.6646953212739974e-21	5.399880211517084e-20	2.7793621099152094e-17	9.236820595715322e-16	8.510990329165969e-18
2800000	0.0016938786384386533	-6.209415783158814e-20	-3.9381508579194415e-22	2.3775642422881886e-13	1.836146356605799e-14	0.006612242722627859	-3.664695315549836e-21	5.3998802115160744e-20	2.779362109915209e-17	9.236820595715322e-16	8.510990329165969e-18
2900000	0.0016938786384386533	-6.209415783158814e-20	-3.9381508579194415e-22	2.3775642422881886e-13	1.836146356605799e-14	0.006612242722627859	-3.664695309825675e-21	5.399880211515124e-20	2.779362109915209e-17	9.236820595715322e-16	8.510990329165969e-18
3000000	0.0016938786384386533	-6.209415783158814e-20	-3.9381508579194415e-22	2.3775642422881886e-13	1.836146356605799e-14	0.006612242722627859	-3.664695304101513e-21	5.3998802115142665e-20	2.779362109915209e-17	9.236820595715322e-16	8.510990329165969e-18
3100000	0.0016938786384386533	-6.209415783158814e-20	-3.9381508579194415e-22	2.3775642422881886e-13	1.836146356605799e-14	0.006612242722627859	-3.664695298377352e-21	5.399880211513536e-20	2.779362109915209e-17	9.236820595715322e-16	8.510990329165968e-18
3200000	0.0016938786384386533	-6.209415783158814e-20	-3.9381508579194415e-22	2.3775642422881886e-13	1.836146356605799e-14	0.006612242722627859	-3.6646952926531904e-21	5.399880211512966e-20	2.779362109915209e-17	9.236820595715322e-16	8.510990329165968e-18
3300000	0.0016938786384386533	-6.209415783158814e-20	-3.9381508579194415e-22	2.3775642422881886e-13	1.836146356605799e-14	0.006612242722627859	-3.6646952869290294e-21	5.39988021151259e-20	2.779362109915209e-17	9.236820595715322e-16	8.510990329165968e-18
3400000	0.0016938786384386533	-6.209415783158814e-20	-3.9381508579194415e-22	2.3775642422881886e-13	1.836146356605799e-14	0.006612242722627859	-3.664695281204868e-21	5.3998802115124434e-20	2.779362109915209e-17	9.236820595715322e-16	8.510990329165968e-18
3500000	0.0016938786384386533	-6.209415783158814e-20	-3.9381508579194415e-22	2.3775642422881886e-13	1.836146356605799e-14	0.006612242722627859	-3.664695275480707e-21	5.399880211512444e-20	2.779362109915209e-17	9.236820595715322e-16	8.510990329165968e-18
3600000	0.0016938786384386533	-6.209415783158814e-20	-3.9381508579194415e-22	2.3775642422881886e-13	1.836146356605799e-14	0.006612242722627859	-3.664695269756545e-21	5.3998802115124446e-20	2.779362109915209e-17	9.236820595715322e-16	8.510990329165968e-18
3700000	0.0016938786384386533	-6.209415783158814e-20	-3.9381508579194415e-22	2.3775642422881886e-13	1.836146356605799e-14	0.006612242722627859	-3.664695264032384e-21	5.399880211512446e-20	2.779362109915209e-17	9.236820595715322e-16	8.510990329165968e-18
3800000	0.0016938786384386533	-6.209415783158814e-20	-3.9381508579194415e-22	2.3775642422881886e-13	1.836146356605799e-14	0.006612242722627859	-3.6646952583082224e-21	5.3998802115124464e-20	2.779362109915209e-17	9.236820595715322e-16	8.510990329165968e-18
3900000	0.0016938786384386533	-6.209415783158814e-20	-3.9381508579194415e-22	2.3775642422881886e-13	1.836146356605799e-14	0.006612242722627859	-3.6646952525840614e-21	5.399880211512447e-20	2.779362109915209e-17	9.236820595715322e-16	8.510990329165968e-18
4000000	0.0016938786384386533	-6.209415783158814e-20	-3.9381508579194415e-22	2.3775642422881886e-13	1.836146356605799e-14	0.006612242722627859	-3.6646952468599e-21	5.399880211512447e-20	2.779362109915209e-17	9.236820595715322e-16	8.510990329165968e-18
4100000	0.0016938786384386533	-6.209415783158814e-20	-3.9381508579194415e-22	2.3775642422881886e-13	1.836146356605799e-14	0.006612242722627859	-3.664695241135739e-21	5.399880211512447e-20	2.779362109915209e-17	9.236820595715322e-16	8.510990329165968e-18
4200000	0.0016938786384386533	-6.209415783158814e-20	-3.9381508579194415e-22	2.3775642422881886e-13	1.836146356605799e-14	0.006612242722627859	-3.664695235411577e-21	5.3998802115124477e-20	2.779362109915209e-17	9.236820595715322e-16	8.510990329165968e-18
4300000	0.0016938786384386533	-6.209415783158814e-20	-3.9381508579194415e-22	2.3775642422881886e-13	1.836146356605799e-14	0.006612242722627859	-3.664695229687416e-21	5.3998802115124477e-20	2.779362109915209e-17	9.236820595715322e-16	8.510990329165968e-18
4400000	0.0016938786384386533	-6.209415783158814e-20	-3.9381508579194415e-22	2.3775642422881886e-13	1.836146356605799e-14	0.006612242722627859	-3.664695223963254e-21	5.399880211512447e-20	2.779362109915209e-17	9.236820595715322e-16	8.510990329165968e-18
4500000	0.0016938786384386533	-6.209415783158814e-20	-3.9381508579194415e-22	2.3775642422881886e-13	1.836146356605799e-14	0.006612242722627859	-3.664695218239093e-21	5.399880211512447e-20	2.779362109915209e-17	9.236820595715322e-16	8.510990329165968e-18
4600000	0.0016938786384386533	-6.209415783158814e-20	-3.9381508579194415e-22	2.3775642422881886e-13	1.836146356605799e-14	0.006612242722627859	-3.664695212514932e-21	5.399880211512447e-20	2.779362109915209e-17	9.236820595715322e-16	8.510990329165966e-18
4700000	0.0016938786384386533	-6.209415783158814e-20	-3.9381508579194415e-22	2.3775642422881886e-13	1.836146356605799e-14	0.006612242722627859	-3.66469520679077e-21	5.3998802115124464e-20	2.779362109915209e-17	9.236820595715322e-16	8.510990329165966e-18
4800000	0.0016938786384386533	-6.209415783158814e-20	-3.9381508579194415e-22	2.377564242288189e-13	1.836146356605799e-14	0.006612242722627859	-3.664695201066609e-21	5.399880211512446e-20	2.779362109915209e-17	9.236820595715322e-16	8.510990329165966e-18
4900000	0.0016938786384386533	-6.209415783158814e-20	-3.9381508579194415e-22	2.377564242288189e-13	1.8361463566057986e-14	0.006612242722627859	-3.664695195342447e-21	5.399880211512446e-20	2.7793621099152094e-17	9.236820595715324e-16	8.510990329165966e-18
5000000	0.0016938786384386533	-6.209415783158814e-20	-3.9381508579194415e-22	2.377564242288189e-13	1.8361463566057986e-14	0.006612242722627859	-3.664695189618286e-21	5.399880211512445e-20	2.7793621099152094e-17	9.236820595715324e-16	8.510990329165966e-18
5100000	0.0016938786384386533	-6.209415783158814e-20	-3.9381508579194415e-22	2.377564242288189e-13	1.8361463566057986e-14	0.006612242722627859	-3.664695183894125e-21	5.399880211512445e-20	2.7793621099152094e-17	9.236820595715324e-16	8.510990329165966e-18
5200000	0.0016938786384386533	-6.209415783158814e-20	-3.9381508579194415e-22	2.377564242288189e-13	1.8361463566057986e-14	0.006612242722627859	-3.664695178169964e-21	5.3998802115124446e-20	2.7793621099152094e-17	9.236820595715324e-16	8.510990329165966e-18
5300000	0.0016938786384386533	-6.209415783158814e-20	-3.9381508579194415e-22	2.377564242288189e-13	1.8361463566057986e-14	0.006612242722627859	-3.664695172445802e-21	5.399880211512444e-20	2.7793621099152094e-17	9.236820595715324e-16	8.510990329165966e-18
5400000	0.0016938786384386533	-6.209415783158814e-20	-3.9381508579194415e-22	2.377564242288189e-13	1.8361463566057986e-14	0.006612242722627859	-3.664695166721641e-21	5.399880211512444e-20	2.7793621099152094e-17	9.236820595715324e-16	8.510990329165966e-18
5500000	0.0016938786384386533	-6.209415783158814e-20	-3.9381508579194415e-22	2.377564242288189e-13	1.8361463566057986e-14	0.006612242722627859	-3.664695160997479e-21	5.3998802115124434e-20	2.7793621099152094e-17	9.236820595715324e-16	8.510990329165966e-18
5600000	0.0016938786384386533	-6.209415783158814e-20	-3.9381508579194415e-22	2.377564242288189e-13	1.8361463566057986e-14	0.006612242722627859	-3.664695155273318e-21	5.3998802115124434e-20	2.7793621099152094e-17	9.236820595715324e-16	8.510990329165966e-18
5700000	0.0016938786384386533	-6.209415783158814e-20	-3.9381508579194415e-22	2.377564242288189e-13	1.8361463566057986e-14	0.006612242722627859	-3.6646951495491566e-21	5.3998802115124434e-20	2.7793621099152094e-17	9.236820595715324e-16	8.510990329165966e-18
5800000	0.0016938786384386533	-6.209415783158814e-20	-3.9381508579194415e-22	2.377564242288189e-13	1.8361463566057986e-14	0.006612242722627859	-3.664695143824996e-21	5.3998802115124434e-20	2.7793621099152094e-17	9.236820595715324e-16	8.510990329165966e-18
5900000	0.0016938786384386533	-6.209415783158814e-20	-3.9381508579194415e-22	2.377564242288189e-13	1.8361463566057986e-14	0.006612242722627859	-3.664695138100834e-21	5.3998802115124434e-20	2.7793621099152094e-17	9.236820595715324e-16	8.510990329165966e-18
6000000	0.0016938786384386533	-6.209415783158814e-20	-3.9381508579194415e-22	2.377564242288189e-13	1.8361463566057986e-14	0.006612242722627859	-3.664695132376673e-21	5.3998802115124434e-20	2.7793621099152094e-17	9.236820595715324e-16	8.510990329165966e-18
6100000	0.0016938786384386533	-6.209415783158814e-20	-3.9381508579194415e-22	2.377564242288189e-13	1.8361463566057986e-14	0.006612242722627859	-3.664695126652511e-21	5.3998802115124434e-20	2.7793621099152094e-17	9.236820595715324e-16	8.510990329165966e-18
6200000	0.0016938786384386533	-6.209415783158814e-20	-3.9381508579194415e-22	2.377564242288189e-13	1.8361463566057986e-14	0.006612242722627859	-3.66469512092835e-21	5.3998802115124434e-20	2.7793621099152094e-17	9.236820595715324e-16	8.510990329165966e-18
6300000	0.0016938786384386533	-6.209415783158814e-20	-3.9381508579194415e-22	2.377564242288189e-13	1.8361463566057986e-14	0.006612242722627859	-3.6646951152041886e-21	5.3998802115124434e-20	2.7793621099152094e-17	9.236820595715324e-16	8.510990329165966e-18
6400000	0.0016938786384386533	-6.209415783158814e-20	-3.9381508579194415e-22	2.377564242288189e-13	1.8361463566057986e-14	0.006612242722627859	-3.664695109480028e-21	5.3998802115124434e-20	2.7793621099152094e-17	9.236820595715324e-16	8.510990329165966e-18
6500000	0.0016938786384386533	-6.209415783158814e-20	-3.9381508579194415e-22	2.377564242288189e-13	1.8361463566057986e-14	0.006612242722627859	-3.664695103755866e-21	5.3998802115124434e-20	2.7793621099152094e-17	9.236820595715324e-16	8.510990329165966e-18
6600000	0.0016938786384386533	-6.209415783158814e-20	-3.9381508579194415e-22	2.377564242288189e-13	1.8361463566057986e-14	0.006612242722627859	-3.664695098031705e-21	5.3998802115124434e-20	2.7793621099152094e-17	9.236820595715324e-16	8.510990329165966e-18
6700000	0.0016938786384386533	-6.209415783158814e-20	-3.9381508579194415e-22	2.377564242288189e-13	1.8361463566057986e-14	0.006612242722627859	-3.664695092307543e-21	5.3998802115124434e-20	2.7793621099152094e-17	9.236820595715324e-16	8.510990329165966e-18
6800000	0.0016938786384386533	-6.209415783158814e-20	-3.9381508579194415e-22	2.377564242288189e-13	1.8361463566057986e-14	0.006612242722627859	-3.664695086583382e-21	5.3998802115124434e-20	2.7793621099152094e-17	9.236820595715324e-16	8.510990329165966e-18
6900000	0.0016938786384386533	-6.209415783158814e-20	-3.9381508579194415e-22	2.377564242288189e-13	1.8361463566057986e-14	0.006612242722627859	-3.6646950808592206e-21	5.3998802115124434e-20	2.7793621099152094e-17	9.236820595715324e-16	8.510990329165966e-18
7000000	0.0016938786384386533	-6.209415783158814e-20	-3.9381508579194415e-22	2.377564242288189e-13	1.8361463566057986e-14	0.006612242722627859	-3.66469507513506e-21	5.3998802115124434e-20	2.7793621099152094e-17	9.236820595715324e-16	8.510990329165966e-18
7100000	0.0016938786384386533	-6.209415783158814e-20	-3.9381508579194415e-22	2.377564242288189e-13	1.8361463566057986e-14	0.006612242722627859	-3.664695069410898e-21	5.3998802115124434e-20	2.7793621099152094e-17	9.236820595715324e-16	8.510990329165966e-18
7200000	0.0016938786384386533	-6.209415783158814e-20	-3.9381508579194415e-22	2.377564242288189e-13	1.8361463566057986e-14	0.006612242722627859	-3.664695063686736e-21	5.3998802115124434e-20	2.7793621099152094e-17	9.236820595715324e-16	8.510990329165966e-18
7300000	0.0016938786384386533	-6.209415783158814e-20	-3.9381508579194415e-22	2.377564242288189e-13	1.8361463566057986e-14	0.006612242722627859	-3.664695057962575e-21	5.3998802115124434e-20	2.7793621099152094e-17	9.236820595715324e-16	8.510990329165966e-18
7400000	0.0016938786384386533	-6.209415783158814e-20	-3.9381508579194415e-22	2.377564242288189e-13	1.8361463566057986e-14	0.006612242722627859	-3.6646950522384135e-21	5.3998802115124434e-20	2.7793621099152094e-17	9.236820595715324e-16	8.510990329165966e-18
7500000	0.0016938786384386533	-6.209415783158814e-20	-3.9381508579194415e-22	2.377564242288189e-13	1.8361463566057986e-14	0.006612242722627859	-3.6646950465142526e-21	5.3998802115124434e-20	2.7793621099152094e-17	9.236820595715324e-16	8.510990329165966e-18
7600000	0.0016938786384386533	-6.209415783158814e-20	-3.9381508579194415e-22	2.377564242288189e-13	1.8361463566057986e-14	0.006612242722627859	-3.664695040790091e-21	5.3998802115124434e-20	2.7793621099152094e-17	9.236820595715324e-16	8.510990329165966e-18
7700000	0.0016938786384386533	-6.209415783158814e-20	-3.9381508579194415e-22	2.377564242288189e-13	1.8361463566057986e-14	0.006612242722627859	-3.66469503506593e-21	5.3998802115124434e-20	2.7793621099152094e-17	9.236820595715324e-16	8.510990329165966e-18
7800000	0.0016938786384386533	-6.209415783158814e-20	-3.9381508579194415e-22	2.377564242288189e-13	1.8361463566057986e-14	0.006612242722627859	-3.664695029341768e-21	5.3998802115124434e-20	2.7793621099152094e-17	9.236820595715324e-16	8.510990329165966e-18
7900000	0.0016938786384386533	-6.209415783158814e-20	-3.9381508579194415e-22	2.377564242288189e-13	1.8361463566057986e-14	0.006612242722627859	-3.664695023617607e-21	5.3998802115124434e-20	2.7793621099152094e-17	9.236820595715324e-16	8.510990329165966e-18
8000000	0.0016938786384386533	-6.209415783158814e-20	-3.9381508579194415e-22	2.377564242288189e-13	1.8361463566057986e-14	0.006612242722627859	-3.6646950178934455e-21	5.3998802115124434e-20	2.7793621099152094e-17	9.236820595715324e-16	8.510990329165966e-18
8100000	0.0016938786384386533	-6.209415783158814e-20	-3.9381508579194415e-22	2.377564242288189e-13	1.8361463566057986e-14	0.006612242722627859	-3.6646950121692846e-21	5.3998802115124434e-20	2.7793621099152094e-17	9.236820595715324e-16	8.510990329165966e-18
8200000	0.0016938786384386533	-6.209415783158814e-20	-3.9381508579194415e-22	2.377564242288189e-13	1.8361463566057986e-14	0.006612242722627859	-3.664695006445123e-21	5.3998802115124434e-20	2.7793621099152094e-17	9.236820595715324e-16	8.510990329165966e-18
8300000	0.0016938786384386533	-6.209415783158814e-20	-3.9381508579194415e-22	2.377564242288189e-13	1.8361463566057986e-14	0.006612242722627859	-3.664695000720962e-21	5.3998802115124434e-20	2.7793621099152094e-17	9.236820595715324e-16	8.510990329165966e-18
8400000	0.0016938786384386533	-6.209415783158814e-20	-3.9381508579194415e-22	2.377564242288189e-13	1.8361463566057986e-14	0.006612242722627859	-3.6646949949968e-21	5.3998802115124434e-20	2.7793621099152094e-17	9.236820595715324e-16	8.510990329165966e-18
8500000	0.0016938786384386533	-6.209415783158814e-20	-3.9381508579194415e-22	2.377564242288189e-13	1.8361463566057986e-14	0.006612242722627859	-3.664694989272639e-21	5.3998802115124434e-20	2.7793621099152094e-17	9.236820595715324e-16	8.510990329165966e-18
8600000	0.0016938786384386533	-6.209415783158814e-20	-3.9381508579194415e-22	2.377564242288189e-13	1.8361463566057986e-14	0.006612242722627859	-3.6646949835484775e-21	5.3998802115124434e-20	2.7793621099152094e-17	9.236820595715324e-16	8.510990329165966e-18
8700000	0.0016938786384386533	-6.209415783158814e-20	-3.9381508579194415e-22	2.377564242288189e-13	1.8361463566057986e-14	0.006612242722627859	-3.6646949778243165e-21	5.3998802115124434e-20	2.7793621099152094e-17	9.236820595715324e-16	8.510990329165966e-18
8800000	0.0016938786384386533	-6.209415783158814e-20	-3.9381508579194415e-22	2.377564242288189e-13	1.8361463566057986e-14	0.006612242722627859	-3.664694972100155e-21	5.3998802115124434e-20	2.7793621099152094e-17	9.236820595715324e-16	8.510990329165966e-18
8900000	0.0016938786384386533	-6.209415783158814e-20	-3.9381508579194415e-22	2.377564242288189e-13	1.8361463566057986e-14	0.006612242722627859	-3.664694966375994e-21	5.3998802115124434e-20	2.7793621099152094e-17	9.236820595715324e-16	8.510990329165966e-18
9000000	0.0016938786384386533	-6.209415783158814e-20	-3.9381508579194415e-22	2.377564242288189e-13	1.8361463566057986e-14	0.006612242722627859	-3.664694960651832e-21	5.3998802115124434e-20	2.7793621099152094e-17	9.236820595715324e-16	8.510990329165966e-18
9100000	0.0016938786384386533	-6.209415783158814e-20	-3.9381508579194415e-22	2.377564242288189e-13	1.8361463566057986e-14	0.006612242722627859	-3.664694954927671e-21	5.3998802115124434e-20	2.7793621099152094e-17	9.236820595715324e-16	8.510990329165966e-18
9200000	0.0016938786384386533	-6.209415783158814e-20	-3.9381508579194415e-22	2.377564242288189e-13	1.8361463566057986e-14	0.006612242722627859	-3.6646949492035095e-21	5.3998802115124434e-20	2.7793621099152094e-17	9.236820595715324e-16	8.510990329165966e-18
9300000	0.0016938786384386533	-6.209415783158814e-20	-3.9381508579194415e-22	2.377564242288189e-13	1.8361463566057986e-14	0.006612242722627859	-3.6646949434793485e-21	5.3998802115124434e-20	2.7793621099152094e-17	9.236820595715324e-16	8.510990329165966e-18
9400000	0.0016938786384386533	-6.209415783158814e-20	-3.9381508579194415e-22	2.377564242288189e-13	1.8361463566057986e-14	0.006612242722627859	-3.664694937755187e-21	5.3998802115124434e-20	2.7793621099152094e-17	9.236820595715324e-16	8.510990329165966e-18
9500000	0.0016938786384386533	-6.209415783158814e-20	-3.9381508579194415e-22	2.377564242288189e-13	1.8361463566057986e-14	0.006612242722627859	-3.664694932031026e-21	5.3998802115124434e-20	2.7793621099152094e-17	9.236820595715324e-16	8.510990329165966e-18
9600000	0.0016938786384386533	-6.209415783158814e-20	-3.9381508579194415e-22	2.377564242288189e-13	1.8361463566057986e-14	0.006612242722627859	-3.664694926306864e-21	5.3998802115124434e-20	2.7793621099152094e-17	9.236820595715324e-16	8.510990329165966e-18
9700000	0.0016938786384386533	-6.209415783158814e-20	-3.9381508579194415e-22	2.377564242288189e-13	1.8361463566057986e-14	0.006612242722627859	-3.6646949205827024e-21	5.3998802115124434e-20	2.7793621099152094e-17	9.236820595715324e-16	8.510990329165966e-18
9800000	0.0016938786384386533	-6.209415783158814e-20	-3.9381508579194415e-22	2.377564242288189e-13	1.8361463566057986e-14	0.006612242722627859	-3.6646949148585415e-21	5.3998802115124434e-20	2.7793621099152094e-17	9.236820595715324e-16	8.510990329165966e-18
9900000	0.0016938786384386533	-6.209415783158814e-20	-3.9381508579194415e-22	2.377564242288189e-13	1.8361463566057986e-14	0.006612242722627859	-3.66469490913438e-21	5.3998802115124434e-20	2.7793621099152094e-17	9.236820595715324e-16	8.510990329165966e-18
10000000	0.0016938786384386533	-6.209415783158814e-20	-3.9381508579194415e-22	2.377564242288189e-13	1.8361463566057986e-14	0.006612242722627859	-3.664694903410219e-21	5.3998802115124434e-20	2.7793621099152094e-17	9.236820595715324e-16	8.510990329165966e-18
10100000	0.0016938786384386533	-6.209415783158814e-20	-3.9381508579194415e-22	2.377564242288189e-13	1.8361463566057986e-14	0.006612242722627859	-3.664694897686057e-21	5.3998802115124434e-20	2.7793621099152094e-17	9.236820595715324e-16	8.510990329165966e-18
10200000	0.0016938786384386533	-6.209415783158814e-20	-3.9381508579194415e-22	2.377564242288189e-13	1.8361463566057986e-14	0.006612242722627859	-3.664694891961896e-21	5.3998802115124434e-20	2.7793621099152094e-17	9.236820595715324e-16	8.510990329165966e-18
10300000	0.0016938786384386533	-6.209415783158814e-20	-3.9381508579194415e-22	2.377564242288189e-13	1.8361463566057986e-14	0.006612242722627859	-3.6646948862377344e-21	5.3998802115124434e-20	2.7793621099152094e-17	9.236820595715324e-16	8.510990329165966e-18
10400000	0.0016938786384386533	-6.209415783158814e-20	-3.9381508579194415e-22	2.377564242288189e-13	1.8361463566057986e-14	0.006612242722627859	-3.6646948805135735e-21	5.3998802115124434e-20	2.7793621099152094e-17	9.236820595715324e-16	8.510990329165966e-18
10500000	0.0016938786384386533	-6.209415783158814e-20	-3.9381508579194415e-22	2.377564242288189e-13	1.8361463566057986e-14	0.006612242722627859	-3.664694874789412e-21	5.3998802115124434e-20	2.7793621099152094e-17	9.236820595715324e-16	8.510990329165966e-18
10600000	0.0016938786384386533	-6.209415783158814e-20	-3.9381508579194415e-22	2.377564242288189e-13	1.8361463566057986e-14	0.006612242722627859	-3.664694869065251e-21	5.3998802115124434e-20	2.7793621099152094e-17	9.236820595715324e-16	8.510990329165966e-18
10700000	0.0016938786384386533	-6.209415783158814e-20	-3.9381508579194415e-22	2.377564242288189e-13	1.8361463566057986e-14	0.006612242722627859	-3.664694863341089e-21	5.3998802115124434e-20	2.7793621099152094e-17	9.236820595715324e-16	8.510990329165966e-18
10800000	0.0016938786384386533	-6.209415783158814e-20	-3.9381508579194415e-22	2.377564242288189e-13	1.8361463566057986e-14	0.006612242722627859	-3.664694857616928e-21	5.3998802115124434e-20	2.7793621099152094e-17	9.236820595715324e-16	8.510990329165966e-18
10900000	0.0016938786384386533	-6.209415783158814e-20	-3.9381508579194415e-22	2.377564242288189e-13	1.8361463566057986e-14	0.006612242722627859	-3.6646948518927664e-21	5.3998802115124434e-20	2.7793621099152094e-17	9.236820595715324e-16	8.510990329165966e-18
11000000	0.0016938786384386533	-6.209415783158814e-20	-3.9381508579194415e-22	2.377564242288189e-13	1.8361463566057986e-14	0.006612242722627859	-3.6646948461686054e-21	5.3998802115124434e-20	2.7793621099152094e-17	9.236820595715324e-16	8.510990329165966e-18
11100000	0.0016938786384386533	-6.209415783158814e-20	-3.9381508579194415e-22	2.377564242288189e-13	1.8361463566057986e-14	0.006612242722627859	-3.664694840444444e-21	5.3998802115124434e-20	2.7793621099152094e-17	9.236820595715324e-16	8.510990329165966e-18
11200000	0.0016938786384386533	-6.209415783158814e-20	-3.9381508579194415e-22	2.377564242288189e-13	1.8361463566057986e-14	0.006612242722627859	-3.664694834720283e-21	5.3998802115124434e-20	2.7793621099152094e-17	9.236820595715324e-16	8.510990329165966e-18
11300000	0.0016938786384386533	-6.209415783158814e-20	-3.9381508579194415e-22	2.377564242288189e-13	1.8361463566057986e-14	0.006612242722627859	-3.664694828996121e-21	5.3998802115124434e-20	2.7793621099152094e-17	9.236820595715324e-16	8.510990329165966e-18
11400000	0.0016938786384386533	-6.209415783158814e-20	-3.9381508579194415e-22	2.377564242288189e-13	1.8361463566057986e-14	0.006612242722627859	-3.66469482327196e-21	5.3998802115124434e-20	2.7793621099152094e-17	9.236820595715324e-16	8.510990329165966e-18
11500000	0.0016938786384386533	-6.209415783158814e-20	-3.9381508579194415e-22	2.377564242288189e-13	1.8361463566057986e-14	0.006612242722627859	-3.6646948175477984e-21	5.3998802115124434e-20	2.7793621099152094e-17	9.236820595715324e-16	8.510990329165966e-18
11600000	0.0016938786384386533	-6.209415783158814e-20	-3.9381508579194415e-22	2.377564242288189e-13	1.8361463566057986e-14	0.006612242722627859	-3.6646948118236374e-21	5.3998802115124434e-20	2.7793621099152094e-17	9.236820595715324e-16	8.510990329165966e-18
11700000	0.0016938786384386533	-6.209415783158814e-20	-3.9381508579194415e-22	2.377564242288189e-13	1.8361463566057986e-14	0.006612242722627859	-3.664694806099476e-21	5.3998802115124434e-20	2.7793621099152094e-17	9.236820595715324e-16	8.510990329165966e-18
11800000	0.0016938786384386533	-6.209415783158814e-20	-3.9381508579194415e-22	2.377564242288189e-13	1.8361463566057986e-14	0.006612242722627859	-3.664694800375315e-21	5.3998802115124434e-20	2.7793621099152094e-17	9.236820595715324e-16	8.510990329165966e-18
11900000	0.0016938786384386533	-6.209415783158814e-20	-3.9381508579194415e-22	2.377564242288189e-13	1.8361463566057986e-14	0.006612242722627859	-3.664694794651153e-21	5.3998802115124434e-20	2.7793621099152094e-17	9.236820595715324e-16	8.510990329165966e-18
12000000	0.0016938786384386533	-6.209415783158814e-20	-3.9381508579194415e-22	2.377564242288189e-13	1.8361463566057986e-14	0.006612242722627859	-3.664694788926992e-21	5.3998802115124434e-20	2.7793621099152094e-17	9.236820595715324e-16	8.510990329165966e-18
12100000	0.0016938786384386533	-6.209415783158814e-20	-3.9381508579194415e-22	2.377564242288189e-13	1.8361463566057986e-14	0.006612242722627859	-3.66469478320283e-21	5.3998802115124434e-20	2.7793621099152094e-17	9.236820595715324e-16	8.510990329165966e-18
12200000	0.0016938786384386533	-6.209415783158814e-20	-3.9381508579194415e-22	2.377564242288189e-13	1.8361463566057986e-14	0.006612242722627859	-3.6646947774786694e-21	5.3998802115124434e-20	2.7793621099152094e-17	9.236820595715324e-16	8.510990329165966e-18
12300000	0.0016938786384386533	-6.209415783158814e-20	-3.9381508579194415e-22	2.377564242288189e-13	1.8361463566057986e-14	0.006612242722627859	-3.664694771754508e-21	5.3998802115124434e-20	2.7793621099152094e-17	9.236820595715324e-16	8.510990329165966e-18
12400000	0.0016938786384386533	-6.209415783158814e-20	-3.9381508579194415e-22	2.377564242288189e-13	1.8361463566057986e-14	0.006612242722627859	-3.664694766030346e-21	5.3998802115124434e-20	2.7793621099152094e-17	9.236820595715324e-16	8.510990329165966e-18
12500000	0.0016938786384386533	-6.209415783158814e-20	-3.9381508579194415e-22	2.377564242288189e-13	1.8361463566057986e-14	0.006612242722627859	-3.664694760306185e-21	5.3998802115124434e-20	2.7793621099152094e-17	9.236820595715324e-16	8.510990329165966e-18
12600000	0.0016938786384386533	-6.209415783158814e-20	-3.9381508579194415e-22	2.377564242288189e-13	1.8361463566057986e-14	0.006612242722627859	-3.664694754582023e-21	5.3998802115124434e-20	2.7793621099152094e-17	9.236820595715324e-16	8.510990329165966e-18
12700000	0.0016938786384386533	-6.209415783158814e-20	-3.9381508579194415e-22	2.377564242288189e-13	1.8361463566057986e-14	0.006612242722627859	-3.664694748857862e-21	5.3998802115124434e-20	2.7793621099152094e-17	9.236820595715324e-16	8.510990329165966e-18
12800000	0.0016938786384386533	-6.209415783158814e-20	-3.9381508579194415e-22	2.377564242288189e-13	1.8361463566057986e-14	0.006612242722627859	-3.664694743133701e-21	5.3998802115124434e-20	2.7793621099152094e-17	9.236820595715324e-16	8.510990329165966e-18
12900000	0.0016938786384386533	-6.209415783158814e-20	-3.9381508579194415e-22	2.377564242288189e-13	1.8361463566057986e-14	0.006612242722627859	-3.66469473740954e-21	5.3998802115124434e-20	2.7793621099152094e-17	9.236820595715324e-16	8.510990329165966e-18
13000000	0.0016938786384386533	-6.209415783158814e-20	-3.9381508579194415e-22	2.377564242288189e-13	1.8361463566057986e-14	0.006612242722627859	-3.664694731685378e-21	5.3998802115124434e-20	2.7793621099152094e-17	9.236820595715322e-16	8.510990329165966e-18
13100000	0.0016938786384386533	-6.209415783158814e-20	-3.9381508579194415e-22	2.377564242288189e-13	1.8361463566057986e-14	0.006612242722627859	-3.664694725961217e-21	5.3998802115124434e-20	2.7793621099152094e-17	9.236820595715322e-16	8.510990329165966e-18
13200000	0.0016938786384386533	-6.209415783158814e-20	-3.9381508579194415e-22	2.377564242288189e-13	1.8361463566057986e-14	0.006612242722627859	-3.664694720237055e-21	5.3998802115124434e-20	2.7793621099152094e-17	9.236820595715322e-16	8.510990329165966e-18
13300000	0.0016938786384386533	-6.209415783158814e-20	-3.9381508579194415e-22	2.377564242288189e-13	1.8361463566057986e-14	0.006612242722627859	-3.664694714512894e-21	5.3998802115124434e-20	2.7793621099152094e-17	9.236820595715322e-16	8.510990329165966e-18
13400000	0.0016938786384386533	-6.209415783158814e-20	-3.9381508579194415e-22	2.377564242288189e-13	1.8361463566057986e-14	0.006612242722627859	-3.664694708788733e-21	5.3998802115124434e-20	2.7793621099152094e-17	9.236820595715322e-16	8.510990329165966e-18
13500000	0.0016938786384386533	-6.209415783158814e-20	-3.9381508579194415e-22	2.377564242288189e-13	1.8361463566057986e-14	0.006612242722627859	-3.664694703064572e-21	5.3998802115124434e-20	2.7793621099152094e-17	9.236820595715322e-16	8.510990329165966e-18
13600000	0.0016938786384386533	-6.209415783158814e-20	-3.9381508579194415e-22	2.377564242288189e-13	1.8361463566057986e-14	0.006612242722627859	-3.66469469734041e-21	5.3998802115124434e-20	2.7793621099152094e-17	9.236820595715322e-16	8.510990329165966e-18
13700000	0.0016938786384386533	-6.209415783158814e-20	-3.9381508579194415e-22	2.377564242288189e-13	1.8361463566057986e-14	0.006612242722627859	-3.664694691616249e-21	5.3998802115124434e-20	2.7793621099152094e-17	9.236820595715322e-16	8.510990329165966e-18
13800000	0.0016938786384386533	-6.209415783158814e-20	-3.9381508579194415e-22	2.377564242288189e-13	1.8361463566057986e-14	0.006612242722627859	-3.664694685892087e-21	5.3998802115124434e-20	2.7793621099152094e-17	9.236820595715322e-16	8.510990329165966e-18
13900000	0.0016938786384386533	-6.209415783158814e-20	-3.9381508579194415e-22	2.377564242288189e-13	1.8361463566057986e-14	0.006612242722627859	-3.664694680167926e-21	5.3998802115124434e-20	2.7793621099152094e-17	9.236820595715322e-16	8.510990329165966e-18
14000000	0.0016938786384386533	-6.209415783158814e-20	-3.9381508579194415e-22	2.377564242288189e-13	1.8361463566057986e-14	0.006612242722627859	-3.6646946744437646e-21	5.3998802115124434e-20	2.7793621099152094e-17	9.236820595715322e-16	8.510990329165966e-18
14100000	0.0016938786384386533	-6.209415783158814e-20	-3.9381508579194415e-22	2.377564242288189e-13	1.8361463566057986e-14	0.006612242722627859	-3.664694668719604e-21	5.3998802115124434e-20	2.7793621099152094e-17	9.236820595715322e-16	8.510990329165966e-18
14200000	0.0016938786384386533	-6.209415783158814e-20	-3.9381508579194415e-22	2.377564242288189e-13	1.8361463566057986e-14	0.006612242722627859	-3.664694662995442e-21	5.3998802115124434e-20	2.7793621099152094e-17	9.236820595715322e-16	8.510990329165966e-18
14300000	0.0016938786384386533	-6.209415783158814e-20	-3.9381508579194415e-22	2.377564242288189e-13	1.8361463566057986e-14	0.006612242722627859	-3.664694657271281e-21	5.3998802115124434e-20	2.7793621099152094e-17	9.236820595715322e-16	8.510990329165966e-18
14400000	0.0016938786384386533	-6.209415783158814e-20	-3.9381508579194415e-22	2.377564242288189e-13	1.8361463566057986e-14	0.006612242722627859	-3.664694651547119e-21	5.3998802115124434e-20	2.7793621099152094e-17	9.236820595715322e-16	8.510990329165966e-18
14500000	0.0016938786384386533	-6.209415783158814e-20	-3.9381508579194415e-22	2.377564242288189e-13	1.8361463566057986e-14	0.006612242722627859	-3.664694645822958e-21	5.3998802115124434e-20	2.7793621099152094e-17	9.236820595715322e-16	8.510990329165966e-18
14600000	0.0016938786384386533	-6.209415783158814e-20	-3.9381508579194415e-22	2.377564242288189e-13	1.8361463566057986e-14	0.006612242722627859	-3.6646946400987966e-21	5.3998802115124434e-20	2.7793621099152094e-17	9.236820595715322e-16	8.510990329165966e-18
14700000	0.0016938786384386533	-6.209415783158814e-20	-3.9381508579194415e-22	2.377564242288189e-13	1.8361463566057986e-14	0.006612242722627859	-3.664694634374636e-21	5.3998802115124434e-20	2.7793621099152094e-17	9.236820595715322e-16	8.510990329165966e-18
14800000	0.0016938786384386533	-6.209415783158814e-20	-3.9381508579194415e-22	2.377564242288189e-13	1.8361463566057986e-14	0.006612242722627859	-3.664694628650474e-21	5.3998802115124434e-20	2.7793621099152094e-17	9.236820595715322e-16	8.510990329165966e-18
14900000	0.0016938786384386533	-6.209415783158814e-20	-3.9381508579194415e-22	2.377564242288189e-13	1.8361463566057986e-14	0.006612242722627859	-3.664694622926312e-21	5.3998802115124434e-20	2.7793621099152094e-17	9.236820595715322e-16	8.510990329165966e-18
15000000	0.0016938786384386533	-6.209415783158814e-20	-3.9381508579194415e-22	2.377564242288189e-13	1.8361463566057986e-14	0.006612242722627859	-3.664694617202151e-21	5.3998802115124434e-20	2.7793621099152094e-17	9.236820595715322e-16	8.510990329165966e-18
15100000	0.0016938786384386533	-6.209415783158814e-20	-3.9381508579194415e-22	2.377564242288189e-13	1.8361463566057986e-14	0.006612242722627859	-3.6646946114779895e-21	5.3998802115124434e-20	2.7793621099152094e-17	9.236820595715322e-16	8.510990329165966e-18
15200000	0.0016938786384386533	-6.209415783158814e-20	-3.9381508579194415e-22	2.377564242288189e-13	1.8361463566057986e-14	0.006612242722627859	-3.6646946057538286e-21	5.3998802115124434e-20	2.7793621099152094e-17	9.236820595715322e-16	8.510990329165966e-18
15300000	0.0016938786384386533	-6.209415783158814e-20	-3.9381508579194415e-22	2.377564242288189e-13	1.8361463566057986e-14	0.006612242722627859	-3.664694600029667e-21	5.3998802115124434e-20	2.7793621099152094e-17	9.236820595715322e-16	8.510990329165966e-18
15400000	0.0016938786384386533	-6.209415783158814e-20	-3.9381508579194415e-22	2.377564242288189e-13	1.8361463566057986e-14	0.006612242722627859	-3.664694594305506e-21	5.3998802115124434e-20	2.7793621099152094e-17	9.236820595715322e-16	8.510990329165966e-18
15500000	0.0016938786384386533	-6.209415783158814e-20	-3.9381508579194415e-22	2.377564242288189e-13	1.8361463566057986e-14	0.006612242722627859	-3.664694588581344e-21	5.3998802115124434e-20	2.7793621099152094e-17	9.236820595715322e-16	8.510990329165966e-18
15600000	0.0016938786384386533	-6.209415783158814e-20	-3.9381508579194415e-22	2.377564242288189e-13	1.8361463566057986e-14	0.006612242722627859	-3.664694582857183e-21	5.3998802115124434e-20	2.7793621099152094e-17	9.236820595715322e-16	8.510990329165966e-18
15700000	0.0016938786384386533	-6.209415783158814e-20	-3.9381508579194415e-22	2.377564242288189e-13	1.8361463566057986e-14	0.006612242722627859	-3.6646945771330215e-21	5.3998802115124434e-20	2.7793621099152094e-17	9.236820595715322e-16	8.510990329165966e-18
15800000	0.0016938786384386533	-6.209415783158814e-20	-3.9381508579194415e-22	2.377564242288189e-13	1.8361463566057986e-14	0.006612242722627859	-3.6646945714088606e-21	5.3998802115124434e-20	2.7793621099152094e-17	9.236820595715322e-16	8.510990329165966e-18
15900000	0.0016938786384386533	-6.209415783158814e-20	-3.9381508579194415e-22	2.377564242288189e-13	1.8361463566057986e-14	0.006612242722627859	-3.664694565684699e-21	5.3998802115124434e-20	2.7793621099152094e-17	9.236820595715322e-16	8.510990329165966e-18
16000000	0.0016938786384386533	-6.209415783158814e-20	-3.9381508579194415e-22	2.377564242288189e-13	1.8361463566057986e-14	0.006612242722627859	-3.664694559960538e-21	5.3998802115124434e-20	2.7793621099152094e-17	9.236820595715322e-16	8.510990329165966e-18
16100000	0.0016938786384386533	-6.209415783158814e-20	-3.9381508579194415e-22	2.377564242288189e-13	1.8361463566057986e-14	0.006612242722627859	-3.664694554236376e-21	5.3998802115124434e-20	2.7793621099152094e-17	9.236820595715322e-16	8.510990329165966e-18
16200000	0.0016938786384386533	-6.209415783158814e-20	-3.9381508579194415e-22	2.377564242288189e-13	1.8361463566057986e-14	0.006612242722627859	-3.664694548512215e-21	5.3998802115124434e-20	2.7793621099152094e-17	9.236820595715322e-16	8.510990329165966e-18
16300000	0.0016938786384386533	-6.209415783158814e-20	-3.9381508579194415e-22	2.377564242288189e-13	1.8361463566057986e-14	0.006612242722627859	-3.6646945427880535e-21	5.3998802115124434e-20	2.7793621099152094e-17	9.236820595715322e-16	8.510990329165966e-18
16400000	0.0016938786384386533	-6.209415783158814e-20	-3.9381508579194415e-22	2.377564242288189e-13	1.8361463566057986e-14	0.006612242722627859	-3.6646945370638926e-21	5.3998802115124434e-20	2.7793621099152094e-17	9.236820595715322e-16	8.510990329165966e-18
16500000	0.0016938786384386533	-6.209415783158814e-20	-3.9381508579194415e-22	2.377564242288189e-13	1.8361463566057986e-14	0.006612242722627859	-3.664694531339731e-21	5.3998802115124434e-20	2.7793621099152094e-17	9.236820595715322e-16	8.510990329165966e-18
16600000	0.0016938786384386533	-6.209415783158814e-20	-3.9381508579194415e-22	2.377564242288189e-13	1.8361463566057986e-14	0.006612242722627859	-3.66469452561557e-21	5.3998802115124434e-20	2.7793621099152094e-17	9.236820595715322e-16	8.510990329165966e-18
16700000	0.0016938786384386533	-6.209415783158814e-20	-3.9381508579194415e-22	2.377564242288189e-13	1.8361463566057986e-14	0.006612242722627859	-3.664694519891408e-21	5.3998802115124434e-20	2.7793621099152094e-17	9.236820595715322e-16	8.510990329165966e-18
16800000	0.0016938786384386533	-6.209415783158814e-20	-3.9381508579194415e-22	2.377564242288189e-13	1.8361463566057986e-14	0.006612242722627859	-3.664694514167247e-21	5.3998802115124434e-20	2.7793621099152094e-17	9.236820595715322e-16	8.510990329165966e-18
16900000	0.0016938786384386533	-6.209415783158814e-20	-3.9381508579194415e-22	2.377564242288189e-13	1.8361463566057986e-14	0.006612242722627859	-3.6646945084430855e-21	5.3998802115124434e-20	2.7793621099152094e-17	9.236820595715322e-16	8.510990329165966e-18
17000000	0.0016938786384386533	-6.209415783158814e-20	-3.9381508579194415e-22	2.377564242288189e-13	1.8361463566057986e-14	0.006612242722627859	-3.6646945027189245e-21	5.3998802115124434e-20	2.7793621099152094e-17	9.236820595715322e-16	8.510990329165966e-18
17100000	0.0016938786384386533	-6.209415783158814e-20	-3.9381508579194415e-22	2.377564242288189e-13	1.8361463566057986e-14	0.006612242722627859	-3.664694496994763e-21	5.3998802115124434e-20	2.7793621099152094e-17	9.236820595715322e-16	8.510990329165966e-18
17200000	0.0016938786384386533	-6.209415783158814e-20	-3.9381508579194415e-22	2.377564242288189e-13	1.8361463566057986e-14	0.006612242722627859	-3.664694491270601e-21	5.3998802115124434e-20	2.7793621099152094e-17	9.236820595715322e-16	8.510990329165966e-18
17300000	0.0016938786384386533	-6.209415783158814e-20	-3.9381508579194415e-22	2.377564242288189e-13	1.8361463566057986e-14	0.006612242722627859	-3.66469448554644e-21	5.3998802115124434e-20	2.7793621099152094e-17	9.236820595715322e-16	8.510990329165966e-18
17400000	0.0016938786384386533	-6.209415783158814e-20	-3.9381508579194415e-22	2.377564242288189e-13	1.8361463566057986e-14	0.006612242722627859	-3.6646944798222784e-21	5.3998802115124434e-20	2.7793621099152094e-17	9.236820595715322e-16	8.510990329165966e-18
17500000	0.0016938786384386533	-6.209415783158814e-20	-3.9381508579194415e-22	2.377564242288189e-13	1.8361463566057986e-14	0.006612242722627859	-3.6646944740981175e-21	5.3998802115124434e-20	2.7793621099152094e-17	9.236820595715322e-16	8.510990329165966e-18
17600000	0.0016938786384386533	-6.209415783158814e-20	-3.9381508579194415e-22	2.377564242288189e-13	1.8361463566057986e-14	0.006612242722627859	-3.664694468373956e-21	5.3998802115124434e-20	2.7793621099152094e-17	9.236820595715322e-16	8.510990329165966e-18
17700000	0.0016938786384386533	-6.209415783158814e-20	-3.9381508579194415e-22	2.377564242288189e-13	1.8361463566057986e-14	0.006612242722627859	-3.664694462649795e-21	5.3998802115124434e-20	2.7793621099152094e-17	9.236820595715322e-16	8.510990329165966e-18
17800000	0.0016938786384386533	-6.209415783158814e-20	-3.9381508579194415e-22	2.377564242288189e-13	1.8361463566057986e-14	0.006612242722627859	-3.664694456925633e-21	5.3998802115124434e-20	2.7793621099152094e-17	9.236820595715322e-16	8.510990329165966e-18
17900000	0.0016938786384386533	-6.209415783158814e-20	-3.9381508579194415e-22	2.377564242288189e-13	1.8361463566057986e-14	0.006612242722627859	-3.664694451201472e-21	5.3998802115124434e-20	2.7793621099152094e-17	9.236820595715322e-16	8.510990329165966e-18
18000000	0.0016938786384386533	-6.209415783158814e-20	-3.9381508579194415e-22	2.377564242288189e-13	1.8361463566057986e-14	0.006612242722627859	-3.6646944454773104e-21	5.3998802115124434e-20	2.7793621099152094e-17	9.236820595715322e-16	8.510990329165966e-18
18100000	0.0016938786384386533	-6.209415783158814e-20	-3.9381508579194415e-22	2.377564242288189e-13	1.8361463566057986e-14	0.006612242722627859	-3.6646944397531495e-21	5.3998802115124434e-20	2.7793621099152094e-17	9.236820595715322e-16	8.510990329165966e-18
18200000	0.0016938786384386533	-6.209415783158814e-20	-3.9381508579194415e-22	2.377564242288189e-13	1.8361463566057986e-14	0.006612242722627859	-3.664694434028988e-21	5.3998802115124434e-20	2.7793621099152094e-17	9.236820595715322e-16	8.510990329165966e-18
18300000	0.0016938786384386533	-6.209415783158814e-20	-3.9381508579194415e-22	2.377564242288189e-13	1.8361463566057986e-14	0.006612242722627859	-3.664694428304827e-21	5.3998802115124434e-20	2.7793621099152094e-17	9.236820595715322e-16	8.510990329165966e-18
18400000	0.0016938786384386533	-6.209415783158814e-20	-3.9381508579194415e-22	2.377564242288189e-13	1.8361463566057986e-14	0.006612242722627859	-3.664694422580665e-21	5.3998802115124434e-20	2.7793621099152094e-17	9.236820595715322e-16	8.510990329165966e-18
18500000	0.0016938786384386533	-6.209415783158814e-20	-3.9381508579194415e-22	2.377564242288189e-13	1.8361463566057986e-14	0.006612242722627859	-3.664694416856504e-21	5.3998802115124434e-20	2.7793621099152094e-17	9.236820595715322e-16	8.510990329165966e-18
18600000	0.0016938786384386533	-6.209415783158814e-20	-3.9381508579194415e-22	2.377564242288189e-13	1.8361463566057986e-14	0.006612242722627859	-3.6646944111323424e-21	5.3998802115124434e-20	2.7793621099152094e-17	9.236820595715322e-16	8.510990329165966e-18
18700000	0.0016938786384386533	-6.209415783158814e-20	-3.9381508579194415e-22	2.377564242288189e-13	1.8361463566057986e-14	0.006612242722627859	-3.6646944054081815e-21	5.3998802115124434e-20	2.7793621099152094e-17	9.236820595715322e-16	8.510990329165966e-18
18800000	0.0016938786384386533	-6.209415783158814e-20	-3.9381508579194415e-22	2.377564242288189e-13	1.8361463566057986e-14	0.006612242722627859	-3.66469439968402e-21	5.3998802115124434e-20	2.7793621099152094e-17	9.236820595715322e-16	8.510990329165966e-18
18900000	0.0016938786384386533	-6.209415783158814e-20	-3.9381508579194415e-22	2.377564242288189e-13	1.8361463566057986e-14	0.006612242722627859	-3.664694393959859e-21	5.3998802115124434e-20	2.7793621099152094e-17	9.236820595715322e-16	8.510990329165966e-18
19000000	0.0016938786384386533	-6.209415783158814e-20	-3.9381508579194415e-22	2.377564242288189e-13	1.8361463566057986e-14	0.006612242722627859	-3.664694388235697e-21	5.3998802115124434e-20	2.7793621099152094e-17	9.236820595715322e-16	8.510990329165966e-18
19100000	0.0016938786384386533	-6.209415783158814e-20	-3.9381508579194415e-22	2.377564242288189e-13	1.8361463566057986e-14	0.006612242722627859	-3.664694382511536e-21	5.3998802115124434e-20	2.7793621099152094e-17	9.236820595715322e-16	8.510990329165966e-18
19200000	0.0016938786384386533	-6.209415783158814e-20	-3.9381508579194415e-22	2.377564242288189e-13	1.8361463566057986e-14	0.006612242722627859	-3.6646943767873744e-21	5.3998802115124434e-20	2.7793621099152094e-17	9.236820595715322e-16	8.510990329165966e-18
19300000	0.0016938786384386533	-6.209415783158814e-20	-3.9381508579194415e-22	2.377564242288189e-13	1.8361463566057986e-14	0.006612242722627859	-3.6646943710632134e-21	5.3998802115124434e-20	2.7793621099152094e-17	9.236820595715322e-16	8.510990329165966e-18
19400000	0.0016938786384386533	-6.209415783158814e-20	-3.9381508579194415e-22	2.377564242288189e-13	1.8361463566057986e-14	0.006612242722627859	-3.664694365339052e-21	5.3998802115124434e-20	2.7793621099152094e-17	9.236820595715322e-16	8.510990329165966e-18
19500000	0.0016938786384386533	-6.209415783158814e-20	-3.9381508579194415e-22	2.377564242288189e-13	1.8361463566057986e-14	0.006612242722627859	-3.664694359614891e-21	5.3998802115124434e-20	2.7793621099152094e-17	9.236820595715322e-16	8.510990329165966e-18
19600000	0.0016938786384386533	-6.209415783158814e-20	-3.9381508579194415e-22	2.377564242288189e-13	1.8361463566057986e-14	0.006612242722627859	-3.664694353890729e-21	5.3998802115124434e-20	2.7793621099152094e-17	9.236820595715322e-16	8.510990329165966e-18
19700000	0.0016938786384386533	-6.209415783158814e-20	-3.9381508579194415e-22	2.377564242288189e-13	1.8361463566057986e-14	0.006612242722627859	-3.664694348166567e-21	5.3998802115124434e-20	2.7793621099152094e-17	9.236820595715324e-16	8.510990329165966e-18
19800000	0.0016938786384386533	-6.209415783158814e-20	-3.9381508579194415e-22	2.377564242288189e-13	1.8361463566057986e-14	0.006612242722627859	-3.6646943424424064e-21	5.3998802115124434e-20	2.7793621099152094e-17	9.236820595715324e-16	8.510990329165966e-18
19900000	0.0016938786384386533	-6.209415783158814e-20	-3.9381508579194415e-22	2.377564242288189e-13	1.8361463566057986e-14	0.006612242722627859	-3.664694336718245e-21	5.3998802115124434e-20	2.7793621099152094e-17	9.236820595715324e-16	8.510990329165966e-18
20000000	0.0016938786384386533	-6.209415783158814e-20	-3.9381508579194415e-22	2.377564242288189e-13	1.8361463566057986e-14	0.006612242722627859	-3.664694330994084e-21	5.3998802115124434e-20	2.7793621099152094e-17	9.236820595715324e-16	8.510990329165966e-18
20100000	0.0016938786384386533	-6.209415783158814e-20	-3.9381508579194415e-22	2.377564242288189e-13	1.8361463566057986e-14	0.006612242722627859	-3.664694325269922e-21	5.3998802115124434e-20	2.7793621099152094e-17	9.236820595715324e-16	8.510990329165966e-18
20200000	0.0016938786384386533	-6.209415783158814e-20	-3.9381508579194415e-22	2.377564242288189e-13	1.8361463566057986e-14	0.006612242722627859	-3.664694319545761e-21	5.3998802115124434e-20	2.7793621099152094e-17	9.236820595715324e-16	8.510990329165966e-18
20300000	0.0016938786384386533	-6.209415783158814e-20	-3.9381508579194415e-22	2.377564242288189e-13	1.8361463566057986e-14	0.006612242722627859	-3.664694313821599e-21	5.3998802115124434e-20	2.7793621099152094e-17	9.236820595715324e-16	8.510990329165966e-18
20400000	0.0016938786384386533	-6.209415783158814e-20	-3.9381508579194415e-22	2.377564242288189e-13	1.8361463566057986e-14	0.00661224272262786	-3.664694308097438e-21	5.3998802115124434e-20	2.7793621099152094e-17	9.236820595715324e-16	8.510990329165966e-18
20500000	0.0016938786384386533	-6.209415783158814e-20	-3.9381508579194415e-22	2.377564242288189e-13	1.8361463566057986e-14	0.00661224272262786	-3.664694302373277e-21	5.3998802115124434e-20	2.7793621099152094e-17	9.236820595715324e-16	8.510990329165966e-18
20600000	0.0016938786384386533	-6.209415783158814e-20	-3.9381508579194415e-22	2.377564242288189e-13	1.8361463566057986e-14	0.00661224272262786	-3.664694296649116e-21	5.3998802115124434e-20	2.7793621099152094e-17	9.236820595715324e-16	8.510990329165968e-18
20700000	0.0016938786384386533	-6.209415783158814e-20	-3.9381508579194415e-22	2.377564242288189e-13	1.8361463566057986e-14	0.00661224272262786	-3.664694290924954e-21	5.3998802115124434e-20	2.7793621099152094e-17	9.236820595715324e-16	8.510990329165968e-18
20800000	0.0016938786384386533	-6.209415783158814e-20	-3.9381508579194415e-22	2.377564242288189e-13	1.8361463566057986e-14	0.00661224272262786	-3.664694285200793e-21	5.3998802115124434e-20	2.7793621099152094e-17	9.236820595715324e-16	8.510990329165968e-18
20900000	0.0016938786384386533	-6.209415783158814e-20	-3.9381508579194415e-22	2.377564242288189e-13	1.8361463566057986e-14	0.00661224272262786	-3.664694279476631e-21	5.3998802115124434e-20	2.7793621099152094e-17	9.236820595715324e-16	8.510990329165968e-18
21000000	0.0016938786384386533	-6.209415783158814e-20	-3.9381508579194415e-22	2.377564242288189e-13	1.8361463566057986e-14	0.00661224272262786	-3.66469427375247e-21	5.3998802115124434e-20	2.7793621099152094e-17	9.236820595715324e-16	8.510990329165968e-18
21100000	0.0016938786384386533	-6.209415783158814e-20	-3.9381508579194415e-22	2.377564242288189e-13	1.8361463566057986e-14	0.00661224272262786	-3.664694268028309e-21	5.3998802115124434e-20	2.7793621099152094e-17	9.236820595715324e-16	8.510990329165968e-18
21200000	0.0016938786384386533	-6.209415783158814e-20	-3.9381508579194415e-22	2.377564242288189e-13	1.8361463566057986e-14	0.00661224272262786	-3.664694262304148e-21	5.3998802115124434e-20	2.7793621099152094e-17	9.236820595715324e-16	8.510990329165968e-18
21300000	0.0016938786384386533	-6.209415783158814e-20	-3.9381508579194415e-22	2.377564242288189e-13	1.8361463566057986e-14	0.00661224272262786	-3.664694256579986e-21	5.3998802115124434e-20	2.7793621099152094e-17	9.236820595715324e-16	8.510990329165968e-18
21400000	0.0016938786384386533	-6.209415783158814e-20	-3.9381508579194415e-22	2.377564242288189e-13	1.8361463566057986e-14	0.00661224272262786	-3.664694250855825e-21	5.3998802115124434e-20	2.779362109915209e-17	9.236820595715324e-16	8.510990329165968e-18
21500000	0.0016938786384386533	-6.209415783158814e-20	-3.9381508579194415e-22	2.377564242288189e-13	1.8361463566057986e-14	0.00661224272262786	-3.664694245131663e-21	5.399880211512444e-20	2.779362109915209e-17	9.236820595715324e-16	8.510990329165968e-18
21600000	0.0016938786384386533	-6.209415783158814e-20	-3.9381508579194415e-22	2.377564242288189e-13	1.8361463566057986e-14	0.00661224272262786	-3.664694239407502e-21	5.399880211512444e-20	2.779362109915209e-17	9.236820595715324e-16	8.510990329165968e-18
21700000	0.0016938786384386533	-6.209415783158814e-20	-3.9381508579194415e-22	2.377564242288189e-13	1.8361463566057986e-14	0.00661224272262786	-3.664694233683341e-21	5.399880211512444e-20	2.779362109915209e-17	9.236820595715324e-16	8.510990329165968e-18
21800000	0.0016938786384386533	-6.209415783158814e-20	-3.9381508579194415e-22	2.377564242288189e-13	1.8361463566057986e-14	0.00661224272262786	-3.66469422795918e-21	5.399880211512444e-20	2.779362109915209e-17	9.236820595715324e-16	8.510990329165968e-18
21900000	0.0016938786384386533	-6.209415783158814e-20	-3.9381508579194415e-22	2.377564242288189e-13	1.8361463566057986e-14	0.00661224272262786	-3.664694222235018e-21	5.399880211512444e-20	2.779362109915209e-17	9.236820595715324e-16	8.510990329165968e-18
22000000	0.0016938786384386533	-6.209415783158814e-20	-3.9381508579194415e-22	2.377564242288189e-13	1.8361463566057986e-14	0.00661224272262786	-3.664694216510857e-21	5.399880211512444e-20	2.779362109915209e-17	9.236820595715324e-16	8.510990329165968e-18
22100000	0.0016938786384386533	-6.209415783158814e-20	-3.9381508579194415e-22	2.377564242288189e-13	1.8361463566057986e-14	0.00661224272262786	-3.664694210786695e-21	5.399880211512444e-20	2.779362109915209e-17	9.236820595715324e-16	8.510990329165968e-18
22200000	0.0016938786384386533	-6.209415783158814e-20	-3.9381508579194415e-22	2.377564242288189e-13	1.8361463566057986e-14	0.00661224272262786	-3.664694205062534e-21	5.399880211512444e-20	2.779362109915209e-17	9.236820595715324e-16	8.510990329165968e-18
22300000	0.0016938786384386533	-6.209415783158814e-20	-3.9381508579194415e-22	2.377564242288189e-13	1.8361463566057986e-14	0.00661224272262786	-3.6646941993383726e-21	5.399880211512444e-20	2.779362109915209e-17	9.236820595715324e-16	8.510990329165968e-18
22400000	0.0016938786384386533	-6.209415783158814e-20	-3.9381508579194415e-22	2.377564242288189e-13	1.8361463566057986e-14	0.00661224272262786	-3.664694193614211e-21	5.399880211512444e-20	2.779362109915209e-17	9.236820595715324e-16	8.510990329165968e-18
22500000	0.0016938786384386533	-6.209415783158814e-20	-3.9381508579194415e-22	2.377564242288189e-13	1.8361463566057986e-14	0.00661224272262786	-3.66469418789005e-21	5.399880211512444e-20	2.779362109915209e-17	9.236820595715324e-16	8.510990329165968e-18
22600000	0.0016938786384386533	-6.209415783158814e-20	-3.9381508579194415e-22	2.377564242288189e-13	1.8361463566057986e-14	0.00661224272262786	-3.664694182165888e-21	5.399880211512444e-20	2.779362109915209e-17	9.236820595715324e-16	8.510990329165968e-18
22700000	0.0016938786384386533	-6.209415783158814e-20	-3.9381508579194415e-22	2.377564242288189e-13	1.8361463566057986e-14	0.00661224272262786	-3.664694176441727e-21	5.399880211512444e-20	2.779362109915209e-17	9.236820595715324e-16	8.510990329165968e-18
22800000	0.0016938786384386533	-6.209415783158814e-20	-3.9381508579194415e-22	2.377564242288189e-13	1.8361463566057986e-14	0.00661224272262786	-3.6646941707175656e-21	5.399880211512444e-20	2.779362109915209e-17	9.236820595715324e-16	8.510990329165968e-18
22900000	0.0016938786384386533	-6.209415783158814e-20	-3.9381508579194415e-22	2.377564242288189e-13	1.8361463566057986e-14	0.00661224272262786	-3.6646941649934046e-21	5.399880211512444e-20	2.779362109915209e-17	9.236820595715324e-16	8.510990329165968e-18
23000000	0.0016938786384386533	-6.209415783158814e-20	-3.9381508579194415e-22	2.377564242288189e-13	1.8361463566057986e-14	0.00661224272262786	-3.664694159269243e-21	5.399880211512444e-20	2.779362109915209e-17	9.236820595715324e-16	8.510990329165968e-18
23100000	0.0016938786384386533	-6.209415783158814e-20	-3.9381508579194415e-22	2.377564242288189e-13	1.8361463566057986e-14	0.00661224272262786	-3.664694153545082e-21	5.399880211512444e-20	2.779362109915209e-17	9.236820595715324e-16	8.510990329165968e-18
23200000	0.0016938786384386533	-6.209415783158814e-20	-3.9381508579194415e-22	2.377564242288189e-13	1.8361463566057986e-14	0.00661224272262786	-3.66469414782092e-21	5.399880211512444e-20	2.779362109915209e-17	9.236820595715324e-16	8.510990329165968e-18
23300000	0.0016938786384386533	-6.209415783158814e-20	-3.9381508579194415e-22	2.377564242288189e-13	1.8361463566057986e-14	0.00661224272262786	-3.664694142096759e-21	5.399880211512444e-20	2.779362109915209e-17	9.236820595715324e-16	8.510990329165968e-18
23400000	0.0016938786384386533	-6.209415783158814e-20	-3.9381508579194415e-22	2.377564242288189e-13	1.8361463566057986e-14	0.00661224272262786	-3.6646941363725975e-21	5.399880211512444e-20	2.779362109915209e-17	9.236820595715326e-16	8.510990329165968e-18
23500000	0.0016938786384386533	-6.209415783158814e-20	-3.9381508579194415e-22	2.377564242288189e-13	1.8361463566057986e-14	0.00661224272262786	-3.6646941306484366e-21	5.399880211512444e-20	2.779362109915209e-17	9.236820595715326e-16	8.510990329165968e-18
23600000	0.0016938786384386533	-6.209415783158814e-20	-3.9381508579194415e-22	2.377564242288189e-13	1.8361463566057986e-14	0.00661224272262786	-3.664694124924275e-21	5.399880211512444e-20	2.779362109915209e-17	9.236820595715326e-16	8.510990329165968e-18
23700000	0.0016938786384386533	-6.209415783158814e-20	-3.9381508579194415e-22	2.377564242288189e-13	1.8361463566057986e-14	0.00661224272262786	-3.664694119200114e-21	5.399880211512444e-20	2.779362109915209e-17	9.236820595715326e-16	8.510990329165968e-18
23800000	0.0016938786384386533	-6.209415783158814e-20	-3.9381508579194415e-22	2.377564242288189e-13	1.8361463566057986e-14	0.00661224272262786	-3.664694113475952e-21	5.399880211512444e-20	2.779362109915209e-17	9.236820595715326e-16	8.510990329165968e-18
23900000	0.0016938786384386533	-6.209415783158814e-20	-3.9381508579194415e-22	2.377564242288189e-13	1.8361463566057986e-14	0.00661224272262786	-3.664694107751791e-21	5.399880211512444e-20	2.779362109915209e-17	9.236820595715326e-16	8.510990329165968e-18
24000000	0.0016938786384386533	-6.209415783158814e-20	-3.9381508579194415e-22	2.377564242288189e-13	1.8361463566057986e-14	0.00661224272262786	-3.6646941020276295e-21	5.399880211512444e-20	2.779362109915209e-17	9.236820595715326e-16	8.510990329165968e-18
24100000	0.0016938786384386533	-6.209415783158814e-20	-3.9381508579194415e-22	2.377564242288189e-13	1.8361463566057986e-14	0.00661224272262786	-3.6646940963034686e-21	5.399880211512444e-20	2.779362109915209e-17	9.236820595715326e-16	8.510990329165968e-18
24200000	0.0016938786384386533	-6.209415783158814e-20	-3.9381508579194415e-22	2.377564242288189e-13	1.8361463566057986e-14	0.00661224272262786	-3.664694090579307e-21	5.399880211512444e-20	2.779362109915209e-17	9.236820595715326e-16	8.510990329165968e-18
24300000	0.0016938786384386533	-6.209415783158814e-20	-3.9381508579194415e-22	2.377564242288189e-13	1.8361463566057986e-14	0.00661224272262786	-3.664694084855146e-21	5.399880211512444e-20	2.779362109915209e-17	9.236820595715326e-16	8.510990329165968e-18
24400000	0.0016938786384386533	-6.209415783158814e-20	-3.9381508579194415e-22	2.377564242288189e-13	1.8361463566057986e-14	0.00661224272262786	-3.664694079130984e-21	5.399880211512444e-20	2.779362109915209e-17	9.236820595715326e-16	8.510990329165968e-18
24500000	0.0016938786384386533	-6.209415783158814e-20	-3.9381508579194415e-22	2.377564242288189e-13	1.8361463566057986e-14	0.00661224272262786	-3.664694073406823e-21	5.399880211512444e-20	2.779362109915209e-17	9.236820595715326e-16	8.510990329165968e-18
24600000	0.0016938786384386533	-6.209415783158814e-20	-3.9381508579194415e-22	2.377564242288189e-13	1.8361463566057986e-14	0.00661224272262786	-3.6646940676826615e-21	5.399880211512444e-20	2.779362109915209e-17	9.236820595715326e-16	8.510990329165968e-18
24700000	0.0016938786384386533	-6.209415783158814e-20	-3.9381508579194415e-22	2.377564242288189e-13	1.8361463566057986e-14	0.00661224272262786	-3.6646940619585006e-21	5.399880211512444e-20	2.779362109915209e-17	9.236820595715326e-16	8.510990329165968e-18
24800000	0.0016938786384386533	-6.209415783158814e-20	-3.9381508579194415e-22	2.377564242288189e-13	1.8361463566057986e-14	0.00661224272262786	-3.664694056234339e-21	5.399880211512444e-20	2.779362109915209e-17	9.236820595715326e-16	8.510990329165968e-18
24900000	0.0016938786384386533	-6.209415783158814e-20	-3.9381508579194415e-22	2.377564242288189e-13	1.8361463566057986e-14	0.00661224272262786	-3.664694050510177e-21	5.399880211512444e-20	2.779362109915209e-17	9.236820595715326e-16	8.510990329165968e-18
25000000	0.0016938786384386533	-6.209415783158814e-20	-3.9381508579194415e-22	2.377564242288189e-13	1.8361463566057986e-14	0.00661224272262786	-3.664694044786016e-21	5.399880211512444e-20	2.779362109915209e-17	9.236820595715326e-16	8.510990329165968e-18
25100000	0.0016938786384386533	-6.209415783158814e-20	-3.9381508579194415e-22	2.377564242288189e-13	1.8361463566057986e-14	0.00661224272262786	-3.6646940390618545e-21	5.399880211512444e-20	2.779362109915209e-17	9.236820595715326e-16	8.510990329165968e-18
25200000	0.0016938786384386533	-6.209415783158814e-20	-3.9381508579194415e-22	2.377564242288189e-13	1.8361463566057986e-14	0.00661224272262786	-3.6646940333376935e-21	5.399880211512444e-20	2.779362109915209e-17	9.236820595715326e-16	8.510990329165968e-18
25300000	0.0016938786384386533	-6.209415783158814e-20	-3.9381508579194415e-22	2.377564242288189e-13	1.8361463566057986e-14	0.00661224272262786	-3.664694027613532e-21	5.399880211512444e-20	2.779362109915209e-17	9.236820595715326e-16	8.510990329165968e-18
25400000	0.0016938786384386533	-6.209415783158814e-20	-3.9381508579194415e-22	2.377564242288189e-13	1.8361463566057986e-14	0.00661224272262786	-3.664694021889371e-21	5.399880211512444e-20	2.779362109915209e-17	9.236820595715326e-16	8.510990329165968e-18
25500000	0.0016938786384386533	-6.209415783158814e-20	-3.9381508579194415e-22	2.377564242288189e-13	1.8361463566057986e-14	0.00661224272262786	-3.664694016165209e-21	5.399880211512444e-20	2.779362109915209e-17	9.236820595715326e-16	8.510990329165968e-18
25600000	0.0016938786384386533	-6.209415783158814e-20	-3.9381508579194415e-22	2.377564242288189e-13	1.8361463566057986e-14	0.00661224272262786	-3.664694010441048e-21	5.399880211512444e-20	2.779362109915209e-17	9.236820595715326e-16	8.510990329165968e-18
25700000	0.0016938786384386533	-6.209415783158814e-20	-3.9381508579194415e-22	2.377564242288189e-13	1.8361463566057986e-14	0.00661224272262786	-3.6646940047168864e-21	5.399880211512444e-20	2.779362109915209e-17	9.236820595715326e-16	8.510990329165968e-18
25800000	0.0016938786384386533	-6.209415783158814e-20	-3.9381508579194415e-22	2.377564242288189e-13	1.8361463566057986e-14	0.00661224272262786	-3.6646939989927255e-21	5.399880211512444e-20	2.779362109915209e-17	9.236820595715326e-16	8.510990329165968e-18
25900000	0.0016938786384386533	-6.209415783158814e-20	-3.9381508579194415e-22	2.377564242288189e-13	1.8361463566057986e-14	0.00661224272262786	-3.664693993268564e-21	5.399880211512444e-20	2.779362109915209e-17	9.236820595715326e-16	8.510990329165968e-18
26000000	0.0016938786384386533	-6.209415783158814e-20	-3.9381508579194415e-22	2.377564242288189e-13	1.8361463566057986e-14	0.00661224272262786	-3.664693987544403e-21	5.399880211512444e-20	2.779362109915209e-17	9.236820595715326e-16	8.510990329165968e-18
26100000	0.0016938786384386533	-6.209415783158814e-20	-3.9381508579194415e-22	2.377564242288189e-13	1.8361463566057986e-14	0.00661224272262786	-3.664693981820241e-21	5.399880211512444e-20	2.779362109915209e-17	9.236820595715326e-16	8.510990329165968e-18
26200000	0.0016938786384386533	-6.209415783158814e-20	-3.9381508579194415e-22	2.377564242288189e-13	1.8361463566057986e-14	0.00661224272262786	-3.66469397609608e-21	5.399880211512444e-20	2.779362109915209e-17	9.236820595715326e-16	8.510990329165968e-18
26300000	0.0016938786384386533	-6.209415783158814e-20	-3.9381508579194415e-22	2.377564242288189e-13	1.8361463566057986e-14	0.00661224272262786	-3.6646939703719184e-21	5.399880211512444e-20	2.779362109915209e-17	9.236820595715326e-16	8.510990329165968e-18
26400000	0.0016938786384386533	-6.209415783158814e-20	-3.9381508579194415e-22	2.377564242288189e-13	1.8361463566057986e-14	0.00661224272262786	-3.6646939646477575e-21	5.399880211512444e-20	2.779362109915209e-17	9.236820595715326e-16	8.510990329165968e-18
26500000	0.0016938786384386533	-6.209415783158814e-20	-3.9381508579194415e-22	2.377564242288189e-13	1.8361463566057986e-14	0.00661224272262786	-3.664693958923596e-21	5.399880211512444e-20	2.779362109915209e-17	9.236820595715326e-16	8.510990329165968e-18
26600000	0.0016938786384386533	-6.209415783158814e-20	-3.9381508579194415e-22	2.377564242288189e-13	1.8361463566057986e-14	0.00661224272262786	-3.664693953199435e-21	5.399880211512444e-20	2.779362109915209e-17	9.236820595715326e-16	8.510990329165968e-18
26700000	0.0016938786384386533	-6.209415783158814e-20	-3.9381508579194415e-22	2.377564242288189e-13	1.8361463566057986e-14	0.00661224272262786	-3.664693947475273e-21	5.399880211512444e-20	2.779362109915209e-17	9.236820595715326e-16	8.510990329165968e-18
26800000	0.0016938786384386533	-6.209415783158814e-20	-3.9381508579194415e-22	2.377564242288189e-13	1.8361463566057986e-14	0.00661224272262786	-3.664693941751112e-21	5.399880211512444e-20	2.779362109915209e-17	9.236820595715326e-16	8.510990329165968e-18
26900000	0.0016938786384386533	-6.209415783158814e-20	-3.9381508579194415e-22	2.377564242288189e-13	1.8361463566057986e-14	0.00661224272262786	-3.6646939360269504e-21	5.399880211512444e-20	2.779362109915209e-17	9.236820595715326e-16	8.510990329165968e-18
27000000	0.0016938786384386533	-6.209415783158814e-20	-3.9381508579194415e-22	2.377564242288189e-13	1.8361463566057986e-14	0.00661224272262786	-3.6646939303027895e-21	5.399880211512444e-20	2.779362109915209e-17	9.236820595715326e-16	8.510990329165968e-18
27100000	0.0016938786384386533	-6.209415783158814e-20	-3.9381508579194415e-22	2.377564242288189e-13	1.8361463566057986e-14	0.00661224272262786	-3.664693924578628e-21	5.399880211512444e-20	2.779362109915209e-17	9.236820595715326e-16	8.510990329165968e-18
27200000	0.0016938786384386533	-6.209415783158814e-20	-3.9381508579194415e-22	2.377564242288189e-13	1.8361463566057986e-14	0.00661224272262786	-3.664693918854466e-21	5.399880211512444e-20	2.779362109915209e-17	9.236820595715326e-16	8.510990329165968e-18
27300000	0.0016938786384386533	-6.209415783158814e-20	-3.9381508579194415e-22	2.377564242288189e-13	1.8361463566057986e-14	0.00661224272262786	-3.664693913130305e-21	5.399880211512444e-20	2.779362109915209e-17	9.236820595715326e-16	8.510990329165968e-18
27400000	0.0016938786384386533	-6.209415783158814e-20	-3.9381508579194415e-22	2.377564242288189e-13	1.8361463566057986e-14	0.00661224272262786	-3.664693907406143e-21	5.399880211512444e-20	2.779362109915209e-17	9.236820595715326e-16	8.510990329165968e-18
27500000	0.0016938786384386533	-6.209415783158814e-20	-3.9381508579194415e-22	2.377564242288189e-13	1.8361463566057986e-14	0.00661224272262786	-3.6646939016819824e-21	5.399880211512444e-20	2.779362109915209e-17	9.236820595715326e-16	8.510990329165968e-18
27600000	0.0016938786384386533	-6.209415783158814e-20	-3.9381508579194415e-22	2.377564242288189e-13	1.8361463566057986e-14	0.00661224272262786	-3.664693895957821e-21	5.399880211512444e-20	2.779362109915209e-17	9.236820595715326e-16	8.510990329165968e-18
27700000	0.0016938786384386533	-6.209415783158814e-20	-3.9381508579194415e-22	2.377564242288189e-13	1.8361463566057986e-14	0.00661224272262786	-3.66469389023366e-21	5.399880211512444e-20	2.779362109915209e-17	9.236820595715326e-16	8.510990329165968e-18
27800000	0.0016938786384386533	-6.209415783158814e-20	-3.9381508579194415e-22	2.377564242288189e-13	1.8361463566057986e-14	0.00661224272262786	-3.664693884509498e-21	5.399880211512444e-20	2.779362109915209e-17	9.236820595715326e-16	8.510990329165968e-18
27900000	0.0016938786384386533	-6.209415783158814e-20	-3.9381508579194415e-22	2.377564242288189e-13	1.8361463566057986e-14	0.00661224272262786	-3.664693878785337e-21	5.399880211512444e-20	2.779362109915209e-17	9.236820595715326e-16	8.510990329165968e-18
28000000	0.0016938786384386533	-6.209415783158814e-20	-3.9381508579194415e-22	2.377564242288189e-13	1.8361463566057986e-14	0.00661224272262786	-3.664693873061175e-21	5.399880211512444e-20	2.779362109915209e-17	9.236820595715326e-16	8.510990329165968e-18
28100000	0.0016938786384386533	-6.209415783158814e-20	-3.9381508579194415e-22	2.377564242288189e-13	1.8361463566057986e-14	0.00661224272262786	-3.6646938673370144e-21	5.399880211512444e-20	2.779362109915209e-17	9.236820595715326e-16	8.510990329165968e-18
28200000	0.0016938786384386533	-6.209415783158814e-20	-3.9381508579194415e-22	2.377564242288189e-13	1.8361463566057986e-14	0.00661224272262786	-3.664693861612853e-21	5.399880211512444e-20	2.779362109915209e-17	9.236820595715326e-16	8.510990329165968e-18
28300000	0.0016938786384386533	-6.209415783158814e-20	-3.9381508579194415e-22	2.377564242288189e-13	1.8361463566057986e-14	0.00661224272262786	-3.664693855888692e-21	5.399880211512444e-20	2.779362109915209e-17	9.236820595715326e-16	8.510990329165968e-18
28400000	0.0016938786384386533	-6.209415783158814e-20	-3.9381508579194415e-22	2.377564242288189e-13	1.8361463566057986e-14	0.00661224272262786	-3.66469385016453e-21	5.399880211512444e-20	2.779362109915209e-17	9.236820595715326e-16	8.510990329165968e-18
28500000	0.0016938786384386533	-6.209415783158814e-20	-3.9381508579194415e-22	2.377564242288189e-13	1.8361463566057986e-14	0.00661224272262786	-3.664693844440369e-21	5.399880211512444e-20	2.779362109915209e-17	9.236820595715326e-16	8.510990329165968e-18
28600000	0.0016938786384386533	-6.209415783158814e-20	-3.9381508579194415e-22	2.377564242288189e-13	1.8361463566057986e-14	0.00661224272262786	-3.664693838716207e-21	5.399880211512444e-20	2.779362109915209e-17	9.236820595715326e-16	8.510990329165968e-18
28700000	0.0016938786384386533	-6.209415783158814e-20	-3.9381508579194415e-22	2.377564242288189e-13	1.8361463566057986e-14	0.00661224272262786	-3.664693832992046e-21	5.399880211512444e-20	2.779362109915209e-17	9.236820595715326e-16	8.510990329165968e-18
28800000	0.0016938786384386533	-6.209415783158814e-20	-3.9381508579194415e-22	2.377564242288189e-13	1.8361463566057986e-14	0.00661224272262786	-3.664693827267885e-21	5.399880211512444e-20	2.779362109915209e-17	9.236820595715326e-16	8.510990329165968e-18
28900000	0.0016938786384386533	-6.209415783158814e-20	-3.9381508579194415e-22	2.377564242288189e-13	1.8361463566057986e-14	0.00661224272262786	-3.664693821543724e-21	5.399880211512444e-20	2.779362109915209e-17	9.236820595715326e-16	8.510990329165968e-18
29000000	0.0016938786384386533	-6.209415783158814e-20	-3.9381508579194415e-22	2.377564242288189e-13	1.8361463566057986e-14	0.00661224272262786	-3.664693815819562e-21	5.399880211512444e-20	2.779362109915209e-17	9.236820595715326e-16	8.510990329165968e-18
29100000	0.0016938786384386533	-6.209415783158814e-20	-3.9381508579194415e-22	2.377564242288189e-13	1.8361463566057986e-14	0.00661224272262786	-3.664693810095401e-21	5.399880211512444e-20	2.779362109915209e-17	9.236820595715326e-16	8.510990329165968e-18
29200000	0.0016938786384386533	-6.209415783158814e-20	-3.9381508579194415e-22	2.377564242288189e-13	1.8361463566057986e-14	0.00661224272262786	-3.664693804371239e-21	5.399880211512444e-20	2.779362109915209e-17	9.236820595715326e-16	8.510990329165968e-18
29300000	0.0016938786384386533	-6.209415783158814e-20	-3.9381508579194415e-22	2.377564242288189e-13	1.8361463566057986e-14	0.00661224272262786	-3.664693798647078e-21	5.399880211512444e-20	2.779362109915209e-17	9.236820595715326e-16	8.510990329165968e-18
29400000	0.0016938786384386533	-6.209415783158814e-20	-3.9381508579194415e-22	2.377564242288189e-13	1.8361463566057986e-14	0.00661224272262786	-3.664693792922917e-21	5.399880211512444e-20	2.779362109915209e-17	9.236820595715326e-16	8.510990329165968e-18
29500000	0.0016938786384386533	-6.209415783158814e-20	-3.9381508579194415e-22	2.377564242288189e-13	1.8361463566057986e-14	0.00661224272262786	-3.664693787198756e-21	5.399880211512444e-20	2.779362109915209e-17	9.236820595715326e-16	8.510990329165968e-18
29600000	0.0016938786384386533	-6.209415783158814e-20	-3.9381508579194415e-22	2.377564242288189e-13	1.8361463566057986e-14	0.00661224272262786	-3.664693781474594e-21	5.399880211512444e-20	2.779362109915209e-17	9.236820595715326e-16	8.510990329165968e-18
29700000	0.0016938786384386533	-6.209415783158814e-20	-3.9381508579194415e-22	2.377564242288189e-13	1.8361463566057986e-14	0.00661224272262786	-3.664693775750432e-21	5.399880211512444e-20	2.779362109915209e-17	9.236820595715326e-16	8.510990329165968e-18
29800000	0.0016938786384386533	-6.209415783158814e-20	-3.9381508579194415e-22	2.377564242288189e-13	1.8361463566057986e-14	0.00661224272262786	-3.664693770026271e-21	5.399880211512444e-20	2.779362109915209e-17	9.236820595715326e-16	8.510990329165968e-18
29900000	0.0016938786384386533	-6.209415783158814e-20	-3.9381508579194415e-22	2.377564242288189e-13	1.8361463566057986e-14	0.00661224272262786	-3.6646937643021096e-21	5.399880211512444e-20	2.779362109915209e-17	9.236820595715326e-16	8.510990329165968e-18
30000000	0.0016938786384386533	-6.209415783158814e-20	-3.9381508579194415e-22	2.377564242288189e-13	1.8361463566057986e-14	0.00661224272262786	-3.6646937585779486e-21	5.399880211512444e-20	2.779362109915209e-17	9.236820595715326e-16	8.510990329165968e-18
30100000	0.0016938786384386533	-6.209415783158814e-20	-3.9381508579194415e-22	2.377564242288189e-13	1.8361463566057986e-14	0.00661224272262786	-3.664693752853787e-21	5.399880211512444e-20	2.779362109915209e-17	9.236820595715326e-16	8.510990329165968e-18
30200000	0.0016938786384386533	-6.209415783158814e-20	-3.9381508579194415e-22	2.377564242288189e-13	1.8361463566057986e-14	0.00661224272262786	-3.664693747129626e-21	5.399880211512444e-20	2.779362109915209e-17	9.236820595715326e-16	8.510990329165968e-18
30300000	0.001693878638438653	-6.209415783158814e-20	-3.9381508579194415e-22	2.377564242288189e-13	1.8361463566057986e-14	0.00661224272262786	-3.664693741405464e-21	5.399880211512444e-20	2.779362109915209e-17	9.236820595715326e-16	8.510990329165968e-18
30400000	0.001693878638438653	-6.209415783158814e-20	-3.9381508579194415e-22	2.377564242288189e-13	1.8361463566057986e-14	0.00661224272262786	-3.664693735681303e-21	5.399880211512444e-20	2.779362109915209e-17	9.236820595715326e-16	8.510990329165968e-18
30500000	0.001693878638438653	-6.209415783158814e-20	-3.9381508579194415e-22	2.377564242288189e-13	1.8361463566057986e-14	0.00661224272262786	-3.6646937299571416e-21	5.399880211512444e-20	2.779362109915209e-17	9.236820595715326e-16	8.510990329165968e-18
30600000	0.001693878638438653	-6.209415783158814e-20	-3.9381508579194415e-22	2.377564242288189e-13	1.8361463566057986e-14	0.00661224272262786	-3.6646937242329806e-21	5.399880211512444e-20	2.779362109915209e-17	9.236820595715326e-16	8.510990329165968e-18
30700000	0.001693878638438653	-6.209415783158814e-20	-3.9381508579194415e-22	2.377564242288189e-13	1.8361463566057986e-14	0.00661224272262786	-3.664693718508819e-21	5.399880211512444e-20	2.779362109915209e-17	9.236820595715326e-16	8.510990329165968e-18
30800000	0.001693878638438653	-6.209415783158814e-20	-3.9381508579194415e-22	2.377564242288189e-13	1.8361463566057986e-14	0.00661224272262786	-3.664693712784658e-21	5.399880211512444e-20	2.779362109915209e-17	9.236820595715326e-16	8.510990329165968e-18
30900000	0.001693878638438653	-6.209415783158814e-20	-3.9381508579194415e-22	2.377564242288189e-13	1.8361463566057986e-14	0.00661224272262786	-3.664693707060496e-21	5.399880211512444e-20	2.779362109915209e-17	9.236820595715326e-16	8.510990329165968e-18
31000000	0.001693878638438653	-6.209415783158814e-20	-3.9381508579194415e-22	2.377564242288189e-13	1.8361463566057986e-14	0.00661224272262786	-3.664693701336335e-21	5.399880211512444e-20	2.779362109915209e-17	9.236820595715326e-16	8.510990329165968e-18
31100000	0.001693878638438653	-6.209415783158814e-20	-3.9381508579194415e-22	2.377564242288189e-13	1.8361463566057986e-14	0.00661224272262786	-3.6646936956121736e-21	5.399880211512444e-20	2.779362109915209e-17	9.236820595715326e-16	8.510990329165968e-18
31200000	0.001693878638438653	-6.209415783158814e-20	-3.9381508579194415e-22	2.377564242288189e-13	1.8361463566057986e-14	0.00661224272262786	-3.6646936898880126e-21	5.399880211512444e-20	2.779362109915209e-17	9.236820595715326e-16	8.510990329165968e-18
31300000	0.001693878638438653	-6.209415783158814e-20	-3.9381508579194415e-22	2.377564242288189e-13	1.8361463566057986e-14	0.00661224272262786	-3.664693684163851e-21	5.399880211512444e-20	2.779362109915209e-17	9.236820595715326e-16	8.510990329165968e-18
31400000	0.001693878638438653	-6.209415783158814e-20	-3.9381508579194415e-22	2.377564242288189e-13	1.8361463566057986e-14	0.00661224272262786	-3.66469367843969e-21	5.399880211512444e-20	2.779362109915209e-17	9.236820595715326e-16	8.510990329165968e-18
31500000	0.001693878638438653	-6.209415783158814e-20	-3.9381508579194415e-22	2.377564242288189e-13	1.8361463566057986e-14	0.00661224272262786	-3.664693672715528e-21	5.399880211512444e-20	2.779362109915209e-17	9.236820595715326e-16	8.510990329165968e-18
31600000	0.001693878638438653	-6.209415783158814e-20	-3.9381508579194415e-22	2.377564242288189e-13	1.8361463566057986e-14	0.00661224272262786	-3.664693666991367e-21	5.399880211512444e-20	2.779362109915209e-17	9.236820595715326e-16	8.510990329165968e-18
31700000	0.001693878638438653	-6.209415783158814e-20	-3.9381508579194415e-22	2.377564242288189e-13	1.8361463566057986e-14	0.00661224272262786	-3.6646936612672055e-21	5.399880211512444e-20	2.779362109915209e-17	9.236820595715326e-16	8.510990329165968e-18
31800000	0.001693878638438653	-6.209415783158814e-20	-3.9381508579194415e-22	2.377564242288189e-13	1.8361463566057986e-14	0.00661224272262786	-3.6646936555430446e-21	5.399880211512444e-20	2.779362109915209e-17	9.236820595715326e-16	8.510990329165968e-18
31900000	0.001693878638438653	-6.209415783158814e-20	-3.9381508579194415e-22	2.377564242288189e-13	1.8361463566057986e-14	0.00661224272262786	-3.664693649818883e-21	5.399880211512444e-20	2.779362109915209e-17	9.236820595715326e-16	8.510990329165968e-18
32000000	0.001693878638438653	-6.209415783158814e-20	-3.9381508579194415e-22	2.377564242288189e-13	1.8361463566057986e-14	0.00661224272262786	-3.664693644094722e-21	5.399880211512444e-20	2.779362109915209e-17	9.236820595715326e-16	8.510990329165968e-18
32100000	0.001693878638438653	-6.209415783158814e-20	-3.9381508579194415e-22	2.377564242288189e-13	1.8361463566057986e-14	0.00661224272262786	-3.66469363837056e-21	5.399880211512444e-20	2.779362109915209e-17	9.236820595715326e-16	8.510990329165968e-18
32200000	0.001693878638438653	-6.209415783158814e-20	-3.9381508579194415e-22	2.377564242288189e-13	1.8361463566057986e-14	0.00661224272262786	-3.664693632646399e-21	5.399880211512444e-20	2.7793621099152094e-17	9.236820595715326e-16	8.510990329165968e-18
32300000	0.001693878638438653	-6.209415783158814e-20	-3.9381508579194415e-22	2.377564242288189e-13	1.8361463566057986e-14	0.00661224272262786	-3.6646936269222375e-21	5.399880211512444e-20	2.7793621099152094e-17	9.236820595715326e-16	8.510990329165968e-18
32400000	0.001693878638438653	-6.209415783158814e-20	-3.9381508579194415e-22	2.377564242288189e-13	1.8361463566057986e-14	0.00661224272262786	-3.664693621198076e-21	5.399880211512444e-20	2.7793621099152094e-17	9.236820595715324e-16	8.510990329165968e-18
32500000	0.001693878638438653	-6.209415783158814e-20	-3.9381508579194415e-22	2.377564242288189e-13	1.8361463566057986e-14	0.00661224272262786	-3.664693615473915e-21	5.399880211512444e-20	2.7793621099152094e-17	9.236820595715324e-16	8.510990329165968e-18
32600000	0.001693878638438653	-6.209415783158814e-20	-3.9381508579194415e-22	2.377564242288189e-13	1.8361463566057986e-14	0.00661224272262786	-3.664693609749753e-21	5.399880211512444e-20	2.7793621099152094e-17	9.236820595715324e-16	8.510990329165968e-18
32700000	0.001693878638438653	-6.209415783158814e-20	-3.9381508579194415e-22	2.377564242288189e-13	1.8361463566057986e-14	0.00661224272262786	-3.664693604025592e-21	5.399880211512444e-20	2.7793621099152094e-17	9.236820595715324e-16	8.510990329165968e-18
32800000	0.001693878638438653	-6.209415783158814e-20	-3.9381508579194415e-22	2.377564242288189e-13	1.8361463566057986e-14	0.00661224272262786	-3.6646935983014305e-21	5.399880211512444e-20	2.7793621099152094e-17	9.236820595715324e-16	8.510990329165968e-18
32900000	0.001693878638438653	-6.209415783158814e-20	-3.9381508579194415e-22	2.377564242288189e-13	1.8361463566057986e-14	0.00661224272262786	-3.6646935925772695e-21	5.399880211512444e-20	2.7793621099152094e-17	9.236820595715324e-16	8.510990329165968e-18
33000000	0.001693878638438653	-6.209415783158814e-20	-3.9381508579194415e-22	2.377564242288189e-13	1.8361463566057986e-14	0.00661224272262786	-3.664693586853108e-21	5.399880211512444e-20	2.7793621099152094e-17	9.236820595715324e-16	8.510990329165968e-18
33100000	0.001693878638438653	-6.209415783158814e-20	-3.9381508579194415e-22	2.377564242288189e-13	1.8361463566057986e-14	0.00661224272262786	-3.664693581128947e-21	5.399880211512444e-20	2.7793621099152094e-17	9.236820595715324e-16	8.510990329165968e-18
33200000	0.001693878638438653	-6.209415783158814e-20	-3.9381508579194415e-22	2.377564242288189e-13	1.8361463566057986e-14	0.00661224272262786	-3.664693575404785e-21	5.399880211512444e-20	2.7793621099152094e-17	9.236820595715324e-16	8.510990329165968e-18
33300000	0.001693878638438653	-6.209415783158814e-20	-3.9381508579194415e-22	2.377564242288189e-13	1.8361463566057986e-14	0.00661224272262786	-3.664693569680624e-21	5.399880211512444e-20	2.7793621099152094e-17	9.236820595715324e-16	8.510990329165968e-18
33400000	0.001693878638438653	-6.209415783158814e-20	-3.9381508579194415e-22	2.377564242288189e-13	1.8361463566057986e-14	0.00661224272262786	-3.6646935639564625e-21	5.399880211512444e-20	2.7793621099152094e-17	9.236820595715324e-16	8.510990329165968e-18
33500000	0.001693878638438653	-6.209415783158814e-20	-3.9381508579194415e-22	2.377564242288189e-13	1.8361463566057986e-14	0.00661224272262786	-3.6646935582323015e-21	5.399880211512444e-20	2.7793621099152094e-17	9.236820595715324e-16	8.510990329165968e-18
33600000	0.001693878638438653	-6.209415783158814e-20	-3.9381508579194415e-22	2.377564242288189e-13	1.8361463566057986e-14	0.00661224272262786	-3.66469355250814e-21	5.399880211512444e-20	2.7793621099152094e-17	9.236820595715324e-16	8.510990329165968e-18
33700000	0.001693878638438653	-6.209415783158814e-20	-3.9381508579194415e-22	2.377564242288189e-13	1.8361463566057986e-14	0.00661224272262786	-3.664693546783979e-21	5.399880211512444e-20	2.7793621099152094e-17	9.236820595715324e-16	8.510990329165968e-18
33800000	0.001693878638438653	-6.209415783158814e-20	-3.9381508579194415e-22	2.377564242288189e-13	1.8361463566057986e-14	0.00661224272262786	-3.664693541059817e-21	5.399880211512444e-20	2.7793621099152094e-17	9.236820595715324e-16	8.510990329165968e-18
33900000	0.001693878638438653	-6.209415783158814e-20	-3.9381508579194415e-22	2.377564242288189e-13	1.8361463566057986e-14	0.00661224272262786	-3.664693535335656e-21	5.399880211512444e-20	2.7793621099152094e-17	9.236820595715324e-16	8.510990329165968e-18
34000000	0.001693878638438653	-6.209415783158814e-20	-3.9381508579194415e-22	2.377564242288189e-13	1.8361463566057986e-14	0.00661224272262786	-3.6646935296114944e-21	5.399880211512444e-20	2.7793621099152094e-17	9.236820595715324e-16	8.510990329165968e-18
34100000	0.001693878638438653	-6.209415783158814e-20	-3.9381508579194415e-22	2.377564242288189e-13	1.8361463566057986e-14	0.00661224272262786	-3.6646935238873335e-21	5.399880211512444e-20	2.7793621099152094e-17	9.236820595715324e-16	8.510990329165968e-18
34200000	0.001693878638438653	-6.209415783158814e-20	-3.9381508579194415e-22	2.377564242288189e-13	1.8361463566057986e-14	0.00661224272262786	-3.664693518163172e-21	5.399880211512444e-20	2.7793621099152094e-17	9.236820595715324e-16	8.510990329165968e-18
34300000	0.001693878638438653	-6.209415783158814e-20	-3.9381508579194415e-22	2.377564242288189e-13	1.8361463566057986e-14	0.00661224272262786	-3.664693512439011e-21	5.399880211512444e-20	2.7793621099152094e-17	9.236820595715324e-16	8.510990329165968e-18
34400000	0.001693878638438653	-6.209415783158814e-20	-3.9381508579194415e-22	2.377564242288189e-13	1.8361463566057986e-14	0.00661224272262786	-3.664693506714849e-21	5.399880211512444e-20	2.7793621099152094e-17	9.236820595715324e-16	8.510990329165968e-18
34500000	0.001693878638438653	-6.209415783158814e-20	-3.9381508579194415e-22	2.377564242288189e-13	1.8361463566057986e-14	0.00661224272262786	-3.664693500990688e-21	5.399880211512444e-20	2.7793621099152094e-17	9.236820595715324e-16	8.510990329165968e-18
34600000	0.001693878638438653	-6.209415783158814e-20	-3.9381508579194415e-22	2.377564242288189e-13	1.8361463566057986e-14	0.00661224272262786	-3.6646934952665264e-21	5.399880211512444e-20	2.7793621099152094e-17	9.236820595715324e-16	8.510990329165968e-18
34700000	0.001693878638438653	-6.209415783158814e-20	-3.9381508579194415e-22	2.377564242288189e-13	1.8361463566057986e-14	0.00661224272262786	-3.6646934895423655e-21	5.399880211512444e-20	2.7793621099152094e-17	9.236820595715324e-16	8.510990329165968e-18
34800000	0.001693878638438653	-6.209415783158814e-20	-3.9381508579194415e-22	2.377564242288189e-13	1.8361463566057986e-14	0.00661224272262786	-3.664693483818204e-21	5.399880211512444e-20	2.7793621099152094e-17	9.236820595715324e-16	8.510990329165968e-18
34900000	0.001693878638438653	-6.209415783158814e-20	-3.9381508579194415e-22	2.377564242288189e-13	1.8361463566057986e-14	0.00661224272262786	-3.664693478094042e-21	5.399880211512444e-20	2.7793621099152094e-17	9.236820595715324e-16	8.510990329165968e-18
35000000	0.001693878638438653	-6.209415783158814e-20	-3.9381508579194415e-22	2.377564242288189e-13	1.8361463566057986e-14	0.00661224272262786	-3.664693472369881e-21	5.399880211512444e-20	2.7793621099152094e-17	9.236820595715324e-16	8.510990329165968e-18
35100000	0.001693878638438653	-6.209415783158814e-20	-3.9381508579194415e-22	2.377564242288189e-13	1.8361463566057986e-14	0.00661224272262786	-3.664693466645719e-21	5.399880211512444e-20	2.7793621099152094e-17	9.236820595715324e-16	8.510990329165968e-18
35200000	0.001693878638438653	-6.209415783158814e-20	-3.9381508579194415e-22	2.377564242288189e-13	1.8361463566057986e-14	0.00661224272262786	-3.6646934609215584e-21	5.399880211512444e-20	2.7793621099152094e-17	9.236820595715324e-16	8.510990329165968e-18
35300000	0.001693878638438653	-6.209415783158814e-20	-3.9381508579194415e-22	2.377564242288189e-13	1.8361463566057986e-14	0.00661224272262786	-3.664693455197397e-21	5.399880211512444e-20	2.7793621099152094e-17	9.236820595715324e-16	8.510990329165968e-18
35400000	0.001693878638438653	-6.209415783158814e-20	-3.9381508579194415e-22	2.377564242288189e-13	1.8361463566057986e-14	0.00661224272262786	-3.664693449473236e-21	5.399880211512444e-20	2.7793621099152094e-17	9.236820595715324e-16	8.510990329165968e-18
35500000	0.001693878638438653	-6.209415783158814e-20	-3.9381508579194415e-22	2.377564242288189e-13	1.8361463566057986e-14	0.00661224272262786	-3.664693443749074e-21	5.399880211512444e-20	2.7793621099152094e-17	9.236820595715324e-16	8.510990329165968e-18
35600000	0.001693878638438653	-6.209415783158814e-20	-3.9381508579194415e-22	2.377564242288189e-13	1.8361463566057986e-14	0.00661224272262786	-3.664693438024913e-21	5.399880211512444e-20	2.7793621099152094e-17	9.236820595715324e-16	8.510990329165968e-18
35700000	0.001693878638438653	-6.209415783158814e-20	-3.9381508579194415e-22	2.377564242288189e-13	1.8361463566057986e-14	0.00661224272262786	-3.664693432300751e-21	5.399880211512444e-20	2.7793621099152094e-17	9.236820595715324e-16	8.510990329165968e-18
35800000	0.001693878638438653	-6.209415783158814e-20	-3.9381508579194415e-22	2.377564242288189e-13	1.8361463566057986e-14	0.00661224272262786	-3.6646934265765904e-21	5.399880211512444e-20	2.7793621099152094e-17	9.236820595715324e-16	8.510990329165968e-18
35900000	0.001693878638438653	-6.209415783158814e-20	-3.9381508579194415e-22	2.377564242288189e-13	1.8361463566057986e-14	0.00661224272262786	-3.664693420852429e-21	5.399880211512444e-20	2.7793621099152094e-17	9.236820595715324e-16	8.510990329165968e-18
36000000	0.001693878638438653	-6.209415783158814e-20	-3.9381508579194415e-22	2.377564242288189e-13	1.8361463566057986e-14	0.00661224272262786	-3.664693415128268e-21	5.399880211512444e-20	2.7793621099152094e-17	9.236820595715324e-16	8.510990329165968e-18
36100000	0.001693878638438653	-6.209415783158814e-20	-3.9381508579194415e-22	2.377564242288189e-13	1.8361463566057986e-14	0.00661224272262786	-3.664693409404106e-21	5.399880211512444e-20	2.7793621099152094e-17	9.236820595715324e-16	8.510990329165968e-18
36200000	0.001693878638438653	-6.209415783158814e-20	-3.9381508579194415e-22	2.377564242288189e-13	1.8361463566057986e-14	0.00661224272262786	-3.664693403679945e-21	5.399880211512444e-20	2.7793621099152094e-17	9.236820595715324e-16	8.510990329165968e-18
36300000	0.001693878638438653	-6.209415783158814e-20	-3.9381508579194415e-22	2.377564242288189e-13	1.8361463566057986e-14	0.00661224272262786	-3.664693397955783e-21	5.399880211512444e-20	2.7793621099152094e-17	9.236820595715324e-16	8.510990329165968e-18
36400000	0.001693878638438653	-6.209415783158814e-20	-3.9381508579194415e-22	2.377564242288189e-13	1.8361463566057986e-14	0.00661224272262786	-3.6646933922316224e-21	5.399880211512444e-20	2.7793621099152094e-17	9.236820595715324e-16	8.510990329165968e-18
36500000	0.001693878638438653	-6.209415783158814e-20	-3.9381508579194415e-22	2.377564242288189e-13	1.8361463566057986e-14	0.00661224272262786	-3.664693386507461e-21	5.399880211512444e-20	2.7793621099152094e-17	9.236820595715324e-16	8.510990329165968e-18
36600000	0.001693878638438653	-6.209415783158814e-20	-3.9381508579194415e-22	2.377564242288189e-13	1.8361463566057986e-14	0.00661224272262786	-3.6646933807833e-21	5.399880211512444e-20	2.7793621099152094e-17	9.236820595715324e-16	8.510990329165968e-18
36700000	0.001693878638438653	-6.209415783158814e-20	-3.9381508579194415e-22	2.377564242288189e-13	1.8361463566057986e-14	0.00661224272262786	-3.664693375059138e-21	5.399880211512444e-20	2.7793621099152094e-17	9.236820595715324e-16	8.510990329165968e-18
36800000	0.001693878638438653	-6.209415783158814e-20	-3.9381508579194415e-22	2.377564242288189e-13	1.8361463566057986e-14	0.00661224272262786	-3.664693369334977e-21	5.399880211512444e-20	2.7793621099152094e-17	9.236820595715324e-16	8.510990329165968e-18
36900000	0.001693878638438653	-6.209415783158814e-20	-3.9381508579194415e-22	2.377564242288189e-13	1.8361463566057986e-14	0.00661224272262786	-3.664693363610815e-21	5.399880211512444e-20	2.7793621099152094e-17	9.236820595715324e-16	8.510990329165968e-18
37000000	0.001693878638438653	-6.209415783158814e-20	-3.9381508579194415e-22	2.377564242288189e-13	1.8361463566057986e-14	0.00661224272262786	-3.664693357886654e-21	5.399880211512444e-20	2.7793621099152094e-17	9.236820595715324e-16	8.510990329165968e-18
37100000	0.001693878638438653	-6.209415783158814e-20	-3.9381508579194415e-22	2.377564242288189e-13	1.8361463566057986e-14	0.00661224272262786	-3.664693352162493e-21	5.399880211512444e-20	2.7793621099152094e-17	9.236820595715324e-16	8.510990329165968e-18
37200000	0.001693878638438653	-6.209415783158814e-20	-3.9381508579194415e-22	2.377564242288189e-13	1.8361463566057986e-14	0.00661224272262786	-3.664693346438331e-21	5.399880211512444e-20	2.7793621099152094e-17	9.236820595715324e-16	8.510990329165968e-18
37300000	0.001693878638438653	-6.209415783158814e-20	-3.9381508579194415e-22	2.377564242288189e-13	1.8361463566057986e-14	0.00661224272262786	-3.66469334071417e-21	5.399880211512444e-20	2.7793621099152094e-17	9.236820595715324e-16	8.510990329165968e-18
37400000	0.001693878638438653	-6.209415783158814e-20	-3.9381508579194415e-22	2.377564242288189e-13	1.8361463566057986e-14	0.00661224272262786	-3.664693334990008e-21	5.399880211512444e-20	2.7793621099152094e-17	9.236820595715324e-16	8.510990329165968e-18
37500000	0.001693878638438653	-6.209415783158814e-20	-3.9381508579194415e-22	2.377564242288189e-13	1.8361463566057986e-14	0.00661224272262786	-3.664693329265847e-21	5.399880211512444e-20	2.7793621099152094e-17	9.236820595715324e-16	8.510990329165968e-18
37600000	0.001693878638438653	-6.209415783158814e-20	-3.9381508579194415e-22	2.377564242288189e-13	1.8361463566057986e-14	0.00661224272262786	-3.6646933235416856e-21	5.399880211512444e-20	2.7793621099152094e-17	9.236820595715324e-16	8.510990329165968e-18
37700000	0.001693878638438653	-6.209415783158814e-20	-3.9381508579194415e-22	2.377564242288189e-13	1.8361463566057986e-14	0.00661224272262786	-3.664693317817525e-21	5.399880211512444e-20	2.7793621099152094e-17	9.236820595715324e-16	8.510990329165968e-18
37800000	0.001693878638438653	-6.209415783158814e-20	-3.9381508579194415e-22	2.377564242288189e-13	1.8361463566057986e-14	0.00661224272262786	-3.664693312093363e-21	5.399880211512444e-20	2.7793621099152094e-17	9.236820595715324e-16	8.510990329165968e-18
37900000	0.001693878638438653	-6.209415783158814e-20	-3.9381508579194415e-22	2.377564242288189e-13	1.8361463566057986e-14	0.00661224272262786	-3.664693306369202e-21	5.399880211512444e-20	2.7793621099152094e-17	9.236820595715324e-16	8.510990329165968e-18
38000000	0.001693878638438653	-6.209415783158814e-20	-3.9381508579194415e-22	2.377564242288189e-13	1.8361463566057986e-14	0.00661224272262786	-3.66469330064504e-21	5.399880211512444e-20	2.7793621099152094e-17	9.236820595715324e-16	8.510990329165968e-18
38100000	0.001693878638438653	-6.209415783158814e-20	-3.9381508579194415e-22	2.377564242288189e-13	1.8361463566057986e-14	0.00661224272262786	-3.664693294920879e-21	5.399880211512444e-20	2.7793621099152094e-17	9.236820595715324e-16	8.510990329165968e-18
38200000	0.001693878638438653	-6.209415783158814e-20	-3.9381508579194415e-22	2.377564242288189e-13	1.8361463566057986e-14	0.00661224272262786	-3.6646932891967176e-21	5.399880211512444e-20	2.7793621099152094e-17	9.236820595715324e-16	8.510990329165968e-18
38300000	0.001693878638438653	-6.209415783158814e-20	-3.9381508579194415e-22	2.377564242288189e-13	1.8361463566057986e-14	0.00661224272262786	-3.6646932834725566e-21	5.399880211512444e-20	2.7793621099152094e-17	9.236820595715324e-16	8.510990329165968e-18
38400000	0.001693878638438653	-6.209415783158814e-20	-3.9381508579194415e-22	2.377564242288189e-13	1.8361463566057986e-14	0.00661224272262786	-3.664693277748395e-21	5.399880211512444e-20	2.7793621099152094e-17	9.236820595715324e-16	8.510990329165968e-18
38500000	0.001693878638438653	-6.209415783158814e-20	-3.9381508579194415e-22	2.377564242288189e-13	1.8361463566057986e-14	0.00661224272262786	-3.664693272024234e-21	5.399880211512444e-20	2.7793621099152094e-17	9.236820595715324e-16	8.510990329165968e-18
38600000	0.001693878638438653	-6.209415783158814e-20	-3.9381508579194415e-22	2.377564242288189e-13	1.8361463566057986e-14	0.00661224272262786	-3.664693266300072e-21	5.399880211512444e-20	2.7793621099152094e-17	9.236820595715324e-16	8.510990329165968e-18
38700000	0.001693878638438653	-6.209415783158814e-20	-3.9381508579194415e-22	2.377564242288189e-13	1.8361463566057986e-14	0.00661224272262786	-3.664693260575911e-21	5.399880211512444e-20	2.7793621099152094e-17	9.236820595715324e-16	8.510990329165968e-18
38800000	0.001693878638438653	-6.209415783158814e-20	-3.9381508579194415e-22	2.377564242288189e-13	1.8361463566057986e-14	0.00661224272262786	-3.6646932548517496e-21	5.399880211512444e-20	2.7793621099152094e-17	9.236820595715324e-16	8.510990329165968e-18
38900000	0.001693878638438653	-6.209415783158814e-20	-3.9381508579194415e-22	2.377564242288189e-13	1.8361463566057986e-14	0.00661224272262786	-3.6646932491275886e-21	5.399880211512444e-20	2.7793621099152094e-17	9.236820595715324e-16	8.510990329165968e-18
39000000	0.001693878638438653	-6.209415783158814e-20	-3.9381508579194415e-22	2.377564242288189e-13	1.8361463566057986e-14	0.00661224272262786	-3.664693243403427e-21	5.399880211512444e-20	2.7793621099152094e-17	9.236820595715324e-16	8.510990329165968e-18
39100000	0.001693878638438653	-6.209415783158814e-20	-3.9381508579194415e-22	2.377564242288189e-13	1.8361463566057986e-14	0.00661224272262786	-3.664693237679266e-21	5.399880211512444e-20	2.7793621099152094e-17	9.236820595715324e-16	8.510990329165968e-18
39200000	0.001693878638438653	-6.209415783158814e-20	-3.9381508579194415e-22	2.377564242288189e-13	1.8361463566057986e-14	0.00661224272262786	-3.664693231955104e-21	5.399880211512444e-20	2.7793621099152094e-17	9.236820595715324e-16	8.510990329165968e-18
39300000	0.001693878638438653	-6.209415783158814e-20	-3.9381508579194415e-22	2.377564242288189e-13	1.8361463566057986e-14	0.00661224272262786	-3.664693226230943e-21	5.399880211512444e-20	2.7793621099152094e-17	9.236820595715324e-16	8.510990329165968e-18
39400000	0.001693878638438653	-6.209415783158814e-20	-3.9381508579194415e-22	2.377564242288189e-13	1.8361463566057986e-14	0.00661224272262786	-3.6646932205067815e-21	5.399880211512444e-20	2.7793621099152094e-17	9.236820595715324e-16	8.510990329165968e-18
39500000	0.001693878638438653	-6.209415783158814e-20	-3.9381508579194415e-22	2.377564242288189e-13	1.8361463566057986e-14	0.00661224272262786	-3.6646932147826206e-21	5.399880211512444e-20	2.7793621099152094e-17	9.236820595715324e-16	8.510990329165968e-18
39600000	0.001693878638438653	-6.209415783158814e-20	-3.9381508579194415e-22	2.377564242288189e-13	1.8361463566057986e-14	0.00661224272262786	-3.664693209058459e-21	5.399880211512444e-20	2.7793621099152094e-17	9.236820595715324e-16	8.510990329165968e-18
39700000	0.001693878638438653	-6.209415783158814e-20	-3.9381508579194415e-22	2.377564242288189e-13	1.8361463566057986e-14	0.00661224272262786	-3.664693203334297e-21	5.399880211512444e-20	2.7793621099152094e-17	9.236820595715324e-16	8.510990329165968e-18
39800000	0.001693878638438653	-6.209415783158814e-20	-3.9381508579194415e-22	2.377564242288189e-13	1.8361463566057986e-14	0.00661224272262786	-3.664693197610136e-21	5.399880211512444e-20	2.7793621099152094e-17	9.236820595715324e-16	8.510990329165968e-18
39900000	0.001693878638438653	-6.209415783158814e-20	-3.9381508579194415e-22	2.377564242288189e-13	1.8361463566057986e-14	0.00661224272262786	-3.6646931918859745e-21	5.399880211512444e-20	2.7793621099152094e-17	9.236820595715324e-16	8.510990329165968e-18
40000000	0.001693878638438653	-6.209415783158814e-20	-3.9381508579194415e-22	2.377564242288189e-13	1.8361463566057986e-14	0.00661224272262786	-3.6646931861618135e-21	5.399880211512444e-20	2.7793621099152094e-17	9.236820595715324e-16	8.510990329165968e-18
40100000	0.001693878638438653	-6.209415783158814e-20	-3.9381508579194415e-22	2.377564242288189e-13	1.8361463566057986e-14	0.00661224272262786	-3.664693180437652e-21	5.399880211512444e-20	2.7793621099152094e-17	9.236820595715324e-16	8.510990329165968e-18
40200000	0.001693878638438653	-6.209415783158814e-20	-3.9381508579194415e-22	2.377564242288189e-13	1.8361463566057986e-14	0.00661224272262786	-3.664693174713491e-21	5.399880211512444e-20	2.7793621099152094e-17	9.236820595715324e-16	8.510990329165968e-18
40300000	0.001693878638438653	-6.209415783158814e-20	-3.9381508579194415e-22	2.377564242288189e-13	1.8361463566057986e-14	0.00661224272262786	-3.664693168989329e-21	5.399880211512444e-20	2.7793621099152094e-17	9.236820595715324e-16	8.510990329165968e-18
40400000	0.001693878638438653	-6.209415783158814e-20	-3.9381508579194415e-22	2.377564242288189e-13	1.8361463566057986e-14	0.00661224272262786	-3.664693163265168e-21	5.399880211512444e-20	2.7793621099152094e-17	9.236820595715324e-16	8.510990329165968e-18
40500000	0.001693878638438653	-6.209415783158814e-20	-3.9381508579194415e-22	2.377564242288189e-13	1.8361463566057986e-14	0.00661224272262786	-3.6646931575410065e-21	5.399880211512444e-20	2.7793621099152094e-17	9.236820595715324e-16	8.510990329165968e-18
40600000	0.001693878638438653	-6.209415783158814e-20	-3.9381508579194415e-22	2.377564242288189e-13	1.8361463566057986e-14	0.00661224272262786	-3.6646931518168455e-21	5.399880211512444e-20	2.7793621099152094e-17	9.236820595715324e-16	8.510990329165968e-18
40700000	0.001693878638438653	-6.209415783158814e-20	-3.9381508579194415e-22	2.377564242288189e-13	1.8361463566057986e-14	0.00661224272262786	-3.664693146092684e-21	5.399880211512444e-20	2.7793621099152094e-17	9.236820595715324e-16	8.510990329165968e-18
40800000	0.001693878638438653	-6.209415783158814e-20	-3.9381508579194415e-22	2.377564242288189e-13	1.8361463566057986e-14	0.00661224272262786	-3.664693140368523e-21	5.399880211512444e-20	2.7793621099152094e-17	9.236820595715324e-16	8.510990329165968e-18
40900000	0.001693878638438653	-6.209415783158814e-20	-3.9381508579194415e-22	2.377564242288189e-13	1.8361463566057986e-14	0.00661224272262786	-3.664693134644361e-21	5.399880211512444e-20	2.7793621099152094e-17	9.236820595715324e-16	8.510990329165968e-18
41000000	0.001693878638438653	-6.209415783158814e-20	-3.9381508579194415e-22	2.377564242288189e-13	1.8361463566057986e-14	0.00661224272262786	-3.6646931289202e-21	5.399880211512444e-20	2.7793621099152094e-17	9.236820595715324e-16	8.510990329165968e-18
41100000	0.001693878638438653	-6.209415783158814e-20	-3.9381508579194415e-22	2.377564242288189e-13	1.8361463566057986e-14	0.00661224272262786	-3.6646931231960385e-21	5.399880211512444e-20	2.7793621099152094e-17	9.236820595715324e-16	8.510990329165968e-18
41200000	0.001693878638438653	-6.209415783158814e-20	-3.9381508579194415e-22	2.377564242288189e-13	1.8361463566057986e-14	0.00661224272262786	-3.6646931174718775e-21	5.399880211512444e-20	2.7793621099152094e-17	9.236820595715324e-16	8.510990329165968e-18
41300000	0.001693878638438653	-6.209415783158814e-20	-3.9381508579194415e-22	2.377564242288189e-13	1.8361463566057986e-14	0.00661224272262786	-3.664693111747716e-21	5.399880211512444e-20	2.7793621099152094e-17	9.236820595715324e-16	8.510990329165968e-18
41400000	0.001693878638438653	-6.209415783158814e-20	-3.9381508579194415e-22	2.377564242288189e-13	1.8361463566057986e-14	0.00661224272262786	-3.664693106023555e-21	5.399880211512444e-20	2.7793621099152094e-17	9.236820595715324e-16	8.510990329165968e-18
41500000	0.001693878638438653	-6.209415783158814e-20	-3.9381508579194415e-22	2.377564242288189e-13	1.8361463566057986e-14	0.00661224272262786	-3.664693100299393e-21	5.399880211512444e-20	2.7793621099152094e-17	9.236820595715324e-16	8.510990329165968e-18
41600000	0.001693878638438653	-6.209415783158814e-20	-3.9381508579194415e-22	2.377564242288189e-13	1.8361463566057986e-14	0.00661224272262786	-3.664693094575232e-21	5.399880211512444e-20	2.7793621099152094e-17	9.236820595715324e-16	8.510990329165968e-18
41700000	0.001693878638438653	-6.209415783158814e-20	-3.9381508579194415e-22	2.377564242288189e-13	1.8361463566057986e-14	0.00661224272262786	-3.6646930888510704e-21	5.399880211512444e-20	2.7793621099152094e-17	9.236820595715324e-16	8.510990329165968e-18
41800000	0.001693878638438653	-6.209415783158814e-20	-3.9381508579194415e-22	2.377564242288189e-13	1.8361463566057986e-14	0.00661224272262786	-3.6646930831269095e-21	5.399880211512444e-20	2.7793621099152094e-17	9.236820595715324e-16	8.510990329165968e-18
41900000	0.001693878638438653	-6.209415783158814e-20	-3.9381508579194415e-22	2.377564242288189e-13	1.8361463566057986e-14	0.00661224272262786	-3.664693077402748e-21	5.399880211512444e-20	2.7793621099152094e-17	9.236820595715324e-16	8.510990329165968e-18
42000000	0.001693878638438653	-6.209415783158814e-20	-3.9381508579194415e-22	2.377564242288189e-13	1.8361463566057986e-14	0.00661224272262786	-3.664693071678587e-21	5.399880211512444e-20	2.7793621099152094e-17	9.236820595715324e-16	8.510990329165968e-18
42100000	0.001693878638438653	-6.209415783158814e-20	-3.9381508579194415e-22	2.377564242288189e-13	1.8361463566057986e-14	0.00661224272262786	-3.664693065954425e-21	5.399880211512444e-20	2.7793621099152094e-17	9.236820595715324e-16	8.510990329165968e-18
42200000	0.001693878638438653	-6.209415783158814e-20	-3.9381508579194415e-22	2.377564242288189e-13	1.8361463566057986e-14	0.00661224272262786	-3.664693060230264e-21	5.3998802115124434e-20	2.7793621099152094e-17	9.236820595715326e-16	8.510990329165968e-18
42300000	0.001693878638438653	-6.209415783158814e-20	-3.9381508579194415e-22	2.377564242288189e-13	1.8361463566057986e-14	0.00661224272262786	-3.6646930545061024e-21	5.3998802115124434e-20	2.7793621099152094e-17	9.236820595715326e-16	8.510990329165968e-18
42400000	0.001693878638438653	-6.209415783158814e-20	-3.9381508579194415e-22	2.377564242288189e-13	1.8361463566057986e-14	0.00661224272262786	-3.664693048781941e-21	5.3998802115124434e-20	2.7793621099152094e-17	9.236820595715326e-16	8.510990329165968e-18
42500000	0.001693878638438653	-6.209415783158814e-20	-3.9381508579194415e-22	2.377564242288189e-13	1.8361463566057986e-14	0.00661224272262786	-3.66469304305778e-21	5.3998802115124434e-20	2.7793621099152094e-17	9.236820595715326e-16	8.510990329165968e-18
42600000	0.001693878638438653	-6.209415783158814e-20	-3.9381508579194415e-22	2.377564242288189e-13	1.8361463566057986e-14	0.00661224272262786	-3.664693037333618e-21	5.3998802115124434e-20	2.7793621099152094e-17	9.236820595715326e-16	8.510990329165968e-18
42700000	0.001693878638438653	-6.209415783158814e-20	-3.9381508579194415e-22	2.377564242288189e-13	1.8361463566057986e-14	0.00661224272262786	-3.664693031609457e-21	5.3998802115124434e-20	2.7793621099152094e-17	9.236820595715326e-16	8.510990329165968e-18
42800000	0.001693878638438653	-6.209415783158814e-20	-3.9381508579194415e-22	2.377564242288189e-13	1.8361463566057986e-14	0.00661224272262786	-3.6646930258852954e-21	5.3998802115124434e-20	2.7793621099152094e-17	9.236820595715326e-16	8.510990329165968e-18
42900000	0.001693878638438653	-6.209415783158814e-20	-3.9381508579194415e-22	2.377564242288189e-13	1.8361463566057986e-14	0.00661224272262786	-3.6646930201611344e-21	5.3998802115124434e-20	2.7793621099152094e-17	9.236820595715326e-16	8.510990329165968e-18
43000000	0.001693878638438653	-6.209415783158814e-20	-3.9381508579194415e-22	2.377564242288189e-13	1.8361463566057986e-14	0.00661224272262786	-3.664693014436973e-21	5.3998802115124434e-20	2.7793621099152094e-17	9.236820595715326e-16	8.510990329165968e-18
43100000	0.001693878638438653	-6.209415783158814e-20	-3.9381508579194415e-22	2.377564242288189e-13	1.8361463566057986e-14	0.00661224272262786	-3.664693008712812e-21	5.3998802115124434e-20	2.7793621099152094e-17	9.236820595715326e-16	8.510990329165968e-18
43200000	0.001693878638438653	-6.209415783158814e-20	-3.9381508579194415e-22	2.377564242288189e-13	1.8361463566057986e-14	0.00661224272262786	-3.66469300298865e-21	5.3998802115124434e-20	2.7793621099152094e-17	9.236820595715326e-16	8.510990329165968e-18
43300000	0.001693878638438653	-6.209415783158814e-20	-3.9381508579194415e-22	2.377564242288189e-13	1.8361463566057986e-14	0.00661224272262786	-3.664692997264489e-21	5.3998802115124434e-20	2.7793621099152094e-17	9.236820595715326e-16	8.510990329165968e-18
43400000	0.001693878638438653	-6.209415783158814e-20	-3.9381508579194415e-22	2.377564242288189e-13	1.8361463566057986e-14	0.00661224272262786	-3.664692991540327e-21	5.3998802115124434e-20	2.7793621099152094e-17	9.236820595715326e-16	8.510990329165968e-18
43500000	0.001693878638438653	-6.209415783158814e-20	-3.9381508579194415e-22	2.377564242288189e-13	1.8361463566057986e-14	0.00661224272262786	-3.6646929858161664e-21	5.3998802115124434e-20	2.7793621099152094e-17	9.236820595715326e-16	8.510990329165968e-18
43600000	0.001693878638438653	-6.209415783158814e-20	-3.9381508579194415e-22	2.377564242288189e-13	1.8361463566057986e-14	0.00661224272262786	-3.664692980092005e-21	5.3998802115124434e-20	2.7793621099152094e-17	9.236820595715326e-16	8.510990329165968e-18
43700000	0.001693878638438653	-6.209415783158814e-20	-3.9381508579194415e-22	2.377564242288189e-13	1.8361463566057986e-14	0.00661224272262786	-3.664692974367844e-21	5.3998802115124434e-20	2.7793621099152094e-17	9.236820595715326e-16	8.510990329165968e-18
43800000	0.001693878638438653	-6.209415783158814e-20	-3.9381508579194415e-22	2.377564242288189e-13	1.8361463566057986e-14	0.00661224272262786	-3.664692968643682e-21	5.3998802115124434e-20	2.7793621099152094e-17	9.236820595715326e-16	8.510990329165968e-18
43900000	0.001693878638438653	-6.209415783158814e-20	-3.9381508579194415e-22	2.377564242288189e-13	1.8361463566057986e-14	0.00661224272262786	-3.664692962919521e-21	5.3998802115124434e-20	2.7793621099152094e-17	9.236820595715326e-16	8.510990329165968e-18
44000000	0.001693878638438653	-6.209415783158814e-20	-3.9381508579194415e-22	2.377564242288189e-13	1.8361463566057986e-14	0.00661224272262786	-3.664692957195359e-21	5.3998802115124434e-20	2.7793621099152094e-17	9.236820595715326e-16	8.510990329165968e-18
44100000	0.001693878638438653	-6.209415783158814e-20	-3.9381508579194415e-22	2.377564242288189e-13	1.8361463566057986e-14	0.00661224272262786	-3.6646929514711984e-21	5.3998802115124434e-20	2.7793621099152094e-17	9.236820595715326e-16	8.510990329165968e-18
44200000	0.001693878638438653	-6.209415783158814e-20	-3.9381508579194415e-22	2.377564242288189e-13	1.8361463566057986e-14	0.00661224272262786	-3.664692945747037e-21	5.3998802115124434e-20	2.7793621099152094e-17	9.236820595715326e-16	8.510990329165968e-18
44300000	0.001693878638438653	-6.209415783158814e-20	-3.9381508579194415e-22	2.377564242288189e-13	1.8361463566057986e-14	0.00661224272262786	-3.664692940022876e-21	5.3998802115124434e-20	2.7793621099152094e-17	9.236820595715326e-16	8.510990329165968e-18
44400000	0.001693878638438653	-6.209415783158814e-20	-3.9381508579194415e-22	2.377564242288189e-13	1.8361463566057986e-14	0.00661224272262786	-3.664692934298714e-21	5.3998802115124434e-20	2.7793621099152094e-17	9.236820595715326e-16	8.510990329165968e-18
44500000	0.001693878638438653	-6.209415783158814e-20	-3.9381508579194415e-22	2.377564242288189e-13	1.8361463566057986e-14	0.00661224272262786	-3.664692928574553e-21	5.3998802115124434e-20	2.7793621099152094e-17	9.236820595715326e-16	8.510990329165968e-18
44600000	0.001693878638438653	-6.209415783158814e-20	-3.9381508579194415e-22	2.377564242288189e-13	1.8361463566057986e-14	0.00661224272262786	-3.664692922850391e-21	5.3998802115124434e-20	2.7793621099152094e-17	9.236820595715326e-16	8.510990329165968e-18
44700000	0.001693878638438653	-6.209415783158814e-20	-3.9381508579194415e-22	2.377564242288189e-13	1.8361463566057986e-14	0.00661224272262786	-3.66469291712623e-21	5.3998802115124434e-20	2.7793621099152094e-17	9.236820595715326e-16	8.510990329165968e-18
44800000	0.001693878638438653	-6.209415783158814e-20	-3.9381508579194415e-22	2.377564242288189e-13	1.8361463566057986e-14	0.00661224272262786	-3.664692911402069e-21	5.3998802115124434e-20	2.7793621099152094e-17	9.236820595715326e-16	8.510990329165968e-18
44900000	0.001693878638438653	-6.209415783158814e-20	-3.9381508579194415e-22	2.377564242288189e-13	1.8361463566057986e-14	0.00661224272262786	-3.664692905677907e-21	5.3998802115124434e-20	2.7793621099152094e-17	9.236820595715326e-16	8.510990329165968e-18
45000000	0.001693878638438653	-6.209415783158814e-20	-3.9381508579194415e-22	2.377564242288189e-13	1.8361463566057986e-14	0.00661224272262786	-3.664692899953746e-21	5.3998802115124434e-20	2.7793621099152094e-17	9.236820595715326e-16	8.510990329165968e-18
45100000	0.001693878638438653	-6.209415783158814e-20	-3.9381508579194415e-22	2.377564242288189e-13	1.8361463566057986e-14	0.00661224272262786	-3.664692894229584e-21	5.3998802115124434e-20	2.7793621099152094e-17	9.236820595715326e-16	8.510990329165968e-18
45200000	0.001693878638438653	-6.209415783158814e-20	-3.9381508579194415e-22	2.377564242288189e-13	1.8361463566057986e-14	0.00661224272262786	-3.664692888505423e-21	5.3998802115124434e-20	2.7793621099152094e-17	9.236820595715326e-16	8.510990329165968e-18
45300000	0.001693878638438653	-6.209415783158814e-20	-3.9381508579194415e-22	2.377564242288189e-13	1.8361463566057986e-14	0.00661224272262786	-3.6646928827812616e-21	5.3998802115124434e-20	2.7793621099152094e-17	9.236820595715326e-16	8.510990329165968e-18
45400000	0.001693878638438653	-6.209415783158814e-20	-3.9381508579194415e-22	2.377564242288189e-13	1.8361463566057986e-14	0.00661224272262786	-3.664692877057101e-21	5.3998802115124434e-20	2.7793621099152094e-17	9.236820595715326e-16	8.510990329165968e-18
45500000	0.001693878638438653	-6.209415783158814e-20	-3.9381508579194415e-22	2.377564242288189e-13	1.8361463566057986e-14	0.00661224272262786	-3.664692871332939e-21	5.3998802115124434e-20	2.7793621099152094e-17	9.236820595715326e-16	8.510990329165968e-18
45600000	0.001693878638438653	-6.209415783158814e-20	-3.9381508579194415e-22	2.377564242288189e-13	1.8361463566057986e-14	0.00661224272262786	-3.664692865608778e-21	5.3998802115124434e-20	2.7793621099152094e-17	9.236820595715326e-16	8.510990329165968e-18
45700000	0.001693878638438653	-6.209415783158814e-20	-3.9381508579194415e-22	2.377564242288189e-13	1.8361463566057986e-14	0.00661224272262786	-3.664692859884616e-21	5.3998802115124434e-20	2.7793621099152094e-17	9.236820595715326e-16	8.510990329165968e-18
45800000	0.001693878638438653	-6.209415783158814e-20	-3.9381508579194415e-22	2.377564242288189e-13	1.8361463566057986e-14	0.00661224272262786	-3.664692854160455e-21	5.3998802115124434e-20	2.7793621099152094e-17	9.236820595715326e-16	8.510990329165968e-18
45900000	0.001693878638438653	-6.209415783158814e-20	-3.9381508579194415e-22	2.377564242288189e-13	1.8361463566057986e-14	0.00661224272262786	-3.6646928484362936e-21	5.3998802115124434e-20	2.7793621099152094e-17	9.236820595715326e-16	8.510990329165968e-18
46000000	0.001693878638438653	-6.209415783158814e-20	-3.9381508579194415e-22	2.377564242288189e-13	1.8361463566057986e-14	0.00661224272262786	-3.664692842712133e-21	5.3998802115124434e-20	2.7793621099152094e-17	9.236820595715326e-16	8.510990329165968e-18
46100000	0.001693878638438653	-6.209415783158814e-20	-3.9381508579194415e-22	2.377564242288189e-13	1.8361463566057986e-14	0.00661224272262786	-3.664692836987971e-21	5.3998802115124434e-20	2.7793621099152094e-17	9.236820595715326e-16	8.510990329165968e-18
46200000	0.001693878638438653	-6.209415783158814e-20	-3.9381508579194415e-22	2.377564242288189e-13	1.8361463566057986e-14	0.00661224272262786	-3.66469283126381e-21	5.3998802115124434e-20	2.7793621099152094e-17	9.236820595715326e-16	8.510990329165968e-18
46300000	0.001693878638438653	-6.209415783158814e-20	-3.9381508579194415e-22	2.377564242288189e-13	1.8361463566057986e-14	0.00661224272262786	-3.664692825539648e-21	5.3998802115124434e-20	2.7793621099152094e-17	9.236820595715326e-16	8.510990329165968e-18
46400000	0.001693878638438653	-6.209415783158814e-20	-3.9381508579194415e-22	2.377564242288189e-13	1.8361463566057986e-14	0.00661224272262786	-3.664692819815487e-21	5.3998802115124434e-20	2.7793621099152094e-17	9.236820595715326e-16	8.510990329165968e-18
46500000	0.001693878638438653	-6.209415783158814e-20	-3.9381508579194415e-22	2.377564242288189e-13	1.8361463566057986e-14	0.00661224272262786	-3.6646928140913256e-21	5.3998802115124434e-20	2.7793621099152094e-17	9.236820595715326e-16	8.510990329165968e-18
46600000	0.001693878638438653	-6.209415783158814e-20	-3.9381508579194415e-22	2.377564242288189e-13	1.8361463566057986e-14	0.00661224272262786	-3.6646928083671646e-21	5.3998802115124434e-20	2.7793621099152094e-17	9.236820595715326e-16	8.510990329165968e-18
46700000	0.001693878638438653	-6.209415783158814e-20	-3.9381508579194415e-22	2.377564242288189e-13	1.8361463566057986e-14	0.00661224272262786	-3.664692802643003e-21	5.3998802115124434e-20	2.7793621099152094e-17	9.236820595715326e-16	8.510990329165968e-18
46800000	0.001693878638438653	-6.209415783158814e-20	-3.9381508579194415e-22	2.377564242288189e-13	1.8361463566057986e-14	0.00661224272262786	-3.664692796918842e-21	5.3998802115124434e-20	2.7793621099152094e-17	9.236820595715326e-16	8.510990329165968e-18
46900000	0.001693878638438653	-6.209415783158814e-20	-3.9381508579194415e-22	2.377564242288189e-13	1.8361463566057986e-14	0.00661224272262786	-3.66469279119468e-21	5.3998802115124434e-20	2.7793621099152094e-17	9.236820595715326e-16	8.510990329165968e-18
47000000	0.001693878638438653	-6.209415783158814e-20	-3.9381508579194415e-22	2.377564242288189e-13	1.8361463566057986e-14	0.00661224272262786	-3.664692785470519e-21	5.3998802115124434e-20	2.7793621099152094e-17	9.236820595715326e-16	8.510990329165968e-18
47100000	0.001693878638438653	-6.209415783158814e-20	-3.9381508579194415e-22	2.377564242288189e-13	1.8361463566057986e-14	0.00661224272262786	-3.6646927797463576e-21	5.3998802115124434e-20	2.7793621099152094e-17	9.236820595715326e-16	8.510990329165968e-18
47200000	0.001693878638438653	-6.209415783158814e-20	-3.9381508579194415e-22	2.377564242288189e-13	1.8361463566057986e-14	0.00661224272262786	-3.664692774022196e-21	5.3998802115124434e-20	2.7793621099152094e-17	9.236820595715326e-16	8.510990329165968e-18
47300000	0.001693878638438653	-6.209415783158814e-20	-3.9381508579194415e-22	2.377564242288189e-13	1.8361463566057986e-14	0.00661224272262786	-3.664692768298035e-21	5.3998802115124434e-20	2.7793621099152094e-17	9.236820595715326e-16	8.510990329165968e-18
47400000	0.001693878638438653	-6.209415783158814e-20	-3.9381508579194415e-22	2.377564242288189e-13	1.8361463566057986e-14	0.00661224272262786	-3.664692762573873e-21	5.3998802115124434e-20	2.7793621099152094e-17	9.236820595715326e-16	8.510990329165968e-18
47500000	0.001693878638438653	-6.209415783158814e-20	-3.9381508579194415e-22	2.377564242288189e-13	1.8361463566057986e-14	0.00661224272262786	-3.664692756849712e-21	5.3998802115124434e-20	2.7793621099152094e-17	9.236820595715326e-16	8.510990329165968e-18
47600000	0.001693878638438653	-6.209415783158814e-20	-3.9381508579194415e-22	2.377564242288189e-13	1.8361463566057986e-14	0.00661224272262786	-3.6646927511255505e-21	5.3998802115124434e-20	2.7793621099152094e-17	9.236820595715326e-16	8.510990329165968e-18
47700000	0.001693878638438653	-6.209415783158814e-20	-3.9381508579194415e-22	2.377564242288189e-13	1.8361463566057986e-14	0.00661224272262786	-3.6646927454013895e-21	5.3998802115124434e-20	2.7793621099152094e-17	9.236820595715326e-16	8.510990329165968e-18
47800000	0.001693878638438653	-6.209415783158814e-20	-3.9381508579194415e-22	2.377564242288189e-13	1.8361463566057986e-14	0.00661224272262786	-3.664692739677228e-21	5.3998802115124434e-20	2.7793621099152094e-17	9.236820595715326e-16	8.510990329165968e-18
47900000	0.001693878638438653	-6.209415783158814e-20	-3.9381508579194415e-22	2.377564242288189e-13	1.8361463566057986e-14	0.00661224272262786	-3.664692733953067e-21	5.3998802115124434e-20	2.7793621099152094e-17	9.236820595715326e-16	8.510990329165968e-18
48000000	0.001693878638438653	-6.209415783158814e-20	-3.9381508579194415e-22	2.377564242288189e-13	1.8361463566057986e-14	0.00661224272262786	-3.664692728228905e-21	5.3998802115124434e-20	2.7793621099152094e-17	9.236820595715326e-16	8.510990329165968e-18
48100000	0.001693878638438653	-6.209415783158814e-20	-3.9381508579194415e-22	2.377564242288189e-13	1.8361463566057986e-14	0.00661224272262786	-3.664692722504744e-21	5.3998802115124434e-20	2.7793621099152094e-17	9.236820595715326e-16	8.510990329165968e-18
48200000	0.001693878638438653	-6.209415783158814e-20	-3.9381508579194415e-22	2.377564242288189e-13	1.8361463566057986e-14	0.00661224272262786	-3.6646927167805825e-21	5.3998802115124434e-20	2.7793621099152094e-17	9.236820595715326e-16	8.510990329165968e-18
48300000	0.001693878638438653	-6.209415783158814e-20	-3.9381508579194415e-22	2.377564242288189e-13	1.8361463566057986e-14	0.00661224272262786	-3.6646927110564215e-21	5.3998802115124434e-20	2.7793621099152094e-17	9.236820595715326e-16	8.510990329165968e-18
48400000	0.001693878638438653	-6.209415783158814e-20	-3.9381508579194415e-22	2.377564242288189e-13	1.8361463566057986e-14	0.00661224272262786	-3.66469270533226e-21	5.3998802115124434e-20	2.7793621099152094e-17	9.236820595715326e-16	8.510990329165968e-18
48500000	0.001693878638438653	-6.209415783158814e-20	-3.9381508579194415e-22	2.377564242288189e-13	1.8361463566057986e-14	0.00661224272262786	-3.664692699608099e-21	5.3998802115124434e-20	2.7793621099152094e-17	9.236820595715326e-16	8.510990329165968e-18
48600000	0.001693878638438653	-6.209415783158814e-20	-3.9381508579194415e-22	2.377564242288189e-13	1.8361463566057986e-14	0.00661224272262786	-3.664692693883937e-21	5.3998802115124434e-20	2.7793621099152094e-17	9.236820595715326e-16	8.510990329165968e-18
48700000	0.001693878638438653	-6.209415783158814e-20	-3.9381508579194415e-22	2.377564242288189e-13	1.8361463566057986e-14	0.00661224272262786	-3.664692688159776e-21	5.3998802115124434e-20	2.7793621099152094e-17	9.236820595715326e-16	8.510990329165968e-18
48800000	0.001693878638438653	-6.209415783158814e-20	-3.9381508579194415e-22	2.377564242288189e-13	1.8361463566057986e-14	0.00661224272262786	-3.6646926824356145e-21	5.3998802115124434e-20	2.7793621099152094e-17	9.236820595715326e-16	8.510990329165968e-18
48900000	0.001693878638438653	-6.209415783158814e-20	-3.9381508579194415e-22	2.377564242288189e-13	1.8361463566057986e-14	0.00661224272262786	-3.6646926767114535e-21	5.3998802115124434e-20	2.7793621099152094e-17	9.236820595715326e-16	8.510990329165968e-18
49000000	0.001693878638438653	-6.209415783158814e-20	-3.9381508579194415e-22	2.377564242288189e-13	1.8361463566057986e-14	0.00661224272262786	-3.664692670987292e-21	5.3998802115124434e-20	2.7793621099152094e-17	9.236820595715326e-16	8.510990329165968e-18
49100000	0.001693878638438653	-6.209415783158814e-20	-3.9381508579194415e-22	2.377564242288189e-13	1.8361463566057986e-14	0.00661224272262786	-3.664692665263131e-21	5.3998802115124434e-20	2.7793621099152094e-17	9.236820595715326e-16	8.510990329165968e-18
49200000	0.001693878638438653	-6.209415783158814e-20	-3.9381508579194415e-22	2.377564242288189e-13	1.8361463566057986e-14	0.00661224272262786	-3.664692659538969e-21	5.3998802115124434e-20	2.7793621099152094e-17	9.236820595715326e-16	8.510990329165968e-18
49300000	0.001693878638438653	-6.209415783158814e-20	-3.9381508579194415e-22	2.377564242288189e-13	1.8361463566057986e-14	0.00661224272262786	-3.664692653814808e-21	5.3998802115124434e-20	2.7793621099152094e-17	9.236820595715326e-16	8.510990329165968e-18
49400000	0.001693878638438653	-6.209415783158814e-20	-3.9381508579194415e-22	2.377564242288189e-13	1.8361463566057986e-14	0.00661224272262786	-3.6646926480906465e-21	5.3998802115124434e-20	2.7793621099152094e-17	9.236820595715326e-16	8.510990329165968e-18
49500000	0.001693878638438653	-6.209415783158814e-20	-3.9381508579194415e-22	2.377564242288189e-13	1.8361463566057986e-14	0.00661224272262786	-3.6646926423664855e-21	5.3998802115124434e-20	2.7793621099152094e-17	9.236820595715326e-16	8.510990329165968e-18
49600000	0.001693878638438653	-6.209415783158814e-20	-3.9381508579194415e-22	2.377564242288189e-13	1.8361463566057986e-14	0.00661224272262786	-3.664692636642324e-21	5.3998802115124434e-20	2.7793621099152094e-17	9.236820595715326e-16	8.510990329165968e-18
49700000	0.001693878638438653	-6.209415783158814e-20	-3.9381508579194415e-22	2.377564242288189e-13	1.8361463566057986e-14	0.00661224272262786	-3.664692630918162e-21	5.3998802115124434e-20	2.7793621099152094e-17	9.236820595715326e-16	8.510990329165968e-18
49800000	0.001693878638438653	-6.209415783158814e-20	-3.9381508579194415e-22	2.377564242288189e-13	1.8361463566057986e-14	0.00661224272262786	-3.664692625194001e-21	5.3998802115124434e-20	2.7793621099152094e-17	9.236820595715326e-16	8.510990329165968e-18
49900000	0.001693878638438653	-6.209415783158814e-20	-3.9381508579194415e-22	2.377564242288189e-13	1.8361463566057986e-14	0.00661224272262786	-3.6646926194698394e-21	5.3998802115124434e-20	2.7793621099152094e-17	9.236820595715326e-16	8.510990329165968e-18
50000000	0.001693878638438653	-6.209415783158814e-20	-3.9381508579194415e-22	2.377564242288189e-13	1.8361463566057986e-14	0.00661224272262786	-3.6646926137456784e-21	5.3998802115124434e-20	2.7793621099152094e-17	9.236820595715326e-16	8.510990329165968e-18
50100000	0.001693878638438653	-6.209415783158814e-20	-3.9381508579194415e-22	2.377564242288189e-13	1.8361463566057986e-14	0.00661224272262786	-3.664692608021517e-21	5.3998802115124434e-20	2.7793621099152094e-17	9.236820595715326e-16	8.510990329165968e-18
50200000	0.001693878638438653	-6.209415783158814e-20	-3.9381508579194415e-22	2.377564242288189e-13	1.8361463566057986e-14	0.00661224272262786	-3.664692602297356e-21	5.3998802115124434e-20	2.7793621099152094e-17	9.236820595715326e-16	8.510990329165968e-18
50300000	0.001693878638438653	-6.209415783158814e-20	-3.9381508579194415e-22	2.377564242288189e-13	1.8361463566057986e-14	0.00661224272262786	-3.664692596573194e-21	5.3998802115124434e-20	2.7793621099152094e-17	9.236820595715326e-16	8.510990329165968e-18
50400000	0.001693878638438653	-6.209415783158814e-20	-3.9381508579194415e-22	2.377564242288189e-13	1.8361463566057986e-14	0.00661224272262786	-3.664692590849033e-21	5.3998802115124434e-20	2.7793621099152094e-17	9.236820595715326e-16	8.510990329165968e-18
50500000	0.001693878638438653	-6.209415783158814e-20	-3.9381508579194415e-22	2.377564242288189e-13	1.8361463566057986e-14	0.00661224272262786	-3.6646925851248714e-21	5.3998802115124434e-20	2.7793621099152094e-17	9.236820595715326e-16	8.510990329165968e-18
50600000	0.001693878638438653	-6.209415783158814e-20	-3.9381508579194415e-22	2.377564242288189e-13	1.8361463566057986e-14	0.00661224272262786	-3.6646925794007104e-21	5.3998802115124434e-20	2.7793621099152094e-17	9.236820595715326e-16	8.510990329165968e-18
50700000	0.001693878638438653	-6.209415783158814e-20	-3.9381508579194415e-22	2.377564242288189e-13	1.8361463566057986e-14	0.00661224272262786	-3.664692573676549e-21	5.3998802115124434e-20	2.7793621099152094e-17	9.236820595715324e-16	8.510990329165968e-18
50800000	0.001693878638438653	-6.209415783158814e-20	-3.9381508579194415e-22	2.377564242288189e-13	1.8361463566057986e-14	0.006612242722627859	-3.664692567952388e-21	5.3998802115124434e-20	2.7793621099152094e-17	9.236820595715324e-16	8.510990329165968e-18
50900000	0.001693878638438653	-6.209415783158814e-20	-3.9381508579194415e-22	2.377564242288189e-13	1.8361463566057986e-14	0.006612242722627859	-3.664692562228226e-21	5.3998802115124434e-20	2.7793621099152094e-17	9.236820595715324e-16	8.510990329165968e-18
51000000	0.001693878638438653	-6.209415783158814e-20	-3.9381508579194415e-22	2.377564242288189e-13	1.8361463566057986e-14	0.006612242722627859	-3.664692556504065e-21	5.3998802115124434e-20	2.7793621099152094e-17	9.236820595715324e-16	8.510990329165968e-18
51100000	0.001693878638438653	-6.209415783158814e-20	-3.9381508579194415e-22	2.377564242288189e-13	1.8361463566057986e-14	0.006612242722627859	-3.664692550779903e-21	5.3998802115124434e-20	2.7793621099152094e-17	9.236820595715324e-16	8.510990329165968e-18
51200000	0.001693878638438653	-6.209415783158814e-20	-3.9381508579194415e-22	2.377564242288189e-13	1.8361463566057986e-14	0.006612242722627859	-3.6646925450557424e-21	5.3998802115124434e-20	2.7793621099152094e-17	9.236820595715324e-16	8.510990329165968e-18
51300000	0.0016938786384386533	-6.209415783158814e-20	-3.9381508579194415e-22	2.377564242288189e-13	1.8361463566057986e-14	0.006612242722627859	-3.664692539331581e-21	5.3998802115124434e-20	2.7793621099152094e-17	9.236820595715324e-16	8.510990329165968e-18
51400000	0.0016938786384386533	-6.209415783158814e-20	-3.9381508579194415e-22	2.377564242288189e-13	1.8361463566057986e-14	0.006612242722627859	-3.66469253360742e-21	5.3998802115124434e-20	2.7793621099152094e-17	9.236820595715324e-16	8.510990329165968e-18
51500000	0.0016938786384386533	-6.209415783158814e-20	-3.9381508579194415e-22	2.377564242288189e-13	1.8361463566057986e-14	0.006612242722627859	-3.664692527883258e-21	5.3998802115124434e-20	2.7793621099152094e-17	9.236820595715324e-16	8.510990329165968e-18
51600000	0.0016938786384386533	-6.209415783158814e-20	-3.9381508579194415e-22	2.377564242288189e-13	1.8361463566057986e-14	0.006612242722627859	-3.664692522159097e-21	5.3998802115124434e-20	2.7793621099152094e-17	9.236820595715324e-16	8.510990329165968e-18
51700000	0.0016938786384386533	-6.209415783158814e-20	-3.9381508579194415e-22	2.377564242288189e-13	1.8361463566057986e-14	0.006612242722627859	-3.664692516434935e-21	5.3998802115124434e-20	2.7793621099152094e-17	9.236820595715324e-16	8.510990329165968e-18
51800000	0.0016938786384386533	-6.209415783158814e-20	-3.9381508579194415e-22	2.377564242288189e-13	1.8361463566057986e-14	0.006612242722627859	-3.6646925107107744e-21	5.3998802115124434e-20	2.7793621099152094e-17	9.236820595715324e-16	8.510990329165968e-18
51900000	0.0016938786384386533	-6.209415783158814e-20	-3.9381508579194415e-22	2.377564242288189e-13	1.8361463566057986e-14	0.006612242722627859	-3.664692504986613e-21	5.3998802115124434e-20	2.7793621099152094e-17	9.236820595715324e-16	8.510990329165968e-18
52000000	0.0016938786384386533	-6.209415783158814e-20	-3.9381508579194415e-22	2.377564242288189e-13	1.8361463566057986e-14	0.006612242722627859	-3.664692499262452e-21	5.3998802115124434e-20	2.7793621099152094e-17	9.236820595715324e-16	8.510990329165968e-18
52100000	0.0016938786384386533	-6.209415783158814e-20	-3.9381508579194415e-22	2.377564242288189e-13	1.8361463566057986e-14	0.006612242722627859	-3.66469249353829e-21	5.3998802115124434e-20	2.7793621099152094e-17	9.236820595715324e-16	8.510990329165966e-18
52200000	0.0016938786384386533	-6.209415783158814e-20	-3.9381508579194415e-22	2.377564242288189e-13	1.8361463566057986e-14	0.006612242722627859	-3.664692487814129e-21	5.3998802115124434e-20	2.7793621099152094e-17	9.236820595715324e-16	8.510990329165966e-18
52300000	0.0016938786384386533	-6.209415783158814e-20	-3.9381508579194415e-22	2.377564242288189e-13	1.8361463566057986e-14	0.006612242722627859	-3.664692482089967e-21	5.3998802115124434e-20	2.7793621099152094e-17	9.236820595715324e-16	8.510990329165966e-18
52400000	0.0016938786384386533	-6.209415783158814e-20	-3.9381508579194415e-22	2.377564242288189e-13	1.8361463566057986e-14	0.006612242722627859	-3.664692476365806e-21	5.3998802115124434e-20	2.7793621099152094e-17	9.236820595715324e-16	8.510990329165966e-18
52500000	0.0016938786384386533	-6.209415783158814e-20	-3.9381508579194415e-22	2.377564242288189e-13	1.8361463566057986e-14	0.006612242722627859	-3.664692470641645e-21	5.3998802115124434e-20	2.7793621099152094e-17	9.236820595715324e-16	8.510990329165966e-18
52600000	0.0016938786384386533	-6.209415783158814e-20	-3.9381508579194415e-22	2.377564242288189e-13	1.8361463566057986e-14	0.006612242722627859	-3.664692464917483e-21	5.3998802115124434e-20	2.7793621099152094e-17	9.236820595715324e-16	8.510990329165966e-18
52700000	0.0016938786384386533	-6.209415783158814e-20	-3.9381508579194415e-22	2.377564242288189e-13	1.8361463566057986e-14	0.006612242722627859	-3.664692459193322e-21	5.3998802115124434e-20	2.7793621099152094e-17	9.236820595715324e-16	8.510990329165966e-18
52800000	0.0016938786384386533	-6.209415783158814e-20	-3.9381508579194415e-22	2.377564242288189e-13	1.8361463566057986e-14	0.006612242722627859	-3.66469245346916e-21	5.3998802115124434e-20	2.7793621099152094e-17	9.236820595715324e-16	8.510990329165966e-18
52900000	0.0016938786384386533	-6.209415783158814e-20	-3.9381508579194415e-22	2.377564242288189e-13	1.8361463566057986e-14	0.006612242722627859	-3.664692447744999e-21	5.3998802115124434e-20	2.7793621099152094e-17	9.236820595715324e-16	8.510990329165966e-18
53000000	0.0016938786384386533	-6.209415783158814e-20	-3.9381508579194415e-22	2.377564242288189e-13	1.8361463566057986e-14	0.006612242722627859	-3.6646924420208376e-21	5.3998802115124434e-20	2.7793621099152094e-17	9.236820595715324e-16	8.510990329165966e-18
53100000	0.0016938786384386533	-6.209415783158814e-20	-3.9381508579194415e-22	2.377564242288189e-13	1.8361463566057986e-14	0.006612242722627859	-3.664692436296677e-21	5.3998802115124434e-20	2.7793621099152094e-17	9.236820595715324e-16	8.510990329165966e-18
53200000	0.0016938786384386533	-6.209415783158814e-20	-3.9381508579194415e-22	2.377564242288189e-13	1.8361463566057986e-14	0.006612242722627859	-3.664692430572515e-21	5.3998802115124434e-20	2.7793621099152094e-17	9.236820595715324e-16	8.510990329165966e-18
53300000	0.0016938786384386533	-6.209415783158814e-20	-3.9381508579194415e-22	2.377564242288189e-13	1.8361463566057986e-14	0.006612242722627859	-3.664692424848354e-21	5.3998802115124434e-20	2.7793621099152094e-17	9.236820595715324e-16	8.510990329165966e-18
53400000	0.0016938786384386533	-6.209415783158814e-20	-3.9381508579194415e-22	2.377564242288189e-13	1.8361463566057986e-14	0.006612242722627859	-3.664692419124192e-21	5.3998802115124434e-20	2.7793621099152094e-17	9.236820595715324e-16	8.510990329165966e-18
53500000	0.0016938786384386533	-6.209415783158814e-20	-3.9381508579194415e-22	2.377564242288189e-13	1.8361463566057986e-14	0.006612242722627859	-3.664692413400031e-21	5.3998802115124434e-20	2.7793621099152094e-17	9.236820595715324e-16	8.510990329165966e-18
53600000	0.0016938786384386533	-6.209415783158814e-20	-3.9381508579194415e-22	2.377564242288189e-13	1.8361463566057986e-14	0.006612242722627859	-3.6646924076758696e-21	5.3998802115124434e-20	2.7793621099152094e-17	9.236820595715324e-16	8.510990329165966e-18
53700000	0.0016938786384386533	-6.209415783158814e-20	-3.9381508579194415e-22	2.377564242288189e-13	1.8361463566057986e-14	0.006612242722627859	-3.664692401951709e-21	5.3998802115124434e-20	2.7793621099152094e-17	9.236820595715324e-16	8.510990329165966e-18
53800000	0.0016938786384386533	-6.209415783158814e-20	-3.9381508579194415e-22	2.377564242288189e-13	1.8361463566057986e-14	0.006612242722627859	-3.664692396227547e-21	5.3998802115124434e-20	2.7793621099152094e-17	9.236820595715324e-16	8.510990329165966e-18
53900000	0.0016938786384386533	-6.209415783158814e-20	-3.9381508579194415e-22	2.377564242288189e-13	1.8361463566057986e-14	0.006612242722627859	-3.664692390503386e-21	5.3998802115124434e-20	2.7793621099152094e-17	9.236820595715324e-16	8.510990329165966e-18
54000000	0.0016938786384386533	-6.209415783158814e-20	-3.9381508579194415e-22	2.377564242288189e-13	1.8361463566057986e-14	0.006612242722627859	-3.664692384779224e-21	5.3998802115124434e-20	2.7793621099152094e-17	9.236820595715324e-16	8.510990329165966e-18
54100000	0.0016938786384386533	-6.209415783158814e-20	-3.9381508579194415e-22	2.377564242288189e-13	1.8361463566057986e-14	0.006612242722627859	-3.664692379055063e-21	5.3998802115124434e-20	2.7793621099152094e-17	9.236820595715324e-16	8.510990329165966e-18
54200000	0.0016938786384386533	-6.209415783158814e-20	-3.9381508579194415e-22	2.377564242288189e-13	1.8361463566057986e-14	0.006612242722627859	-3.6646923733309016e-21	5.3998802115124434e-20	2.7793621099152094e-17	9.236820595715322e-16	8.510990329165966e-18
54300000	0.0016938786384386533	-6.209415783158814e-20	-3.9381508579194415e-22	2.377564242288189e-13	1.8361463566057986e-14	0.006612242722627859	-3.664692367606741e-21	5.3998802115124434e-20	2.7793621099152094e-17	9.236820595715322e-16	8.510990329165966e-18
54400000	0.0016938786384386533	-6.209415783158814e-20	-3.9381508579194415e-22	2.377564242288189e-13	1.8361463566057986e-14	0.006612242722627859	-3.664692361882579e-21	5.3998802115124434e-20	2.7793621099152094e-17	9.236820595715322e-16	8.510990329165966e-18
54500000	0.0016938786384386533	-6.209415783158814e-20	-3.9381508579194415e-22	2.377564242288189e-13	1.8361463566057986e-14	0.006612242722627859	-3.664692356158418e-21	5.3998802115124434e-20	2.7793621099152094e-17	9.236820595715322e-16	8.510990329165966e-18
54600000	0.0016938786384386533	-6.209415783158814e-20	-3.9381508579194415e-22	2.377564242288189e-13	1.8361463566057986e-14	0.006612242722627859	-3.664692350434256e-21	5.3998802115124434e-20	2.7793621099152094e-17	9.236820595715322e-16	8.510990329165966e-18
54700000	0.0016938786384386533	-6.209415783158814e-20	-3.9381508579194415e-22	2.377564242288189e-13	1.8361463566057986e-14	0.006612242722627859	-3.664692344710095e-21	5.3998802115124434e-20	2.7793621099152094e-17	9.236820595715322e-16	8.510990329165966e-18
54800000	0.0016938786384386533	-6.209415783158814e-20	-3.9381508579194415e-22	2.377564242288189e-13	1.8361463566057986e-14	0.006612242722627859	-3.6646923389859336e-21	5.3998802115124434e-20	2.7793621099152094e-17	9.236820595715322e-16	8.510990329165966e-18
54900000	0.0016938786384386533	-6.209415783158814e-20	-3.9381508579194415e-22	2.377564242288189e-13	1.8361463566057986e-14	0.006612242722627859	-3.664692333261772e-21	5.3998802115124434e-20	2.7793621099152094e-17	9.236820595715322e-16	8.510990329165966e-18
55000000	0.0016938786384386533	-6.209415783158814e-20	-3.9381508579194415e-22	2.377564242288189e-13	1.8361463566057986e-14	0.006612242722627859	-3.664692327537611e-21	5.3998802115124434e-20	2.7793621099152094e-17	9.236820595715322e-16	8.510990329165966e-18
55100000	0.0016938786384386533	-6.209415783158814e-20	-3.9381508579194415e-22	2.377564242288189e-13	1.8361463566057986e-14	0.006612242722627859	-3.664692321813449e-21	5.3998802115124434e-20	2.7793621099152094e-17	9.236820595715322e-16	8.510990329165966e-18
55200000	0.0016938786384386533	-6.209415783158814e-20	-3.9381508579194415e-22	2.377564242288189e-13	1.8361463566057986e-14	0.006612242722627859	-3.664692316089288e-21	5.3998802115124434e-20	2.7793621099152094e-17	9.236820595715322e-16	8.510990329165966e-18
55300000	0.0016938786384386533	-6.209415783158814e-20	-3.9381508579194415e-22	2.377564242288189e-13	1.8361463566057986e-14	0.006612242722627859	-3.6646923103651265e-21	5.3998802115124434e-20	2.7793621099152094e-17	9.236820595715322e-16	8.510990329165966e-18
55400000	0.0016938786384386533	-6.209415783158814e-20	-3.9381508579194415e-22	2.377564242288189e-13	1.8361463566057986e-14	0.006612242722627859	-3.6646923046409656e-21	5.3998802115124434e-20	2.7793621099152094e-17	9.236820595715322e-16	8.510990329165966e-18
55500000	0.0016938786384386533	-6.209415783158814e-20	-3.9381508579194415e-22	2.377564242288189e-13	1.8361463566057986e-14	0.006612242722627859	-3.664692298916804e-21	5.3998802115124434e-20	2.7793621099152094e-17	9.236820595715322e-16	8.510990329165966e-18
55600000	0.0016938786384386533	-6.209415783158814e-20	-3.9381508579194415e-22	2.377564242288189e-13	1.8361463566057986e-14	0.006612242722627859	-3.664692293192643e-21	5.3998802115124434e-20	2.7793621099152094e-17	9.236820595715322e-16	8.510990329165966e-18
55700000	0.0016938786384386533	-6.209415783158814e-20	-3.9381508579194415e-22	2.377564242288189e-13	1.8361463566057986e-14	0.006612242722627859	-3.664692287468481e-21	5.3998802115124434e-20	2.7793621099152094e-17	9.236820595715322e-16	8.510990329165966e-18
55800000	0.0016938786384386533	-6.209415783158814e-20	-3.9381508579194415e-22	2.377564242288189e-13	1.8361463566057986e-14	0.006612242722627859	-3.66469228174432e-21	5.3998802115124434e-20	2.7793621099152094e-17	9.236820595715322e-16	8.510990329165966e-18
55900000	0.0016938786384386533	-6.209415783158814e-20	-3.9381508579194415e-22	2.377564242288189e-13	1.8361463566057986e-14	0.006612242722627859	-3.6646922760201585e-21	5.3998802115124434e-20	2.7793621099152094e-17	9.236820595715322e-16	8.510990329165966e-18
56000000	0.0016938786384386533	-6.209415783158814e-20	-3.9381508579194415e-22	2.377564242288189e-13	1.8361463566057986e-14	0.006612242722627859	-3.6646922702959975e-21	5.3998802115124434e-20	2.7793621099152094e-17	9.236820595715322e-16	8.510990329165966e-18
56100000	0.0016938786384386533	-6.209415783158814e-20	-3.9381508579194415e-22	2.377564242288189e-13	1.8361463566057986e-14	0.006612242722627859	-3.664692264571836e-21	5.3998802115124434e-20	2.7793621099152094e-17	9.236820595715322e-16	8.510990329165966e-18
56200000	0.0016938786384386533	-6.209415783158814e-20	-3.9381508579194415e-22	2.377564242288189e-13	1.8361463566057986e-14	0.006612242722627859	-3.664692258847675e-21	5.3998802115124434e-20	2.7793621099152094e-17	9.236820595715322e-16	8.510990329165966e-18
56300000	0.0016938786384386533	-6.209415783158814e-20	-3.9381508579194415e-22	2.377564242288189e-13	1.8361463566057986e-14	0.006612242722627859	-3.664692253123513e-21	5.3998802115124434e-20	2.7793621099152094e-17	9.236820595715322e-16	8.510990329165966e-18
56400000	0.0016938786384386533	-6.209415783158814e-20	-3.9381508579194415e-22	2.377564242288189e-13	1.8361463566057986e-14	0.006612242722627859	-3.664692247399352e-21	5.3998802115124434e-20	2.7793621099152094e-17	9.236820595715322e-16	8.510990329165966e-18
56500000	0.0016938786384386533	-6.209415783158814e-20	-3.9381508579194415e-22	2.377564242288189e-13	1.8361463566057986e-14	0.006612242722627859	-3.6646922416751905e-21	5.3998802115124434e-20	2.7793621099152094e-17	9.236820595715322e-16	8.510990329165966e-18
56600000	0.0016938786384386533	-6.209415783158814e-20	-3.9381508579194415e-22	2.377564242288189e-13	1.8361463566057986e-14	0.006612242722627859	-3.6646922359510295e-21	5.3998802115124434e-20	2.7793621099152094e-17	9.236820595715322e-16	8.510990329165966e-18
56700000	0.0016938786384386533	-6.209415783158814e-20	-3.9381508579194415e-22	2.377564242288189e-13	1.8361463566057986e-14	0.006612242722627859	-3.664692230226868e-21	5.3998802115124434e-20	2.7793621099152094e-17	9.236820595715322e-16	8.510990329165966e-18
56800000	0.0016938786384386533	-6.209415783158814e-20	-3.9381508579194415e-22	2.377564242288189e-13	1.8361463566057986e-14	0.006612242722627859	-3.664692224502707e-21	5.3998802115124434e-20	2.7793621099152094e-17	9.236820595715322e-16	8.510990329165966e-18
56900000	0.0016938786384386533	-6.209415783158814e-20	-3.9381508579194415e-22	2.377564242288189e-13	1.8361463566057986e-14	0.006612242722627859	-3.664692218778545e-21	5.3998802115124434e-20	2.7793621099152094e-17	9.236820595715322e-16	8.510990329165966e-18
57000000	0.0016938786384386533	-6.209415783158814e-20	-3.9381508579194415e-22	2.377564242288189e-13	1.8361463566057986e-14	0.006612242722627859	-3.664692213054384e-21	5.3998802115124434e-20	2.7793621099152094e-17	9.236820595715322e-16	8.510990329165966e-18
57100000	0.0016938786384386533	-6.209415783158814e-20	-3.9381508579194415e-22	2.377564242288189e-13	1.8361463566057986e-14	0.006612242722627859	-3.6646922073302225e-21	5.3998802115124434e-20	2.7793621099152094e-17	9.236820595715322e-16	8.510990329165966e-18
57200000	0.0016938786384386533	-6.209415783158814e-20	-3.9381508579194415e-22	2.377564242288189e-13	1.8361463566057986e-14	0.006612242722627859	-3.664692201606061e-21	5.3998802115124434e-20	2.7793621099152094e-17	9.236820595715322e-16	8.510990329165966e-18
57300000	0.0016938786384386533	-6.209415783158814e-20	-3.9381508579194415e-22	2.377564242288189e-13	1.8361463566057986e-14	0.006612242722627859	-3.6646921958819e-21	5.3998802115124434e-20	2.7793621099152094e-17	9.236820595715322e-16	8.510990329165966e-18
57400000	0.0016938786384386533	-6.209415783158814e-20	-3.9381508579194415e-22	2.377564242288189e-13	1.8361463566057986e-14	0.006612242722627859	-3.664692190157738e-21	5.3998802115124434e-20	2.7793621099152094e-17	9.236820595715322e-16	8.510990329165966e-18
57500000	0.0016938786384386533	-6.209415783158814e-20	-3.9381508579194415e-22	2.377564242288189e-13	1.8361463566057986e-14	0.006612242722627859	-3.664692184433577e-21	5.3998802115124434e-20	2.7793621099152094e-17	9.236820595715322e-16	8.510990329165966e-18
57600000	0.0016938786384386533	-6.209415783158814e-20	-3.9381508579194415e-22	2.377564242288189e-13	1.8361463566057986e-14	0.006612242722627859	-3.6646921787094154e-21	5.3998802115124434e-20	2.7793621099152094e-17	9.236820595715322e-16	8.510990329165966e-18
57700000	0.0016938786384386533	-6.209415783158814e-20	-3.9381508579194415e-22	2.377564242288189e-13	1.8361463566057986e-14	0.006612242722627859	-3.6646921729852545e-21	5.3998802115124434e-20	2.7793621099152094e-17	9.236820595715322e-16	8.510990329165966e-18
57800000	0.0016938786384386533	-6.209415783158814e-20	-3.9381508579194415e-22	2.377564242288189e-13	1.8361463566057986e-14	0.006612242722627859	-3.664692167261093e-21	5.3998802115124434e-20	2.7793621099152094e-17	9.236820595715322e-16	8.510990329165966e-18
57900000	0.0016938786384386533	-6.209415783158814e-20	-3.9381508579194415e-22	2.377564242288189e-13	1.8361463566057986e-14	0.006612242722627859	-3.664692161536932e-21	5.3998802115124434e-20	2.7793621099152094e-17	9.236820595715322e-16	8.510990329165966e-18
58000000	0.0016938786384386533	-6.209415783158814e-20	-3.9381508579194415e-22	2.377564242288189e-13	1.8361463566057986e-14	0.006612242722627859	-3.66469215581277e-21	5.3998802115124434e-20	2.7793621099152094e-17	9.236820595715322e-16	8.510990329165966e-18
58100000	0.0016938786384386533	-6.209415783158814e-20	-3.9381508579194415e-22	2.377564242288189e-13	1.8361463566057986e-14	0.006612242722627859	-3.664692150088609e-21	5.3998802115124434e-20	2.7793621099152094e-17	9.236820595715322e-16	8.510990329165966e-18
58200000	0.0016938786384386533	-6.209415783158814e-20	-3.9381508579194415e-22	2.377564242288189e-13	1.8361463566057986e-14	0.006612242722627859	-3.6646921443644474e-21	5.3998802115124434e-20	2.7793621099152094e-17	9.236820595715322e-16	8.510990329165966e-18
58300000	0.0016938786384386533	-6.209415783158814e-20	-3.9381508579194415e-22	2.377564242288189e-13	1.8361463566057986e-14	0.006612242722627859	-3.6646921386402864e-21	5.3998802115124434e-20	2.7793621099152094e-17	9.236820595715322e-16	8.510990329165966e-18
58400000	0.0016938786384386533	-6.209415783158814e-20	-3.9381508579194415e-22	2.377564242288189e-13	1.8361463566057986e-14	0.006612242722627859	-3.664692132916125e-21	5.3998802115124434e-20	2.7793621099152094e-17	9.236820595715322e-16	8.510990329165966e-18
58500000	0.0016938786384386533	-6.209415783158814e-20	-3.9381508579194415e-22	2.377564242288189e-13	1.8361463566057986e-14	0.006612242722627859	-3.664692127191964e-21	5.3998802115124434e-20	2.7793621099152094e-17	9.236820595715322e-16	8.510990329165966e-18
58600000	0.0016938786384386533	-6.209415783158814e-20	-3.9381508579194415e-22	2.377564242288189e-13	1.8361463566057986e-14	0.006612242722627859	-3.664692121467802e-21	5.3998802115124434e-20	2.7793621099152094e-17	9.236820595715322e-16	8.510990329165966e-18
58700000	0.0016938786384386533	-6.209415783158814e-20	-3.9381508579194415e-22	2.377564242288189e-13	1.8361463566057986e-14	0.006612242722627859	-3.664692115743641e-21	5.3998802115124434e-20	2.7793621099152094e-17	9.236820595715322e-16	8.510990329165966e-18
58800000	0.0016938786384386533	-6.209415783158814e-20	-3.9381508579194415e-22	2.377564242288189e-13	1.8361463566057986e-14	0.006612242722627859	-3.6646921100194794e-21	5.3998802115124434e-20	2.7793621099152094e-17	9.236820595715322e-16	8.510990329165966e-18
58900000	0.0016938786384386533	-6.209415783158814e-20	-3.9381508579194415e-22	2.377564242288189e-13	1.8361463566057986e-14	0.006612242722627859	-3.6646921042953184e-21	5.3998802115124434e-20	2.7793621099152094e-17	9.236820595715322e-16	8.510990329165966e-18
59000000	0.0016938786384386533	-6.209415783158814e-20	-3.9381508579194415e-22	2.377564242288189e-13	1.8361463566057986e-14	0.006612242722627859	-3.664692098571157e-21	5.3998802115124434e-20	2.7793621099152094e-17	9.236820595715322e-16	8.510990329165966e-18
59100000	0.0016938786384386533	-6.209415783158814e-20	-3.9381508579194415e-22	2.377564242288189e-13	1.8361463566057986e-14	0.006612242722627859	-3.664692092846996e-21	5.3998802115124434e-20	2.7793621099152094e-17	9.236820595715322e-16	8.510990329165966e-18
59200000	0.0016938786384386533	-6.209415783158814e-20	-3.9381508579194415e-22	2.377564242288189e-13	1.8361463566057986e-14	0.006612242722627859	-3.664692087122834e-21	5.3998802115124434e-20	2.7793621099152094e-17	9.236820595715322e-16	8.510990329165966e-18
59300000	0.0016938786384386533	-6.209415783158814e-20	-3.9381508579194415e-22	2.377564242288189e-13	1.8361463566057986e-14	0.006612242722627859	-3.664692081398673e-21	5.3998802115124434e-20	2.7793621099152094e-17	9.236820595715322e-16	8.510990329165966e-18
59400000	0.0016938786384386533	-6.209415783158814e-20	-3.9381508579194415e-22	2.377564242288189e-13	1.8361463566057986e-14	0.006612242722627859	-3.664692075674511e-21	5.3998802115124434e-20	2.7793621099152094e-17	9.236820595715322e-16	8.510990329165966e-18
59500000	0.0016938786384386533	-6.209415783158814e-20	-3.9381508579194415e-22	2.377564242288189e-13	1.8361463566057986e-14	0.006612242722627859	-3.6646920699503504e-21	5.3998802115124434e-20	2.7793621099152094e-17	9.236820595715322e-16	8.510990329165966e-18
59600000	0.0016938786384386533	-6.209415783158814e-20	-3.9381508579194415e-22	2.377564242288189e-13	1.8361463566057986e-14	0.006612242722627859	-3.664692064226189e-21	5.3998802115124434e-20	2.7793621099152094e-17	9.236820595715322e-16	8.510990329165966e-18
59700000	0.0016938786384386533	-6.209415783158814e-20	-3.9381508579194415e-22	2.377564242288189e-13	1.8361463566057986e-14	0.006612242722627859	-3.664692058502027e-21	5.3998802115124434e-20	2.7793621099152094e-17	9.236820595715322e-16	8.510990329165966e-18
59800000	0.0016938786384386533	-6.209415783158814e-20	-3.9381508579194415e-22	2.377564242288189e-13	1.8361463566057986e-14	0.006612242722627859	-3.664692052777866e-21	5.3998802115124434e-20	2.7793621099152094e-17	9.236820595715322e-16	8.510990329165966e-18
59900000	0.0016938786384386533	-6.209415783158814e-20	-3.9381508579194415e-22	2.377564242288189e-13	1.8361463566057986e-14	0.006612242722627859	-3.664692047053704e-21	5.3998802115124434e-20	2.7793621099152094e-17	9.236820595715322e-16	8.510990329165966e-18
60000000	0.0016938786384386533	-6.209415783158814e-20	-3.9381508579194415e-22	2.377564242288189e-13	1.8361463566057986e-14	0.006612242722627859	-3.664692041329543e-21	5.3998802115124434e-20	2.7793621099152094e-17	9.236820595715322e-16	8.510990329165966e-18
60100000	0.0016938786384386533	-6.209415783158814e-20	-3.9381508579194415e-22	2.377564242288189e-13	1.8361463566057986e-14	0.006612242722627859	-3.664692035605382e-21	5.3998802115124434e-20	2.7793621099152094e-17	9.236820595715322e-16	8.510990329165966e-18
60200000	0.0016938786384386533	-6.209415783158814e-20	-3.9381508579194415e-22	2.377564242288189e-13	1.8361463566057986e-14	0.006612242722627859	-3.664692029881221e-21	5.3998802115124434e-20	2.7793621099152094e-17	9.236820595715322e-16	8.510990329165966e-18
60300000	0.0016938786384386533	-6.209415783158814e-20	-3.9381508579194415e-22	2.377564242288189e-13	1.8361463566057986e-14	0.006612242722627859	-3.664692024157059e-21	5.3998802115124434e-20	2.7793621099152094e-17	9.236820595715322e-16	8.510990329165966e-18
60400000	0.0016938786384386533	-6.209415783158814e-20	-3.9381508579194415e-22	2.377564242288189e-13	1.8361463566057986e-14	0.006612242722627859	-3.664692018432898e-21	5.3998802115124434e-20	2.7793621099152094e-17	9.236820595715322e-16	8.510990329165966e-18
60500000	0.0016938786384386533	-6.209415783158814e-20	-3.9381508579194415e-22	2.377564242288189e-13	1.8361463566057986e-14	0.006612242722627859	-3.664692012708736e-21	5.3998802115124434e-20	2.7793621099152094e-17	9.236820595715322e-16	8.510990329165966e-18
60600000	0.0016938786384386533	-6.209415783158814e-20	-3.9381508579194415e-22	2.377564242288189e-13	1.8361463566057986e-14	0.006612242722627859	-3.664692006984575e-21	5.3998802115124434e-20	2.7793621099152094e-17	9.236820595715322e-16	8.510990329165966e-18
60700000	0.0016938786384386533	-6.209415783158814e-20	-3.9381508579194415e-22	2.377564242288189e-13	1.8361463566057986e-14	0.006612242722627859	-3.664692001260414e-21	5.3998802115124434e-20	2.7793621099152094e-17	9.236820595715322e-16	8.510990329165966e-18
60800000	0.0016938786384386533	-6.209415783158814e-20	-3.9381508579194415e-22	2.377564242288189e-13	1.8361463566057986e-14	0.006612242722627859	-3.664691995536253e-21	5.3998802115124434e-20	2.7793621099152094e-17	9.236820595715322e-16	8.510990329165966e-18
60900000	0.0016938786384386533	-6.209415783158814e-20	-3.9381508579194415e-22	2.377564242288189e-13	1.8361463566057986e-14	0.006612242722627859	-3.664691989812091e-21	5.3998802115124434e-20	2.7793621099152094e-17	9.236820595715322e-16	8.510990329165966e-18
61000000	0.0016938786384386533	-6.209415783158814e-20	-3.9381508579194415e-22	2.377564242288189e-13	1.8361463566057986e-14	0.006612242722627859	-3.66469198408793e-21	5.3998802115124434e-20	2.779362109915209e-17	9.236820595715322e-16	8.510990329165966e-18
61100000	0.0016938786384386533	-6.209415783158814e-20	-3.9381508579194415e-22	2.377564242288189e-13	1.8361463566057986e-14	0.006612242722627859	-3.664691978363768e-21	5.3998802115124434e-20	2.779362109915209e-17	9.236820595715322e-16	8.510990329165966e-18
61200000	0.0016938786384386533	-6.209415783158814e-20	-3.9381508579194415e-22	2.377564242288189e-13	1.8361463566057986e-14	0.006612242722627859	-3.664691972639607e-21	5.3998802115124434e-20	2.779362109915209e-17	9.236820595715322e-16	8.510990329165966e-18
61300000	0.0016938786384386533	-6.209415783158814e-20	-3.9381508579194415e-22	2.377564242288189e-13	1.8361463566057986e-14	0.006612242722627859	-3.6646919669154456e-21	5.3998802115124434e-20	2.779362109915209e-17	9.236820595715322e-16	8.510990329165966e-18
61400000	0.0016938786384386533	-6.209415783158814e-20	-3.9381508579194415e-22	2.377564242288189e-13	1.8361463566057986e-14	0.006612242722627859	-3.664691961191285e-21	5.3998802115124434e-20	2.779362109915209e-17	9.236820595715322e-16	8.510990329165966e-18
61500000	0.0016938786384386533	-6.209415783158814e-20	-3.9381508579194415e-22	2.377564242288189e-13	1.836146356605799e-14	0.006612242722627859	-3.664691955467123e-21	5.3998802115124434e-20	2.779362109915209e-17	9.236820595715322e-16	8.510990329165966e-18
61600000	0.0016938786384386533	-6.209415783158814e-20	-3.9381508579194415e-22	2.377564242288189e-13	1.836146356605799e-14	0.006612242722627859	-3.664691949742962e-21	5.3998802115124434e-20	2.779362109915209e-17	9.236820595715322e-16	8.510990329165966e-18
61700000	0.0016938786384386533	-6.209415783158814e-20	-3.9381508579194415e-22	2.377564242288189e-13	1.836146356605799e-14	0.006612242722627859	-3.6646919440188e-21	5.3998802115124434e-20	2.779362109915209e-17	9.236820595715322e-16	8.510990329165966e-18
61800000	0.0016938786384386533	-6.209415783158814e-20	-3.9381508579194415e-22	2.377564242288189e-13	1.836146356605799e-14	0.006612242722627859	-3.664691938294639e-21	5.3998802115124434e-20	2.779362109915209e-17	9.236820595715324e-16	8.510990329165966e-18
61900000	0.0016938786384386533	-6.209415783158814e-20	-3.9381508579194415e-22	2.377564242288189e-13	1.836146356605799e-14	0.006612242722627859	-3.6646919325704776e-21	5.3998802115124434e-20	2.779362109915209e-17	9.236820595715324e-16	8.510990329165966e-18
62000000	0.0016938786384386533	-6.209415783158814e-20	-3.9381508579194415e-22	2.377564242288189e-13	1.836146356605799e-14	0.006612242722627859	-3.664691926846317e-21	5.3998802115124434e-20	2.779362109915209e-17	9.236820595715324e-16	8.510990329165966e-18
62100000	0.0016938786384386533	-6.209415783158814e-20	-3.9381508579194415e-22	2.377564242288189e-13	1.836146356605799e-14	0.006612242722627859	-3.664691921122155e-21	5.3998802115124434e-20	2.779362109915209e-17	9.236820595715324e-16	8.510990329165966e-18
62200000	0.0016938786384386533	-6.209415783158814e-20	-3.9381508579194415e-22	2.377564242288189e-13	1.836146356605799e-14	0.006612242722627859	-3.664691915397994e-21	5.399880211512444e-20	2.779362109915209e-17	9.236820595715324e-16	8.510990329165966e-18
62300000	0.0016938786384386533	-6.209415783158814e-20	-3.9381508579194415e-22	2.377564242288189e-13	1.836146356605799e-14	0.006612242722627859	-3.664691909673832e-21	5.399880211512444e-20	2.779362109915209e-17	9.236820595715324e-16	8.510990329165966e-18
62400000	0.0016938786384386533	-6.209415783158814e-20	-3.9381508579194415e-22	2.377564242288189e-13	1.836146356605799e-14	0.006612242722627859	-3.6646919039496705e-21	5.399880211512444e-20	2.779362109915209e-17	9.236820595715324e-16	8.510990329165966e-18
62500000	0.0016938786384386533	-6.209415783158814e-20	-3.9381508579194415e-22	2.377564242288189e-13	1.836146356605799e-14	0.006612242722627859	-3.6646918982255096e-21	5.399880211512444e-20	2.779362109915209e-17	9.236820595715324e-16	8.510990329165966e-18
62600000	0.0016938786384386533	-6.209415783158814e-20	-3.9381508579194415e-22	2.377564242288189e-13	1.836146356605799e-14	0.006612242722627859	-3.664691892501348e-21	5.399880211512444e-20	2.779362109915209e-17	9.236820595715324e-16	8.510990329165966e-18
62700000	0.001693878638438653	-6.209415783158814e-20	-3.9381508579194415e-22	2.377564242288189e-13	1.836146356605799e-14	0.006612242722627859	-3.664691886777187e-21	5.399880211512444e-20	2.779362109915209e-17	9.236820595715324e-16	8.510990329165966e-18
62800000	0.001693878638438653	-6.209415783158814e-20	-3.9381508579194415e-22	2.377564242288189e-13	1.836146356605799e-14	0.006612242722627859	-3.664691881053025e-21	5.399880211512444e-20	2.779362109915209e-17	9.236820595715324e-16	8.510990329165966e-18
62900000	0.001693878638438653	-6.209415783158814e-20	-3.9381508579194415e-22	2.377564242288189e-13	1.836146356605799e-14	0.006612242722627859	-3.664691875328864e-21	5.399880211512444e-20	2.779362109915209e-17	9.236820595715324e-16	8.510990329165966e-18
63000000	0.001693878638438653	-6.209415783158814e-20	-3.9381508579194415e-22	2.377564242288189e-13	1.836146356605799e-14	0.006612242722627859	-3.6646918696047025e-21	5.399880211512444e-20	2.779362109915209e-17	9.236820595715324e-16	8.510990329165966e-18
63100000	0.001693878638438653	-6.209415783158814e-20	-3.9381508579194415e-22	2.377564242288189e-13	1.836146356605799e-14	0.006612242722627859	-3.6646918638805416e-21	5.399880211512444e-20	2.779362109915209e-17	9.236820595715324e-16	8.510990329165966e-18
63200000	0.001693878638438653	-6.209415783158814e-20	-3.9381508579194415e-22	2.377564242288189e-13	1.836146356605799e-14	0.006612242722627859	-3.66469185815638e-21	5.399880211512444e-20	2.779362109915209e-17	9.236820595715324e-16	8.510990329165966e-18
63300000	0.001693878638438653	-6.209415783158814e-20	-3.9381508579194415e-22	2.377564242288189e-13	1.836146356605799e-14	0.006612242722627859	-3.664691852432219e-21	5.399880211512444e-20	2.779362109915209e-17	9.236820595715324e-16	8.510990329165966e-18
63400000	0.001693878638438653	-6.209415783158814e-20	-3.9381508579194415e-22	2.377564242288189e-13	1.836146356605799e-14	0.006612242722627859	-3.664691846708057e-21	5.399880211512444e-20	2.779362109915209e-17	9.236820595715324e-16	8.510990329165968e-18
63500000	0.001693878638438653	-6.209415783158814e-20	-3.9381508579194415e-22	2.377564242288189e-13	1.836146356605799e-14	0.006612242722627859	-3.664691840983896e-21	5.399880211512444e-20	2.779362109915209e-17	9.236820595715324e-16	8.510990329165968e-18
63600000	0.001693878638438653	-6.209415783158814e-20	-3.9381508579194415e-22	2.377564242288189e-13	1.836146356605799e-14	0.006612242722627859	-3.6646918352597345e-21	5.399880211512444e-20	2.779362109915209e-17	9.236820595715324e-16	8.510990329165968e-18
63700000	0.001693878638438653	-6.209415783158814e-20	-3.9381508579194415e-22	2.377564242288189e-13	1.836146356605799e-14	0.006612242722627859	-3.6646918295355736e-21	5.399880211512444e-20	2.779362109915209e-17	9.236820595715324e-16	8.510990329165968e-18
63800000	0.001693878638438653	-6.209415783158814e-20	-3.9381508579194415e-22	2.377564242288189e-13	1.836146356605799e-14	0.006612242722627859	-3.664691823811412e-21	5.399880211512444e-20	2.779362109915209e-17	9.236820595715324e-16	8.510990329165968e-18
63900000	0.001693878638438653	-6.209415783158814e-20	-3.9381508579194415e-22	2.377564242288189e-13	1.836146356605799e-14	0.006612242722627859	-3.664691818087251e-21	5.399880211512444e-20	2.779362109915209e-17	9.236820595715324e-16	8.510990329165968e-18
64000000	0.001693878638438653	-6.209415783158814e-20	-3.9381508579194415e-22	2.377564242288189e-13	1.836146356605799e-14	0.006612242722627859	-3.664691812363089e-21	5.399880211512444e-20	2.779362109915209e-17	9.236820595715324e-16	8.510990329165968e-18
64100000	0.001693878638438653	-6.209415783158814e-20	-3.9381508579194415e-22	2.377564242288189e-13	1.836146356605799e-14	0.006612242722627859	-3.664691806638928e-21	5.399880211512444e-20	2.779362109915209e-17	9.236820595715324e-16	8.510990329165968e-18
64200000	0.001693878638438653	-6.209415783158814e-20	-3.9381508579194415e-22	2.377564242288189e-13	1.836146356605799e-14	0.006612242722627859	-3.6646918009147665e-21	5.399880211512444e-20	2.779362109915209e-17	9.236820595715324e-16	8.510990329165968e-18
64300000	0.001693878638438653	-6.209415783158814e-20	-3.9381508579194415e-22	2.377564242288189e-13	1.836146356605799e-14	0.006612242722627859	-3.6646917951906055e-21	5.399880211512444e-20	2.779362109915209e-17	9.236820595715324e-16	8.510990329165968e-18
64400000	0.001693878638438653	-6.209415783158814e-20	-3.9381508579194415e-22	2.377564242288189e-13	1.836146356605799e-14	0.006612242722627859	-3.664691789466444e-21	5.399880211512444e-20	2.779362109915209e-17	9.236820595715324e-16	8.510990329165968e-18
64500000	0.001693878638438653	-6.209415783158814e-20	-3.9381508579194415e-22	2.377564242288189e-13	1.836146356605799e-14	0.006612242722627859	-3.664691783742283e-21	5.399880211512444e-20	2.779362109915209e-17	9.236820595715326e-16	8.510990329165968e-18
64600000	0.001693878638438653	-6.209415783158814e-20	-3.9381508579194415e-22	2.377564242288189e-13	1.836146356605799e-14	0.006612242722627859	-3.664691778018121e-21	5.399880211512444e-20	2.779362109915209e-17	9.236820595715326e-16	8.510990329165968e-18
64700000	0.001693878638438653	-6.209415783158814e-20	-3.9381508579194415e-22	2.377564242288189e-13	1.836146356605799e-14	0.006612242722627859	-3.66469177229396e-21	5.399880211512444e-20	2.779362109915209e-17	9.236820595715326e-16	8.510990329165968e-18
64800000	0.001693878638438653	-6.209415783158814e-20	-3.9381508579194415e-22	2.377564242288189e-13	1.836146356605799e-14	0.006612242722627859	-3.6646917665697985e-21	5.399880211512444e-20	2.779362109915209e-17	9.236820595715326e-16	8.510990329165968e-18
64900000	0.001693878638438653	-6.209415783158814e-20	-3.9381508579194415e-22	2.377564242288189e-13	1.836146356605799e-14	0.006612242722627859	-3.664691760845637e-21	5.399880211512444e-20	2.779362109915209e-17	9.236820595715326e-16	8.510990329165968e-18
65000000	0.001693878638438653	-6.209415783158814e-20	-3.9381508579194415e-22	2.377564242288189e-13	1.836146356605799e-14	0.006612242722627859	-3.664691755121476e-21	5.399880211512444e-20	2.779362109915209e-17	9.236820595715326e-16	8.510990329165968e-18
65100000	0.001693878638438653	-6.209415783158814e-20	-3.9381508579194415e-22	2.377564242288189e-13	1.836146356605799e-14	0.006612242722627859	-3.664691749397314e-21	5.399880211512444e-20	2.779362109915209e-17	9.236820595715326e-16	8.510990329165968e-18
65200000	0.001693878638438653	-6.209415783158814e-20	-3.9381508579194415e-22	2.377564242288189e-13	1.836146356605799e-14	0.006612242722627859	-3.664691743673153e-21	5.399880211512444e-20	2.779362109915209e-17	9.236820595715326e-16	8.510990329165968e-18
65300000	0.001693878638438653	-6.209415783158814e-20	-3.9381508579194415e-22	2.377564242288189e-13	1.836146356605799e-14	0.006612242722627859	-3.6646917379489914e-21	5.399880211512444e-20	2.779362109915209e-17	9.236820595715326e-16	8.510990329165968e-18
65400000	0.001693878638438653	-6.209415783158814e-20	-3.9381508579194415e-22	2.377564242288189e-13	1.836146356605799e-14	0.006612242722627859	-3.6646917322248305e-21	5.399880211512444e-20	2.779362109915209e-17	9.236820595715326e-16	8.510990329165968e-18
65500000	0.001693878638438653	-6.209415783158814e-20	-3.9381508579194415e-22	2.377564242288189e-13	1.836146356605799e-14	0.006612242722627859	-3.664691726500669e-21	5.399880211512444e-20	2.779362109915209e-17	9.236820595715326e-16	8.510990329165968e-18
65600000	0.001693878638438653	-6.209415783158814e-20	-3.9381508579194415e-22	2.377564242288189e-13	1.836146356605799e-14	0.006612242722627859	-3.664691720776508e-21	5.399880211512444e-20	2.779362109915209e-17	9.236820595715326e-16	8.510990329165968e-18
65700000	0.001693878638438653	-6.209415783158814e-20	-3.9381508579194415e-22	2.377564242288189e-13	1.836146356605799e-14	0.006612242722627859	-3.664691715052346e-21	5.399880211512444e-20	2.779362109915209e-17	9.236820595715326e-16	8.510990329165968e-18
65800000	0.001693878638438653	-6.209415783158814e-20	-3.9381508579194415e-22	2.377564242288189e-13	1.836146356605799e-14	0.006612242722627859	-3.664691709328185e-21	5.399880211512444e-20	2.779362109915209e-17	9.236820595715326e-16	8.510990329165968e-18
65900000	0.001693878638438653	-6.209415783158814e-20	-3.9381508579194415e-22	2.377564242288189e-13	1.836146356605799e-14	0.006612242722627859	-3.6646917036040234e-21	5.399880211512444e-20	2.779362109915209e-17	9.236820595715326e-16	8.510990329165968e-18
66000000	0.001693878638438653	-6.209415783158814e-20	-3.9381508579194415e-22	2.377564242288189e-13	1.836146356605799e-14	0.006612242722627859	-3.6646916978798625e-21	5.399880211512444e-20	2.779362109915209e-17	9.236820595715326e-16	8.510990329165968e-18
66100000	0.001693878638438653	-6.209415783158814e-20	-3.9381508579194415e-22	2.377564242288189e-13	1.836146356605799e-14	0.006612242722627859	-3.664691692155701e-21	5.399880211512444e-20	2.779362109915209e-17	9.236820595715326e-16	8.510990329165968e-18
66200000	0.001693878638438653	-6.209415783158814e-20	-3.9381508579194415e-22	2.377564242288189e-13	1.836146356605799e-14	0.006612242722627859	-3.66469168643154e-21	5.399880211512444e-20	2.779362109915209e-17	9.236820595715326e-16	8.510990329165968e-18
66300000	0.001693878638438653	-6.209415783158814e-20	-3.9381508579194415e-22	2.377564242288189e-13	1.836146356605799e-14	0.006612242722627859	-3.664691680707378e-21	5.399880211512444e-20	2.779362109915209e-17	9.236820595715326e-16	8.510990329165968e-18
66400000	0.001693878638438653	-6.209415783158814e-20	-3.9381508579194415e-22	2.377564242288189e-13	1.836146356605799e-14	0.006612242722627859	-3.664691674983217e-21	5.399880211512444e-20	2.779362109915209e-17	9.236820595715326e-16	8.510990329165968e-18
66500000	0.001693878638438653	-6.209415783158814e-20	-3.9381508579194415e-22	2.377564242288189e-13	1.836146356605799e-14	0.006612242722627859	-3.6646916692590554e-21	5.399880211512444e-20	2.779362109915209e-17	9.236820595715326e-16	8.510990329165968e-18
66600000	0.001693878638438653	-6.209415783158814e-20	-3.9381508579194415e-22	2.377564242288189e-13	1.836146356605799e-14	0.006612242722627859	-3.6646916635348944e-21	5.399880211512444e-20	2.779362109915209e-17	9.236820595715326e-16	8.510990329165968e-18
66700000	0.001693878638438653	-6.209415783158814e-20	-3.9381508579194415e-22	2.377564242288189e-13	1.836146356605799e-14	0.006612242722627859	-3.664691657810733e-21	5.399880211512444e-20	2.779362109915209e-17	9.236820595715326e-16	8.510990329165968e-18
66800000	0.001693878638438653	-6.209415783158814e-20	-3.9381508579194415e-22	2.377564242288189e-13	1.836146356605799e-14	0.006612242722627859	-3.664691652086572e-21	5.399880211512444e-20	2.779362109915209e-17	9.236820595715326e-16	8.510990329165968e-18
66900000	0.001693878638438653	-6.209415783158814e-20	-3.9381508579194415e-22	2.377564242288189e-13	1.836146356605799e-14	0.006612242722627859	-3.66469164636241e-21	5.399880211512444e-20	2.779362109915209e-17	9.236820595715326e-16	8.510990329165968e-18
67000000	0.001693878638438653	-6.209415783158814e-20	-3.9381508579194415e-22	2.377564242288189e-13	1.836146356605799e-14	0.006612242722627859	-3.664691640638249e-21	5.399880211512444e-20	2.779362109915209e-17	9.236820595715326e-16	8.510990329165968e-18
67100000	0.001693878638438653	-6.209415783158814e-20	-3.9381508579194415e-22	2.377564242288189e-13	1.836146356605799e-14	0.006612242722627859	-3.6646916349140874e-21	5.399880211512444e-20	2.779362109915209e-17	9.236820595715326e-16	8.510990329165968e-18
67200000	0.001693878638438653	-6.209415783158814e-20	-3.9381508579194415e-22	2.377564242288189e-13	1.836146356605799e-14	0.006612242722627859	-3.664691629189926e-21	5.399880211512444e-20	2.779362109915209e-17	9.236820595715326e-16	8.510990329165968e-18
67300000	0.001693878638438653	-6.209415783158814e-20	-3.9381508579194415e-22	2.377564242288189e-13	1.836146356605799e-14	0.006612242722627859	-3.664691623465765e-21	5.399880211512444e-20	2.779362109915209e-17	9.236820595715326e-16	8.510990329165968e-18
67400000	0.001693878638438653	-6.209415783158814e-20	-3.9381508579194415e-22	2.377564242288189e-13	1.836146356605799e-14	0.006612242722627859	-3.664691617741603e-21	5.399880211512444e-20	2.779362109915209e-17	9.236820595715326e-16	8.510990329165968e-18
67500000	0.001693878638438653	-6.209415783158814e-20	-3.9381508579194415e-22	2.377564242288189e-13	1.836146356605799e-14	0.006612242722627859	-3.664691612017442e-21	5.399880211512444e-20	2.779362109915209e-17	9.236820595715326e-16	8.510990329165968e-18
67600000	0.001693878638438653	-6.209415783158814e-20	-3.9381508579194415e-22	2.377564242288189e-13	1.836146356605799e-14	0.006612242722627859	-3.66469160629328e-21	5.399880211512444e-20	2.779362109915209e-17	9.236820595715326e-16	8.510990329165968e-18
67700000	0.001693878638438653	-6.209415783158814e-20	-3.9381508579194415e-22	2.377564242288189e-13	1.836146356605799e-14	0.006612242722627859	-3.664691600569119e-21	5.399880211512444e-20	2.779362109915209e-17	9.236820595715326e-16	8.510990329165968e-18
67800000	0.001693878638438653	-6.209415783158814e-20	-3.9381508579194415e-22	2.377564242288189e-13	1.836146356605799e-14	0.006612242722627859	-3.664691594844958e-21	5.399880211512444e-20	2.779362109915209e-17	9.236820595715326e-16	8.510990329165968e-18
67900000	0.001693878638438653	-6.209415783158814e-20	-3.9381508579194415e-22	2.377564242288189e-13	1.836146356605799e-14	0.006612242722627859	-3.664691589120797e-21	5.399880211512444e-20	2.779362109915209e-17	9.236820595715326e-16	8.510990329165968e-18
68000000	0.001693878638438653	-6.209415783158814e-20	-3.9381508579194415e-22	2.377564242288189e-13	1.836146356605799e-14	0.006612242722627859	-3.664691583396635e-21	5.399880211512444e-20	2.779362109915209e-17	9.236820595715326e-16	8.510990329165968e-18
68100000	0.001693878638438653	-6.209415783158814e-20	-3.9381508579194415e-22	2.377564242288189e-13	1.836146356605799e-14	0.006612242722627859	-3.664691577672474e-21	5.399880211512444e-20	2.779362109915209e-17	9.236820595715326e-16	8.510990329165968e-18
68200000	0.001693878638438653	-6.209415783158814e-20	-3.9381508579194415e-22	2.377564242288189e-13	1.836146356605799e-14	0.006612242722627859	-3.664691571948312e-21	5.399880211512444e-20	2.779362109915209e-17	9.236820595715326e-16	8.510990329165968e-18
68300000	0.001693878638438653	-6.209415783158814e-20	-3.9381508579194415e-22	2.377564242288189e-13	1.836146356605799e-14	0.006612242722627859	-3.664691566224151e-21	5.399880211512444e-20	2.779362109915209e-17	9.236820595715326e-16	8.510990329165968e-18
68400000	0.001693878638438653	-6.209415783158814e-20	-3.9381508579194415e-22	2.377564242288189e-13	1.836146356605799e-14	0.006612242722627859	-3.66469156049999e-21	5.399880211512444e-20	2.779362109915209e-17	9.236820595715326e-16	8.510990329165968e-18
68500000	0.001693878638438653	-6.209415783158814e-20	-3.9381508579194415e-22	2.377564242288189e-13	1.836146356605799e-14	0.006612242722627859	-3.664691554775829e-21	5.399880211512444e-20	2.779362109915209e-17	9.236820595715326e-16	8.510990329165968e-18
68600000	0.001693878638438653	-6.209415783158814e-20	-3.9381508579194415e-22	2.377564242288189e-13	1.836146356605799e-14	0.006612242722627859	-3.664691549051667e-21	5.399880211512444e-20	2.779362109915209e-17	9.236820595715328e-16	8.510990329165968e-18
68700000	0.001693878638438653	-6.209415783158814e-20	-3.9381508579194415e-22	2.377564242288189e-13	1.836146356605799e-14	0.006612242722627859	-3.664691543327506e-21	5.399880211512444e-20	2.779362109915209e-17	9.236820595715328e-16	8.510990329165968e-18
68800000	0.001693878638438653	-6.209415783158814e-20	-3.9381508579194415e-22	2.377564242288189e-13	1.836146356605799e-14	0.006612242722627859	-3.664691537603344e-21	5.399880211512444e-20	2.779362109915209e-17	9.236820595715328e-16	8.510990329165968e-18
68900000	0.001693878638438653	-6.209415783158814e-20	-3.9381508579194415e-22	2.377564242288189e-13	1.836146356605799e-14	0.006612242722627859	-3.664691531879183e-21	5.399880211512444e-20	2.779362109915209e-17	9.236820595715326e-16	8.510990329165968e-18
69000000	0.001693878638438653	-6.209415783158814e-20	-3.9381508579194415e-22	2.377564242288189e-13	1.836146356605799e-14	0.006612242722627859	-3.6646915261550216e-21	5.399880211512444e-20	2.779362109915209e-17	9.236820595715326e-16	8.510990329165968e-18
69100000	0.001693878638438653	-6.209415783158814e-20	-3.9381508579194415e-22	2.377564242288189e-13	1.836146356605799e-14	0.006612242722627859	-3.664691520430861e-21	5.399880211512444e-20	2.779362109915209e-17	9.236820595715326e-16	8.510990329165968e-18
69200000	0.001693878638438653	-6.209415783158814e-20	-3.9381508579194415e-22	2.377564242288189e-13	1.836146356605799e-14	0.006612242722627859	-3.664691514706699e-21	5.399880211512444e-20	2.779362109915209e-17	9.236820595715326e-16	8.510990329165968e-18
69300000	0.001693878638438653	-6.209415783158814e-20	-3.9381508579194415e-22	2.377564242288189e-13	1.836146356605799e-14	0.006612242722627859	-3.664691508982538e-21	5.399880211512444e-20	2.779362109915209e-17	9.236820595715326e-16	8.510990329165968e-18
69400000	0.001693878638438653	-6.209415783158814e-20	-3.9381508579194415e-22	2.377564242288189e-13	1.836146356605799e-14	0.006612242722627859	-3.664691503258376e-21	5.399880211512444e-20	2.779362109915209e-17	9.236820595715326e-16	8.510990329165968e-18
69500000	0.001693878638438653	-6.209415783158814e-20	-3.9381508579194415e-22	2.377564242288189e-13	1.836146356605799e-14	0.006612242722627859	-3.664691497534215e-21	5.399880211512444e-20	2.779362109915209e-17	9.236820595715326e-16	8.510990329165968e-18
69600000	0.001693878638438653	-6.209415783158814e-20	-3.9381508579194415e-22	2.377564242288189e-13	1.836146356605799e-14	0.006612242722627859	-3.6646914918100536e-21	5.399880211512444e-20	2.779362109915209e-17	9.236820595715326e-16	8.510990329165968e-18
69700000	0.001693878638438653	-6.209415783158814e-20	-3.9381508579194415e-22	2.377564242288189e-13	1.836146356605799e-14	0.006612242722627859	-3.664691486085892e-21	5.399880211512444e-20	2.779362109915209e-17	9.236820595715326e-16	8.510990329165968e-18
69800000	0.001693878638438653	-6.209415783158814e-20	-3.9381508579194415e-22	2.377564242288189e-13	1.836146356605799e-14	0.006612242722627859	-3.664691480361731e-21	5.399880211512444e-20	2.779362109915209e-17	9.236820595715326e-16	8.510990329165968e-18
69900000	0.001693878638438653	-6.209415783158814e-20	-3.9381508579194415e-22	2.377564242288189e-13	1.836146356605799e-14	0.006612242722627859	-3.664691474637569e-21	5.399880211512444e-20	2.779362109915209e-17	9.236820595715326e-16	8.510990329165968e-18
70000000	0.001693878638438653	-6.209415783158814e-20	-3.9381508579194415e-22	2.377564242288189e-13	1.836146356605799e-14	0.006612242722627859	-3.664691468913408e-21	5.3998802115124434e-20	2.779362109915209e-17	9.236820595715326e-16	8.510990329165968e-18
70100000	0.001693878638438653	-6.209415783158814e-20	-3.9381508579194415e-22	2.377564242288189e-13	1.836146356605799e-14	0.006612242722627859	-3.6646914631892466e-21	5.3998802115124434e-20	2.779362109915209e-17	9.236820595715326e-16	8.510990329165968e-18
70200000	0.001693878638438653	-6.209415783158814e-20	-3.9381508579194415e-22	2.377564242288189e-13	1.836146356605799e-14	0.006612242722627859	-3.6646914574650856e-21	5.3998802115124434e-20	2.779362109915209e-17	9.236820595715326e-16	8.510990329165968e-18
70300000	0.001693878638438653	-6.209415783158814e-20	-3.9381508579194415e-22	2.377564242288189e-13	1.836146356605799e-14	0.006612242722627859	-3.664691451740924e-21	5.3998802115124434e-20	2.779362109915209e-17	9.236820595715326e-16	8.510990329165968e-18
70400000	0.001693878638438653	-6.209415783158814e-20	-3.9381508579194415e-22	2.377564242288189e-13	1.836146356605799e-14	0.006612242722627859	-3.664691446016763e-21	5.3998802115124434e-20	2.779362109915209e-17	9.236820595715326e-16	8.510990329165968e-18
70500000	0.001693878638438653	-6.209415783158814e-20	-3.9381508579194415e-22	2.377564242288189e-13	1.836146356605799e-14	0.006612242722627859	-3.664691440292601e-21	5.3998802115124434e-20	2.779362109915209e-17	9.236820595715326e-16	8.510990329165968e-18
70600000	0.001693878638438653	-6.209415783158814e-20	-3.9381508579194415e-22	2.377564242288189e-13	1.836146356605799e-14	0.006612242722627859	-3.66469143456844e-21	5.3998802115124434e-20	2.779362109915209e-17	9.236820595715326e-16	8.510990329165968e-18
70700000	0.001693878638438653	-6.209415783158814e-20	-3.9381508579194415e-22	2.377564242288189e-13	1.836146356605799e-14	0.006612242722627859	-3.6646914288442785e-21	5.3998802115124434e-20	2.779362109915209e-17	9.236820595715326e-16	8.510990329165968e-18
70800000	0.001693878638438653	-6.209415783158814e-20	-3.9381508579194415e-22	2.377564242288189e-13	1.836146356605799e-14	0.006612242722627859	-3.6646914231201176e-21	5.3998802115124434e-20	2.779362109915209e-17	9.236820595715326e-16	8.510990329165968e-18
70900000	0.001693878638438653	-6.209415783158814e-20	-3.9381508579194415e-22	2.377564242288189e-13	1.836146356605799e-14	0.006612242722627859	-3.664691417395956e-21	5.3998802115124434e-20	2.779362109915209e-17	9.236820595715326e-16	8.510990329165968e-18
71000000	0.001693878638438653	-6.209415783158814e-20	-3.9381508579194415e-22	2.377564242288189e-13	1.836146356605799e-14	0.006612242722627859	-3.664691411671795e-21	5.3998802115124434e-20	2.779362109915209e-17	9.236820595715326e-16	8.510990329165968e-18
71100000	0.001693878638438653	-6.209415783158814e-20	-3.9381508579194415e-22	2.377564242288189e-13	1.836146356605799e-14	0.006612242722627859	-3.664691405947633e-21	5.3998802115124434e-20	2.779362109915209e-17	9.236820595715326e-16	8.510990329165968e-18
71200000	0.001693878638438653	-6.209415783158814e-20	-3.9381508579194415e-22	2.377564242288189e-13	1.836146356605799e-14	0.006612242722627859	-3.664691400223472e-21	5.3998802115124434e-20	2.779362109915209e-17	9.236820595715326e-16	8.510990329165968e-18
71300000	0.001693878638438653	-6.209415783158814e-20	-3.9381508579194415e-22	2.377564242288189e-13	1.836146356605799e-14	0.006612242722627859	-3.6646913944993105e-21	5.3998802115124434e-20	2.779362109915209e-17	9.236820595715326e-16	8.510990329165968e-18
71400000	0.001693878638438653	-6.209415783158814e-20	-3.9381508579194415e-22	2.377564242288189e-13	1.836146356605799e-14	0.006612242722627859	-3.6646913887751496e-21	5.3998802115124434e-20	2.779362109915209e-17	9.236820595715326e-16	8.510990329165968e-18
71500000	0.001693878638438653	-6.209415783158814e-20	-3.9381508579194415e-22	2.377564242288189e-13	1.836146356605799e-14	0.006612242722627859	-3.664691383050988e-21	5.3998802115124434e-20	2.779362109915209e-17	9.236820595715326e-16	8.510990329165968e-18
71600000	0.001693878638438653	-6.209415783158814e-20	-3.9381508579194415e-22	2.377564242288189e-13	1.836146356605799e-14	0.006612242722627859	-3.664691377326827e-21	5.3998802115124434e-20	2.779362109915209e-17	9.236820595715326e-16	8.510990329165968e-18
71700000	0.001693878638438653	-6.209415783158814e-20	-3.9381508579194415e-22	2.377564242288189e-13	1.836146356605799e-14	0.006612242722627859	-3.664691371602665e-21	5.3998802115124434e-20	2.779362109915209e-17	9.236820595715326e-16	8.510990329165968e-18
71800000	0.001693878638438653	-6.209415783158814e-20	-3.9381508579194415e-22	2.377564242288189e-13	1.836146356605799e-14	0.006612242722627859	-3.664691365878504e-21	5.3998802115124434e-20	2.779362109915209e-17	9.236820595715326e-16	8.510990329165968e-18
71900000	0.001693878638438653	-6.209415783158814e-20	-3.9381508579194415e-22	2.377564242288189e-13	1.836146356605799e-14	0.006612242722627859	-3.6646913601543425e-21	5.3998802115124434e-20	2.779362109915209e-17	9.236820595715326e-16	8.510990329165968e-18
72000000	0.001693878638438653	-6.209415783158814e-20	-3.9381508579194415e-22	2.377564242288189e-13	1.836146356605799e-14	0.006612242722627859	-3.6646913544301815e-21	5.3998802115124434e-20	2.779362109915209e-17	9.236820595715326e-16	8.510990329165968e-18
72100000	0.001693878638438653	-6.209415783158814e-20	-3.9381508579194415e-22	2.377564242288189e-13	1.836146356605799e-14	0.006612242722627859	-3.66469134870602e-21	5.3998802115124434e-20	2.779362109915209e-17	9.236820595715326e-16	8.510990329165968e-18
72200000	0.001693878638438653	-6.209415783158814e-20	-3.9381508579194415e-22	2.377564242288189e-13	1.836146356605799e-14	0.006612242722627859	-3.664691342981859e-21	5.3998802115124434e-20	2.779362109915209e-17	9.236820595715326e-16	8.510990329165968e-18
72300000	0.001693878638438653	-6.209415783158814e-20	-3.9381508579194415e-22	2.377564242288189e-13	1.836146356605799e-14	0.006612242722627859	-3.664691337257697e-21	5.3998802115124434e-20	2.779362109915209e-17	9.236820595715326e-16	8.510990329165968e-18
72400000	0.001693878638438653	-6.209415783158814e-20	-3.9381508579194415e-22	2.377564242288189e-13	1.836146356605799e-14	0.006612242722627859	-3.6646913315335355e-21	5.3998802115124434e-20	2.779362109915209e-17	9.236820595715326e-16	8.510990329165968e-18
72500000	0.001693878638438653	-6.209415783158814e-20	-3.9381508579194415e-22	2.377564242288189e-13	1.8361463566057986e-14	0.006612242722627859	-3.6646913258093745e-21	5.3998802115124434e-20	2.779362109915209e-17	9.236820595715326e-16	8.510990329165968e-18
72600000	0.001693878638438653	-6.209415783158814e-20	-3.9381508579194415e-22	2.377564242288189e-13	1.8361463566057986e-14	0.006612242722627859	-3.664691320085213e-21	5.399880211512443e-20	2.779362109915209e-17	9.236820595715326e-16	8.510990329165968e-18
72700000	0.001693878638438653	-6.209415783158814e-20	-3.9381508579194415e-22	2.377564242288189e-13	1.8361463566057986e-14	0.006612242722627859	-3.664691314361052e-21	5.399880211512443e-20	2.779362109915209e-17	9.236820595715326e-16	8.510990329165968e-18
72800000	0.001693878638438653	-6.209415783158814e-20	-3.9381508579194415e-22	2.377564242288189e-13	1.8361463566057986e-14	0.006612242722627859	-3.66469130863689e-21	5.399880211512443e-20	2.779362109915209e-17	9.236820595715326e-16	8.510990329165968e-18
72900000	0.0016938786384386533	-6.209415783158814e-20	-3.9381508579194415e-22	2.377564242288189e-13	1.8361463566057986e-14	0.006612242722627859	-3.664691302912729e-21	5.399880211512443e-20	2.7793621099152094e-17	9.236820595715326e-16	8.510990329165968e-18
73000000	0.0016938786384386533	-6.209415783158814e-20	-3.9381508579194415e-22	2.377564242288189e-13	1.8361463566057986e-14	0.006612242722627859	-3.6646912971885674e-21	5.399880211512443e-20	2.7793621099152094e-17	9.236820595715326e-16	8.510990329165968e-18
73100000	0.0016938786384386533	-6.209415783158814e-20	-3.9381508579194415e-22	2.377564242288189e-13	1.8361463566057986e-14	0.006612242722627859	-3.6646912914644065e-21	5.399880211512443e-20	2.7793621099152094e-17	9.236820595715326e-16	8.510990329165968e-18
73200000	0.0016938786384386533	-6.209415783158814e-20	-3.9381508579194415e-22	2.377564242288189e-13	1.8361463566057986e-14	0.006612242722627859	-3.664691285740245e-21	5.399880211512443e-20	2.7793621099152094e-17	9.236820595715326e-16	8.510990329165968e-18
73300000	0.0016938786384386533	-6.209415783158814e-20	-3.9381508579194415e-22	2.377564242288189e-13	1.8361463566057986e-14	0.006612242722627859	-3.664691280016084e-21	5.399880211512443e-20	2.7793621099152094e-17	9.236820595715326e-16	8.510990329165968e-18
73400000	0.0016938786384386533	-6.209415783158814e-20	-3.9381508579194415e-22	2.377564242288189e-13	1.8361463566057986e-14	0.006612242722627859	-3.664691274291922e-21	5.399880211512443e-20	2.7793621099152094e-17	9.236820595715326e-16	8.510990329165968e-18
73500000	0.0016938786384386533	-6.209415783158814e-20	-3.9381508579194415e-22	2.377564242288189e-13	1.8361463566057986e-14	0.006612242722627859	-3.664691268567761e-21	5.399880211512443e-20	2.7793621099152094e-17	9.236820595715326e-16	8.510990329165968e-18
73600000	0.0016938786384386533	-6.209415783158814e-20	-3.9381508579194415e-22	2.377564242288189e-13	1.8361463566057986e-14	0.006612242722627859	-3.6646912628435994e-21	5.399880211512443e-20	2.7793621099152094e-17	9.236820595715326e-16	8.510990329165968e-18
73700000	0.0016938786384386533	-6.209415783158814e-20	-3.9381508579194415e-22	2.377564242288189e-13	1.8361463566057986e-14	0.006612242722627859	-3.6646912571194385e-21	5.399880211512443e-20	2.7793621099152094e-17	9.236820595715326e-16	8.510990329165968e-18
73800000	0.0016938786384386533	-6.209415783158814e-20	-3.9381508579194415e-22	2.377564242288189e-13	1.8361463566057986e-14	0.006612242722627859	-3.664691251395277e-21	5.399880211512443e-20	2.7793621099152094e-17	9.236820595715326e-16	8.510990329165968e-18
73900000	0.0016938786384386533	-6.209415783158814e-20	-3.9381508579194415e-22	2.377564242288189e-13	1.8361463566057986e-14	0.006612242722627859	-3.664691245671116e-21	5.399880211512443e-20	2.7793621099152094e-17	9.236820595715326e-16	8.510990329165968e-18
74000000	0.0016938786384386533	-6.209415783158814e-20	-3.9381508579194415e-22	2.377564242288189e-13	1.8361463566057986e-14	0.006612242722627859	-3.664691239946954e-21	5.399880211512443e-20	2.7793621099152094e-17	9.236820595715326e-16	8.510990329165968e-18
74100000	0.0016938786384386533	-6.209415783158814e-20	-3.9381508579194415e-22	2.377564242288189e-13	1.8361463566057986e-14	0.006612242722627859	-3.664691234222793e-21	5.399880211512443e-20	2.7793621099152094e-17	9.236820595715324e-16	8.510990329165968e-18
74200000	0.0016938786384386533	-6.209415783158814e-20	-3.9381508579194415e-22	2.377564242288189e-13	1.8361463566057986e-14	0.006612242722627859	-3.6646912284986314e-21	5.399880211512443e-20	2.7793621099152094e-17	9.236820595715324e-16	8.510990329165968e-18
74300000	0.0016938786384386533	-6.209415783158814e-20	-3.9381508579194415e-22	2.377564242288189e-13	1.8361463566057986e-14	0.006612242722627859	-3.6646912227744704e-21	5.399880211512443e-20	2.7793621099152094e-17	9.236820595715324e-16	8.510990329165968e-18
74400000	0.0016938786384386533	-6.209415783158814e-20	-3.9381508579194415e-22	2.377564242288189e-13	1.8361463566057986e-14	0.006612242722627859	-3.664691217050309e-21	5.399880211512443e-20	2.7793621099152094e-17	9.236820595715324e-16	8.510990329165968e-18
74500000	0.0016938786384386533	-6.209415783158814e-20	-3.9381508579194415e-22	2.377564242288189e-13	1.8361463566057986e-14	0.006612242722627859	-3.664691211326148e-21	5.399880211512443e-20	2.7793621099152094e-17	9.236820595715324e-16	8.510990329165968e-18
74600000	0.0016938786384386533	-6.209415783158814e-20	-3.9381508579194415e-22	2.377564242288189e-13	1.8361463566057986e-14	0.006612242722627859	-3.664691205601986e-21	5.399880211512443e-20	2.7793621099152094e-17	9.236820595715324e-16	8.510990329165968e-18
74700000	0.0016938786384386533	-6.209415783158814e-20	-3.9381508579194415e-22	2.377564242288189e-13	1.8361463566057986e-14	0.006612242722627859	-3.664691199877825e-21	5.399880211512442e-20	2.7793621099152094e-17	9.236820595715324e-16	8.510990329165968e-18
74800000	0.0016938786384386533	-6.209415783158814e-20	-3.9381508579194415e-22	2.377564242288189e-13	1.8361463566057986e-14	0.006612242722627859	-3.6646911941536634e-21	5.399880211512442e-20	2.7793621099152094e-17	9.236820595715324e-16	8.510990329165968e-18
74900000	0.0016938786384386533	-6.209415783158814e-20	-3.9381508579194415e-22	2.377564242288189e-13	1.8361463566057986e-14	0.006612242722627859	-3.664691188429502e-21	5.399880211512442e-20	2.7793621099152094e-17	9.236820595715324e-16	8.510990329165968e-18
75000000	0.0016938786384386533	-6.209415783158814e-20	-3.9381508579194415e-22	2.377564242288189e-13	1.8361463566057986e-14	0.006612242722627859	-3.664691182705341e-21	5.399880211512442e-20	2.7793621099152094e-17	9.236820595715324e-16	8.510990329165968e-18
75100000	0.0016938786384386533	-6.209415783158814e-20	-3.9381508579194415e-22	2.377564242288189e-13	1.8361463566057986e-14	0.006612242722627859	-3.664691176981179e-21	5.399880211512442e-20	2.7793621099152094e-17	9.236820595715324e-16	8.510990329165968e-18
75200000	0.0016938786384386533	-6.209415783158814e-20	-3.9381508579194415e-22	2.377564242288189e-13	1.8361463566057986e-14	0.006612242722627859	-3.664691171257018e-21	5.399880211512442e-20	2.7793621099152094e-17	9.236820595715324e-16	8.510990329165968e-18
75300000	0.0016938786384386533	-6.209415783158814e-20	-3.9381508579194415e-22	2.377564242288189e-13	1.8361463566057986e-14	0.006612242722627859	-3.664691165532856e-21	5.399880211512442e-20	2.7793621099152094e-17	9.236820595715324e-16	8.510990329165968e-18
75400000	0.0016938786384386533	-6.209415783158814e-20	-3.9381508579194415e-22	2.377564242288189e-13	1.8361463566057986e-14	0.006612242722627859	-3.6646911598086954e-21	5.399880211512442e-20	2.7793621099152094e-17	9.236820595715324e-16	8.510990329165968e-18
75500000	0.0016938786384386533	-6.209415783158814e-20	-3.9381508579194415e-22	2.377564242288189e-13	1.8361463566057986e-14	0.006612242722627859	-3.664691154084534e-21	5.399880211512442e-20	2.7793621099152094e-17	9.236820595715324e-16	8.510990329165968e-18
75600000	0.0016938786384386533	-6.209415783158814e-20	-3.9381508579194415e-22	2.377564242288189e-13	1.8361463566057986e-14	0.006612242722627859	-3.664691148360373e-21	5.399880211512442e-20	2.7793621099152094e-17	9.236820595715324e-16	8.510990329165968e-18
75700000	0.0016938786384386533	-6.209415783158814e-20	-3.9381508579194415e-22	2.377564242288189e-13	1.8361463566057986e-14	0.006612242722627859	-3.664691142636211e-21	5.399880211512442e-20	2.7793621099152094e-17	9.236820595715324e-16	8.510990329165968e-18
75800000	0.0016938786384386533	-6.209415783158814e-20	-3.9381508579194415e-22	2.377564242288189e-13	1.8361463566057986e-14	0.006612242722627859	-3.66469113691205e-21	5.399880211512442e-20	2.7793621099152094e-17	9.236820595715324e-16	8.510990329165968e-18
75900000	0.0016938786384386533	-6.209415783158814e-20	-3.9381508579194415e-22	2.377564242288189e-13	1.8361463566057986e-14	0.006612242722627859	-3.664691131187888e-21	5.399880211512442e-20	2.7793621099152094e-17	9.236820595715324e-16	8.510990329165968e-18
76000000	0.0016938786384386533	-6.209415783158814e-20	-3.9381508579194415e-22	2.377564242288189e-13	1.8361463566057986e-14	0.006612242722627859	-3.664691125463727e-21	5.399880211512442e-20	2.7793621099152094e-17	9.236820595715324e-16	8.510990329165968e-18
76100000	0.0016938786384386533	-6.209415783158814e-20	-3.9381508579194415e-22	2.377564242288189e-13	1.8361463566057986e-14	0.006612242722627859	-3.664691119739566e-21	5.399880211512442e-20	2.7793621099152094e-17	9.236820595715324e-16	8.510990329165968e-18
76200000	0.0016938786384386533	-6.209415783158814e-20	-3.9381508579194415e-22	2.377564242288189e-13	1.8361463566057986e-14	0.006612242722627859	-3.664691114015405e-21	5.399880211512442e-20	2.7793621099152094e-17	9.236820595715324e-16	8.510990329165968e-18
76300000	0.0016938786384386533	-6.209415783158814e-20	-3.9381508579194415e-22	2.377564242288189e-13	1.8361463566057986e-14	0.006612242722627859	-3.664691108291243e-21	5.399880211512442e-20	2.7793621099152094e-17	9.236820595715324e-16	8.510990329165968e-18
76400000	0.0016938786384386533	-6.209415783158814e-20	-3.9381508579194415e-22	2.377564242288189e-13	1.8361463566057986e-14	0.006612242722627859	-3.664691102567082e-21	5.399880211512442e-20	2.7793621099152094e-17	9.236820595715324e-16	8.510990329165968e-18
76500000	0.0016938786384386533	-6.209415783158814e-20	-3.9381508579194415e-22	2.377564242288189e-13	1.8361463566057986e-14	0.006612242722627859	-3.66469109684292e-21	5.399880211512442e-20	2.7793621099152094e-17	9.236820595715324e-16	8.510990329165968e-18
76600000	0.0016938786384386533	-6.209415783158814e-20	-3.9381508579194415e-22	2.377564242288189e-13	1.8361463566057986e-14	0.006612242722627859	-3.664691091118759e-21	5.399880211512442e-20	2.7793621099152094e-17	9.236820595715324e-16	8.510990329165968e-18
76700000	0.0016938786384386533	-6.209415783158814e-20	-3.9381508579194415e-22	2.377564242288189e-13	1.8361463566057986e-14	0.006612242722627859	-3.664691085394598e-21	5.399880211512442e-20	2.7793621099152094e-17	9.236820595715324e-16	8.510990329165968e-18
76800000	0.0016938786384386533	-6.209415783158814e-20	-3.9381508579194415e-22	2.377564242288189e-13	1.8361463566057986e-14	0.006612242722627859	-3.664691079670437e-21	5.399880211512442e-20	2.7793621099152094e-17	9.236820595715324e-16	8.510990329165968e-18
76900000	0.0016938786384386533	-6.209415783158814e-20	-3.9381508579194415e-22	2.377564242288189e-13	1.8361463566057986e-14	0.006612242722627859	-3.664691073946275e-21	5.399880211512442e-20	2.7793621099152094e-17	9.236820595715324e-16	8.510990329165968e-18
77000000	0.0016938786384386533	-6.209415783158814e-20	-3.9381508579194415e-22	2.377564242288189e-13	1.8361463566057986e-14	0.006612242722627859	-3.664691068222114e-21	5.399880211512442e-20	2.7793621099152094e-17	9.236820595715324e-16	8.510990329165968e-18
77100000	0.0016938786384386533	-6.209415783158814e-20	-3.9381508579194415e-22	2.377564242288189e-13	1.8361463566057986e-14	0.006612242722627859	-3.664691062497952e-21	5.399880211512442e-20	2.7793621099152094e-17	9.236820595715324e-16	8.510990329165968e-18
77200000	0.0016938786384386533	-6.209415783158814e-20	-3.9381508579194415e-22	2.377564242288189e-13	1.8361463566057986e-14	0.006612242722627859	-3.6646910567737906e-21	5.399880211512442e-20	2.7793621099152094e-17	9.236820595715324e-16	8.510990329165968e-18
77300000	0.0016938786384386533	-6.209415783158814e-20	-3.9381508579194415e-22	2.377564242288189e-13	1.8361463566057986e-14	0.006612242722627859	-3.6646910510496296e-21	5.3998802115124416e-20	2.7793621099152094e-17	9.236820595715324e-16	8.510990329165968e-18
77400000	0.0016938786384386533	-6.209415783158814e-20	-3.9381508579194415e-22	2.377564242288189e-13	1.8361463566057986e-14	0.006612242722627859	-3.664691045325468e-21	5.3998802115124416e-20	2.7793621099152094e-17	9.236820595715324e-16	8.510990329165968e-18
77500000	0.0016938786384386533	-6.209415783158814e-20	-3.9381508579194415e-22	2.377564242288189e-13	1.8361463566057986e-14	0.006612242722627859	-3.664691039601307e-21	5.3998802115124416e-20	2.7793621099152094e-17	9.236820595715324e-16	8.510990329165968e-18
77600000	0.0016938786384386533	-6.209415783158814e-20	-3.9381508579194415e-22	2.377564242288189e-13	1.8361463566057986e-14	0.006612242722627859	-3.664691033877145e-21	5.3998802115124416e-20	2.7793621099152094e-17	9.236820595715324e-16	8.510990329165968e-18
77700000	0.0016938786384386533	-6.209415783158814e-20	-3.9381508579194415e-22	2.377564242288189e-13	1.8361463566057986e-14	0.006612242722627859	-3.664691028152984e-21	5.3998802115124416e-20	2.7793621099152094e-17	9.236820595715324e-16	8.510990329165968e-18
77800000	0.0016938786384386533	-6.209415783158814e-20	-3.9381508579194415e-22	2.377564242288189e-13	1.8361463566057986e-14	0.006612242722627859	-3.6646910224288226e-21	5.3998802115124416e-20	2.7793621099152094e-17	9.236820595715324e-16	8.510990329165968e-18
77900000	0.0016938786384386533	-6.209415783158814e-20	-3.9381508579194415e-22	2.377564242288189e-13	1.8361463566057986e-14	0.006612242722627859	-3.6646910167046616e-21	5.3998802115124416e-20	2.7793621099152094e-17	9.236820595715324e-16	8.510990329165968e-18
78000000	0.0016938786384386533	-6.209415783158814e-20	-3.9381508579194415e-22	2.377564242288189e-13	1.8361463566057986e-14	0.006612242722627859	-3.6646910109805e-21	5.3998802115124416e-20	2.7793621099152094e-17	9.236820595715324e-16	8.510990329165968e-18
78100000	0.0016938786384386533	-6.209415783158814e-20	-3.9381508579194415e-22	2.377564242288189e-13	1.8361463566057986e-14	0.006612242722627859	-3.664691005256339e-21	5.3998802115124416e-20	2.7793621099152094e-17	9.236820595715324e-16	8.510990329165968e-18
78200000	0.0016938786384386533	-6.209415783158814e-20	-3.9381508579194415e-22	2.377564242288189e-13	1.8361463566057986e-14	0.006612242722627859	-3.664690999532177e-21	5.3998802115124416e-20	2.7793621099152094e-17	9.236820595715324e-16	8.510990329165968e-18
78300000	0.0016938786384386533	-6.209415783158814e-20	-3.9381508579194415e-22	2.377564242288189e-13	1.8361463566057986e-14	0.006612242722627859	-3.664690993808016e-21	5.3998802115124416e-20	2.7793621099152094e-17	9.236820595715324e-16	8.510990329165968e-18
78400000	0.0016938786384386533	-6.209415783158814e-20	-3.9381508579194415e-22	2.377564242288189e-13	1.8361463566057986e-14	0.006612242722627859	-3.6646909880838545e-21	5.3998802115124416e-20	2.7793621099152094e-17	9.236820595715324e-16	8.510990329165968e-18
78500000	0.0016938786384386533	-6.209415783158814e-20	-3.9381508579194415e-22	2.377564242288189e-13	1.8361463566057986e-14	0.006612242722627859	-3.6646909823596936e-21	5.3998802115124416e-20	2.7793621099152094e-17	9.236820595715324e-16	8.510990329165968e-18
78600000	0.0016938786384386533	-6.209415783158814e-20	-3.9381508579194415e-22	2.377564242288189e-13	1.8361463566057986e-14	0.006612242722627859	-3.664690976635532e-21	5.3998802115124416e-20	2.7793621099152094e-17	9.236820595715324e-16	8.510990329165968e-18
78700000	0.0016938786384386533	-6.209415783158814e-20	-3.9381508579194415e-22	2.377564242288189e-13	1.8361463566057986e-14	0.006612242722627859	-3.664690970911371e-21	5.3998802115124416e-20	2.7793621099152094e-17	9.236820595715324e-16	8.510990329165968e-18
78800000	0.0016938786384386533	-6.209415783158814e-20	-3.9381508579194415e-22	2.377564242288189e-13	1.8361463566057986e-14	0.006612242722627859	-3.664690965187209e-21	5.3998802115124416e-20	2.7793621099152094e-17	9.236820595715324e-16	8.510990329165968e-18
78900000	0.0016938786384386533	-6.209415783158814e-20	-3.9381508579194415e-22	2.377564242288189e-13	1.8361463566057986e-14	0.006612242722627859	-3.664690959463048e-21	5.3998802115124416e-20	2.7793621099152094e-17	9.236820595715324e-16	8.510990329165968e-18
79000000	0.0016938786384386533	-6.209415783158814e-20	-3.9381508579194415e-22	2.377564242288189e-13	1.8361463566057986e-14	0.006612242722627859	-3.6646909537388865e-21	5.3998802115124416e-20	2.7793621099152094e-17	9.236820595715324e-16	8.510990329165968e-18
79100000	0.0016938786384386533	-6.209415783158814e-20	-3.9381508579194415e-22	2.377564242288189e-13	1.8361463566057986e-14	0.006612242722627859	-3.6646909480147256e-21	5.3998802115124416e-20	2.7793621099152094e-17	9.236820595715324e-16	8.510990329165968e-18
79200000	0.0016938786384386533	-6.209415783158814e-20	-3.9381508579194415e-22	2.377564242288189e-13	1.8361463566057986e-14	0.006612242722627859	-3.664690942290564e-21	5.3998802115124416e-20	2.7793621099152094e-17	9.236820595715324e-16	8.510990329165968e-18
79300000	0.0016938786384386533	-6.209415783158814e-20	-3.9381508579194415e-22	2.377564242288189e-13	1.8361463566057986e-14	0.006612242722627859	-3.664690936566403e-21	5.3998802115124416e-20	2.7793621099152094e-17	9.236820595715324e-16	8.510990329165968e-18
79400000	0.0016938786384386533	-6.209415783158814e-20	-3.9381508579194415e-22	2.377564242288189e-13	1.8361463566057986e-14	0.006612242722627859	-3.664690930842241e-21	5.3998802115124416e-20	2.7793621099152094e-17	9.236820595715324e-16	8.510990329165968e-18
79500000	0.0016938786384386533	-6.209415783158814e-20	-3.9381508579194415e-22	2.377564242288189e-13	1.8361463566057986e-14	0.006612242722627859	-3.66469092511808e-21	5.3998802115124416e-20	2.7793621099152094e-17	9.236820595715324e-16	8.510990329165968e-18
79600000	0.0016938786384386533	-6.209415783158814e-20	-3.9381508579194415e-22	2.377564242288189e-13	1.8361463566057986e-14	0.006612242722627859	-3.6646909193939185e-21	5.3998802115124416e-20	2.7793621099152094e-17	9.236820595715324e-16	8.510990329165968e-18
79700000	0.0016938786384386533	-6.209415783158814e-20	-3.9381508579194415e-22	2.377564242288189e-13	1.8361463566057986e-14	0.006612242722627859	-3.664690913669757e-21	5.3998802115124416e-20	2.7793621099152094e-17	9.236820595715324e-16	8.510990329165968e-18
79800000	0.0016938786384386533	-6.209415783158814e-20	-3.9381508579194415e-22	2.377564242288189e-13	1.8361463566057986e-14	0.006612242722627859	-3.664690907945596e-21	5.3998802115124416e-20	2.7793621099152094e-17	9.236820595715324e-16	8.510990329165968e-18
79900000	0.0016938786384386533	-6.209415783158814e-20	-3.9381508579194415e-22	2.377564242288189e-13	1.8361463566057986e-14	0.006612242722627859	-3.664690902221434e-21	5.3998802115124416e-20	2.7793621099152094e-17	9.236820595715324e-16	8.510990329165968e-18
80000000	0.0016938786384386533	-6.209415783158814e-20	-3.9381508579194415e-22	2.377564242288189e-13	1.8361463566057986e-14	0.006612242722627859	-3.664690896497273e-21	5.3998802115124416e-20	2.7793621099152094e-17	9.236820595715324e-16	8.510990329165968e-18
80100000	0.0016938786384386533	-6.209415783158814e-20	-3.9381508579194415e-22	2.377564242288189e-13	1.8361463566057986e-14	0.006612242722627859	-3.6646908907731115e-21	5.3998802115124416e-20	2.7793621099152094e-17	9.236820595715324e-16	8.510990329165968e-18
80200000	0.0016938786384386533	-6.209415783158814e-20	-3.9381508579194415e-22	2.377564242288189e-13	1.8361463566057986e-14	0.006612242722627859	-3.6646908850489505e-21	5.3998802115124416e-20	2.7793621099152094e-17	9.236820595715324e-16	8.510990329165968e-18
80300000	0.0016938786384386533	-6.209415783158814e-20	-3.9381508579194415e-22	2.377564242288189e-13	1.8361463566057986e-14	0.006612242722627859	-3.664690879324789e-21	5.3998802115124416e-20	2.7793621099152094e-17	9.236820595715324e-16	8.510990329165968e-18
80400000	0.0016938786384386533	-6.209415783158814e-20	-3.9381508579194415e-22	2.377564242288189e-13	1.8361463566057986e-14	0.006612242722627859	-3.664690873600628e-21	5.3998802115124416e-20	2.7793621099152094e-17	9.236820595715324e-16	8.510990329165968e-18
80500000	0.0016938786384386533	-6.209415783158814e-20	-3.9381508579194415e-22	2.377564242288189e-13	1.8361463566057986e-14	0.006612242722627859	-3.664690867876466e-21	5.3998802115124416e-20	2.7793621099152094e-17	9.236820595715324e-16	8.510990329165968e-18
80600000	0.0016938786384386533	-6.209415783158814e-20	-3.9381508579194415e-22	2.377564242288189e-13	1.8361463566057986e-14	0.006612242722627859	-3.664690862152305e-21	5.3998802115124416e-20	2.7793621099152094e-17	9.236820595715324e-16	8.510990329165968e-18
80700000	0.0016938786384386533	-6.209415783158814e-20	-3.9381508579194415e-22	2.377564242288189e-13	1.8361463566057986e-14	0.006612242722627859	-3.6646908564281434e-21	5.3998802115124416e-20	2.7793621099152094e-17	9.236820595715324e-16	8.510990329165968e-18
80800000	0.0016938786384386533	-6.209415783158814e-20	-3.9381508579194415e-22	2.377564242288189e-13	1.8361463566057986e-14	0.006612242722627859	-3.6646908507039825e-21	5.3998802115124416e-20	2.7793621099152094e-17	9.236820595715324e-16	8.510990329165968e-18
80900000	0.0016938786384386533	-6.209415783158814e-20	-3.9381508579194415e-22	2.377564242288189e-13	1.8361463566057986e-14	0.006612242722627859	-3.664690844979821e-21	5.3998802115124416e-20	2.7793621099152094e-17	9.236820595715324e-16	8.510990329165968e-18
81000000	0.0016938786384386533	-6.209415783158814e-20	-3.9381508579194415e-22	2.377564242288189e-13	1.8361463566057986e-14	0.006612242722627859	-3.66469083925566e-21	5.3998802115124416e-20	2.7793621099152094e-17	9.236820595715324e-16	8.510990329165968e-18
81100000	0.0016938786384386533	-6.209415783158814e-20	-3.9381508579194415e-22	2.377564242288189e-13	1.8361463566057986e-14	0.006612242722627859	-3.664690833531498e-21	5.3998802115124416e-20	2.7793621099152094e-17	9.236820595715324e-16	8.510990329165968e-18
81200000	0.0016938786384386533	-6.209415783158814e-20	-3.9381508579194415e-22	2.377564242288189e-13	1.8361463566057986e-14	0.006612242722627859	-3.664690827807337e-21	5.3998802115124416e-20	2.7793621099152094e-17	9.236820595715324e-16	8.510990329165968e-18
81300000	0.0016938786384386533	-6.209415783158814e-20	-3.9381508579194415e-22	2.377564242288189e-13	1.8361463566057986e-14	0.006612242722627859	-3.6646908220831754e-21	5.3998802115124416e-20	2.7793621099152094e-17	9.236820595715324e-16	8.510990329165968e-18
81400000	0.0016938786384386533	-6.209415783158814e-20	-3.9381508579194415e-22	2.377564242288189e-13	1.8361463566057986e-14	0.006612242722627859	-3.6646908163590145e-21	5.3998802115124416e-20	2.7793621099152094e-17	9.236820595715324e-16	8.510990329165968e-18
81500000	0.0016938786384386533	-6.209415783158814e-20	-3.9381508579194415e-22	2.377564242288189e-13	1.8361463566057986e-14	0.006612242722627859	-3.664690810634853e-21	5.3998802115124416e-20	2.7793621099152094e-17	9.236820595715324e-16	8.510990329165968e-18
81600000	0.0016938786384386533	-6.209415783158814e-20	-3.9381508579194415e-22	2.377564242288189e-13	1.8361463566057986e-14	0.006612242722627859	-3.664690804910692e-21	5.3998802115124416e-20	2.7793621099152094e-17	9.236820595715324e-16	8.510990329165966e-18
81700000	0.0016938786384386533	-6.209415783158814e-20	-3.9381508579194415e-22	2.377564242288189e-13	1.8361463566057986e-14	0.006612242722627859	-3.66469079918653e-21	5.3998802115124416e-20	2.7793621099152094e-17	9.236820595715324e-16	8.510990329165966e-18
81800000	0.0016938786384386533	-6.209415783158814e-20	-3.9381508579194415e-22	2.377564242288189e-13	1.8361463566057986e-14	0.006612242722627859	-3.664690793462369e-21	5.3998802115124416e-20	2.7793621099152094e-17	9.236820595715324e-16	8.510990329165966e-18
81900000	0.0016938786384386533	-6.209415783158814e-20	-3.9381508579194415e-22	2.377564242288189e-13	1.8361463566057986e-14	0.006612242722627859	-3.6646907877382074e-21	5.3998802115124416e-20	2.7793621099152094e-17	9.236820595715324e-16	8.510990329165966e-18
82000000	0.0016938786384386533	-6.209415783158814e-20	-3.9381508579194415e-22	2.377564242288189e-13	1.8361463566057986e-14	0.006612242722627859	-3.6646907820140465e-21	5.3998802115124416e-20	2.7793621099152094e-17	9.236820595715324e-16	8.510990329165966e-18
82100000	0.0016938786384386533	-6.209415783158814e-20	-3.9381508579194415e-22	2.377564242288189e-13	1.8361463566057986e-14	0.006612242722627859	-3.664690776289885e-21	5.3998802115124416e-20	2.7793621099152094e-17	9.236820595715324e-16	8.510990329165966e-18
82200000	0.0016938786384386533	-6.209415783158814e-20	-3.9381508579194415e-22	2.377564242288189e-13	1.8361463566057986e-14	0.006612242722627859	-3.664690770565724e-21	5.3998802115124416e-20	2.7793621099152094e-17	9.236820595715324e-16	8.510990329165966e-18
82300000	0.0016938786384386533	-6.209415783158814e-20	-3.9381508579194415e-22	2.377564242288189e-13	1.8361463566057986e-14	0.006612242722627859	-3.664690764841562e-21	5.399880211512442e-20	2.7793621099152094e-17	9.236820595715324e-16	8.510990329165966e-18
82400000	0.0016938786384386533	-6.209415783158814e-20	-3.9381508579194415e-22	2.377564242288189e-13	1.8361463566057986e-14	0.006612242722627859	-3.6646907591174e-21	5.399880211512442e-20	2.7793621099152094e-17	9.236820595715324e-16	8.510990329165966e-18
82500000	0.0016938786384386533	-6.209415783158814e-20	-3.9381508579194415e-22	2.377564242288189e-13	1.8361463566057986e-14	0.006612242722627859	-3.6646907533932394e-21	5.399880211512442e-20	2.7793621099152094e-17	9.236820595715324e-16	8.510990329165966e-18
82600000	0.0016938786384386533	-6.209415783158814e-20	-3.9381508579194415e-22	2.377564242288189e-13	1.8361463566057986e-14	0.006612242722627859	-3.664690747669078e-21	5.399880211512442e-20	2.7793621099152094e-17	9.236820595715324e-16	8.510990329165966e-18
82700000	0.0016938786384386533	-6.209415783158814e-20	-3.9381508579194415e-22	2.377564242288189e-13	1.8361463566057986e-14	0.006612242722627859	-3.664690741944917e-21	5.399880211512442e-20	2.7793621099152094e-17	9.236820595715324e-16	8.510990329165966e-18
82800000	0.0016938786384386533	-6.209415783158814e-20	-3.9381508579194415e-22	2.377564242288189e-13	1.8361463566057986e-14	0.006612242722627859	-3.664690736220755e-21	5.399880211512442e-20	2.7793621099152094e-17	9.236820595715324e-16	8.510990329165966e-18
82900000	0.0016938786384386533	-6.209415783158814e-20	-3.9381508579194415e-22	2.377564242288189e-13	1.8361463566057986e-14	0.006612242722627859	-3.664690730496594e-21	5.399880211512442e-20	2.7793621099152094e-17	9.236820595715324e-16	8.510990329165966e-18
83000000	0.0016938786384386533	-6.209415783158814e-20	-3.9381508579194415e-22	2.377564242288189e-13	1.8361463566057986e-14	0.006612242722627859	-3.664690724772432e-21	5.399880211512442e-20	2.7793621099152094e-17	9.236820595715324e-16	8.510990329165966e-18
83100000	0.0016938786384386533	-6.209415783158814e-20	-3.9381508579194415e-22	2.377564242288189e-13	1.8361463566057986e-14	0.006612242722627859	-3.6646907190482714e-21	5.399880211512442e-20	2.7793621099152094e-17	9.236820595715324e-16	8.510990329165966e-18
83200000	0.0016938786384386533	-6.209415783158814e-20	-3.9381508579194415e-22	2.377564242288189e-13	1.8361463566057986e-14	0.006612242722627859	-3.66469071332411e-21	5.399880211512442e-20	2.7793621099152094e-17	9.236820595715324e-16	8.510990329165966e-18
83300000	0.0016938786384386533	-6.209415783158814e-20	-3.9381508579194415e-22	2.377564242288189e-13	1.8361463566057986e-14	0.006612242722627859	-3.664690707599949e-21	5.399880211512442e-20	2.7793621099152094e-17	9.236820595715324e-16	8.510990329165966e-18
83400000	0.0016938786384386533	-6.209415783158814e-20	-3.9381508579194415e-22	2.377564242288189e-13	1.8361463566057986e-14	0.006612242722627859	-3.664690701875787e-21	5.399880211512442e-20	2.7793621099152094e-17	9.236820595715324e-16	8.510990329165966e-18
83500000	0.0016938786384386533	-6.209415783158814e-20	-3.9381508579194415e-22	2.377564242288189e-13	1.8361463566057986e-14	0.006612242722627859	-3.664690696151626e-21	5.399880211512442e-20	2.7793621099152094e-17	9.236820595715324e-16	8.510990329165966e-18
83600000	0.0016938786384386533	-6.209415783158814e-20	-3.9381508579194415e-22	2.377564242288189e-13	1.8361463566057986e-14	0.006612242722627859	-3.664690690427464e-21	5.399880211512442e-20	2.7793621099152094e-17	9.236820595715324e-16	8.510990329165966e-18
83700000	0.0016938786384386533	-6.209415783158814e-20	-3.9381508579194415e-22	2.377564242288189e-13	1.8361463566057986e-14	0.006612242722627859	-3.664690684703303e-21	5.399880211512442e-20	2.7793621099152094e-17	9.236820595715324e-16	8.510990329165966e-18
83800000	0.0016938786384386533	-6.209415783158814e-20	-3.9381508579194415e-22	2.377564242288189e-13	1.8361463566057986e-14	0.006612242722627859	-3.664690678979142e-21	5.399880211512442e-20	2.7793621099152094e-17	9.236820595715324e-16	8.510990329165966e-18
83900000	0.0016938786384386533	-6.209415783158814e-20	-3.9381508579194415e-22	2.377564242288189e-13	1.8361463566057986e-14	0.006612242722627859	-3.664690673254981e-21	5.399880211512442e-20	2.7793621099152094e-17	9.236820595715324e-16	8.510990329165966e-18
84000000	0.0016938786384386533	-6.209415783158814e-20	-3.9381508579194415e-22	2.377564242288189e-13	1.8361463566057986e-14	0.006612242722627859	-3.664690667530819e-21	5.399880211512442e-20	2.7793621099152094e-17	9.236820595715324e-16	8.510990329165966e-18
84100000	0.0016938786384386533	-6.209415783158814e-20	-3.9381508579194415e-22	2.377564242288189e-13	1.8361463566057986e-14	0.006612242722627859	-3.664690661806658e-21	5.399880211512442e-20	2.7793621099152094e-17	9.236820595715324e-16	8.510990329165966e-18
84200000	0.0016938786384386533	-6.209415783158814e-20	-3.9381508579194415e-22	2.377564242288189e-13	1.8361463566057986e-14	0.006612242722627859	-3.664690656082496e-21	5.399880211512442e-20	2.7793621099152094e-17	9.236820595715324e-16	8.510990329165966e-18
84300000	0.0016938786384386533	-6.209415783158814e-20	-3.9381508579194415e-22	2.377564242288189e-13	1.8361463566057986e-14	0.006612242722627859	-3.664690650358335e-21	5.399880211512442e-20	2.7793621099152094e-17	9.236820595715324e-16	8.510990329165966e-18
84400000	0.0016938786384386533	-6.209415783158814e-20	-3.9381508579194415e-22	2.377564242288189e-13	1.8361463566057986e-14	0.006612242722627859	-3.664690644634174e-21	5.399880211512442e-20	2.7793621099152094e-17	9.236820595715324e-16	8.510990329165966e-18
84500000	0.0016938786384386533	-6.209415783158814e-20	-3.9381508579194415e-22	2.377564242288189e-13	1.8361463566057986e-14	0.006612242722627859	-3.664690638910013e-21	5.399880211512442e-20	2.7793621099152094e-17	9.236820595715324e-16	8.510990329165966e-18
84600000	0.0016938786384386533	-6.209415783158814e-20	-3.9381508579194415e-22	2.377564242288189e-13	1.8361463566057986e-14	0.006612242722627859	-3.664690633185851e-21	5.399880211512442e-20	2.7793621099152094e-17	9.236820595715324e-16	8.510990329165966e-18
84700000	0.0016938786384386533	-6.209415783158814e-20	-3.9381508579194415e-22	2.377564242288189e-13	1.8361463566057986e-14	0.006612242722627859	-3.66469062746169e-21	5.399880211512442e-20	2.7793621099152094e-17	9.236820595715324e-16	8.510990329165966e-18
84800000	0.0016938786384386533	-6.209415783158814e-20	-3.9381508579194415e-22	2.377564242288189e-13	1.8361463566057986e-14	0.006612242722627859	-3.664690621737528e-21	5.399880211512442e-20	2.7793621099152094e-17	9.236820595715324e-16	8.510990329165966e-18
84900000	0.0016938786384386533	-6.209415783158814e-20	-3.9381508579194415e-22	2.377564242288189e-13	1.8361463566057986e-14	0.006612242722627859	-3.6646906160133666e-21	5.399880211512442e-20	2.7793621099152094e-17	9.236820595715324e-16	8.510990329165966e-18
85000000	0.0016938786384386533	-6.209415783158814e-20	-3.9381508579194415e-22	2.377564242288189e-13	1.8361463566057986e-14	0.006612242722627859	-3.664690610289206e-21	5.399880211512442e-20	2.7793621099152094e-17	9.236820595715324e-16	8.510990329165966e-18
85100000	0.0016938786384386533	-6.209415783158814e-20	-3.9381508579194415e-22	2.377564242288189e-13	1.8361463566057986e-14	0.006612242722627859	-3.664690604565044e-21	5.399880211512442e-20	2.7793621099152094e-17	9.236820595715324e-16	8.510990329165966e-18
85200000	0.0016938786384386533	-6.209415783158814e-20	-3.9381508579194415e-22	2.377564242288189e-13	1.8361463566057986e-14	0.006612242722627859	-3.664690598840883e-21	5.399880211512442e-20	2.7793621099152094e-17	9.236820595715324e-16	8.510990329165966e-18
85300000	0.0016938786384386533	-6.209415783158814e-20	-3.9381508579194415e-22	2.377564242288189e-13	1.8361463566057986e-14	0.006612242722627859	-3.664690593116721e-21	5.399880211512442e-20	2.7793621099152094e-17	9.236820595715324e-16	8.510990329165966e-18
85400000	0.0016938786384386533	-6.209415783158814e-20	-3.9381508579194415e-22	2.377564242288189e-13	1.8361463566057986e-14	0.006612242722627859	-3.66469058739256e-21	5.399880211512442e-20	2.7793621099152094e-17	9.236820595715324e-16	8.510990329165966e-18
85500000	0.0016938786384386533	-6.209415783158814e-20	-3.9381508579194415e-22	2.377564242288189e-13	1.8361463566057986e-14	0.006612242722627859	-3.6646905816683986e-21	5.399880211512442e-20	2.7793621099152094e-17	9.236820595715324e-16	8.510990329165966e-18
85600000	0.0016938786384386533	-6.209415783158814e-20	-3.9381508579194415e-22	2.377564242288189e-13	1.8361463566057986e-14	0.006612242722627859	-3.6646905759442376e-21	5.399880211512442e-20	2.7793621099152094e-17	9.236820595715324e-16	8.510990329165966e-18
85700000	0.0016938786384386533	-6.209415783158814e-20	-3.9381508579194415e-22	2.377564242288189e-13	1.8361463566057986e-14	0.006612242722627859	-3.664690570220076e-21	5.399880211512442e-20	2.7793621099152094e-17	9.236820595715324e-16	8.510990329165966e-18
85800000	0.0016938786384386533	-6.209415783158814e-20	-3.9381508579194415e-22	2.377564242288189e-13	1.8361463566057986e-14	0.006612242722627859	-3.664690564495915e-21	5.399880211512442e-20	2.7793621099152094e-17	9.236820595715324e-16	8.510990329165966e-18
85900000	0.0016938786384386533	-6.209415783158814e-20	-3.9381508579194415e-22	2.377564242288189e-13	1.8361463566057986e-14	0.006612242722627859	-3.664690558771753e-21	5.399880211512442e-20	2.7793621099152094e-17	9.236820595715324e-16	8.510990329165966e-18
86000000	0.0016938786384386533	-6.209415783158814e-20	-3.9381508579194415e-22	2.377564242288189e-13	1.8361463566057986e-14	0.006612242722627859	-3.664690553047592e-21	5.399880211512442e-20	2.7793621099152094e-17	9.236820595715324e-16	8.510990329165966e-18
86100000	0.0016938786384386533	-6.209415783158814e-20	-3.9381508579194415e-22	2.377564242288189e-13	1.8361463566057986e-14	0.006612242722627859	-3.6646905473234306e-21	5.399880211512442e-20	2.7793621099152094e-17	9.236820595715324e-16	8.510990329165966e-18
86200000	0.0016938786384386533	-6.209415783158814e-20	-3.9381508579194415e-22	2.377564242288189e-13	1.8361463566057986e-14	0.006612242722627859	-3.6646905415992696e-21	5.399880211512442e-20	2.7793621099152094e-17	9.236820595715324e-16	8.510990329165966e-18
86300000	0.0016938786384386533	-6.209415783158814e-20	-3.9381508579194415e-22	2.377564242288189e-13	1.8361463566057986e-14	0.006612242722627859	-3.664690535875108e-21	5.399880211512442e-20	2.7793621099152094e-17	9.236820595715324e-16	8.510990329165966e-18
86400000	0.0016938786384386533	-6.209415783158814e-20	-3.9381508579194415e-22	2.377564242288189e-13	1.8361463566057986e-14	0.006612242722627859	-3.664690530150947e-21	5.399880211512442e-20	2.7793621099152094e-17	9.236820595715324e-16	8.510990329165966e-18
86500000	0.0016938786384386533	-6.209415783158814e-20	-3.9381508579194415e-22	2.377564242288189e-13	1.8361463566057986e-14	0.006612242722627859	-3.664690524426785e-21	5.399880211512442e-20	2.7793621099152094e-17	9.236820595715324e-16	8.510990329165966e-18
86600000	0.0016938786384386533	-6.209415783158814e-20	-3.9381508579194415e-22	2.377564242288189e-13	1.8361463566057986e-14	0.006612242722627859	-3.664690518702624e-21	5.399880211512442e-20	2.7793621099152094e-17	9.236820595715324e-16	8.510990329165966e-18
86700000	0.0016938786384386533	-6.209415783158814e-20	-3.9381508579194415e-22	2.377564242288189e-13	1.8361463566057986e-14	0.006612242722627859	-3.6646905129784625e-21	5.399880211512442e-20	2.7793621099152094e-17	9.236820595715324e-16	8.510990329165966e-18
86800000	0.0016938786384386533	-6.209415783158814e-20	-3.9381508579194415e-22	2.377564242288189e-13	1.8361463566057986e-14	0.006612242722627859	-3.6646905072543016e-21	5.399880211512442e-20	2.7793621099152094e-17	9.236820595715324e-16	8.510990329165966e-18
86900000	0.0016938786384386533	-6.209415783158814e-20	-3.9381508579194415e-22	2.377564242288189e-13	1.8361463566057986e-14	0.006612242722627859	-3.66469050153014e-21	5.399880211512442e-20	2.7793621099152094e-17	9.236820595715324e-16	8.510990329165966e-18
87000000	0.0016938786384386533	-6.209415783158814e-20	-3.9381508579194415e-22	2.377564242288189e-13	1.8361463566057986e-14	0.006612242722627859	-3.664690495805979e-21	5.399880211512442e-20	2.7793621099152094e-17	9.236820595715324e-16	8.510990329165966e-18
87100000	0.0016938786384386533	-6.209415783158814e-20	-3.9381508579194415e-22	2.377564242288189e-13	1.8361463566057986e-14	0.006612242722627859	-3.664690490081817e-21	5.399880211512442e-20	2.7793621099152094e-17	9.236820595715324e-16	8.510990329165966e-18
87200000	0.0016938786384386533	-6.209415783158814e-20	-3.9381508579194415e-22	2.377564242288189e-13	1.8361463566057986e-14	0.006612242722627859	-3.6646904843576555e-21	5.399880211512442e-20	2.7793621099152094e-17	9.236820595715324e-16	8.510990329165966e-18
87300000	0.0016938786384386533	-6.209415783158814e-20	-3.9381508579194415e-22	2.377564242288189e-13	1.8361463566057986e-14	0.006612242722627859	-3.6646904786334945e-21	5.399880211512442e-20	2.7793621099152094e-17	9.236820595715324e-16	8.510990329165966e-18
87400000	0.0016938786384386533	-6.209415783158814e-20	-3.9381508579194415e-22	2.377564242288189e-13	1.8361463566057986e-14	0.006612242722627859	-3.664690472909333e-21	5.399880211512442e-20	2.7793621099152094e-17	9.236820595715324e-16	8.510990329165966e-18
87500000	0.0016938786384386533	-6.209415783158814e-20	-3.9381508579194415e-22	2.377564242288189e-13	1.8361463566057986e-14	0.006612242722627859	-3.664690467185172e-21	5.399880211512442e-20	2.7793621099152094e-17	9.236820595715324e-16	8.510990329165966e-18
87600000	0.0016938786384386533	-6.209415783158814e-20	-3.9381508579194415e-22	2.377564242288189e-13	1.8361463566057986e-14	0.006612242722627859	-3.66469046146101e-21	5.399880211512442e-20	2.7793621099152094e-17	9.236820595715324e-16	8.510990329165966e-18
87700000	0.0016938786384386533	-6.209415783158814e-20	-3.9381508579194415e-22	2.377564242288189e-13	1.8361463566057986e-14	0.006612242722627859	-3.664690455736849e-21	5.399880211512442e-20	2.7793621099152094e-17	9.236820595715324e-16	8.510990329165966e-18
87800000	0.0016938786384386533	-6.209415783158814e-20	-3.9381508579194415e-22	2.377564242288189e-13	1.8361463566057986e-14	0.006612242722627859	-3.6646904500126875e-21	5.399880211512442e-20	2.7793621099152094e-17	9.236820595715324e-16	8.510990329165966e-18
87900000	0.0016938786384386533	-6.209415783158814e-20	-3.9381508579194415e-22	2.377564242288189e-13	1.8361463566057986e-14	0.006612242722627859	-3.6646904442885265e-21	5.399880211512442e-20	2.7793621099152094e-17	9.236820595715324e-16	8.510990329165966e-18
88000000	0.0016938786384386533	-6.209415783158814e-20	-3.9381508579194415e-22	2.377564242288189e-13	1.8361463566057986e-14	0.006612242722627859	-3.664690438564365e-21	5.399880211512442e-20	2.7793621099152094e-17	9.236820595715324e-16	8.510990329165966e-18
88100000	0.0016938786384386533	-6.209415783158814e-20	-3.9381508579194415e-22	2.377564242288189e-13	1.8361463566057986e-14	0.006612242722627859	-3.664690432840204e-21	5.399880211512442e-20	2.7793621099152094e-17	9.236820595715324e-16	8.510990329165966e-18
88200000	0.0016938786384386533	-6.209415783158814e-20	-3.9381508579194415e-22	2.377564242288189e-13	1.8361463566057986e-14	0.006612242722627859	-3.664690427116042e-21	5.399880211512442e-20	2.7793621099152094e-17	9.236820595715324e-16	8.510990329165966e-18
88300000	0.0016938786384386533	-6.209415783158814e-20	-3.9381508579194415e-22	2.377564242288189e-13	1.8361463566057986e-14	0.006612242722627859	-3.664690421391881e-21	5.399880211512442e-20	2.7793621099152094e-17	9.236820595715324e-16	8.510990329165966e-18
88400000	0.0016938786384386533	-6.209415783158814e-20	-3.9381508579194415e-22	2.377564242288189e-13	1.8361463566057986e-14	0.006612242722627859	-3.6646904156677195e-21	5.399880211512442e-20	2.7793621099152094e-17	9.236820595715324e-16	8.510990329165966e-18
88500000	0.0016938786384386533	-6.209415783158814e-20	-3.9381508579194415e-22	2.377564242288189e-13	1.8361463566057986e-14	0.006612242722627859	-3.6646904099435585e-21	5.399880211512442e-20	2.7793621099152094e-17	9.236820595715324e-16	8.510990329165966e-18
88600000	0.0016938786384386533	-6.209415783158814e-20	-3.9381508579194415e-22	2.377564242288189e-13	1.8361463566057986e-14	0.006612242722627859	-3.664690404219397e-21	5.399880211512442e-20	2.7793621099152094e-17	9.236820595715324e-16	8.510990329165966e-18
88700000	0.0016938786384386533	-6.209415783158814e-20	-3.9381508579194415e-22	2.377564242288189e-13	1.8361463566057986e-14	0.006612242722627859	-3.664690398495236e-21	5.399880211512442e-20	2.7793621099152094e-17	9.236820595715324e-16	8.510990329165966e-18
88800000	0.0016938786384386533	-6.209415783158814e-20	-3.9381508579194415e-22	2.377564242288189e-13	1.8361463566057986e-14	0.006612242722627859	-3.664690392771074e-21	5.399880211512442e-20	2.7793621099152094e-17	9.236820595715324e-16	8.510990329165966e-18
88900000	0.0016938786384386533	-6.209415783158814e-20	-3.9381508579194415e-22	2.377564242288189e-13	1.8361463566057986e-14	0.006612242722627859	-3.664690387046913e-21	5.399880211512442e-20	2.7793621099152094e-17	9.236820595715324e-16	8.510990329165966e-18
89000000	0.0016938786384386533	-6.209415783158814e-20	-3.9381508579194415e-22	2.377564242288189e-13	1.8361463566057986e-14	0.006612242722627859	-3.6646903813227514e-21	5.399880211512442e-20	2.7793621099152094e-17	9.236820595715324e-16	8.510990329165966e-18
89100000	0.0016938786384386533	-6.209415783158814e-20	-3.9381508579194415e-22	2.377564242288189e-13	1.8361463566057986e-14	0.006612242722627859	-3.6646903755985905e-21	5.399880211512442e-20	2.7793621099152094e-17	9.236820595715324e-16	8.510990329165966e-18
89200000	0.0016938786384386533	-6.209415783158814e-20	-3.9381508579194415e-22	2.377564242288189e-13	1.8361463566057986e-14	0.006612242722627859	-3.664690369874429e-21	5.399880211512443e-20	2.7793621099152094e-17	9.236820595715324e-16	8.510990329165966e-18
89300000	0.0016938786384386533	-6.209415783158814e-20	-3.9381508579194415e-22	2.377564242288189e-13	1.8361463566057986e-14	0.006612242722627859	-3.664690364150268e-21	5.399880211512443e-20	2.7793621099152094e-17	9.236820595715324e-16	8.510990329165966e-18
89400000	0.0016938786384386533	-6.209415783158814e-20	-3.9381508579194415e-22	2.377564242288189e-13	1.8361463566057986e-14	0.006612242722627859	-3.664690358426106e-21	5.399880211512443e-20	2.7793621099152094e-17	9.236820595715324e-16	8.510990329165966e-18
89500000	0.0016938786384386533	-6.209415783158814e-20	-3.9381508579194415e-22	2.377564242288189e-13	1.8361463566057986e-14	0.006612242722627859	-3.664690352701945e-21	5.399880211512443e-20	2.7793621099152094e-17	9.236820595715324e-16	8.510990329165966e-18
89600000	0.0016938786384386533	-6.209415783158814e-20	-3.9381508579194415e-22	2.377564242288189e-13	1.8361463566057986e-14	0.006612242722627859	-3.6646903469777834e-21	5.399880211512443e-20	2.7793621099152094e-17	9.236820595715324e-16	8.510990329165966e-18
89700000	0.0016938786384386533	-6.209415783158814e-20	-3.9381508579194415e-22	2.377564242288189e-13	1.8361463566057986e-14	0.006612242722627859	-3.6646903412536225e-21	5.399880211512443e-20	2.7793621099152094e-17	9.236820595715322e-16	8.510990329165966e-18
89800000	0.0016938786384386533	-6.209415783158814e-20	-3.9381508579194415e-22	2.377564242288189e-13	1.8361463566057986e-14	0.006612242722627859	-3.664690335529461e-21	5.399880211512443e-20	2.7793621099152094e-17	9.236820595715322e-16	8.510990329165966e-18
89900000	0.0016938786384386533	-6.209415783158814e-20	-3.9381508579194415e-22	2.377564242288189e-13	1.8361463566057986e-14	0.006612242722627859	-3.664690329805299e-21	5.399880211512443e-20	2.7793621099152094e-17	9.236820595715322e-16	8.510990329165966e-18
90000000	0.0016938786384386533	-6.209415783158814e-20	-3.9381508579194415e-22	2.377564242288189e-13	1.8361463566057986e-14	0.006612242722627859	-3.664690324081138e-21	5.399880211512443e-20	2.7793621099152094e-17	9.236820595715322e-16	8.510990329165966e-18
90100000	0.0016938786384386533	-6.209415783158814e-20	-3.9381508579194415e-22	2.377564242288189e-13	1.8361463566057986e-14	0.006612242722627859	-3.664690318356976e-21	5.399880211512443e-20	2.7793621099152094e-17	9.236820595715322e-16	8.510990329165966e-18
90200000	0.0016938786384386533	-6.209415783158814e-20	-3.9381508579194415e-22	2.377564242288189e-13	1.8361463566057986e-14	0.006612242722627859	-3.6646903126328154e-21	5.399880211512443e-20	2.7793621099152094e-17	9.236820595715322e-16	8.510990329165966e-18
90300000	0.0016938786384386533	-6.209415783158814e-20	-3.9381508579194415e-22	2.377564242288189e-13	1.8361463566057986e-14	0.006612242722627859	-3.664690306908654e-21	5.399880211512443e-20	2.7793621099152094e-17	9.236820595715322e-16	8.510990329165966e-18
90400000	0.0016938786384386533	-6.209415783158814e-20	-3.9381508579194415e-22	2.377564242288189e-13	1.8361463566057986e-14	0.006612242722627859	-3.664690301184493e-21	5.399880211512443e-20	2.7793621099152094e-17	9.236820595715322e-16	8.510990329165966e-18
90500000	0.0016938786384386533	-6.209415783158814e-20	-3.9381508579194415e-22	2.377564242288189e-13	1.8361463566057986e-14	0.006612242722627859	-3.664690295460331e-21	5.399880211512443e-20	2.7793621099152094e-17	9.236820595715322e-16	8.510990329165966e-18
90600000	0.0016938786384386533	-6.209415783158814e-20	-3.9381508579194415e-22	2.377564242288189e-13	1.8361463566057986e-14	0.006612242722627859	-3.66469028973617e-21	5.399880211512443e-20	2.7793621099152094e-17	9.236820595715322e-16	8.510990329165966e-18
90700000	0.0016938786384386533	-6.209415783158814e-20	-3.9381508579194415e-22	2.377564242288189e-13	1.8361463566057986e-14	0.006612242722627859	-3.664690284012008e-21	5.399880211512443e-20	2.7793621099152094e-17	9.236820595715322e-16	8.510990329165966e-18
90800000	0.0016938786384386533	-6.209415783158814e-20	-3.9381508579194415e-22	2.377564242288189e-13	1.8361463566057986e-14	0.006612242722627859	-3.6646902782878474e-21	5.399880211512443e-20	2.7793621099152094e-17	9.236820595715322e-16	8.510990329165966e-18
90900000	0.0016938786384386533	-6.209415783158814e-20	-3.9381508579194415e-22	2.377564242288189e-13	1.8361463566057986e-14	0.006612242722627859	-3.664690272563686e-21	5.399880211512443e-20	2.7793621099152094e-17	9.236820595715322e-16	8.510990329165966e-18
91000000	0.0016938786384386533	-6.209415783158814e-20	-3.9381508579194415e-22	2.377564242288189e-13	1.8361463566057986e-14	0.006612242722627859	-3.664690266839525e-21	5.399880211512443e-20	2.7793621099152094e-17	9.236820595715322e-16	8.510990329165966e-18
91100000	0.0016938786384386533	-6.209415783158814e-20	-3.9381508579194415e-22	2.377564242288189e-13	1.8361463566057986e-14	0.006612242722627859	-3.664690261115363e-21	5.399880211512443e-20	2.7793621099152094e-17	9.236820595715322e-16	8.510990329165966e-18
91200000	0.0016938786384386533	-6.209415783158814e-20	-3.9381508579194415e-22	2.377564242288189e-13	1.8361463566057986e-14	0.006612242722627859	-3.664690255391202e-21	5.399880211512443e-20	2.7793621099152094e-17	9.236820595715322e-16	8.510990329165966e-18
91300000	0.0016938786384386533	-6.209415783158814e-20	-3.9381508579194415e-22	2.377564242288189e-13	1.8361463566057986e-14	0.006612242722627859	-3.66469024966704e-21	5.399880211512443e-20	2.7793621099152094e-17	9.236820595715322e-16	8.510990329165966e-18
91400000	0.0016938786384386533	-6.209415783158814e-20	-3.9381508579194415e-22	2.377564242288189e-13	1.8361463566057986e-14	0.006612242722627859	-3.6646902439428794e-21	5.399880211512443e-20	2.7793621099152094e-17	9.236820595715322e-16	8.510990329165966e-18
91500000	0.0016938786384386533	-6.209415783158814e-20	-3.9381508579194415e-22	2.377564242288189e-13	1.8361463566057986e-14	0.006612242722627859	-3.664690238218718e-21	5.399880211512443e-20	2.7793621099152094e-17	9.236820595715322e-16	8.510990329165966e-18
91600000	0.0016938786384386533	-6.209415783158814e-20	-3.9381508579194415e-22	2.377564242288189e-13	1.8361463566057986e-14	0.006612242722627859	-3.664690232494557e-21	5.399880211512443e-20	2.7793621099152094e-17	9.236820595715322e-16	8.510990329165966e-18
91700000	0.0016938786384386533	-6.209415783158814e-20	-3.9381508579194415e-22	2.377564242288189e-13	1.8361463566057986e-14	0.006612242722627859	-3.664690226770395e-21	5.399880211512443e-20	2.7793621099152094e-17	9.236820595715322e-16	8.510990329165966e-18
91800000	0.0016938786384386533	-6.209415783158814e-20	-3.9381508579194415e-22	2.377564242288189e-13	1.8361463566057986e-14	0.006612242722627859	-3.664690221046234e-21	5.399880211512443e-20	2.7793621099152094e-17	9.236820595715322e-16	8.510990329165966e-18
91900000	0.0016938786384386533	-6.209415783158814e-20	-3.9381508579194415e-22	2.377564242288189e-13	1.8361463566057986e-14	0.006612242722627859	-3.664690215322072e-21	5.399880211512443e-20	2.7793621099152094e-17	9.236820595715322e-16	8.510990329165966e-18
92000000	0.0016938786384386533	-6.209415783158814e-20	-3.9381508579194415e-22	2.377564242288189e-13	1.8361463566057986e-14	0.006612242722627859	-3.664690209597911e-21	5.399880211512443e-20	2.7793621099152094e-17	9.236820595715322e-16	8.510990329165966e-18
92100000	0.0016938786384386533	-6.209415783158814e-20	-3.9381508579194415e-22	2.377564242288189e-13	1.8361463566057986e-14	0.006612242722627859	-3.66469020387375e-21	5.399880211512443e-20	2.7793621099152094e-17	9.236820595715322e-16	8.510990329165966e-18
92200000	0.0016938786384386533	-6.209415783158814e-20	-3.9381508579194415e-22	2.377564242288189e-13	1.8361463566057986e-14	0.006612242722627859	-3.664690198149589e-21	5.399880211512443e-20	2.7793621099152094e-17	9.236820595715322e-16	8.510990329165966e-18
92300000	0.0016938786384386533	-6.209415783158814e-20	-3.9381508579194415e-22	2.377564242288189e-13	1.8361463566057986e-14	0.006612242722627859	-3.664690192425427e-21	5.399880211512443e-20	2.7793621099152094e-17	9.236820595715322e-16	8.510990329165966e-18
92400000	0.0016938786384386533	-6.209415783158814e-20	-3.9381508579194415e-22	2.377564242288189e-13	1.8361463566057986e-14	0.006612242722627859	-3.664690186701266e-21	5.399880211512443e-20	2.7793621099152094e-17	9.236820595715322e-16	8.510990329165966e-18
92500000	0.0016938786384386533	-6.209415783158814e-20	-3.9381508579194415e-22	2.377564242288189e-13	1.8361463566057986e-14	0.006612242722627859	-3.664690180977104e-21	5.399880211512443e-20	2.7793621099152094e-17	9.236820595715322e-16	8.510990329165966e-18
92600000	0.0016938786384386533	-6.209415783158814e-20	-3.9381508579194415e-22	2.377564242288189e-13	1.8361463566057986e-14	0.006612242722627859	-3.6646901752529426e-21	5.399880211512443e-20	2.7793621099152094e-17	9.236820595715322e-16	8.510990329165966e-18
92700000	0.0016938786384386533	-6.209415783158814e-20	-3.9381508579194415e-22	2.377564242288189e-13	1.8361463566057986e-14	0.006612242722627859	-3.664690169528782e-21	5.399880211512443e-20	2.7793621099152094e-17	9.236820595715322e-16	8.510990329165966e-18
92800000	0.0016938786384386533	-6.209415783158814e-20	-3.9381508579194415e-22	2.377564242288189e-13	1.8361463566057986e-14	0.006612242722627859	-3.66469016380462e-21	5.399880211512443e-20	2.7793621099152094e-17	9.236820595715322e-16	8.510990329165966e-18
92900000	0.0016938786384386533	-6.209415783158814e-20	-3.9381508579194415e-22	2.377564242288189e-13	1.8361463566057986e-14	0.006612242722627859	-3.664690158080459e-21	5.399880211512443e-20	2.7793621099152094e-17	9.236820595715322e-16	8.510990329165966e-18
93000000	0.0016938786384386533	-6.209415783158814e-20	-3.9381508579194415e-22	2.377564242288189e-13	1.8361463566057986e-14	0.006612242722627859	-3.664690152356297e-21	5.399880211512443e-20	2.7793621099152094e-17	9.236820595715322e-16	8.510990329165966e-18
93100000	0.0016938786384386533	-6.209415783158814e-20	-3.9381508579194415e-22	2.377564242288189e-13	1.8361463566057986e-14	0.006612242722627859	-3.664690146632136e-21	5.399880211512443e-20	2.7793621099152094e-17	9.236820595715322e-16	8.510990329165966e-18
93200000	0.0016938786384386533	-6.209415783158814e-20	-3.9381508579194415e-22	2.377564242288189e-13	1.8361463566057986e-14	0.006612242722627859	-3.6646901409079746e-21	5.399880211512443e-20	2.7793621099152094e-17	9.236820595715322e-16	8.510990329165966e-18
93300000	0.0016938786384386533	-6.209415783158814e-20	-3.9381508579194415e-22	2.377564242288189e-13	1.8361463566057986e-14	0.006612242722627859	-3.664690135183814e-21	5.399880211512443e-20	2.7793621099152094e-17	9.236820595715322e-16	8.510990329165966e-18
93400000	0.0016938786384386533	-6.209415783158814e-20	-3.9381508579194415e-22	2.377564242288189e-13	1.8361463566057986e-14	0.006612242722627859	-3.664690129459652e-21	5.399880211512443e-20	2.7793621099152094e-17	9.236820595715322e-16	8.510990329165966e-18
93500000	0.0016938786384386533	-6.209415783158814e-20	-3.9381508579194415e-22	2.377564242288189e-13	1.8361463566057986e-14	0.006612242722627859	-3.664690123735491e-21	5.399880211512443e-20	2.7793621099152094e-17	9.236820595715322e-16	8.510990329165966e-18
93600000	0.0016938786384386533	-6.209415783158814e-20	-3.9381508579194415e-22	2.377564242288189e-13	1.8361463566057986e-14	0.006612242722627859	-3.664690118011329e-21	5.399880211512443e-20	2.7793621099152094e-17	9.236820595715322e-16	8.510990329165966e-18
93700000	0.0016938786384386533	-6.209415783158814e-20	-3.9381508579194415e-22	2.377564242288189e-13	1.8361463566057986e-14	0.006612242722627859	-3.664690112287168e-21	5.399880211512443e-20	2.7793621099152094e-17	9.236820595715322e-16	8.510990329165966e-18
93800000	0.0016938786384386533	-6.209415783158814e-20	-3.9381508579194415e-22	2.377564242288189e-13	1.8361463566057986e-14	0.006612242722627859	-3.6646901065630066e-21	5.399880211512443e-20	2.7793621099152094e-17	9.236820595715322e-16	8.510990329165966e-18
93900000	0.0016938786384386533	-6.209415783158814e-20	-3.9381508579194415e-22	2.377564242288189e-13	1.8361463566057986e-14	0.006612242722627859	-3.6646901008388456e-21	5.399880211512443e-20	2.7793621099152094e-17	9.236820595715322e-16	8.510990329165966e-18
94000000	0.0016938786384386533	-6.209415783158814e-20	-3.9381508579194415e-22	2.377564242288189e-13	1.8361463566057986e-14	0.006612242722627859	-3.664690095114684e-21	5.399880211512443e-20	2.7793621099152094e-17	9.236820595715322e-16	8.510990329165966e-18
94100000	0.0016938786384386533	-6.209415783158814e-20	-3.9381508579194415e-22	2.377564242288189e-13	1.8361463566057986e-14	0.006612242722627859	-3.664690089390523e-21	5.399880211512443e-20	2.7793621099152094e-17	9.236820595715322e-16	8.510990329165966e-18
94200000	0.0016938786384386533	-6.209415783158814e-20	-3.9381508579194415e-22	2.377564242288189e-13	1.8361463566057986e-14	0.006612242722627859	-3.664690083666361e-21	5.399880211512443e-20	2.7793621099152094e-17	9.236820595715322e-16	8.510990329165966e-18
94300000	0.0016938786384386533	-6.209415783158814e-20	-3.9381508579194415e-22	2.377564242288189e-13	1.8361463566057986e-14	0.006612242722627859	-3.6646900779422e-21	5.399880211512443e-20	2.7793621099152094e-17	9.236820595715322e-16	8.510990329165966e-18
94400000	0.0016938786384386533	-6.209415783158814e-20	-3.9381508579194415e-22	2.377564242288189e-13	1.8361463566057986e-14	0.006612242722627859	-3.6646900722180386e-21	5.399880211512443e-20	2.7793621099152094e-17	9.236820595715322e-16	8.510990329165966e-18
94500000	0.0016938786384386533	-6.209415783158814e-20	-3.9381508579194415e-22	2.377564242288189e-13	1.8361463566057986e-14	0.006612242722627859	-3.6646900664938776e-21	5.399880211512443e-20	2.7793621099152094e-17	9.236820595715322e-16	8.510990329165966e-18
94600000	0.0016938786384386533	-6.209415783158814e-20	-3.9381508579194415e-22	2.377564242288189e-13	1.8361463566057986e-14	0.006612242722627859	-3.664690060769716e-21	5.399880211512443e-20	2.7793621099152094e-17	9.236820595715322e-16	8.510990329165966e-18
94700000	0.0016938786384386533	-6.209415783158814e-20	-3.9381508579194415e-22	2.377564242288189e-13	1.8361463566057986e-14	0.006612242722627859	-3.664690055045555e-21	5.399880211512443e-20	2.7793621099152094e-17	9.236820595715322e-16	8.510990329165966e-18
94800000	0.0016938786384386533	-6.209415783158814e-20	-3.9381508579194415e-22	2.377564242288189e-13	1.8361463566057986e-14	0.006612242722627859	-3.664690049321393e-21	5.399880211512443e-20	2.7793621099152094e-17	9.236820595715322e-16	8.510990329165966e-18
94900000	0.0016938786384386533	-6.209415783158814e-20	-3.9381508579194415e-22	2.377564242288189e-13	1.8361463566057986e-14	0.006612242722627859	-3.6646900435972315e-21	5.399880211512443e-20	2.7793621099152094e-17	9.236820595715322e-16	8.510990329165966e-18
95000000	0.0016938786384386533	-6.209415783158814e-20	-3.9381508579194415e-22	2.377564242288189e-13	1.8361463566057986e-14	0.006612242722627859	-3.6646900378730705e-21	5.399880211512443e-20	2.7793621099152094e-17	9.236820595715322e-16	8.510990329165966e-18
95100000	0.0016938786384386533	-6.209415783158814e-20	-3.9381508579194415e-22	2.377564242288189e-13	1.8361463566057986e-14	0.006612242722627859	-3.664690032148909e-21	5.399880211512443e-20	2.7793621099152094e-17	9.236820595715322e-16	8.510990329165966e-18
95200000	0.0016938786384386533	-6.209415783158814e-20	-3.9381508579194415e-22	2.377564242288189e-13	1.8361463566057986e-14	0.006612242722627859	-3.664690026424748e-21	5.399880211512443e-20	2.7793621099152094e-17	9.236820595715322e-16	8.510990329165966e-18
95300000	0.0016938786384386533	-6.209415783158814e-20	-3.9381508579194415e-22	2.377564242288189e-13	1.8361463566057986e-14	0.006612242722627859	-3.664690020700586e-21	5.399880211512443e-20	2.7793621099152094e-17	9.236820595715322e-16	8.510990329165966e-18
95400000	0.0016938786384386533	-6.209415783158814e-20	-3.9381508579194415e-22	2.377564242288189e-13	1.8361463566057986e-14	0.006612242722627859	-3.664690014976425e-21	5.399880211512443e-20	2.7793621099152094e-17	9.236820595715322e-16	8.510990329165966e-18
95500000	0.0016938786384386533	-6.209415783158814e-20	-3.9381508579194415e-22	2.377564242288189e-13	1.8361463566057986e-14	0.006612242722627859	-3.6646900092522635e-21	5.399880211512443e-20	2.7793621099152094e-17	9.236820595715322e-16	8.510990329165966e-18
95600000	0.0016938786384386533	-6.209415783158814e-20	-3.9381508579194415e-22	2.377564242288189e-13	1.8361463566057986e-14	0.006612242722627859	-3.6646900035281025e-21	5.399880211512443e-20	2.7793621099152094e-17	9.236820595715322e-16	8.510990329165966e-18
95700000	0.0016938786384386533	-6.209415783158814e-20	-3.9381508579194415e-22	2.377564242288189e-13	1.8361463566057986e-14	0.006612242722627859	-3.664689997803941e-21	5.399880211512443e-20	2.7793621099152094e-17	9.236820595715322e-16	8.510990329165966e-18
95800000	0.0016938786384386533	-6.209415783158814e-20	-3.9381508579194415e-22	2.377564242288189e-13	1.8361463566057986e-14	0.006612242722627859	-3.66468999207978e-21	5.399880211512443e-20	2.7793621099152094e-17	9.236820595715322e-16	8.510990329165966e-18
95900000	0.0016938786384386533	-6.209415783158814e-20	-3.9381508579194415e-22	2.377564242288189e-13	1.8361463566057986e-14	0.006612242722627859	-3.664689986355618e-21	5.399880211512443e-20	2.7793621099152094e-17	9.236820595715322e-16	8.510990329165966e-18
96000000	0.0016938786384386533	-6.209415783158814e-20	-3.9381508579194415e-22	2.377564242288189e-13	1.8361463566057986e-14	0.006612242722627859	-3.664689980631457e-21	5.399880211512443e-20	2.7793621099152094e-17	9.236820595715322e-16	8.510990329165966e-18
96100000	0.0016938786384386533	-6.209415783158814e-20	-3.9381508579194415e-22	2.377564242288189e-13	1.8361463566057986e-14	0.006612242722627859	-3.6646899749072955e-21	5.399880211512443e-20	2.7793621099152094e-17	9.236820595715322e-16	8.510990329165966e-18
96200000	0.0016938786384386533	-6.209415783158814e-20	-3.9381508579194415e-22	2.377564242288189e-13	1.8361463566057986e-14	0.006612242722627859	-3.6646899691831345e-21	5.399880211512443e-20	2.7793621099152094e-17	9.236820595715322e-16	8.510990329165966e-18
96300000	0.0016938786384386533	-6.209415783158814e-20	-3.9381508579194415e-22	2.377564242288189e-13	1.8361463566057986e-14	0.006612242722627859	-3.664689963458973e-21	5.399880211512443e-20	2.7793621099152094e-17	9.236820595715322e-16	8.510990329165966e-18
96400000	0.0016938786384386533	-6.209415783158814e-20	-3.9381508579194415e-22	2.377564242288189e-13	1.8361463566057986e-14	0.006612242722627859	-3.664689957734812e-21	5.399880211512443e-20	2.7793621099152094e-17	9.236820595715322e-16	8.510990329165966e-18
96500000	0.0016938786384386533	-6.209415783158814e-20	-3.9381508579194415e-22	2.377564242288189e-13	1.8361463566057986e-14	0.006612242722627859	-3.66468995201065e-21	5.399880211512443e-20	2.7793621099152094e-17	9.236820595715322e-16	8.510990329165966e-18
96600000	0.0016938786384386533	-6.209415783158814e-20	-3.9381508579194415e-22	2.377564242288189e-13	1.8361463566057986e-14	0.006612242722627859	-3.664689946286489e-21	5.399880211512443e-20	2.7793621099152094e-17	9.236820595715322e-16	8.510990329165966e-18
96700000	0.0016938786384386533	-6.209415783158814e-20	-3.9381508579194415e-22	2.377564242288189e-13	1.8361463566057986e-14	0.006612242722627859	-3.6646899405623275e-21	5.399880211512443e-20	2.7793621099152094e-17	9.236820595715322e-16	8.510990329165966e-18
96800000	0.0016938786384386533	-6.209415783158814e-20	-3.9381508579194415e-22	2.377564242288189e-13	1.8361463566057986e-14	0.006612242722627859	-3.6646899348381665e-21	5.399880211512443e-20	2.7793621099152094e-17	9.236820595715322e-16	8.510990329165966e-18
96900000	0.0016938786384386533	-6.209415783158814e-20	-3.9381508579194415e-22	2.377564242288189e-13	1.8361463566057986e-14	0.006612242722627859	-3.664689929114005e-21	5.399880211512443e-20	2.7793621099152094e-17	9.236820595715322e-16	8.510990329165966e-18
97000000	0.0016938786384386533	-6.209415783158814e-20	-3.9381508579194415e-22	2.377564242288189e-13	1.8361463566057986e-14	0.006612242722627859	-3.664689923389844e-21	5.399880211512443e-20	2.7793621099152094e-17	9.236820595715324e-16	8.510990329165966e-18
97100000	0.0016938786384386533	-6.209415783158814e-20	-3.9381508579194415e-22	2.377564242288189e-13	1.8361463566057986e-14	0.006612242722627859	-3.664689917665682e-21	5.399880211512443e-20	2.7793621099152094e-17	9.236820595715324e-16	8.510990329165966e-18
97200000	0.0016938786384386533	-6.209415783158814e-20	-3.9381508579194415e-22	2.377564242288189e-13	1.8361463566057986e-14	0.006612242722627859	-3.664689911941521e-21	5.399880211512443e-20	2.7793621099152094e-17	9.236820595715324e-16	8.510990329165966e-18
97300000	0.0016938786384386533	-6.209415783158814e-20	-3.9381508579194415e-22	2.377564242288189e-13	1.8361463566057986e-14	0.006612242722627859	-3.6646899062173594e-21	5.399880211512443e-20	2.7793621099152094e-17	9.236820595715324e-16	8.510990329165966e-18
97400000	0.0016938786384386533	-6.209415783158814e-20	-3.9381508579194415e-22	2.377564242288189e-13	1.8361463566057986e-14	0.006612242722627859	-3.6646899004931985e-21	5.399880211512443e-20	2.7793621099152094e-17	9.236820595715324e-16	8.510990329165966e-18
97500000	0.0016938786384386533	-6.209415783158814e-20	-3.9381508579194415e-22	2.377564242288189e-13	1.8361463566057986e-14	0.006612242722627859	-3.664689894769037e-21	5.399880211512443e-20	2.7793621099152094e-17	9.236820595715324e-16	8.510990329165966e-18
97600000	0.0016938786384386533	-6.209415783158814e-20	-3.9381508579194415e-22	2.377564242288189e-13	1.8361463566057986e-14	0.006612242722627859	-3.664689889044875e-21	5.399880211512443e-20	2.7793621099152094e-17	9.236820595715324e-16	8.510990329165966e-18
97700000	0.0016938786384386533	-6.209415783158814e-20	-3.9381508579194415e-22	2.377564242288189e-13	1.8361463566057986e-14	0.006612242722627859	-3.664689883320714e-21	5.399880211512443e-20	2.7793621099152094e-17	9.236820595715324e-16	8.510990329165966e-18
97800000	0.0016938786384386533	-6.209415783158814e-20	-3.9381508579194415e-22	2.377564242288189e-13	1.8361463566057986e-14	0.006612242722627859	-3.6646898775965524e-21	5.399880211512443e-20	2.7793621099152094e-17	9.236820595715324e-16	8.510990329165966e-18
97900000	0.0016938786384386533	-6.209415783158814e-20	-3.9381508579194415e-22	2.377564242288189e-13	1.8361463566057986e-14	0.006612242722627859	-3.6646898718723914e-21	5.399880211512443e-20	2.7793621099152094e-17	9.236820595715324e-16	8.510990329165966e-18
98000000	0.0016938786384386533	-6.209415783158814e-20	-3.9381508579194415e-22	2.377564242288189e-13	1.8361463566057986e-14	0.006612242722627859	-3.66468986614823e-21	5.399880211512443e-20	2.7793621099152094e-17	9.236820595715324e-16	8.510990329165966e-18
98100000	0.0016938786384386533	-6.209415783158814e-20	-3.9381508579194415e-22	2.377564242288189e-13	1.8361463566057986e-14	0.006612242722627859	-3.664689860424069e-21	5.399880211512443e-20	2.7793621099152094e-17	9.236820595715324e-16	8.510990329165966e-18
98200000	0.0016938786384386533	-6.209415783158814e-20	-3.9381508579194415e-22	2.377564242288189e-13	1.8361463566057986e-14	0.006612242722627859	-3.664689854699907e-21	5.399880211512443e-20	2.7793621099152094e-17	9.236820595715324e-16	8.510990329165966e-18
98300000	0.0016938786384386533	-6.209415783158814e-20	-3.9381508579194415e-22	2.377564242288189e-13	1.8361463566057986e-14	0.006612242722627859	-3.664689848975746e-21	5.399880211512443e-20	2.7793621099152094e-17	9.236820595715324e-16	8.510990329165966e-18
98400000	0.0016938786384386533	-6.209415783158814e-20	-3.9381508579194415e-22	2.377564242288189e-13	1.8361463566057986e-14	0.006612242722627859	-3.664689843251584e-21	5.399880211512443e-20	2.7793621099152094e-17	9.236820595715324e-16	8.510990329165966e-18
98500000	0.0016938786384386533	-6.209415783158814e-20	-3.9381508579194415e-22	2.377564242288189e-13	1.8361463566057986e-14	0.006612242722627859	-3.6646898375274234e-21	5.399880211512443e-20	2.7793621099152094e-17	9.236820595715324e-16	8.510990329165966e-18
98600000	0.0016938786384386533	-6.209415783158814e-20	-3.9381508579194415e-22	2.377564242288189e-13	1.8361463566057986e-14	0.006612242722627859	-3.664689831803262e-21	5.399880211512443e-20	2.7793621099152094e-17	9.236820595715324e-16	8.510990329165966e-18
98700000	0.0016938786384386533	-6.209415783158814e-20	-3.9381508579194415e-22	2.377564242288189e-13	1.8361463566057986e-14	0.006612242722627859	-3.664689826079101e-21	5.399880211512443e-20	2.7793621099152094e-17	9.236820595715324e-16	8.510990329165966e-18
98800000	0.0016938786384386533	-6.209415783158814e-20	-3.9381508579194415e-22	2.377564242288189e-13	1.8361463566057986e-14	0.006612242722627859	-3.664689820354939e-21	5.399880211512443e-20	2.7793621099152094e-17	9.236820595715324e-16	8.510990329165966e-18
98900000	0.0016938786384386533	-6.209415783158814e-20	-3.9381508579194415e-22	2.377564242288189e-13	1.8361463566057986e-14	0.006612242722627859	-3.664689814630778e-21	5.399880211512443e-20	2.7793621099152094e-17	9.236820595715324e-16	8.510990329165966e-18
99000000	0.0016938786384386533	-6.209415783158814e-20	-3.9381508579194415e-22	2.377564242288189e-13	1.8361463566057986e-14	0.006612242722627859	-3.664689808906616e-21	5.399880211512443e-20	2.7793621099152094e-17	9.236820595715324e-16	8.510990329165966e-18
99100000	0.0016938786384386533	-6.209415783158814e-20	-3.9381508579194415e-22	2.377564242288189e-13	1.8361463566057986e-14	0.006612242722627859	-3.6646898031824554e-21	5.399880211512443e-20	2.7793621099152094e-17	9.236820595715324e-16	8.510990329165966e-18
99200000	0.0016938786384386533	-6.209415783158814e-20	-3.9381508579194415e-22	2.377564242288189e-13	1.8361463566057986e-14	0.006612242722627859	-3.664689797458294e-21	5.399880211512443e-20	2.7793621099152094e-17	9.236820595715324e-16	8.510990329165966e-18
99300000	0.0016938786384386533	-6.209415783158814e-20	-3.9381508579194415e-22	2.377564242288189e-13	1.8361463566057986e-14	0.006612242722627859	-3.664689791734133e-21	5.399880211512443e-20	2.7793621099152094e-17	9.236820595715324e-16	8.510990329165966e-18
99400000	0.0016938786384386533	-6.209415783158814e-20	-3.9381508579194415e-22	2.377564242288189e-13	1.8361463566057986e-14	0.006612242722627859	-3.664689786009971e-21	5.399880211512443e-20	2.7793621099152094e-17	9.236820595715324e-16	8.510990329165966e-18
99500000	0.0016938786384386533	-6.209415783158814e-20	-3.9381508579194415e-22	2.377564242288189e-13	1.8361463566057986e-14	0.006612242722627859	-3.66468978028581e-21	5.399880211512443e-20	2.7793621099152094e-17	9.236820595715324e-16	8.510990329165966e-18
99600000	0.0016938786384386533	-6.209415783158814e-20	-3.9381508579194415e-22	2.377564242288189e-13	1.8361463566057986e-14	0.006612242722627859	-3.664689774561648e-21	5.399880211512443e-20	2.7793621099152094e-17	9.236820595715324e-16	8.510990329165966e-18
99700000	0.0016938786384386533	-6.209415783158814e-20	-3.9381508579194415e-22	2.377564242288189e-13	1.8361463566057986e-14	0.006612242722627859	-3.6646897688374874e-21	5.399880211512443e-20	2.7793621099152094e-17	9.236820595715324e-16	8.510990329165966e-18
99800000	0.0016938786384386533	-6.209415783158814e-20	-3.9381508579194415e-22	2.377564242288189e-13	1.8361463566057986e-14	0.006612242722627859	-3.664689763113326e-21	5.399880211512443e-20	2.7793621099152094e-17	9.236820595715324e-16	8.510990329165966e-18
99900000	0.0016938786384386533	-6.209415783158814e-20	-3.9381508579194415e-22	2.377564242288189e-13	1.8361463566057986e-14	0.006612242722627859	-3.664689757389165e-21	5.399880211512443e-20	2.7793621099152094e-17	9.236820595715324e-16	8.510990329165966e-18
100000000	0.0016938786384386533	-6.209415783158814e-20	-3.9381508579194415e-22	2.377564242288189e-13	1.8361463566057986e-14	0.006612242722627859	-3.664689751665003e-21	5.399880211512443e-20	2.7793621099152094e-17	9.236820595715324e-16	8.510990329165966e-18
