# Supplementary material for: Thermodynamics Underpinning the Microbial Community‐Level Nitrogen Energy Metabolism
Source: Environ Microbiol. 2025 Feb 16;27(2):e70055. doi: 10.1111/1462-2920.70055 (PMC11830459; doi:10.1111/1462-2920.70055)
Supplement: Supplementary file 1 — Data S1. [file EMI-27-e70055-s001.zip › SI/Nnetwork/Results/kdef_-10/Iin_-5/p_0.2/O2_-9.8_H_-4.5.csv]

time	N2	N2H4	N2H5	N2O	NH2OH	NH3	NH3OH	NH4	NO	NO2	NO3
0	0.00001	0.00001	0.00001	0.00001	0.00001	0.00001	0.00001	0.00001	0.00001	0.00001	0.00001
100000	0.0033502557426084677	9.158909021566483e-50	-1.602517782540031e-37	9.43650196485074e-13	1.8282155035118957e-14	0.0032994885120243493	-1.5524059721930074e-19	8.520831883725001e-13	1.1062467245611425e-16	9.402690170275944e-16	6.6455410637434975e-21
200000	0.0033502557426084677	9.15890902156647e-50	-5.12650403486819e-37	9.436501964850737e-13	1.8282155035119544e-14	0.0032994885120243493	-1.5506035369645157e-19	8.520831883727482e-13	1.1062467245611422e-16	9.402690170275946e-16	6.645541063743499e-21
300000	0.0033502557426084685	9.158909021566487e-50	-8.650486499113695e-37	9.43650196485074e-13	1.828215503511898e-14	0.0032994885120243493	-1.548801101736024e-19	8.5208318837251e-13	1.1062467245611425e-16	9.402690170275944e-16	6.6455410637434975e-21
400000	0.0033502557426084685	9.158909021566487e-50	-1.2174467147914014e-36	9.43650196485074e-13	1.8282155035118963e-14	0.0032994885120243493	-1.5469986665075323e-19	8.52083188372503e-13	1.1062467245611425e-16	9.402690170275944e-16	6.6455410637434975e-21
500000	0.0033502557426084677	9.158909021566487e-50	-1.569844281844497e-36	9.43650196485074e-13	1.828215503511896e-14	0.0032994885120243493	-1.5451962312790406e-19	8.520831883725019e-13	1.1062467245611426e-16	9.402690170275944e-16	6.645541063743497e-21
600000	0.0033502557426084672	9.158909021566487e-50	-1.9222420060294438e-36	9.43650196485074e-13	1.828215503511896e-14	0.0032994885120243493	-1.543393796050549e-19	8.520831883725018e-13	1.1062467245611426e-16	9.402690170275944e-16	6.645541063743497e-21
700000	0.003350255742608467	9.158909021566487e-50	-2.274639745536858e-36	9.43650196485074e-13	1.8282155035118963e-14	0.0032994885120243493	-1.5415913608220572e-19	8.520831883725018e-13	1.1062467245611427e-16	9.402690170275944e-16	6.645541063743496e-21
800000	0.003350255742608467	9.158909021566487e-50	-2.6270374739109003e-36	9.436501964850737e-13	1.8282155035118963e-14	0.0032994885120243493	-1.5397889255935655e-19	8.520831883725019e-13	1.1062467245611427e-16	9.402690170275944e-16	6.645541063743496e-21
900000	0.0033502557426084664	9.158909021566487e-50	-2.979435192026516e-36	9.436501964850737e-13	1.8282155035118963e-14	0.0032994885120243493	-1.5379864903650738e-19	8.520831883725019e-13	1.1062467245611427e-16	9.402690170275944e-16	6.645541063743496e-21
1000000	0.0033502557426084664	9.158909021566487e-50	-3.3318329007586463e-36	9.436501964850737e-13	1.8282155035118963e-14	0.0032994885120243493	-1.536184055136582e-19	8.520831883725019e-13	1.1062467245611427e-16	9.402690170275944e-16	6.645541063743496e-21
1100000	0.0033502557426084664	9.158909021566487e-50	-3.6842306009822366e-36	9.436501964850737e-13	1.8282155035118963e-14	0.0032994885120243493	-1.5343816199080904e-19	8.520831883725019e-13	1.1062467245611427e-16	9.402690170275944e-16	6.645541063743496e-21
1200000	0.003350255742608466	9.158909021566485e-50	-4.036628293572233e-36	9.436501964850737e-13	1.8282155035118963e-14	0.003299488512024349	-1.5325791846795987e-19	8.520831883725019e-13	1.1062467245611427e-16	9.402690170275944e-16	6.645541063743496e-21
1300000	0.003350255742608466	9.158909021566485e-50	-4.389025979403579e-36	9.436501964850737e-13	1.8282155035118963e-14	0.003299488512024349	-1.530776749451107e-19	8.520831883725019e-13	1.1062467245611427e-16	9.402690170275944e-16	6.645541063743496e-21
1400000	0.0033502557426084664	9.158909021566485e-50	-4.741423659351218e-36	9.436501964850737e-13	1.8282155035118963e-14	0.003299488512024349	-1.5289743142226152e-19	8.520831883725019e-13	1.1062467245611427e-16	9.402690170275944e-16	6.645541063743496e-21
1500000	0.0033502557426084664	9.158909021566485e-50	-5.0938213342900945e-36	9.436501964850737e-13	1.8282155035118963e-14	0.003299488512024349	-1.5271718789941235e-19	8.520831883725019e-13	1.1062467245611427e-16	9.402690170275944e-16	6.645541063743496e-21
1600000	0.0033502557426084664	9.158909021566485e-50	-5.4462190050951536e-36	9.436501964850737e-13	1.8282155035118963e-14	0.003299488512024349	-1.5253694437656318e-19	8.520831883725019e-13	1.1062467245611427e-16	9.402690170275944e-16	6.645541063743496e-21
1700000	0.0033502557426084664	9.158909021566485e-50	-5.79861667264134e-36	9.436501964850737e-13	1.8282155035118963e-14	0.003299488512024349	-1.5235670085371399e-19	8.520831883725019e-13	1.1062467245611427e-16	9.402690170275944e-16	6.645541063743496e-21
1800000	0.003350255742608467	9.158909021566485e-50	-6.151014337803597e-36	9.436501964850737e-13	1.8282155035118963e-14	0.003299488512024349	-1.5217645733086482e-19	8.520831883725019e-13	1.1062467245611426e-16	9.402690170275944e-16	6.645541063743496e-21
1900000	0.003350255742608467	9.158909021566485e-50	-6.50341200145687e-36	9.436501964850737e-13	1.8282155035118963e-14	0.003299488512024349	-1.5199621380801565e-19	8.520831883725019e-13	1.1062467245611426e-16	9.402690170275944e-16	6.645541063743496e-21
2000000	0.003350255742608467	9.158909021566485e-50	-6.855809664476102e-36	9.43650196485074e-13	1.8282155035118963e-14	0.003299488512024349	-1.5181597028516647e-19	8.520831883725018e-13	1.1062467245611426e-16	9.402690170275944e-16	6.645541063743496e-21
2100000	0.0033502557426084672	9.158909021566485e-50	-7.20820732773624e-36	9.43650196485074e-13	1.8282155035118963e-14	0.003299488512024349	-1.516357267623173e-19	8.520831883725018e-13	1.1062467245611426e-16	9.402690170275944e-16	6.645541063743496e-21
2200000	0.0033502557426084672	9.158909021566483e-50	-7.560604992112225e-36	9.43650196485074e-13	1.8282155035118963e-14	0.003299488512024349	-1.5145548323946813e-19	8.520831883725018e-13	1.1062467245611426e-16	9.402690170275944e-16	6.645541063743497e-21
2300000	0.0033502557426084672	9.158909021566483e-50	-7.913002658479004e-36	9.43650196485074e-13	1.8282155035118963e-14	0.003299488512024349	-1.5127523971661896e-19	8.520831883725018e-13	1.1062467245611425e-16	9.402690170275944e-16	6.645541063743497e-21
2400000	0.0033502557426084677	9.158909021566483e-50	-8.265400327711518e-36	9.43650196485074e-13	1.8282155035118963e-14	0.003299488512024349	-1.510949961937698e-19	8.520831883725018e-13	1.1062467245611425e-16	9.402690170275944e-16	6.645541063743497e-21
2500000	0.0033502557426084677	9.158909021566483e-50	-8.617798000684716e-36	9.43650196485074e-13	1.8282155035118963e-14	0.003299488512024349	-1.5091475267092062e-19	8.520831883725018e-13	1.1062467245611425e-16	9.402690170275944e-16	6.645541063743497e-21
2600000	0.0033502557426084677	9.158909021566483e-50	-8.970195678273538e-36	9.43650196485074e-13	1.8282155035118963e-14	0.003299488512024349	-1.5073450914807145e-19	8.520831883725018e-13	1.1062467245611425e-16	9.402690170275944e-16	6.645541063743497e-21
2700000	0.0033502557426084677	9.158909021566483e-50	-9.322593361306e-36	9.43650196485074e-13	1.8282155035118963e-14	0.003299488512024349	-1.5055426562522228e-19	8.520831883725018e-13	1.1062467245611425e-16	9.402690170275944e-16	6.645541063743497e-21
2800000	0.0033502557426084677	9.158909021566483e-50	-9.67499103996277e-36	9.43650196485074e-13	1.8282155035118963e-14	0.003299488512024349	-1.503740221023731e-19	8.520831883725018e-13	1.1062467245611425e-16	9.402690170275944e-16	6.645541063743497e-21
2900000	0.0033502557426084677	9.158909021566483e-50	-1.0027388706948377e-35	9.43650196485074e-13	1.8282155035118963e-14	0.003299488512024349	-1.5019377857952394e-19	8.520831883725018e-13	1.1062467245611425e-16	9.402690170275944e-16	6.645541063743497e-21
3000000	0.0033502557426084677	9.158909021566483e-50	-1.0379786363137765e-35	9.43650196485074e-13	1.8282155035118963e-14	0.003299488512024349	-1.5001353505667477e-19	8.520831883725018e-13	1.1062467245611425e-16	9.402690170275944e-16	6.645541063743497e-21
3100000	0.0033502557426084677	9.158909021566483e-50	-1.0732184009405879e-35	9.43650196485074e-13	1.8282155035118963e-14	0.003299488512024349	-1.498332915338256e-19	8.520831883725018e-13	1.1062467245611425e-16	9.402690170275944e-16	6.645541063743497e-21
3200000	0.0033502557426084677	9.158909021566483e-50	-1.1084581646627662e-35	9.43650196485074e-13	1.8282155035118963e-14	0.003299488512024349	-1.4965304801097642e-19	8.520831883725018e-13	1.1062467245611425e-16	9.402690170275944e-16	6.645541063743497e-21
3300000	0.0033502557426084677	9.158909021566483e-50	-1.1436979275678061e-35	9.43650196485074e-13	1.8282155035118963e-14	0.003299488512024349	-1.4947280448812725e-19	8.520831883725018e-13	1.1062467245611425e-16	9.402690170275944e-16	6.645541063743497e-21
3400000	0.0033502557426084677	9.158909021566483e-50	-1.1789376897432016e-35	9.43650196485074e-13	1.8282155035118963e-14	0.003299488512024349	-1.4929256096527808e-19	8.520831883725018e-13	1.1062467245611425e-16	9.402690170275944e-16	6.645541063743497e-21
3500000	0.0033502557426084677	9.158909021566483e-50	-1.2141774512764475e-35	9.43650196485074e-13	1.8282155035118963e-14	0.003299488512024349	-1.4911231744242891e-19	8.520831883725018e-13	1.1062467245611425e-16	9.402690170275944e-16	6.645541063743497e-21
3600000	0.0033502557426084677	9.158909021566483e-50	-1.2494172122550378e-35	9.43650196485074e-13	1.8282155035118963e-14	0.003299488512024349	-1.4893207391957974e-19	8.520831883725018e-13	1.1062467245611425e-16	9.402690170275944e-16	6.645541063743497e-21
3700000	0.0033502557426084677	9.158909021566483e-50	-1.2846569727664673e-35	9.43650196485074e-13	1.8282155035118963e-14	0.003299488512024349	-1.4875183039673057e-19	8.520831883725018e-13	1.1062467245611425e-16	9.402690170275944e-16	6.645541063743497e-21
3800000	0.0033502557426084677	9.158909021566485e-50	-1.3198967328982306e-35	9.43650196485074e-13	1.8282155035118963e-14	0.003299488512024349	-1.485715868738814e-19	8.520831883725018e-13	1.1062467245611425e-16	9.402690170275944e-16	6.645541063743497e-21
3900000	0.0033502557426084677	9.158909021566485e-50	-1.3551364927378214e-35	9.43650196485074e-13	1.828215503511896e-14	0.003299488512024349	-1.4839134335103223e-19	8.520831883725018e-13	1.1062467245611425e-16	9.402690170275944e-16	6.645541063743497e-21
4000000	0.0033502557426084677	9.158909021566485e-50	-1.3903762523727346e-35	9.43650196485074e-13	1.828215503511896e-14	0.003299488512024349	-1.4821109982818306e-19	8.520831883725019e-13	1.1062467245611425e-16	9.402690170275944e-16	6.645541063743497e-21
4100000	0.0033502557426084677	9.158909021566485e-50	-1.4256160118904646e-35	9.43650196485074e-13	1.828215503511896e-14	0.003299488512024349	-1.4803085630533389e-19	8.520831883725019e-13	1.1062467245611425e-16	9.402690170275944e-16	6.6455410637434975e-21
4200000	0.0033502557426084677	9.158909021566485e-50	-1.460855771378506e-35	9.43650196485074e-13	1.828215503511896e-14	0.003299488512024349	-1.4785061278248472e-19	8.520831883725019e-13	1.1062467245611426e-16	9.402690170275944e-16	6.6455410637434975e-21
4300000	0.0033502557426084677	9.158909021566485e-50	-1.4960955309243526e-35	9.43650196485074e-13	1.828215503511896e-14	0.003299488512024349	-1.4767036925963555e-19	8.520831883725019e-13	1.1062467245611426e-16	9.402690170275944e-16	6.6455410637434975e-21
4400000	0.0033502557426084677	9.158909021566487e-50	-1.5313352906154997e-35	9.43650196485074e-13	1.828215503511896e-14	0.003299488512024349	-1.4749012573678638e-19	8.520831883725019e-13	1.1062467245611426e-16	9.402690170275944e-16	6.6455410637434975e-21
4500000	0.0033502557426084677	9.158909021566487e-50	-1.5665750505394408e-35	9.43650196485074e-13	1.828215503511896e-14	0.003299488512024349	-1.473098822139372e-19	8.520831883725019e-13	1.1062467245611426e-16	9.402690170275944e-16	6.6455410637434975e-21
4600000	0.0033502557426084677	9.158909021566487e-50	-1.6018148107836708e-35	9.43650196485074e-13	1.828215503511896e-14	0.003299488512024349	-1.4712963869108803e-19	8.520831883725019e-13	1.1062467245611426e-16	9.402690170275944e-16	6.6455410637434975e-21
4700000	0.0033502557426084677	9.158909021566487e-50	-1.6370545714356843e-35	9.43650196485074e-13	1.828215503511896e-14	0.003299488512024349	-1.4694939516823886e-19	8.520831883725019e-13	1.1062467245611426e-16	9.402690170275944e-16	6.6455410637434975e-21
4800000	0.0033502557426084677	9.158909021566487e-50	-1.6722943325829752e-35	9.43650196485074e-13	1.828215503511896e-14	0.003299488512024349	-1.467691516453897e-19	8.520831883725019e-13	1.1062467245611426e-16	9.402690170275944e-16	6.6455410637434975e-21
4900000	0.0033502557426084677	9.158909021566487e-50	-1.7075340942400698e-35	9.43650196485074e-13	1.828215503511896e-14	0.003299488512024349	-1.4658890812254052e-19	8.520831883725019e-13	1.1062467245611426e-16	9.402690170275944e-16	6.6455410637434975e-21
5000000	0.0033502557426084677	9.158909021566487e-50	-1.742773855938378e-35	9.43650196485074e-13	1.828215503511896e-14	0.003299488512024349	-1.4640866459969135e-19	8.520831883725019e-13	1.1062467245611426e-16	9.402690170275944e-16	6.6455410637434975e-21
5100000	0.0033502557426084677	9.158909021566487e-50	-1.778013617579035e-35	9.43650196485074e-13	1.828215503511896e-14	0.003299488512024349	-1.4622842107684218e-19	8.520831883725019e-13	1.1062467245611426e-16	9.402690170275944e-16	6.6455410637434975e-21
5200000	0.0033502557426084677	9.158909021566487e-50	-1.8132533791629247e-35	9.43650196485074e-13	1.828215503511896e-14	0.003299488512024349	-1.46048177553993e-19	8.520831883725019e-13	1.1062467245611426e-16	9.402690170275944e-16	6.6455410637434975e-21
5300000	0.0033502557426084677	9.158909021566487e-50	-1.8484931406909318e-35	9.43650196485074e-13	1.828215503511896e-14	0.003299488512024349	-1.4586793403114384e-19	8.520831883725019e-13	1.1062467245611426e-16	9.402690170275944e-16	6.6455410637434975e-21
5400000	0.0033502557426084677	9.158909021566487e-50	-1.8837329021639392e-35	9.43650196485074e-13	1.828215503511896e-14	0.003299488512024349	-1.4568769050829467e-19	8.520831883725019e-13	1.1062467245611426e-16	9.402690170275944e-16	6.6455410637434975e-21
5500000	0.0033502557426084677	9.158909021566487e-50	-1.9189726635828316e-35	9.43650196485074e-13	1.828215503511896e-14	0.003299488512024349	-1.455074469854455e-19	8.520831883725019e-13	1.1062467245611426e-16	9.402690170275944e-16	6.6455410637434975e-21
5600000	0.0033502557426084677	9.158909021566487e-50	-1.9542124249484928e-35	9.43650196485074e-13	1.828215503511896e-14	0.003299488512024349	-1.4532720346259633e-19	8.520831883725019e-13	1.1062467245611426e-16	9.402690170275944e-16	6.6455410637434975e-21
5700000	0.0033502557426084677	9.158909021566489e-50	-1.9894521862618073e-35	9.43650196485074e-13	1.828215503511896e-14	0.003299488512024349	-1.4514695993974715e-19	8.520831883725019e-13	1.1062467245611426e-16	9.402690170275944e-16	6.645541063743498e-21
5800000	0.0033502557426084677	9.158909021566489e-50	-2.0246919475236588e-35	9.43650196485074e-13	1.828215503511896e-14	0.003299488512024349	-1.4496671641689798e-19	8.520831883725019e-13	1.1062467245611426e-16	9.402690170275944e-16	6.645541063743498e-21
5900000	0.0033502557426084677	9.158909021566489e-50	-2.0599317087349314e-35	9.43650196485074e-13	1.828215503511896e-14	0.003299488512024349	-1.447864728940488e-19	8.520831883725019e-13	1.1062467245611426e-16	9.402690170275944e-16	6.645541063743498e-21
6000000	0.0033502557426084677	9.158909021566489e-50	-2.09517146989651e-35	9.43650196485074e-13	1.828215503511896e-14	0.003299488512024349	-1.4460622937119962e-19	8.520831883725019e-13	1.1062467245611426e-16	9.402690170275944e-16	6.645541063743498e-21
6100000	0.0033502557426084677	9.158909021566489e-50	-2.1304112310092772e-35	9.43650196485074e-13	1.828215503511896e-14	0.003299488512024349	-1.4442598584835045e-19	8.520831883725019e-13	1.1062467245611427e-16	9.402690170275944e-16	6.645541063743498e-21
6200000	0.0033502557426084677	9.158909021566489e-50	-2.1656509920741182e-35	9.43650196485074e-13	1.828215503511896e-14	0.003299488512024349	-1.4424574232550128e-19	8.520831883725019e-13	1.1062467245611427e-16	9.402690170275944e-16	6.645541063743498e-21
6300000	0.0033502557426084677	9.158909021566489e-50	-2.2008907530919169e-35	9.43650196485074e-13	1.828215503511896e-14	0.003299488512024349	-1.440654988026521e-19	8.520831883725019e-13	1.1062467245611427e-16	9.402690170275944e-16	6.645541063743498e-21
6400000	0.0033502557426084677	9.158909021566489e-50	-2.2361305140635564e-35	9.43650196485074e-13	1.828215503511896e-14	0.003299488512024349	-1.4388525527980293e-19	8.520831883725019e-13	1.1062467245611427e-16	9.402690170275944e-16	6.645541063743498e-21
6500000	0.0033502557426084677	9.158909021566489e-50	-2.271370274989922e-35	9.43650196485074e-13	1.828215503511896e-14	0.003299488512024349	-1.4370501175695376e-19	8.520831883725019e-13	1.1062467245611427e-16	9.402690170275944e-16	6.645541063743498e-21
6600000	0.0033502557426084677	9.158909021566489e-50	-2.3066100358718976e-35	9.43650196485074e-13	1.828215503511896e-14	0.003299488512024349	-1.435247682341046e-19	8.52083188372502e-13	1.1062467245611427e-16	9.402690170275944e-16	6.645541063743498e-21
6700000	0.0033502557426084677	9.158909021566489e-50	-2.3418497967103666e-35	9.43650196485074e-13	1.828215503511896e-14	0.003299488512024349	-1.4334452471125542e-19	8.52083188372502e-13	1.1062467245611427e-16	9.402690170275944e-16	6.645541063743498e-21
6800000	0.0033502557426084677	9.158909021566489e-50	-2.377089557506214e-35	9.43650196485074e-13	1.828215503511896e-14	0.003299488512024349	-1.4316428118840625e-19	8.52083188372502e-13	1.1062467245611427e-16	9.402690170275944e-16	6.645541063743498e-21
6900000	0.0033502557426084677	9.158909021566489e-50	-2.412329318260323e-35	9.43650196485074e-13	1.828215503511896e-14	0.003299488512024349	-1.4298403766555708e-19	8.52083188372502e-13	1.1062467245611427e-16	9.402690170275944e-16	6.645541063743498e-21
7000000	0.0033502557426084677	9.158909021566489e-50	-2.447569078973578e-35	9.43650196485074e-13	1.828215503511896e-14	0.003299488512024349	-1.428037941427079e-19	8.52083188372502e-13	1.1062467245611427e-16	9.402690170275944e-16	6.645541063743498e-21
7100000	0.0033502557426084677	9.158909021566489e-50	-2.4828088396468637e-35	9.43650196485074e-13	1.828215503511896e-14	0.003299488512024349	-1.4262355061985874e-19	8.52083188372502e-13	1.1062467245611427e-16	9.402690170275944e-16	6.645541063743498e-21
7200000	0.0033502557426084677	9.158909021566489e-50	-2.518048600281063e-35	9.43650196485074e-13	1.828215503511896e-14	0.003299488512024349	-1.4244330709700957e-19	8.52083188372502e-13	1.1062467245611427e-16	9.402690170275944e-16	6.645541063743498e-21
7300000	0.0033502557426084677	9.158909021566489e-50	-2.5532883608770603e-35	9.43650196485074e-13	1.828215503511896e-14	0.003299488512024349	-1.422630635741604e-19	8.52083188372502e-13	1.1062467245611427e-16	9.402690170275944e-16	6.645541063743498e-21
7400000	0.0033502557426084677	9.158909021566489e-50	-2.588528121435741e-35	9.43650196485074e-13	1.828215503511896e-14	0.003299488512024349	-1.4208282005131123e-19	8.52083188372502e-13	1.1062467245611427e-16	9.402690170275944e-16	6.645541063743498e-21
7500000	0.0033502557426084677	9.158909021566489e-50	-2.623767881957987e-35	9.43650196485074e-13	1.828215503511896e-14	0.003299488512024349	-1.4190257652846206e-19	8.52083188372502e-13	1.1062467245611427e-16	9.402690170275944e-16	6.645541063743498e-21
7600000	0.0033502557426084677	9.158909021566489e-50	-2.659007642444684e-35	9.43650196485074e-13	1.828215503511896e-14	0.003299488512024349	-1.4172233300561289e-19	8.52083188372502e-13	1.1062467245611427e-16	9.402690170275944e-16	6.645541063743498e-21
7700000	0.0033502557426084677	9.158909021566489e-50	-2.694247402896716e-35	9.43650196485074e-13	1.828215503511896e-14	0.003299488512024349	-1.4154208948276371e-19	8.52083188372502e-13	1.1062467245611427e-16	9.402690170275944e-16	6.645541063743498e-21
7800000	0.0033502557426084677	9.158909021566489e-50	-2.729487163314966e-35	9.43650196485074e-13	1.828215503511896e-14	0.003299488512024349	-1.4136184595991454e-19	8.52083188372502e-13	1.1062467245611427e-16	9.402690170275944e-16	6.645541063743498e-21
7900000	0.0033502557426084677	9.158909021566489e-50	-2.76472692370032e-35	9.43650196485074e-13	1.828215503511896e-14	0.003299488512024349	-1.4118160243706537e-19	8.52083188372502e-13	1.1062467245611427e-16	9.402690170275944e-16	6.645541063743498e-21
8000000	0.0033502557426084677	9.158909021566489e-50	-2.7999666840536595e-35	9.43650196485074e-13	1.828215503511896e-14	0.003299488512024349	-1.410013589142162e-19	8.52083188372502e-13	1.1062467245611427e-16	9.402690170275944e-16	6.645541063743498e-21
8100000	0.0033502557426084677	9.158909021566489e-50	-2.8352064443758696e-35	9.43650196485074e-13	1.828215503511896e-14	0.003299488512024349	-1.4082111539136703e-19	8.52083188372502e-13	1.1062467245611427e-16	9.402690170275944e-16	6.645541063743498e-21
8200000	0.0033502557426084677	9.158909021566489e-50	-2.8704462046678357e-35	9.43650196485074e-13	1.828215503511896e-14	0.0032994885120243493	-1.4064087186851786e-19	8.52083188372502e-13	1.1062467245611427e-16	9.402690170275944e-16	6.645541063743498e-21
8300000	0.0033502557426084677	9.158909021566489e-50	-2.9056859649304405e-35	9.43650196485074e-13	1.828215503511896e-14	0.0032994885120243493	-1.404606283456687e-19	8.52083188372502e-13	1.1062467245611427e-16	9.402690170275944e-16	6.645541063743498e-21
8400000	0.0033502557426084677	9.158909021566489e-50	-2.940925725164569e-35	9.43650196485074e-13	1.828215503511896e-14	0.0032994885120243493	-1.4028038482281952e-19	8.52083188372502e-13	1.1062467245611427e-16	9.402690170275944e-16	6.645541063743498e-21
8500000	0.0033502557426084677	9.158909021566489e-50	-2.9761654853711034e-35	9.43650196485074e-13	1.828215503511896e-14	0.0032994885120243493	-1.4010014129997035e-19	8.520831883725019e-13	1.1062467245611427e-16	9.402690170275944e-16	6.645541063743498e-21
8600000	0.0033502557426084677	9.158909021566489e-50	-3.01140524555093e-35	9.43650196485074e-13	1.828215503511896e-14	0.0032994885120243493	-1.3991989777712118e-19	8.520831883725019e-13	1.1062467245611427e-16	9.402690170275944e-16	6.645541063743498e-21
8700000	0.0033502557426084677	9.158909021566489e-50	-3.0466450057049317e-35	9.43650196485074e-13	1.828215503511896e-14	0.0032994885120243493	-1.39739654254272e-19	8.520831883725019e-13	1.1062467245611427e-16	9.402690170275944e-16	6.645541063743498e-21
8800000	0.0033502557426084677	9.158909021566489e-50	-3.081884765833993e-35	9.43650196485074e-13	1.828215503511896e-14	0.0032994885120243493	-1.3955941073142284e-19	8.520831883725019e-13	1.1062467245611427e-16	9.402690170275944e-16	6.645541063743498e-21
8900000	0.0033502557426084677	9.158909021566489e-50	-3.1171245259389975e-35	9.43650196485074e-13	1.828215503511896e-14	0.0032994885120243493	-1.3937916720857366e-19	8.520831883725019e-13	1.1062467245611427e-16	9.402690170275944e-16	6.645541063743498e-21
9000000	0.0033502557426084677	9.158909021566489e-50	-3.15236428602083e-35	9.43650196485074e-13	1.828215503511896e-14	0.0032994885120243493	-1.391989236857245e-19	8.520831883725019e-13	1.1062467245611427e-16	9.402690170275944e-16	6.645541063743498e-21
9100000	0.0033502557426084677	9.158909021566489e-50	-3.187604046080374e-35	9.43650196485074e-13	1.828215503511896e-14	0.0032994885120243493	-1.3901868016287532e-19	8.520831883725019e-13	1.1062467245611427e-16	9.402690170275944e-16	6.645541063743498e-21
9200000	0.0033502557426084677	9.158909021566489e-50	-3.222843806118514e-35	9.43650196485074e-13	1.828215503511896e-14	0.0032994885120243493	-1.3883843664002615e-19	8.520831883725019e-13	1.1062467245611427e-16	9.402690170275944e-16	6.645541063743498e-21
9300000	0.0033502557426084677	9.158909021566489e-50	-3.258083566136133e-35	9.43650196485074e-13	1.828215503511896e-14	0.0032994885120243493	-1.3865819311717698e-19	8.520831883725019e-13	1.1062467245611427e-16	9.402690170275944e-16	6.645541063743498e-21
9400000	0.0033502557426084677	9.158909021566489e-50	-3.293323326134116e-35	9.43650196485074e-13	1.828215503511896e-14	0.0032994885120243493	-1.384779495943278e-19	8.520831883725019e-13	1.1062467245611427e-16	9.402690170275944e-16	6.645541063743498e-21
9500000	0.0033502557426084677	9.158909021566489e-50	-3.328563086113348e-35	9.43650196485074e-13	1.828215503511896e-14	0.0032994885120243493	-1.3829770607147864e-19	8.520831883725019e-13	1.1062467245611427e-16	9.402690170275944e-16	6.645541063743498e-21
9600000	0.0033502557426084677	9.158909021566489e-50	-3.3638028460747105e-35	9.43650196485074e-13	1.828215503511896e-14	0.0032994885120243493	-1.3811746254862945e-19	8.520831883725019e-13	1.1062467245611427e-16	9.402690170275944e-16	6.645541063743498e-21
9700000	0.0033502557426084677	9.158909021566489e-50	-3.3990426060190905e-35	9.43650196485074e-13	1.828215503511896e-14	0.0032994885120243493	-1.3793721902578027e-19	8.520831883725019e-13	1.1062467245611427e-16	9.402690170275944e-16	6.645541063743498e-21
9800000	0.0033502557426084677	9.158909021566489e-50	-3.43428236594737e-35	9.43650196485074e-13	1.828215503511896e-14	0.0032994885120243493	-1.377569755029311e-19	8.520831883725019e-13	1.1062467245611427e-16	9.402690170275944e-16	6.645541063743498e-21
9900000	0.0033502557426084677	9.158909021566489e-50	-3.469522125860434e-35	9.43650196485074e-13	1.828215503511896e-14	0.0032994885120243493	-1.3757673198008193e-19	8.520831883725019e-13	1.1062467245611427e-16	9.402690170275944e-16	6.645541063743498e-21
10000000	0.0033502557426084677	9.158909021566489e-50	-3.5047618857591666e-35	9.43650196485074e-13	1.828215503511896e-14	0.0032994885120243493	-1.3739648845723276e-19	8.520831883725019e-13	1.1062467245611427e-16	9.402690170275944e-16	6.645541063743498e-21
10100000	0.0033502557426084677	9.158909021566489e-50	-3.540001645644451e-35	9.43650196485074e-13	1.828215503511896e-14	0.0032994885120243493	-1.372162449343836e-19	8.520831883725019e-13	1.1062467245611427e-16	9.402690170275944e-16	6.645541063743498e-21
10200000	0.0033502557426084677	9.158909021566489e-50	-3.5752414055171723e-35	9.43650196485074e-13	1.828215503511896e-14	0.0032994885120243493	-1.3703600141153442e-19	8.520831883725019e-13	1.1062467245611427e-16	9.402690170275944e-16	6.645541063743498e-21
10300000	0.0033502557426084677	9.158909021566489e-50	-3.6104811653782144e-35	9.43650196485074e-13	1.828215503511896e-14	0.0032994885120243493	-1.3685575788868525e-19	8.520831883725019e-13	1.1062467245611427e-16	9.402690170275944e-16	6.645541063743498e-21
10400000	0.0033502557426084677	9.158909021566489e-50	-3.645720925228461e-35	9.43650196485074e-13	1.828215503511896e-14	0.0032994885120243493	-1.3667551436583608e-19	8.520831883725019e-13	1.1062467245611427e-16	9.402690170275944e-16	6.645541063743498e-21
10500000	0.0033502557426084677	9.158909021566489e-50	-3.680960685068796e-35	9.43650196485074e-13	1.828215503511896e-14	0.0032994885120243493	-1.364952708429869e-19	8.520831883725019e-13	1.1062467245611427e-16	9.402690170275944e-16	6.645541063743498e-21
10600000	0.0033502557426084677	9.158909021566489e-50	-3.7162004449001036e-35	9.43650196485074e-13	1.828215503511896e-14	0.0032994885120243493	-1.3631502732013774e-19	8.520831883725019e-13	1.1062467245611427e-16	9.402690170275944e-16	6.645541063743498e-21
10700000	0.0033502557426084677	9.158909021566489e-50	-3.7514402047232684e-35	9.43650196485074e-13	1.828215503511896e-14	0.0032994885120243493	-1.3613478379728857e-19	8.520831883725019e-13	1.1062467245611426e-16	9.402690170275944e-16	6.645541063743498e-21
10800000	0.0033502557426084677	9.158909021566489e-50	-3.7866799645391745e-35	9.43650196485074e-13	1.828215503511896e-14	0.0032994885120243493	-1.359545402744394e-19	8.520831883725019e-13	1.1062467245611426e-16	9.402690170275944e-16	6.645541063743498e-21
10900000	0.0033502557426084677	9.158909021566489e-50	-3.8219197243487055e-35	9.43650196485074e-13	1.828215503511896e-14	0.0032994885120243493	-1.3577429675159022e-19	8.520831883725019e-13	1.1062467245611426e-16	9.402690170275944e-16	6.645541063743498e-21
11000000	0.0033502557426084677	9.158909021566489e-50	-3.857159484152745e-35	9.43650196485074e-13	1.828215503511896e-14	0.0032994885120243493	-1.3559405322874105e-19	8.520831883725019e-13	1.1062467245611426e-16	9.402690170275944e-16	6.645541063743498e-21
11100000	0.0033502557426084677	9.158909021566489e-50	-3.892399243952178e-35	9.43650196485074e-13	1.828215503511896e-14	0.0032994885120243493	-1.3541380970589188e-19	8.520831883725019e-13	1.1062467245611426e-16	9.402690170275944e-16	6.645541063743498e-21
11200000	0.0033502557426084677	9.158909021566489e-50	-3.927639003747889e-35	9.43650196485074e-13	1.828215503511896e-14	0.0032994885120243493	-1.3523356618304271e-19	8.520831883725019e-13	1.1062467245611426e-16	9.402690170275944e-16	6.645541063743498e-21
11300000	0.0033502557426084677	9.158909021566489e-50	-3.962878763540761e-35	9.43650196485074e-13	1.828215503511896e-14	0.0032994885120243493	-1.3505332266019354e-19	8.520831883725019e-13	1.1062467245611426e-16	9.402690170275944e-16	6.645541063743498e-21
11400000	0.0033502557426084677	9.158909021566489e-50	-3.998118523331678e-35	9.43650196485074e-13	1.828215503511896e-14	0.0032994885120243493	-1.3487307913734437e-19	8.520831883725019e-13	1.1062467245611426e-16	9.402690170275944e-16	6.645541063743498e-21
11500000	0.0033502557426084677	9.158909021566489e-50	-4.033358283121524e-35	9.43650196485074e-13	1.828215503511896e-14	0.0032994885120243493	-1.346928356144952e-19	8.520831883725019e-13	1.1062467245611426e-16	9.402690170275944e-16	6.645541063743498e-21
11600000	0.0033502557426084677	9.158909021566489e-50	-4.0685980429111843e-35	9.43650196485074e-13	1.828215503511896e-14	0.0032994885120243493	-1.3451259209164603e-19	8.520831883725019e-13	1.1062467245611426e-16	9.402690170275944e-16	6.645541063743498e-21
11700000	0.0033502557426084677	9.158909021566489e-50	-4.1038378027015426e-35	9.43650196485074e-13	1.828215503511896e-14	0.0032994885120243493	-1.3433234856879686e-19	8.520831883725019e-13	1.1062467245611426e-16	9.402690170275944e-16	6.645541063743498e-21
11800000	0.0033502557426084677	9.158909021566489e-50	-4.139077562493482e-35	9.43650196485074e-13	1.828215503511896e-14	0.0032994885120243493	-1.3415210504594769e-19	8.520831883725019e-13	1.1062467245611426e-16	9.402690170275944e-16	6.645541063743498e-21
11900000	0.0033502557426084677	9.158909021566489e-50	-4.1743173222878873e-35	9.43650196485074e-13	1.828215503511896e-14	0.0032994885120243493	-1.3397186152309852e-19	8.520831883725019e-13	1.1062467245611426e-16	9.402690170275944e-16	6.645541063743498e-21
12000000	0.0033502557426084677	9.158909021566489e-50	-4.2095570820856427e-35	9.43650196485074e-13	1.828215503511896e-14	0.0032994885120243493	-1.3379161800024935e-19	8.520831883725019e-13	1.1062467245611426e-16	9.402690170275944e-16	6.645541063743498e-21
12100000	0.0033502557426084677	9.158909021566489e-50	-4.244796841887632e-35	9.43650196485074e-13	1.828215503511896e-14	0.0032994885120243493	-1.3361137447740017e-19	8.520831883725019e-13	1.1062467245611426e-16	9.402690170275944e-16	6.645541063743498e-21
12200000	0.0033502557426084677	9.158909021566489e-50	-4.280036601694739e-35	9.43650196485074e-13	1.828215503511896e-14	0.0032994885120243493	-1.33431130954551e-19	8.520831883725019e-13	1.1062467245611426e-16	9.402690170275944e-16	6.645541063743498e-21
12300000	0.0033502557426084677	9.158909021566489e-50	-4.315276361507849e-35	9.43650196485074e-13	1.828215503511896e-14	0.0032994885120243493	-1.3325088743170183e-19	8.520831883725019e-13	1.1062467245611426e-16	9.402690170275944e-16	6.645541063743498e-21
12400000	0.0033502557426084677	9.158909021566489e-50	-4.350516121327844e-35	9.43650196485074e-13	1.828215503511896e-14	0.0032994885120243493	-1.3307064390885266e-19	8.520831883725019e-13	1.1062467245611426e-16	9.402690170275944e-16	6.645541063743498e-21
12500000	0.0033502557426084677	9.158909021566489e-50	-4.38575588115561e-35	9.43650196485074e-13	1.828215503511896e-14	0.0032994885120243493	-1.328904003860035e-19	8.520831883725019e-13	1.1062467245611426e-16	9.402690170275944e-16	6.645541063743498e-21
12600000	0.0033502557426084677	9.158909021566489e-50	-4.42099564099203e-35	9.43650196485074e-13	1.828215503511896e-14	0.0032994885120243493	-1.3271015686315432e-19	8.520831883725018e-13	1.1062467245611426e-16	9.402690170275944e-16	6.645541063743498e-21
12700000	0.0033502557426084677	9.158909021566489e-50	-4.456235400837989e-35	9.43650196485074e-13	1.828215503511896e-14	0.0032994885120243493	-1.3252991334030515e-19	8.520831883725018e-13	1.1062467245611426e-16	9.402690170275944e-16	6.645541063743498e-21
12800000	0.0033502557426084677	9.158909021566489e-50	-4.4914751606943697e-35	9.43650196485074e-13	1.828215503511896e-14	0.0032994885120243493	-1.3234966981745598e-19	8.520831883725018e-13	1.1062467245611426e-16	9.402690170275944e-16	6.645541063743498e-21
12900000	0.0033502557426084677	9.158909021566489e-50	-4.5267149205620574e-35	9.43650196485074e-13	1.828215503511896e-14	0.0032994885120243493	-1.3216942629460678e-19	8.520831883725018e-13	1.1062467245611426e-16	9.402690170275944e-16	6.645541063743498e-21
13000000	0.0033502557426084677	9.158909021566489e-50	-4.5619546804419356e-35	9.43650196485074e-13	1.828215503511896e-14	0.0032994885120243493	-1.3198918277175761e-19	8.520831883725018e-13	1.1062467245611426e-16	9.402690170275944e-16	6.645541063743498e-21
13100000	0.0033502557426084677	9.158909021566489e-50	-4.5971944403348884e-35	9.43650196485074e-13	1.828215503511896e-14	0.0032994885120243493	-1.3180893924890844e-19	8.520831883725018e-13	1.1062467245611426e-16	9.402690170275944e-16	6.645541063743498e-21
13200000	0.0033502557426084677	9.158909021566489e-50	-4.6324342002418e-35	9.43650196485074e-13	1.828215503511896e-14	0.0032994885120243493	-1.3162869572605927e-19	8.520831883725018e-13	1.1062467245611426e-16	9.402690170275944e-16	6.645541063743498e-21
13300000	0.0033502557426084677	9.158909021566489e-50	-4.6676739601635545e-35	9.43650196485074e-13	1.828215503511896e-14	0.0032994885120243493	-1.314484522032101e-19	8.520831883725018e-13	1.1062467245611426e-16	9.402690170275944e-16	6.645541063743498e-21
13400000	0.0033502557426084677	9.158909021566489e-50	-4.7029137201010367e-35	9.43650196485074e-13	1.828215503511896e-14	0.0032994885120243493	-1.3126820868036093e-19	8.520831883725018e-13	1.1062467245611426e-16	9.402690170275944e-16	6.645541063743498e-21
13500000	0.0033502557426084677	9.158909021566489e-50	-4.738153480055129e-35	9.43650196485074e-13	1.828215503511896e-14	0.0032994885120243493	-1.3108796515751176e-19	8.520831883725018e-13	1.1062467245611426e-16	9.402690170275944e-16	6.645541063743498e-21
13600000	0.0033502557426084677	9.158909021566489e-50	-4.7733932400267167e-35	9.43650196485074e-13	1.828215503511896e-14	0.0032994885120243493	-1.309077216346626e-19	8.520831883725018e-13	1.1062467245611426e-16	9.402690170275944e-16	6.645541063743498e-21
13700000	0.0033502557426084677	9.158909021566489e-50	-4.8086330000166834e-35	9.43650196485074e-13	1.828215503511896e-14	0.0032994885120243493	-1.3072747811181342e-19	8.520831883725018e-13	1.1062467245611426e-16	9.402690170275944e-16	6.645541063743498e-21
13800000	0.0033502557426084677	9.158909021566489e-50	-4.843872760025914e-35	9.43650196485074e-13	1.828215503511896e-14	0.0032994885120243493	-1.3054723458896425e-19	8.520831883725018e-13	1.1062467245611426e-16	9.402690170275944e-16	6.645541063743498e-21
13900000	0.0033502557426084677	9.158909021566489e-50	-4.879112520055291e-35	9.43650196485074e-13	1.828215503511896e-14	0.0032994885120243493	-1.3036699106611508e-19	8.520831883725018e-13	1.1062467245611426e-16	9.402690170275944e-16	6.645541063743498e-21
14000000	0.0033502557426084677	9.158909021566489e-50	-4.9143522801057e-35	9.43650196485074e-13	1.828215503511896e-14	0.0032994885120243493	-1.301867475432659e-19	8.520831883725018e-13	1.1062467245611426e-16	9.402690170275944e-16	6.645541063743498e-21
14100000	0.0033502557426084677	9.158909021566489e-50	-4.949592040178024e-35	9.43650196485074e-13	1.828215503511896e-14	0.0032994885120243493	-1.3000650402041673e-19	8.520831883725018e-13	1.1062467245611426e-16	9.402690170275944e-16	6.645541063743498e-21
14200000	0.0033502557426084677	9.158909021566489e-50	-4.984831800273148e-35	9.43650196485074e-13	1.828215503511896e-14	0.0032994885120243493	-1.2982626049756756e-19	8.520831883725018e-13	1.1062467245611426e-16	9.402690170275944e-16	6.645541063743498e-21
14300000	0.0033502557426084677	9.158909021566489e-50	-5.020071560391956e-35	9.43650196485074e-13	1.828215503511896e-14	0.0032994885120243493	-1.296460169747184e-19	8.520831883725018e-13	1.1062467245611426e-16	9.402690170275944e-16	6.645541063743498e-21
14400000	0.0033502557426084677	9.158909021566489e-50	-5.05531132053533e-35	9.43650196485074e-13	1.828215503511896e-14	0.0032994885120243493	-1.2946577345186922e-19	8.520831883725018e-13	1.1062467245611426e-16	9.402690170275944e-16	6.645541063743498e-21
14500000	0.0033502557426084677	9.158909021566489e-50	-5.090551080704157e-35	9.43650196485074e-13	1.828215503511896e-14	0.0032994885120243493	-1.2928552992902005e-19	8.520831883725018e-13	1.1062467245611426e-16	9.402690170275944e-16	6.645541063743498e-21
14600000	0.0033502557426084677	9.158909021566489e-50	-5.125790840899321e-35	9.43650196485074e-13	1.828215503511896e-14	0.0032994885120243493	-1.2910528640617088e-19	8.520831883725018e-13	1.1062467245611426e-16	9.402690170275944e-16	6.645541063743498e-21
14700000	0.0033502557426084677	9.158909021566489e-50	-5.161030601121704e-35	9.43650196485074e-13	1.828215503511896e-14	0.0032994885120243493	-1.289250428833217e-19	8.520831883725018e-13	1.1062467245611426e-16	9.402690170275944e-16	6.645541063743498e-21
14800000	0.0033502557426084677	9.158909021566489e-50	-5.19627036137219e-35	9.43650196485074e-13	1.828215503511896e-14	0.0032994885120243493	-1.2874479936047254e-19	8.520831883725018e-13	1.1062467245611426e-16	9.402690170275944e-16	6.645541063743498e-21
14900000	0.0033502557426084677	9.158909021566489e-50	-5.231510121642482e-35	9.43650196485074e-13	1.828215503511896e-14	0.0032994885120243493	-1.2856455583762337e-19	8.520831883725018e-13	1.1062467245611426e-16	9.402690170275944e-16	6.645541063743498e-21
15000000	0.0033502557426084677	9.158909021566489e-50	-5.26674988186733e-35	9.43650196485074e-13	1.828215503511896e-14	0.0032994885120243493	-1.283843123147742e-19	8.520831883725018e-13	1.1062467245611426e-16	9.402690170275944e-16	6.645541063743498e-21
15100000	0.0033502557426084677	9.158909021566489e-50	-5.301989642034527e-35	9.43650196485074e-13	1.828215503511896e-14	0.0032994885120243493	-1.2820406879192503e-19	8.520831883725018e-13	1.1062467245611426e-16	9.402690170275944e-16	6.645541063743498e-21
15200000	0.0033502557426084677	9.158909021566489e-50	-5.337229402144956e-35	9.43650196485074e-13	1.828215503511896e-14	0.0032994885120243493	-1.2802382526907586e-19	8.520831883725018e-13	1.1062467245611426e-16	9.402690170275944e-16	6.645541063743498e-21
15300000	0.0033502557426084677	9.158909021566489e-50	-5.372469162199502e-35	9.43650196485074e-13	1.828215503511896e-14	0.0032994885120243493	-1.2784358174622669e-19	8.520831883725018e-13	1.1062467245611426e-16	9.402690170275944e-16	6.645541063743498e-21
15400000	0.0033502557426084677	9.158909021566489e-50	-5.407708922199048e-35	9.43650196485074e-13	1.828215503511896e-14	0.0032994885120243493	-1.2766333822337751e-19	8.520831883725018e-13	1.1062467245611426e-16	9.402690170275944e-16	6.645541063743498e-21
15500000	0.0033502557426084677	9.158909021566489e-50	-5.44294868214448e-35	9.43650196485074e-13	1.828215503511896e-14	0.0032994885120243493	-1.2748309470052834e-19	8.520831883725018e-13	1.1062467245611426e-16	9.402690170275944e-16	6.645541063743498e-21
15600000	0.0033502557426084677	9.158909021566489e-50	-5.478188442036681e-35	9.43650196485074e-13	1.828215503511896e-14	0.0032994885120243493	-1.2730285117767917e-19	8.520831883725018e-13	1.1062467245611426e-16	9.402690170275944e-16	6.645541063743498e-21
15700000	0.0033502557426084677	9.158909021566489e-50	-5.513428201876535e-35	9.43650196485074e-13	1.828215503511896e-14	0.0032994885120243493	-1.2712260765483e-19	8.520831883725018e-13	1.1062467245611426e-16	9.402690170275944e-16	6.645541063743498e-21
15800000	0.0033502557426084677	9.158909021566489e-50	-5.548667961664926e-35	9.43650196485074e-13	1.828215503511896e-14	0.0032994885120243493	-1.2694236413198083e-19	8.520831883725018e-13	1.1062467245611426e-16	9.402690170275944e-16	6.645541063743498e-21
15900000	0.0033502557426084677	9.158909021566489e-50	-5.583907721402737e-35	9.43650196485074e-13	1.828215503511896e-14	0.0032994885120243493	-1.2676212060913166e-19	8.520831883725018e-13	1.1062467245611426e-16	9.402690170275944e-16	6.645541063743498e-21
16000000	0.0033502557426084677	9.158909021566489e-50	-5.619147481090855e-35	9.43650196485074e-13	1.828215503511896e-14	0.0032994885120243493	-1.265818770862825e-19	8.520831883725018e-13	1.1062467245611426e-16	9.402690170275944e-16	6.645541063743498e-21
16100000	0.0033502557426084677	9.158909021566489e-50	-5.654387240730161e-35	9.43650196485074e-13	1.828215503511896e-14	0.0032994885120243493	-1.2640163356343332e-19	8.520831883725018e-13	1.1062467245611426e-16	9.402690170275944e-16	6.645541063743498e-21
16200000	0.0033502557426084677	9.158909021566489e-50	-5.689627000321542e-35	9.43650196485074e-13	1.828215503511896e-14	0.0032994885120243493	-1.2622139004058412e-19	8.520831883725018e-13	1.1062467245611426e-16	9.402690170275944e-16	6.645541063743498e-21
16300000	0.0033502557426084677	9.158909021566489e-50	-5.724866759865879e-35	9.43650196485074e-13	1.828215503511896e-14	0.0032994885120243493	-1.2604114651773495e-19	8.520831883725018e-13	1.1062467245611426e-16	9.402690170275944e-16	6.645541063743498e-21
16400000	0.0033502557426084677	9.158909021566489e-50	-5.760106519364058e-35	9.43650196485074e-13	1.828215503511896e-14	0.0032994885120243493	-1.2586090299488578e-19	8.520831883725018e-13	1.1062467245611426e-16	9.402690170275944e-16	6.645541063743498e-21
16500000	0.0033502557426084677	9.158909021566489e-50	-5.795346278816963e-35	9.43650196485074e-13	1.828215503511896e-14	0.0032994885120243493	-1.256806594720366e-19	8.520831883725018e-13	1.1062467245611426e-16	9.402690170275944e-16	6.645541063743498e-21
16600000	0.0033502557426084677	9.158909021566489e-50	-5.830586038225478e-35	9.43650196485074e-13	1.828215503511896e-14	0.0032994885120243493	-1.2550041594918744e-19	8.520831883725018e-13	1.1062467245611426e-16	9.402690170275944e-16	6.645541063743498e-21
16700000	0.0033502557426084677	9.158909021566489e-50	-5.865825797590486e-35	9.43650196485074e-13	1.828215503511896e-14	0.0032994885120243493	-1.2532017242633827e-19	8.520831883725018e-13	1.1062467245611426e-16	9.402690170275944e-16	6.645541063743498e-21
16800000	0.0033502557426084677	9.158909021566489e-50	-5.901065556912872e-35	9.43650196485074e-13	1.828215503511896e-14	0.0032994885120243493	-1.251399289034891e-19	8.520831883725018e-13	1.1062467245611426e-16	9.402690170275944e-16	6.645541063743498e-21
16900000	0.0033502557426084677	9.158909021566489e-50	-5.936305316193521e-35	9.43650196485074e-13	1.828215503511896e-14	0.0032994885120243493	-1.2495968538063993e-19	8.520831883725018e-13	1.1062467245611426e-16	9.402690170275944e-16	6.645541063743498e-21
17000000	0.0033502557426084677	9.158909021566489e-50	-5.971545075433316e-35	9.43650196485074e-13	1.828215503511896e-14	0.0032994885120243493	-1.2477944185779076e-19	8.520831883725018e-13	1.1062467245611426e-16	9.402690170275944e-16	6.645541063743498e-21
17100000	0.0033502557426084677	9.158909021566489e-50	-6.006784834633141e-35	9.43650196485074e-13	1.828215503511896e-14	0.0032994885120243493	-1.2459919833494159e-19	8.520831883725018e-13	1.1062467245611426e-16	9.402690170275944e-16	6.645541063743498e-21
17200000	0.0033502557426084677	9.158909021566489e-50	-6.042024593793879e-35	9.43650196485074e-13	1.828215503511896e-14	0.0032994885120243493	-1.2441895481209242e-19	8.520831883725018e-13	1.1062467245611426e-16	9.402690170275944e-16	6.645541063743498e-21
17300000	0.0033502557426084677	9.158909021566489e-50	-6.077264352916416e-35	9.43650196485074e-13	1.828215503511896e-14	0.0032994885120243493	-1.2423871128924324e-19	8.520831883725018e-13	1.1062467245611426e-16	9.402690170275944e-16	6.645541063743498e-21
17400000	0.0033502557426084677	9.158909021566489e-50	-6.112504112001636e-35	9.43650196485074e-13	1.828215503511896e-14	0.0032994885120243493	-1.2405846776639407e-19	8.520831883725018e-13	1.1062467245611426e-16	9.402690170275944e-16	6.645541063743498e-21
17500000	0.0033502557426084677	9.158909021566489e-50	-6.147743871050422e-35	9.43650196485074e-13	1.828215503511896e-14	0.0032994885120243493	-1.238782242435449e-19	8.520831883725018e-13	1.1062467245611426e-16	9.402690170275944e-16	6.645541063743498e-21
17600000	0.0033502557426084677	9.158909021566489e-50	-6.182983630063658e-35	9.43650196485074e-13	1.828215503511896e-14	0.0032994885120243493	-1.2369798072069573e-19	8.520831883725018e-13	1.1062467245611426e-16	9.402690170275944e-16	6.645541063743498e-21
17700000	0.0033502557426084677	9.158909021566489e-50	-6.218223389042229e-35	9.43650196485074e-13	1.828215503511896e-14	0.0032994885120243493	-1.2351773719784656e-19	8.520831883725018e-13	1.1062467245611426e-16	9.402690170275944e-16	6.645541063743498e-21
17800000	0.0033502557426084677	9.158909021566489e-50	-6.253463147987019e-35	9.43650196485074e-13	1.828215503511896e-14	0.0032994885120243493	-1.233374936749974e-19	8.520831883725018e-13	1.1062467245611426e-16	9.402690170275944e-16	6.645541063743498e-21
17900000	0.0033502557426084677	9.158909021566489e-50	-6.28870290689891e-35	9.43650196485074e-13	1.828215503511896e-14	0.0032994885120243493	-1.2315725015214822e-19	8.520831883725018e-13	1.1062467245611426e-16	9.402690170275944e-16	6.645541063743498e-21
18000000	0.0033502557426084677	9.158909021566489e-50	-6.32394266577879e-35	9.43650196485074e-13	1.828215503511896e-14	0.0032994885120243493	-1.2297700662929905e-19	8.520831883725018e-13	1.1062467245611426e-16	9.402690170275944e-16	6.645541063743498e-21
18100000	0.0033502557426084677	9.158909021566489e-50	-6.35918242462754e-35	9.43650196485074e-13	1.828215503511896e-14	0.0032994885120243493	-1.2279676310644988e-19	8.520831883725018e-13	1.1062467245611426e-16	9.402690170275944e-16	6.645541063743498e-21
18200000	0.0033502557426084677	9.158909021566489e-50	-6.394422183446045e-35	9.43650196485074e-13	1.828215503511896e-14	0.0032994885120243493	-1.226165195836007e-19	8.520831883725018e-13	1.1062467245611426e-16	9.402690170275944e-16	6.645541063743498e-21
18300000	0.0033502557426084677	9.158909021566489e-50	-6.429661942235189e-35	9.43650196485074e-13	1.828215503511896e-14	0.0032994885120243493	-1.2243627606075154e-19	8.520831883725018e-13	1.1062467245611426e-16	9.402690170275944e-16	6.645541063743498e-21
18400000	0.0033502557426084677	9.158909021566489e-50	-6.464901700995857e-35	9.43650196485074e-13	1.828215503511896e-14	0.0032994885120243493	-1.2225603253790237e-19	8.520831883725018e-13	1.1062467245611426e-16	9.402690170275944e-16	6.645541063743498e-21
18500000	0.0033502557426084677	9.158909021566489e-50	-6.500141459728932e-35	9.43650196485074e-13	1.828215503511896e-14	0.0032994885120243493	-1.220757890150532e-19	8.520831883725018e-13	1.1062467245611426e-16	9.402690170275944e-16	6.645541063743498e-21
18600000	0.0033502557426084677	9.158909021566489e-50	-6.535381218435297e-35	9.43650196485074e-13	1.828215503511896e-14	0.0032994885120243493	-1.2189554549220402e-19	8.520831883725018e-13	1.1062467245611426e-16	9.402690170275944e-16	6.645541063743498e-21
18700000	0.0033502557426084677	9.158909021566489e-50	-6.570620977115838e-35	9.43650196485074e-13	1.828215503511896e-14	0.0032994885120243493	-1.2171530196935485e-19	8.520831883725018e-13	1.1062467245611426e-16	9.402690170275944e-16	6.645541063743498e-21
18800000	0.0033502557426084677	9.158909021566487e-50	-6.605860735771438e-35	9.43650196485074e-13	1.828215503511896e-14	0.0032994885120243493	-1.2153505844650568e-19	8.520831883725018e-13	1.1062467245611426e-16	9.402690170275944e-16	6.645541063743498e-21
18900000	0.0033502557426084677	9.158909021566487e-50	-6.641100494402983e-35	9.43650196485074e-13	1.828215503511896e-14	0.0032994885120243493	-1.213548149236565e-19	8.520831883725018e-13	1.1062467245611426e-16	9.402690170275944e-16	6.645541063743498e-21
19000000	0.0033502557426084677	9.158909021566487e-50	-6.676340253011354e-35	9.43650196485074e-13	1.828215503511896e-14	0.0032994885120243493	-1.2117457140080734e-19	8.520831883725018e-13	1.1062467245611426e-16	9.402690170275944e-16	6.645541063743498e-21
19100000	0.0033502557426084677	9.158909021566487e-50	-6.711580011597438e-35	9.43650196485074e-13	1.828215503511896e-14	0.0032994885120243493	-1.2099432787795817e-19	8.520831883725018e-13	1.1062467245611426e-16	9.402690170275944e-16	6.645541063743498e-21
19200000	0.0033502557426084677	9.158909021566487e-50	-6.746819770162116e-35	9.43650196485074e-13	1.828215503511896e-14	0.0032994885120243493	-1.2081408435510898e-19	8.520831883725018e-13	1.1062467245611426e-16	9.402690170275944e-16	6.645541063743498e-21
19300000	0.0033502557426084677	9.158909021566487e-50	-6.782059528706274e-35	9.43650196485074e-13	1.828215503511896e-14	0.0032994885120243493	-1.206338408322598e-19	8.520831883725018e-13	1.1062467245611426e-16	9.402690170275944e-16	6.645541063743498e-21
19400000	0.0033502557426084677	9.158909021566487e-50	-6.817299287230797e-35	9.43650196485074e-13	1.828215503511896e-14	0.0032994885120243493	-1.2045359730941063e-19	8.520831883725018e-13	1.1062467245611426e-16	9.402690170275944e-16	6.645541063743498e-21
19500000	0.0033502557426084677	9.158909021566487e-50	-6.852539045736568e-35	9.43650196485074e-13	1.828215503511896e-14	0.0032994885120243493	-1.2027335378656146e-19	8.520831883725018e-13	1.1062467245611426e-16	9.402690170275944e-16	6.645541063743498e-21
19600000	0.0033502557426084677	9.158909021566487e-50	-6.887778804224471e-35	9.43650196485074e-13	1.828215503511896e-14	0.0032994885120243493	-1.200931102637123e-19	8.520831883725018e-13	1.1062467245611426e-16	9.402690170275944e-16	6.645541063743498e-21
19700000	0.0033502557426084677	9.158909021566487e-50	-6.92301856269539e-35	9.43650196485074e-13	1.828215503511896e-14	0.0032994885120243493	-1.1991286674086312e-19	8.520831883725018e-13	1.1062467245611426e-16	9.402690170275944e-16	6.645541063743498e-21
19800000	0.0033502557426084677	9.158909021566487e-50	-6.958258321150208e-35	9.43650196485074e-13	1.828215503511896e-14	0.0032994885120243493	-1.1973262321801395e-19	8.520831883725018e-13	1.1062467245611426e-16	9.402690170275944e-16	6.645541063743498e-21
19900000	0.0033502557426084677	9.158909021566487e-50	-6.993498079589811e-35	9.43650196485074e-13	1.828215503511896e-14	0.0032994885120243493	-1.1955237969516478e-19	8.520831883725018e-13	1.1062467245611426e-16	9.402690170275944e-16	6.645541063743498e-21
20000000	0.0033502557426084677	9.158909021566487e-50	-7.028737838015084e-35	9.43650196485074e-13	1.828215503511896e-14	0.0032994885120243493	-1.193721361723156e-19	8.520831883725018e-13	1.1062467245611426e-16	9.402690170275944e-16	6.645541063743498e-21
20100000	0.0033502557426084677	9.158909021566487e-50	-7.063977596426907e-35	9.43650196485074e-13	1.828215503511896e-14	0.0032994885120243493	-1.1919189264946644e-19	8.520831883725018e-13	1.1062467245611426e-16	9.402690170275944e-16	6.645541063743498e-21
20200000	0.0033502557426084677	9.158909021566487e-50	-7.099217354826168e-35	9.43650196485074e-13	1.828215503511896e-14	0.0032994885120243493	-1.1901164912661727e-19	8.520831883725018e-13	1.1062467245611426e-16	9.402690170275944e-16	6.645541063743498e-21
20300000	0.0033502557426084677	9.158909021566487e-50	-7.134457113213749e-35	9.43650196485074e-13	1.828215503511896e-14	0.0032994885120243493	-1.188314056037681e-19	8.520831883725018e-13	1.1062467245611426e-16	9.402690170275944e-16	6.645541063743498e-21
20400000	0.0033502557426084677	9.158909021566487e-50	-7.169696871590535e-35	9.43650196485074e-13	1.828215503511896e-14	0.0032994885120243493	-1.1865116208091893e-19	8.520831883725018e-13	1.1062467245611426e-16	9.402690170275944e-16	6.645541063743498e-21
20500000	0.0033502557426084677	9.158909021566487e-50	-7.204936629957409e-35	9.43650196485074e-13	1.828215503511896e-14	0.0032994885120243493	-1.1847091855806976e-19	8.520831883725018e-13	1.1062467245611426e-16	9.402690170275944e-16	6.645541063743498e-21
20600000	0.0033502557426084677	9.158909021566487e-50	-7.240176388315257e-35	9.43650196485074e-13	1.828215503511896e-14	0.0032994885120243493	-1.1829067503522058e-19	8.520831883725018e-13	1.1062467245611426e-16	9.402690170275944e-16	6.645541063743498e-21
20700000	0.0033502557426084677	9.158909021566487e-50	-7.275416146664961e-35	9.43650196485074e-13	1.828215503511896e-14	0.0032994885120243493	-1.1811043151237141e-19	8.520831883725018e-13	1.1062467245611426e-16	9.402690170275944e-16	6.645541063743498e-21
20800000	0.0033502557426084677	9.158909021566487e-50	-7.310655905007406e-35	9.43650196485074e-13	1.828215503511896e-14	0.0032994885120243493	-1.1793018798952224e-19	8.520831883725018e-13	1.1062467245611426e-16	9.402690170275944e-16	6.645541063743498e-21
20900000	0.0033502557426084677	9.158909021566487e-50	-7.345895663343477e-35	9.43650196485074e-13	1.828215503511896e-14	0.0032994885120243493	-1.1774994446667307e-19	8.520831883725018e-13	1.1062467245611426e-16	9.402690170275944e-16	6.645541063743498e-21
21000000	0.0033502557426084677	9.158909021566487e-50	-7.381135421674055e-35	9.43650196485074e-13	1.828215503511896e-14	0.0032994885120243493	-1.175697009438239e-19	8.520831883725018e-13	1.1062467245611426e-16	9.402690170275944e-16	6.645541063743498e-21
21100000	0.0033502557426084677	9.158909021566487e-50	-7.416375180000028e-35	9.43650196485074e-13	1.828215503511896e-14	0.0032994885120243493	-1.1738945742097473e-19	8.520831883725018e-13	1.1062467245611426e-16	9.402690170275944e-16	6.645541063743498e-21
21200000	0.0033502557426084677	9.158909021566487e-50	-7.451614938322278e-35	9.43650196485074e-13	1.828215503511896e-14	0.0032994885120243493	-1.1720921389812556e-19	8.520831883725019e-13	1.1062467245611426e-16	9.402690170275944e-16	6.645541063743498e-21
21300000	0.0033502557426084677	9.158909021566487e-50	-7.486854696641689e-35	9.43650196485074e-13	1.828215503511896e-14	0.0032994885120243493	-1.170289703752764e-19	8.520831883725019e-13	1.1062467245611426e-16	9.402690170275944e-16	6.645541063743498e-21
21400000	0.0033502557426084677	9.158909021566487e-50	-7.522094454959145e-35	9.43650196485074e-13	1.828215503511896e-14	0.0032994885120243493	-1.1684872685242722e-19	8.520831883725019e-13	1.1062467245611426e-16	9.402690170275944e-16	6.645541063743498e-21
21500000	0.0033502557426084677	9.158909021566487e-50	-7.557334213275532e-35	9.43650196485074e-13	1.828215503511896e-14	0.0032994885120243493	-1.1666848332957805e-19	8.520831883725019e-13	1.1062467245611426e-16	9.402690170275944e-16	6.645541063743498e-21
21600000	0.0033502557426084677	9.158909021566487e-50	-7.592573971591731e-35	9.43650196485074e-13	1.828215503511896e-14	0.0032994885120243493	-1.1648823980672888e-19	8.520831883725019e-13	1.1062467245611426e-16	9.402690170275944e-16	6.645541063743498e-21
21700000	0.0033502557426084677	9.158909021566487e-50	-7.627813729908628e-35	9.43650196485074e-13	1.828215503511896e-14	0.0032994885120243493	-1.163079962838797e-19	8.520831883725019e-13	1.1062467245611426e-16	9.402690170275944e-16	6.645541063743498e-21
21800000	0.0033502557426084677	9.158909021566487e-50	-7.663053488227108e-35	9.43650196485074e-13	1.828215503511896e-14	0.0032994885120243493	-1.1612775276103053e-19	8.520831883725019e-13	1.1062467245611426e-16	9.402690170275944e-16	6.645541063743498e-21
21900000	0.0033502557426084677	9.158909021566487e-50	-7.698293246548052e-35	9.43650196485074e-13	1.828215503511896e-14	0.0032994885120243493	-1.1594750923818136e-19	8.520831883725019e-13	1.1062467245611426e-16	9.402690170275944e-16	6.645541063743498e-21
22000000	0.0033502557426084677	9.158909021566487e-50	-7.733533004872347e-35	9.43650196485074e-13	1.828215503511896e-14	0.0032994885120243493	-1.157672657153322e-19	8.520831883725019e-13	1.1062467245611426e-16	9.402690170275944e-16	6.645541063743498e-21
22100000	0.0033502557426084677	9.158909021566487e-50	-7.768772763200875e-35	9.43650196485074e-13	1.828215503511896e-14	0.0032994885120243493	-1.1558702219248302e-19	8.520831883725019e-13	1.1062467245611426e-16	9.402690170275944e-16	6.645541063743498e-21
22200000	0.0033502557426084677	9.158909021566487e-50	-7.804012521534522e-35	9.43650196485074e-13	1.828215503511896e-14	0.0032994885120243493	-1.1540677866963385e-19	8.520831883725019e-13	1.1062467245611426e-16	9.402690170275944e-16	6.645541063743498e-21
22300000	0.0033502557426084677	9.158909021566487e-50	-7.839252279874171e-35	9.43650196485074e-13	1.828215503511896e-14	0.0032994885120243493	-1.1522653514678468e-19	8.520831883725019e-13	1.1062467245611426e-16	9.402690170275944e-16	6.645541063743498e-21
22400000	0.0033502557426084677	9.158909021566485e-50	-7.874492038220706e-35	9.43650196485074e-13	1.828215503511896e-14	0.0032994885120243493	-1.150462916239355e-19	8.520831883725019e-13	1.1062467245611426e-16	9.402690170275944e-16	6.645541063743498e-21
22500000	0.0033502557426084677	9.158909021566485e-50	-7.909731796575011e-35	9.43650196485074e-13	1.828215503511896e-14	0.0032994885120243493	-1.1486604810108634e-19	8.520831883725019e-13	1.1062467245611426e-16	9.402690170275944e-16	6.645541063743498e-21
22600000	0.0033502557426084677	9.158909021566485e-50	-7.944971554937971e-35	9.43650196485074e-13	1.828215503511896e-14	0.0032994885120243493	-1.1468580457823714e-19	8.520831883725019e-13	1.1062467245611426e-16	9.402690170275944e-16	6.645541063743498e-21
22700000	0.0033502557426084677	9.158909021566485e-50	-7.980211313310468e-35	9.43650196485074e-13	1.828215503511896e-14	0.0032994885120243493	-1.1450556105538797e-19	8.520831883725019e-13	1.1062467245611426e-16	9.402690170275944e-16	6.645541063743498e-21
22800000	0.0033502557426084677	9.158909021566485e-50	-8.015451071693389e-35	9.43650196485074e-13	1.828215503511896e-14	0.0032994885120243493	-1.143253175325388e-19	8.520831883725019e-13	1.1062467245611426e-16	9.402690170275944e-16	6.645541063743498e-21
22900000	0.0033502557426084677	9.158909021566485e-50	-8.050690830087615e-35	9.43650196485074e-13	1.828215503511896e-14	0.0032994885120243493	-1.1414507400968963e-19	8.520831883725019e-13	1.1062467245611426e-16	9.402690170275944e-16	6.645541063743498e-21
23000000	0.0033502557426084677	9.158909021566485e-50	-8.085930588494033e-35	9.43650196485074e-13	1.828215503511896e-14	0.0032994885120243493	-1.1396483048684046e-19	8.520831883725019e-13	1.1062467245611426e-16	9.402690170275944e-16	6.645541063743498e-21
23100000	0.0033502557426084677	9.158909021566485e-50	-8.121170346913525e-35	9.43650196485074e-13	1.828215503511896e-14	0.0032994885120243493	-1.137845869639913e-19	8.520831883725019e-13	1.1062467245611426e-16	9.402690170275944e-16	6.645541063743498e-21
23200000	0.0033502557426084677	9.158909021566485e-50	-8.156410105346976e-35	9.43650196485074e-13	1.828215503511896e-14	0.0032994885120243493	-1.1360434344114212e-19	8.520831883725019e-13	1.1062467245611426e-16	9.402690170275944e-16	6.645541063743498e-21
23300000	0.0033502557426084677	9.158909021566485e-50	-8.19164986379527e-35	9.43650196485074e-13	1.828215503511896e-14	0.0032994885120243493	-1.1342409991829295e-19	8.520831883725019e-13	1.1062467245611426e-16	9.402690170275944e-16	6.645541063743498e-21
23400000	0.0033502557426084677	9.158909021566485e-50	-8.226889622259291e-35	9.43650196485074e-13	1.828215503511896e-14	0.0032994885120243493	-1.1324385639544378e-19	8.520831883725019e-13	1.1062467245611426e-16	9.402690170275944e-16	6.645541063743498e-21
23500000	0.0033502557426084677	9.158909021566485e-50	-8.262129380739923e-35	9.43650196485074e-13	1.828215503511896e-14	0.0032994885120243493	-1.130636128725946e-19	8.520831883725019e-13	1.1062467245611426e-16	9.402690170275944e-16	6.645541063743498e-21
23600000	0.0033502557426084677	9.158909021566485e-50	-8.29736913923805e-35	9.43650196485074e-13	1.828215503511896e-14	0.0032994885120243493	-1.1288336934974544e-19	8.520831883725019e-13	1.1062467245611426e-16	9.402690170275944e-16	6.645541063743498e-21
23700000	0.0033502557426084677	9.158909021566485e-50	-8.332608897754556e-35	9.43650196485074e-13	1.828215503511896e-14	0.0032994885120243493	-1.1270312582689627e-19	8.520831883725019e-13	1.1062467245611426e-16	9.402690170275944e-16	6.645541063743498e-21
23800000	0.0033502557426084677	9.158909021566485e-50	-8.367848656290325e-35	9.43650196485074e-13	1.828215503511896e-14	0.0032994885120243493	-1.125228823040471e-19	8.520831883725019e-13	1.1062467245611426e-16	9.402690170275944e-16	6.645541063743498e-21
23900000	0.0033502557426084677	9.158909021566485e-50	-8.403088414846243e-35	9.43650196485074e-13	1.828215503511896e-14	0.0032994885120243493	-1.1234263878119792e-19	8.520831883725019e-13	1.1062467245611426e-16	9.402690170275944e-16	6.645541063743498e-21
24000000	0.0033502557426084677	9.158909021566485e-50	-8.43832817342319e-35	9.43650196485074e-13	1.828215503511896e-14	0.0032994885120243493	-1.1216239525834875e-19	8.520831883725019e-13	1.1062467245611426e-16	9.402690170275944e-16	6.645541063743498e-21
24100000	0.0033502557426084677	9.158909021566485e-50	-8.473567932022054e-35	9.43650196485074e-13	1.828215503511896e-14	0.0032994885120243493	-1.1198215173549958e-19	8.520831883725019e-13	1.1062467245611426e-16	9.402690170275944e-16	6.645541063743498e-21
24200000	0.0033502557426084677	9.158909021566485e-50	-8.508807690643717e-35	9.43650196485074e-13	1.828215503511896e-14	0.0032994885120243493	-1.118019082126504e-19	8.520831883725019e-13	1.1062467245611426e-16	9.402690170275944e-16	6.645541063743498e-21
24300000	0.0033502557426084677	9.158909021566485e-50	-8.544047449289064e-35	9.43650196485074e-13	1.828215503511896e-14	0.0032994885120243493	-1.1162166468980124e-19	8.520831883725019e-13	1.1062467245611426e-16	9.402690170275944e-16	6.645541063743498e-21
24400000	0.0033502557426084677	9.158909021566485e-50	-8.579287207958978e-35	9.43650196485074e-13	1.828215503511896e-14	0.0032994885120243493	-1.1144142116695207e-19	8.520831883725019e-13	1.1062467245611426e-16	9.402690170275944e-16	6.645541063743498e-21
24500000	0.0033502557426084677	9.158909021566485e-50	-8.614526966654345e-35	9.43650196485074e-13	1.828215503511896e-14	0.0032994885120243493	-1.112611776441029e-19	8.520831883725019e-13	1.1062467245611426e-16	9.402690170275944e-16	6.645541063743498e-21
24600000	0.0033502557426084677	9.158909021566485e-50	-8.649766725376047e-35	9.43650196485074e-13	1.828215503511896e-14	0.0032994885120243493	-1.1108093412125373e-19	8.520831883725019e-13	1.1062467245611426e-16	9.402690170275944e-16	6.645541063743498e-21
24700000	0.0033502557426084677	9.158909021566485e-50	-8.68500648412497e-35	9.43650196485074e-13	1.828215503511896e-14	0.0032994885120243493	-1.1090069059840456e-19	8.520831883725019e-13	1.1062467245611426e-16	9.402690170275944e-16	6.645541063743498e-21
24800000	0.0033502557426084677	9.158909021566485e-50	-8.720246242901995e-35	9.43650196485074e-13	1.828215503511896e-14	0.0032994885120243493	-1.1072044707555539e-19	8.520831883725019e-13	1.1062467245611426e-16	9.402690170275944e-16	6.645541063743498e-21
24900000	0.0033502557426084677	9.158909021566485e-50	-8.755486001698826e-35	9.43650196485074e-13	1.828215503511896e-14	0.0032994885120243493	-1.1054020355270622e-19	8.520831883725019e-13	1.1062467245611426e-16	9.402690170275944e-16	6.645541063743498e-21
25000000	0.0033502557426084677	9.158909021566485e-50	-8.790725760450214e-35	9.43650196485074e-13	1.828215503511896e-14	0.0032994885120243493	-1.1035996002985704e-19	8.520831883725019e-13	1.1062467245611426e-16	9.402690170275944e-16	6.645541063743498e-21
25100000	0.0033502557426084677	9.158909021566485e-50	-8.82596551914395e-35	9.43650196485074e-13	1.828215503511896e-14	0.0032994885120243493	-1.1017971650700787e-19	8.520831883725019e-13	1.1062467245611426e-16	9.402690170275944e-16	6.645541063743498e-21
25200000	0.0033502557426084677	9.158909021566485e-50	-8.861205277780918e-35	9.43650196485074e-13	1.828215503511896e-14	0.0032994885120243493	-1.099994729841587e-19	8.520831883725019e-13	1.1062467245611426e-16	9.402690170275944e-16	6.645541063743498e-21
25300000	0.0033502557426084677	9.158909021566485e-50	-8.896445036362003e-35	9.43650196485074e-13	1.828215503511896e-14	0.0032994885120243493	-1.0981922946130953e-19	8.520831883725019e-13	1.1062467245611426e-16	9.402690170275944e-16	6.645541063743498e-21
25400000	0.0033502557426084677	9.158909021566485e-50	-8.931684794888089e-35	9.43650196485074e-13	1.828215503511896e-14	0.0032994885120243493	-1.0963898593846036e-19	8.520831883725019e-13	1.1062467245611426e-16	9.402690170275944e-16	6.645541063743498e-21
25500000	0.0033502557426084677	9.158909021566485e-50	-8.96692455336006e-35	9.43650196485074e-13	1.828215503511896e-14	0.0032994885120243493	-1.094587424156112e-19	8.520831883725019e-13	1.1062467245611426e-16	9.402690170275944e-16	6.645541063743498e-21
25600000	0.0033502557426084677	9.158909021566485e-50	-9.0021643117788e-35	9.43650196485074e-13	1.828215503511896e-14	0.0032994885120243493	-1.09278498892762e-19	8.520831883725019e-13	1.1062467245611426e-16	9.402690170275944e-16	6.645541063743498e-21
25700000	0.0033502557426084677	9.158909021566485e-50	-9.037404070145193e-35	9.43650196485074e-13	1.828215503511896e-14	0.0032994885120243493	-1.0909825536991282e-19	8.520831883725019e-13	1.1062467245611426e-16	9.402690170275944e-16	6.645541063743498e-21
25800000	0.0033502557426084677	9.158909021566485e-50	-9.072643828460123e-35	9.43650196485074e-13	1.828215503511896e-14	0.0032994885120243493	-1.0891801184706365e-19	8.520831883725019e-13	1.1062467245611426e-16	9.402690170275944e-16	6.645541063743498e-21
25900000	0.0033502557426084677	9.158909021566485e-50	-9.107883586724474e-35	9.43650196485074e-13	1.828215503511896e-14	0.0032994885120243493	-1.0873776832421448e-19	8.520831883725019e-13	1.1062467245611426e-16	9.402690170275944e-16	6.645541063743498e-21
26000000	0.0033502557426084677	9.158909021566485e-50	-9.143123344939131e-35	9.43650196485074e-13	1.828215503511896e-14	0.0032994885120243493	-1.0855752480136531e-19	8.520831883725019e-13	1.1062467245611426e-16	9.402690170275944e-16	6.645541063743498e-21
26100000	0.0033502557426084677	9.158909021566485e-50	-9.178363103104978e-35	9.43650196485074e-13	1.828215503511896e-14	0.0032994885120243493	-1.0837728127851615e-19	8.520831883725019e-13	1.1062467245611426e-16	9.402690170275944e-16	6.645541063743498e-21
26200000	0.0033502557426084677	9.158909021566485e-50	-9.213602861222896e-35	9.43650196485074e-13	1.828215503511896e-14	0.0032994885120243493	-1.0819703775566698e-19	8.520831883725019e-13	1.1062467245611426e-16	9.402690170275944e-16	6.645541063743498e-21
26300000	0.0033502557426084677	9.158909021566485e-50	-9.248842619293774e-35	9.43650196485074e-13	1.828215503511896e-14	0.0032994885120243493	-1.080167942328178e-19	8.520831883725019e-13	1.1062467245611426e-16	9.402690170275944e-16	6.645541063743498e-21
26400000	0.0033502557426084677	9.158909021566485e-50	-9.284082377318492e-35	9.43650196485074e-13	1.828215503511896e-14	0.0032994885120243493	-1.0783655070996863e-19	8.520831883725019e-13	1.1062467245611426e-16	9.402690170275944e-16	6.645541063743498e-21
26500000	0.0033502557426084677	9.158909021566485e-50	-9.319322135297936e-35	9.43650196485074e-13	1.828215503511896e-14	0.0032994885120243493	-1.0765630718711946e-19	8.520831883725019e-13	1.1062467245611426e-16	9.402690170275944e-16	6.645541063743498e-21
26600000	0.0033502557426084677	9.158909021566485e-50	-9.354561893232991e-35	9.43650196485074e-13	1.828215503511896e-14	0.0032994885120243493	-1.0747606366427029e-19	8.520831883725019e-13	1.1062467245611426e-16	9.402690170275944e-16	6.645541063743498e-21
26700000	0.0033502557426084677	9.158909021566485e-50	-9.389801651124538e-35	9.43650196485074e-13	1.828215503511896e-14	0.0032994885120243493	-1.0729582014142112e-19	8.520831883725019e-13	1.1062467245611426e-16	9.402690170275944e-16	6.645541063743498e-21
26800000	0.0033502557426084677	9.158909021566485e-50	-9.425041408973464e-35	9.43650196485074e-13	1.828215503511896e-14	0.0032994885120243493	-1.0711557661857195e-19	8.520831883725019e-13	1.1062467245611426e-16	9.402690170275944e-16	6.645541063743498e-21
26900000	0.0033502557426084677	9.158909021566485e-50	-9.460281166780652e-35	9.43650196485074e-13	1.828215503511896e-14	0.0032994885120243493	-1.0693533309572278e-19	8.520831883725019e-13	1.1062467245611426e-16	9.402690170275944e-16	6.645541063743498e-21
27000000	0.0033502557426084677	9.158909021566485e-50	-9.495520924546986e-35	9.43650196485074e-13	1.828215503511896e-14	0.0032994885120243493	-1.067550895728736e-19	8.520831883725019e-13	1.1062467245611426e-16	9.402690170275944e-16	6.645541063743498e-21
27100000	0.0033502557426084677	9.158909021566485e-50	-9.53076068227335e-35	9.43650196485074e-13	1.828215503511896e-14	0.0032994885120243493	-1.0657484605002443e-19	8.520831883725019e-13	1.1062467245611426e-16	9.402690170275944e-16	6.645541063743498e-21
27200000	0.0033502557426084677	9.158909021566485e-50	-9.566000439960628e-35	9.43650196485074e-13	1.828215503511896e-14	0.0032994885120243493	-1.0639460252717526e-19	8.520831883725019e-13	1.1062467245611426e-16	9.402690170275944e-16	6.645541063743498e-21
27300000	0.0033502557426084677	9.158909021566485e-50	-9.601240197609705e-35	9.43650196485074e-13	1.828215503511896e-14	0.0032994885120243493	-1.0621435900432609e-19	8.520831883725019e-13	1.1062467245611426e-16	9.402690170275944e-16	6.645541063743498e-21
27400000	0.0033502557426084677	9.158909021566485e-50	-9.636479955221463e-35	9.43650196485074e-13	1.828215503511896e-14	0.0032994885120243493	-1.0603411548147692e-19	8.520831883725019e-13	1.1062467245611426e-16	9.402690170275944e-16	6.645541063743498e-21
27500000	0.0033502557426084677	9.158909021566485e-50	-9.671719712796787e-35	9.43650196485074e-13	1.828215503511896e-14	0.0032994885120243493	-1.0585387195862775e-19	8.520831883725019e-13	1.1062467245611426e-16	9.402690170275944e-16	6.645541063743498e-21
27600000	0.0033502557426084677	9.158909021566485e-50	-9.706959470336564e-35	9.43650196485074e-13	1.828215503511896e-14	0.0032994885120243493	-1.0567362843577858e-19	8.520831883725019e-13	1.1062467245611426e-16	9.402690170275944e-16	6.645541063743498e-21
27700000	0.0033502557426084677	9.158909021566485e-50	-9.742199227841675e-35	9.43650196485074e-13	1.828215503511896e-14	0.0032994885120243493	-1.0549338491292941e-19	8.520831883725019e-13	1.1062467245611426e-16	9.402690170275944e-16	6.645541063743498e-21
27800000	0.0033502557426084677	9.158909021566485e-50	-9.777438985313003e-35	9.43650196485074e-13	1.828215503511896e-14	0.0032994885120243493	-1.0531314139008024e-19	8.520831883725019e-13	1.1062467245611426e-16	9.402690170275944e-16	6.645541063743498e-21
27900000	0.0033502557426084677	9.158909021566485e-50	-9.812678742751435e-35	9.43650196485074e-13	1.828215503511896e-14	0.0032994885120243493	-1.0513289786723107e-19	8.520831883725019e-13	1.1062467245611426e-16	9.402690170275944e-16	6.645541063743498e-21
28000000	0.0033502557426084677	9.158909021566485e-50	-9.847918500157854e-35	9.43650196485074e-13	1.828215503511896e-14	0.0032994885120243493	-1.0495265434438188e-19	8.520831883725019e-13	1.1062467245611426e-16	9.402690170275944e-16	6.645541063743498e-21
28100000	0.0033502557426084677	9.158909021566485e-50	-9.883158257533143e-35	9.43650196485074e-13	1.828215503511896e-14	0.0032994885120243493	-1.0477241082153271e-19	8.520831883725019e-13	1.1062467245611426e-16	9.402690170275944e-16	6.6455410637434975e-21
28200000	0.0033502557426084677	9.158909021566485e-50	-9.918398014878189e-35	9.43650196485074e-13	1.828215503511896e-14	0.0032994885120243493	-1.0459216729868354e-19	8.520831883725019e-13	1.1062467245611426e-16	9.402690170275944e-16	6.6455410637434975e-21
28300000	0.0033502557426084677	9.158909021566485e-50	-9.95363777219387e-35	9.43650196485074e-13	1.828215503511896e-14	0.0032994885120243493	-1.0441192377583437e-19	8.520831883725019e-13	1.1062467245611426e-16	9.402690170275944e-16	6.6455410637434975e-21
28400000	0.0033502557426084677	9.158909021566485e-50	-9.988877529481078e-35	9.43650196485074e-13	1.828215503511896e-14	0.0032994885120243493	-1.042316802529852e-19	8.520831883725019e-13	1.1062467245611426e-16	9.402690170275944e-16	6.6455410637434975e-21
28500000	0.0033502557426084677	9.158909021566485e-50	-1.0024117286740691e-34	9.43650196485074e-13	1.828215503511896e-14	0.0032994885120243493	-1.0405143673013603e-19	8.520831883725019e-13	1.1062467245611426e-16	9.402690170275944e-16	6.6455410637434975e-21
28600000	0.0033502557426084677	9.158909021566485e-50	-1.0059357043973596e-34	9.43650196485074e-13	1.828215503511896e-14	0.0032994885120243493	-1.0387119320728686e-19	8.520831883725019e-13	1.1062467245611426e-16	9.402690170275944e-16	6.6455410637434975e-21
28700000	0.0033502557426084677	9.158909021566485e-50	-1.0094596801180676e-34	9.43650196485074e-13	1.828215503511896e-14	0.0032994885120243493	-1.0369094968443769e-19	8.520831883725019e-13	1.1062467245611426e-16	9.402690170275944e-16	6.6455410637434975e-21
28800000	0.0033502557426084677	9.158909021566485e-50	-1.0129836558362816e-34	9.43650196485074e-13	1.828215503511896e-14	0.0032994885120243493	-1.0351070616158852e-19	8.520831883725019e-13	1.1062467245611426e-16	9.402690170275944e-16	6.6455410637434975e-21
28900000	0.0033502557426084677	9.158909021566485e-50	-1.01650763155209e-34	9.43650196485074e-13	1.828215503511896e-14	0.0032994885120243493	-1.0333046263873935e-19	8.520831883725019e-13	1.1062467245611426e-16	9.402690170275944e-16	6.6455410637434975e-21
29000000	0.0033502557426084677	9.158909021566485e-50	-1.0200316072655811e-34	9.43650196485074e-13	1.828215503511896e-14	0.0032994885120243493	-1.0315021911589018e-19	8.520831883725019e-13	1.1062467245611426e-16	9.402690170275944e-16	6.6455410637434975e-21
29100000	0.0033502557426084677	9.158909021566485e-50	-1.0235555829768434e-34	9.43650196485074e-13	1.828215503511896e-14	0.0032994885120243493	-1.02969975593041e-19	8.520831883725019e-13	1.1062467245611426e-16	9.402690170275944e-16	6.6455410637434975e-21
29200000	0.0033502557426084677	9.158909021566485e-50	-1.0270795586859652e-34	9.43650196485074e-13	1.828215503511896e-14	0.0032994885120243493	-1.0278973207019182e-19	8.520831883725019e-13	1.1062467245611426e-16	9.402690170275944e-16	6.6455410637434975e-21
29300000	0.0033502557426084677	9.158909021566485e-50	-1.030603534393035e-34	9.43650196485074e-13	1.828215503511896e-14	0.0032994885120243493	-1.0260948854734265e-19	8.520831883725019e-13	1.1062467245611426e-16	9.402690170275944e-16	6.6455410637434975e-21
29400000	0.0033502557426084677	9.158909021566485e-50	-1.0341275100981411e-34	9.43650196485074e-13	1.828215503511896e-14	0.0032994885120243493	-1.0242924502449348e-19	8.520831883725019e-13	1.1062467245611426e-16	9.402690170275944e-16	6.6455410637434975e-21
29500000	0.0033502557426084677	9.158909021566485e-50	-1.0376514858013722e-34	9.43650196485074e-13	1.828215503511896e-14	0.0032994885120243493	-1.0224900150164431e-19	8.520831883725019e-13	1.1062467245611426e-16	9.402690170275944e-16	6.6455410637434975e-21
29600000	0.0033502557426084677	9.158909021566485e-50	-1.0411754615028164e-34	9.43650196485074e-13	1.828215503511896e-14	0.0032994885120243493	-1.0206875797879514e-19	8.520831883725019e-13	1.1062467245611426e-16	9.402690170275944e-16	6.6455410637434975e-21
29700000	0.0033502557426084677	9.158909021566485e-50	-1.0446994372025622e-34	9.43650196485074e-13	1.828215503511896e-14	0.0032994885120243493	-1.0188851445594597e-19	8.520831883725019e-13	1.1062467245611426e-16	9.402690170275944e-16	6.6455410637434975e-21
29800000	0.0033502557426084677	9.158909021566485e-50	-1.0482234129006982e-34	9.43650196485074e-13	1.828215503511896e-14	0.0032994885120243493	-1.017082709330968e-19	8.520831883725019e-13	1.1062467245611426e-16	9.402690170275944e-16	6.6455410637434975e-21
29900000	0.0033502557426084677	9.158909021566485e-50	-1.0517473885973124e-34	9.43650196485074e-13	1.828215503511896e-14	0.0032994885120243493	-1.0152802741024763e-19	8.520831883725019e-13	1.1062467245611426e-16	9.402690170275944e-16	6.6455410637434975e-21
30000000	0.0033502557426084677	9.158909021566485e-50	-1.0552713642924935e-34	9.43650196485074e-13	1.828215503511896e-14	0.0032994885120243493	-1.0134778388739846e-19	8.520831883725019e-13	1.1062467245611426e-16	9.402690170275944e-16	6.6455410637434975e-21
30100000	0.0033502557426084677	9.158909021566485e-50	-1.0587953399863297e-34	9.43650196485074e-13	1.828215503511896e-14	0.0032994885120243493	-1.0116754036454929e-19	8.520831883725019e-13	1.1062467245611426e-16	9.402690170275944e-16	6.6455410637434975e-21
30200000	0.0033502557426084677	9.158909021566485e-50	-1.0623193156789098e-34	9.43650196485074e-13	1.828215503511896e-14	0.0032994885120243493	-1.0098729684170011e-19	8.520831883725019e-13	1.1062467245611426e-16	9.402690170275944e-16	6.6455410637434975e-21
30300000	0.0033502557426084677	9.158909021566485e-50	-1.0658432913703219e-34	9.43650196485074e-13	1.828215503511896e-14	0.0032994885120243493	-1.0080705331885094e-19	8.520831883725019e-13	1.1062467245611426e-16	9.402690170275944e-16	6.6455410637434975e-21
30400000	0.0033502557426084677	9.158909021566485e-50	-1.0693672670606544e-34	9.43650196485074e-13	1.828215503511896e-14	0.0032994885120243493	-1.0062680979600177e-19	8.520831883725019e-13	1.1062467245611426e-16	9.402690170275944e-16	6.6455410637434975e-21
30500000	0.0033502557426084677	9.158909021566485e-50	-1.0728912427499957e-34	9.43650196485074e-13	1.828215503511896e-14	0.0032994885120243493	-1.004465662731526e-19	8.520831883725019e-13	1.1062467245611426e-16	9.402690170275944e-16	6.6455410637434975e-21
30600000	0.0033502557426084677	9.158909021566485e-50	-1.0764152184384344e-34	9.43650196485074e-13	1.828215503511896e-14	0.0032994885120243493	-1.0026632275030343e-19	8.520831883725019e-13	1.1062467245611426e-16	9.402690170275944e-16	6.6455410637434975e-21
30700000	0.0033502557426084677	9.158909021566485e-50	-1.0799391941260587e-34	9.43650196485074e-13	1.828215503511896e-14	0.0032994885120243493	-1.0008607922745426e-19	8.520831883725019e-13	1.1062467245611426e-16	9.402690170275944e-16	6.6455410637434975e-21
30800000	0.0033502557426084677	9.158909021566485e-50	-1.0834631698129573e-34	9.43650196485074e-13	1.828215503511896e-14	0.0032994885120243493	-9.990583570460508e-20	8.520831883725019e-13	1.1062467245611426e-16	9.402690170275944e-16	6.6455410637434975e-21
30900000	0.0033502557426084677	9.158909021566485e-50	-1.0869871454992183e-34	9.43650196485074e-13	1.828215503511896e-14	0.0032994885120243493	-9.972559218175591e-20	8.520831883725019e-13	1.1062467245611426e-16	9.402690170275944e-16	6.6455410637434975e-21
31000000	0.0033502557426084677	9.158909021566485e-50	-1.0905111211849301e-34	9.43650196485074e-13	1.828215503511896e-14	0.0032994885120243493	-9.954534865890674e-20	8.520831883725019e-13	1.1062467245611426e-16	9.402690170275944e-16	6.6455410637434975e-21
31100000	0.0033502557426084677	9.158909021566485e-50	-1.0940350968701812e-34	9.43650196485074e-13	1.828215503511896e-14	0.0032994885120243493	-9.936510513605757e-20	8.520831883725019e-13	1.1062467245611426e-16	9.402690170275944e-16	6.6455410637434975e-21
31200000	0.0033502557426084677	9.158909021566485e-50	-1.0975590725550602e-34	9.43650196485074e-13	1.828215503511896e-14	0.0032994885120243493	-9.91848616132084e-20	8.520831883725019e-13	1.1062467245611426e-16	9.402690170275944e-16	6.6455410637434975e-21
31300000	0.0033502557426084677	9.158909021566485e-50	-1.101083048239655e-34	9.43650196485074e-13	1.828215503511896e-14	0.0032994885120243493	-9.900461809035922e-20	8.520831883725019e-13	1.1062467245611426e-16	9.402690170275944e-16	6.6455410637434975e-21
31400000	0.0033502557426084677	9.158909021566485e-50	-1.1046070239240548e-34	9.43650196485074e-13	1.828215503511896e-14	0.0032994885120243493	-9.882437456751005e-20	8.520831883725019e-13	1.1062467245611426e-16	9.402690170275944e-16	6.6455410637434975e-21
31500000	0.0033502557426084677	9.158909021566485e-50	-1.1081309996083473e-34	9.43650196485074e-13	1.828215503511896e-14	0.0032994885120243493	-9.864413104466088e-20	8.520831883725019e-13	1.1062467245611426e-16	9.402690170275944e-16	6.6455410637434975e-21
31600000	0.0033502557426084677	9.158909021566485e-50	-1.1116549752926212e-34	9.43650196485074e-13	1.828215503511896e-14	0.0032994885120243493	-9.846388752181171e-20	8.520831883725019e-13	1.1062467245611426e-16	9.402690170275944e-16	6.6455410637434975e-21
31700000	0.0033502557426084677	9.158909021566485e-50	-1.1151789509769648e-34	9.43650196485074e-13	1.828215503511896e-14	0.0032994885120243493	-9.828364399896254e-20	8.520831883725019e-13	1.1062467245611426e-16	9.402690170275944e-16	6.6455410637434975e-21
31800000	0.0033502557426084677	9.158909021566485e-50	-1.1187029266614667e-34	9.43650196485074e-13	1.828215503511896e-14	0.0032994885120243493	-9.810340047611337e-20	8.520831883725019e-13	1.1062467245611426e-16	9.402690170275944e-16	6.6455410637434975e-21
31900000	0.0033502557426084677	9.158909021566485e-50	-1.122226902346215e-34	9.43650196485074e-13	1.828215503511896e-14	0.0032994885120243493	-9.792315695326419e-20	8.520831883725019e-13	1.1062467245611426e-16	9.402690170275944e-16	6.6455410637434975e-21
32000000	0.0033502557426084677	9.158909021566485e-50	-1.1257508780312985e-34	9.43650196485074e-13	1.828215503511896e-14	0.0032994885120243493	-9.774291343041502e-20	8.520831883725019e-13	1.1062467245611426e-16	9.402690170275944e-16	6.6455410637434975e-21
32100000	0.0033502557426084677	9.158909021566485e-50	-1.1292748537168053e-34	9.43650196485074e-13	1.828215503511896e-14	0.0032994885120243493	-9.756266990756585e-20	8.520831883725019e-13	1.1062467245611426e-16	9.402690170275944e-16	6.6455410637434975e-21
32200000	0.0033502557426084677	9.158909021566485e-50	-1.1327988294028238e-34	9.43650196485074e-13	1.828215503511896e-14	0.0032994885120243493	-9.738242638471667e-20	8.520831883725019e-13	1.1062467245611426e-16	9.402690170275944e-16	6.6455410637434975e-21
32300000	0.0033502557426084677	9.158909021566485e-50	-1.1363228050894427e-34	9.43650196485074e-13	1.828215503511896e-14	0.0032994885120243493	-9.72021828618675e-20	8.520831883725019e-13	1.1062467245611426e-16	9.402690170275944e-16	6.6455410637434975e-21
32400000	0.0033502557426084677	9.158909021566485e-50	-1.1398467807767501e-34	9.43650196485074e-13	1.828215503511896e-14	0.0032994885120243493	-9.702193933901833e-20	8.520831883725019e-13	1.1062467245611426e-16	9.402690170275944e-16	6.645541063743497e-21
32500000	0.0033502557426084677	9.158909021566485e-50	-1.1433707564648346e-34	9.43650196485074e-13	1.828215503511896e-14	0.0032994885120243493	-9.684169581616916e-20	8.520831883725019e-13	1.1062467245611426e-16	9.402690170275944e-16	6.645541063743497e-21
32600000	0.0033502557426084677	9.158909021566485e-50	-1.1468947321537845e-34	9.43650196485074e-13	1.828215503511896e-14	0.0032994885120243493	-9.666145229331999e-20	8.520831883725019e-13	1.1062467245611426e-16	9.402690170275944e-16	6.645541063743497e-21
32700000	0.0033502557426084677	9.158909021566485e-50	-1.1504187078436881e-34	9.43650196485074e-13	1.828215503511896e-14	0.0032994885120243493	-9.648120877047082e-20	8.520831883725019e-13	1.1062467245611426e-16	9.402690170275944e-16	6.645541063743497e-21
32800000	0.0033502557426084677	9.158909021566485e-50	-1.1539426835346341e-34	9.43650196485074e-13	1.828215503511896e-14	0.0032994885120243493	-9.630096524762165e-20	8.520831883725019e-13	1.1062467245611426e-16	9.402690170275944e-16	6.645541063743497e-21
32900000	0.0033502557426084677	9.158909021566485e-50	-1.1574666592267108e-34	9.43650196485074e-13	1.828215503511896e-14	0.0032994885120243493	-9.612072172477248e-20	8.520831883725019e-13	1.1062467245611426e-16	9.402690170275944e-16	6.645541063743497e-21
33000000	0.0033502557426084677	9.158909021566485e-50	-1.1609906349200065e-34	9.43650196485074e-13	1.828215503511896e-14	0.0032994885120243493	-9.594047820192331e-20	8.520831883725019e-13	1.1062467245611426e-16	9.402690170275944e-16	6.645541063743497e-21
33100000	0.0033502557426084677	9.158909021566485e-50	-1.1645146106146097e-34	9.43650196485074e-13	1.828215503511896e-14	0.0032994885120243493	-9.576023467907414e-20	8.520831883725019e-13	1.1062467245611426e-16	9.402690170275944e-16	6.645541063743497e-21
33200000	0.0033502557426084677	9.158909021566485e-50	-1.1680385863106087e-34	9.43650196485074e-13	1.828215503511896e-14	0.0032994885120243493	-9.557999115622497e-20	8.520831883725019e-13	1.1062467245611426e-16	9.402690170275944e-16	6.645541063743497e-21
33300000	0.0033502557426084677	9.158909021566485e-50	-1.171562562008092e-34	9.43650196485074e-13	1.828215503511896e-14	0.0032994885120243493	-9.53997476333758e-20	8.520831883725019e-13	1.1062467245611426e-16	9.402690170275944e-16	6.645541063743497e-21
33400000	0.0033502557426084677	9.158909021566485e-50	-1.1750865377071481e-34	9.43650196485074e-13	1.828215503511896e-14	0.0032994885120243493	-9.521950411052662e-20	8.520831883725019e-13	1.1062467245611426e-16	9.402690170275944e-16	6.645541063743497e-21
33500000	0.0033502557426084677	9.158909021566485e-50	-1.1786105134078653e-34	9.43650196485074e-13	1.828215503511896e-14	0.0032994885120243493	-9.503926058767744e-20	8.520831883725019e-13	1.1062467245611426e-16	9.402690170275944e-16	6.645541063743497e-21
33600000	0.0033502557426084677	9.158909021566485e-50	-1.1821344891103318e-34	9.43650196485074e-13	1.828215503511896e-14	0.0032994885120243493	-9.485901706482827e-20	8.520831883725019e-13	1.1062467245611426e-16	9.402690170275944e-16	6.645541063743497e-21
33700000	0.0033502557426084677	9.158909021566485e-50	-1.1856584648146365e-34	9.43650196485074e-13	1.828215503511896e-14	0.0032994885120243493	-9.46787735419791e-20	8.520831883725019e-13	1.1062467245611426e-16	9.402690170275944e-16	6.645541063743497e-21
33800000	0.0033502557426084677	9.158909021566485e-50	-1.1891824405208673e-34	9.43650196485074e-13	1.828215503511896e-14	0.0032994885120243493	-9.449853001912993e-20	8.520831883725019e-13	1.1062467245611426e-16	9.402690170275944e-16	6.645541063743497e-21
33900000	0.0033502557426084677	9.158909021566485e-50	-1.1927064162291129e-34	9.43650196485074e-13	1.828215503511896e-14	0.0032994885120243493	-9.431828649628076e-20	8.520831883725019e-13	1.1062467245611426e-16	9.402690170275944e-16	6.645541063743497e-21
34000000	0.0033502557426084677	9.158909021566485e-50	-1.1962303919394617e-34	9.43650196485074e-13	1.828215503511896e-14	0.0032994885120243493	-9.413804297343159e-20	8.520831883725019e-13	1.1062467245611426e-16	9.402690170275944e-16	6.645541063743497e-21
34100000	0.0033502557426084677	9.158909021566485e-50	-1.1997543676520019e-34	9.43650196485074e-13	1.828215503511896e-14	0.0032994885120243493	-9.395779945058242e-20	8.520831883725019e-13	1.1062467245611426e-16	9.402690170275944e-16	6.645541063743497e-21
34200000	0.0033502557426084677	9.158909021566485e-50	-1.2032783433668223e-34	9.43650196485074e-13	1.828215503511896e-14	0.0032994885120243493	-9.377755592773325e-20	8.520831883725019e-13	1.1062467245611426e-16	9.402690170275944e-16	6.645541063743497e-21
34300000	0.0033502557426084677	9.158909021566485e-50	-1.2068023190840108e-34	9.43650196485074e-13	1.828215503511896e-14	0.0032994885120243493	-9.359731240488408e-20	8.520831883725019e-13	1.1062467245611426e-16	9.402690170275944e-16	6.645541063743497e-21
34400000	0.0033502557426084677	9.158909021566485e-50	-1.2103262948036563e-34	9.43650196485074e-13	1.828215503511896e-14	0.0032994885120243493	-9.34170688820349e-20	8.520831883725019e-13	1.1062467245611426e-16	9.402690170275944e-16	6.645541063743497e-21
34500000	0.0033502557426084677	9.158909021566485e-50	-1.213850270525847e-34	9.43650196485074e-13	1.828215503511896e-14	0.0032994885120243493	-9.323682535918573e-20	8.520831883725019e-13	1.1062467245611426e-16	9.402690170275944e-16	6.645541063743497e-21
34600000	0.0033502557426084677	9.158909021566485e-50	-1.217374246250671e-34	9.43650196485074e-13	1.828215503511896e-14	0.0032994885120243493	-9.305658183633656e-20	8.520831883725019e-13	1.1062467245611426e-16	9.402690170275944e-16	6.645541063743497e-21
34700000	0.0033502557426084677	9.158909021566485e-50	-1.2208982219782171e-34	9.43650196485074e-13	1.828215503511896e-14	0.0032994885120243493	-9.287633831348739e-20	8.520831883725019e-13	1.1062467245611426e-16	9.402690170275944e-16	6.645541063743497e-21
34800000	0.0033502557426084677	9.158909021566485e-50	-1.2244221977085736e-34	9.43650196485074e-13	1.828215503511896e-14	0.0032994885120243493	-9.269609479063822e-20	8.520831883725019e-13	1.1062467245611426e-16	9.402690170275944e-16	6.645541063743497e-21
34900000	0.0033502557426084677	9.158909021566485e-50	-1.2279461734409107e-34	9.43650196485074e-13	1.828215503511896e-14	0.0032994885120243493	-9.251585126778904e-20	8.520831883725019e-13	1.1062467245611426e-16	9.402690170275944e-16	6.645541063743497e-21
35000000	0.0033502557426084677	9.158909021566485e-50	-1.2314701491687034e-34	9.43650196485074e-13	1.828215503511896e-14	0.0032994885120243493	-9.233560774493987e-20	8.520831883725019e-13	1.1062467245611426e-16	9.402690170275944e-16	6.645541063743497e-21
35100000	0.0033502557426084677	9.158909021566485e-50	-1.2349941248907309e-34	9.43650196485074e-13	1.828215503511896e-14	0.0032994885120243493	-9.21553642220907e-20	8.520831883725019e-13	1.1062467245611426e-16	9.402690170275944e-16	6.645541063743497e-21
35200000	0.0033502557426084677	9.158909021566485e-50	-1.2385181006070816e-34	9.43650196485074e-13	1.828215503511896e-14	0.0032994885120243493	-9.197512069924153e-20	8.520831883725019e-13	1.1062467245611426e-16	9.402690170275944e-16	6.645541063743497e-21
35300000	0.0033502557426084677	9.158909021566485e-50	-1.242042076317844e-34	9.43650196485074e-13	1.828215503511896e-14	0.0032994885120243493	-9.179487717639236e-20	8.520831883725019e-13	1.1062467245611426e-16	9.402690170275944e-16	6.645541063743497e-21
35400000	0.0033502557426084677	9.158909021566485e-50	-1.2455660520231065e-34	9.43650196485074e-13	1.828215503511896e-14	0.0032994885120243493	-9.161463365354318e-20	8.520831883725019e-13	1.1062467245611426e-16	9.402690170275944e-16	6.645541063743497e-21
35500000	0.0033502557426084677	9.158909021566485e-50	-1.2490900277229577e-34	9.43650196485074e-13	1.828215503511896e-14	0.0032994885120243493	-9.143439013069401e-20	8.520831883725019e-13	1.1062467245611426e-16	9.402690170275944e-16	6.645541063743497e-21
35600000	0.0033502557426084677	9.158909021566485e-50	-1.2526140034174856e-34	9.43650196485074e-13	1.828215503511896e-14	0.0032994885120243493	-9.125414660784484e-20	8.520831883725019e-13	1.1062467245611426e-16	9.402690170275944e-16	6.645541063743497e-21
35700000	0.0033502557426084677	9.158909021566485e-50	-1.2561379791067788e-34	9.43650196485074e-13	1.828215503511896e-14	0.0032994885120243493	-9.107390308499567e-20	8.520831883725019e-13	1.1062467245611426e-16	9.402690170275944e-16	6.645541063743497e-21
35800000	0.0033502557426084677	9.158909021566485e-50	-1.2596619547909257e-34	9.43650196485074e-13	1.828215503511896e-14	0.0032994885120243493	-9.08936595621465e-20	8.520831883725019e-13	1.1062467245611426e-16	9.402690170275944e-16	6.645541063743497e-21
35900000	0.0033502557426084677	9.158909021566485e-50	-1.263185930470015e-34	9.43650196485074e-13	1.828215503511896e-14	0.0032994885120243493	-9.071341603929733e-20	8.520831883725019e-13	1.1062467245611426e-16	9.402690170275944e-16	6.645541063743497e-21
36000000	0.0033502557426084677	9.158909021566485e-50	-1.2667099061441345e-34	9.43650196485074e-13	1.828215503511896e-14	0.0032994885120243493	-9.053317251644816e-20	8.520831883725019e-13	1.1062467245611426e-16	9.402690170275944e-16	6.645541063743497e-21
36100000	0.0033502557426084677	9.158909021566485e-50	-1.270233881813373e-34	9.43650196485074e-13	1.828215503511896e-14	0.0032994885120243493	-9.035292899359899e-20	8.520831883725019e-13	1.1062467245611426e-16	9.402690170275944e-16	6.645541063743497e-21
36200000	0.0033502557426084677	9.158909021566485e-50	-1.273757857477819e-34	9.43650196485074e-13	1.828215503511896e-14	0.0032994885120243493	-9.017268547074982e-20	8.520831883725019e-13	1.1062467245611426e-16	9.402690170275944e-16	6.645541063743497e-21
36300000	0.0033502557426084677	9.158909021566485e-50	-1.2772818331375605e-34	9.43650196485074e-13	1.828215503511896e-14	0.0032994885120243493	-8.999244194790065e-20	8.520831883725019e-13	1.1062467245611426e-16	9.402690170275944e-16	6.645541063743497e-21
36400000	0.0033502557426084677	9.158909021566485e-50	-1.2808058087926864e-34	9.43650196485074e-13	1.828215503511896e-14	0.0032994885120243493	-8.981219842505148e-20	8.520831883725019e-13	1.1062467245611426e-16	9.402690170275944e-16	6.645541063743497e-21
36500000	0.0033502557426084677	9.158909021566485e-50	-1.2843297844432847e-34	9.43650196485074e-13	1.828215503511896e-14	0.0032994885120243493	-8.96319549022023e-20	8.520831883725019e-13	1.1062467245611426e-16	9.402690170275944e-16	6.645541063743497e-21
36600000	0.0033502557426084677	9.158909021566485e-50	-1.2878537600894442e-34	9.43650196485074e-13	1.828215503511896e-14	0.0032994885120243493	-8.945171137935312e-20	8.520831883725019e-13	1.1062467245611426e-16	9.402690170275944e-16	6.645541063743497e-21
36700000	0.0033502557426084677	9.158909021566485e-50	-1.2913777357312528e-34	9.43650196485074e-13	1.828215503511896e-14	0.0032994885120243493	-8.927146785650395e-20	8.520831883725019e-13	1.1062467245611426e-16	9.402690170275944e-16	6.645541063743497e-21
36800000	0.0033502557426084677	9.158909021566485e-50	-1.2949017113687993e-34	9.43650196485074e-13	1.828215503511896e-14	0.0032994885120243493	-8.909122433365478e-20	8.520831883725019e-13	1.1062467245611426e-16	9.402690170275944e-16	6.645541063743497e-21
36900000	0.0033502557426084677	9.158909021566485e-50	-1.298425687002172e-34	9.43650196485074e-13	1.828215503511896e-14	0.0032994885120243493	-8.891098081080561e-20	8.520831883725019e-13	1.1062467245611426e-16	9.402690170275944e-16	6.645541063743497e-21
37000000	0.0033502557426084677	9.158909021566485e-50	-1.3019496626314593e-34	9.43650196485074e-13	1.828215503511896e-14	0.0032994885120243493	-8.873073728795644e-20	8.520831883725019e-13	1.1062467245611426e-16	9.402690170275944e-16	6.645541063743497e-21
37100000	0.0033502557426084677	9.158909021566485e-50	-1.3054736382567498e-34	9.43650196485074e-13	1.828215503511896e-14	0.0032994885120243493	-8.855049376510727e-20	8.520831883725019e-13	1.1062467245611426e-16	9.402690170275944e-16	6.645541063743497e-21
37200000	0.0033502557426084677	9.158909021566485e-50	-1.3089976138781314e-34	9.43650196485074e-13	1.828215503511896e-14	0.0032994885120243493	-8.83702502422581e-20	8.520831883725019e-13	1.1062467245611426e-16	9.402690170275944e-16	6.645541063743497e-21
37300000	0.0033502557426084677	9.158909021566485e-50	-1.3125215894956929e-34	9.43650196485074e-13	1.828215503511896e-14	0.0032994885120243493	-8.819000671940893e-20	8.520831883725019e-13	1.1062467245611426e-16	9.402690170275944e-16	6.645541063743497e-21
37400000	0.0033502557426084677	9.158909021566485e-50	-1.3160455651095228e-34	9.43650196485074e-13	1.828215503511896e-14	0.0032994885120243493	-8.800976319655976e-20	8.520831883725019e-13	1.1062467245611426e-16	9.402690170275944e-16	6.645541063743497e-21
37500000	0.0033502557426084677	9.158909021566485e-50	-1.3195695407197094e-34	9.43650196485074e-13	1.828215503511896e-14	0.0032994885120243493	-8.782951967371059e-20	8.520831883725019e-13	1.1062467245611426e-16	9.402690170275944e-16	6.645541063743497e-21
37600000	0.0033502557426084677	9.158909021566485e-50	-1.3230935163263408e-34	9.43650196485074e-13	1.828215503511896e-14	0.0032994885120243493	-8.764927615086141e-20	8.520831883725019e-13	1.1062467245611426e-16	9.402690170275944e-16	6.645541063743497e-21
37700000	0.0033502557426084677	9.158909021566485e-50	-1.3266174919295059e-34	9.43650196485074e-13	1.828215503511896e-14	0.0032994885120243493	-8.746903262801224e-20	8.520831883725019e-13	1.1062467245611426e-16	9.402690170275944e-16	6.645541063743497e-21
37800000	0.0033502557426084677	9.158909021566485e-50	-1.3301414675292927e-34	9.43650196485074e-13	1.828215503511896e-14	0.0032994885120243493	-8.728878910516306e-20	8.520831883725019e-13	1.1062467245611426e-16	9.402690170275944e-16	6.645541063743497e-21
37900000	0.0033502557426084677	9.158909021566485e-50	-1.3336654431257898e-34	9.43650196485074e-13	1.828215503511896e-14	0.0032994885120243493	-8.710854558231389e-20	8.520831883725019e-13	1.1062467245611426e-16	9.402690170275944e-16	6.645541063743497e-21
38000000	0.0033502557426084677	9.158909021566485e-50	-1.3371894187190856e-34	9.43650196485074e-13	1.828215503511896e-14	0.0032994885120243493	-8.692830205946472e-20	8.520831883725019e-13	1.1062467245611426e-16	9.402690170275944e-16	6.645541063743497e-21
38100000	0.0033502557426084677	9.158909021566485e-50	-1.3407133943092683e-34	9.43650196485074e-13	1.828215503511896e-14	0.0032994885120243493	-8.674805853661555e-20	8.520831883725019e-13	1.1062467245611426e-16	9.402690170275944e-16	6.645541063743497e-21
38200000	0.0033502557426084677	9.158909021566485e-50	-1.3442373698964268e-34	9.43650196485074e-13	1.828215503511896e-14	0.0032994885120243493	-8.656781501376638e-20	8.520831883725019e-13	1.1062467245611426e-16	9.402690170275944e-16	6.645541063743497e-21
38300000	0.0033502557426084677	9.158909021566485e-50	-1.347761345480649e-34	9.43650196485074e-13	1.828215503511896e-14	0.0032994885120243493	-8.638757149091721e-20	8.520831883725019e-13	1.1062467245611426e-16	9.402690170275944e-16	6.645541063743497e-21
38400000	0.0033502557426084677	9.158909021566485e-50	-1.3512853210620237e-34	9.43650196485074e-13	1.828215503511896e-14	0.0032994885120243493	-8.620732796806804e-20	8.520831883725019e-13	1.1062467245611426e-16	9.402690170275944e-16	6.645541063743497e-21
38500000	0.0033502557426084677	9.158909021566485e-50	-1.354809296640639e-34	9.43650196485074e-13	1.828215503511896e-14	0.0032994885120243493	-8.602708444521887e-20	8.520831883725019e-13	1.1062467245611426e-16	9.402690170275944e-16	6.645541063743497e-21
38600000	0.0033502557426084677	9.158909021566485e-50	-1.3583332722165834e-34	9.43650196485074e-13	1.828215503511896e-14	0.0032994885120243493	-8.58468409223697e-20	8.520831883725019e-13	1.1062467245611426e-16	9.402690170275944e-16	6.645541063743497e-21
38700000	0.0033502557426084677	9.158909021566485e-50	-1.3618572477899455e-34	9.43650196485074e-13	1.828215503511896e-14	0.0032994885120243493	-8.566659739952052e-20	8.520831883725019e-13	1.1062467245611426e-16	9.402690170275944e-16	6.645541063743497e-21
38800000	0.0033502557426084677	9.158909021566485e-50	-1.3653812233608134e-34	9.43650196485074e-13	1.828215503511896e-14	0.0032994885120243493	-8.548635387667135e-20	8.520831883725019e-13	1.1062467245611426e-16	9.402690170275944e-16	6.645541063743497e-21
38900000	0.0033502557426084677	9.158909021566485e-50	-1.3689051989292757e-34	9.43650196485074e-13	1.828215503511896e-14	0.0032994885120243493	-8.530611035382218e-20	8.520831883725019e-13	1.1062467245611426e-16	9.402690170275944e-16	6.645541063743497e-21
39000000	0.0033502557426084677	9.158909021566485e-50	-1.3724291744954207e-34	9.43650196485074e-13	1.828215503511896e-14	0.0032994885120243493	-8.512586683097301e-20	8.520831883725019e-13	1.1062467245611426e-16	9.402690170275944e-16	6.645541063743497e-21
39100000	0.0033502557426084677	9.158909021566485e-50	-1.3759531500593369e-34	9.43650196485074e-13	1.828215503511896e-14	0.0032994885120243493	-8.494562330812384e-20	8.520831883725019e-13	1.1062467245611426e-16	9.402690170275944e-16	6.645541063743497e-21
39200000	0.0033502557426084677	9.158909021566485e-50	-1.3794771256211126e-34	9.43650196485074e-13	1.828215503511896e-14	0.0032994885120243493	-8.476537978527467e-20	8.520831883725019e-13	1.1062467245611426e-16	9.402690170275944e-16	6.645541063743497e-21
39300000	0.0033502557426084677	9.158909021566485e-50	-1.3830011011808364e-34	9.43650196485074e-13	1.828215503511896e-14	0.0032994885120243493	-8.45851362624255e-20	8.520831883725019e-13	1.1062467245611426e-16	9.402690170275944e-16	6.645541063743497e-21
39400000	0.0033502557426084677	9.158909021566485e-50	-1.3865250767385966e-34	9.43650196485074e-13	1.828215503511896e-14	0.0032994885120243493	-8.440489273957632e-20	8.520831883725019e-13	1.1062467245611426e-16	9.402690170275944e-16	6.645541063743497e-21
39500000	0.0033502557426084677	9.158909021566485e-50	-1.3900490522944816e-34	9.43650196485074e-13	1.828215503511896e-14	0.0032994885120243493	-8.422464921672715e-20	8.520831883725019e-13	1.1062467245611426e-16	9.402690170275944e-16	6.645541063743497e-21
39600000	0.0033502557426084677	9.158909021566485e-50	-1.3935730278485796e-34	9.43650196485074e-13	1.828215503511896e-14	0.0032994885120243493	-8.404440569387797e-20	8.520831883725019e-13	1.1062467245611426e-16	9.402690170275944e-16	6.645541063743497e-21
39700000	0.0033502557426084677	9.158909021566485e-50	-1.3970970034009794e-34	9.43650196485074e-13	1.828215503511896e-14	0.0032994885120243493	-8.38641621710288e-20	8.520831883725019e-13	1.1062467245611426e-16	9.402690170275944e-16	6.645541063743497e-21
39800000	0.0033502557426084677	9.158909021566485e-50	-1.4006209789517692e-34	9.43650196485074e-13	1.828215503511896e-14	0.0032994885120243493	-8.368391864817963e-20	8.520831883725019e-13	1.1062467245611426e-16	9.402690170275944e-16	6.645541063743497e-21
39900000	0.0033502557426084677	9.158909021566485e-50	-1.4041449545010375e-34	9.43650196485074e-13	1.828215503511896e-14	0.0032994885120243493	-8.350367512533046e-20	8.520831883725019e-13	1.1062467245611426e-16	9.402690170275944e-16	6.645541063743497e-21
40000000	0.0033502557426084677	9.158909021566485e-50	-1.4076689300488726e-34	9.43650196485074e-13	1.828215503511896e-14	0.0032994885120243493	-8.332343160248129e-20	8.520831883725019e-13	1.1062467245611426e-16	9.402690170275944e-16	6.645541063743497e-21
40100000	0.0033502557426084677	9.158909021566485e-50	-1.4111929055953627e-34	9.43650196485074e-13	1.828215503511896e-14	0.0032994885120243493	-8.314318807963212e-20	8.520831883725019e-13	1.1062467245611426e-16	9.402690170275944e-16	6.645541063743497e-21
40200000	0.0033502557426084677	9.158909021566485e-50	-1.4147168811405968e-34	9.43650196485074e-13	1.828215503511896e-14	0.0032994885120243493	-8.296294455678295e-20	8.520831883725019e-13	1.1062467245611426e-16	9.402690170275944e-16	6.645541063743497e-21
40300000	0.0033502557426084677	9.158909021566485e-50	-1.4182408566846626e-34	9.43650196485074e-13	1.828215503511896e-14	0.0032994885120243493	-8.278270103393378e-20	8.520831883725019e-13	1.1062467245611426e-16	9.402690170275944e-16	6.645541063743497e-21
40400000	0.0033502557426084677	9.158909021566485e-50	-1.421764832227649e-34	9.43650196485074e-13	1.828215503511896e-14	0.0032994885120243493	-8.260245751108461e-20	8.520831883725019e-13	1.1062467245611426e-16	9.402690170275944e-16	6.645541063743497e-21
40500000	0.0033502557426084677	9.158909021566485e-50	-1.4252888077696445e-34	9.43650196485074e-13	1.828215503511896e-14	0.0032994885120243493	-8.242221398823544e-20	8.520831883725019e-13	1.1062467245611426e-16	9.402690170275944e-16	6.645541063743497e-21
40600000	0.0033502557426084677	9.158909021566485e-50	-1.428812783310737e-34	9.43650196485074e-13	1.828215503511896e-14	0.0032994885120243493	-8.224197046538625e-20	8.520831883725019e-13	1.1062467245611426e-16	9.402690170275944e-16	6.645541063743497e-21
40700000	0.0033502557426084677	9.158909021566485e-50	-1.4323367588510153e-34	9.43650196485074e-13	1.828215503511896e-14	0.0032994885120243493	-8.206172694253708e-20	8.520831883725019e-13	1.1062467245611426e-16	9.402690170275944e-16	6.645541063743497e-21
40800000	0.0033502557426084677	9.158909021566485e-50	-1.4358607343905678e-34	9.43650196485074e-13	1.828215503511896e-14	0.0032994885120243493	-8.188148341968791e-20	8.520831883725019e-13	1.1062467245611426e-16	9.402690170275944e-16	6.645541063743497e-21
40900000	0.0033502557426084677	9.158909021566485e-50	-1.4393847099294826e-34	9.43650196485074e-13	1.828215503511896e-14	0.0032994885120243493	-8.170123989683874e-20	8.520831883725019e-13	1.1062467245611426e-16	9.402690170275944e-16	6.645541063743497e-21
41000000	0.0033502557426084677	9.158909021566485e-50	-1.4429086854678484e-34	9.43650196485074e-13	1.828215503511896e-14	0.0032994885120243493	-8.152099637398957e-20	8.520831883725019e-13	1.1062467245611426e-16	9.402690170275944e-16	6.645541063743497e-21
41100000	0.0033502557426084677	9.158909021566485e-50	-1.4464326610057536e-34	9.43650196485074e-13	1.828215503511896e-14	0.0032994885120243493	-8.13407528511404e-20	8.520831883725019e-13	1.1062467245611426e-16	9.402690170275944e-16	6.645541063743497e-21
41200000	0.0033502557426084677	9.158909021566485e-50	-1.4499566365432865e-34	9.43650196485074e-13	1.828215503511896e-14	0.0032994885120243493	-8.116050932829123e-20	8.520831883725019e-13	1.1062467245611426e-16	9.402690170275944e-16	6.645541063743497e-21
41300000	0.0033502557426084677	9.158909021566485e-50	-1.4534806120805355e-34	9.43650196485074e-13	1.828215503511896e-14	0.0032994885120243493	-8.098026580544206e-20	8.520831883725019e-13	1.1062467245611426e-16	9.402690170275944e-16	6.645541063743497e-21
41400000	0.0033502557426084677	9.158909021566485e-50	-1.457004587617589e-34	9.43650196485074e-13	1.828215503511896e-14	0.0032994885120243493	-8.080002228259289e-20	8.520831883725019e-13	1.1062467245611426e-16	9.402690170275944e-16	6.645541063743497e-21
41500000	0.0033502557426084677	9.158909021566485e-50	-1.4605285631545355e-34	9.43650196485074e-13	1.828215503511896e-14	0.0032994885120243493	-8.061977875974372e-20	8.520831883725019e-13	1.1062467245611426e-16	9.402690170275944e-16	6.645541063743497e-21
41600000	0.0033502557426084677	9.158909021566485e-50	-1.4640525386914633e-34	9.43650196485074e-13	1.828215503511896e-14	0.0032994885120243493	-8.043953523689455e-20	8.520831883725019e-13	1.1062467245611426e-16	9.402690170275944e-16	6.645541063743497e-21
41700000	0.0033502557426084677	9.158909021566485e-50	-1.467576514228461e-34	9.43650196485074e-13	1.828215503511896e-14	0.0032994885120243493	-8.025929171404538e-20	8.520831883725019e-13	1.1062467245611426e-16	9.402690170275944e-16	6.645541063743497e-21
41800000	0.0033502557426084677	9.158909021566485e-50	-1.4711004897656168e-34	9.43650196485074e-13	1.828215503511896e-14	0.0032994885120243493	-8.00790481911962e-20	8.520831883725019e-13	1.1062467245611426e-16	9.402690170275944e-16	6.645541063743497e-21
41900000	0.0033502557426084677	9.158909021566485e-50	-1.4746244653030191e-34	9.43650196485074e-13	1.828215503511896e-14	0.0032994885120243493	-7.989880466834703e-20	8.520831883725019e-13	1.1062467245611426e-16	9.402690170275944e-16	6.645541063743497e-21
42000000	0.0033502557426084677	9.158909021566487e-50	-1.4781484408407565e-34	9.43650196485074e-13	1.828215503511896e-14	0.0032994885120243493	-7.971856114549785e-20	8.520831883725019e-13	1.1062467245611426e-16	9.402690170275944e-16	6.645541063743497e-21
42100000	0.0033502557426084677	9.158909021566487e-50	-1.4816724163789172e-34	9.43650196485074e-13	1.828215503511896e-14	0.0032994885120243493	-7.953831762264868e-20	8.520831883725019e-13	1.1062467245611426e-16	9.402690170275944e-16	6.645541063743497e-21
42200000	0.0033502557426084677	9.158909021566487e-50	-1.4851963919175898e-34	9.43650196485074e-13	1.828215503511896e-14	0.0032994885120243493	-7.935807409979951e-20	8.520831883725019e-13	1.1062467245611426e-16	9.402690170275944e-16	6.645541063743497e-21
42300000	0.0033502557426084677	9.158909021566487e-50	-1.4887203674568624e-34	9.43650196485074e-13	1.828215503511896e-14	0.0032994885120243493	-7.917783057695034e-20	8.520831883725019e-13	1.1062467245611426e-16	9.402690170275944e-16	6.645541063743497e-21
42400000	0.0033502557426084677	9.158909021566487e-50	-1.492244342996824e-34	9.43650196485074e-13	1.828215503511896e-14	0.0032994885120243493	-7.899758705410117e-20	8.520831883725019e-13	1.1062467245611426e-16	9.402690170275944e-16	6.645541063743497e-21
42500000	0.0033502557426084677	9.158909021566487e-50	-1.4957683185375622e-34	9.43650196485074e-13	1.828215503511896e-14	0.0032994885120243493	-7.8817343531252e-20	8.520831883725019e-13	1.1062467245611426e-16	9.402690170275944e-16	6.645541063743497e-21
42600000	0.0033502557426084677	9.158909021566487e-50	-1.4992922940791661e-34	9.43650196485074e-13	1.828215503511896e-14	0.0032994885120243493	-7.863710000840283e-20	8.520831883725019e-13	1.1062467245611426e-16	9.402690170275944e-16	6.645541063743497e-21
42700000	0.0033502557426084677	9.158909021566487e-50	-1.5028162696217236e-34	9.43650196485074e-13	1.828215503511896e-14	0.0032994885120243493	-7.845685648555366e-20	8.520831883725019e-13	1.1062467245611426e-16	9.402690170275944e-16	6.645541063743497e-21
42800000	0.0033502557426084677	9.158909021566487e-50	-1.5063402451653237e-34	9.43650196485074e-13	1.828215503511896e-14	0.0032994885120243493	-7.827661296270448e-20	8.520831883725019e-13	1.1062467245611426e-16	9.402690170275944e-16	6.645541063743497e-21
42900000	0.0033502557426084677	9.158909021566487e-50	-1.5098642207100541e-34	9.43650196485074e-13	1.828215503511896e-14	0.0032994885120243493	-7.809636943985531e-20	8.520831883725019e-13	1.1062467245611426e-16	9.402690170275944e-16	6.645541063743497e-21
43000000	0.0033502557426084677	9.158909021566487e-50	-1.513388196256004e-34	9.43650196485074e-13	1.828215503511896e-14	0.0032994885120243493	-7.791612591700614e-20	8.520831883725019e-13	1.1062467245611426e-16	9.402690170275944e-16	6.645541063743497e-21
43100000	0.0033502557426084677	9.158909021566487e-50	-1.516912171803261e-34	9.43650196485074e-13	1.828215503511896e-14	0.0032994885120243493	-7.773588239415697e-20	8.520831883725019e-13	1.1062467245611426e-16	9.402690170275944e-16	6.645541063743497e-21
43200000	0.0033502557426084677	9.158909021566487e-50	-1.520436147351914e-34	9.43650196485074e-13	1.828215503511896e-14	0.0032994885120243493	-7.75556388713078e-20	8.520831883725019e-13	1.1062467245611426e-16	9.402690170275944e-16	6.645541063743497e-21
43300000	0.0033502557426084677	9.158909021566487e-50	-1.5239601229020512e-34	9.43650196485074e-13	1.828215503511896e-14	0.0032994885120243493	-7.737539534845863e-20	8.520831883725019e-13	1.1062467245611426e-16	9.402690170275944e-16	6.645541063743497e-21
43400000	0.0033502557426084677	9.158909021566487e-50	-1.5274840984537611e-34	9.43650196485074e-13	1.828215503511896e-14	0.0032994885120243493	-7.719515182560945e-20	8.520831883725019e-13	1.1062467245611426e-16	9.402690170275944e-16	6.645541063743497e-21
43500000	0.0033502557426084677	9.158909021566487e-50	-1.5310080740071322e-34	9.43650196485074e-13	1.828215503511896e-14	0.0032994885120243493	-7.701490830276028e-20	8.520831883725019e-13	1.1062467245611426e-16	9.402690170275944e-16	6.645541063743497e-21
43600000	0.0033502557426084677	9.158909021566487e-50	-1.5345320495622528e-34	9.43650196485074e-13	1.828215503511896e-14	0.0032994885120243493	-7.683466477991111e-20	8.520831883725019e-13	1.1062467245611426e-16	9.402690170275944e-16	6.645541063743497e-21
43700000	0.0033502557426084677	9.158909021566487e-50	-1.5380560251192114e-34	9.43650196485074e-13	1.828215503511896e-14	0.0032994885120243493	-7.665442125706194e-20	8.520831883725019e-13	1.1062467245611426e-16	9.402690170275944e-16	6.645541063743497e-21
43800000	0.0033502557426084677	9.158909021566487e-50	-1.541580000678096e-34	9.43650196485074e-13	1.828215503511896e-14	0.0032994885120243493	-7.647417773421276e-20	8.520831883725019e-13	1.1062467245611426e-16	9.402690170275944e-16	6.645541063743497e-21
43900000	0.0033502557426084677	9.158909021566487e-50	-1.5451039762389958e-34	9.43650196485074e-13	1.828215503511896e-14	0.0032994885120243493	-7.629393421136359e-20	8.520831883725019e-13	1.1062467245611426e-16	9.402690170275944e-16	6.645541063743497e-21
44000000	0.0033502557426084677	9.158909021566487e-50	-1.5486279518019985e-34	9.43650196485074e-13	1.828215503511896e-14	0.0032994885120243493	-7.611369068851442e-20	8.520831883725019e-13	1.1062467245611426e-16	9.402690170275944e-16	6.645541063743497e-21
44100000	0.0033502557426084677	9.158909021566487e-50	-1.5521519273671926e-34	9.43650196485074e-13	1.828215503511896e-14	0.0032994885120243493	-7.593344716566525e-20	8.520831883725019e-13	1.1062467245611426e-16	9.402690170275944e-16	6.645541063743497e-21
44200000	0.0033502557426084677	9.158909021566487e-50	-1.555675902934667e-34	9.43650196485074e-13	1.828215503511896e-14	0.0032994885120243493	-7.575320364281608e-20	8.520831883725019e-13	1.1062467245611426e-16	9.402690170275944e-16	6.645541063743497e-21
44300000	0.0033502557426084677	9.158909021566487e-50	-1.5591998785045093e-34	9.43650196485074e-13	1.828215503511896e-14	0.0032994885120243493	-7.557296011996691e-20	8.520831883725019e-13	1.1062467245611426e-16	9.402690170275944e-16	6.645541063743497e-21
44400000	0.0033502557426084677	9.158909021566487e-50	-1.5627238540768088e-34	9.43650196485074e-13	1.828215503511896e-14	0.0032994885120243493	-7.539271659711774e-20	8.520831883725019e-13	1.1062467245611426e-16	9.402690170275944e-16	6.645541063743497e-21
44500000	0.0033502557426084677	9.158909021566487e-50	-1.5662478296516533e-34	9.43650196485074e-13	1.828215503511896e-14	0.0032994885120243493	-7.521247307426857e-20	8.520831883725019e-13	1.1062467245611426e-16	9.402690170275944e-16	6.645541063743497e-21
44600000	0.0033502557426084677	9.158909021566487e-50	-1.5697718052291314e-34	9.43650196485074e-13	1.828215503511896e-14	0.0032994885120243493	-7.50322295514194e-20	8.520831883725019e-13	1.1062467245611426e-16	9.402690170275944e-16	6.645541063743497e-21
44700000	0.0033502557426084677	9.158909021566487e-50	-1.5732957808093315e-34	9.43650196485074e-13	1.828215503511896e-14	0.0032994885120243493	-7.485198602857023e-20	8.520831883725019e-13	1.1062467245611426e-16	9.402690170275944e-16	6.645541063743497e-21
44800000	0.0033502557426084677	9.158909021566487e-50	-1.5768197563923419e-34	9.43650196485074e-13	1.828215503511896e-14	0.0032994885120243493	-7.467174250572106e-20	8.520831883725019e-13	1.1062467245611426e-16	9.402690170275944e-16	6.645541063743497e-21
44900000	0.0033502557426084677	9.158909021566487e-50	-1.580343731977333e-34	9.43650196485074e-13	1.828215503511896e-14	0.0032994885120243493	-7.449149898287189e-20	8.520831883725019e-13	1.1062467245611426e-16	9.402690170275944e-16	6.645541063743497e-21
45000000	0.0033502557426084677	9.158909021566487e-50	-1.5838677075577797e-34	9.43650196485074e-13	1.828215503511896e-14	0.0032994885120243493	-7.43112554600227e-20	8.520831883725019e-13	1.1062467245611426e-16	9.402690170275944e-16	6.645541063743497e-21
45100000	0.0033502557426084677	9.158909021566487e-50	-1.587391683132461e-34	9.43650196485074e-13	1.828215503511896e-14	0.0032994885120243493	-7.413101193717353e-20	8.520831883725019e-13	1.1062467245611426e-16	9.402690170275944e-16	6.645541063743497e-21
45200000	0.0033502557426084677	9.158909021566487e-50	-1.5909156587014657e-34	9.43650196485074e-13	1.828215503511896e-14	0.0032994885120243493	-7.395076841432436e-20	8.520831883725019e-13	1.1062467245611426e-16	9.402690170275944e-16	6.645541063743497e-21
45300000	0.0033502557426084677	9.158909021566487e-50	-1.5944396342648821e-34	9.43650196485074e-13	1.828215503511896e-14	0.0032994885120243493	-7.377052489147519e-20	8.520831883725019e-13	1.1062467245611426e-16	9.402690170275944e-16	6.645541063743497e-21
45400000	0.0033502557426084677	9.158909021566487e-50	-1.5979636098227986e-34	9.43650196485074e-13	1.828215503511896e-14	0.0032994885120243493	-7.359028136862602e-20	8.520831883725019e-13	1.1062467245611426e-16	9.402690170275944e-16	6.645541063743497e-21
45500000	0.0033502557426084677	9.158909021566487e-50	-1.6014875853753038e-34	9.43650196485074e-13	1.828215503511896e-14	0.0032994885120243493	-7.341003784577685e-20	8.520831883725019e-13	1.1062467245611426e-16	9.402690170275944e-16	6.645541063743497e-21
45600000	0.0033502557426084677	9.158909021566487e-50	-1.6050115609224854e-34	9.43650196485074e-13	1.828215503511896e-14	0.0032994885120243493	-7.322979432292768e-20	8.520831883725019e-13	1.1062467245611426e-16	9.402690170275944e-16	6.645541063743497e-21
45700000	0.0033502557426084677	9.158909021566487e-50	-1.6085355364644327e-34	9.43650196485074e-13	1.828215503511896e-14	0.0032994885120243493	-7.304955080007851e-20	8.520831883725019e-13	1.1062467245611426e-16	9.402690170275944e-16	6.645541063743497e-21
45800000	0.0033502557426084677	9.158909021566487e-50	-1.6120595120012337e-34	9.43650196485074e-13	1.828215503511896e-14	0.0032994885120243493	-7.286930727722934e-20	8.520831883725019e-13	1.1062467245611426e-16	9.402690170275944e-16	6.645541063743497e-21
45900000	0.0033502557426084677	9.158909021566487e-50	-1.6155834875329766e-34	9.43650196485074e-13	1.828215503511896e-14	0.0032994885120243493	-7.268906375438017e-20	8.520831883725019e-13	1.1062467245611426e-16	9.402690170275944e-16	6.645541063743497e-21
46000000	0.0033502557426084677	9.158909021566487e-50	-1.6191074630597502e-34	9.43650196485074e-13	1.828215503511896e-14	0.0032994885120243493	-7.2508820231531e-20	8.520831883725019e-13	1.1062467245611426e-16	9.402690170275944e-16	6.645541063743497e-21
46100000	0.0033502557426084677	9.158909021566487e-50	-1.6226314385816426e-34	9.43650196485074e-13	1.828215503511896e-14	0.0032994885120243493	-7.232857670868182e-20	8.520831883725019e-13	1.1062467245611426e-16	9.402690170275944e-16	6.645541063743497e-21
46200000	0.0033502557426084677	9.158909021566487e-50	-1.6261554140987425e-34	9.43650196485074e-13	1.828215503511896e-14	0.0032994885120243493	-7.214833318583264e-20	8.520831883725019e-13	1.1062467245611426e-16	9.402690170275944e-16	6.645541063743497e-21
46300000	0.0033502557426084677	9.158909021566487e-50	-1.629679389611138e-34	9.43650196485074e-13	1.828215503511896e-14	0.0032994885120243493	-7.196808966298347e-20	8.520831883725019e-13	1.1062467245611426e-16	9.402690170275944e-16	6.645541063743497e-21
46400000	0.0033502557426084677	9.158909021566487e-50	-1.6332033651189177e-34	9.43650196485074e-13	1.828215503511896e-14	0.0032994885120243493	-7.17878461401343e-20	8.520831883725019e-13	1.1062467245611426e-16	9.402690170275944e-16	6.645541063743497e-21
46500000	0.0033502557426084677	9.158909021566487e-50	-1.6367273406221702e-34	9.43650196485074e-13	1.828215503511896e-14	0.0032994885120243493	-7.160760261728513e-20	8.520831883725019e-13	1.1062467245611426e-16	9.402690170275944e-16	6.645541063743497e-21
46600000	0.0033502557426084677	9.158909021566487e-50	-1.6402513161209834e-34	9.43650196485074e-13	1.828215503511896e-14	0.0032994885120243493	-7.142735909443596e-20	8.520831883725019e-13	1.1062467245611426e-16	9.402690170275944e-16	6.645541063743497e-21
46700000	0.0033502557426084677	9.158909021566487e-50	-1.643775291615446e-34	9.43650196485074e-13	1.828215503511896e-14	0.0032994885120243493	-7.124711557158679e-20	8.520831883725019e-13	1.1062467245611426e-16	9.402690170275944e-16	6.645541063743497e-21
46800000	0.0033502557426084677	9.158909021566487e-50	-1.6472992671056465e-34	9.43650196485074e-13	1.828215503511896e-14	0.0032994885120243493	-7.106687204873762e-20	8.520831883725019e-13	1.1062467245611426e-16	9.402690170275944e-16	6.645541063743497e-21
46900000	0.0033502557426084677	9.158909021566487e-50	-1.6508232425916731e-34	9.43650196485074e-13	1.828215503511896e-14	0.0032994885120243493	-7.088662852588845e-20	8.520831883725019e-13	1.1062467245611426e-16	9.402690170275944e-16	6.645541063743497e-21
47000000	0.0033502557426084677	9.158909021566487e-50	-1.6543472180736145e-34	9.43650196485074e-13	1.828215503511896e-14	0.0032994885120243493	-7.070638500303927e-20	8.520831883725019e-13	1.1062467245611426e-16	9.402690170275944e-16	6.645541063743497e-21
47100000	0.0033502557426084677	9.158909021566487e-50	-1.6578711935515587e-34	9.43650196485074e-13	1.828215503511896e-14	0.0032994885120243493	-7.05261414801901e-20	8.520831883725019e-13	1.1062467245611426e-16	9.402690170275944e-16	6.645541063743497e-21
47200000	0.0033502557426084677	9.158909021566487e-50	-1.6613951690255944e-34	9.43650196485074e-13	1.828215503511896e-14	0.0032994885120243493	-7.034589795734093e-20	8.520831883725019e-13	1.1062467245611426e-16	9.402690170275944e-16	6.645541063743497e-21
47300000	0.0033502557426084677	9.158909021566487e-50	-1.66491914449581e-34	9.43650196485074e-13	1.828215503511896e-14	0.0032994885120243493	-7.016565443449176e-20	8.520831883725019e-13	1.1062467245611426e-16	9.402690170275944e-16	6.645541063743497e-21
47400000	0.0033502557426084677	9.158909021566487e-50	-1.6684431199622938e-34	9.43650196485074e-13	1.828215503511896e-14	0.0032994885120243493	-6.998541091164259e-20	8.520831883725019e-13	1.1062467245611426e-16	9.402690170275944e-16	6.645541063743497e-21
47500000	0.0033502557426084677	9.158909021566487e-50	-1.6719670954251341e-34	9.43650196485074e-13	1.828215503511896e-14	0.0032994885120243493	-6.980516738879342e-20	8.520831883725019e-13	1.1062467245611426e-16	9.402690170275944e-16	6.645541063743497e-21
47600000	0.0033502557426084677	9.158909021566487e-50	-1.6754910708844196e-34	9.43650196485074e-13	1.828215503511896e-14	0.0032994885120243493	-6.962492386594425e-20	8.520831883725019e-13	1.1062467245611426e-16	9.402690170275944e-16	6.645541063743497e-21
47700000	0.0033502557426084677	9.158909021566487e-50	-1.6790150463402387e-34	9.43650196485074e-13	1.828215503511896e-14	0.0032994885120243493	-6.944468034309508e-20	8.520831883725019e-13	1.1062467245611426e-16	9.402690170275944e-16	6.645541063743497e-21
47800000	0.0033502557426084677	9.158909021566487e-50	-1.6825390217926793e-34	9.43650196485074e-13	1.828215503511896e-14	0.0032994885120243493	-6.926443682024591e-20	8.520831883725019e-13	1.1062467245611426e-16	9.402690170275944e-16	6.645541063743497e-21
47900000	0.0033502557426084677	9.158909021566487e-50	-1.6860629972418303e-34	9.43650196485074e-13	1.828215503511896e-14	0.0032994885120243493	-6.908419329739674e-20	8.520831883725019e-13	1.1062467245611426e-16	9.402690170275944e-16	6.645541063743497e-21
48000000	0.0033502557426084677	9.158909021566487e-50	-1.6895869726877802e-34	9.43650196485074e-13	1.828215503511896e-14	0.0032994885120243493	-6.890394977454757e-20	8.520831883725019e-13	1.1062467245611426e-16	9.402690170275944e-16	6.645541063743497e-21
48100000	0.0033502557426084677	9.158909021566487e-50	-1.693110948130617e-34	9.43650196485074e-13	1.828215503511896e-14	0.0032994885120243493	-6.87237062516984e-20	8.520831883725019e-13	1.1062467245611426e-16	9.402690170275944e-16	6.645541063743497e-21
48200000	0.0033502557426084677	9.158909021566487e-50	-1.6966349235704293e-34	9.43650196485074e-13	1.828215503511896e-14	0.0032994885120243493	-6.854346272884921e-20	8.520831883725019e-13	1.1062467245611426e-16	9.402690170275944e-16	6.645541063743497e-21
48300000	0.0033502557426084677	9.158909021566487e-50	-1.7001588990073055e-34	9.43650196485074e-13	1.828215503511896e-14	0.0032994885120243493	-6.836321920600004e-20	8.520831883725019e-13	1.1062467245611426e-16	9.402690170275944e-16	6.645541063743497e-21
48400000	0.0033502557426084677	9.158909021566487e-50	-1.703682874441334e-34	9.43650196485074e-13	1.828215503511896e-14	0.0032994885120243493	-6.818297568315087e-20	8.520831883725019e-13	1.1062467245611426e-16	9.402690170275944e-16	6.645541063743497e-21
48500000	0.0033502557426084677	9.158909021566487e-50	-1.7072068498726034e-34	9.43650196485074e-13	1.828215503511896e-14	0.0032994885120243493	-6.80027321603017e-20	8.520831883725019e-13	1.1062467245611426e-16	9.402690170275944e-16	6.645541063743497e-21
48600000	0.0033502557426084677	9.158909021566487e-50	-1.7107308253012017e-34	9.43650196485074e-13	1.828215503511896e-14	0.0032994885120243493	-6.782248863745253e-20	8.520831883725019e-13	1.1062467245611426e-16	9.402690170275944e-16	6.645541063743497e-21
48700000	0.0033502557426084677	9.158909021566487e-50	-1.7142548007272177e-34	9.43650196485074e-13	1.828215503511896e-14	0.0032994885120243493	-6.764224511460336e-20	8.520831883725019e-13	1.1062467245611426e-16	9.402690170275944e-16	6.645541063743497e-21
48800000	0.0033502557426084677	9.158909021566487e-50	-1.7177787761507397e-34	9.43650196485074e-13	1.828215503511896e-14	0.0032994885120243493	-6.746200159175419e-20	8.520831883725019e-13	1.1062467245611426e-16	9.402690170275944e-16	6.645541063743497e-21
48900000	0.0033502557426084677	9.158909021566487e-50	-1.7213027515718558e-34	9.43650196485074e-13	1.828215503511896e-14	0.0032994885120243493	-6.728175806890502e-20	8.520831883725019e-13	1.1062467245611426e-16	9.402690170275944e-16	6.645541063743497e-21
49000000	0.0033502557426084677	9.158909021566487e-50	-1.7248267269906549e-34	9.43650196485074e-13	1.828215503511896e-14	0.0032994885120243493	-6.710151454605585e-20	8.520831883725019e-13	1.1062467245611426e-16	9.402690170275944e-16	6.645541063743497e-21
49100000	0.0033502557426084677	9.158909021566487e-50	-1.7283507024072249e-34	9.43650196485074e-13	1.828215503511896e-14	0.0032994885120243493	-6.692127102320668e-20	8.520831883725019e-13	1.1062467245611426e-16	9.402690170275944e-16	6.645541063743497e-21
49200000	0.0033502557426084677	9.158909021566487e-50	-1.7318746778216548e-34	9.43650196485074e-13	1.828215503511896e-14	0.0032994885120243493	-6.67410275003575e-20	8.520831883725019e-13	1.1062467245611426e-16	9.402690170275944e-16	6.645541063743497e-21
49300000	0.0033502557426084677	9.158909021566487e-50	-1.7353986532340324e-34	9.43650196485074e-13	1.828215503511896e-14	0.0032994885120243493	-6.656078397750833e-20	8.520831883725019e-13	1.1062467245611426e-16	9.402690170275944e-16	6.645541063743497e-21
49400000	0.0033502557426084677	9.158909021566487e-50	-1.7389226286444465e-34	9.43650196485074e-13	1.828215503511896e-14	0.0032994885120243493	-6.638054045465916e-20	8.520831883725019e-13	1.1062467245611426e-16	9.402690170275944e-16	6.645541063743497e-21
49500000	0.0033502557426084677	9.158909021566487e-50	-1.7424466040529854e-34	9.43650196485074e-13	1.828215503511896e-14	0.0032994885120243493	-6.620029693180999e-20	8.520831883725019e-13	1.1062467245611426e-16	9.402690170275944e-16	6.645541063743497e-21
49600000	0.0033502557426084677	9.158909021566487e-50	-1.7459705794597376e-34	9.43650196485074e-13	1.828215503511896e-14	0.0032994885120243493	-6.602005340896082e-20	8.520831883725019e-13	1.1062467245611426e-16	9.402690170275944e-16	6.645541063743497e-21
49700000	0.0033502557426084677	9.158909021566487e-50	-1.7494945548647912e-34	9.436501964850737e-13	1.828215503511896e-14	0.0032994885120243493	-6.583980988611164e-20	8.520831883725019e-13	1.1062467245611426e-16	9.402690170275944e-16	6.645541063743497e-21
49800000	0.0033502557426084677	9.158909021566487e-50	-1.753018530268235e-34	9.436501964850737e-13	1.828215503511896e-14	0.0032994885120243493	-6.565956636326247e-20	8.520831883725019e-13	1.1062467245611426e-16	9.402690170275944e-16	6.645541063743497e-21
49900000	0.0033502557426084677	9.158909021566487e-50	-1.7565425056701572e-34	9.436501964850737e-13	1.828215503511896e-14	0.0032994885120243493	-6.54793228404133e-20	8.520831883725019e-13	1.1062467245611426e-16	9.402690170275944e-16	6.645541063743497e-21
50000000	0.0033502557426084677	9.158909021566487e-50	-1.7600664810706462e-34	9.436501964850737e-13	1.828215503511896e-14	0.0032994885120243493	-6.529907931756413e-20	8.520831883725019e-13	1.1062467245611426e-16	9.402690170275944e-16	6.645541063743497e-21
50100000	0.0033502557426084677	9.158909021566487e-50	-1.7635904564697904e-34	9.436501964850737e-13	1.828215503511896e-14	0.0032994885120243493	-6.511883579471496e-20	8.520831883725019e-13	1.1062467245611426e-16	9.402690170275944e-16	6.645541063743497e-21
50200000	0.0033502557426084677	9.158909021566487e-50	-1.7671144318676782e-34	9.436501964850737e-13	1.828215503511896e-14	0.0032994885120243493	-6.493859227186578e-20	8.520831883725019e-13	1.1062467245611426e-16	9.402690170275944e-16	6.645541063743497e-21
50300000	0.0033502557426084677	9.158909021566487e-50	-1.7706384072643981e-34	9.436501964850737e-13	1.828215503511896e-14	0.0032994885120243493	-6.475834874901661e-20	8.520831883725019e-13	1.1062467245611426e-16	9.402690170275944e-16	6.645541063743497e-21
50400000	0.0033502557426084677	9.158909021566487e-50	-1.7741623826600387e-34	9.436501964850737e-13	1.828215503511896e-14	0.0032994885120243493	-6.457810522616744e-20	8.520831883725019e-13	1.1062467245611426e-16	9.402690170275944e-16	6.645541063743497e-21
50500000	0.0033502557426084677	9.158909021566487e-50	-1.777686358054688e-34	9.436501964850737e-13	1.828215503511896e-14	0.0032994885120243493	-6.439786170331827e-20	8.520831883725019e-13	1.1062467245611426e-16	9.402690170275944e-16	6.645541063743497e-21
50600000	0.0033502557426084677	9.158909021566487e-50	-1.7812103334484345e-34	9.436501964850737e-13	1.828215503511896e-14	0.0032994885120243493	-6.42176181804691e-20	8.520831883725019e-13	1.1062467245611426e-16	9.402690170275944e-16	6.645541063743497e-21
50700000	0.0033502557426084677	9.158909021566487e-50	-1.7847343088413666e-34	9.436501964850737e-13	1.828215503511896e-14	0.0032994885120243493	-6.403737465761993e-20	8.520831883725019e-13	1.1062467245611426e-16	9.402690170275944e-16	6.645541063743497e-21
50800000	0.0033502557426084677	9.158909021566487e-50	-1.788258284233573e-34	9.436501964850737e-13	1.828215503511896e-14	0.0032994885120243493	-6.385713113477076e-20	8.520831883725019e-13	1.1062467245611426e-16	9.402690170275944e-16	6.6455410637434975e-21
50900000	0.0033502557426084677	9.158909021566487e-50	-1.791782259625142e-34	9.436501964850737e-13	1.828215503511896e-14	0.0032994885120243493	-6.367688761192159e-20	8.520831883725019e-13	1.1062467245611426e-16	9.402690170275944e-16	6.6455410637434975e-21
51000000	0.0033502557426084677	9.158909021566487e-50	-1.7953062350161617e-34	9.436501964850737e-13	1.828215503511896e-14	0.0032994885120243493	-6.349664408907242e-20	8.520831883725019e-13	1.1062467245611426e-16	9.402690170275944e-16	6.6455410637434975e-21
51100000	0.0033502557426084677	9.158909021566487e-50	-1.7988302104067208e-34	9.436501964850737e-13	1.828215503511896e-14	0.0032994885120243493	-6.331640056622325e-20	8.520831883725019e-13	1.1062467245611426e-16	9.402690170275944e-16	6.6455410637434975e-21
51200000	0.0033502557426084677	9.158909021566487e-50	-1.8023541857969076e-34	9.436501964850737e-13	1.828215503511896e-14	0.0032994885120243493	-6.313615704337408e-20	8.520831883725019e-13	1.1062467245611426e-16	9.402690170275944e-16	6.6455410637434975e-21
51300000	0.0033502557426084677	9.158909021566487e-50	-1.8058781611868105e-34	9.436501964850737e-13	1.828215503511896e-14	0.0032994885120243493	-6.295591352052491e-20	8.520831883725019e-13	1.1062467245611426e-16	9.402690170275944e-16	6.6455410637434975e-21
51400000	0.0033502557426084677	9.158909021566487e-50	-1.809402136576518e-34	9.436501964850737e-13	1.828215503511896e-14	0.0032994885120243493	-6.277566999767574e-20	8.520831883725019e-13	1.1062467245611426e-16	9.402690170275944e-16	6.6455410637434975e-21
51500000	0.0033502557426084677	9.158909021566487e-50	-1.8129261119661185e-34	9.436501964850737e-13	1.828215503511896e-14	0.0032994885120243493	-6.259542647482656e-20	8.520831883725019e-13	1.1062467245611426e-16	9.402690170275944e-16	6.6455410637434975e-21
51600000	0.0033502557426084677	9.158909021566487e-50	-1.8164500873557002e-34	9.436501964850737e-13	1.828215503511896e-14	0.0032994885120243493	-6.241518295197738e-20	8.520831883725019e-13	1.1062467245611426e-16	9.402690170275944e-16	6.6455410637434975e-21
51700000	0.0033502557426084677	9.158909021566487e-50	-1.8199740627453519e-34	9.436501964850737e-13	1.828215503511896e-14	0.0032994885120243493	-6.223493942912821e-20	8.520831883725019e-13	1.1062467245611426e-16	9.402690170275944e-16	6.6455410637434975e-21
51800000	0.0033502557426084677	9.158909021566485e-50	-1.8234980381351615e-34	9.436501964850737e-13	1.828215503511896e-14	0.0032994885120243493	-6.205469590627904e-20	8.520831883725019e-13	1.1062467245611426e-16	9.402690170275944e-16	6.6455410637434975e-21
51900000	0.0033502557426084677	9.158909021566485e-50	-1.8270220135252177e-34	9.436501964850737e-13	1.828215503511896e-14	0.0032994885120243493	-6.187445238342987e-20	8.520831883725019e-13	1.1062467245611426e-16	9.402690170275944e-16	6.6455410637434975e-21
52000000	0.0033502557426084677	9.158909021566485e-50	-1.8305459889156092e-34	9.436501964850737e-13	1.828215503511896e-14	0.0032994885120243493	-6.16942088605807e-20	8.520831883725019e-13	1.1062467245611426e-16	9.402690170275944e-16	6.6455410637434975e-21
52100000	0.0033502557426084677	9.158909021566485e-50	-1.8340699643064238e-34	9.436501964850737e-13	1.828215503511896e-14	0.0032994885120243493	-6.151396533773153e-20	8.520831883725019e-13	1.1062467245611426e-16	9.402690170275944e-16	6.6455410637434975e-21
52200000	0.0033502557426084677	9.158909021566485e-50	-1.8375939396977503e-34	9.436501964850737e-13	1.828215503511896e-14	0.0032994885120243493	-6.133372181488236e-20	8.520831883725019e-13	1.1062467245611426e-16	9.402690170275944e-16	6.6455410637434975e-21
52300000	0.0033502557426084677	9.158909021566485e-50	-1.841117915089677e-34	9.436501964850737e-13	1.828215503511896e-14	0.0032994885120243493	-6.115347829203319e-20	8.520831883725019e-13	1.1062467245611426e-16	9.402690170275944e-16	6.6455410637434975e-21
52400000	0.0033502557426084677	9.158909021566485e-50	-1.8446418904822922e-34	9.436501964850737e-13	1.828215503511896e-14	0.0032994885120243493	-6.097323476918402e-20	8.520831883725019e-13	1.1062467245611426e-16	9.402690170275944e-16	6.6455410637434975e-21
52500000	0.0033502557426084677	9.158909021566485e-50	-1.8481658658756847e-34	9.436501964850737e-13	1.828215503511896e-14	0.0032994885120243493	-6.079299124633484e-20	8.520831883725019e-13	1.1062467245611426e-16	9.402690170275944e-16	6.6455410637434975e-21
52600000	0.0033502557426084677	9.158909021566485e-50	-1.8516898412699425e-34	9.436501964850737e-13	1.828215503511896e-14	0.0032994885120243493	-6.061274772348567e-20	8.520831883725019e-13	1.1062467245611426e-16	9.402690170275944e-16	6.6455410637434975e-21
52700000	0.0033502557426084677	9.158909021566485e-50	-1.855213816665154e-34	9.436501964850737e-13	1.828215503511896e-14	0.0032994885120243493	-6.04325042006365e-20	8.520831883725019e-13	1.1062467245611426e-16	9.402690170275944e-16	6.6455410637434975e-21
52800000	0.0033502557426084677	9.158909021566485e-50	-1.858737792061408e-34	9.436501964850737e-13	1.828215503511896e-14	0.0032994885120243493	-6.025226067778733e-20	8.520831883725019e-13	1.1062467245611426e-16	9.402690170275944e-16	6.6455410637434975e-21
52900000	0.0033502557426084677	9.158909021566485e-50	-1.8622617674587924e-34	9.436501964850737e-13	1.828215503511896e-14	0.0032994885120243493	-6.007201715493816e-20	8.520831883725019e-13	1.1062467245611426e-16	9.402690170275944e-16	6.6455410637434975e-21
53000000	0.0033502557426084677	9.158909021566485e-50	-1.865785742857396e-34	9.436501964850737e-13	1.828215503511896e-14	0.0032994885120243493	-5.989177363208899e-20	8.520831883725019e-13	1.1062467245611426e-16	9.402690170275944e-16	6.6455410637434975e-21
53100000	0.0033502557426084677	9.158909021566485e-50	-1.869309718257307e-34	9.436501964850737e-13	1.828215503511896e-14	0.0032994885120243493	-5.971153010923982e-20	8.520831883725019e-13	1.1062467245611426e-16	9.402690170275944e-16	6.6455410637434975e-21
53200000	0.0033502557426084677	9.158909021566485e-50	-1.8728336936586141e-34	9.436501964850737e-13	1.828215503511896e-14	0.0032994885120243493	-5.953128658639065e-20	8.520831883725019e-13	1.1062467245611426e-16	9.402690170275944e-16	6.6455410637434975e-21
53300000	0.0033502557426084677	9.158909021566485e-50	-1.8763576690614053e-34	9.436501964850737e-13	1.828215503511896e-14	0.0032994885120243493	-5.935104306354147e-20	8.520831883725019e-13	1.1062467245611426e-16	9.402690170275944e-16	6.6455410637434975e-21
53400000	0.0033502557426084677	9.158909021566485e-50	-1.8798816444657691e-34	9.436501964850737e-13	1.828215503511896e-14	0.0032994885120243493	-5.91707995406923e-20	8.520831883725019e-13	1.1062467245611426e-16	9.402690170275944e-16	6.6455410637434975e-21
53500000	0.0033502557426084677	9.158909021566485e-50	-1.8834056198717943e-34	9.436501964850737e-13	1.828215503511896e-14	0.0032994885120243493	-5.899055601784312e-20	8.520831883725019e-13	1.1062467245611426e-16	9.402690170275944e-16	6.6455410637434975e-21
53600000	0.0033502557426084677	9.158909021566485e-50	-1.8869295952795688e-34	9.436501964850737e-13	1.828215503511896e-14	0.0032994885120243493	-5.881031249499395e-20	8.520831883725019e-13	1.1062467245611426e-16	9.402690170275944e-16	6.6455410637434975e-21
53700000	0.0033502557426084677	9.158909021566485e-50	-1.8904535706891813e-34	9.436501964850737e-13	1.828215503511896e-14	0.0032994885120243493	-5.863006897214478e-20	8.520831883725019e-13	1.1062467245611426e-16	9.402690170275944e-16	6.6455410637434975e-21
53800000	0.0033502557426084677	9.158909021566485e-50	-1.89397754610072e-34	9.436501964850737e-13	1.828215503511896e-14	0.0032994885120243493	-5.844982544929561e-20	8.520831883725019e-13	1.1062467245611426e-16	9.402690170275944e-16	6.6455410637434975e-21
53900000	0.0033502557426084677	9.158909021566485e-50	-1.8975015215142736e-34	9.436501964850737e-13	1.828215503511896e-14	0.0032994885120243493	-5.826958192644644e-20	8.520831883725019e-13	1.1062467245611426e-16	9.402690170275944e-16	6.6455410637434975e-21
54000000	0.0033502557426084677	9.158909021566485e-50	-1.9010254969299301e-34	9.436501964850737e-13	1.828215503511896e-14	0.0032994885120243493	-5.808933840359727e-20	8.520831883725019e-13	1.1062467245611426e-16	9.402690170275944e-16	6.6455410637434975e-21
54100000	0.0033502557426084677	9.158909021566485e-50	-1.9045494723477784e-34	9.436501964850737e-13	1.828215503511896e-14	0.0032994885120243493	-5.79090948807481e-20	8.520831883725019e-13	1.1062467245611426e-16	9.402690170275944e-16	6.6455410637434975e-21
54200000	0.0033502557426084677	9.158909021566485e-50	-1.9080734477679064e-34	9.436501964850737e-13	1.828215503511896e-14	0.0032994885120243493	-5.772885135789893e-20	8.520831883725019e-13	1.1062467245611426e-16	9.402690170275944e-16	6.6455410637434975e-21
54300000	0.0033502557426084677	9.158909021566485e-50	-1.911597423190403e-34	9.436501964850737e-13	1.828215503511896e-14	0.0032994885120243493	-5.754860783504976e-20	8.520831883725019e-13	1.1062467245611426e-16	9.402690170275944e-16	6.6455410637434975e-21
54400000	0.0033502557426084677	9.158909021566485e-50	-1.9151213986153562e-34	9.436501964850737e-13	1.828215503511896e-14	0.0032994885120243493	-5.736836431220059e-20	8.520831883725019e-13	1.1062467245611426e-16	9.402690170275944e-16	6.6455410637434975e-21
54500000	0.0033502557426084677	9.158909021566485e-50	-1.9186453740428548e-34	9.436501964850737e-13	1.828215503511896e-14	0.0032994885120243493	-5.718812078935142e-20	8.520831883725019e-13	1.1062467245611426e-16	9.402690170275944e-16	6.6455410637434975e-21
54600000	0.0033502557426084677	9.158909021566485e-50	-1.9221693494729869e-34	9.436501964850737e-13	1.828215503511896e-14	0.0032994885120243493	-5.700787726650225e-20	8.520831883725019e-13	1.1062467245611426e-16	9.402690170275944e-16	6.6455410637434975e-21
54700000	0.0033502557426084677	9.158909021566485e-50	-1.9256933249058409e-34	9.436501964850737e-13	1.828215503511896e-14	0.0032994885120243493	-5.682763374365307e-20	8.520831883725019e-13	1.1062467245611426e-16	9.402690170275944e-16	6.6455410637434975e-21
54800000	0.0033502557426084677	9.158909021566485e-50	-1.9292173003415054e-34	9.436501964850737e-13	1.828215503511896e-14	0.0032994885120243493	-5.66473902208039e-20	8.520831883725019e-13	1.1062467245611426e-16	9.402690170275944e-16	6.6455410637434975e-21
54900000	0.0033502557426084677	9.158909021566485e-50	-1.9327412757791502e-34	9.436501964850737e-13	1.828215503511896e-14	0.0032994885120243493	-5.646714669795473e-20	8.520831883725019e-13	1.1062467245611426e-16	9.402690170275944e-16	6.6455410637434975e-21
55000000	0.0033502557426084677	9.158909021566485e-50	-1.9362652512122506e-34	9.436501964850737e-13	1.828215503511896e-14	0.0032994885120243493	-5.628690317510556e-20	8.520831883725019e-13	1.1062467245611426e-16	9.402690170275944e-16	6.6455410637434975e-21
55100000	0.0033502557426084677	9.158909021566485e-50	-1.9397892266395863e-34	9.436501964850737e-13	1.828215503511896e-14	0.0032994885120243493	-5.610665965225638e-20	8.520831883725019e-13	1.1062467245611426e-16	9.402690170275944e-16	6.6455410637434975e-21
55200000	0.0033502557426084677	9.158909021566485e-50	-1.943313202061245e-34	9.436501964850737e-13	1.828215503511896e-14	0.0032994885120243493	-5.592641612940721e-20	8.520831883725019e-13	1.1062467245611426e-16	9.402690170275944e-16	6.6455410637434975e-21
55300000	0.0033502557426084677	9.158909021566485e-50	-1.9468371774773153e-34	9.436501964850737e-13	1.828215503511896e-14	0.0032994885120243493	-5.574617260655804e-20	8.520831883725019e-13	1.1062467245611426e-16	9.402690170275944e-16	6.6455410637434975e-21
55400000	0.0033502557426084677	9.158909021566485e-50	-1.9503611528878858e-34	9.436501964850737e-13	1.828215503511896e-14	0.0032994885120243493	-5.556592908370887e-20	8.520831883725019e-13	1.1062467245611426e-16	9.402690170275944e-16	6.6455410637434975e-21
55500000	0.0033502557426084677	9.158909021566485e-50	-1.9538851282930444e-34	9.436501964850737e-13	1.828215503511896e-14	0.0032994885120243493	-5.53856855608597e-20	8.520831883725019e-13	1.1062467245611426e-16	9.402690170275944e-16	6.6455410637434975e-21
55600000	0.0033502557426084677	9.158909021566485e-50	-1.9574091036928805e-34	9.436501964850737e-13	1.828215503511896e-14	0.0032994885120243493	-5.520544203801053e-20	8.520831883725019e-13	1.1062467245611426e-16	9.402690170275944e-16	6.6455410637434975e-21
55700000	0.0033502557426084677	9.158909021566485e-50	-1.9609330790874815e-34	9.436501964850737e-13	1.828215503511896e-14	0.0032994885120243493	-5.502519851516135e-20	8.520831883725019e-13	1.1062467245611426e-16	9.402690170275944e-16	6.6455410637434975e-21
55800000	0.0033502557426084677	9.158909021566485e-50	-1.964457054476936e-34	9.436501964850737e-13	1.828215503511896e-14	0.0032994885120243493	-5.484495499231218e-20	8.520831883725019e-13	1.1062467245611426e-16	9.402690170275944e-16	6.6455410637434975e-21
55900000	0.0033502557426084677	9.158909021566485e-50	-1.967981029861333e-34	9.436501964850737e-13	1.828215503511896e-14	0.0032994885120243493	-5.466471146946301e-20	8.520831883725019e-13	1.1062467245611426e-16	9.402690170275944e-16	6.6455410637434975e-21
56000000	0.0033502557426084677	9.158909021566485e-50	-1.971505005240761e-34	9.436501964850737e-13	1.828215503511896e-14	0.0032994885120243493	-5.448446794661384e-20	8.520831883725019e-13	1.1062467245611426e-16	9.402690170275944e-16	6.6455410637434975e-21
56100000	0.0033502557426084677	9.158909021566485e-50	-1.9750289806153072e-34	9.436501964850737e-13	1.828215503511896e-14	0.0032994885120243493	-5.430422442376467e-20	8.520831883725019e-13	1.1062467245611426e-16	9.402690170275944e-16	6.6455410637434975e-21
56200000	0.0033502557426084677	9.158909021566485e-50	-1.978552955985061e-34	9.436501964850737e-13	1.828215503511896e-14	0.0032994885120243493	-5.41239809009155e-20	8.520831883725019e-13	1.1062467245611426e-16	9.402690170275944e-16	6.6455410637434975e-21
56300000	0.0033502557426084677	9.158909021566485e-50	-1.9820769313501105e-34	9.436501964850737e-13	1.828215503511896e-14	0.0032994885120243493	-5.3943737378066324e-20	8.520831883725019e-13	1.1062467245611426e-16	9.402690170275944e-16	6.6455410637434975e-21
56400000	0.0033502557426084677	9.158909021566485e-50	-1.9856009067105445e-34	9.436501964850737e-13	1.828215503511896e-14	0.0032994885120243493	-5.376349385521715e-20	8.520831883725019e-13	1.1062467245611426e-16	9.402690170275944e-16	6.6455410637434975e-21
56500000	0.0033502557426084677	9.158909021566485e-50	-1.9891248820664507e-34	9.436501964850737e-13	1.828215503511896e-14	0.0032994885120243493	-5.358325033236798e-20	8.520831883725019e-13	1.1062467245611426e-16	9.402690170275944e-16	6.6455410637434975e-21
56600000	0.0033502557426084677	9.158909021566485e-50	-1.992648857417918e-34	9.436501964850737e-13	1.828215503511896e-14	0.0032994885120243493	-5.3403006809518805e-20	8.520831883725019e-13	1.1062467245611426e-16	9.402690170275944e-16	6.6455410637434975e-21
56700000	0.0033502557426084677	9.158909021566485e-50	-1.9961728327650344e-34	9.436501964850737e-13	1.828215503511896e-14	0.0032994885120243493	-5.3222763286669634e-20	8.520831883725019e-13	1.1062467245611426e-16	9.402690170275944e-16	6.6455410637434975e-21
56800000	0.0033502557426084677	9.158909021566485e-50	-1.999696808107889e-34	9.436501964850737e-13	1.828215503511896e-14	0.0032994885120243493	-5.3042519763820464e-20	8.520831883725019e-13	1.1062467245611426e-16	9.402690170275944e-16	6.6455410637434975e-21
56900000	0.0033502557426084677	9.158909021566485e-50	-2.0032207834465696e-34	9.436501964850737e-13	1.828215503511896e-14	0.0032994885120243493	-5.286227624097129e-20	8.520831883725019e-13	1.1062467245611426e-16	9.402690170275944e-16	6.6455410637434975e-21
57000000	0.0033502557426084677	9.158909021566485e-50	-2.0067447587811647e-34	9.436501964850737e-13	1.828215503511896e-14	0.0032994885120243493	-5.268203271812212e-20	8.520831883725019e-13	1.1062467245611426e-16	9.402690170275944e-16	6.6455410637434975e-21
57100000	0.0033502557426084677	9.158909021566485e-50	-2.010268734111763e-34	9.436501964850737e-13	1.828215503511896e-14	0.0032994885120243493	-5.250178919527295e-20	8.520831883725019e-13	1.1062467245611426e-16	9.402690170275944e-16	6.6455410637434975e-21
57200000	0.0033502557426084677	9.158909021566485e-50	-2.0137927094384526e-34	9.436501964850737e-13	1.828215503511896e-14	0.0032994885120243493	-5.232154567242378e-20	8.520831883725019e-13	1.1062467245611426e-16	9.402690170275944e-16	6.6455410637434975e-21
57300000	0.0033502557426084677	9.158909021566485e-50	-2.017316684761322e-34	9.436501964850737e-13	1.828215503511896e-14	0.0032994885120243493	-5.214130214957461e-20	8.520831883725019e-13	1.1062467245611426e-16	9.402690170275944e-16	6.6455410637434975e-21
57400000	0.0033502557426084677	9.158909021566485e-50	-2.0208406600804596e-34	9.436501964850737e-13	1.828215503511896e-14	0.0032994885120243493	-5.196105862672544e-20	8.520831883725019e-13	1.1062467245611426e-16	9.402690170275944e-16	6.6455410637434975e-21
57500000	0.0033502557426084677	9.158909021566485e-50	-2.024364635395954e-34	9.436501964850737e-13	1.828215503511896e-14	0.0032994885120243493	-5.178081510387627e-20	8.520831883725019e-13	1.1062467245611426e-16	9.402690170275944e-16	6.6455410637434975e-21
57600000	0.0033502557426084677	9.158909021566485e-50	-2.0278886107078934e-34	9.436501964850737e-13	1.828215503511896e-14	0.0032994885120243493	-5.16005715810271e-20	8.520831883725019e-13	1.1062467245611426e-16	9.402690170275944e-16	6.6455410637434975e-21
57700000	0.0033502557426084677	9.158909021566485e-50	-2.0314125860163664e-34	9.436501964850737e-13	1.828215503511896e-14	0.0032994885120243493	-5.142032805817792e-20	8.520831883725019e-13	1.1062467245611426e-16	9.402690170275944e-16	6.6455410637434975e-21
57800000	0.0033502557426084677	9.158909021566485e-50	-2.034936561321461e-34	9.436501964850737e-13	1.828215503511896e-14	0.0032994885120243493	-5.124008453532875e-20	8.520831883725019e-13	1.1062467245611426e-16	9.402690170275944e-16	6.6455410637434975e-21
57900000	0.0033502557426084677	9.158909021566485e-50	-2.038460536623266e-34	9.436501964850737e-13	1.828215503511896e-14	0.0032994885120243493	-5.105984101247958e-20	8.520831883725019e-13	1.1062467245611426e-16	9.402690170275944e-16	6.6455410637434975e-21
58000000	0.0033502557426084677	9.158909021566485e-50	-2.04198451192187e-34	9.436501964850737e-13	1.828215503511896e-14	0.0032994885120243493	-5.087959748963041e-20	8.520831883725019e-13	1.1062467245611426e-16	9.402690170275944e-16	6.6455410637434975e-21
58100000	0.0033502557426084677	9.158909021566485e-50	-2.045508487217361e-34	9.436501964850737e-13	1.828215503511896e-14	0.0032994885120243493	-5.069935396678124e-20	8.520831883725019e-13	1.1062467245611426e-16	9.402690170275944e-16	6.6455410637434975e-21
58200000	0.0033502557426084677	9.158909021566485e-50	-2.0490324625098268e-34	9.436501964850737e-13	1.828215503511896e-14	0.0032994885120243493	-5.0519110443932066e-20	8.520831883725019e-13	1.1062467245611426e-16	9.402690170275944e-16	6.6455410637434975e-21
58300000	0.0033502557426084677	9.158909021566485e-50	-2.0525564377993573e-34	9.436501964850737e-13	1.828215503511896e-14	0.0032994885120243493	-5.033886692108289e-20	8.520831883725019e-13	1.1062467245611426e-16	9.402690170275944e-16	6.6455410637434975e-21
58400000	0.0033502557426084677	9.158909021566485e-50	-2.0560804130860397e-34	9.436501964850737e-13	1.828215503511896e-14	0.0032994885120243493	-5.015862339823372e-20	8.520831883725019e-13	1.1062467245611426e-16	9.402690170275944e-16	6.6455410637434975e-21
58500000	0.0033502557426084677	9.158909021566485e-50	-2.059604388369963e-34	9.436501964850737e-13	1.828215503511896e-14	0.0032994885120243493	-4.997837987538455e-20	8.520831883725019e-13	1.1062467245611426e-16	9.402690170275944e-16	6.6455410637434975e-21
58600000	0.0033502557426084677	9.158909021566485e-50	-2.063128363651215e-34	9.436501964850737e-13	1.828215503511896e-14	0.0032994885120243493	-4.979813635253538e-20	8.520831883725019e-13	1.1062467245611426e-16	9.402690170275944e-16	6.6455410637434975e-21
58700000	0.0033502557426084677	9.158909021566485e-50	-2.0666523389298853e-34	9.436501964850737e-13	1.828215503511896e-14	0.0032994885120243493	-4.9617892829686206e-20	8.520831883725019e-13	1.1062467245611426e-16	9.402690170275944e-16	6.6455410637434975e-21
58800000	0.0033502557426084677	9.158909021566485e-50	-2.070176314206061e-34	9.436501964850737e-13	1.828215503511896e-14	0.0032994885120243493	-4.9437649306837035e-20	8.520831883725019e-13	1.1062467245611426e-16	9.402690170275944e-16	6.6455410637434975e-21
58900000	0.0033502557426084677	9.158909021566485e-50	-2.073700289479831e-34	9.436501964850737e-13	1.828215503511896e-14	0.0032994885120243493	-4.9257405783987865e-20	8.520831883725019e-13	1.1062467245611426e-16	9.402690170275944e-16	6.6455410637434975e-21
59000000	0.0033502557426084677	9.158909021566485e-50	-2.077224264751284e-34	9.436501964850737e-13	1.828215503511896e-14	0.0032994885120243493	-4.9077162261138694e-20	8.520831883725019e-13	1.1062467245611426e-16	9.402690170275944e-16	6.6455410637434975e-21
59100000	0.0033502557426084677	9.158909021566485e-50	-2.0807482400205083e-34	9.436501964850737e-13	1.828215503511896e-14	0.0032994885120243493	-4.889691873828952e-20	8.520831883725019e-13	1.1062467245611426e-16	9.402690170275944e-16	6.6455410637434975e-21
59200000	0.0033502557426084677	9.158909021566485e-50	-2.084272215287592e-34	9.436501964850737e-13	1.828215503511896e-14	0.0032994885120243493	-4.8716675215440346e-20	8.520831883725019e-13	1.1062467245611426e-16	9.402690170275944e-16	6.6455410637434975e-21
59300000	0.0033502557426084677	9.158909021566485e-50	-2.0877961905526236e-34	9.436501964850737e-13	1.828215503511896e-14	0.0032994885120243493	-4.8536431692591175e-20	8.520831883725019e-13	1.1062467245611426e-16	9.402690170275944e-16	6.6455410637434975e-21
59400000	0.0033502557426084677	9.158909021566485e-50	-2.0913201658156917e-34	9.436501964850737e-13	1.828215503511896e-14	0.0032994885120243493	-4.8356188169742005e-20	8.520831883725019e-13	1.1062467245611426e-16	9.402690170275944e-16	6.6455410637434975e-21
59500000	0.0033502557426084677	9.158909021566485e-50	-2.0948441410768845e-34	9.436501964850737e-13	1.828215503511896e-14	0.0032994885120243493	-4.8175944646892834e-20	8.520831883725019e-13	1.1062467245611426e-16	9.402690170275944e-16	6.6455410637434975e-21
59600000	0.0033502557426084677	9.158909021566485e-50	-2.0983681163362906e-34	9.436501964850737e-13	1.828215503511896e-14	0.0032994885120243493	-4.799570112404366e-20	8.520831883725019e-13	1.1062467245611426e-16	9.402690170275944e-16	6.6455410637434975e-21
59700000	0.0033502557426084677	9.158909021566485e-50	-2.101892091593998e-34	9.436501964850737e-13	1.828215503511896e-14	0.0032994885120243493	-4.781545760119449e-20	8.520831883725019e-13	1.1062467245611426e-16	9.402690170275944e-16	6.6455410637434975e-21
59800000	0.0033502557426084677	9.158909021566485e-50	-2.105416066850096e-34	9.436501964850737e-13	1.828215503511896e-14	0.0032994885120243493	-4.7635214078345315e-20	8.520831883725019e-13	1.1062467245611426e-16	9.402690170275944e-16	6.6455410637434975e-21
59900000	0.0033502557426084677	9.158909021566485e-50	-2.108940042104672e-34	9.436501964850737e-13	1.828215503511896e-14	0.0032994885120243493	-4.7454970555496144e-20	8.520831883725019e-13	1.1062467245611426e-16	9.402690170275944e-16	6.6455410637434975e-21
60000000	0.0033502557426084677	9.158909021566485e-50	-2.112464017357815e-34	9.436501964850737e-13	1.828215503511896e-14	0.0032994885120243493	-4.7274727032646974e-20	8.520831883725019e-13	1.1062467245611426e-16	9.402690170275944e-16	6.6455410637434975e-21
60100000	0.0033502557426084677	9.158909021566485e-50	-2.115987992609613e-34	9.436501964850737e-13	1.828215503511896e-14	0.0032994885120243493	-4.70944835097978e-20	8.520831883725019e-13	1.1062467245611426e-16	9.402690170275944e-16	6.6455410637434975e-21
60200000	0.0033502557426084677	9.158909021566485e-50	-2.119511967860155e-34	9.436501964850737e-13	1.828215503511896e-14	0.0032994885120243493	-4.691423998694863e-20	8.520831883725019e-13	1.1062467245611426e-16	9.402690170275944e-16	6.6455410637434975e-21
60300000	0.0033502557426084677	9.158909021566485e-50	-2.123035943109529e-34	9.436501964850737e-13	1.828215503511896e-14	0.0032994885120243493	-4.673399646409946e-20	8.520831883725019e-13	1.1062467245611426e-16	9.402690170275944e-16	6.6455410637434975e-21
60400000	0.0033502557426084677	9.158909021566485e-50	-2.1265599183578233e-34	9.436501964850737e-13	1.828215503511896e-14	0.0032994885120243493	-4.655375294125029e-20	8.520831883725019e-13	1.1062467245611426e-16	9.402690170275944e-16	6.6455410637434975e-21
60500000	0.0033502557426084677	9.158909021566485e-50	-2.1300838936051267e-34	9.436501964850737e-13	1.828215503511896e-14	0.0032994885120243493	-4.637350941840112e-20	8.520831883725019e-13	1.1062467245611426e-16	9.402690170275944e-16	6.6455410637434975e-21
60600000	0.0033502557426084677	9.158909021566485e-50	-2.133607868851527e-34	9.436501964850737e-13	1.828215503511896e-14	0.0032994885120243493	-4.619326589555195e-20	8.520831883725019e-13	1.1062467245611426e-16	9.402690170275944e-16	6.6455410637434975e-21
60700000	0.0033502557426084677	9.158909021566485e-50	-2.1371318440971134e-34	9.436501964850737e-13	1.828215503511896e-14	0.0032994885120243493	-4.601302237270278e-20	8.520831883725019e-13	1.1062467245611426e-16	9.402690170275944e-16	6.6455410637434975e-21
60800000	0.0033502557426084677	9.158909021566485e-50	-2.1406558193419736e-34	9.436501964850737e-13	1.828215503511896e-14	0.0032994885120243493	-4.58327788498536e-20	8.520831883725019e-13	1.1062467245611426e-16	9.402690170275944e-16	6.6455410637434975e-21
60900000	0.0033502557426084677	9.158909021566485e-50	-2.1441797945861963e-34	9.436501964850737e-13	1.828215503511896e-14	0.0032994885120243493	-4.565253532700443e-20	8.520831883725019e-13	1.1062467245611426e-16	9.402690170275944e-16	6.6455410637434975e-21
61000000	0.0033502557426084677	9.158909021566485e-50	-2.14770376982987e-34	9.436501964850737e-13	1.828215503511896e-14	0.0032994885120243493	-4.547229180415526e-20	8.520831883725019e-13	1.1062467245611426e-16	9.402690170275944e-16	6.6455410637434975e-21
61100000	0.0033502557426084677	9.158909021566485e-50	-2.1512277450730833e-34	9.436501964850737e-13	1.828215503511896e-14	0.0032994885120243493	-4.529204828130609e-20	8.520831883725019e-13	1.1062467245611426e-16	9.402690170275944e-16	6.6455410637434975e-21
61200000	0.0033502557426084677	9.158909021566485e-50	-2.154751720315924e-34	9.436501964850737e-13	1.828215503511896e-14	0.0032994885120243493	-4.511180475845692e-20	8.520831883725019e-13	1.1062467245611426e-16	9.402690170275944e-16	6.6455410637434975e-21
61300000	0.0033502557426084677	9.158909021566485e-50	-2.158275695558481e-34	9.436501964850737e-13	1.828215503511896e-14	0.0032994885120243493	-4.493156123560775e-20	8.520831883725019e-13	1.1062467245611426e-16	9.402690170275944e-16	6.6455410637434975e-21
61400000	0.0033502557426084677	9.158909021566485e-50	-2.161799670800842e-34	9.436501964850737e-13	1.828215503511896e-14	0.0032994885120243493	-4.475131771275857e-20	8.520831883725019e-13	1.1062467245611426e-16	9.402690170275944e-16	6.6455410637434975e-21
61500000	0.0033502557426084677	9.158909021566485e-50	-2.1653236460430967e-34	9.436501964850737e-13	1.828215503511896e-14	0.0032994885120243493	-4.45710741899094e-20	8.520831883725019e-13	1.1062467245611426e-16	9.402690170275944e-16	6.6455410637434975e-21
61600000	0.0033502557426084677	9.158909021566485e-50	-2.1688476212853325e-34	9.436501964850737e-13	1.828215503511896e-14	0.0032994885120243493	-4.439083066706023e-20	8.520831883725019e-13	1.1062467245611426e-16	9.402690170275944e-16	6.6455410637434975e-21
61700000	0.0033502557426084677	9.158909021566485e-50	-2.172371596527638e-34	9.436501964850737e-13	1.828215503511896e-14	0.0032994885120243493	-4.421058714421106e-20	8.520831883725019e-13	1.1062467245611426e-16	9.402690170275944e-16	6.645541063743497e-21
61800000	0.0033502557426084677	9.158909021566485e-50	-2.1758955717701014e-34	9.436501964850737e-13	1.828215503511896e-14	0.0032994885120243493	-4.403034362136189e-20	8.520831883725019e-13	1.1062467245611426e-16	9.402690170275944e-16	6.645541063743497e-21
61900000	0.0033502557426084677	9.158909021566485e-50	-2.179419547012812e-34	9.436501964850737e-13	1.828215503511896e-14	0.0032994885120243493	-4.3850100098512716e-20	8.520831883725019e-13	1.1062467245611426e-16	9.402690170275944e-16	6.645541063743497e-21
62000000	0.0033502557426084677	9.158909021566485e-50	-2.182943522255857e-34	9.436501964850737e-13	1.828215503511896e-14	0.0032994885120243493	-4.3669856575663546e-20	8.520831883725019e-13	1.1062467245611426e-16	9.402690170275944e-16	6.645541063743497e-21
62100000	0.0033502557426084677	9.158909021566485e-50	-2.1864674974993256e-34	9.436501964850737e-13	1.828215503511896e-14	0.0032994885120243493	-4.3489613052814375e-20	8.520831883725019e-13	1.1062467245611426e-16	9.402690170275944e-16	6.645541063743497e-21
62200000	0.0033502557426084677	9.158909021566485e-50	-2.1899914727433062e-34	9.436501964850737e-13	1.828215503511896e-14	0.0032994885120243493	-4.3309369529965204e-20	8.520831883725019e-13	1.1062467245611426e-16	9.402690170275944e-16	6.645541063743497e-21
62300000	0.0033502557426084677	9.158909021566485e-50	-2.193515447987887e-34	9.436501964850737e-13	1.828215503511896e-14	0.0032994885120243493	-4.312912600711603e-20	8.520831883725019e-13	1.1062467245611426e-16	9.402690170275944e-16	6.645541063743497e-21
62400000	0.0033502557426084677	9.158909021566485e-50	-2.197039423233156e-34	9.436501964850737e-13	1.828215503511896e-14	0.0032994885120243493	-4.2948882484266856e-20	8.520831883725019e-13	1.1062467245611426e-16	9.402690170275944e-16	6.645541063743497e-21
62500000	0.0033502557426084677	9.158909021566485e-50	-2.2005633984792025e-34	9.436501964850737e-13	1.828215503511896e-14	0.0032994885120243493	-4.2768638961417685e-20	8.520831883725019e-13	1.1062467245611426e-16	9.402690170275944e-16	6.645541063743497e-21
62600000	0.0033502557426084677	9.158909021566485e-50	-2.204087373726114e-34	9.436501964850737e-13	1.828215503511896e-14	0.0032994885120243493	-4.2588395438568515e-20	8.520831883725019e-13	1.1062467245611426e-16	9.402690170275944e-16	6.645541063743497e-21
62700000	0.0033502557426084677	9.158909021566485e-50	-2.2076113489739795e-34	9.436501964850737e-13	1.828215503511896e-14	0.0032994885120243493	-4.2408151915719344e-20	8.520831883725019e-13	1.1062467245611426e-16	9.402690170275944e-16	6.645541063743497e-21
62800000	0.0033502557426084677	9.158909021566485e-50	-2.2111353242228874e-34	9.436501964850737e-13	1.828215503511896e-14	0.0032994885120243493	-4.2227908392870173e-20	8.520831883725019e-13	1.1062467245611426e-16	9.402690170275944e-16	6.645541063743497e-21
62900000	0.0033502557426084677	9.158909021566485e-50	-2.214659299472926e-34	9.436501964850737e-13	1.828215503511896e-14	0.0032994885120243493	-4.2047664870020996e-20	8.520831883725019e-13	1.1062467245611426e-16	9.402690170275944e-16	6.645541063743497e-21
63000000	0.0033502557426084677	9.158909021566485e-50	-2.2181832747241834e-34	9.436501964850737e-13	1.828215503511896e-14	0.0032994885120243493	-4.1867421347171825e-20	8.520831883725019e-13	1.1062467245611426e-16	9.402690170275944e-16	6.645541063743497e-21
63100000	0.0033502557426084677	9.158909021566485e-50	-2.2217072499767485e-34	9.436501964850737e-13	1.828215503511896e-14	0.0032994885120243493	-4.1687177824322655e-20	8.520831883725019e-13	1.1062467245611426e-16	9.402690170275944e-16	6.645541063743497e-21
63200000	0.0033502557426084677	9.158909021566485e-50	-2.2252312252307095e-34	9.436501964850737e-13	1.828215503511896e-14	0.0032994885120243493	-4.1506934301473484e-20	8.520831883725019e-13	1.1062467245611426e-16	9.402690170275944e-16	6.645541063743497e-21
63300000	0.0033502557426084677	9.158909021566485e-50	-2.2287552004861548e-34	9.436501964850737e-13	1.828215503511896e-14	0.0032994885120243493	-4.132669077862431e-20	8.520831883725019e-13	1.1062467245611426e-16	9.402690170275944e-16	6.645541063743497e-21
63400000	0.0033502557426084677	9.158909021566485e-50	-2.2322791757431725e-34	9.436501964850737e-13	1.828215503511896e-14	0.0032994885120243493	-4.114644725577514e-20	8.520831883725019e-13	1.1062467245611426e-16	9.402690170275944e-16	6.645541063743497e-21
63500000	0.0033502557426084677	9.158909021566485e-50	-2.2358031510018516e-34	9.436501964850737e-13	1.828215503511896e-14	0.0032994885120243493	-4.096620373292597e-20	8.520831883725019e-13	1.1062467245611426e-16	9.402690170275944e-16	6.645541063743497e-21
63600000	0.0033502557426084677	9.158909021566485e-50	-2.23932712626228e-34	9.436501964850737e-13	1.828215503511896e-14	0.0032994885120243493	-4.07859602100768e-20	8.520831883725019e-13	1.1062467245611426e-16	9.402690170275944e-16	6.645541063743497e-21
63700000	0.0033502557426084677	9.158909021566485e-50	-2.2428511015245464e-34	9.436501964850737e-13	1.828215503511896e-14	0.0032994885120243493	-4.060571668722763e-20	8.520831883725019e-13	1.1062467245611426e-16	9.402690170275944e-16	6.645541063743497e-21
63800000	0.0033502557426084677	9.158909021566485e-50	-2.246375076788739e-34	9.436501964850737e-13	1.828215503511896e-14	0.0032994885120243493	-4.042547316437845e-20	8.520831883725019e-13	1.1062467245611426e-16	9.402690170275944e-16	6.645541063743497e-21
63900000	0.0033502557426084677	9.158909021566485e-50	-2.2498990520549465e-34	9.436501964850737e-13	1.828215503511896e-14	0.0032994885120243493	-4.024522964152928e-20	8.520831883725019e-13	1.1062467245611426e-16	9.402690170275944e-16	6.645541063743497e-21
64000000	0.0033502557426084677	9.158909021566485e-50	-2.2534230273232574e-34	9.436501964850737e-13	1.828215503511896e-14	0.0032994885120243493	-4.006498611868011e-20	8.520831883725019e-13	1.1062467245611426e-16	9.402690170275944e-16	6.645541063743497e-21
64100000	0.0033502557426084677	9.158909021566485e-50	-2.2569470025937595e-34	9.436501964850737e-13	1.828215503511896e-14	0.0032994885120243493	-3.988474259583094e-20	8.520831883725019e-13	1.1062467245611426e-16	9.402690170275944e-16	6.645541063743497e-21
64200000	0.0033502557426084677	9.158909021566485e-50	-2.2604709778665414e-34	9.436501964850737e-13	1.828215503511896e-14	0.0032994885120243493	-3.970449907298177e-20	8.520831883725019e-13	1.1062467245611426e-16	9.402690170275944e-16	6.645541063743497e-21
64300000	0.0033502557426084677	9.158909021566485e-50	-2.263994953141692e-34	9.436501964850737e-13	1.828215503511896e-14	0.0032994885120243493	-3.95242555501326e-20	8.520831883725019e-13	1.1062467245611426e-16	9.402690170275944e-16	6.645541063743497e-21
64400000	0.0033502557426084677	9.158909021566485e-50	-2.267518928419299e-34	9.436501964850737e-13	1.828215503511896e-14	0.0032994885120243493	-3.934401202728343e-20	8.520831883725019e-13	1.1062467245611426e-16	9.402690170275944e-16	6.645541063743497e-21
64500000	0.0033502557426084677	9.158909021566485e-50	-2.2710429036994514e-34	9.436501964850737e-13	1.828215503511896e-14	0.0032994885120243493	-3.916376850443425e-20	8.520831883725019e-13	1.1062467245611426e-16	9.402690170275944e-16	6.645541063743497e-21
64600000	0.0033502557426084677	9.158909021566485e-50	-2.2745668789822375e-34	9.436501964850737e-13	1.828215503511896e-14	0.0032994885120243493	-3.898352498158508e-20	8.520831883725019e-13	1.1062467245611426e-16	9.402690170275944e-16	6.645541063743497e-21
64700000	0.0033502557426084677	9.158909021566485e-50	-2.2780908542677457e-34	9.436501964850737e-13	1.828215503511896e-14	0.0032994885120243493	-3.880328145873591e-20	8.520831883725019e-13	1.1062467245611426e-16	9.402690170275944e-16	6.645541063743497e-21
64800000	0.0033502557426084677	9.158909021566485e-50	-2.281614829556064e-34	9.436501964850737e-13	1.828215503511896e-14	0.0032994885120243493	-3.862303793588674e-20	8.520831883725019e-13	1.1062467245611426e-16	9.402690170275944e-16	6.645541063743497e-21
64900000	0.0033502557426084677	9.158909021566485e-50	-2.285138804846354e-34	9.436501964850737e-13	1.828215503511896e-14	0.0032994885120243493	-3.844279441303757e-20	8.520831883725019e-13	1.1062467245611426e-16	9.402690170275944e-16	6.645541063743497e-21
65000000	0.0033502557426084677	9.158909021566485e-50	-2.288662780132012e-34	9.436501964850737e-13	1.828215503511896e-14	0.0032994885120243493	-3.82625508901884e-20	8.520831883725019e-13	1.1062467245611426e-16	9.402690170275944e-16	6.645541063743497e-21
65100000	0.0033502557426084677	9.158909021566485e-50	-2.2921867554117637e-34	9.436501964850737e-13	1.828215503511896e-14	0.0032994885120243493	-3.8082307367339226e-20	8.520831883725019e-13	1.1062467245611426e-16	9.402690170275944e-16	6.645541063743497e-21
65200000	0.0033502557426084677	9.158909021566485e-50	-2.295710730685654e-34	9.436501964850737e-13	1.828215503511896e-14	0.0032994885120243493	-3.7902063844490056e-20	8.520831883725019e-13	1.1062467245611426e-16	9.402690170275944e-16	6.645541063743497e-21
65300000	0.0033502557426084677	9.158909021566485e-50	-2.2992347059537276e-34	9.436501964850737e-13	1.828215503511896e-14	0.0032994885120243493	-3.7721820321640885e-20	8.520831883725019e-13	1.1062467245611426e-16	9.402690170275944e-16	6.645541063743497e-21
65400000	0.0033502557426084677	9.158909021566485e-50	-2.3027586812160293e-34	9.436501964850737e-13	1.828215503511896e-14	0.0032994885120243493	-3.7541576798791714e-20	8.520831883725019e-13	1.1062467245611426e-16	9.402690170275944e-16	6.645541063743497e-21
65500000	0.0033502557426084677	9.158909021566485e-50	-2.306282656472605e-34	9.436501964850737e-13	1.828215503511896e-14	0.0032994885120243493	-3.736133327594254e-20	8.520831883725019e-13	1.1062467245611426e-16	9.402690170275944e-16	6.645541063743497e-21
65600000	0.0033502557426084677	9.158909021566485e-50	-2.3098066317234987e-34	9.436501964850737e-13	1.828215503511896e-14	0.0032994885120243493	-3.7181089753093366e-20	8.520831883725019e-13	1.1062467245611426e-16	9.402690170275944e-16	6.645541063743497e-21
65700000	0.0033502557426084677	9.158909021566485e-50	-2.3133306069687563e-34	9.436501964850737e-13	1.828215503511896e-14	0.0032994885120243493	-3.7000846230244196e-20	8.520831883725019e-13	1.1062467245611426e-16	9.402690170275944e-16	6.645541063743497e-21
65800000	0.0033502557426084677	9.158909021566485e-50	-2.3168545822084216e-34	9.436501964850737e-13	1.828215503511896e-14	0.0032994885120243493	-3.6820602707395025e-20	8.520831883725019e-13	1.1062467245611426e-16	9.402690170275944e-16	6.645541063743497e-21
65900000	0.0033502557426084677	9.158909021566485e-50	-2.3203785574425407e-34	9.436501964850737e-13	1.828215503511896e-14	0.0032994885120243493	-3.664035918454585e-20	8.520831883725019e-13	1.1062467245611426e-16	9.402690170275944e-16	6.645541063743497e-21
66000000	0.0033502557426084677	9.158909021566485e-50	-2.323902532671158e-34	9.436501964850737e-13	1.828215503511896e-14	0.0032994885120243493	-3.646011566169668e-20	8.520831883725019e-13	1.1062467245611426e-16	9.402690170275944e-16	6.645541063743497e-21
66100000	0.0033502557426084677	9.158909021566485e-50	-2.3274265078943188e-34	9.436501964850737e-13	1.828215503511896e-14	0.0032994885120243493	-3.6279872138847506e-20	8.520831883725019e-13	1.1062467245611426e-16	9.402690170275944e-16	6.645541063743497e-21
66200000	0.0033502557426084677	9.158909021566485e-50	-2.330950483112068e-34	9.436501964850737e-13	1.828215503511896e-14	0.0032994885120243493	-3.6099628615998336e-20	8.520831883725019e-13	1.1062467245611426e-16	9.402690170275944e-16	6.645541063743497e-21
66300000	0.0033502557426084677	9.158909021566485e-50	-2.33447445832445e-34	9.436501964850737e-13	1.828215503511896e-14	0.0032994885120243493	-3.5919385093149165e-20	8.520831883725019e-13	1.1062467245611426e-16	9.402690170275944e-16	6.645541063743497e-21
66400000	0.0033502557426084677	9.158909021566485e-50	-2.337998433531511e-34	9.436501964850737e-13	1.828215503511896e-14	0.0032994885120243493	-3.5739141570299994e-20	8.520831883725019e-13	1.1062467245611426e-16	9.402690170275944e-16	6.645541063743497e-21
66500000	0.0033502557426084677	9.158909021566485e-50	-2.3415224087332948e-34	9.436501964850737e-13	1.828215503511896e-14	0.0032994885120243493	-3.5558898047450823e-20	8.520831883725019e-13	1.1062467245611426e-16	9.402690170275944e-16	6.645541063743497e-21
66600000	0.0033502557426084677	9.158909021566485e-50	-2.345046383929847e-34	9.436501964850737e-13	1.828215503511896e-14	0.0032994885120243493	-3.537865452460165e-20	8.520831883725019e-13	1.1062467245611426e-16	9.402690170275944e-16	6.645541063743497e-21
66700000	0.0033502557426084677	9.158909021566485e-50	-2.3485703591212125e-34	9.436501964850737e-13	1.828215503511896e-14	0.0032994885120243493	-3.519841100175248e-20	8.520831883725019e-13	1.1062467245611426e-16	9.402690170275944e-16	6.645541063743497e-21
66800000	0.0033502557426084677	9.158909021566485e-50	-2.3520943343074358e-34	9.436501964850737e-13	1.828215503511896e-14	0.0032994885120243493	-3.501816747890331e-20	8.520831883725019e-13	1.1062467245611426e-16	9.402690170275944e-16	6.645541063743497e-21
66900000	0.0033502557426084677	9.158909021566485e-50	-2.355618309488563e-34	9.436501964850737e-13	1.828215503511896e-14	0.0032994885120243493	-3.483792395605414e-20	8.520831883725019e-13	1.1062467245611426e-16	9.402690170275944e-16	6.645541063743497e-21
67000000	0.0033502557426084677	9.158909021566485e-50	-2.359142284664638e-34	9.436501964850737e-13	1.828215503511896e-14	0.0032994885120243493	-3.4657680433204963e-20	8.520831883725019e-13	1.1062467245611426e-16	9.402690170275944e-16	6.645541063743497e-21
67100000	0.0033502557426084677	9.158909021566485e-50	-2.362666259835706e-34	9.436501964850737e-13	1.828215503511896e-14	0.0032994885120243493	-3.447743691035579e-20	8.520831883725019e-13	1.1062467245611426e-16	9.402690170275944e-16	6.645541063743497e-21
67200000	0.0033502557426084677	9.158909021566485e-50	-2.3661902350018126e-34	9.436501964850737e-13	1.828215503511896e-14	0.0032994885120243493	-3.429719338750662e-20	8.520831883725019e-13	1.1062467245611426e-16	9.402690170275944e-16	6.645541063743497e-21
67300000	0.0033502557426084677	9.158909021566485e-50	-2.3697142101630026e-34	9.436501964850737e-13	1.828215503511896e-14	0.0032994885120243493	-3.411694986465745e-20	8.520831883725019e-13	1.1062467245611426e-16	9.402690170275944e-16	6.645541063743497e-21
67400000	0.0033502557426084677	9.158909021566485e-50	-2.3732381853193203e-34	9.436501964850737e-13	1.828215503511896e-14	0.0032994885120243493	-3.393670634180828e-20	8.520831883725019e-13	1.1062467245611426e-16	9.402690170275944e-16	6.645541063743497e-21
67500000	0.0033502557426084677	9.158909021566485e-50	-2.3767621604708113e-34	9.436501964850737e-13	1.828215503511896e-14	0.0032994885120243493	-3.3756462818959103e-20	8.520831883725019e-13	1.1062467245611426e-16	9.402690170275944e-16	6.645541063743497e-21
67600000	0.0033502557426084677	9.158909021566485e-50	-2.3802861356175204e-34	9.436501964850737e-13	1.828215503511896e-14	0.0032994885120243493	-3.357621929610993e-20	8.520831883725019e-13	1.1062467245611426e-16	9.402690170275944e-16	6.645541063743497e-21
67700000	0.0033502557426084677	9.158909021566485e-50	-2.3838101107594925e-34	9.436501964850737e-13	1.828215503511896e-14	0.0032994885120243493	-3.339597577326076e-20	8.520831883725019e-13	1.1062467245611426e-16	9.402690170275944e-16	6.645541063743497e-21
67800000	0.0033502557426084677	9.158909021566485e-50	-2.3873340858967725e-34	9.436501964850737e-13	1.828215503511896e-14	0.0032994885120243493	-3.321573225041159e-20	8.520831883725019e-13	1.1062467245611426e-16	9.402690170275944e-16	6.645541063743497e-21
67900000	0.0033502557426084677	9.158909021566485e-50	-2.3908580610294062e-34	9.436501964850737e-13	1.828215503511896e-14	0.0032994885120243493	-3.303548872756242e-20	8.520831883725019e-13	1.1062467245611426e-16	9.402690170275944e-16	6.645541063743497e-21
68000000	0.0033502557426084677	9.158909021566485e-50	-2.3943820361574376e-34	9.436501964850737e-13	1.828215503511896e-14	0.0032994885120243493	-3.285524520471325e-20	8.520831883725019e-13	1.1062467245611426e-16	9.402690170275944e-16	6.645541063743497e-21
68100000	0.0033502557426084677	9.158909021566485e-50	-2.397906011280912e-34	9.436501964850737e-13	1.828215503511896e-14	0.0032994885120243493	-3.267500168186408e-20	8.520831883725019e-13	1.1062467245611426e-16	9.402690170275944e-16	6.645541063743497e-21
68200000	0.0033502557426084677	9.158909021566485e-50	-2.4014299863998744e-34	9.436501964850737e-13	1.828215503511896e-14	0.0032994885120243493	-3.249475815901491e-20	8.520831883725019e-13	1.1062467245611426e-16	9.402690170275944e-16	6.645541063743497e-21
68300000	0.0033502557426084677	9.158909021566485e-50	-2.40495396151437e-34	9.436501964850737e-13	1.828215503511896e-14	0.0032994885120243493	-3.2314514636165737e-20	8.520831883725019e-13	1.1062467245611426e-16	9.402690170275944e-16	6.645541063743497e-21
68400000	0.0033502557426084677	9.158909021566485e-50	-2.4084779366244435e-34	9.436501964850737e-13	1.828215503511896e-14	0.0032994885120243493	-3.2134271113316566e-20	8.520831883725019e-13	1.1062467245611426e-16	9.402690170275944e-16	6.645541063743497e-21
68500000	0.0033502557426084677	9.158909021566485e-50	-2.41200191173014e-34	9.436501964850737e-13	1.828215503511896e-14	0.0032994885120243493	-3.195402759046739e-20	8.520831883725019e-13	1.1062467245611426e-16	9.402690170275944e-16	6.645541063743497e-21
68600000	0.0033502557426084677	9.158909021566485e-50	-2.4155258868315044e-34	9.436501964850737e-13	1.828215503511896e-14	0.0032994885120243493	-3.177378406761822e-20	8.520831883725019e-13	1.1062467245611426e-16	9.402690170275944e-16	6.645541063743497e-21
68700000	0.0033502557426084677	9.158909021566485e-50	-2.4190498619285818e-34	9.436501964850737e-13	1.828215503511896e-14	0.0032994885120243493	-3.159354054476905e-20	8.520831883725019e-13	1.1062467245611426e-16	9.402690170275944e-16	6.645541063743497e-21
68800000	0.0033502557426084677	9.158909021566485e-50	-2.4225738370214173e-34	9.436501964850737e-13	1.828215503511896e-14	0.0032994885120243493	-3.1413297021919877e-20	8.520831883725019e-13	1.1062467245611426e-16	9.402690170275944e-16	6.645541063743497e-21
68900000	0.0033502557426084677	9.158909021566485e-50	-2.4260978121100556e-34	9.436501964850737e-13	1.828215503511896e-14	0.0032994885120243493	-3.1233053499070706e-20	8.520831883725019e-13	1.1062467245611426e-16	9.402690170275944e-16	6.645541063743497e-21
69000000	0.0033502557426084677	9.158909021566485e-50	-2.429621787194542e-34	9.436501964850737e-13	1.828215503511896e-14	0.0032994885120243493	-3.105280997622153e-20	8.520831883725019e-13	1.1062467245611426e-16	9.402690170275944e-16	6.645541063743497e-21
69100000	0.0033502557426084677	9.158909021566485e-50	-2.433145762274921e-34	9.436501964850737e-13	1.828215503511896e-14	0.0032994885120243493	-3.087256645337236e-20	8.520831883725019e-13	1.1062467245611426e-16	9.402690170275944e-16	6.645541063743497e-21
69200000	0.0033502557426084677	9.158909021566485e-50	-2.436669737351238e-34	9.436501964850737e-13	1.828215503511896e-14	0.0032994885120243493	-3.069232293052319e-20	8.520831883725019e-13	1.1062467245611426e-16	9.402690170275944e-16	6.645541063743497e-21
69300000	0.0033502557426084677	9.158909021566485e-50	-2.440193712423538e-34	9.436501964850737e-13	1.828215503511896e-14	0.0032994885120243493	-3.0512079407674016e-20	8.520831883725019e-13	1.1062467245611426e-16	9.402690170275944e-16	6.645541063743497e-21
69400000	0.0033502557426084677	9.158909021566485e-50	-2.4437176874918656e-34	9.436501964850737e-13	1.828215503511896e-14	0.0032994885120243493	-3.0331835884824846e-20	8.520831883725019e-13	1.1062467245611426e-16	9.402690170275944e-16	6.645541063743497e-21
69500000	0.0033502557426084677	9.158909021566485e-50	-2.4472416625562664e-34	9.436501964850737e-13	1.828215503511896e-14	0.0032994885120243493	-3.0151592361975675e-20	8.520831883725019e-13	1.1062467245611426e-16	9.402690170275944e-16	6.645541063743497e-21
69600000	0.0033502557426084677	9.158909021566485e-50	-2.4507656376167846e-34	9.436501964850737e-13	1.828215503511896e-14	0.0032994885120243493	-2.9971348839126504e-20	8.520831883725019e-13	1.1062467245611426e-16	9.402690170275944e-16	6.645541063743497e-21
69700000	0.0033502557426084677	9.158909021566485e-50	-2.454289612673466e-34	9.436501964850737e-13	1.828215503511896e-14	0.0032994885120243493	-2.9791105316277333e-20	8.520831883725019e-13	1.1062467245611426e-16	9.402690170275944e-16	6.645541063743497e-21
69800000	0.0033502557426084677	9.158909021566485e-50	-2.457813587726355e-34	9.436501964850737e-13	1.828215503511896e-14	0.0032994885120243493	-2.961086179342816e-20	8.520831883725019e-13	1.1062467245611426e-16	9.402690170275944e-16	6.645541063743497e-21
69900000	0.0033502557426084677	9.158909021566485e-50	-2.461337562775497e-34	9.436501964850737e-13	1.828215503511896e-14	0.0032994885120243493	-2.943061827057899e-20	8.520831883725019e-13	1.1062467245611426e-16	9.402690170275944e-16	6.645541063743497e-21
70000000	0.0033502557426084677	9.158909021566485e-50	-2.4648615378209367e-34	9.436501964850737e-13	1.828215503511896e-14	0.0032994885120243493	-2.9250374747729815e-20	8.520831883725019e-13	1.1062467245611426e-16	9.402690170275944e-16	6.645541063743497e-21
70100000	0.0033502557426084677	9.158909021566485e-50	-2.468385512862719e-34	9.436501964850737e-13	1.828215503511896e-14	0.0032994885120243493	-2.9070131224880644e-20	8.520831883725019e-13	1.1062467245611426e-16	9.402690170275944e-16	6.645541063743497e-21
70200000	0.0033502557426084677	9.158909021566485e-50	-2.471909487900889e-34	9.436501964850737e-13	1.828215503511896e-14	0.0032994885120243493	-2.8889887702031473e-20	8.520831883725019e-13	1.1062467245611426e-16	9.402690170275944e-16	6.645541063743497e-21
70300000	0.0033502557426084677	9.158909021566485e-50	-2.475433462935492e-34	9.436501964850737e-13	1.828215503511896e-14	0.0032994885120243493	-2.87096441791823e-20	8.520831883725019e-13	1.1062467245611426e-16	9.402690170275944e-16	6.645541063743497e-21
70400000	0.0033502557426084677	9.158909021566485e-50	-2.4789574379665727e-34	9.436501964850737e-13	1.828215503511896e-14	0.0032994885120243493	-2.852940065633313e-20	8.520831883725019e-13	1.1062467245611426e-16	9.402690170275944e-16	6.645541063743497e-21
70500000	0.0033502557426084677	9.158909021566485e-50	-2.4824814129941757e-34	9.436501964850737e-13	1.828215503511896e-14	0.0032994885120243493	-2.834915713348396e-20	8.520831883725019e-13	1.1062467245611426e-16	9.402690170275944e-16	6.645541063743497e-21
70600000	0.0033502557426084677	9.158909021566485e-50	-2.486005388018347e-34	9.436501964850737e-13	1.828215503511896e-14	0.0032994885120243493	-2.8168913610634784e-20	8.520831883725019e-13	1.1062467245611426e-16	9.402690170275944e-16	6.645541063743497e-21
70700000	0.0033502557426084677	9.158909021566485e-50	-2.4895293630391303e-34	9.436501964850737e-13	1.828215503511896e-14	0.0032994885120243493	-2.7988670087785613e-20	8.520831883725019e-13	1.1062467245611426e-16	9.402690170275944e-16	6.645541063743497e-21
70800000	0.0033502557426084677	9.158909021566485e-50	-2.4930533380565717e-34	9.436501964850737e-13	1.828215503511896e-14	0.0032994885120243493	-2.780842656493644e-20	8.520831883725019e-13	1.1062467245611426e-16	9.402690170275944e-16	6.645541063743497e-21
70900000	0.0033502557426084677	9.158909021566485e-50	-2.4965773130707155e-34	9.436501964850737e-13	1.828215503511896e-14	0.0032994885120243493	-2.762818304208727e-20	8.520831883725019e-13	1.1062467245611426e-16	9.402690170275944e-16	6.645541063743497e-21
71000000	0.0033502557426084677	9.158909021566485e-50	-2.500101288081607e-34	9.436501964850737e-13	1.828215503511896e-14	0.0032994885120243493	-2.74479395192381e-20	8.520831883725019e-13	1.1062467245611426e-16	9.402690170275944e-16	6.645541063743497e-21
71100000	0.0033502557426084677	9.158909021566485e-50	-2.5036252630892913e-34	9.436501964850737e-13	1.828215503511896e-14	0.0032994885120243493	-2.726769599638893e-20	8.520831883725019e-13	1.1062467245611426e-16	9.402690170275944e-16	6.645541063743497e-21
71200000	0.0033502557426084677	9.158909021566485e-50	-2.507149238093813e-34	9.436501964850737e-13	1.828215503511896e-14	0.0032994885120243493	-2.708745247353976e-20	8.520831883725019e-13	1.1062467245611426e-16	9.402690170275944e-16	6.645541063743497e-21
71300000	0.0033502557426084677	9.158909021566485e-50	-2.5106732130952175e-34	9.436501964850737e-13	1.828215503511896e-14	0.0032994885120243493	-2.6907208950690585e-20	8.520831883725019e-13	1.1062467245611426e-16	9.402690170275944e-16	6.645541063743497e-21
71400000	0.0033502557426084677	9.158909021566485e-50	-2.5141971880935493e-34	9.436501964850737e-13	1.828215503511896e-14	0.0032994885120243493	-2.6726965427841415e-20	8.520831883725019e-13	1.1062467245611426e-16	9.402690170275944e-16	6.645541063743497e-21
71500000	0.0033502557426084677	9.158909021566485e-50	-2.5177211630888537e-34	9.436501964850737e-13	1.828215503511896e-14	0.0032994885120243493	-2.6546721904992244e-20	8.520831883725019e-13	1.1062467245611426e-16	9.402690170275944e-16	6.645541063743497e-21
71600000	0.0033502557426084677	9.158909021566485e-50	-2.521245138081176e-34	9.436501964850737e-13	1.828215503511896e-14	0.0032994885120243493	-2.636647838214307e-20	8.520831883725019e-13	1.1062467245611426e-16	9.402690170275944e-16	6.645541063743497e-21
71700000	0.0033502557426084677	9.158909021566485e-50	-2.5247691130705604e-34	9.436501964850737e-13	1.828215503511896e-14	0.0032994885120243493	-2.61862348592939e-20	8.520831883725019e-13	1.1062467245611426e-16	9.402690170275944e-16	6.645541063743497e-21
71800000	0.0033502557426084677	9.158909021566485e-50	-2.5282930880570525e-34	9.436501964850737e-13	1.828215503511896e-14	0.0032994885120243493	-2.6005991336444728e-20	8.520831883725019e-13	1.1062467245611426e-16	9.402690170275944e-16	6.645541063743497e-21
71900000	0.0033502557426084677	9.158909021566485e-50	-2.531817063040697e-34	9.436501964850737e-13	1.828215503511896e-14	0.0032994885120243493	-2.5825747813595557e-20	8.520831883725019e-13	1.1062467245611426e-16	9.402690170275944e-16	6.645541063743497e-21
72000000	0.0033502557426084677	9.158909021566485e-50	-2.535341038021539e-34	9.436501964850737e-13	1.828215503511896e-14	0.0032994885120243493	-2.5645504290746387e-20	8.520831883725019e-13	1.1062467245611426e-16	9.402690170275944e-16	6.645541063743497e-21
72100000	0.0033502557426084677	9.158909021566485e-50	-2.5388650129996234e-34	9.436501964850737e-13	1.828215503511896e-14	0.0032994885120243493	-2.5465260767897213e-20	8.520831883725019e-13	1.1062467245611426e-16	9.402690170275944e-16	6.645541063743497e-21
72200000	0.0033502557426084677	9.158909021566485e-50	-2.5423889879749955e-34	9.436501964850737e-13	1.828215503511896e-14	0.0032994885120243493	-2.5285017245048042e-20	8.520831883725019e-13	1.1062467245611426e-16	9.402690170275944e-16	6.645541063743497e-21
72300000	0.0033502557426084677	9.158909021566485e-50	-2.5459129629477e-34	9.436501964850737e-13	1.828215503511896e-14	0.0032994885120243493	-2.510477372219887e-20	8.520831883725019e-13	1.1062467245611426e-16	9.402690170275944e-16	6.645541063743497e-21
72400000	0.0033502557426084677	9.158909021566485e-50	-2.5494369379177816e-34	9.436501964850737e-13	1.828215503511896e-14	0.0032994885120243493	-2.4924530199349697e-20	8.520831883725019e-13	1.1062467245611426e-16	9.402690170275944e-16	6.645541063743497e-21
72500000	0.0033502557426084677	9.158909021566485e-50	-2.552960912885286e-34	9.436501964850737e-13	1.828215503511896e-14	0.0032994885120243493	-2.4744286676500527e-20	8.520831883725019e-13	1.1062467245611426e-16	9.402690170275944e-16	6.645541063743497e-21
72600000	0.0033502557426084677	9.158909021566485e-50	-2.556484887850257e-34	9.436501964850737e-13	1.828215503511896e-14	0.0032994885120243493	-2.4564043153651356e-20	8.520831883725019e-13	1.1062467245611426e-16	9.402690170275944e-16	6.645541063743497e-21
72700000	0.0033502557426084677	9.158909021566485e-50	-2.5600088628127414e-34	9.436501964850737e-13	1.828215503511896e-14	0.0032994885120243493	-2.4383799630802185e-20	8.520831883725019e-13	1.1062467245611426e-16	9.402690170275944e-16	6.645541063743497e-21
72800000	0.0033502557426084677	9.158909021566485e-50	-2.5635328377727825e-34	9.436501964850737e-13	1.828215503511896e-14	0.0032994885120243493	-2.420355610795301e-20	8.520831883725019e-13	1.1062467245611426e-16	9.402690170275944e-16	6.645541063743497e-21
72900000	0.0033502557426084677	9.158909021566485e-50	-2.567056812730426e-34	9.436501964850737e-13	1.828215503511896e-14	0.0032994885120243493	-2.402331258510384e-20	8.520831883725019e-13	1.1062467245611426e-16	9.402690170275944e-16	6.645541063743497e-21
73000000	0.0033502557426084677	9.158909021566485e-50	-2.5705807876857174e-34	9.436501964850737e-13	1.828215503511896e-14	0.0032994885120243493	-2.384306906225467e-20	8.520831883725019e-13	1.1062467245611426e-16	9.402690170275944e-16	6.645541063743497e-21
73100000	0.0033502557426084677	9.158909021566485e-50	-2.5741047626387007e-34	9.436501964850737e-13	1.828215503511896e-14	0.0032994885120243493	-2.3662825539405496e-20	8.520831883725019e-13	1.1062467245611426e-16	9.402690170275944e-16	6.645541063743497e-21
73200000	0.0033502557426084677	9.158909021566485e-50	-2.5776287375894213e-34	9.436501964850737e-13	1.828215503511896e-14	0.0032994885120243493	-2.3482582016556325e-20	8.520831883725019e-13	1.1062467245611426e-16	9.402690170275944e-16	6.645541063743497e-21
73300000	0.0033502557426084677	9.158909021566485e-50	-2.581152712537924e-34	9.436501964850737e-13	1.828215503511896e-14	0.0032994885120243493	-2.3302338493707154e-20	8.520831883725019e-13	1.1062467245611426e-16	9.402690170275944e-16	6.645541063743497e-21
73400000	0.0033502557426084677	9.158909021566485e-50	-2.5846766874842546e-34	9.436501964850737e-13	1.828215503511896e-14	0.0032994885120243493	-2.3122094970857983e-20	8.520831883725019e-13	1.1062467245611426e-16	9.402690170275944e-16	6.645541063743497e-21
73500000	0.0033502557426084677	9.158909021566485e-50	-2.588200662428457e-34	9.436501964850737e-13	1.828215503511896e-14	0.0032994885120243493	-2.2941851448008813e-20	8.520831883725019e-13	1.1062467245611426e-16	9.402690170275944e-16	6.645541063743497e-21
73600000	0.0033502557426084677	9.158909021566485e-50	-2.5917246373705765e-34	9.436501964850737e-13	1.828215503511896e-14	0.0032994885120243493	-2.276160792515964e-20	8.520831883725019e-13	1.1062467245611426e-16	9.402690170275944e-16	6.645541063743497e-21
73700000	0.0033502557426084677	9.158909021566485e-50	-2.5952486123106586e-34	9.436501964850737e-13	1.828215503511896e-14	0.0032994885120243493	-2.2581364402310468e-20	8.520831883725019e-13	1.1062467245611426e-16	9.402690170275944e-16	6.645541063743497e-21
73800000	0.0033502557426084677	9.158909021566485e-50	-2.598772587248748e-34	9.436501964850737e-13	1.828215503511896e-14	0.0032994885120243493	-2.2401120879461297e-20	8.520831883725019e-13	1.1062467245611426e-16	9.402690170275944e-16	6.645541063743497e-21
73900000	0.0033502557426084677	9.158909021566485e-50	-2.602296562184889e-34	9.436501964850737e-13	1.828215503511896e-14	0.0032994885120243493	-2.2220877356612123e-20	8.520831883725019e-13	1.1062467245611426e-16	9.402690170275944e-16	6.645541063743497e-21
74000000	0.0033502557426084677	9.158909021566485e-50	-2.6058205371191278e-34	9.436501964850737e-13	1.828215503511896e-14	0.0032994885120243493	-2.2040633833762952e-20	8.520831883725019e-13	1.1062467245611426e-16	9.402690170275944e-16	6.645541063743497e-21
74100000	0.0033502557426084677	9.158909021566485e-50	-2.6093445120515085e-34	9.436501964850737e-13	1.828215503511896e-14	0.0032994885120243493	-2.1860390310913782e-20	8.520831883725019e-13	1.1062467245611426e-16	9.402690170275944e-16	6.645541063743497e-21
74200000	0.0033502557426084677	9.158909021566485e-50	-2.6128684869820765e-34	9.436501964850737e-13	1.828215503511896e-14	0.0032994885120243493	-2.168014678806461e-20	8.520831883725019e-13	1.1062467245611426e-16	9.402690170275944e-16	6.645541063743497e-21
74300000	0.0033502557426084677	9.158909021566485e-50	-2.6163924619108765e-34	9.436501964850737e-13	1.828215503511896e-14	0.0032994885120243493	-2.1499903265215437e-20	8.520831883725019e-13	1.1062467245611426e-16	9.402690170275944e-16	6.645541063743497e-21
74400000	0.0033502557426084677	9.158909021566485e-50	-2.6199164368379537e-34	9.436501964850737e-13	1.828215503511896e-14	0.0032994885120243493	-2.1319659742366266e-20	8.520831883725019e-13	1.1062467245611426e-16	9.402690170275944e-16	6.645541063743497e-21
74500000	0.0033502557426084677	9.158909021566485e-50	-2.6234404117633527e-34	9.436501964850737e-13	1.828215503511896e-14	0.0032994885120243493	-2.1139416219517095e-20	8.520831883725019e-13	1.1062467245611426e-16	9.402690170275944e-16	6.645541063743497e-21
74600000	0.0033502557426084677	9.158909021566485e-50	-2.6269643866871194e-34	9.436501964850737e-13	1.828215503511896e-14	0.0032994885120243493	-2.0959172696667925e-20	8.520831883725019e-13	1.1062467245611426e-16	9.402690170275944e-16	6.645541063743497e-21
74700000	0.0033502557426084677	9.158909021566485e-50	-2.630488361609298e-34	9.436501964850737e-13	1.828215503511896e-14	0.0032994885120243493	-2.077892917381875e-20	8.520831883725019e-13	1.1062467245611426e-16	9.402690170275944e-16	6.645541063743497e-21
74800000	0.0033502557426084677	9.158909021566485e-50	-2.6340123365299334e-34	9.436501964850737e-13	1.828215503511896e-14	0.0032994885120243493	-2.059868565096958e-20	8.520831883725019e-13	1.1062467245611426e-16	9.402690170275944e-16	6.645541063743497e-21
74900000	0.0033502557426084677	9.158909021566485e-50	-2.637536311448448e-34	9.436501964850737e-13	1.828215503511896e-14	0.0032994885120243493	-2.041844212812041e-20	8.520831883725019e-13	1.1062467245611426e-16	9.402690170275944e-16	6.645541063743497e-21
75000000	0.0033502557426084677	9.158909021566485e-50	-2.6410602863603997e-34	9.436501964850737e-13	1.828215503511896e-14	0.0032994885120243493	-2.0238198605271238e-20	8.520831883725019e-13	1.1062467245611426e-16	9.402690170275944e-16	6.645541063743497e-21
75100000	0.0033502557426084677	9.158909021566485e-50	-2.644584261264945e-34	9.436501964850737e-13	1.828215503511896e-14	0.0032994885120243493	-2.0057955082422065e-20	8.520831883725019e-13	1.1062467245611426e-16	9.402690170275944e-16	6.645541063743497e-21
75200000	0.0033502557426084677	9.158909021566485e-50	-2.64810823616213e-34	9.436501964850737e-13	1.828215503511896e-14	0.0032994885120243493	-1.9877711559572894e-20	8.520831883725019e-13	1.1062467245611426e-16	9.402690170275944e-16	6.645541063743497e-21
75300000	0.0033502557426084677	9.158909021566485e-50	-2.651632211051999e-34	9.436501964850737e-13	1.828215503511896e-14	0.0032994885120243493	-1.9697468036723723e-20	8.520831883725019e-13	1.1062467245611426e-16	9.402690170275944e-16	6.645541063743497e-21
75400000	0.0033502557426084677	9.158909021566485e-50	-2.655156185934596e-34	9.436501964850737e-13	1.828215503511896e-14	0.0032994885120243493	-1.9517224513874552e-20	8.520831883725019e-13	1.1062467245611426e-16	9.402690170275944e-16	6.645541063743497e-21
75500000	0.0033502557426084677	9.158909021566485e-50	-2.658680160809968e-34	9.436501964850737e-13	1.828215503511896e-14	0.0032994885120243493	-1.9336980991025378e-20	8.520831883725019e-13	1.1062467245611426e-16	9.402690170275944e-16	6.645541063743497e-21
75600000	0.0033502557426084677	9.158909021566485e-50	-2.662204135678158e-34	9.436501964850737e-13	1.828215503511896e-14	0.0032994885120243493	-1.9156737468176208e-20	8.520831883725019e-13	1.1062467245611426e-16	9.402690170275944e-16	6.645541063743497e-21
75700000	0.0033502557426084677	9.158909021566485e-50	-2.6657281105392124e-34	9.436501964850737e-13	1.828215503511896e-14	0.0032994885120243493	-1.8976493945327037e-20	8.520831883725019e-13	1.1062467245611426e-16	9.402690170275944e-16	6.645541063743497e-21
75800000	0.0033502557426084677	9.158909021566485e-50	-2.6692520853931755e-34	9.436501964850737e-13	1.828215503511896e-14	0.0032994885120243493	-1.8796250422477866e-20	8.520831883725019e-13	1.1062467245611426e-16	9.402690170275944e-16	6.645541063743497e-21
75900000	0.0033502557426084677	9.158909021566485e-50	-2.6727760602400924e-34	9.436501964850737e-13	1.828215503511896e-14	0.0032994885120243493	-1.8616006899628692e-20	8.520831883725019e-13	1.1062467245611426e-16	9.402690170275944e-16	6.645541063743497e-21
76000000	0.0033502557426084677	9.158909021566485e-50	-2.6763000350800083e-34	9.436501964850737e-13	1.828215503511896e-14	0.0032994885120243493	-1.843576337677952e-20	8.520831883725019e-13	1.1062467245611426e-16	9.402690170275944e-16	6.645541063743497e-21
76100000	0.0033502557426084677	9.158909021566485e-50	-2.679824009912968e-34	9.436501964850737e-13	1.828215503511896e-14	0.0032994885120243493	-1.825551985393035e-20	8.520831883725019e-13	1.1062467245611426e-16	9.402690170275944e-16	6.645541063743497e-21
76200000	0.0033502557426084677	9.158909021566485e-50	-2.6833479847390165e-34	9.436501964850737e-13	1.828215503511896e-14	0.0032994885120243493	-1.807527633108118e-20	8.520831883725019e-13	1.1062467245611426e-16	9.402690170275944e-16	6.645541063743497e-21
76300000	0.0033502557426084677	9.158909021566485e-50	-2.686871959558199e-34	9.436501964850737e-13	1.828215503511896e-14	0.0032994885120243493	-1.7895032808232006e-20	8.520831883725019e-13	1.1062467245611426e-16	9.402690170275944e-16	6.645541063743497e-21
76400000	0.0033502557426084677	9.158909021566485e-50	-2.6903959343705597e-34	9.436501964850737e-13	1.828215503511896e-14	0.0032994885120243493	-1.7714789285382835e-20	8.520831883725019e-13	1.1062467245611426e-16	9.402690170275944e-16	6.645541063743497e-21
76500000	0.0033502557426084677	9.158909021566485e-50	-2.693919909176145e-34	9.436501964850737e-13	1.828215503511896e-14	0.0032994885120243493	-1.7534545762533664e-20	8.520831883725019e-13	1.1062467245611426e-16	9.402690170275944e-16	6.645541063743497e-21
76600000	0.0033502557426084677	9.158909021566485e-50	-2.697443883974998e-34	9.436501964850737e-13	1.828215503511896e-14	0.0032994885120243493	-1.735430223968449e-20	8.520831883725019e-13	1.1062467245611426e-16	9.402690170275944e-16	6.645541063743497e-21
76700000	0.0033502557426084677	9.158909021566485e-50	-2.7009678587671657e-34	9.436501964850737e-13	1.828215503511896e-14	0.0032994885120243493	-1.717405871683532e-20	8.520831883725019e-13	1.1062467245611426e-16	9.402690170275944e-16	6.645541063743497e-21
76800000	0.0033502557426084677	9.158909021566485e-50	-2.704491833552692e-34	9.436501964850737e-13	1.828215503511896e-14	0.0032994885120243493	-1.699381519398615e-20	8.520831883725019e-13	1.1062467245611426e-16	9.402690170275944e-16	6.645541063743497e-21
76900000	0.0033502557426084677	9.158909021566485e-50	-2.7080158083316217e-34	9.436501964850737e-13	1.828215503511896e-14	0.0032994885120243493	-1.6813571671136978e-20	8.520831883725019e-13	1.1062467245611426e-16	9.402690170275944e-16	6.645541063743497e-21
77000000	0.0033502557426084677	9.158909021566485e-50	-2.711539783104e-34	9.436501964850737e-13	1.828215503511896e-14	0.0032994885120243493	-1.6633328148287804e-20	8.520831883725019e-13	1.1062467245611426e-16	9.402690170275944e-16	6.645541063743497e-21
77100000	0.0033502557426084677	9.158909021566485e-50	-2.7150637578698723e-34	9.436501964850737e-13	1.828215503511896e-14	0.0032994885120243493	-1.6453084625438633e-20	8.520831883725019e-13	1.1062467245611426e-16	9.402690170275944e-16	6.645541063743497e-21
77200000	0.0033502557426084677	9.158909021566485e-50	-2.718587732629283e-34	9.436501964850737e-13	1.828215503511896e-14	0.0032994885120243493	-1.6272841102589463e-20	8.520831883725019e-13	1.1062467245611426e-16	9.402690170275944e-16	6.645541063743497e-21
77300000	0.0033502557426084677	9.158909021566485e-50	-2.7221117073822774e-34	9.436501964850737e-13	1.828215503511896e-14	0.0032994885120243493	-1.6092597579740292e-20	8.520831883725019e-13	1.1062467245611426e-16	9.402690170275944e-16	6.645541063743497e-21
77400000	0.0033502557426084677	9.158909021566485e-50	-2.7256356821289006e-34	9.436501964850737e-13	1.828215503511896e-14	0.0032994885120243493	-1.591235405689112e-20	8.520831883725019e-13	1.1062467245611426e-16	9.402690170275944e-16	6.645541063743497e-21
77500000	0.0033502557426084677	9.158909021566485e-50	-2.729159656869197e-34	9.436501964850737e-13	1.828215503511896e-14	0.0032994885120243493	-1.5732110534041947e-20	8.520831883725019e-13	1.1062467245611426e-16	9.402690170275944e-16	6.645541063743497e-21
77600000	0.0033502557426084677	9.158909021566485e-50	-2.7326836316032126e-34	9.436501964850737e-13	1.828215503511896e-14	0.0032994885120243493	-1.5551867011192776e-20	8.520831883725019e-13	1.1062467245611426e-16	9.402690170275944e-16	6.645541063743497e-21
77700000	0.0033502557426084677	9.158909021566485e-50	-2.7362076063309917e-34	9.436501964850737e-13	1.828215503511896e-14	0.0032994885120243493	-1.5371623488343606e-20	8.520831883725019e-13	1.1062467245611426e-16	9.402690170275944e-16	6.645541063743497e-21
77800000	0.0033502557426084677	9.158909021566485e-50	-2.739731581052579e-34	9.436501964850737e-13	1.828215503511896e-14	0.0032994885120243493	-1.5191379965494435e-20	8.520831883725019e-13	1.1062467245611426e-16	9.402690170275944e-16	6.645541063743497e-21
77900000	0.0033502557426084677	9.158909021566485e-50	-2.74325555576802e-34	9.436501964850737e-13	1.828215503511896e-14	0.0032994885120243493	-1.501113644264526e-20	8.520831883725019e-13	1.1062467245611426e-16	9.402690170275944e-16	6.645541063743497e-21
78000000	0.0033502557426084677	9.158909021566485e-50	-2.7467795304773597e-34	9.436501964850737e-13	1.828215503511896e-14	0.0032994885120243493	-1.483089291979609e-20	8.520831883725019e-13	1.1062467245611426e-16	9.402690170275944e-16	6.645541063743497e-21
78100000	0.0033502557426084677	9.158909021566485e-50	-2.750303505180643e-34	9.436501964850737e-13	1.828215503511896e-14	0.0032994885120243493	-1.465064939694692e-20	8.520831883725019e-13	1.1062467245611426e-16	9.402690170275944e-16	6.645541063743497e-21
78200000	0.0033502557426084677	9.158909021566485e-50	-2.7538274798779146e-34	9.436501964850737e-13	1.828215503511896e-14	0.0032994885120243493	-1.447040587409775e-20	8.520831883725019e-13	1.1062467245611426e-16	9.402690170275944e-16	6.645541063743497e-21
78300000	0.0033502557426084677	9.158909021566485e-50	-2.7573514545692196e-34	9.436501964850737e-13	1.828215503511896e-14	0.0032994885120243493	-1.4290162351248575e-20	8.520831883725019e-13	1.1062467245611426e-16	9.402690170275944e-16	6.645541063743497e-21
78400000	0.0033502557426084677	9.158909021566485e-50	-2.7608754292546035e-34	9.436501964850737e-13	1.828215503511896e-14	0.0032994885120243493	-1.4109918828399404e-20	8.520831883725019e-13	1.1062467245611426e-16	9.402690170275944e-16	6.645541063743497e-21
78500000	0.0033502557426084677	9.158909021566485e-50	-2.7643994039341104e-34	9.436501964850737e-13	1.828215503511896e-14	0.0032994885120243493	-1.3929675305550233e-20	8.520831883725019e-13	1.1062467245611426e-16	9.402690170275944e-16	6.645541063743497e-21
78600000	0.0033502557426084677	9.158909021566485e-50	-2.7679233786077863e-34	9.436501964850737e-13	1.828215503511896e-14	0.0032994885120243493	-1.3749431782701062e-20	8.520831883725019e-13	1.1062467245611426e-16	9.402690170275944e-16	6.645541063743497e-21
78700000	0.0033502557426084677	9.158909021566485e-50	-2.7714473532756754e-34	9.436501964850737e-13	1.828215503511896e-14	0.0032994885120243493	-1.356918825985189e-20	8.520831883725019e-13	1.1062467245611426e-16	9.402690170275944e-16	6.645541063743497e-21
78800000	0.0033502557426084677	9.158909021566485e-50	-2.7749713279378225e-34	9.436501964850737e-13	1.828215503511896e-14	0.0032994885120243493	-1.3388944737002718e-20	8.520831883725019e-13	1.1062467245611426e-16	9.402690170275944e-16	6.645541063743497e-21
78900000	0.0033502557426084677	9.158909021566485e-50	-2.778495302594274e-34	9.436501964850737e-13	1.828215503511896e-14	0.0032994885120243493	-1.3208701214153547e-20	8.520831883725019e-13	1.1062467245611426e-16	9.402690170275944e-16	6.645541063743497e-21
79000000	0.0033502557426084677	9.158909021566485e-50	-2.782019277245073e-34	9.436501964850737e-13	1.828215503511896e-14	0.0032994885120243493	-1.3028457691304373e-20	8.520831883725019e-13	1.1062467245611426e-16	9.402690170275944e-16	6.645541063743497e-21
79100000	0.0033502557426084677	9.158909021566485e-50	-2.785543251890266e-34	9.436501964850737e-13	1.828215503511896e-14	0.0032994885120243493	-1.2848214168455202e-20	8.520831883725019e-13	1.1062467245611426e-16	9.402690170275944e-16	6.645541063743497e-21
79200000	0.0033502557426084677	9.158909021566485e-50	-2.7890672265298967e-34	9.436501964850737e-13	1.828215503511896e-14	0.0032994885120243493	-1.2667970645606031e-20	8.520831883725019e-13	1.1062467245611426e-16	9.402690170275944e-16	6.645541063743497e-21
79300000	0.0033502557426084677	9.158909021566485e-50	-2.792591201164011e-34	9.436501964850737e-13	1.828215503511896e-14	0.0032994885120243493	-1.248772712275686e-20	8.520831883725019e-13	1.1062467245611426e-16	9.402690170275944e-16	6.645541063743497e-21
79400000	0.0033502557426084677	9.158909021566485e-50	-2.796115175792654e-34	9.436501964850737e-13	1.828215503511896e-14	0.0032994885120243493	-1.2307483599907687e-20	8.520831883725019e-13	1.1062467245611426e-16	9.402690170275944e-16	6.645541063743497e-21
79500000	0.0033502557426084677	9.158909021566485e-50	-2.79963915041587e-34	9.436501964850737e-13	1.828215503511896e-14	0.0032994885120243493	-1.2127240077058516e-20	8.520831883725019e-13	1.1062467245611426e-16	9.402690170275944e-16	6.645541063743497e-21
79600000	0.0033502557426084677	9.158909021566485e-50	-2.8031631250337047e-34	9.436501964850737e-13	1.828215503511896e-14	0.0032994885120243493	-1.1946996554209345e-20	8.520831883725019e-13	1.1062467245611426e-16	9.402690170275944e-16	6.645541063743497e-21
79700000	0.0033502557426084677	9.158909021566485e-50	-2.806687099646202e-34	9.436501964850737e-13	1.828215503511896e-14	0.0032994885120243493	-1.1766753031360174e-20	8.520831883725019e-13	1.1062467245611426e-16	9.402690170275944e-16	6.645541063743497e-21
79800000	0.0033502557426084677	9.158909021566485e-50	-2.8102110742534083e-34	9.436501964850737e-13	1.828215503511896e-14	0.0032994885120243493	-1.1586509508511e-20	8.520831883725019e-13	1.1062467245611426e-16	9.402690170275944e-16	6.645541063743497e-21
79900000	0.0033502557426084677	9.158909021566485e-50	-2.8137350488553678e-34	9.436501964850737e-13	1.828215503511896e-14	0.0032994885120243493	-1.140626598566183e-20	8.520831883725019e-13	1.1062467245611426e-16	9.402690170275944e-16	6.645541063743497e-21
80000000	0.0033502557426084677	9.158909021566485e-50	-2.817259023452125e-34	9.436501964850737e-13	1.828215503511896e-14	0.0032994885120243493	-1.1226022462812659e-20	8.520831883725019e-13	1.1062467245611426e-16	9.402690170275944e-16	6.645541063743497e-21
80100000	0.0033502557426084677	9.158909021566485e-50	-2.820782998043726e-34	9.436501964850737e-13	1.828215503511896e-14	0.0032994885120243493	-1.1045778939963488e-20	8.520831883725019e-13	1.1062467245611426e-16	9.402690170275944e-16	6.645541063743497e-21
80200000	0.0033502557426084677	9.158909021566485e-50	-2.824306972630215e-34	9.436501964850737e-13	1.828215503511896e-14	0.0032994885120243493	-1.0865535417114314e-20	8.520831883725019e-13	1.1062467245611426e-16	9.402690170275944e-16	6.645541063743497e-21
80300000	0.0033502557426084677	9.158909021566485e-50	-2.8278309472116375e-34	9.436501964850737e-13	1.828215503511896e-14	0.0032994885120243493	-1.0685291894265144e-20	8.520831883725019e-13	1.1062467245611426e-16	9.402690170275944e-16	6.645541063743497e-21
80400000	0.0033502557426084677	9.158909021566485e-50	-2.8313549217880376e-34	9.436501964850737e-13	1.828215503511896e-14	0.0032994885120243493	-1.0505048371415973e-20	8.520831883725019e-13	1.1062467245611426e-16	9.402690170275944e-16	6.645541063743497e-21
80500000	0.0033502557426084677	9.158909021566485e-50	-2.8348788963594612e-34	9.436501964850737e-13	1.828215503511896e-14	0.0032994885120243493	-1.0324804848566802e-20	8.520831883725019e-13	1.1062467245611426e-16	9.402690170275944e-16	6.645541063743497e-21
80600000	0.0033502557426084677	9.158909021566485e-50	-2.8384028709259533e-34	9.436501964850737e-13	1.828215503511896e-14	0.0032994885120243493	-1.0144561325717628e-20	8.520831883725019e-13	1.1062467245611426e-16	9.402690170275944e-16	6.645541063743497e-21
80700000	0.0033502557426084677	9.158909021566485e-50	-2.8419268454875583e-34	9.436501964850737e-13	1.828215503511896e-14	0.0032994885120243493	-9.964317802868457e-21	8.520831883725019e-13	1.1062467245611426e-16	9.402690170275944e-16	6.645541063743497e-21
80800000	0.0033502557426084677	9.158909021566485e-50	-2.845450820044321e-34	9.436501964850737e-13	1.828215503511896e-14	0.0032994885120243493	-9.784074280019287e-21	8.520831883725019e-13	1.1062467245611426e-16	9.402690170275944e-16	6.645541063743497e-21
80900000	0.0033502557426084677	9.158909021566485e-50	-2.8489747945962874e-34	9.436501964850737e-13	1.828215503511896e-14	0.0032994885120243493	-9.603830757170116e-21	8.520831883725019e-13	1.1062467245611426e-16	9.402690170275944e-16	6.645541063743497e-21
81000000	0.0033502557426084677	9.158909021566485e-50	-2.852498769143502e-34	9.436501964850737e-13	1.828215503511896e-14	0.0032994885120243493	-9.423587234320942e-21	8.520831883725019e-13	1.1062467245611426e-16	9.402690170275944e-16	6.645541063743497e-21
81100000	0.0033502557426084677	9.158909021566487e-50	-2.856022743686009e-34	9.436501964850737e-13	1.828215503511896e-14	0.0032994885120243493	-9.243343711471771e-21	8.520831883725019e-13	1.1062467245611426e-16	9.402690170275944e-16	6.645541063743497e-21
81200000	0.0033502557426084677	9.158909021566487e-50	-2.8595467182238547e-34	9.436501964850737e-13	1.828215503511896e-14	0.0032994885120243493	-9.0631001886226e-21	8.520831883725019e-13	1.1062467245611426e-16	9.402690170275944e-16	6.645541063743497e-21
81300000	0.0033502557426084677	9.158909021566487e-50	-2.8630706927570835e-34	9.436501964850737e-13	1.828215503511896e-14	0.0032994885120243493	-8.882856665773428e-21	8.520831883725019e-13	1.1062467245611426e-16	9.402690170275944e-16	6.645541063743497e-21
81400000	0.0033502557426084677	9.158909021566487e-50	-2.86659466728574e-34	9.436501964850737e-13	1.828215503511896e-14	0.0032994885120243493	-8.702613142924256e-21	8.520831883725019e-13	1.1062467245611426e-16	9.402690170275944e-16	6.645541063743497e-21
81500000	0.0033502557426084677	9.158909021566487e-50	-2.8701186418098697e-34	9.436501964850737e-13	1.828215503511896e-14	0.0032994885120243493	-8.522369620075085e-21	8.520831883725019e-13	1.1062467245611426e-16	9.402690170275944e-16	6.645541063743497e-21
81600000	0.0033502557426084677	9.158909021566487e-50	-2.8736426163295174e-34	9.436501964850737e-13	1.828215503511896e-14	0.0032994885120243493	-8.342126097225914e-21	8.520831883725019e-13	1.1062467245611426e-16	9.402690170275944e-16	6.645541063743497e-21
81700000	0.0033502557426084677	9.158909021566487e-50	-2.8771665908447283e-34	9.436501964850737e-13	1.828215503511896e-14	0.0032994885120243493	-8.161882574376742e-21	8.520831883725019e-13	1.1062467245611426e-16	9.402690170275944e-16	6.645541063743497e-21
81800000	0.0033502557426084677	9.158909021566487e-50	-2.880690565355547e-34	9.436501964850737e-13	1.828215503511896e-14	0.0032994885120243493	-7.98163905152757e-21	8.520831883725019e-13	1.1062467245611426e-16	9.402690170275944e-16	6.645541063743497e-21
81900000	0.0033502557426084677	9.158909021566487e-50	-2.8842145398620186e-34	9.436501964850737e-13	1.828215503511896e-14	0.0032994885120243493	-7.801395528678399e-21	8.520831883725019e-13	1.1062467245611426e-16	9.402690170275944e-16	6.645541063743497e-21
82000000	0.0033502557426084677	9.158909021566487e-50	-2.887738514364188e-34	9.436501964850737e-13	1.828215503511896e-14	0.0032994885120243493	-7.621152005829228e-21	8.520831883725019e-13	1.1062467245611426e-16	9.402690170275944e-16	6.645541063743497e-21
82100000	0.0033502557426084677	9.158909021566487e-50	-2.891262488862101e-34	9.436501964850737e-13	1.828215503511896e-14	0.0032994885120243493	-7.440908482980056e-21	8.520831883725019e-13	1.1062467245611426e-16	9.402690170275944e-16	6.645541063743497e-21
82200000	0.0033502557426084677	9.158909021566487e-50	-2.8947864633558014e-34	9.436501964850737e-13	1.828215503511896e-14	0.0032994885120243493	-7.260664960130883e-21	8.520831883725019e-13	1.1062467245611426e-16	9.402690170275944e-16	6.645541063743497e-21
82300000	0.0033502557426084677	9.158909021566487e-50	-2.898310437845335e-34	9.436501964850737e-13	1.828215503511896e-14	0.0032994885120243493	-7.080421437281712e-21	8.520831883725019e-13	1.1062467245611426e-16	9.402690170275944e-16	6.645541063743497e-21
82400000	0.0033502557426084677	9.158909021566487e-50	-2.9018344123307464e-34	9.436501964850737e-13	1.828215503511896e-14	0.0032994885120243493	-6.900177914432542e-21	8.520831883725019e-13	1.1062467245611426e-16	9.402690170275944e-16	6.645541063743497e-21
82500000	0.0033502557426084677	9.158909021566487e-50	-2.905358386812081e-34	9.436501964850737e-13	1.828215503511896e-14	0.0032994885120243493	-6.7199343915833685e-21	8.520831883725019e-13	1.1062467245611426e-16	9.402690170275944e-16	6.645541063743497e-21
82600000	0.0033502557426084677	9.158909021566487e-50	-2.908882361289383e-34	9.436501964850737e-13	1.828215503511896e-14	0.0032994885120243493	-6.539690868734197e-21	8.520831883725019e-13	1.1062467245611426e-16	9.402690170275944e-16	6.645541063743497e-21
82700000	0.0033502557426084677	9.158909021566487e-50	-2.9124063357626977e-34	9.436501964850737e-13	1.828215503511896e-14	0.0032994885120243493	-6.3594473458850254e-21	8.520831883725019e-13	1.1062467245611426e-16	9.402690170275944e-16	6.645541063743497e-21
82800000	0.0033502557426084677	9.158909021566487e-50	-2.9159303102320705e-34	9.436501964850737e-13	1.828215503511896e-14	0.0032994885120243493	-6.179203823035854e-21	8.520831883725019e-13	1.1062467245611426e-16	9.402690170275944e-16	6.645541063743497e-21
82900000	0.0033502557426084677	9.158909021566487e-50	-2.919454284697546e-34	9.436501964850737e-13	1.828215503511896e-14	0.0032994885120243493	-5.998960300186682e-21	8.520831883725019e-13	1.1062467245611426e-16	9.402690170275944e-16	6.645541063743497e-21
83000000	0.0033502557426084677	9.158909021566487e-50	-2.92297825915917e-34	9.436501964850737e-13	1.828215503511896e-14	0.0032994885120243493	-5.818716777337511e-21	8.520831883725019e-13	1.1062467245611426e-16	9.402690170275944e-16	6.645541063743497e-21
83100000	0.0033502557426084677	9.158909021566487e-50	-2.9265022336169863e-34	9.436501964850737e-13	1.828215503511896e-14	0.0032994885120243493	-5.638473254488339e-21	8.520831883725019e-13	1.1062467245611426e-16	9.402690170275944e-16	6.645541063743497e-21
83200000	0.0033502557426084677	9.158909021566487e-50	-2.9300262080710405e-34	9.436501964850737e-13	1.828215503511896e-14	0.0032994885120243493	-5.458229731639168e-21	8.520831883725019e-13	1.1062467245611426e-16	9.402690170275944e-16	6.645541063743497e-21
83300000	0.0033502557426084677	9.158909021566487e-50	-2.933550182521377e-34	9.436501964850737e-13	1.828215503511896e-14	0.0032994885120243493	-5.277986208789996e-21	8.520831883725019e-13	1.1062467245611426e-16	9.402690170275944e-16	6.645541063743497e-21
83400000	0.0033502557426084677	9.158909021566487e-50	-2.937074156968042e-34	9.436501964850737e-13	1.828215503511896e-14	0.0032994885120243493	-5.0977426859408245e-21	8.520831883725019e-13	1.1062467245611426e-16	9.402690170275944e-16	6.645541063743497e-21
83500000	0.0033502557426084677	9.158909021566487e-50	-2.9405981314110795e-34	9.436501964850737e-13	1.828215503511896e-14	0.0032994885120243493	-4.917499163091653e-21	8.520831883725019e-13	1.1062467245611426e-16	9.402690170275944e-16	6.645541063743497e-21
83600000	0.0033502557426084677	9.158909021566487e-50	-2.9441221058505344e-34	9.436501964850737e-13	1.828215503511896e-14	0.0032994885120243493	-4.7372556402424814e-21	8.520831883725019e-13	1.1062467245611426e-16	9.402690170275944e-16	6.645541063743497e-21
83700000	0.0033502557426084677	9.158909021566487e-50	-2.9476460802864523e-34	9.436501964850737e-13	1.828215503511896e-14	0.0032994885120243493	-4.55701211739331e-21	8.520831883725019e-13	1.1062467245611426e-16	9.402690170275944e-16	6.645541063743497e-21
83800000	0.0033502557426084677	9.158909021566487e-50	-2.951170054718878e-34	9.436501964850737e-13	1.828215503511896e-14	0.0032994885120243493	-4.376768594544138e-21	8.520831883725019e-13	1.1062467245611426e-16	9.402690170275944e-16	6.645541063743497e-21
83900000	0.0033502557426084677	9.158909021566487e-50	-2.954694029147856e-34	9.436501964850737e-13	1.828215503511896e-14	0.0032994885120243493	-4.196525071694967e-21	8.520831883725019e-13	1.1062467245611426e-16	9.402690170275944e-16	6.645541063743497e-21
84000000	0.0033502557426084677	9.158909021566487e-50	-2.9582180035734324e-34	9.436501964850737e-13	1.828215503511896e-14	0.0032994885120243493	-4.016281548845795e-21	8.520831883725019e-13	1.1062467245611426e-16	9.402690170275944e-16	6.645541063743497e-21
84100000	0.0033502557426084677	9.158909021566487e-50	-2.9617419779956508e-34	9.436501964850737e-13	1.828215503511896e-14	0.0032994885120243493	-3.8360380259966236e-21	8.520831883725019e-13	1.1062467245611426e-16	9.402690170275944e-16	6.645541063743497e-21
84200000	0.0033502557426084677	9.158909021566487e-50	-2.965265952414557e-34	9.436501964850737e-13	1.828215503511896e-14	0.0032994885120243493	-3.655794503147452e-21	8.520831883725019e-13	1.1062467245611426e-16	9.402690170275944e-16	6.645541063743497e-21
84300000	0.0033502557426084677	9.158909021566487e-50	-2.968789926830196e-34	9.436501964850737e-13	1.828215503511896e-14	0.0032994885120243493	-3.4755509802982805e-21	8.520831883725019e-13	1.1062467245611426e-16	9.402690170275944e-16	6.645541063743497e-21
84400000	0.0033502557426084677	9.158909021566487e-50	-2.9723139012426125e-34	9.436501964850737e-13	1.828215503511896e-14	0.0032994885120243493	-3.2953074574491085e-21	8.520831883725019e-13	1.1062467245611426e-16	9.402690170275944e-16	6.645541063743497e-21
84500000	0.0033502557426084677	9.158909021566487e-50	-2.9758378756518515e-34	9.436501964850737e-13	1.828215503511896e-14	0.0032994885120243493	-3.115063934599937e-21	8.520831883725019e-13	1.1062467245611426e-16	9.402690170275944e-16	6.645541063743497e-21
84600000	0.0033502557426084677	9.158909021566487e-50	-2.9793618500579585e-34	9.436501964850737e-13	1.828215503511896e-14	0.0032994885120243493	-2.9348204117507654e-21	8.520831883725019e-13	1.1062467245611426e-16	9.402690170275944e-16	6.645541063743497e-21
84700000	0.0033502557426084677	9.158909021566487e-50	-2.9828858244609774e-34	9.436501964850737e-13	1.828215503511896e-14	0.0032994885120243493	-2.754576888901594e-21	8.520831883725019e-13	1.1062467245611426e-16	9.402690170275944e-16	6.645541063743497e-21
84800000	0.0033502557426084677	9.158909021566487e-50	-2.9864097988609545e-34	9.436501964850737e-13	1.828215503511896e-14	0.0032994885120243493	-2.5743333660524223e-21	8.520831883725019e-13	1.1062467245611426e-16	9.402690170275944e-16	6.645541063743497e-21
84900000	0.0033502557426084677	9.158909021566487e-50	-2.989933773256979e-34	9.436501964850737e-13	1.828215503511896e-14	0.0032994885120243493	-2.3946956460154538e-21	8.520831883725019e-13	1.1062467245611426e-16	9.402690170275944e-16	6.645541063743497e-21
85000000	0.0033502557426084677	9.158909021566487e-50	-2.993457747642239e-34	9.436501964850737e-13	1.828215503511896e-14	0.0032994885120243493	-2.219999194083692e-21	8.520831883725019e-13	1.1062467245611426e-16	9.402690170275944e-16	6.645541063743497e-21
85100000	0.0033502557426084677	9.158909021566487e-50	-2.9969817220154737e-34	9.436501964850737e-13	1.828215503511896e-14	0.0032994885120243493	-2.0510342861578977e-21	8.520831883725019e-13	1.1062467245611426e-16	9.402690170275944e-16	6.645541063743497e-21
85200000	0.0033502557426084677	9.158909021566487e-50	-3.000505696376783e-34	9.436501964850737e-13	1.828215503511896e-14	0.0032994885120243493	-1.887723752699813e-21	8.520831883725019e-13	1.1062467245611426e-16	9.402690170275944e-16	6.645541063743497e-21
85300000	0.0033502557426084677	9.158909021566487e-50	-3.0040296707262696e-34	9.436501964850737e-13	1.828215503511896e-14	0.0032994885120243493	-1.729990424171178e-21	8.520831883725019e-13	1.1062467245611426e-16	9.402690170275944e-16	6.645541063743497e-21
85400000	0.0033502557426084677	9.158909021566489e-50	-3.0075536450640346e-34	9.436501964850737e-13	1.828215503511896e-14	0.0032994885120243493	-1.5777571310337377e-21	8.520831883725019e-13	1.1062467245611426e-16	9.402690170275944e-16	6.645541063743497e-21
85500000	0.0033502557426084677	9.158909021566489e-50	-3.0110776193901806e-34	9.436501964850737e-13	1.828215503511896e-14	0.0032994885120243493	-1.4309467037492317e-21	8.520831883725019e-13	1.1062467245611426e-16	9.402690170275944e-16	6.645541063743497e-21
85600000	0.0033502557426084677	9.158909021566489e-50	-3.0146015937048084e-34	9.436501964850737e-13	1.828215503511896e-14	0.0032994885120243493	-1.2894819727794026e-21	8.520831883725019e-13	1.1062467245611426e-16	9.402690170275944e-16	6.645541063743497e-21
85700000	0.0033502557426084677	9.158909021566489e-50	-3.0181255680080203e-34	9.436501964850737e-13	1.828215503511896e-14	0.0032994885120243493	-1.153285768585991e-21	8.520831883725019e-13	1.1062467245611427e-16	9.402690170275944e-16	6.6455410637434975e-21
85800000	0.0033502557426084677	9.15890902156649e-50	-3.0216495422999177e-34	9.436501964850737e-13	1.828215503511896e-14	0.0032994885120243493	-1.0222809216307399e-21	8.520831883725019e-13	1.1062467245611427e-16	9.402690170275944e-16	6.6455410637434975e-21
85900000	0.0033502557426084677	9.15890902156649e-50	-3.0251735165806023e-34	9.436501964850737e-13	1.828215503511896e-14	0.0032994885120243493	-8.963902623753907e-22	8.520831883725019e-13	1.1062467245611427e-16	9.402690170275944e-16	6.6455410637434975e-21
86000000	0.0033502557426084677	9.15890902156649e-50	-3.028697490850176e-34	9.436501964850737e-13	1.828215503511896e-14	0.0032994885120243493	-7.755366212816844e-22	8.520831883725019e-13	1.1062467245611427e-16	9.402690170275946e-16	6.6455410637434975e-21
86100000	0.0033502557426084677	9.158909021566493e-50	-3.03222146510874e-34	9.436501964850737e-13	1.828215503511896e-14	0.0032994885120243493	-6.596428288113645e-22	8.520831883725019e-13	1.1062467245611427e-16	9.402690170275946e-16	6.6455410637434975e-21
86200000	0.0033502557426084677	9.158909021566493e-50	-3.035745439356397e-34	9.436501964850737e-13	1.828215503511896e-14	0.0032994885120243493	-5.486317154261707e-22	8.520831883725019e-13	1.1062467245611427e-16	9.402690170275946e-16	6.645541063743498e-21
86300000	0.0033502557426084677	9.158909021566495e-50	-3.039269413593248e-34	9.436501964850737e-13	1.828215503511896e-14	0.0032994885120243493	-4.424261115878456e-22	8.520831883725019e-13	1.1062467245611428e-16	9.402690170275946e-16	6.645541063743498e-21
86400000	0.0033502557426084677	9.158909021566495e-50	-3.0427933878193944e-34	9.436501964850737e-13	1.828215503511896e-14	0.0032994885120243493	-3.4094884775813138e-22	8.520831883725019e-13	1.1062467245611428e-16	9.402690170275946e-16	6.645541063743498e-21
86500000	0.0033502557426084677	9.158909021566496e-50	-3.0463173620349384e-34	9.436501964850737e-13	1.828215503511896e-14	0.0032994885120243493	-2.441227543987698e-22	8.520831883725019e-13	1.1062467245611428e-16	9.402690170275946e-16	6.645541063743498e-21
86600000	0.0033502557426084677	9.158909021566496e-50	-3.049841336239982e-34	9.436501964850737e-13	1.828215503511896e-14	0.0032994885120243493	-1.5187066197150213e-22	8.520831883725019e-13	1.1062467245611428e-16	9.402690170275946e-16	6.645541063743498e-21
86700000	0.0033502557426084677	9.158909021566498e-50	-3.053365310434626e-34	9.436501964850737e-13	1.828215503511896e-14	0.0032994885120243493	-6.411540093806957e-23	8.520831883725019e-13	1.106246724561143e-16	9.402690170275946e-16	6.645541063743499e-21
86800000	0.0033502557426084677	9.158909021566498e-50	-3.0568892846189732e-34	9.436501964850737e-13	1.828215503511896e-14	0.0032994885120243493	1.9220198239785068e-23	8.520831883725019e-13	1.106246724561143e-16	9.402690170275948e-16	6.645541063743499e-21
86900000	0.0033502557426084677	9.1589090215665e-50	-3.0604132587931244e-34	9.436501964850737e-13	1.828215503511896e-14	0.0032994885120243493	9.821330510032005e-23	8.520831883725019e-13	1.106246724561143e-16	9.402690170275948e-16	6.645541063743499e-21
87000000	0.0033502557426084677	9.158909021566502e-50	-3.0639372329571815e-34	9.436501964850737e-13	1.828215503511896e-14	0.0032994885120243493	1.7294108918179412e-22	8.520831883725019e-13	1.106246724561143e-16	9.402690170275948e-16	6.6455410637435e-21
87100000	0.0033502557426084677	9.158909021566502e-50	-3.0674612071112467e-34	9.436501964850737e-13	1.828215503511896e-14	0.0032994885120243493	2.434807200224653e-22	8.520831883725019e-13	1.1062467245611431e-16	9.402690170275948e-16	6.6455410637435e-21
87200000	0.0033502557426084677	9.158909021566504e-50	-3.070985181255421e-34	9.436501964850737e-13	1.828215503511896e-14	0.0032994885120243493	3.099093671605918e-22	8.520831883725019e-13	1.1062467245611431e-16	9.402690170275948e-16	6.6455410637435e-21
87300000	0.0033502557426084677	9.158909021566506e-50	-3.0745091553898066e-34	9.436501964850737e-13	1.828215503511896e-14	0.0032994885120243493	3.7230420013443237e-22	8.520831883725019e-13	1.1062467245611431e-16	9.402690170275948e-16	6.6455410637435005e-21
87400000	0.0033502557426084677	9.158909021566508e-50	-3.078033129514505e-34	9.436501964850737e-13	1.828215503511896e-14	0.0032994885120243493	4.307423884822448e-22	8.520831883725019e-13	1.1062467245611432e-16	9.40269017027595e-16	6.6455410637435005e-21
87500000	0.0033502557426084677	9.158909021566508e-50	-3.081557103629618e-34	9.436501964850737e-13	1.828215503511896e-14	0.0032994885120243493	4.85301101742287e-22	8.520831883725019e-13	1.1062467245611432e-16	9.40269017027595e-16	6.6455410637435005e-21
87600000	0.0033502557426084677	9.15890902156651e-50	-3.085081077735248e-34	9.436501964850737e-13	1.828215503511896e-14	0.0032994885120243493	5.36057509452818e-22	8.520831883725019e-13	1.1062467245611432e-16	9.40269017027595e-16	6.645541063743501e-21
87700000	0.0033502557426084677	9.158909021566512e-50	-3.088605051831495e-34	9.436501964850737e-13	1.828215503511896e-14	0.0032994885120243493	5.830887811520956e-22	8.520831883725019e-13	1.1062467245611433e-16	9.40269017027595e-16	6.645541063743501e-21
87800000	0.0033502557426084677	9.158909021566514e-50	-3.092129025918462e-34	9.436501964850737e-13	1.828215503511896e-14	0.0032994885120243493	6.2647208637837775e-22	8.520831883725019e-13	1.1062467245611433e-16	9.40269017027595e-16	6.645541063743501e-21
87900000	0.0033502557426084677	9.158909021566515e-50	-3.09565299999625e-34	9.436501964850737e-13	1.828215503511896e-14	0.0032994885120243493	6.6628459466992325e-22	8.520831883725019e-13	1.1062467245611434e-16	9.402690170275952e-16	6.645541063743502e-21
88000000	0.0033502557426084677	9.158909021566517e-50	-3.099176974064962e-34	9.436501964850737e-13	1.828215503511896e-14	0.0032994885120243493	7.026034755649901e-22	8.520831883725019e-13	1.1062467245611434e-16	9.402690170275952e-16	6.645541063743502e-21
88100000	0.0033502557426084677	9.15890902156652e-50	-3.102700948124698e-34	9.436501964850737e-13	1.828215503511896e-14	0.0032994885120243493	7.355058986018365e-22	8.520831883725019e-13	1.1062467245611434e-16	9.402690170275952e-16	6.645541063743503e-21
88200000	0.0033502557426084677	9.158909021566521e-50	-3.106224922175561e-34	9.436501964850737e-13	1.828215503511896e-14	0.0032994885120243493	7.65069033318721e-22	8.520831883725019e-13	1.1062467245611436e-16	9.402690170275952e-16	6.645541063743503e-21
88300000	0.0033502557426084677	9.158909021566521e-50	-3.109748896217652e-34	9.436501964850737e-13	1.828215503511896e-14	0.0032994885120243493	7.913700492539016e-22	8.520831883725019e-13	1.1062467245611436e-16	9.402690170275952e-16	6.6455410637435035e-21
88400000	0.0033502557426084677	9.158909021566523e-50	-3.1132728702510727e-34	9.436501964850737e-13	1.828215503511896e-14	0.0032994885120243493	8.144861159456364e-22	8.520831883725019e-13	1.1062467245611437e-16	9.402690170275954e-16	6.6455410637435035e-21
88500000	0.0033502557426084677	9.158909021566525e-50	-3.1167968442759254e-34	9.436501964850737e-13	1.828215503511896e-14	0.0032994885120243493	8.344944029321839e-22	8.520831883725019e-13	1.1062467245611437e-16	9.402690170275954e-16	6.645541063743504e-21
88600000	0.0033502557426084677	9.158909021566527e-50	-3.120320818292311e-34	9.436501964850737e-13	1.828215503511896e-14	0.0032994885120243493	8.514720797518023e-22	8.520831883725019e-13	1.1062467245611438e-16	9.402690170275954e-16	6.645541063743504e-21
88700000	0.0033502557426084677	9.158909021566529e-50	-3.1238447923003323e-34	9.436501964850737e-13	1.828215503511896e-14	0.0032994885120243493	8.654963159427499e-22	8.520831883725019e-13	1.1062467245611438e-16	9.402690170275954e-16	6.645541063743504e-21
88800000	0.0033502557426084677	9.158909021566533e-50	-3.12736876630009e-34	9.436501964850737e-13	1.828215503511896e-14	0.0032994885120243493	8.766442810432846e-22	8.520831883725019e-13	1.1062467245611439e-16	9.402690170275955e-16	6.645541063743505e-21
88900000	0.0033502557426084677	9.158909021566534e-50	-3.130892740291686e-34	9.436501964850737e-13	1.828215503511896e-14	0.0032994885120243493	8.849931445916649e-22	8.520831883725019e-13	1.1062467245611439e-16	9.402690170275955e-16	6.645541063743505e-21
89000000	0.0033502557426084677	9.158909021566536e-50	-3.1344167142752223e-34	9.436501964850737e-13	1.828215503511896e-14	0.0032994885120243493	8.906200761261492e-22	8.520831883725019e-13	1.106246724561144e-16	9.402690170275955e-16	6.645541063743506e-21
89100000	0.0033502557426084677	9.158909021566538e-50	-3.1379406882508003e-34	9.436501964850737e-13	1.828215503511896e-14	0.0032994885120243493	8.936022451849955e-22	8.520831883725019e-13	1.106246724561144e-16	9.402690170275955e-16	6.645541063743506e-21
89200000	0.0033502557426084677	9.15890902156654e-50	-3.141464662218522e-34	9.436501964850737e-13	1.828215503511896e-14	0.0032994885120243493	8.940168213064622e-22	8.520831883725019e-13	1.1062467245611442e-16	9.402690170275957e-16	6.6455410637435065e-21
89300000	0.0033502557426084677	9.158909021566542e-50	-3.144988636178489e-34	9.436501964850737e-13	1.828215503511896e-14	0.0032994885120243493	8.919409740288073e-22	8.520831883725019e-13	1.1062467245611442e-16	9.402690170275957e-16	6.645541063743507e-21
89400000	0.0033502557426084677	9.158909021566544e-50	-3.148512610130803e-34	9.436501964850737e-13	1.828215503511896e-14	0.0032994885120243493	8.874518728902894e-22	8.520831883725019e-13	1.1062467245611443e-16	9.402690170275957e-16	6.645541063743507e-21
89500000	0.0033502557426084677	9.158909021566546e-50	-3.1520365840755654e-34	9.436501964850737e-13	1.828215503511896e-14	0.0032994885120243493	8.806266874291665e-22	8.520831883725019e-13	1.1062467245611443e-16	9.40269017027596e-16	6.645541063743508e-21
89600000	0.0033502557426084677	9.158909021566548e-50	-3.155560558012878e-34	9.436501964850737e-13	1.828215503511896e-14	0.0032994885120243493	8.71542587183697e-22	8.520831883725019e-13	1.1062467245611444e-16	9.40269017027596e-16	6.645541063743508e-21
89700000	0.0033502557426084677	9.158909021566552e-50	-3.159084531942843e-34	9.436501964850737e-13	1.828215503511896e-14	0.0032994885120243493	8.60276741692139e-22	8.520831883725019e-13	1.1062467245611444e-16	9.40269017027596e-16	6.645541063743509e-21
89800000	0.0033502557426084677	9.158909021566553e-50	-3.162608505865562e-34	9.436501964850737e-13	1.828215503511896e-14	0.0032994885120243493	8.469063204927508e-22	8.520831883725019e-13	1.1062467245611446e-16	9.40269017027596e-16	6.645541063743509e-21
89900000	0.0033502557426084677	9.158909021566555e-50	-3.1661324797811362e-34	9.436501964850737e-13	1.828215503511896e-14	0.0032994885120243493	8.3150849312379065e-22	8.520831883725019e-13	1.1062467245611446e-16	9.402690170275961e-16	6.6455410637435095e-21
90000000	0.0033502557426084677	9.158909021566557e-50	-3.1696564536896676e-34	9.436501964850737e-13	1.828215503511896e-14	0.0032994885120243493	8.141604291235168e-22	8.520831883725019e-13	1.1062467245611447e-16	9.402690170275961e-16	6.6455410637435095e-21
90100000	0.0033502557426084677	9.15890902156656e-50	-3.1731804275912584e-34	9.436501964850737e-13	1.828215503511896e-14	0.0032994885120243493	7.949392980301875e-22	8.520831883725019e-13	1.1062467245611448e-16	9.402690170275961e-16	6.64554106374351e-21
90200000	0.0033502557426084677	9.158909021566563e-50	-3.1767044014860094e-34	9.436501964850737e-13	1.828215503511896e-14	0.0032994885120243493	7.739222693820611e-22	8.520831883725019e-13	1.1062467245611448e-16	9.402690170275963e-16	6.64554106374351e-21
90300000	0.0033502557426084677	9.158909021566565e-50	-3.1802283753740225e-34	9.436501964850737e-13	1.828215503511896e-14	0.0032994885120243493	7.511865127173955e-22	8.520831883725019e-13	1.1062467245611449e-16	9.402690170275963e-16	6.645541063743511e-21
90400000	0.0033502557426084677	9.158909021566567e-50	-3.1837523492554e-34	9.436501964850737e-13	1.828215503511896e-14	0.0032994885120243493	7.268091975744493e-22	8.520831883725019e-13	1.1062467245611449e-16	9.402690170275963e-16	6.645541063743512e-21
90500000	0.0033502557426084677	9.158909021566569e-50	-3.187276323130243e-34	9.436501964850737e-13	1.828215503511896e-14	0.0032994885120243493	7.008674934914806e-22	8.520831883725019e-13	1.106246724561145e-16	9.402690170275965e-16	6.645541063743512e-21
90600000	0.0033502557426084677	9.158909021566572e-50	-3.1908002969986537e-34	9.436501964850737e-13	1.828215503511896e-14	0.0032994885120243493	6.734385700067478e-22	8.520831883725019e-13	1.1062467245611452e-16	9.402690170275965e-16	6.6455410637435125e-21
90700000	0.0033502557426084677	9.158909021566574e-50	-3.1943242708607333e-34	9.436501964850737e-13	1.828215503511896e-14	0.0032994885120243493	6.445995966585089e-22	8.520831883725019e-13	1.1062467245611452e-16	9.402690170275965e-16	6.6455410637435125e-21
90800000	0.0033502557426084677	9.158909021566576e-50	-3.197848244716584e-34	9.436501964850737e-13	1.828215503511896e-14	0.0032994885120243493	6.144277429850223e-22	8.520831883725019e-13	1.1062467245611453e-16	9.402690170275965e-16	6.645541063743513e-21
90900000	0.0033502557426084677	9.15890902156658e-50	-3.2013722185663067e-34	9.436501964850737e-13	1.828215503511896e-14	0.0032994885120243493	5.830001785245461e-22	8.520831883725019e-13	1.1062467245611453e-16	9.402690170275967e-16	6.645541063743514e-21
91000000	0.0033502557426084677	9.158909021566582e-50	-3.204896192410004e-34	9.436501964850737e-13	1.828215503511896e-14	0.0032994885120243493	5.503940728153388e-22	8.520831883725019e-13	1.1062467245611454e-16	9.402690170275967e-16	6.645541063743514e-21
91100000	0.0033502557426084677	9.158909021566584e-50	-3.2084201662477774e-34	9.436501964850737e-13	1.828215503511896e-14	0.0032994885120243493	5.166865953956584e-22	8.520831883725019e-13	1.1062467245611455e-16	9.402690170275967e-16	6.645541063743515e-21
91200000	0.0033502557426084677	9.158909021566588e-50	-3.2119441400797283e-34	9.436501964850737e-13	1.828215503511896e-14	0.0032994885120243493	4.819549158037633e-22	8.520831883725019e-13	1.1062467245611455e-16	9.40269017027597e-16	6.645541063743515e-21
91300000	0.0033502557426084677	9.15890902156659e-50	-3.2154681139059586e-34	9.436501964850737e-13	1.828215503511896e-14	0.0032994885120243493	4.462762035779117e-22	8.520831883725019e-13	1.1062467245611457e-16	9.40269017027597e-16	6.6455410637435155e-21
91400000	0.0033502557426084677	9.158909021566591e-50	-3.21899208772657e-34	9.436501964850737e-13	1.828215503511896e-14	0.0032994885120243493	4.097276282563618e-22	8.520831883725019e-13	1.1062467245611457e-16	9.40269017027597e-16	6.645541063743516e-21
91500000	0.0033502557426084677	9.158909021566595e-50	-3.2225160615416642e-34	9.436501964850737e-13	1.828215503511896e-14	0.0032994885120243493	3.7238635937737193e-22	8.520831883725019e-13	1.1062467245611458e-16	9.402690170275971e-16	6.645541063743516e-21
91600000	0.0033502557426084677	9.158909021566597e-50	-3.226040035351343e-34	9.436501964850737e-13	1.828215503511896e-14	0.0032994885120243493	3.3432956647920024e-22	8.520831883725019e-13	1.1062467245611459e-16	9.402690170275971e-16	6.645541063743517e-21
91700000	0.0033502557426084677	9.158909021566599e-50	-3.2295640091557077e-34	9.436501964850737e-13	1.828215503511896e-14	0.0032994885120243493	2.9563441910010506e-22	8.520831883725019e-13	1.1062467245611459e-16	9.402690170275971e-16	6.645541063743518e-21
91800000	0.0033502557426084677	9.158909021566603e-50	-3.2330879829548605e-34	9.436501964850737e-13	1.828215503511896e-14	0.0032994885120243493	2.5637808677834457e-22	8.520831883725019e-13	1.106246724561146e-16	9.402690170275973e-16	6.645541063743518e-21
91900000	0.0033502557426084677	9.158909021566605e-50	-3.236611956748903e-34	9.436501964850737e-13	1.828215503511896e-14	0.0032994885120243493	2.1663773905217703e-22	8.520831883725019e-13	1.1062467245611462e-16	9.402690170275973e-16	6.6455410637435185e-21
92000000	0.0033502557426084677	9.158909021566607e-50	-3.2401359305379366e-34	9.436501964850737e-13	1.828215503511896e-14	0.0032994885120243493	1.7649054545986072e-22	8.520831883725019e-13	1.1062467245611462e-16	9.402690170275975e-16	6.6455410637435185e-21
92100000	0.0033502557426084677	9.15890902156661e-50	-3.2436599043220634e-34	9.436501964850737e-13	1.828215503511896e-14	0.0032994885120243493	1.3601367553965388e-22	8.520831883725019e-13	1.1062467245611463e-16	9.402690170275975e-16	6.645541063743519e-21
92200000	0.0033502557426084677	9.158909021566612e-50	-3.247183878101385e-34	9.436501964850737e-13	1.828215503511896e-14	0.0032994885120243493	9.528429882981476e-23	8.520831883725019e-13	1.1062467245611464e-16	9.402690170275975e-16	6.64554106374352e-21
92300000	0.0033502557426084677	9.158909021566614e-50	-3.2507078518760026e-34	9.436501964850737e-13	1.828215503511896e-14	0.0032994885120243493	5.437958486860154e-23	8.520831883725019e-13	1.1062467245611464e-16	9.402690170275977e-16	6.64554106374352e-21
92400000	0.0033502557426084677	9.158909021566618e-50	-3.2542318256460185e-34	9.436501964850737e-13	1.828215503511896e-14	0.0032994885120243493	1.3376703194272546e-23	8.520831883725019e-13	1.1062467245611465e-16	9.402690170275977e-16	6.645541063743521e-21
92500000	0.0033502557426084677	9.15890902156662e-50	-3.257755799408814e-34	9.436501964850737e-13	1.828215503511896e-14	0.0032994885120243493	-2.8167673835276653e-23	8.520831883725019e-13	1.1062467245611465e-16	9.402690170275977e-16	6.645541063743521e-21
92600000	0.0033502557426084677	9.158909021566622e-50	-3.2612797731573217e-34	9.436501964850737e-13	1.828215503511896e-14	0.0032994885120243493	-7.158631903294721e-23	8.520831883725019e-13	1.1062467245611466e-16	9.40269017027598e-16	6.6455410637435215e-21
92700000	0.0033502557426084677	9.158909021566624e-50	-3.2648037468912633e-34	9.436501964850737e-13	1.828215503511896e-14	0.0032994885120243493	-1.1695104162962598e-22	8.520831883725019e-13	1.1062467245611468e-16	9.40269017027598e-16	6.645541063743522e-21
92800000	0.0033502557426084677	9.158909021566626e-50	-3.268327720610741e-34	9.436501964850737e-13	1.828215503511896e-14	0.0032994885120243493	-1.642618670962014e-22	8.520831883725019e-13	1.1062467245611468e-16	9.40269017027598e-16	6.645541063743522e-21
92900000	0.0033502557426084677	9.158909021566628e-50	-3.271851694315856e-34	9.436501964850737e-13	1.828215503511896e-14	0.0032994885120243493	-2.135188209035514e-22	8.520831883725019e-13	1.1062467245611469e-16	9.40269017027598e-16	6.645541063743522e-21
93000000	0.0033502557426084677	9.15890902156663e-50	-3.27537566800671e-34	9.436501964850737e-13	1.828215503511896e-14	0.0032994885120243493	-2.6472192852255836e-22	8.520831883725019e-13	1.1062467245611469e-16	9.402690170275981e-16	6.645541063743523e-21
93100000	0.0033502557426084677	9.158909021566631e-50	-3.2788996416834047e-34	9.436501964850737e-13	1.828215503511896e-14	0.0032994885120243493	-3.1787121542410776e-22	8.520831883725019e-13	1.1062467245611469e-16	9.402690170275981e-16	6.645541063743523e-21
93200000	0.0033502557426084677	9.158909021566633e-50	-3.282423615346042e-34	9.436501964850737e-13	1.828215503511896e-14	0.0032994885120243493	-3.729667070790745e-22	8.520831883725019e-13	1.106246724561147e-16	9.402690170275981e-16	6.645541063743524e-21
93300000	0.0033502557426084677	9.158909021566633e-50	-3.285947588994724e-34	9.436501964850737e-13	1.828215503511896e-14	0.0032994885120243493	-4.30008428958344e-22	8.520831883725019e-13	1.106246724561147e-16	9.402690170275981e-16	6.645541063743524e-21
93400000	0.0033502557426084677	9.158909021566635e-50	-3.2894715626295514e-34	9.436501964850737e-13	1.828215503511896e-14	0.0032994885120243493	-4.889964065327987e-22	8.520831883725019e-13	1.106246724561147e-16	9.402690170275981e-16	6.645541063743524e-21
93500000	0.0033502557426084677	9.158909021566635e-50	-3.2929955362506267e-34	9.436501964850737e-13	1.828215503511896e-14	0.0032994885120243493	-5.499306652733181e-22	8.520831883725019e-13	1.106246724561147e-16	9.402690170275981e-16	6.645541063743524e-21
93600000	0.0033502557426084677	9.158909021566637e-50	-3.2965195098580513e-34	9.436501964850737e-13	1.828215503511896e-14	0.0032994885120243493	-6.128112306507859e-22	8.520831883725019e-13	1.1062467245611471e-16	9.402690170275983e-16	6.645541063743524e-21
93700000	0.0033502557426084677	9.158909021566637e-50	-3.300043483451927e-34	9.436501964850737e-13	1.828215503511896e-14	0.0032994885120243493	-6.776381281360833e-22	8.520831883725019e-13	1.1062467245611471e-16	9.402690170275983e-16	6.6455410637435246e-21
93800000	0.0033502557426084677	9.158909021566637e-50	-3.303567457032355e-34	9.436501964850737e-13	1.828215503511896e-14	0.0032994885120243493	-7.444113832000895e-22	8.520831883725019e-13	1.1062467245611471e-16	9.402690170275983e-16	6.6455410637435246e-21
93900000	0.0033502557426084677	9.158909021566637e-50	-3.307091430599438e-34	9.436501964850737e-13	1.828215503511896e-14	0.0032994885120243493	-8.131310213136886e-22	8.520831883725019e-13	1.1062467245611471e-16	9.402690170275983e-16	6.6455410637435246e-21
94000000	0.0033502557426084677	9.158909021566637e-50	-3.310615404153277e-34	9.436501964850737e-13	1.828215503511896e-14	0.0032994885120243493	-8.83797067947763e-22	8.520831883725019e-13	1.1062467245611471e-16	9.402690170275983e-16	6.6455410637435246e-21
94100000	0.0033502557426084677	9.158909021566637e-50	-3.314139377693974e-34	9.436501964850737e-13	1.828215503511896e-14	0.0032994885120243493	-9.564095485731934e-22	8.520831883725019e-13	1.1062467245611471e-16	9.402690170275983e-16	6.6455410637435246e-21
94200000	0.0033502557426084677	9.158909021566637e-50	-3.3176633512216303e-34	9.436501964850737e-13	1.828215503511896e-14	0.0032994885120243493	-1.030968488660861e-21	8.520831883725019e-13	1.1062467245611471e-16	9.402690170275983e-16	6.6455410637435246e-21
94300000	0.0033502557426084677	9.158909021566637e-50	-3.321187324736348e-34	9.436501964850737e-13	1.828215503511896e-14	0.0032994885120243493	-1.1074739136816466e-21	8.520831883725019e-13	1.1062467245611471e-16	9.402690170275983e-16	6.6455410637435246e-21
94400000	0.0033502557426084677	9.158909021566637e-50	-3.3247112982382287e-34	9.436501964850737e-13	1.828215503511896e-14	0.0032994885120243493	-1.1859258491064341e-21	8.520831883725019e-13	1.1062467245611471e-16	9.402690170275983e-16	6.645541063743524e-21
94500000	0.0033502557426084677	9.158909021566637e-50	-3.3282352717273742e-34	9.436501964850737e-13	1.828215503511896e-14	0.0032994885120243493	-1.266324320406103e-21	8.520831883725019e-13	1.1062467245611471e-16	9.402690170275983e-16	6.645541063743524e-21
94600000	0.0033502557426084677	9.158909021566635e-50	-3.3317592452038863e-34	9.436501964850737e-13	1.828215503511896e-14	0.0032994885120243493	-1.3486693530515388e-21	8.520831883725019e-13	1.106246724561147e-16	9.402690170275981e-16	6.645541063743524e-21
94700000	0.0033502557426084677	9.158909021566635e-50	-3.335283218667866e-34	9.436501964850737e-13	1.828215503511896e-14	0.0032994885120243493	-1.4329609725136177e-21	8.520831883725019e-13	1.106246724561147e-16	9.402690170275981e-16	6.645541063743524e-21
94800000	0.0033502557426084677	9.158909021566633e-50	-3.3388071921194157e-34	9.436501964850737e-13	1.828215503511896e-14	0.0032994885120243493	-1.5191992042632238e-21	8.520831883725019e-13	1.106246724561147e-16	9.402690170275981e-16	6.645541063743524e-21
94900000	0.0033502557426084677	9.158909021566633e-50	-3.342331165558637e-34	9.436501964850737e-13	1.828215503511896e-14	0.0032994885120243493	-1.607384073771241e-21	8.520831883725019e-13	1.106246724561147e-16	9.402690170275981e-16	6.645541063743523e-21
95000000	0.0033502557426084677	9.158909021566631e-50	-3.3458551389856315e-34	9.436501964850737e-13	1.828215503511896e-14	0.0032994885120243493	-1.6975156065085486e-21	8.520831883725019e-13	1.106246724561147e-16	9.402690170275981e-16	6.645541063743523e-21
95100000	0.0033502557426084677	9.158909021566631e-50	-3.349379112400501e-34	9.436501964850737e-13	1.828215503511896e-14	0.0032994885120243493	-1.7895938279460292e-21	8.520831883725019e-13	1.1062467245611469e-16	9.402690170275981e-16	6.645541063743523e-21
95200000	0.0033502557426084677	9.15890902156663e-50	-3.352903085803347e-34	9.436501964850737e-13	1.828215503511896e-14	0.0032994885120243493	-1.883618763554562e-21	8.520831883725019e-13	1.1062467245611469e-16	9.402690170275981e-16	6.645541063743523e-21
95300000	0.0033502557426084677	9.158909021566628e-50	-3.3564270591942718e-34	9.436501964850737e-13	1.828215503511896e-14	0.0032994885120243493	-1.979590438805033e-21	8.520831883725019e-13	1.1062467245611469e-16	9.40269017027598e-16	6.645541063743522e-21
95400000	0.0033502557426084677	9.158909021566626e-50	-3.3599510325733764e-34	9.436501964850737e-13	1.828215503511896e-14	0.0032994885120243493	-2.0775088791683208e-21	8.520831883725019e-13	1.1062467245611468e-16	9.40269017027598e-16	6.645541063743522e-21
95500000	0.0033502557426084677	9.158909021566624e-50	-3.3634750059407623e-34	9.436501964850737e-13	1.828215503511896e-14	0.0032994885120243493	-2.1773741101153083e-21	8.520831883725019e-13	1.1062467245611468e-16	9.40269017027598e-16	6.6455410637435215e-21
95600000	0.0033502557426084677	9.158909021566622e-50	-3.366998979296532e-34	9.436501964850737e-13	1.828215503511896e-14	0.0032994885120243493	-2.2791861571168764e-21	8.520831883725019e-13	1.1062467245611466e-16	9.40269017027598e-16	6.6455410637435215e-21
95700000	0.0033502557426084677	9.15890902156662e-50	-3.370522952640787e-34	9.436501964850737e-13	1.828215503511896e-14	0.0032994885120243493	-2.3829450456439067e-21	8.520831883725019e-13	1.1062467245611466e-16	9.402690170275977e-16	6.645541063743521e-21
95800000	0.0033502557426084677	9.158909021566618e-50	-3.3740469259736287e-34	9.436501964850737e-13	1.828215503511896e-14	0.0032994885120243493	-2.4886508011672817e-21	8.520831883725019e-13	1.1062467245611465e-16	9.402690170275977e-16	6.645541063743521e-21
95900000	0.0033502557426084677	9.158909021566616e-50	-3.377570899295159e-34	9.436501964850737e-13	1.828215503511896e-14	0.0032994885120243493	-2.596303449157883e-21	8.520831883725019e-13	1.1062467245611465e-16	9.402690170275977e-16	6.64554106374352e-21
96000000	0.0033502557426084677	9.158909021566614e-50	-3.3810948726054794e-34	9.436501964850737e-13	1.828215503511896e-14	0.0032994885120243493	-2.7059030150865915e-21	8.520831883725019e-13	1.1062467245611464e-16	9.402690170275977e-16	6.64554106374352e-21
96100000	0.0033502557426084677	9.158909021566612e-50	-3.3846188459046923e-34	9.436501964850737e-13	1.828215503511896e-14	0.0032994885120243493	-2.8174495244242897e-21	8.520831883725019e-13	1.1062467245611464e-16	9.402690170275975e-16	6.645541063743519e-21
96200000	0.0033502557426084677	9.15890902156661e-50	-3.3881428191928985e-34	9.436501964850737e-13	1.828215503511896e-14	0.0032994885120243493	-2.9309430026418585e-21	8.520831883725019e-13	1.1062467245611463e-16	9.402690170275975e-16	6.645541063743519e-21
96300000	0.0033502557426084677	9.158909021566607e-50	-3.3916667924702e-34	9.436501964850737e-13	1.828215503511896e-14	0.0032994885120243493	-3.0463834752101804e-21	8.520831883725019e-13	1.1062467245611463e-16	9.402690170275975e-16	6.6455410637435185e-21
96400000	0.0033502557426084677	9.158909021566605e-50	-3.395190765736699e-34	9.436501964850737e-13	1.828215503511896e-14	0.0032994885120243493	-3.163770967600136e-21	8.520831883725019e-13	1.1062467245611462e-16	9.402690170275973e-16	6.6455410637435185e-21
96500000	0.0033502557426084677	9.158909021566603e-50	-3.3987147389924962e-34	9.436501964850737e-13	1.828215503511896e-14	0.0032994885120243493	-3.283105505282609e-21	8.520831883725019e-13	1.106246724561146e-16	9.402690170275973e-16	6.645541063743518e-21
96600000	0.0033502557426084677	9.158909021566599e-50	-3.4022387122376945e-34	9.436501964850737e-13	1.828215503511896e-14	0.0032994885120243493	-3.4043871137284785e-21	8.520831883725019e-13	1.106246724561146e-16	9.402690170275973e-16	6.645541063743517e-21
96700000	0.0033502557426084677	9.158909021566597e-50	-3.4057626854723945e-34	9.436501964850737e-13	1.828215503511896e-14	0.0032994885120243493	-3.527615818408628e-21	8.520831883725019e-13	1.1062467245611459e-16	9.402690170275971e-16	6.645541063743517e-21
96800000	0.0033502557426084677	9.158909021566595e-50	-3.409286658696699e-34	9.436501964850737e-13	1.828215503511896e-14	0.0032994885120243493	-3.652791644793938e-21	8.520831883725019e-13	1.1062467245611458e-16	9.402690170275971e-16	6.645541063743516e-21
96900000	0.0033502557426084677	9.158909021566591e-50	-3.412810631910709e-34	9.436501964850737e-13	1.828215503511896e-14	0.0032994885120243493	-3.779914618355291e-21	8.520831883725019e-13	1.1062467245611458e-16	9.402690170275971e-16	6.6455410637435155e-21
97000000	0.0033502557426084677	9.15890902156659e-50	-3.416334605114526e-34	9.436501964850737e-13	1.828215503511896e-14	0.0032994885120243493	-3.908984764563568e-21	8.520831883725019e-13	1.1062467245611457e-16	9.40269017027597e-16	6.6455410637435155e-21
97100000	0.0033502557426084677	9.158909021566586e-50	-3.419858578308252e-34	9.436501964850737e-13	1.828215503511896e-14	0.0032994885120243493	-4.0400021088896516e-21	8.520831883725019e-13	1.1062467245611455e-16	9.40269017027597e-16	6.645541063743515e-21
97200000	0.0033502557426084677	9.158909021566582e-50	-3.423382551491989e-34	9.436501964850737e-13	1.828215503511896e-14	0.0032994885120243493	-4.172966676804423e-21	8.520831883725019e-13	1.1062467245611455e-16	9.402690170275967e-16	6.645541063743514e-21
97300000	0.0033502557426084677	9.15890902156658e-50	-3.4269065246658387e-34	9.436501964850737e-13	1.828215503511896e-14	0.0032994885120243493	-4.307878493778764e-21	8.520831883725019e-13	1.1062467245611454e-16	9.402690170275967e-16	6.645541063743513e-21
97400000	0.0033502557426084677	9.158909021566576e-50	-3.430430497829902e-34	9.436501964850737e-13	1.828215503511896e-14	0.0032994885120243493	-4.444737585283556e-21	8.520831883725019e-13	1.1062467245611453e-16	9.402690170275967e-16	6.645541063743513e-21
97500000	0.0033502557426084677	9.158909021566572e-50	-3.4339544709842814e-34	9.436501964850737e-13	1.828215503511896e-14	0.0032994885120243493	-4.5835439767896805e-21	8.520831883725019e-13	1.1062467245611452e-16	9.402690170275965e-16	6.6455410637435125e-21
97600000	0.0033502557426084677	9.15890902156657e-50	-3.4374784441290786e-34	9.436501964850737e-13	1.828215503511896e-14	0.0032994885120243493	-4.72429769376802e-21	8.520831883725019e-13	1.106246724561145e-16	9.402690170275965e-16	6.645541063743512e-21
97700000	0.0033502557426084677	9.158909021566567e-50	-3.4410024172643946e-34	9.436501964850737e-13	1.828215503511896e-14	0.0032994885120243493	-4.866998761689455e-21	8.520831883725019e-13	1.106246724561145e-16	9.402690170275963e-16	6.645541063743511e-21
97800000	0.0033502557426084677	9.158909021566563e-50	-3.444526390390332e-34	9.436501964850737e-13	1.828215503511896e-14	0.0032994885120243493	-5.0116472060248675e-21	8.520831883725019e-13	1.1062467245611449e-16	9.402690170275963e-16	6.645541063743511e-21
97900000	0.0033502557426084677	9.158909021566561e-50	-3.448050363506992e-34	9.436501964850737e-13	1.828215503511896e-14	0.0032994885120243493	-5.158243052245141e-21	8.520831883725019e-13	1.1062467245611448e-16	9.402690170275963e-16	6.64554106374351e-21
98000000	0.0033502557426084677	9.158909021566557e-50	-3.451574336614476e-34	9.436501964850737e-13	1.828215503511896e-14	0.0032994885120243493	-5.306786325821154e-21	8.520831883725019e-13	1.1062467245611447e-16	9.402690170275961e-16	6.6455410637435095e-21
98100000	0.0033502557426084677	9.158909021566553e-50	-3.4550983097128865e-34	9.436501964850737e-13	1.828215503511896e-14	0.0032994885120243493	-5.4572770522237915e-21	8.520831883725019e-13	1.1062467245611446e-16	9.402690170275961e-16	6.645541063743509e-21
98200000	0.0033502557426084677	9.15890902156655e-50	-3.4586222828023246e-34	9.436501964850737e-13	1.828215503511896e-14	0.0032994885120243493	-5.609715256923932e-21	8.520831883725019e-13	1.1062467245611446e-16	9.40269017027596e-16	6.645541063743508e-21
98300000	0.0033502557426084677	9.158909021566546e-50	-3.4621462558828925e-34	9.436501964850737e-13	1.828215503511896e-14	0.0032994885120243493	-5.76410096539246e-21	8.520831883725019e-13	1.1062467245611444e-16	9.40269017027596e-16	6.645541063743507e-21
98400000	0.0033502557426084677	9.158909021566544e-50	-3.465670228954691e-34	9.436501964850737e-13	1.828215503511896e-14	0.0032994885120243493	-5.920434203100255e-21	8.520831883725019e-13	1.1062467245611443e-16	9.402690170275957e-16	6.645541063743507e-21
98500000	0.0033502557426084677	9.15890902156654e-50	-3.469194202017823e-34	9.436501964850737e-13	1.828215503511896e-14	0.0032994885120243493	-6.0787149955182e-21	8.520831883725019e-13	1.1062467245611442e-16	9.402690170275957e-16	6.6455410637435065e-21
98600000	0.0033502557426084677	9.158909021566536e-50	-3.4727181750723896e-34	9.436501964850737e-13	1.828215503511896e-14	0.0032994885120243493	-6.238943368117176e-21	8.520831883725019e-13	1.106246724561144e-16	9.402690170275955e-16	6.645541063743506e-21
98700000	0.0033502557426084677	9.158909021566533e-50	-3.4762421481184925e-34	9.436501964850737e-13	1.828215503511896e-14	0.0032994885120243493	-6.401119346368065e-21	8.520831883725019e-13	1.1062467245611439e-16	9.402690170275955e-16	6.645541063743505e-21
98800000	0.0033502557426084677	9.158909021566529e-50	-3.4797661211562333e-34	9.436501964850737e-13	1.828215503511896e-14	0.0032994885120243493	-6.565242955741749e-21	8.520831883725019e-13	1.1062467245611438e-16	9.402690170275954e-16	6.645541063743504e-21
98900000	0.0033502557426084677	9.158909021566525e-50	-3.4832900941857137e-34	9.436501964850737e-13	1.828215503511896e-14	0.0032994885120243493	-6.7313142217091084e-21	8.520831883725019e-13	1.1062467245611438e-16	9.402690170275954e-16	6.6455410637435035e-21
99000000	0.0033502557426084677	9.158909021566523e-50	-3.4868140672070356e-34	9.436501964850737e-13	1.828215503511896e-14	0.0032994885120243493	-6.899333169741025e-21	8.520831883725019e-13	1.1062467245611437e-16	9.402690170275954e-16	6.645541063743503e-21
99100000	0.0033502557426084677	9.15890902156652e-50	-3.4903380402203007e-34	9.436501964850737e-13	1.828215503511896e-14	0.0032994885120243493	-7.069299825308383e-21	8.520831883725019e-13	1.1062467245611436e-16	9.402690170275952e-16	6.645541063743503e-21
99200000	0.0033502557426084677	9.158909021566515e-50	-3.493862013225611e-34	9.436501964850737e-13	1.828215503511896e-14	0.0032994885120243493	-7.241214213882062e-21	8.520831883725019e-13	1.1062467245611434e-16	9.402690170275952e-16	6.645541063743502e-21
99300000	0.0033502557426084677	9.158909021566512e-50	-3.4973859862230673e-34	9.436501964850737e-13	1.828215503511896e-14	0.0032994885120243493	-7.415076360932944e-21	8.520831883725019e-13	1.1062467245611433e-16	9.40269017027595e-16	6.645541063743501e-21
99400000	0.0033502557426084677	9.158909021566508e-50	-3.500909959212772e-34	9.436501964850737e-13	1.828215503511896e-14	0.0032994885120243493	-7.59088629193191e-21	8.520831883725019e-13	1.1062467245611432e-16	9.40269017027595e-16	6.6455410637435005e-21
99500000	0.0033502557426084677	9.158909021566504e-50	-3.5044339321948268e-34	9.436501964850737e-13	1.828215503511896e-14	0.0032994885120243493	-7.768644032349842e-21	8.520831883725019e-13	1.1062467245611431e-16	9.402690170275948e-16	6.6455410637435e-21
99600000	0.0033502557426084677	9.1589090215665e-50	-3.507957905169333e-34	9.436501964850737e-13	1.828215503511896e-14	0.0032994885120243493	-7.948349607657623e-21	8.520831883725019e-13	1.106246724561143e-16	9.402690170275948e-16	6.645541063743499e-21
99700000	0.0033502557426084677	9.158909021566498e-50	-3.511481878136393e-34	9.436501964850737e-13	1.828215503511896e-14	0.0032994885120243493	-8.130003043326133e-21	8.520831883725019e-13	1.106246724561143e-16	9.402690170275946e-16	6.645541063743499e-21
99800000	0.0033502557426084677	9.158909021566495e-50	-3.515005851096108e-34	9.436501964850737e-13	1.828215503511896e-14	0.0032994885120243493	-8.313604364826255e-21	8.520831883725019e-13	1.1062467245611428e-16	9.402690170275946e-16	6.645541063743498e-21
99900000	0.0033502557426084677	9.15890902156649e-50	-3.5185298240485794e-34	9.436501964850737e-13	1.828215503511896e-14	0.0032994885120243493	-8.49915359762887e-21	8.520831883725019e-13	1.1062467245611427e-16	9.402690170275944e-16	6.6455410637434975e-21
100000000	0.0033502557426084677	9.158909021566487e-50	-3.5220537969939096e-34	9.436501964850737e-13	1.828215503511896e-14	0.0032994885120243493	-8.686650767204859e-21	8.520831883725019e-13	1.1062467245611426e-16	9.402690170275944e-16	6.645541063743497e-21
