# Supplementary material for: Thermodynamics Underpinning the Microbial Community‐Level Nitrogen Energy Metabolism
Source: Environ Microbiol. 2025 Feb 16;27(2):e70055. doi: 10.1111/1462-2920.70055 (PMC11830459; doi:10.1111/1462-2920.70055)
Supplement: Supplementary file 1 — Data S1. [file EMI-27-e70055-s001.zip › SI/Nnetwork/Results/kdef_-10/Iin_-5/p_0.2/O2_-8.6_H_-11..csv]

time	N2	N2H4	N2H5	N2O	NH2OH	NH3	NH3OH	NH4	NO	NO2	NO3
0	0.00001	0.00001	0.00001	0.00001	0.00001	0.00001	0.00001	0.00001	0.00001	0.00001	0.00001
100000	0.004752631316090824	1.8321262872709075e-49	-6.83541647941932e-42	1.0385994788510202e-11	1.0915212502675627e-14	0.0004947373469965321	-1.409514128831727e-21	4.0401808221926944e-20	1.7506598236829884e-15	3.463765186614987e-14	2.5374083731894284e-15
200000	0.004752631316090812	1.832126287272578e-49	-8.357606036022551e-41	1.0385994788510207e-11	1.0915212502696e-14	0.0004947373469965319	6.829587422104051e-22	4.040487361996089e-20	1.7506598236833917e-15	3.463765186973186e-14	2.537408373302476e-15
300000	0.0047526313160908195	1.8321262872713838e-49	-2.4730649069747554e-40	1.0385994788510203e-11	1.0915212502681373e-14	0.0004947373469965321	-3.965138425122815e-22	4.040267273343963e-20	1.7506598236831032e-15	3.463765186716008e-14	2.5374083732213082e-15
400000	0.0047526313160908195	1.832126287271384e-49	-4.980266340725407e-40	1.0385994788510205e-11	1.091521250268133e-14	0.0004947373469965321	-5.970627400714258e-22	4.040266623940833e-20	1.7506598236831032e-15	3.463765186715248e-14	2.537408373221069e-15
500000	0.004752631316090819	1.8321262872713845e-49	-8.357364862096157e-40	1.0385994788510207e-11	1.0915212502681197e-14	0.0004947373469965321	-3.5528914107577095e-22	4.040264681137012e-20	1.7506598236831034e-15	3.463765186712979e-14	2.5374083732203525e-15
600000	0.004752631316090819	1.8321262872713845e-49	-1.2604360050522478e-39	1.0385994788510205e-11	1.0915212502681123e-14	0.0004947373469965321	-3.4268308069191907e-22	4.040263576467331e-20	1.7506598236831034e-15	3.463765186711688e-14	2.537408373219945e-15
700000	0.0047526313160908195	1.8321262872713845e-49	-1.7721251899865826e-39	1.0385994788510203e-11	1.0915212502681327e-14	0.000494737346996532	-3.3582961642205223e-22	4.040266618747472e-20	1.7506598236831034e-15	3.4637651867152426e-14	2.5374083732210664e-15
800000	0.00475263131609082	1.8321262872713838e-49	-2.370803972926508e-39	1.0385994788510203e-11	1.0915212502681327e-14	0.0004947373469965321	-3.3122980942531074e-22	4.040266617808913e-20	1.7506598236831032e-15	3.463765186715242e-14	2.5374083732210664e-15
900000	0.00475263131609082	1.832126287271383e-49	-3.048211871671015e-39	1.0385994788510205e-11	1.0915212502681332e-14	0.0004947373469965321	-3.2979554814606404e-22	4.040266664012604e-20	1.7506598236831032e-15	3.463765186715296e-14	2.5374083732210838e-15
1000000	0.00475263131609082	1.832126287271383e-49	-3.739465213079391e-39	1.0385994788510207e-11	1.0915212502681332e-14	0.0004947373469965321	-3.2979551411703656e-22	4.04026667375911e-20	1.7506598236831032e-15	3.4637651867153076e-14	2.5374083732210873e-15
1100000	0.0047526313160908195	1.832126287271383e-49	-4.430718532220899e-39	1.0385994788510205e-11	1.091521250268133e-14	0.000494737346996532	-3.2979548008800903e-22	4.0402666615877696e-20	1.7506598236831032e-15	3.463765186715293e-14	2.537408373221083e-15
1200000	0.0047526313160908195	1.8321262872713834e-49	-5.121971850724444e-39	1.0385994788510203e-11	1.0915212502681328e-14	0.000494737346996532	-3.2979544605898155e-22	4.0402666487884654e-20	1.7506598236831032e-15	3.463765186715278e-14	2.5374083732210783e-15
1300000	0.0047526313160908195	1.8321262872713834e-49	-5.813225168446375e-39	1.0385994788510203e-11	1.0915212502681328e-14	0.000494737346996532	-3.29795412029954e-22	4.0402666480472237e-20	1.7506598236831032e-15	3.4637651867152773e-14	2.537408373221078e-15
1400000	0.0047526313160908195	1.8321262872713834e-49	-6.504478451553907e-39	1.0385994788510203e-11	1.0915212502681328e-14	0.000494737346996532	-3.297953780009265e-22	4.0402666480496016e-20	1.7506598236831032e-15	3.4637651867152773e-14	2.537408373221078e-15
1500000	0.0047526313160908195	1.8321262872713834e-49	-7.195731718927805e-39	1.0385994788510203e-11	1.0915212502681328e-14	0.000494737346996532	-3.29795343971899e-22	4.040266648010212e-20	1.7506598236831032e-15	3.4637651867152773e-14	2.5374083732210775e-15
1600000	0.0047526313160908195	1.8321262872713834e-49	-7.886984992175074e-39	1.0385994788510203e-11	1.0915212502681328e-14	0.000494737346996532	-3.2979530994287147e-22	4.0402666479864154e-20	1.7506598236831032e-15	3.4637651867152773e-14	2.5374083732210775e-15
1700000	0.0047526313160908195	1.8321262872713834e-49	-8.578238274236198e-39	1.0385994788510203e-11	1.0915212502681328e-14	0.000494737346996532	-3.29795275913844e-22	4.040266647986749e-20	1.7506598236831032e-15	3.4637651867152773e-14	2.5374083732210775e-15
1800000	0.0047526313160908195	1.8321262872713834e-49	-9.2694915557866e-39	1.0385994788510203e-11	1.0915212502681328e-14	0.000494737346996532	-3.2979524188481646e-22	4.0402666479870456e-20	1.7506598236831032e-15	3.4637651867152773e-14	2.5374083732210775e-15
1900000	0.0047526313160908195	1.8321262872713834e-49	-9.960744836847905e-39	1.0385994788510205e-11	1.0915212502681328e-14	0.000494737346996532	-3.2979520785578893e-22	4.0402666479873074e-20	1.7506598236831032e-15	3.4637651867152773e-14	2.5374083732210775e-15
2000000	0.0047526313160908195	1.8321262872713834e-49	-1.0651998117441744e-38	1.0385994788510205e-11	1.0915212502681328e-14	0.000494737346996532	-3.297951738267614e-22	4.0402666479875355e-20	1.7506598236831032e-15	3.4637651867152773e-14	2.5374083732210775e-15
2100000	0.0047526313160908195	1.8321262872713834e-49	-1.1343251397589744e-38	1.0385994788510205e-11	1.0915212502681328e-14	0.000494737346996532	-3.297951397977339e-22	4.040266647987731e-20	1.7506598236831034e-15	3.463765186715278e-14	2.5374083732210775e-15
2200000	0.0047526313160908195	1.8321262872713834e-49	-1.203450467731354e-38	1.0385994788510205e-11	1.0915212502681328e-14	0.000494737346996532	-3.297951057687064e-22	4.040266647987897e-20	1.7506598236831034e-15	3.463765186715278e-14	2.5374083732210775e-15
2300000	0.0047526313160908195	1.8321262872713834e-49	-1.2725757956634755e-38	1.0385994788510205e-11	1.0915212502681328e-14	0.000494737346996532	-3.2979507173967886e-22	4.040266647988034e-20	1.7506598236831034e-15	3.463765186715278e-14	2.5374083732210775e-15
2400000	0.0047526313160908195	1.8321262872713834e-49	-1.341701123557502e-38	1.0385994788510205e-11	1.0915212502681328e-14	0.000494737346996532	-3.2979503771065137e-22	4.0402666479881434e-20	1.7506598236831034e-15	3.463765186715278e-14	2.5374083732210775e-15
2500000	0.004752631316090819	1.8321262872713834e-49	-1.4108264514155965e-38	1.0385994788510205e-11	1.0915212502681328e-14	0.000494737346996532	-3.2979500368162384e-22	4.040266647988227e-20	1.7506598236831034e-15	3.463765186715278e-14	2.5374083732210775e-15
2600000	0.004752631316090819	1.8321262872713834e-49	-1.4799517792399217e-38	1.0385994788510205e-11	1.0915212502681328e-14	0.000494737346996532	-3.297949696525963e-22	4.0402666479882866e-20	1.7506598236831034e-15	3.463765186715278e-14	2.5374083732210775e-15
2700000	0.004752631316090819	1.8321262872713834e-49	-1.5490771070326402e-38	1.0385994788510205e-11	1.0915212502681328e-14	0.000494737346996532	-3.297949356235688e-22	4.0402666479883233e-20	1.7506598236831034e-15	3.463765186715278e-14	2.5374083732210775e-15
2800000	0.004752631316090819	1.8321262872713834e-49	-1.6182024347959158e-38	1.0385994788510205e-11	1.0915212502681328e-14	0.000494737346996532	-3.297949015945413e-22	4.040266647988339e-20	1.7506598236831034e-15	3.463765186715278e-14	2.5374083732210775e-15
2900000	0.004752631316090819	1.8321262872713838e-49	-1.6873277625319106e-38	1.0385994788510205e-11	1.0915212502681328e-14	0.000494737346996532	-3.2979486756551377e-22	4.040266647988335e-20	1.7506598236831034e-15	3.463765186715278e-14	2.5374083732210775e-15
3000000	0.004752631316090819	1.8321262872713838e-49	-1.7564530902427877e-38	1.0385994788510205e-11	1.0915212502681328e-14	0.000494737346996532	-3.2979483353648624e-22	4.040266647988313e-20	1.7506598236831034e-15	3.463765186715278e-14	2.5374083732210775e-15
3100000	0.004752631316090819	1.8321262872713838e-49	-1.82557841793071e-38	1.0385994788510205e-11	1.0915212502681328e-14	0.000494737346996532	-3.2979479950745876e-22	4.0402666479882746e-20	1.7506598236831034e-15	3.463765186715278e-14	2.5374083732210775e-15
3200000	0.004752631316090819	1.8321262872713838e-49	-1.8947037455978402e-38	1.0385994788510205e-11	1.0915212502681328e-14	0.000494737346996532	-3.2979476547843123e-22	4.0402666479882216e-20	1.7506598236831034e-15	3.463765186715278e-14	2.5374083732210775e-15
3300000	0.0047526313160908195	1.8321262872713838e-49	-1.9638290732463414e-38	1.0385994788510205e-11	1.0915212502681328e-14	0.0004947373469965321	-3.297947314494037e-22	4.040266647988155e-20	1.7506598236831034e-15	3.463765186715278e-14	2.5374083732210775e-15
3400000	0.0047526313160908195	1.8321262872713838e-49	-2.0329544008783769e-38	1.0385994788510205e-11	1.0915212502681328e-14	0.0004947373469965321	-3.2979469742037617e-22	4.040266647988076e-20	1.7506598236831034e-15	3.463765186715278e-14	2.5374083732210775e-15
3500000	0.0047526313160908195	1.8321262872713838e-49	-2.102079728496109e-38	1.0385994788510205e-11	1.0915212502681328e-14	0.0004947373469965321	-3.297946633913487e-22	4.0402666479879875e-20	1.7506598236831034e-15	3.463765186715278e-14	2.5374083732210775e-15
3600000	0.0047526313160908195	1.8321262872713838e-49	-2.1712050561017005e-38	1.0385994788510205e-11	1.0915212502681328e-14	0.0004947373469965321	-3.2979462936232115e-22	4.04026664798789e-20	1.7506598236831034e-15	3.4637651867152773e-14	2.5374083732210775e-15
3700000	0.0047526313160908195	1.8321262872713838e-49	-2.2403303836973148e-38	1.0385994788510205e-11	1.0915212502681328e-14	0.0004947373469965321	-3.297945953332936e-22	4.040266647987785e-20	1.7506598236831034e-15	3.4637651867152773e-14	2.5374083732210775e-15
3800000	0.0047526313160908195	1.8321262872713838e-49	-2.3094557112851145e-38	1.0385994788510205e-11	1.0915212502681328e-14	0.0004947373469965321	-3.2979456130426614e-22	4.040266647987675e-20	1.7506598236831034e-15	3.4637651867152773e-14	2.5374083732210775e-15
3900000	0.0047526313160908195	1.8321262872713838e-49	-2.378581038867262e-38	1.0385994788510205e-11	1.0915212502681328e-14	0.0004947373469965321	-3.297945272752386e-22	4.040266647987561e-20	1.7506598236831034e-15	3.4637651867152773e-14	2.5374083732210775e-15
4000000	0.0047526313160908195	1.8321262872713838e-49	-2.447706366445922e-38	1.0385994788510205e-11	1.0915212502681328e-14	0.0004947373469965321	-3.297944932462111e-22	4.040266647987444e-20	1.7506598236831034e-15	3.4637651867152773e-14	2.5374083732210775e-15
4100000	0.0047526313160908195	1.8321262872713838e-49	-2.516831694023255e-38	1.0385994788510205e-11	1.0915212502681328e-14	0.0004947373469965321	-3.2979445921718355e-22	4.0402666479873266e-20	1.7506598236831034e-15	3.4637651867152773e-14	2.5374083732210775e-15
4200000	0.0047526313160908195	1.8321262872713838e-49	-2.585957021601425e-38	1.0385994788510203e-11	1.0915212502681328e-14	0.0004947373469965321	-3.2979442518815606e-22	4.040266647987209e-20	1.7506598236831034e-15	3.4637651867152773e-14	2.5374083732210775e-15
4300000	0.0047526313160908195	1.8321262872713838e-49	-2.6550823491825957e-38	1.0385994788510203e-11	1.091521250268133e-14	0.0004947373469965321	-3.2979439115912853e-22	4.0402666479870943e-20	1.7506598236831034e-15	3.4637651867152773e-14	2.537408373221078e-15
4400000	0.0047526313160908195	1.8321262872713838e-49	-2.724207676768929e-38	1.0385994788510203e-11	1.091521250268133e-14	0.0004947373469965321	-3.29794357130101e-22	4.040266647986983e-20	1.7506598236831034e-15	3.4637651867152773e-14	2.537408373221078e-15
4500000	0.0047526313160908195	1.832126287271384e-49	-2.7933330043625874e-38	1.0385994788510203e-11	1.091521250268133e-14	0.0004947373469965321	-3.297943231010735e-22	4.040266647986877e-20	1.7506598236831034e-15	3.4637651867152773e-14	2.537408373221078e-15
4600000	0.0047526313160908195	1.832126287271384e-49	-2.862458331965735e-38	1.0385994788510203e-11	1.091521250268133e-14	0.0004947373469965321	-3.29794289072046e-22	4.0402666479867784e-20	1.7506598236831034e-15	3.4637651867152773e-14	2.537408373221078e-15
4700000	0.0047526313160908195	1.832126287271384e-49	-2.931583659580534e-38	1.0385994788510203e-11	1.091521250268133e-14	0.0004947373469965321	-3.2979425504301846e-22	4.0402666479866875e-20	1.7506598236831034e-15	3.4637651867152773e-14	2.537408373221078e-15
4800000	0.0047526313160908195	1.832126287271384e-49	-3.0007089872091464e-38	1.0385994788510203e-11	1.091521250268133e-14	0.0004947373469965321	-3.2979422101399093e-22	4.040266647986606e-20	1.7506598236831034e-15	3.4637651867152773e-14	2.537408373221078e-15
4900000	0.0047526313160908195	1.832126287271384e-49	-3.069834314853737e-38	1.0385994788510203e-11	1.091521250268133e-14	0.0004947373469965321	-3.2979418698496345e-22	4.040266647986537e-20	1.7506598236831034e-15	3.4637651867152773e-14	2.537408373221078e-15
5000000	0.0047526313160908195	1.832126287271384e-49	-3.1389596425164676e-38	1.0385994788510203e-11	1.091521250268133e-14	0.0004947373469965321	-3.297941529559359e-22	4.0402666479864804e-20	1.7506598236831034e-15	3.4637651867152773e-14	2.537408373221078e-15
5100000	0.0047526313160908195	1.832126287271384e-49	-3.208084970199501e-38	1.0385994788510203e-11	1.091521250268133e-14	0.0004947373469965321	-3.297941189269084e-22	4.0402666479864383e-20	1.7506598236831034e-15	3.4637651867152773e-14	2.537408373221078e-15
5200000	0.0047526313160908195	1.832126287271384e-49	-3.2772102979050007e-38	1.0385994788510203e-11	1.091521250268133e-14	0.0004947373469965321	-3.297940848978809e-22	4.040266647986413e-20	1.7506598236831034e-15	3.4637651867152773e-14	2.537408373221078e-15
5300000	0.0047526313160908195	1.832126287271384e-49	-3.3463356256349826e-38	1.0385994788510203e-11	1.091521250268133e-14	0.0004947373469965321	-3.2979405086885337e-22	4.0402666479864046e-20	1.7506598236831034e-15	3.4637651867152773e-14	2.537408373221078e-15
5400000	0.0047526313160908195	1.832126287271384e-49	-3.4154609533470705e-38	1.0385994788510203e-11	1.091521250268133e-14	0.0004947373469965321	-3.2979401683982584e-22	4.0402666479864046e-20	1.7506598236831034e-15	3.4637651867152773e-14	2.537408373221078e-15
5500000	0.0047526313160908195	1.832126287271384e-49	-3.4845862810081305e-38	1.0385994788510203e-11	1.091521250268133e-14	0.0004947373469965321	-3.2979398281079836e-22	4.0402666479864046e-20	1.7506598236831034e-15	3.4637651867152773e-14	2.537408373221078e-15
5600000	0.0047526313160908195	1.832126287271384e-49	-3.5537116086203265e-38	1.0385994788510203e-11	1.091521250268133e-14	0.0004947373469965321	-3.2979394878177083e-22	4.0402666479864046e-20	1.7506598236831034e-15	3.4637651867152773e-14	2.537408373221078e-15
5700000	0.0047526313160908195	1.832126287271384e-49	-3.6228369361858195e-38	1.0385994788510203e-11	1.091521250268133e-14	0.0004947373469965321	-3.297939147527433e-22	4.0402666479864046e-20	1.7506598236831034e-15	3.4637651867152773e-14	2.537408373221078e-15
5800000	0.0047526313160908195	1.832126287271384e-49	-3.6919622637067745e-38	1.0385994788510203e-11	1.091521250268133e-14	0.0004947373469965321	-3.2979388072371577e-22	4.0402666479864046e-20	1.7506598236831034e-15	3.4637651867152773e-14	2.537408373221078e-15
5900000	0.0047526313160908195	1.832126287271384e-49	-3.761087591185352e-38	1.0385994788510203e-11	1.091521250268133e-14	0.0004947373469965321	-3.297938466946883e-22	4.040266647986405e-20	1.7506598236831034e-15	3.4637651867152773e-14	2.537408373221078e-15
6000000	0.0047526313160908195	1.832126287271384e-49	-3.830212918623717e-38	1.0385994788510203e-11	1.091521250268133e-14	0.0004947373469965321	-3.2979381266566076e-22	4.040266647986405e-20	1.7506598236831034e-15	3.4637651867152773e-14	2.537408373221078e-15
6100000	0.0047526313160908195	1.832126287271384e-49	-3.899338246024031e-38	1.0385994788510203e-11	1.091521250268133e-14	0.0004947373469965321	-3.2979377863663323e-22	4.040266647986405e-20	1.7506598236831034e-15	3.4637651867152773e-14	2.537408373221078e-15
6200000	0.0047526313160908195	1.832126287271384e-49	-3.968463573388458e-38	1.0385994788510203e-11	1.091521250268133e-14	0.0004947373469965321	-3.2979374460760574e-22	4.040266647986405e-20	1.7506598236831034e-15	3.4637651867152773e-14	2.537408373221078e-15
6300000	0.0047526313160908195	1.832126287271384e-49	-4.03758890071916e-38	1.0385994788510203e-11	1.091521250268133e-14	0.0004947373469965321	-3.297937105785782e-22	4.040266647986405e-20	1.7506598236831034e-15	3.4637651867152773e-14	2.537408373221078e-15
6400000	0.0047526313160908195	1.832126287271384e-49	-4.1067142280183e-38	1.0385994788510203e-11	1.091521250268133e-14	0.0004947373469965321	-3.297936765495507e-22	4.040266647986405e-20	1.7506598236831034e-15	3.4637651867152773e-14	2.537408373221078e-15
6500000	0.0047526313160908195	1.832126287271384e-49	-4.1758395552880415e-38	1.0385994788510203e-11	1.091521250268133e-14	0.0004947373469965321	-3.2979364252052315e-22	4.040266647986405e-20	1.7506598236831034e-15	3.4637651867152773e-14	2.537408373221078e-15
6600000	0.0047526313160908195	1.832126287271384e-49	-4.2449648825305466e-38	1.0385994788510203e-11	1.091521250268133e-14	0.0004947373469965321	-3.2979360849149567e-22	4.040266647986405e-20	1.7506598236831034e-15	3.4637651867152773e-14	2.537408373221078e-15
6700000	0.0047526313160908195	1.832126287271384e-49	-4.314090209747979e-38	1.0385994788510203e-11	1.091521250268133e-14	0.0004947373469965321	-3.2979357446246814e-22	4.040266647986405e-20	1.7506598236831034e-15	3.4637651867152773e-14	2.537408373221078e-15
6800000	0.0047526313160908195	1.832126287271384e-49	-4.3832155369425005e-38	1.0385994788510203e-11	1.091521250268133e-14	0.0004947373469965321	-3.297935404334406e-22	4.040266647986405e-20	1.7506598236831034e-15	3.4637651867152773e-14	2.537408373221078e-15
6900000	0.0047526313160908195	1.832126287271384e-49	-4.4523408641162754e-38	1.0385994788510203e-11	1.091521250268133e-14	0.0004947373469965321	-3.2979350640441312e-22	4.040266647986405e-20	1.7506598236831034e-15	3.4637651867152773e-14	2.537408373221078e-15
7000000	0.0047526313160908195	1.832126287271384e-49	-4.5214661912714656e-38	1.0385994788510203e-11	1.091521250268133e-14	0.0004947373469965321	-3.297934723753856e-22	4.040266647986405e-20	1.7506598236831034e-15	3.4637651867152773e-14	2.537408373221078e-15
7100000	0.0047526313160908195	1.832126287271384e-49	-4.5905915184102335e-38	1.0385994788510203e-11	1.091521250268133e-14	0.0004947373469965321	-3.2979343834635806e-22	4.040266647986405e-20	1.7506598236831034e-15	3.4637651867152773e-14	2.537408373221078e-15
7200000	0.0047526313160908195	1.832126287271384e-49	-4.659716845534744e-38	1.0385994788510203e-11	1.091521250268133e-14	0.0004947373469965321	-3.2979340431733053e-22	4.040266647986405e-20	1.7506598236831034e-15	3.4637651867152773e-14	2.537408373221078e-15
7300000	0.0047526313160908195	1.832126287271384e-49	-4.728842172647158e-38	1.0385994788510203e-11	1.091521250268133e-14	0.0004947373469965321	-3.2979337028830305e-22	4.040266647986405e-20	1.7506598236831034e-15	3.4637651867152773e-14	2.537408373221078e-15
7400000	0.0047526313160908195	1.832126287271384e-49	-4.797967499749639e-38	1.0385994788510203e-11	1.091521250268133e-14	0.0004947373469965321	-3.297933362592755e-22	4.040266647986405e-20	1.7506598236831034e-15	3.4637651867152773e-14	2.537408373221078e-15
7500000	0.0047526313160908195	1.832126287271384e-49	-4.867092826844351e-38	1.0385994788510203e-11	1.091521250268133e-14	0.0004947373469965321	-3.29793302230248e-22	4.040266647986405e-20	1.7506598236831034e-15	3.4637651867152773e-14	2.537408373221078e-15
7600000	0.0047526313160908195	1.832126287271384e-49	-4.936218153933455e-38	1.0385994788510203e-11	1.091521250268133e-14	0.0004947373469965321	-3.297932682012205e-22	4.040266647986405e-20	1.7506598236831032e-15	3.4637651867152773e-14	2.537408373221078e-15
7700000	0.0047526313160908195	1.832126287271384e-49	-5.005343481019115e-38	1.0385994788510203e-11	1.0915212502681328e-14	0.000494737346996532	-3.29793234172193e-22	4.0402666479864046e-20	1.7506598236831032e-15	3.4637651867152773e-14	2.537408373221078e-15
7800000	0.0047526313160908195	1.832126287271384e-49	-5.074468808103493e-38	1.0385994788510203e-11	1.0915212502681328e-14	0.000494737346996532	-3.2979320014316545e-22	4.0402666479864046e-20	1.7506598236831032e-15	3.4637651867152773e-14	2.537408373221078e-15
7900000	0.0047526313160908195	1.832126287271384e-49	-5.143594135188753e-38	1.0385994788510203e-11	1.0915212502681328e-14	0.000494737346996532	-3.297931661141379e-22	4.0402666479864046e-20	1.7506598236831032e-15	3.4637651867152773e-14	2.537408373221078e-15
8000000	0.0047526313160908195	1.8321262872713838e-49	-5.212719462277058e-38	1.0385994788510203e-11	1.0915212502681328e-14	0.000494737346996532	-3.2979313208511043e-22	4.0402666479864046e-20	1.7506598236831032e-15	3.4637651867152773e-14	2.537408373221078e-15
8100000	0.0047526313160908195	1.8321262872713838e-49	-5.28184478937057e-38	1.0385994788510203e-11	1.0915212502681328e-14	0.000494737346996532	-3.297930980560829e-22	4.0402666479864046e-20	1.7506598236831032e-15	3.4637651867152773e-14	2.537408373221078e-15
8200000	0.0047526313160908195	1.8321262872713838e-49	-5.350970116471452e-38	1.0385994788510203e-11	1.0915212502681328e-14	0.000494737346996532	-3.2979306402705537e-22	4.0402666479864046e-20	1.7506598236831032e-15	3.4637651867152773e-14	2.537408373221078e-15
8300000	0.0047526313160908195	1.8321262872713838e-49	-5.420095443581868e-38	1.0385994788510203e-11	1.0915212502681328e-14	0.000494737346996532	-3.297930299980279e-22	4.0402666479864046e-20	1.7506598236831032e-15	3.4637651867152773e-14	2.537408373221078e-15
8400000	0.0047526313160908195	1.8321262872713838e-49	-5.489220770703979e-38	1.0385994788510203e-11	1.0915212502681328e-14	0.000494737346996532	-3.2979299596900036e-22	4.0402666479864046e-20	1.7506598236831032e-15	3.4637651867152773e-14	2.537408373221078e-15
8500000	0.0047526313160908195	1.8321262872713838e-49	-5.558346097839949e-38	1.0385994788510203e-11	1.0915212502681328e-14	0.000494737346996532	-3.2979296193997283e-22	4.0402666479864046e-20	1.7506598236831032e-15	3.4637651867152773e-14	2.537408373221078e-15
8600000	0.0047526313160908195	1.8321262872713838e-49	-5.627471424991942e-38	1.0385994788510203e-11	1.0915212502681328e-14	0.000494737346996532	-3.2979292791094535e-22	4.0402666479864046e-20	1.7506598236831032e-15	3.4637651867152773e-14	2.537408373221078e-15
8700000	0.0047526313160908195	1.8321262872713838e-49	-5.696596752162118e-38	1.0385994788510203e-11	1.0915212502681328e-14	0.000494737346996532	-3.297928938819178e-22	4.0402666479864046e-20	1.7506598236831032e-15	3.4637651867152773e-14	2.537408373221078e-15
8800000	0.0047526313160908195	1.8321262872713838e-49	-5.765722079352642e-38	1.0385994788510203e-11	1.0915212502681328e-14	0.000494737346996532	-3.297928598528903e-22	4.0402666479864046e-20	1.7506598236831032e-15	3.4637651867152773e-14	2.537408373221078e-15
8900000	0.0047526313160908195	1.8321262872713838e-49	-5.834847406565677e-38	1.0385994788510203e-11	1.0915212502681328e-14	0.000494737346996532	-3.2979282582386276e-22	4.0402666479864046e-20	1.7506598236831032e-15	3.4637651867152773e-14	2.537408373221078e-15
9000000	0.0047526313160908195	1.8321262872713838e-49	-5.903972733803274e-38	1.0385994788510203e-11	1.0915212502681328e-14	0.000494737346996532	-3.2979279179483527e-22	4.0402666479864046e-20	1.7506598236831032e-15	3.4637651867152773e-14	2.537408373221078e-15
9100000	0.0047526313160908195	1.8321262872713838e-49	-5.973098061047656e-38	1.0385994788510203e-11	1.0915212502681328e-14	0.000494737346996532	-3.2979275776580774e-22	4.0402666479864046e-20	1.7506598236831032e-15	3.4637651867152773e-14	2.537408373221078e-15
9200000	0.0047526313160908195	1.8321262872713838e-49	-6.042223388284864e-38	1.0385994788510203e-11	1.0915212502681328e-14	0.000494737346996532	-3.297927237367802e-22	4.0402666479864046e-20	1.7506598236831032e-15	3.4637651867152773e-14	2.537408373221078e-15
9300000	0.0047526313160908195	1.8321262872713838e-49	-6.111348715515008e-38	1.0385994788510203e-11	1.0915212502681328e-14	0.000494737346996532	-3.2979268970775273e-22	4.0402666479864046e-20	1.7506598236831032e-15	3.4637651867152773e-14	2.537408373221078e-15
9400000	0.0047526313160908195	1.8321262872713838e-49	-6.180474042738198e-38	1.0385994788510203e-11	1.0915212502681328e-14	0.000494737346996532	-3.297926556787252e-22	4.0402666479864046e-20	1.7506598236831032e-15	3.4637651867152773e-14	2.537408373221078e-15
9500000	0.0047526313160908195	1.8321262872713838e-49	-6.249599369954542e-38	1.0385994788510203e-11	1.0915212502681328e-14	0.000494737346996532	-3.2979262164969767e-22	4.0402666479864046e-20	1.7506598236831032e-15	3.4637651867152773e-14	2.537408373221078e-15
9600000	0.0047526313160908195	1.8321262872713838e-49	-6.318724697164151e-38	1.0385994788510203e-11	1.0915212502681328e-14	0.000494737346996532	-3.2979258762067014e-22	4.0402666479864046e-20	1.7506598236831032e-15	3.4637651867152773e-14	2.537408373221078e-15
9700000	0.0047526313160908195	1.8321262872713838e-49	-6.387850024367133e-38	1.0385994788510203e-11	1.0915212502681328e-14	0.000494737346996532	-3.2979255359164265e-22	4.0402666479864046e-20	1.7506598236831032e-15	3.4637651867152773e-14	2.537408373221078e-15
9800000	0.0047526313160908195	1.8321262872713838e-49	-6.456975351563598e-38	1.0385994788510203e-11	1.0915212502681328e-14	0.000494737346996532	-3.2979251956261512e-22	4.0402666479864046e-20	1.7506598236831032e-15	3.4637651867152773e-14	2.537408373221078e-15
9900000	0.0047526313160908195	1.8321262872713838e-49	-6.526100678753655e-38	1.0385994788510203e-11	1.0915212502681328e-14	0.000494737346996532	-3.297924855335876e-22	4.0402666479864046e-20	1.7506598236831032e-15	3.4637651867152773e-14	2.537408373221078e-15
10000000	0.0047526313160908195	1.8321262872713838e-49	-6.595226005937415e-38	1.0385994788510203e-11	1.0915212502681328e-14	0.000494737346996532	-3.297924515045601e-22	4.0402666479864046e-20	1.7506598236831032e-15	3.4637651867152773e-14	2.537408373221078e-15
10100000	0.0047526313160908195	1.8321262872713838e-49	-6.664351333114985e-38	1.0385994788510203e-11	1.0915212502681328e-14	0.000494737346996532	-3.297924174755326e-22	4.0402666479864046e-20	1.7506598236831032e-15	3.4637651867152773e-14	2.537408373221078e-15
10200000	0.0047526313160908195	1.8321262872713838e-49	-6.733476660286476e-38	1.0385994788510203e-11	1.0915212502681328e-14	0.000494737346996532	-3.2979238344650505e-22	4.0402666479864046e-20	1.7506598236831032e-15	3.4637651867152773e-14	2.537408373221078e-15
10300000	0.0047526313160908195	1.8321262872713838e-49	-6.802601987451995e-38	1.0385994788510203e-11	1.0915212502681328e-14	0.000494737346996532	-3.2979234941747757e-22	4.0402666479864046e-20	1.7506598236831032e-15	3.4637651867152773e-14	2.537408373221078e-15
10400000	0.0047526313160908195	1.8321262872713838e-49	-6.871727314611655e-38	1.0385994788510203e-11	1.0915212502681328e-14	0.000494737346996532	-3.2979231538845004e-22	4.0402666479864046e-20	1.7506598236831032e-15	3.4637651867152773e-14	2.537408373221078e-15
10500000	0.0047526313160908195	1.8321262872713838e-49	-6.940852641765562e-38	1.0385994788510203e-11	1.0915212502681328e-14	0.000494737346996532	-3.297922813594225e-22	4.0402666479864046e-20	1.7506598236831032e-15	3.4637651867152773e-14	2.537408373221078e-15
10600000	0.0047526313160908195	1.8321262872713838e-49	-7.009977968913828e-38	1.0385994788510203e-11	1.0915212502681328e-14	0.000494737346996532	-3.29792247330395e-22	4.0402666479864046e-20	1.7506598236831032e-15	3.4637651867152773e-14	2.537408373221078e-15
10700000	0.0047526313160908195	1.8321262872713838e-49	-7.079103296056561e-38	1.0385994788510203e-11	1.0915212502681328e-14	0.000494737346996532	-3.297922133013675e-22	4.0402666479864046e-20	1.7506598236831032e-15	3.4637651867152773e-14	2.537408373221078e-15
10800000	0.0047526313160908195	1.8321262872713838e-49	-7.14822862319387e-38	1.0385994788510203e-11	1.0915212502681328e-14	0.000494737346996532	-3.2979217927233996e-22	4.0402666479864046e-20	1.7506598236831032e-15	3.4637651867152773e-14	2.537408373221078e-15
10900000	0.0047526313160908195	1.8321262872713838e-49	-7.217353950325866e-38	1.0385994788510203e-11	1.0915212502681328e-14	0.000494737346996532	-3.2979214524331243e-22	4.0402666479864046e-20	1.7506598236831032e-15	3.4637651867152773e-14	2.537408373221078e-15
11000000	0.0047526313160908195	1.8321262872713838e-49	-7.286479277452657e-38	1.0385994788510203e-11	1.0915212502681328e-14	0.000494737346996532	-3.2979211121428495e-22	4.0402666479864046e-20	1.7506598236831032e-15	3.4637651867152773e-14	2.537408373221078e-15
11100000	0.0047526313160908195	1.8321262872713838e-49	-7.355604604574353e-38	1.0385994788510203e-11	1.0915212502681328e-14	0.000494737346996532	-3.297920771852574e-22	4.0402666479864046e-20	1.7506598236831032e-15	3.4637651867152773e-14	2.537408373221078e-15
11200000	0.0047526313160908195	1.8321262872713838e-49	-7.424729931691063e-38	1.0385994788510203e-11	1.0915212502681328e-14	0.000494737346996532	-3.297920431562299e-22	4.0402666479864046e-20	1.7506598236831032e-15	3.4637651867152773e-14	2.537408373221078e-15
11300000	0.0047526313160908195	1.8321262872713838e-49	-7.493855258802896e-38	1.0385994788510203e-11	1.0915212502681328e-14	0.000494737346996532	-3.297920091272024e-22	4.0402666479864046e-20	1.7506598236831032e-15	3.4637651867152773e-14	2.537408373221078e-15
11400000	0.0047526313160908195	1.8321262872713838e-49	-7.562980585909962e-38	1.0385994788510203e-11	1.0915212502681328e-14	0.000494737346996532	-3.2979197509817488e-22	4.0402666479864046e-20	1.7506598236831032e-15	3.4637651867152773e-14	2.537408373221078e-15
11500000	0.0047526313160908195	1.8321262872713838e-49	-7.63210591301237e-38	1.0385994788510203e-11	1.0915212502681328e-14	0.000494737346996532	-3.2979194106914735e-22	4.0402666479864046e-20	1.7506598236831032e-15	3.4637651867152773e-14	2.537408373221078e-15
11600000	0.0047526313160908195	1.8321262872713838e-49	-7.701231240110231e-38	1.0385994788510203e-11	1.0915212502681328e-14	0.000494737346996532	-3.297919070401198e-22	4.0402666479864046e-20	1.7506598236831032e-15	3.4637651867152773e-14	2.537408373221078e-15
11700000	0.0047526313160908195	1.8321262872713838e-49	-7.770356567203651e-38	1.0385994788510203e-11	1.0915212502681328e-14	0.000494737346996532	-3.2979187301109233e-22	4.0402666479864046e-20	1.7506598236831032e-15	3.4637651867152773e-14	2.537408373221078e-15
11800000	0.0047526313160908195	1.8321262872713838e-49	-7.839481894292742e-38	1.0385994788510203e-11	1.0915212502681328e-14	0.000494737346996532	-3.297918389820648e-22	4.0402666479864046e-20	1.7506598236831032e-15	3.4637651867152773e-14	2.537408373221078e-15
11900000	0.0047526313160908195	1.8321262872713838e-49	-7.908607221377614e-38	1.0385994788510203e-11	1.0915212502681328e-14	0.000494737346996532	-3.2979180495303727e-22	4.0402666479864046e-20	1.7506598236831032e-15	3.4637651867152773e-14	2.537408373221078e-15
12000000	0.0047526313160908195	1.8321262872713838e-49	-7.977732548458375e-38	1.0385994788510203e-11	1.0915212502681328e-14	0.000494737346996532	-3.297917709240098e-22	4.0402666479864046e-20	1.7506598236831032e-15	3.4637651867152773e-14	2.537408373221078e-15
12100000	0.0047526313160908195	1.8321262872713838e-49	-8.046857875535133e-38	1.0385994788510203e-11	1.0915212502681328e-14	0.000494737346996532	-3.2979173689498226e-22	4.0402666479864046e-20	1.7506598236831032e-15	3.4637651867152773e-14	2.537408373221078e-15
12200000	0.0047526313160908195	1.8321262872713838e-49	-8.115983202608e-38	1.0385994788510203e-11	1.0915212502681328e-14	0.000494737346996532	-3.2979170286595473e-22	4.0402666479864046e-20	1.7506598236831032e-15	3.4637651867152773e-14	2.537408373221078e-15
12300000	0.0047526313160908195	1.8321262872713838e-49	-8.185108529677083e-38	1.0385994788510203e-11	1.0915212502681328e-14	0.000494737346996532	-3.2979166883692725e-22	4.0402666479864046e-20	1.7506598236831032e-15	3.4637651867152773e-14	2.537408373221078e-15
12400000	0.0047526313160908195	1.8321262872713838e-49	-8.254233856742495e-38	1.0385994788510203e-11	1.0915212502681328e-14	0.000494737346996532	-3.297916348078997e-22	4.0402666479864046e-20	1.7506598236831032e-15	3.4637651867152773e-14	2.537408373221078e-15
12500000	0.0047526313160908195	1.8321262872713838e-49	-8.32335918380434e-38	1.0385994788510203e-11	1.0915212502681328e-14	0.000494737346996532	-3.297916007788722e-22	4.0402666479864046e-20	1.7506598236831032e-15	3.4637651867152773e-14	2.537408373221078e-15
12600000	0.0047526313160908195	1.8321262872713838e-49	-8.392484510862732e-38	1.0385994788510203e-11	1.0915212502681328e-14	0.000494737346996532	-3.2979156674984465e-22	4.0402666479864046e-20	1.7506598236831032e-15	3.4637651867152773e-14	2.537408373221078e-15
12700000	0.0047526313160908195	1.8321262872713838e-49	-8.461609837917779e-38	1.0385994788510203e-11	1.0915212502681328e-14	0.000494737346996532	-3.2979153272081717e-22	4.0402666479864046e-20	1.7506598236831032e-15	3.4637651867152773e-14	2.537408373221078e-15
12800000	0.0047526313160908195	1.8321262872713838e-49	-8.530735164969591e-38	1.0385994788510203e-11	1.0915212502681328e-14	0.000494737346996532	-3.2979149869178964e-22	4.0402666479864046e-20	1.7506598236831032e-15	3.4637651867152773e-14	2.537408373221078e-15
12900000	0.0047526313160908195	1.8321262872713838e-49	-8.599860492018275e-38	1.0385994788510203e-11	1.0915212502681328e-14	0.000494737346996532	-3.297914646627621e-22	4.0402666479864046e-20	1.7506598236831032e-15	3.4637651867152773e-14	2.537408373221078e-15
13000000	0.0047526313160908195	1.8321262872713838e-49	-8.668985819063942e-38	1.0385994788510203e-11	1.0915212502681328e-14	0.000494737346996532	-3.2979143063373463e-22	4.0402666479864046e-20	1.7506598236831032e-15	3.4637651867152773e-14	2.537408373221078e-15
13100000	0.0047526313160908195	1.8321262872713838e-49	-8.738111146106701e-38	1.0385994788510203e-11	1.0915212502681328e-14	0.000494737346996532	-3.297913966047071e-22	4.0402666479864046e-20	1.7506598236831032e-15	3.4637651867152773e-14	2.537408373221078e-15
13200000	0.0047526313160908195	1.8321262872713838e-49	-8.807236473146661e-38	1.0385994788510203e-11	1.0915212502681328e-14	0.000494737346996532	-3.2979136257567957e-22	4.0402666479864046e-20	1.7506598236831032e-15	3.4637651867152773e-14	2.537408373221078e-15
13300000	0.0047526313160908195	1.8321262872713838e-49	-8.876361800183933e-38	1.0385994788510203e-11	1.0915212502681328e-14	0.000494737346996532	-3.297913285466521e-22	4.0402666479864046e-20	1.7506598236831032e-15	3.4637651867152773e-14	2.537408373221078e-15
13400000	0.0047526313160908195	1.8321262872713838e-49	-8.945487127218625e-38	1.0385994788510203e-11	1.0915212502681328e-14	0.000494737346996532	-3.2979129451762455e-22	4.0402666479864046e-20	1.7506598236831032e-15	3.4637651867152773e-14	2.537408373221078e-15
13500000	0.0047526313160908195	1.8321262872713838e-49	-9.014612454250848e-38	1.0385994788510203e-11	1.0915212502681328e-14	0.000494737346996532	-3.2979126048859702e-22	4.0402666479864046e-20	1.7506598236831032e-15	3.4637651867152773e-14	2.537408373221078e-15
13600000	0.0047526313160908195	1.8321262872713838e-49	-9.083737781280709e-38	1.0385994788510203e-11	1.0915212502681328e-14	0.000494737346996532	-3.297912264595695e-22	4.0402666479864046e-20	1.7506598236831032e-15	3.4637651867152773e-14	2.537408373221078e-15
13700000	0.0047526313160908195	1.8321262872713838e-49	-9.152863108308318e-38	1.0385994788510203e-11	1.0915212502681328e-14	0.000494737346996532	-3.29791192430542e-22	4.0402666479864046e-20	1.7506598236831032e-15	3.4637651867152773e-14	2.537408373221078e-15
13800000	0.0047526313160908195	1.8321262872713838e-49	-9.221988435333786e-38	1.0385994788510203e-11	1.0915212502681328e-14	0.000494737346996532	-3.297911584015145e-22	4.0402666479864046e-20	1.7506598236831032e-15	3.4637651867152773e-14	2.537408373221078e-15
13900000	0.0047526313160908195	1.8321262872713838e-49	-9.291113762357221e-38	1.0385994788510203e-11	1.0915212502681328e-14	0.000494737346996532	-3.2979112437248695e-22	4.0402666479864046e-20	1.7506598236831032e-15	3.4637651867152773e-14	2.537408373221078e-15
14000000	0.0047526313160908195	1.8321262872713838e-49	-9.360239089378732e-38	1.0385994788510205e-11	1.0915212502681328e-14	0.000494737346996532	-3.2979109034345947e-22	4.0402666479864046e-20	1.7506598236831032e-15	3.4637651867152773e-14	2.537408373221078e-15
14100000	0.0047526313160908195	1.8321262872713838e-49	-9.429364416398429e-38	1.0385994788510205e-11	1.0915212502681328e-14	0.000494737346996532	-3.2979105631443194e-22	4.0402666479864046e-20	1.7506598236831032e-15	3.4637651867152773e-14	2.537408373221078e-15
14200000	0.0047526313160908195	1.8321262872713838e-49	-9.498489743416422e-38	1.0385994788510205e-11	1.0915212502681328e-14	0.000494737346996532	-3.297910222854044e-22	4.0402666479864046e-20	1.7506598236831032e-15	3.4637651867152773e-14	2.537408373221078e-15
14300000	0.0047526313160908195	1.8321262872713838e-49	-9.567615070432818e-38	1.0385994788510205e-11	1.0915212502681328e-14	0.000494737346996532	-3.297909882563769e-22	4.0402666479864046e-20	1.7506598236831032e-15	3.4637651867152773e-14	2.537408373221078e-15
14400000	0.0047526313160908195	1.8321262872713838e-49	-9.63674039744773e-38	1.0385994788510205e-11	1.0915212502681328e-14	0.000494737346996532	-3.297909542273494e-22	4.0402666479864046e-20	1.7506598236831032e-15	3.4637651867152773e-14	2.537408373221078e-15
14500000	0.0047526313160908195	1.8321262872713838e-49	-9.705865724461265e-38	1.0385994788510205e-11	1.0915212502681328e-14	0.000494737346996532	-3.2979092019832186e-22	4.0402666479864046e-20	1.7506598236831032e-15	3.4637651867152773e-14	2.537408373221078e-15
14600000	0.0047526313160908195	1.8321262872713838e-49	-9.774991051473533e-38	1.0385994788510205e-11	1.0915212502681328e-14	0.000494737346996532	-3.2979088616929433e-22	4.0402666479864046e-20	1.7506598236831032e-15	3.4637651867152773e-14	2.537408373221078e-15
14700000	0.0047526313160908195	1.8321262872713838e-49	-9.844116378484642e-38	1.0385994788510205e-11	1.0915212502681328e-14	0.000494737346996532	-3.2979085214026685e-22	4.0402666479864046e-20	1.7506598236831032e-15	3.4637651867152773e-14	2.537408373221078e-15
14800000	0.0047526313160908195	1.8321262872713838e-49	-9.913241705494704e-38	1.0385994788510205e-11	1.0915212502681328e-14	0.000494737346996532	-3.297908181112393e-22	4.0402666479864046e-20	1.7506598236831032e-15	3.4637651867152773e-14	2.537408373221078e-15
14900000	0.0047526313160908195	1.8321262872713838e-49	-9.982367032503828e-38	1.0385994788510205e-11	1.0915212502681328e-14	0.000494737346996532	-3.297907840822118e-22	4.0402666479864046e-20	1.7506598236831032e-15	3.4637651867152773e-14	2.537408373221078e-15
15000000	0.0047526313160908195	1.8321262872713838e-49	-1.005149235951212e-37	1.0385994788510205e-11	1.0915212502681328e-14	0.000494737346996532	-3.297907500531843e-22	4.0402666479864046e-20	1.7506598236831032e-15	3.4637651867152773e-14	2.537408373221078e-15
15100000	0.0047526313160908195	1.8321262872713838e-49	-1.0120617686519691e-37	1.0385994788510205e-11	1.0915212502681328e-14	0.000494737346996532	-3.2979071602415678e-22	4.0402666479864046e-20	1.7506598236831032e-15	3.4637651867152773e-14	2.537408373221078e-15
15200000	0.0047526313160908195	1.8321262872713838e-49	-1.0189743013526653e-37	1.0385994788510205e-11	1.0915212502681328e-14	0.000494737346996532	-3.2979068199512925e-22	4.0402666479864046e-20	1.7506598236831032e-15	3.4637651867152773e-14	2.537408373221078e-15
15300000	0.0047526313160908195	1.8321262872713838e-49	-1.0258868340533114e-37	1.0385994788510205e-11	1.0915212502681328e-14	0.000494737346996532	-3.2979064796610176e-22	4.0402666479864046e-20	1.7506598236831032e-15	3.4637651867152773e-14	2.537408373221078e-15
15400000	0.0047526313160908195	1.8321262872713838e-49	-1.0327993667539182e-37	1.0385994788510205e-11	1.0915212502681328e-14	0.000494737346996532	-3.2979061393707423e-22	4.0402666479864046e-20	1.7506598236831032e-15	3.4637651867152773e-14	2.537408373221078e-15
15500000	0.0047526313160908195	1.8321262872713838e-49	-1.0397118994544967e-37	1.0385994788510205e-11	1.0915212502681328e-14	0.000494737346996532	-3.297905799080467e-22	4.0402666479864046e-20	1.7506598236831032e-15	3.4637651867152773e-14	2.537408373221078e-15
15600000	0.0047526313160908195	1.8321262872713838e-49	-1.0466244321550578e-37	1.0385994788510205e-11	1.0915212502681328e-14	0.000494737346996532	-3.297905458790192e-22	4.0402666479864046e-20	1.7506598236831034e-15	3.4637651867152773e-14	2.537408373221078e-15
15700000	0.0047526313160908195	1.8321262872713838e-49	-1.0535369648556126e-37	1.0385994788510205e-11	1.0915212502681328e-14	0.000494737346996532	-3.297905118499917e-22	4.0402666479864046e-20	1.7506598236831034e-15	3.4637651867152773e-14	2.537408373221078e-15
15800000	0.0047526313160908195	1.8321262872713838e-49	-1.060449497556172e-37	1.0385994788510205e-11	1.0915212502681328e-14	0.000494737346996532	-3.2979047782096416e-22	4.0402666479864046e-20	1.7506598236831034e-15	3.4637651867152773e-14	2.537408373221078e-15
15900000	0.0047526313160908195	1.8321262872713838e-49	-1.0673620302567467e-37	1.0385994788510205e-11	1.0915212502681328e-14	0.000494737346996532	-3.2979044379193663e-22	4.0402666479864046e-20	1.7506598236831034e-15	3.4637651867152773e-14	2.537408373221078e-15
16000000	0.0047526313160908195	1.8321262872713838e-49	-1.0742745629573479e-37	1.0385994788510205e-11	1.0915212502681328e-14	0.000494737346996532	-3.2979040976290914e-22	4.0402666479864046e-20	1.7506598236831034e-15	3.4637651867152773e-14	2.537408373221078e-15
16100000	0.0047526313160908195	1.8321262872713838e-49	-1.0811870956579864e-37	1.0385994788510205e-11	1.0915212502681328e-14	0.000494737346996532	-3.297903757338816e-22	4.0402666479864046e-20	1.7506598236831034e-15	3.4637651867152773e-14	2.537408373221078e-15
16200000	0.0047526313160908195	1.8321262872713838e-49	-1.0880996283586732e-37	1.0385994788510205e-11	1.0915212502681328e-14	0.000494737346996532	-3.297903417048541e-22	4.0402666479864046e-20	1.7506598236831034e-15	3.4637651867152773e-14	2.537408373221078e-15
16300000	0.0047526313160908195	1.8321262872713838e-49	-1.0950121610594191e-37	1.0385994788510205e-11	1.0915212502681328e-14	0.000494737346996532	-3.297903076758266e-22	4.0402666479864046e-20	1.7506598236831034e-15	3.4637651867152773e-14	2.537408373221078e-15
16400000	0.0047526313160908195	1.8321262872713838e-49	-1.1019246937602354e-37	1.0385994788510205e-11	1.0915212502681328e-14	0.000494737346996532	-3.2979027364679907e-22	4.0402666479864046e-20	1.7506598236831034e-15	3.4637651867152773e-14	2.537408373221078e-15
16500000	0.0047526313160908195	1.8321262872713838e-49	-1.1088372264611327e-37	1.0385994788510205e-11	1.0915212502681328e-14	0.000494737346996532	-3.2979023961777154e-22	4.0402666479864046e-20	1.7506598236831034e-15	3.4637651867152773e-14	2.537408373221078e-15
16600000	0.0047526313160908195	1.8321262872713838e-49	-1.115749759162122e-37	1.0385994788510205e-11	1.0915212502681328e-14	0.000494737346996532	-3.2979020558874406e-22	4.0402666479864046e-20	1.7506598236831034e-15	3.4637651867152773e-14	2.537408373221078e-15
16700000	0.0047526313160908195	1.8321262872713838e-49	-1.1226622918632141e-37	1.0385994788510205e-11	1.0915212502681328e-14	0.000494737346996532	-3.2979017155971653e-22	4.0402666479864046e-20	1.7506598236831034e-15	3.4637651867152773e-14	2.537408373221078e-15
16800000	0.0047526313160908195	1.8321262872713838e-49	-1.1295748245644205e-37	1.0385994788510205e-11	1.0915212502681328e-14	0.000494737346996532	-3.29790137530689e-22	4.0402666479864046e-20	1.7506598236831034e-15	3.4637651867152773e-14	2.537408373221078e-15
16900000	0.0047526313160908195	1.8321262872713838e-49	-1.1364873572657514e-37	1.0385994788510205e-11	1.0915212502681328e-14	0.000494737346996532	-3.2979010350166147e-22	4.0402666479864046e-20	1.7506598236831034e-15	3.4637651867152773e-14	2.537408373221078e-15
17000000	0.0047526313160908195	1.8321262872713838e-49	-1.1433998899672183e-37	1.0385994788510205e-11	1.0915212502681328e-14	0.000494737346996532	-3.29790069472634e-22	4.0402666479864046e-20	1.7506598236831034e-15	3.4637651867152773e-14	2.537408373221078e-15
17100000	0.0047526313160908195	1.8321262872713838e-49	-1.1503124226688318e-37	1.0385994788510205e-11	1.0915212502681328e-14	0.000494737346996532	-3.2979003544360645e-22	4.0402666479864046e-20	1.7506598236831034e-15	3.4637651867152773e-14	2.537408373221078e-15
17200000	0.0047526313160908195	1.8321262872713838e-49	-1.157224955370603e-37	1.0385994788510205e-11	1.0915212502681328e-14	0.000494737346996532	-3.297900014145789e-22	4.0402666479864046e-20	1.7506598236831034e-15	3.4637651867152773e-14	2.537408373221078e-15
17300000	0.0047526313160908195	1.8321262872713838e-49	-1.1641374880725429e-37	1.0385994788510205e-11	1.0915212502681328e-14	0.000494737346996532	-3.2978996738555144e-22	4.0402666479864046e-20	1.7506598236831034e-15	3.4637651867152773e-14	2.537408373221078e-15
17400000	0.0047526313160908195	1.8321262872713838e-49	-1.171050020774662e-37	1.0385994788510205e-11	1.0915212502681328e-14	0.000494737346996532	-3.297899333565239e-22	4.0402666479864046e-20	1.7506598236831034e-15	3.4637651867152773e-14	2.537408373221078e-15
17500000	0.0047526313160908195	1.8321262872713838e-49	-1.1779625534769718e-37	1.0385994788510205e-11	1.0915212502681328e-14	0.000494737346996532	-3.297898993274964e-22	4.0402666479864046e-20	1.7506598236831034e-15	3.4637651867152773e-14	2.537408373221078e-15
17600000	0.0047526313160908195	1.8321262872713838e-49	-1.1848750861794831e-37	1.0385994788510205e-11	1.0915212502681328e-14	0.000494737346996532	-3.297898652984689e-22	4.0402666479864046e-20	1.7506598236831034e-15	3.4637651867152773e-14	2.537408373221078e-15
17700000	0.0047526313160908195	1.8321262872713838e-49	-1.1917876188822067e-37	1.0385994788510205e-11	1.0915212502681328e-14	0.000494737346996532	-3.2978983126944137e-22	4.0402666479864046e-20	1.7506598236831034e-15	3.4637651867152773e-14	2.537408373221078e-15
17800000	0.0047526313160908195	1.8321262872713838e-49	-1.1987001515851534e-37	1.0385994788510205e-11	1.0915212502681328e-14	0.000494737346996532	-3.2978979724041384e-22	4.0402666479864046e-20	1.7506598236831034e-15	3.4637651867152773e-14	2.537408373221078e-15
17900000	0.0047526313160908195	1.8321262872713838e-49	-1.2056126842883344e-37	1.0385994788510205e-11	1.0915212502681328e-14	0.000494737346996532	-3.297897632113863e-22	4.0402666479864046e-20	1.7506598236831034e-15	3.4637651867152773e-14	2.537408373221078e-15
18000000	0.0047526313160908195	1.8321262872713838e-49	-1.2125252169917606e-37	1.0385994788510205e-11	1.0915212502681328e-14	0.000494737346996532	-3.297897291823588e-22	4.0402666479864046e-20	1.7506598236831034e-15	3.4637651867152773e-14	2.537408373221078e-15
18100000	0.0047526313160908195	1.8321262872713838e-49	-1.2194377496954428e-37	1.0385994788510205e-11	1.0915212502681328e-14	0.000494737346996532	-3.297896951533313e-22	4.0402666479864046e-20	1.7506598236831034e-15	3.4637651867152773e-14	2.537408373221078e-15
18200000	0.0047526313160908195	1.8321262872713838e-49	-1.2263502823993922e-37	1.0385994788510205e-11	1.0915212502681328e-14	0.000494737346996532	-3.2978966112430376e-22	4.0402666479864046e-20	1.7506598236831034e-15	3.4637651867152773e-14	2.537408373221078e-15
18300000	0.0047526313160908195	1.8321262872713838e-49	-1.2332628151036194e-37	1.0385994788510205e-11	1.0915212502681328e-14	0.000494737346996532	-3.297896270952763e-22	4.0402666479864046e-20	1.7506598236831034e-15	3.4637651867152773e-14	2.537408373221078e-15
18400000	0.0047526313160908195	1.8321262872713838e-49	-1.2401753478081356e-37	1.0385994788510205e-11	1.0915212502681328e-14	0.000494737346996532	-3.2978959306624875e-22	4.0402666479864046e-20	1.7506598236831034e-15	3.4637651867152773e-14	2.537408373221078e-15
18500000	0.0047526313160908195	1.8321262872713838e-49	-1.2470878805129518e-37	1.0385994788510205e-11	1.0915212502681328e-14	0.000494737346996532	-3.297895590372212e-22	4.0402666479864046e-20	1.7506598236831034e-15	3.4637651867152773e-14	2.537408373221078e-15
18600000	0.0047526313160908195	1.8321262872713838e-49	-1.2540004132180785e-37	1.0385994788510205e-11	1.0915212502681328e-14	0.000494737346996532	-3.297895250081937e-22	4.0402666479864046e-20	1.7506598236831034e-15	3.4637651867152773e-14	2.537408373221078e-15
18700000	0.0047526313160908195	1.8321262872713838e-49	-1.260912945923527e-37	1.0385994788510205e-11	1.0915212502681328e-14	0.000494737346996532	-3.297894909791662e-22	4.0402666479864046e-20	1.7506598236831034e-15	3.4637651867152773e-14	2.537408373221078e-15
18800000	0.0047526313160908195	1.8321262872713838e-49	-1.2678254786293081e-37	1.0385994788510205e-11	1.0915212502681328e-14	0.000494737346996532	-3.2978945695013867e-22	4.0402666479864046e-20	1.7506598236831034e-15	3.4637651867152773e-14	2.537408373221078e-15
18900000	0.0047526313160908195	1.8321262872713838e-49	-1.274738011335433e-37	1.0385994788510205e-11	1.0915212502681328e-14	0.000494737346996532	-3.2978942292111114e-22	4.0402666479864046e-20	1.7506598236831034e-15	3.4637651867152773e-14	2.537408373221078e-15
19000000	0.0047526313160908195	1.8321262872713838e-49	-1.2816505440419086e-37	1.0385994788510205e-11	1.0915212502681328e-14	0.000494737346996532	-3.2978938889208366e-22	4.0402666479864046e-20	1.7506598236831034e-15	3.4637651867152773e-14	2.537408373221078e-15
19100000	0.0047526313160908195	1.8321262872713838e-49	-1.2885630767481178e-37	1.0385994788510205e-11	1.0915212502681328e-14	0.000494737346996532	-3.2978935486305613e-22	4.0402666479864046e-20	1.7506598236831034e-15	3.4637651867152773e-14	2.537408373221078e-15
19200000	0.0047526313160908195	1.8321262872713838e-49	-1.2954756094536097e-37	1.0385994788510205e-11	1.0915212502681328e-14	0.000494737346996532	-3.297893208340286e-22	4.0402666479864046e-20	1.7506598236831034e-15	3.4637651867152773e-14	2.537408373221078e-15
19300000	0.0047526313160908195	1.8321262872713838e-49	-1.302388142158395e-37	1.0385994788510205e-11	1.0915212502681328e-14	0.000494737346996532	-3.297892868050011e-22	4.0402666479864046e-20	1.7506598236831034e-15	3.4637651867152773e-14	2.537408373221078e-15
19400000	0.0047526313160908195	1.8321262872713838e-49	-1.309300674862485e-37	1.0385994788510205e-11	1.0915212502681328e-14	0.000494737346996532	-3.297892527759736e-22	4.0402666479864046e-20	1.7506598236831034e-15	3.4637651867152773e-14	2.537408373221078e-15
19500000	0.0047526313160908195	1.8321262872713838e-49	-1.3162132075658905e-37	1.0385994788510205e-11	1.0915212502681328e-14	0.000494737346996532	-3.2978921874694606e-22	4.0402666479864046e-20	1.7506598236831034e-15	3.4637651867152773e-14	2.537408373221078e-15
19600000	0.0047526313160908195	1.8321262872713838e-49	-1.3231257402686224e-37	1.0385994788510205e-11	1.0915212502681328e-14	0.000494737346996532	-3.2978918471791853e-22	4.0402666479864046e-20	1.7506598236831034e-15	3.4637651867152773e-14	2.537408373221078e-15
19700000	0.0047526313160908195	1.8321262872713838e-49	-1.3300382729706917e-37	1.0385994788510205e-11	1.0915212502681328e-14	0.000494737346996532	-3.2978915068889104e-22	4.0402666479864046e-20	1.7506598236831034e-15	3.4637651867152773e-14	2.537408373221078e-15
19800000	0.0047526313160908195	1.8321262872713838e-49	-1.3369508056721092e-37	1.0385994788510205e-11	1.0915212502681328e-14	0.000494737346996532	-3.297891166598635e-22	4.0402666479864046e-20	1.7506598236831034e-15	3.4637651867152773e-14	2.537408373221078e-15
19900000	0.0047526313160908195	1.8321262872713838e-49	-1.343863338372886e-37	1.0385994788510205e-11	1.0915212502681328e-14	0.000494737346996532	-3.29789082630836e-22	4.0402666479864046e-20	1.7506598236831034e-15	3.4637651867152773e-14	2.537408373221078e-15
20000000	0.0047526313160908195	1.8321262872713838e-49	-1.3507758710730328e-37	1.0385994788510205e-11	1.0915212502681328e-14	0.000494737346996532	-3.297890486018085e-22	4.0402666479864046e-20	1.7506598236831034e-15	3.4637651867152773e-14	2.537408373221078e-15
20100000	0.0047526313160908195	1.8321262872713838e-49	-1.3576884037725607e-37	1.0385994788510205e-11	1.0915212502681328e-14	0.000494737346996532	-3.2978901457278097e-22	4.0402666479864046e-20	1.7506598236831034e-15	3.4637651867152773e-14	2.537408373221078e-15
20200000	0.0047526313160908195	1.8321262872713838e-49	-1.3646009364714807e-37	1.0385994788510205e-11	1.0915212502681328e-14	0.000494737346996532	-3.2978898054375344e-22	4.0402666479864046e-20	1.7506598236831034e-15	3.4637651867152773e-14	2.537408373221078e-15
20300000	0.0047526313160908195	1.8321262872713838e-49	-1.3715134691698038e-37	1.0385994788510205e-11	1.0915212502681328e-14	0.000494737346996532	-3.2978894651472596e-22	4.0402666479864046e-20	1.7506598236831034e-15	3.4637651867152773e-14	2.537408373221078e-15
20400000	0.0047526313160908195	1.8321262872713838e-49	-1.3784260018675408e-37	1.0385994788510205e-11	1.0915212502681328e-14	0.000494737346996532	-3.2978891248569843e-22	4.0402666479864046e-20	1.7506598236831034e-15	3.4637651867152773e-14	2.537408373221078e-15
20500000	0.0047526313160908195	1.8321262872713838e-49	-1.3853385345647024e-37	1.0385994788510205e-11	1.0915212502681328e-14	0.000494737346996532	-3.297888784566709e-22	4.0402666479864046e-20	1.7506598236831034e-15	3.4637651867152773e-14	2.537408373221078e-15
20600000	0.0047526313160908195	1.8321262872713838e-49	-1.3922510672613001e-37	1.0385994788510205e-11	1.0915212502681328e-14	0.000494737346996532	-3.2978884442764337e-22	4.0402666479864046e-20	1.7506598236831034e-15	3.4637651867152773e-14	2.537408373221078e-15
20700000	0.0047526313160908195	1.8321262872713838e-49	-1.3991635999573444e-37	1.0385994788510205e-11	1.0915212502681328e-14	0.000494737346996532	-3.297888103986159e-22	4.0402666479864046e-20	1.7506598236831034e-15	3.4637651867152773e-14	2.537408373221078e-15
20800000	0.0047526313160908195	1.8321262872713838e-49	-1.4060761326528463e-37	1.0385994788510205e-11	1.0915212502681328e-14	0.000494737346996532	-3.2978877636958835e-22	4.0402666479864046e-20	1.7506598236831034e-15	3.4637651867152773e-14	2.537408373221078e-15
20900000	0.0047526313160908195	1.8321262872713838e-49	-1.412988665347817e-37	1.0385994788510205e-11	1.0915212502681328e-14	0.000494737346996532	-3.297887423405608e-22	4.0402666479864046e-20	1.7506598236831034e-15	3.4637651867152773e-14	2.537408373221078e-15
21000000	0.0047526313160908195	1.8321262872713838e-49	-1.419901198042267e-37	1.0385994788510205e-11	1.0915212502681328e-14	0.000494737346996532	-3.2978870831153334e-22	4.0402666479864046e-20	1.7506598236831034e-15	3.4637651867152773e-14	2.537408373221078e-15
21100000	0.0047526313160908195	1.8321262872713838e-49	-1.4268137307362076e-37	1.0385994788510205e-11	1.0915212502681328e-14	0.000494737346996532	-3.297886742825058e-22	4.0402666479864046e-20	1.7506598236831034e-15	3.4637651867152773e-14	2.537408373221078e-15
21200000	0.0047526313160908195	1.8321262872713838e-49	-1.4337262634296497e-37	1.0385994788510205e-11	1.0915212502681328e-14	0.000494737346996532	-3.297886402534783e-22	4.0402666479864046e-20	1.7506598236831034e-15	3.4637651867152773e-14	2.537408373221078e-15
21300000	0.0047526313160908195	1.8321262872713838e-49	-1.440638796122604e-37	1.0385994788510205e-11	1.0915212502681328e-14	0.000494737346996532	-3.297886062244508e-22	4.0402666479864046e-20	1.7506598236831034e-15	3.4637651867152773e-14	2.537408373221078e-15
21400000	0.0047526313160908195	1.8321262872713838e-49	-1.4475513288150815e-37	1.0385994788510205e-11	1.0915212502681328e-14	0.000494737346996532	-3.2978857219542327e-22	4.0402666479864046e-20	1.7506598236831034e-15	3.4637651867152773e-14	2.537408373221078e-15
21500000	0.0047526313160908195	1.8321262872713838e-49	-1.4544638615070933e-37	1.0385994788510205e-11	1.0915212502681328e-14	0.000494737346996532	-3.2978853816639573e-22	4.0402666479864046e-20	1.7506598236831034e-15	3.4637651867152773e-14	2.537408373221078e-15
21600000	0.0047526313160908195	1.8321262872713838e-49	-1.4613763941986503e-37	1.0385994788510205e-11	1.0915212502681328e-14	0.000494737346996532	-3.297885041373682e-22	4.0402666479864046e-20	1.7506598236831034e-15	3.4637651867152773e-14	2.537408373221078e-15
21700000	0.0047526313160908195	1.8321262872713838e-49	-1.4682889268897636e-37	1.0385994788510205e-11	1.0915212502681328e-14	0.000494737346996532	-3.297884701083407e-22	4.0402666479864046e-20	1.7506598236831034e-15	3.4637651867152773e-14	2.537408373221078e-15
21800000	0.0047526313160908195	1.8321262872713838e-49	-1.4752014595804438e-37	1.0385994788510205e-11	1.0915212502681328e-14	0.000494737346996532	-3.297884360793132e-22	4.0402666479864046e-20	1.7506598236831034e-15	3.4637651867152773e-14	2.537408373221078e-15
21900000	0.0047526313160908195	1.8321262872713838e-49	-1.4821139922707018e-37	1.0385994788510205e-11	1.0915212502681328e-14	0.000494737346996532	-3.2978840205028566e-22	4.0402666479864046e-20	1.7506598236831034e-15	3.4637651867152773e-14	2.537408373221078e-15
22000000	0.0047526313160908195	1.8321262872713838e-49	-1.489026524960549e-37	1.0385994788510205e-11	1.0915212502681328e-14	0.000494737346996532	-3.297883680212582e-22	4.0402666479864046e-20	1.7506598236831034e-15	3.4637651867152773e-14	2.537408373221078e-15
22100000	0.0047526313160908195	1.8321262872713838e-49	-1.4959390576499957e-37	1.0385994788510205e-11	1.0915212502681328e-14	0.000494737346996532	-3.2978833399223065e-22	4.0402666479864046e-20	1.7506598236831034e-15	3.4637651867152773e-14	2.537408373221078e-15
22200000	0.0047526313160908195	1.8321262872713838e-49	-1.5028515903390535e-37	1.0385994788510205e-11	1.0915212502681328e-14	0.000494737346996532	-3.297882999632031e-22	4.0402666479864046e-20	1.7506598236831034e-15	3.4637651867152773e-14	2.537408373221078e-15
22300000	0.0047526313160908195	1.8321262872713838e-49	-1.5097641230277329e-37	1.0385994788510205e-11	1.0915212502681328e-14	0.000494737346996532	-3.2978826593417563e-22	4.0402666479864046e-20	1.7506598236831034e-15	3.4637651867152773e-14	2.537408373221078e-15
22400000	0.0047526313160908195	1.8321262872713838e-49	-1.516676655716045e-37	1.0385994788510205e-11	1.0915212502681328e-14	0.000494737346996532	-3.297882319051481e-22	4.0402666479864046e-20	1.7506598236831034e-15	3.4637651867152773e-14	2.537408373221078e-15
22500000	0.0047526313160908195	1.8321262872713838e-49	-1.5235891884040006e-37	1.0385994788510205e-11	1.0915212502681328e-14	0.000494737346996532	-3.2978819787612057e-22	4.0402666479864046e-20	1.7506598236831034e-15	3.4637651867152773e-14	2.537408373221078e-15
22600000	0.0047526313160908195	1.8321262872713838e-49	-1.5305017210916107e-37	1.0385994788510205e-11	1.0915212502681328e-14	0.000494737346996532	-3.2978816384709304e-22	4.0402666479864046e-20	1.7506598236831034e-15	3.4637651867152773e-14	2.537408373221078e-15
22700000	0.0047526313160908195	1.8321262872713838e-49	-1.5374142537788865e-37	1.0385994788510205e-11	1.0915212502681328e-14	0.000494737346996532	-3.2978812981806556e-22	4.0402666479864046e-20	1.7506598236831034e-15	3.4637651867152773e-14	2.537408373221078e-15
22800000	0.0047526313160908195	1.8321262872713838e-49	-1.5443267864658384e-37	1.0385994788510205e-11	1.0915212502681328e-14	0.000494737346996532	-3.2978809578903803e-22	4.0402666479864046e-20	1.7506598236831034e-15	3.4637651867152773e-14	2.537408373221078e-15
22900000	0.0047526313160908195	1.8321262872713838e-49	-1.551239319152478e-37	1.0385994788510205e-11	1.0915212502681328e-14	0.000494737346996532	-3.297880617600105e-22	4.0402666479864046e-20	1.7506598236831034e-15	3.4637651867152773e-14	2.537408373221078e-15
23000000	0.0047526313160908195	1.8321262872713838e-49	-1.5581518518388156e-37	1.0385994788510205e-11	1.0915212502681328e-14	0.000494737346996532	-3.29788027730983e-22	4.0402666479864046e-20	1.7506598236831034e-15	3.4637651867152773e-14	2.537408373221078e-15
23100000	0.0047526313160908195	1.8321262872713838e-49	-1.5650643845248625e-37	1.0385994788510205e-11	1.0915212502681328e-14	0.000494737346996532	-3.297879937019555e-22	4.0402666479864046e-20	1.7506598236831034e-15	3.4637651867152773e-14	2.537408373221078e-15
23200000	0.0047526313160908195	1.8321262872713834e-49	-1.5719769172106297e-37	1.0385994788510205e-11	1.0915212502681328e-14	0.000494737346996532	-3.2978795967292796e-22	4.0402666479864046e-20	1.7506598236831034e-15	3.4637651867152773e-14	2.537408373221078e-15
23300000	0.0047526313160908195	1.8321262872713834e-49	-1.5788894498961278e-37	1.0385994788510205e-11	1.0915212502681328e-14	0.000494737346996532	-3.2978792564390047e-22	4.0402666479864046e-20	1.7506598236831034e-15	3.4637651867152773e-14	2.537408373221078e-15
23400000	0.0047526313160908195	1.8321262872713834e-49	-1.5858019825813681e-37	1.0385994788510205e-11	1.0915212502681328e-14	0.000494737346996532	-3.2978789161487294e-22	4.0402666479864046e-20	1.7506598236831034e-15	3.4637651867152773e-14	2.537408373221078e-15
23500000	0.0047526313160908195	1.8321262872713834e-49	-1.5927145152663612e-37	1.0385994788510205e-11	1.0915212502681328e-14	0.000494737346996532	-3.297878575858454e-22	4.040266647986405e-20	1.7506598236831034e-15	3.4637651867152773e-14	2.537408373221078e-15
23600000	0.0047526313160908195	1.8321262872713834e-49	-1.5996270479511186e-37	1.0385994788510205e-11	1.0915212502681328e-14	0.000494737346996532	-3.297878235568179e-22	4.040266647986405e-20	1.7506598236831034e-15	3.4637651867152773e-14	2.537408373221078e-15
23700000	0.0047526313160908195	1.8321262872713834e-49	-1.6065395806356504e-37	1.0385994788510205e-11	1.0915212502681328e-14	0.000494737346996532	-3.297877895277904e-22	4.040266647986405e-20	1.7506598236831034e-15	3.4637651867152773e-14	2.537408373221078e-15
23800000	0.0047526313160908195	1.8321262872713834e-49	-1.6134521133199682e-37	1.0385994788510205e-11	1.0915212502681328e-14	0.000494737346996532	-3.2978775549876287e-22	4.040266647986405e-20	1.7506598236831034e-15	3.4637651867152773e-14	2.537408373221078e-15
23900000	0.0047526313160908195	1.8321262872713834e-49	-1.6203646460040826e-37	1.0385994788510205e-11	1.0915212502681328e-14	0.000494737346996532	-3.2978772146973534e-22	4.040266647986405e-20	1.7506598236831034e-15	3.4637651867152773e-14	2.537408373221078e-15
24000000	0.0047526313160908195	1.8321262872713834e-49	-1.6272771786880047e-37	1.0385994788510205e-11	1.0915212502681328e-14	0.000494737346996532	-3.2978768744070786e-22	4.040266647986405e-20	1.7506598236831034e-15	3.4637651867152773e-14	2.537408373221078e-15
24100000	0.0047526313160908195	1.8321262872713834e-49	-1.6341897113717455e-37	1.0385994788510205e-11	1.0915212502681328e-14	0.000494737346996532	-3.2978765341168033e-22	4.040266647986405e-20	1.7506598236831034e-15	3.4637651867152773e-14	2.537408373221078e-15
24200000	0.0047526313160908195	1.8321262872713834e-49	-1.6411022440553157e-37	1.0385994788510205e-11	1.0915212502681328e-14	0.000494737346996532	-3.297876193826528e-22	4.040266647986405e-20	1.7506598236831034e-15	3.4637651867152773e-14	2.537408373221078e-15
24300000	0.0047526313160908195	1.8321262872713834e-49	-1.6480147767387265e-37	1.0385994788510205e-11	1.0915212502681328e-14	0.000494737346996532	-3.297875853536253e-22	4.040266647986405e-20	1.7506598236831034e-15	3.4637651867152773e-14	2.537408373221078e-15
24400000	0.0047526313160908195	1.8321262872713834e-49	-1.6549273094219887e-37	1.0385994788510205e-11	1.0915212502681328e-14	0.000494737346996532	-3.297875513245978e-22	4.040266647986405e-20	1.7506598236831034e-15	3.4637651867152773e-14	2.537408373221078e-15
24500000	0.0047526313160908195	1.8321262872713834e-49	-1.6618398421051132e-37	1.0385994788510205e-11	1.0915212502681328e-14	0.000494737346996532	-3.2978751729557025e-22	4.040266647986405e-20	1.7506598236831034e-15	3.4637651867152773e-14	2.537408373221078e-15
24600000	0.0047526313160908195	1.8321262872713834e-49	-1.6687523747881108e-37	1.0385994788510205e-11	1.0915212502681328e-14	0.000494737346996532	-3.297874832665427e-22	4.040266647986405e-20	1.7506598236831034e-15	3.4637651867152773e-14	2.5374083732210775e-15
24700000	0.0047526313160908195	1.8321262872713834e-49	-1.6756649074709929e-37	1.0385994788510205e-11	1.0915212502681328e-14	0.000494737346996532	-3.2978744923751524e-22	4.040266647986405e-20	1.7506598236831034e-15	3.4637651867152773e-14	2.5374083732210775e-15
24800000	0.0047526313160908195	1.8321262872713834e-49	-1.68257744015377e-37	1.0385994788510205e-11	1.0915212502681328e-14	0.000494737346996532	-3.297874152084877e-22	4.040266647986405e-20	1.7506598236831034e-15	3.4637651867152773e-14	2.5374083732210775e-15
24900000	0.0047526313160908195	1.8321262872713834e-49	-1.6894899728364533e-37	1.0385994788510205e-11	1.0915212502681328e-14	0.000494737346996532	-3.297873811794602e-22	4.040266647986405e-20	1.7506598236831034e-15	3.4637651867152773e-14	2.5374083732210775e-15
25000000	0.0047526313160908195	1.8321262872713834e-49	-1.6964025055190536e-37	1.0385994788510205e-11	1.0915212502681328e-14	0.000494737346996532	-3.297873471504327e-22	4.040266647986405e-20	1.7506598236831034e-15	3.4637651867152773e-14	2.5374083732210775e-15
25100000	0.0047526313160908195	1.8321262872713834e-49	-1.7033150382015819e-37	1.0385994788510205e-11	1.0915212502681328e-14	0.000494737346996532	-3.2978731312140516e-22	4.040266647986405e-20	1.7506598236831034e-15	3.4637651867152773e-14	2.5374083732210775e-15
25200000	0.0047526313160908195	1.8321262872713834e-49	-1.710227570884049e-37	1.0385994788510205e-11	1.0915212502681328e-14	0.000494737346996532	-3.2978727909237763e-22	4.040266647986405e-20	1.7506598236831034e-15	3.4637651867152773e-14	2.5374083732210775e-15
25300000	0.0047526313160908195	1.8321262872713834e-49	-1.7171401035664662e-37	1.0385994788510205e-11	1.0915212502681328e-14	0.000494737346996532	-3.2978724506335015e-22	4.040266647986405e-20	1.7506598236831032e-15	3.4637651867152773e-14	2.5374083732210775e-15
25400000	0.0047526313160908195	1.8321262872713834e-49	-1.724052636248844e-37	1.0385994788510205e-11	1.0915212502681328e-14	0.000494737346996532	-3.297872110343226e-22	4.040266647986405e-20	1.7506598236831032e-15	3.4637651867152773e-14	2.5374083732210775e-15
25500000	0.0047526313160908195	1.8321262872713834e-49	-1.7309651689311933e-37	1.0385994788510205e-11	1.0915212502681328e-14	0.000494737346996532	-3.297871770052951e-22	4.040266647986405e-20	1.7506598236831032e-15	3.4637651867152773e-14	2.5374083732210775e-15
25600000	0.0047526313160908195	1.8321262872713834e-49	-1.7378777016135255e-37	1.0385994788510205e-11	1.0915212502681328e-14	0.000494737346996532	-3.297871429762676e-22	4.040266647986405e-20	1.7506598236831032e-15	3.4637651867152773e-14	2.5374083732210775e-15
25700000	0.0047526313160908195	1.8321262872713834e-49	-1.7447902342958514e-37	1.0385994788510205e-11	1.0915212502681328e-14	0.000494737346996532	-3.297871089472401e-22	4.040266647986405e-20	1.7506598236831032e-15	3.4637651867152773e-14	2.5374083732210775e-15
25800000	0.0047526313160908195	1.8321262872713834e-49	-1.7517027669781815e-37	1.0385994788510205e-11	1.0915212502681328e-14	0.000494737346996532	-3.2978707491821255e-22	4.040266647986405e-20	1.7506598236831032e-15	3.4637651867152773e-14	2.5374083732210775e-15
25900000	0.0047526313160908195	1.8321262872713834e-49	-1.7586152996605273e-37	1.0385994788510205e-11	1.0915212502681328e-14	0.000494737346996532	-3.29787040889185e-22	4.040266647986405e-20	1.7506598236831032e-15	3.4637651867152773e-14	2.5374083732210775e-15
26000000	0.0047526313160908195	1.8321262872713834e-49	-1.7655278323428996e-37	1.0385994788510205e-11	1.0915212502681328e-14	0.000494737346996532	-3.2978700686015753e-22	4.040266647986405e-20	1.7506598236831032e-15	3.4637651867152773e-14	2.5374083732210775e-15
26100000	0.0047526313160908195	1.8321262872713834e-49	-1.7724403650253091e-37	1.0385994788510205e-11	1.0915212502681328e-14	0.000494737346996532	-3.2978697283113e-22	4.040266647986405e-20	1.7506598236831032e-15	3.4637651867152773e-14	2.5374083732210775e-15
26200000	0.0047526313160908195	1.8321262872713834e-49	-1.7793528977077668e-37	1.0385994788510205e-11	1.0915212502681328e-14	0.000494737346996532	-3.2978693880210247e-22	4.040266647986405e-20	1.7506598236831032e-15	3.4637651867152773e-14	2.5374083732210775e-15
26300000	0.0047526313160908195	1.8321262872713834e-49	-1.786265430390284e-37	1.0385994788510205e-11	1.0915212502681328e-14	0.000494737346996532	-3.29786904773075e-22	4.040266647986405e-20	1.7506598236831032e-15	3.4637651867152773e-14	2.5374083732210775e-15
26400000	0.0047526313160908195	1.8321262872713834e-49	-1.7931779630728712e-37	1.0385994788510205e-11	1.0915212502681328e-14	0.000494737346996532	-3.2978687074404746e-22	4.040266647986405e-20	1.7506598236831032e-15	3.4637651867152773e-14	2.5374083732210775e-15
26500000	0.0047526313160908195	1.8321262872713834e-49	-1.8000904957555394e-37	1.0385994788510205e-11	1.0915212502681328e-14	0.000494737346996532	-3.2978683671501993e-22	4.040266647986405e-20	1.7506598236831032e-15	3.4637651867152773e-14	2.5374083732210775e-15
26600000	0.0047526313160908195	1.8321262872713834e-49	-1.8070030284382997e-37	1.0385994788510205e-11	1.0915212502681328e-14	0.000494737346996532	-3.2978680268599245e-22	4.040266647986405e-20	1.7506598236831032e-15	3.4637651867152773e-14	2.5374083732210775e-15
26700000	0.0047526313160908195	1.8321262872713834e-49	-1.813915561121163e-37	1.0385994788510205e-11	1.0915212502681328e-14	0.000494737346996532	-3.297867686569649e-22	4.040266647986405e-20	1.7506598236831032e-15	3.4637651867152773e-14	2.5374083732210775e-15
26800000	0.0047526313160908195	1.8321262872713834e-49	-1.8208280938041403e-37	1.0385994788510205e-11	1.0915212502681328e-14	0.000494737346996532	-3.297867346279374e-22	4.040266647986405e-20	1.7506598236831032e-15	3.4637651867152773e-14	2.5374083732210775e-15
26900000	0.0047526313160908195	1.8321262872713834e-49	-1.8277406264872422e-37	1.0385994788510205e-11	1.0915212502681328e-14	0.000494737346996532	-3.2978670059890986e-22	4.040266647986405e-20	1.7506598236831032e-15	3.4637651867152773e-14	2.5374083732210775e-15
27000000	0.0047526313160908195	1.832126287271383e-49	-1.83465315917048e-37	1.0385994788510205e-11	1.0915212502681328e-14	0.000494737346996532	-3.2978666656988237e-22	4.040266647986405e-20	1.7506598236831032e-15	3.4637651867152773e-14	2.5374083732210775e-15
27100000	0.0047526313160908195	1.832126287271383e-49	-1.8415656918538646e-37	1.0385994788510205e-11	1.0915212502681328e-14	0.000494737346996532	-3.2978663254085484e-22	4.040266647986405e-20	1.7506598236831032e-15	3.4637651867152773e-14	2.5374083732210775e-15
27200000	0.0047526313160908195	1.832126287271383e-49	-1.848478224537407e-37	1.0385994788510205e-11	1.0915212502681328e-14	0.000494737346996532	-3.297865985118273e-22	4.040266647986405e-20	1.7506598236831032e-15	3.4637651867152773e-14	2.5374083732210775e-15
27300000	0.0047526313160908195	1.832126287271383e-49	-1.8553907572211177e-37	1.0385994788510205e-11	1.0915212502681328e-14	0.000494737346996532	-3.2978656448279983e-22	4.040266647986405e-20	1.7506598236831032e-15	3.4637651867152773e-14	2.5374083732210775e-15
27400000	0.0047526313160908195	1.832126287271383e-49	-1.862303289905008e-37	1.0385994788510205e-11	1.0915212502681328e-14	0.000494737346996532	-3.297865304537723e-22	4.040266647986405e-20	1.7506598236831032e-15	3.4637651867152773e-14	2.5374083732210775e-15
27500000	0.0047526313160908195	1.832126287271383e-49	-1.8692158225890888e-37	1.0385994788510205e-11	1.0915212502681328e-14	0.000494737346996532	-3.2978649642474477e-22	4.040266647986405e-20	1.7506598236831032e-15	3.4637651867152773e-14	2.5374083732210775e-15
27600000	0.0047526313160908195	1.832126287271383e-49	-1.876128355273371e-37	1.0385994788510205e-11	1.0915212502681328e-14	0.000494737346996532	-3.297864623957173e-22	4.040266647986405e-20	1.7506598236831032e-15	3.4637651867152773e-14	2.5374083732210775e-15
27700000	0.0047526313160908195	1.832126287271383e-49	-1.8830408879578653e-37	1.0385994788510205e-11	1.0915212502681328e-14	0.000494737346996532	-3.2978642836668975e-22	4.040266647986405e-20	1.7506598236831032e-15	3.4637651867152773e-14	2.5374083732210775e-15
27800000	0.0047526313160908195	1.832126287271383e-49	-1.8899534206425834e-37	1.0385994788510205e-11	1.0915212502681328e-14	0.000494737346996532	-3.2978639433766222e-22	4.040266647986405e-20	1.7506598236831032e-15	3.4637651867152773e-14	2.5374083732210775e-15
27900000	0.0047526313160908195	1.832126287271383e-49	-1.8968659533275354e-37	1.0385994788510205e-11	1.0915212502681328e-14	0.000494737346996532	-3.297863603086347e-22	4.040266647986405e-20	1.7506598236831032e-15	3.4637651867152773e-14	2.5374083732210775e-15
28000000	0.0047526313160908195	1.832126287271383e-49	-1.9037784860127324e-37	1.0385994788510205e-11	1.0915212502681328e-14	0.000494737346996532	-3.297863262796072e-22	4.040266647986405e-20	1.7506598236831032e-15	3.4637651867152773e-14	2.5374083732210775e-15
28100000	0.0047526313160908195	1.832126287271383e-49	-1.910691018698186e-37	1.0385994788510205e-11	1.0915212502681328e-14	0.000494737346996532	-3.297862922505797e-22	4.040266647986405e-20	1.7506598236831032e-15	3.4637651867152773e-14	2.5374083732210775e-15
28200000	0.0047526313160908195	1.832126287271383e-49	-1.9176035513839063e-37	1.0385994788510205e-11	1.0915212502681328e-14	0.000494737346996532	-3.2978625822155215e-22	4.040266647986405e-20	1.7506598236831032e-15	3.4637651867152773e-14	2.5374083732210775e-15
28300000	0.0047526313160908195	1.832126287271383e-49	-1.9245160840699044e-37	1.0385994788510205e-11	1.0915212502681328e-14	0.000494737346996532	-3.2978622419252467e-22	4.040266647986405e-20	1.7506598236831032e-15	3.4637651867152773e-14	2.5374083732210775e-15
28400000	0.0047526313160908195	1.832126287271383e-49	-1.9314286167561915e-37	1.0385994788510205e-11	1.0915212502681328e-14	0.000494737346996532	-3.2978619016349714e-22	4.040266647986405e-20	1.7506598236831032e-15	3.4637651867152773e-14	2.5374083732210775e-15
28500000	0.0047526313160908195	1.832126287271383e-49	-1.938341149442779e-37	1.0385994788510205e-11	1.0915212502681328e-14	0.000494737346996532	-3.297861561344696e-22	4.040266647986405e-20	1.7506598236831032e-15	3.4637651867152773e-14	2.5374083732210775e-15
28600000	0.0047526313160908195	1.832126287271383e-49	-1.9452536821296764e-37	1.0385994788510205e-11	1.0915212502681328e-14	0.000494737346996532	-3.297861221054421e-22	4.040266647986405e-20	1.7506598236831032e-15	3.4637651867152773e-14	2.5374083732210775e-15
28700000	0.0047526313160908195	1.832126287271383e-49	-1.952166214816896e-37	1.0385994788510205e-11	1.0915212502681328e-14	0.000494737346996532	-3.297860880764146e-22	4.040266647986405e-20	1.7506598236831032e-15	3.4637651867152773e-14	2.5374083732210775e-15
28800000	0.0047526313160908195	1.832126287271383e-49	-1.959078747504448e-37	1.0385994788510205e-11	1.0915212502681328e-14	0.000494737346996532	-3.2978605404738706e-22	4.040266647986405e-20	1.7506598236831032e-15	3.4637651867152773e-14	2.5374083732210775e-15
28900000	0.0047526313160908195	1.832126287271383e-49	-1.965991280192344e-37	1.0385994788510205e-11	1.0915212502681328e-14	0.000494737346996532	-3.2978602001835953e-22	4.040266647986405e-20	1.7506598236831032e-15	3.4637651867152773e-14	2.5374083732210775e-15
29000000	0.0047526313160908195	1.832126287271383e-49	-1.9729038128805908e-37	1.0385994788510205e-11	1.0915212502681328e-14	0.000494737346996532	-3.2978598598933205e-22	4.040266647986405e-20	1.7506598236831032e-15	3.4637651867152773e-14	2.5374083732210775e-15
29100000	0.0047526313160908195	1.832126287271383e-49	-1.979816345568571e-37	1.0385994788510205e-11	1.0915212502681328e-14	0.000494737346996532	-3.297859519603045e-22	4.040266647986405e-20	1.7506598236831032e-15	3.4637651867152773e-14	2.5374083732210775e-15
29200000	0.0047526313160908195	1.832126287271383e-49	-1.9867288782558335e-37	1.0385994788510205e-11	1.0915212502681328e-14	0.000494737346996532	-3.29785917931277e-22	4.040266647986405e-20	1.7506598236831032e-15	3.4637651867152773e-14	2.5374083732210775e-15
29300000	0.0047526313160908195	1.832126287271383e-49	-1.99364141094239e-37	1.0385994788510205e-11	1.0915212502681328e-14	0.000494737346996532	-3.297858839022495e-22	4.040266647986405e-20	1.7506598236831032e-15	3.4637651867152773e-14	2.5374083732210775e-15
29400000	0.0047526313160908195	1.832126287271383e-49	-2.000553943628251e-37	1.0385994788510205e-11	1.0915212502681328e-14	0.000494737346996532	-3.2978584987322198e-22	4.040266647986405e-20	1.7506598236831032e-15	3.4637651867152773e-14	2.5374083732210775e-15
29500000	0.0047526313160908195	1.832126287271383e-49	-2.0074664763134277e-37	1.0385994788510205e-11	1.0915212502681328e-14	0.000494737346996532	-3.2978581584419445e-22	4.040266647986405e-20	1.7506598236831032e-15	3.4637651867152773e-14	2.5374083732210775e-15
29600000	0.0047526313160908195	1.832126287271383e-49	-2.0143790089979307e-37	1.0385994788510205e-11	1.0915212502681328e-14	0.000494737346996532	-3.297857818151669e-22	4.040266647986405e-20	1.7506598236831032e-15	3.4637651867152773e-14	2.5374083732210775e-15
29700000	0.0047526313160908195	1.832126287271383e-49	-2.021291541681771e-37	1.0385994788510205e-11	1.0915212502681328e-14	0.000494737346996532	-3.2978574778613943e-22	4.040266647986405e-20	1.7506598236831032e-15	3.4637651867152773e-14	2.5374083732210775e-15
29800000	0.0047526313160908195	1.832126287271383e-49	-2.0282040743649592e-37	1.0385994788510205e-11	1.0915212502681328e-14	0.000494737346996532	-3.297857137571119e-22	4.040266647986405e-20	1.7506598236831032e-15	3.4637651867152773e-14	2.5374083732210775e-15
29900000	0.0047526313160908195	1.832126287271383e-49	-2.035116607047507e-37	1.0385994788510205e-11	1.0915212502681328e-14	0.000494737346996532	-3.2978567972808437e-22	4.040266647986405e-20	1.7506598236831032e-15	3.4637651867152773e-14	2.5374083732210775e-15
30000000	0.0047526313160908195	1.832126287271383e-49	-2.042029139729425e-37	1.0385994788510205e-11	1.0915212502681328e-14	0.000494737346996532	-3.297856456990569e-22	4.040266647986405e-20	1.7506598236831032e-15	3.4637651867152773e-14	2.5374083732210775e-15
30100000	0.0047526313160908195	1.832126287271383e-49	-2.048941672410724e-37	1.0385994788510205e-11	1.0915212502681328e-14	0.000494737346996532	-3.2978561167002936e-22	4.040266647986405e-20	1.7506598236831032e-15	3.4637651867152773e-14	2.5374083732210775e-15
30200000	0.0047526313160908195	1.832126287271383e-49	-2.055854205091415e-37	1.0385994788510205e-11	1.0915212502681328e-14	0.000494737346996532	-3.2978557764100183e-22	4.040266647986405e-20	1.7506598236831032e-15	3.4637651867152773e-14	2.5374083732210775e-15
30300000	0.0047526313160908195	1.832126287271383e-49	-2.062766737771509e-37	1.0385994788510205e-11	1.0915212502681328e-14	0.000494737346996532	-3.2978554361197435e-22	4.040266647986405e-20	1.7506598236831032e-15	3.4637651867152773e-14	2.5374083732210775e-15
30400000	0.0047526313160908195	1.832126287271383e-49	-2.069679270451017e-37	1.0385994788510205e-11	1.0915212502681328e-14	0.000494737346996532	-3.297855095829468e-22	4.040266647986405e-20	1.7506598236831032e-15	3.4637651867152773e-14	2.5374083732210775e-15
30500000	0.0047526313160908195	1.832126287271383e-49	-2.0765918031299497e-37	1.0385994788510205e-11	1.0915212502681328e-14	0.000494737346996532	-3.297854755539193e-22	4.040266647986405e-20	1.7506598236831032e-15	3.4637651867152773e-14	2.5374083732210775e-15
30600000	0.0047526313160908195	1.832126287271383e-49	-2.0835043358083183e-37	1.0385994788510205e-11	1.0915212502681328e-14	0.000494737346996532	-3.2978544152489175e-22	4.040266647986405e-20	1.7506598236831032e-15	3.4637651867152773e-14	2.5374083732210775e-15
30700000	0.0047526313160908195	1.832126287271383e-49	-2.0904168684861335e-37	1.0385994788510205e-11	1.0915212502681328e-14	0.000494737346996532	-3.2978540749586427e-22	4.040266647986405e-20	1.7506598236831032e-15	3.4637651867152773e-14	2.5374083732210775e-15
30800000	0.0047526313160908195	1.832126287271383e-49	-2.0973294011634067e-37	1.0385994788510205e-11	1.0915212502681328e-14	0.000494737346996532	-3.2978537346683674e-22	4.040266647986405e-20	1.7506598236831032e-15	3.4637651867152773e-14	2.5374083732210775e-15
30900000	0.0047526313160908195	1.832126287271383e-49	-2.1042419338401483e-37	1.0385994788510205e-11	1.0915212502681328e-14	0.000494737346996532	-3.297853394378092e-22	4.040266647986405e-20	1.7506598236831032e-15	3.4637651867152773e-14	2.5374083732210775e-15
31000000	0.0047526313160908195	1.832126287271383e-49	-2.111154466516369e-37	1.0385994788510205e-11	1.0915212502681328e-14	0.000494737346996532	-3.2978530540878173e-22	4.040266647986405e-20	1.7506598236831032e-15	3.4637651867152773e-14	2.5374083732210775e-15
31100000	0.0047526313160908195	1.832126287271383e-49	-2.1180669991920807e-37	1.0385994788510205e-11	1.0915212502681328e-14	0.000494737346996532	-3.297852713797542e-22	4.040266647986405e-20	1.7506598236831032e-15	3.4637651867152773e-14	2.5374083732210775e-15
31200000	0.0047526313160908195	1.832126287271383e-49	-2.1249795318672938e-37	1.0385994788510205e-11	1.0915212502681328e-14	0.000494737346996532	-3.2978523735072667e-22	4.040266647986405e-20	1.7506598236831032e-15	3.4637651867152773e-14	2.5374083732210775e-15
31300000	0.0047526313160908195	1.832126287271383e-49	-2.131892064542019e-37	1.0385994788510205e-11	1.0915212502681328e-14	0.000494737346996532	-3.297852033216992e-22	4.040266647986405e-20	1.7506598236831032e-15	3.4637651867152773e-14	2.5374083732210775e-15
31400000	0.0047526313160908195	1.832126287271383e-49	-2.138804597216268e-37	1.0385994788510205e-11	1.0915212502681328e-14	0.000494737346996532	-3.2978516929267165e-22	4.040266647986405e-20	1.7506598236831032e-15	3.4637651867152773e-14	2.5374083732210775e-15
31500000	0.0047526313160908195	1.832126287271383e-49	-2.1457171298900505e-37	1.0385994788510205e-11	1.0915212502681328e-14	0.000494737346996532	-3.2978513526364412e-22	4.040266647986405e-20	1.7506598236831032e-15	3.4637651867152773e-14	2.5374083732210775e-15
31600000	0.0047526313160908195	1.832126287271383e-49	-2.152629662563379e-37	1.0385994788510205e-11	1.0915212502681328e-14	0.000494737346996532	-3.297851012346166e-22	4.040266647986405e-20	1.7506598236831032e-15	3.4637651867152773e-14	2.5374083732210775e-15
31700000	0.0047526313160908195	1.832126287271383e-49	-2.159542195236263e-37	1.0385994788510205e-11	1.0915212502681328e-14	0.000494737346996532	-3.297850672055891e-22	4.040266647986405e-20	1.7506598236831032e-15	3.4637651867152773e-14	2.5374083732210775e-15
31800000	0.0047526313160908195	1.832126287271383e-49	-2.1664547279087138e-37	1.0385994788510205e-11	1.0915212502681328e-14	0.000494737346996532	-3.297850331765616e-22	4.040266647986405e-20	1.7506598236831032e-15	3.4637651867152773e-14	2.5374083732210775e-15
31900000	0.0047526313160908195	1.832126287271383e-49	-2.173367260580743e-37	1.0385994788510205e-11	1.0915212502681328e-14	0.000494737346996532	-3.2978499914753405e-22	4.040266647986405e-20	1.7506598236831032e-15	3.4637651867152773e-14	2.5374083732210775e-15
32000000	0.0047526313160908195	1.832126287271383e-49	-2.180279793252361e-37	1.0385994788510205e-11	1.0915212502681328e-14	0.000494737346996532	-3.2978496511850657e-22	4.040266647986405e-20	1.7506598236831032e-15	3.4637651867152773e-14	2.5374083732210775e-15
32100000	0.0047526313160908195	1.832126287271383e-49	-2.1871923259235788e-37	1.0385994788510205e-11	1.0915212502681328e-14	0.000494737346996532	-3.2978493108947904e-22	4.040266647986405e-20	1.7506598236831032e-15	3.4637651867152773e-14	2.5374083732210775e-15
32200000	0.0047526313160908195	1.832126287271383e-49	-2.1941048585944077e-37	1.0385994788510205e-11	1.0915212502681328e-14	0.000494737346996532	-3.297848970604515e-22	4.040266647986405e-20	1.7506598236831032e-15	3.4637651867152773e-14	2.5374083732210775e-15
32300000	0.0047526313160908195	1.832126287271383e-49	-2.201017391264858e-37	1.0385994788510205e-11	1.0915212502681328e-14	0.000494737346996532	-3.29784863031424e-22	4.040266647986405e-20	1.7506598236831032e-15	3.4637651867152773e-14	2.5374083732210775e-15
32400000	0.0047526313160908195	1.832126287271383e-49	-2.207929923934941e-37	1.0385994788510205e-11	1.0915212502681328e-14	0.000494737346996532	-3.297848290023965e-22	4.040266647986405e-20	1.7506598236831032e-15	3.4637651867152773e-14	2.5374083732210775e-15
32500000	0.0047526313160908195	1.832126287271383e-49	-2.2148424566046676e-37	1.0385994788510205e-11	1.0915212502681328e-14	0.000494737346996532	-3.2978479497336896e-22	4.040266647986405e-20	1.7506598236831032e-15	3.4637651867152773e-14	2.5374083732210775e-15
32600000	0.0047526313160908195	1.832126287271383e-49	-2.221754989274049e-37	1.0385994788510205e-11	1.0915212502681328e-14	0.000494737346996532	-3.2978476094434143e-22	4.040266647986405e-20	1.7506598236831032e-15	3.4637651867152773e-14	2.5374083732210775e-15
32700000	0.0047526313160908195	1.832126287271383e-49	-2.2286675219430955e-37	1.0385994788510205e-11	1.0915212502681328e-14	0.000494737346996532	-3.2978472691531395e-22	4.040266647986405e-20	1.7506598236831032e-15	3.4637651867152773e-14	2.5374083732210775e-15
32800000	0.0047526313160908195	1.832126287271383e-49	-2.2355800546118187e-37	1.0385994788510205e-11	1.0915212502681328e-14	0.000494737346996532	-3.297846928862864e-22	4.040266647986405e-20	1.7506598236831032e-15	3.4637651867152773e-14	2.5374083732210775e-15
32900000	0.0047526313160908195	1.832126287271383e-49	-2.242492587280229e-37	1.0385994788510205e-11	1.0915212502681328e-14	0.000494737346996532	-3.297846588572589e-22	4.040266647986405e-20	1.7506598236831032e-15	3.4637651867152773e-14	2.5374083732210775e-15
33000000	0.0047526313160908195	1.832126287271383e-49	-2.249405119948338e-37	1.0385994788510205e-11	1.0915212502681328e-14	0.000494737346996532	-3.297846248282314e-22	4.040266647986405e-20	1.7506598236831032e-15	3.4637651867152773e-14	2.5374083732210775e-15
33100000	0.0047526313160908195	1.8321262872713834e-49	-2.256317652616156e-37	1.0385994788510205e-11	1.0915212502681328e-14	0.000494737346996532	-3.2978459079920388e-22	4.040266647986405e-20	1.7506598236831032e-15	3.4637651867152773e-14	2.5374083732210775e-15
33200000	0.0047526313160908195	1.8321262872713834e-49	-2.263230185283694e-37	1.0385994788510205e-11	1.0915212502681328e-14	0.000494737346996532	-3.2978455677017635e-22	4.040266647986405e-20	1.7506598236831032e-15	3.4637651867152773e-14	2.5374083732210775e-15
33300000	0.0047526313160908195	1.8321262872713834e-49	-2.270142717950963e-37	1.0385994788510205e-11	1.0915212502681328e-14	0.000494737346996532	-3.2978452274114886e-22	4.040266647986405e-20	1.7506598236831032e-15	3.4637651867152773e-14	2.5374083732210775e-15
33400000	0.0047526313160908195	1.8321262872713834e-49	-2.2770552506179745e-37	1.0385994788510205e-11	1.0915212502681328e-14	0.000494737346996532	-3.2978448871212133e-22	4.040266647986405e-20	1.7506598236831032e-15	3.4637651867152773e-14	2.5374083732210775e-15
33500000	0.0047526313160908195	1.8321262872713834e-49	-2.2839677832847387e-37	1.0385994788510205e-11	1.0915212502681328e-14	0.000494737346996532	-3.297844546830938e-22	4.040266647986405e-20	1.7506598236831032e-15	3.4637651867152773e-14	2.5374083732210775e-15
33600000	0.0047526313160908195	1.8321262872713834e-49	-2.290880315951267e-37	1.0385994788510205e-11	1.0915212502681328e-14	0.000494737346996532	-3.2978442065406627e-22	4.040266647986405e-20	1.7506598236831032e-15	3.4637651867152773e-14	2.5374083732210775e-15
33700000	0.0047526313160908195	1.8321262872713834e-49	-2.2977928486175697e-37	1.0385994788510205e-11	1.0915212502681328e-14	0.0004947373469965321	-3.297843866250388e-22	4.040266647986405e-20	1.7506598236831032e-15	3.4637651867152773e-14	2.5374083732210775e-15
33800000	0.0047526313160908195	1.8321262872713834e-49	-2.3047053812836586e-37	1.0385994788510205e-11	1.0915212502681328e-14	0.0004947373469965321	-3.2978435259601126e-22	4.040266647986405e-20	1.7506598236831032e-15	3.4637651867152773e-14	2.5374083732210775e-15
33900000	0.0047526313160908195	1.8321262872713834e-49	-2.311617913949544e-37	1.0385994788510205e-11	1.0915212502681328e-14	0.0004947373469965321	-3.2978431856698373e-22	4.040266647986405e-20	1.7506598236831032e-15	3.4637651867152773e-14	2.5374083732210775e-15
34000000	0.0047526313160908195	1.8321262872713834e-49	-2.318530446615237e-37	1.0385994788510205e-11	1.0915212502681328e-14	0.0004947373469965321	-3.2978428453795624e-22	4.040266647986405e-20	1.7506598236831032e-15	3.4637651867152773e-14	2.5374083732210775e-15
34100000	0.0047526313160908195	1.8321262872713834e-49	-2.325442979280749e-37	1.0385994788510205e-11	1.0915212502681328e-14	0.0004947373469965321	-3.297842505089287e-22	4.040266647986405e-20	1.7506598236831032e-15	3.4637651867152773e-14	2.5374083732210775e-15
34200000	0.0047526313160908195	1.8321262872713834e-49	-2.3323555119460902e-37	1.0385994788510205e-11	1.0915212502681328e-14	0.0004947373469965321	-3.297842164799012e-22	4.040266647986405e-20	1.7506598236831032e-15	3.4637651867152773e-14	2.5374083732210775e-15
34300000	0.0047526313160908195	1.8321262872713834e-49	-2.3392680446112716e-37	1.0385994788510205e-11	1.0915212502681328e-14	0.0004947373469965321	-3.297841824508737e-22	4.040266647986405e-20	1.7506598236831032e-15	3.4637651867152773e-14	2.5374083732210775e-15
34400000	0.0047526313160908195	1.8321262872713834e-49	-2.346180577276305e-37	1.0385994788510205e-11	1.0915212502681328e-14	0.0004947373469965321	-3.2978414842184617e-22	4.040266647986405e-20	1.7506598236831032e-15	3.4637651867152773e-14	2.5374083732210775e-15
34500000	0.0047526313160908195	1.8321262872713834e-49	-2.3530931099412006e-37	1.0385994788510205e-11	1.0915212502681328e-14	0.0004947373469965321	-3.2978411439281864e-22	4.040266647986405e-20	1.7506598236831032e-15	3.4637651867152773e-14	2.5374083732210775e-15
34600000	0.0047526313160908195	1.8321262872713834e-49	-2.3600056426059694e-37	1.0385994788510205e-11	1.0915212502681328e-14	0.0004947373469965321	-3.297840803637911e-22	4.0402666479864046e-20	1.7506598236831032e-15	3.4637651867152773e-14	2.5374083732210775e-15
34700000	0.0047526313160908195	1.8321262872713834e-49	-2.3669181752706225e-37	1.0385994788510205e-11	1.0915212502681328e-14	0.0004947373469965321	-3.2978404633476363e-22	4.0402666479864046e-20	1.7506598236831032e-15	3.4637651867152773e-14	2.5374083732210775e-15
34800000	0.0047526313160908195	1.8321262872713834e-49	-2.3738307079351704e-37	1.0385994788510205e-11	1.0915212502681328e-14	0.0004947373469965321	-3.297840123057361e-22	4.0402666479864046e-20	1.7506598236831032e-15	3.4637651867152773e-14	2.5374083732210775e-15
34900000	0.0047526313160908195	1.8321262872713834e-49	-2.3807432405996247e-37	1.0385994788510205e-11	1.0915212502681328e-14	0.0004947373469965321	-3.2978397827670857e-22	4.0402666479864046e-20	1.7506598236831032e-15	3.4637651867152773e-14	2.5374083732210775e-15
35000000	0.0047526313160908195	1.8321262872713834e-49	-2.387655773263996e-37	1.0385994788510205e-11	1.091521250268133e-14	0.0004947373469965321	-3.297839442476811e-22	4.0402666479864046e-20	1.7506598236831032e-15	3.4637651867152773e-14	2.5374083732210775e-15
35100000	0.0047526313160908195	1.8321262872713834e-49	-2.3945683059282954e-37	1.0385994788510205e-11	1.091521250268133e-14	0.0004947373469965321	-3.2978391021865355e-22	4.0402666479864046e-20	1.7506598236831032e-15	3.4637651867152773e-14	2.5374083732210775e-15
35200000	0.0047526313160908195	1.8321262872713834e-49	-2.4014808385925334e-37	1.0385994788510205e-11	1.091521250268133e-14	0.0004947373469965321	-3.29783876189626e-22	4.0402666479864046e-20	1.7506598236831032e-15	3.4637651867152773e-14	2.5374083732210775e-15
35300000	0.0047526313160908195	1.8321262872713834e-49	-2.4083933712567213e-37	1.0385994788510205e-11	1.091521250268133e-14	0.0004947373469965321	-3.2978384216059854e-22	4.0402666479864046e-20	1.7506598236831032e-15	3.4637651867152773e-14	2.5374083732210775e-15
35400000	0.0047526313160908195	1.8321262872713834e-49	-2.4153059039208704e-37	1.0385994788510205e-11	1.091521250268133e-14	0.0004947373469965321	-3.29783808131571e-22	4.0402666479864046e-20	1.7506598236831032e-15	3.4637651867152773e-14	2.5374083732210775e-15
35500000	0.0047526313160908195	1.8321262872713838e-49	-2.4222184365849906e-37	1.0385994788510205e-11	1.091521250268133e-14	0.0004947373469965321	-3.297837741025435e-22	4.0402666479864046e-20	1.7506598236831032e-15	3.4637651867152773e-14	2.5374083732210775e-15
35600000	0.0047526313160908195	1.8321262872713838e-49	-2.4291309692490937e-37	1.0385994788510205e-11	1.091521250268133e-14	0.0004947373469965321	-3.29783740073516e-22	4.0402666479864046e-20	1.7506598236831032e-15	3.4637651867152773e-14	2.5374083732210775e-15
35700000	0.0047526313160908195	1.8321262872713838e-49	-2.4360435019131906e-37	1.0385994788510205e-11	1.091521250268133e-14	0.0004947373469965321	-3.2978370604448847e-22	4.0402666479864046e-20	1.7506598236831032e-15	3.4637651867152773e-14	2.5374083732210775e-15
35800000	0.0047526313160908195	1.8321262872713838e-49	-2.442956034577292e-37	1.0385994788510205e-11	1.091521250268133e-14	0.0004947373469965321	-3.2978367201546094e-22	4.0402666479864046e-20	1.7506598236831032e-15	3.4637651867152773e-14	2.5374083732210775e-15
35900000	0.0047526313160908195	1.8321262872713838e-49	-2.449868567241409e-37	1.0385994788510205e-11	1.091521250268133e-14	0.0004947373469965321	-3.297836379864334e-22	4.0402666479864046e-20	1.7506598236831034e-15	3.4637651867152773e-14	2.5374083732210775e-15
36000000	0.0047526313160908195	1.8321262872713838e-49	-2.456781099905552e-37	1.0385994788510205e-11	1.091521250268133e-14	0.0004947373469965321	-3.297836039574059e-22	4.0402666479864046e-20	1.7506598236831034e-15	3.4637651867152773e-14	2.537408373221078e-15
36100000	0.0047526313160908195	1.8321262872713838e-49	-2.4636936325697325e-37	1.0385994788510205e-11	1.091521250268133e-14	0.0004947373469965321	-3.297835699283784e-22	4.0402666479864046e-20	1.7506598236831034e-15	3.4637651867152773e-14	2.537408373221078e-15
36200000	0.0047526313160908195	1.8321262872713838e-49	-2.4706061652339614e-37	1.0385994788510205e-11	1.091521250268133e-14	0.0004947373469965321	-3.2978353589935086e-22	4.0402666479864046e-20	1.7506598236831034e-15	3.4637651867152773e-14	2.537408373221078e-15
36300000	0.0047526313160908195	1.8321262872713838e-49	-2.4775186978982495e-37	1.0385994788510205e-11	1.091521250268133e-14	0.0004947373469965321	-3.297835018703234e-22	4.0402666479864046e-20	1.7506598236831034e-15	3.4637651867152773e-14	2.537408373221078e-15
36400000	0.0047526313160908195	1.8321262872713838e-49	-2.4844312305626078e-37	1.0385994788510205e-11	1.091521250268133e-14	0.0004947373469965321	-3.2978346784129585e-22	4.0402666479864046e-20	1.7506598236831034e-15	3.4637651867152773e-14	2.537408373221078e-15
36500000	0.0047526313160908195	1.8321262872713838e-49	-2.4913437632270467e-37	1.0385994788510205e-11	1.091521250268133e-14	0.0004947373469965321	-3.297834338122683e-22	4.0402666479864046e-20	1.7506598236831034e-15	3.4637651867152773e-14	2.537408373221078e-15
36600000	0.0047526313160908195	1.8321262872713838e-49	-2.4982562958915783e-37	1.0385994788510205e-11	1.091521250268133e-14	0.0004947373469965321	-3.2978339978324084e-22	4.0402666479864046e-20	1.7506598236831034e-15	3.4637651867152773e-14	2.537408373221078e-15
36700000	0.0047526313160908195	1.8321262872713838e-49	-2.5051688285562126e-37	1.0385994788510205e-11	1.091521250268133e-14	0.0004947373469965321	-3.297833657542133e-22	4.0402666479864046e-20	1.7506598236831034e-15	3.4637651867152773e-14	2.537408373221078e-15
36800000	0.0047526313160908195	1.8321262872713838e-49	-2.5120813612209605e-37	1.0385994788510205e-11	1.091521250268133e-14	0.0004947373469965321	-3.2978333172518577e-22	4.0402666479864046e-20	1.7506598236831034e-15	3.4637651867152773e-14	2.537408373221078e-15
36900000	0.0047526313160908195	1.8321262872713838e-49	-2.5189938938858338e-37	1.0385994788510205e-11	1.091521250268133e-14	0.0004947373469965321	-3.2978329769615824e-22	4.0402666479864046e-20	1.7506598236831034e-15	3.4637651867152773e-14	2.537408373221078e-15
37000000	0.0047526313160908195	1.8321262872713838e-49	-2.5259064265508427e-37	1.0385994788510205e-11	1.091521250268133e-14	0.0004947373469965321	-3.2978326366713076e-22	4.0402666479864046e-20	1.7506598236831034e-15	3.4637651867152773e-14	2.537408373221078e-15
37100000	0.0047526313160908195	1.8321262872713838e-49	-2.5328189592159982e-37	1.0385994788510205e-11	1.091521250268133e-14	0.0004947373469965321	-3.2978322963810323e-22	4.0402666479864046e-20	1.7506598236831034e-15	3.4637651867152773e-14	2.537408373221078e-15
37200000	0.0047526313160908195	1.8321262872713838e-49	-2.539731491881311e-37	1.0385994788510205e-11	1.091521250268133e-14	0.0004947373469965321	-3.297831956090757e-22	4.0402666479864046e-20	1.7506598236831034e-15	3.4637651867152773e-14	2.537408373221078e-15
37300000	0.0047526313160908195	1.8321262872713838e-49	-2.546644024546793e-37	1.0385994788510205e-11	1.091521250268133e-14	0.0004947373469965321	-3.297831615800482e-22	4.0402666479864046e-20	1.7506598236831034e-15	3.4637651867152773e-14	2.537408373221078e-15
37400000	0.0047526313160908195	1.8321262872713838e-49	-2.5535565572124545e-37	1.0385994788510205e-11	1.091521250268133e-14	0.0004947373469965321	-3.297831275510207e-22	4.0402666479864046e-20	1.7506598236831034e-15	3.4637651867152773e-14	2.537408373221078e-15
37500000	0.0047526313160908195	1.8321262872713838e-49	-2.5604690898783062e-37	1.0385994788510205e-11	1.091521250268133e-14	0.0004947373469965321	-3.2978309352199316e-22	4.0402666479864046e-20	1.7506598236831034e-15	3.4637651867152773e-14	2.537408373221078e-15
37600000	0.0047526313160908195	1.8321262872713838e-49	-2.5673816225443592e-37	1.0385994788510205e-11	1.091521250268133e-14	0.0004947373469965321	-3.2978305949296567e-22	4.0402666479864046e-20	1.7506598236831034e-15	3.4637651867152773e-14	2.537408373221078e-15
37700000	0.0047526313160908195	1.832126287271384e-49	-2.5742941552106248e-37	1.0385994788510205e-11	1.091521250268133e-14	0.0004947373469965321	-3.2978302546393814e-22	4.0402666479864046e-20	1.7506598236831034e-15	3.4637651867152773e-14	2.537408373221078e-15
37800000	0.0047526313160908195	1.832126287271384e-49	-2.5812066878771138e-37	1.0385994788510205e-11	1.091521250268133e-14	0.0004947373469965321	-3.297829914349106e-22	4.0402666479864046e-20	1.7506598236831034e-15	3.4637651867152773e-14	2.537408373221078e-15
37900000	0.0047526313160908195	1.832126287271384e-49	-2.5881192205438366e-37	1.0385994788510205e-11	1.091521250268133e-14	0.0004947373469965321	-3.297829574058831e-22	4.0402666479864046e-20	1.7506598236831034e-15	3.4637651867152773e-14	2.537408373221078e-15
38000000	0.0047526313160908195	1.832126287271384e-49	-2.595031753210805e-37	1.0385994788510205e-11	1.091521250268133e-14	0.0004947373469965321	-3.297829233768556e-22	4.0402666479864046e-20	1.7506598236831034e-15	3.4637651867152773e-14	2.537408373221078e-15
38100000	0.0047526313160908195	1.832126287271384e-49	-2.6019442858780294e-37	1.0385994788510205e-11	1.091521250268133e-14	0.0004947373469965321	-3.2978288934782807e-22	4.0402666479864046e-20	1.7506598236831034e-15	3.4637651867152773e-14	2.537408373221078e-15
38200000	0.0047526313160908195	1.832126287271384e-49	-2.6088568185455207e-37	1.0385994788510205e-11	1.091521250268133e-14	0.0004947373469965321	-3.2978285531880054e-22	4.0402666479864046e-20	1.7506598236831034e-15	3.4637651867152773e-14	2.537408373221078e-15
38300000	0.0047526313160908195	1.832126287271384e-49	-2.6157693512132897e-37	1.0385994788510205e-11	1.091521250268133e-14	0.0004947373469965321	-3.2978282128977306e-22	4.0402666479864046e-20	1.7506598236831034e-15	3.4637651867152773e-14	2.537408373221078e-15
38400000	0.0047526313160908195	1.832126287271384e-49	-2.622681883881348e-37	1.0385994788510205e-11	1.091521250268133e-14	0.0004947373469965321	-3.2978278726074553e-22	4.0402666479864046e-20	1.7506598236831034e-15	3.4637651867152773e-14	2.537408373221078e-15
38500000	0.0047526313160908195	1.832126287271384e-49	-2.629594416549706e-37	1.0385994788510205e-11	1.091521250268133e-14	0.0004947373469965321	-3.29782753231718e-22	4.0402666479864046e-20	1.7506598236831034e-15	3.4637651867152773e-14	2.537408373221078e-15
38600000	0.0047526313160908195	1.832126287271384e-49	-2.636506949218375e-37	1.0385994788510205e-11	1.091521250268133e-14	0.0004947373469965321	-3.2978271920269047e-22	4.0402666479864046e-20	1.7506598236831034e-15	3.4637651867152773e-14	2.537408373221078e-15
38700000	0.0047526313160908195	1.832126287271384e-49	-2.6434194818873654e-37	1.0385994788510205e-11	1.091521250268133e-14	0.0004947373469965321	-3.29782685173663e-22	4.0402666479864046e-20	1.7506598236831034e-15	3.4637651867152773e-14	2.537408373221078e-15
38800000	0.0047526313160908195	1.832126287271384e-49	-2.6503320145566888e-37	1.0385994788510205e-11	1.091521250268133e-14	0.0004947373469965321	-3.2978265114463545e-22	4.0402666479864046e-20	1.7506598236831034e-15	3.4637651867152773e-14	2.537408373221078e-15
38900000	0.0047526313160908195	1.832126287271384e-49	-2.6572445472263554e-37	1.0385994788510205e-11	1.091521250268133e-14	0.0004947373469965321	-3.297826171156079e-22	4.0402666479864046e-20	1.7506598236831034e-15	3.4637651867152773e-14	2.537408373221078e-15
39000000	0.0047526313160908195	1.832126287271384e-49	-2.6641570798963733e-37	1.0385994788510205e-11	1.091521250268133e-14	0.0004947373469965321	-3.2978258308658044e-22	4.0402666479864046e-20	1.7506598236831034e-15	3.4637651867152773e-14	2.537408373221078e-15
39100000	0.0047526313160908195	1.832126287271384e-49	-2.6710696125661243e-37	1.0385994788510205e-11	1.091521250268133e-14	0.0004947373469965321	-3.297825490575529e-22	4.0402666479864046e-20	1.7506598236831034e-15	3.4637651867152773e-14	2.537408373221078e-15
39200000	0.0047526313160908195	1.832126287271384e-49	-2.6779821452351583e-37	1.0385994788510205e-11	1.091521250268133e-14	0.0004947373469965321	-3.297825150285254e-22	4.0402666479864046e-20	1.7506598236831034e-15	3.4637651867152773e-14	2.537408373221078e-15
39300000	0.0047526313160908195	1.832126287271384e-49	-2.6848946779034856e-37	1.0385994788510205e-11	1.091521250268133e-14	0.0004947373469965321	-3.297824809994979e-22	4.0402666479864046e-20	1.7506598236831034e-15	3.4637651867152773e-14	2.537408373221078e-15
39400000	0.0047526313160908195	1.832126287271384e-49	-2.6918072105711176e-37	1.0385994788510205e-11	1.091521250268133e-14	0.0004947373469965321	-3.2978244697047037e-22	4.0402666479864046e-20	1.7506598236831034e-15	3.4637651867152773e-14	2.537408373221078e-15
39500000	0.0047526313160908195	1.832126287271384e-49	-2.698719743238065e-37	1.0385994788510205e-11	1.091521250268133e-14	0.0004947373469965321	-3.2978241294144284e-22	4.0402666479864046e-20	1.7506598236831034e-15	3.4637651867152773e-14	2.537408373221078e-15
39600000	0.0047526313160908195	1.832126287271384e-49	-2.705632275904339e-37	1.0385994788510205e-11	1.091521250268133e-14	0.0004947373469965321	-3.297823789124153e-22	4.0402666479864046e-20	1.7506598236831034e-15	3.4637651867152773e-14	2.537408373221078e-15
39700000	0.0047526313160908195	1.832126287271384e-49	-2.71254480856995e-37	1.0385994788510205e-11	1.091521250268133e-14	0.0004947373469965321	-3.297823448833878e-22	4.0402666479864046e-20	1.7506598236831034e-15	3.4637651867152773e-14	2.537408373221078e-15
39800000	0.0047526313160908195	1.832126287271384e-49	-2.71945734123491e-37	1.0385994788510205e-11	1.091521250268133e-14	0.0004947373469965321	-3.297823108543603e-22	4.0402666479864046e-20	1.7506598236831034e-15	3.4637651867152773e-14	2.537408373221078e-15
39900000	0.0047526313160908195	1.832126287271384e-49	-2.7263698738992285e-37	1.0385994788510205e-11	1.091521250268133e-14	0.0004947373469965321	-3.2978227682533276e-22	4.0402666479864046e-20	1.7506598236831034e-15	3.4637651867152773e-14	2.537408373221078e-15
40000000	0.0047526313160908195	1.832126287271384e-49	-2.7332824065629173e-37	1.0385994788510205e-11	1.091521250268133e-14	0.0004947373469965321	-3.297822427963053e-22	4.0402666479864046e-20	1.7506598236831034e-15	3.4637651867152773e-14	2.537408373221078e-15
40100000	0.0047526313160908195	1.832126287271384e-49	-2.7401949392259877e-37	1.0385994788510205e-11	1.091521250268133e-14	0.0004947373469965321	-3.2978220876727775e-22	4.0402666479864046e-20	1.7506598236831034e-15	3.4637651867152773e-14	2.537408373221078e-15
40200000	0.0047526313160908195	1.832126287271384e-49	-2.7471074718884496e-37	1.0385994788510205e-11	1.091521250268133e-14	0.0004947373469965321	-3.297821747382502e-22	4.0402666479864046e-20	1.7506598236831034e-15	3.4637651867152773e-14	2.537408373221078e-15
40300000	0.0047526313160908195	1.832126287271384e-49	-2.7540200045503142e-37	1.0385994788510205e-11	1.091521250268133e-14	0.0004947373469965321	-3.2978214070922273e-22	4.0402666479864046e-20	1.7506598236831034e-15	3.4637651867152773e-14	2.537408373221078e-15
40400000	0.0047526313160908195	1.832126287271384e-49	-2.7609325372115934e-37	1.0385994788510205e-11	1.091521250268133e-14	0.0004947373469965321	-3.297821066801952e-22	4.0402666479864046e-20	1.7506598236831034e-15	3.4637651867152773e-14	2.537408373221078e-15
40500000	0.0047526313160908195	1.832126287271384e-49	-2.767845069872297e-37	1.0385994788510205e-11	1.091521250268133e-14	0.0004947373469965321	-3.2978207265116767e-22	4.0402666479864046e-20	1.7506598236831034e-15	3.4637651867152773e-14	2.537408373221078e-15
40600000	0.0047526313160908195	1.832126287271384e-49	-2.7747576025324366e-37	1.0385994788510205e-11	1.091521250268133e-14	0.0004947373469965321	-3.2978203862214014e-22	4.0402666479864046e-20	1.7506598236831034e-15	3.4637651867152773e-14	2.537408373221078e-15
40700000	0.0047526313160908195	1.832126287271384e-49	-2.781670135192023e-37	1.0385994788510205e-11	1.091521250268133e-14	0.0004947373469965321	-3.2978200459311266e-22	4.0402666479864046e-20	1.7506598236831034e-15	3.4637651867152773e-14	2.537408373221078e-15
40800000	0.0047526313160908195	1.832126287271384e-49	-2.7885826678510673e-37	1.0385994788510205e-11	1.091521250268133e-14	0.0004947373469965321	-3.2978197056408513e-22	4.0402666479864046e-20	1.7506598236831034e-15	3.4637651867152773e-14	2.537408373221078e-15
40900000	0.0047526313160908195	1.832126287271384e-49	-2.7954952005095797e-37	1.0385994788510205e-11	1.091521250268133e-14	0.0004947373469965321	-3.297819365350576e-22	4.0402666479864046e-20	1.7506598236831034e-15	3.4637651867152773e-14	2.537408373221078e-15
41000000	0.0047526313160908195	1.832126287271384e-49	-2.802407733167572e-37	1.0385994788510205e-11	1.091521250268133e-14	0.0004947373469965321	-3.297819025060301e-22	4.0402666479864046e-20	1.7506598236831034e-15	3.4637651867152773e-14	2.537408373221078e-15
41100000	0.0047526313160908195	1.832126287271384e-49	-2.8093202658250544e-37	1.0385994788510205e-11	1.091521250268133e-14	0.0004947373469965321	-3.297818684770026e-22	4.0402666479864046e-20	1.7506598236831034e-15	3.4637651867152773e-14	2.537408373221078e-15
41200000	0.0047526313160908195	1.832126287271384e-49	-2.8162327984820384e-37	1.0385994788510205e-11	1.091521250268133e-14	0.0004947373469965321	-3.2978183444797506e-22	4.0402666479864046e-20	1.7506598236831034e-15	3.4637651867152773e-14	2.537408373221078e-15
41300000	0.0047526313160908195	1.832126287271384e-49	-2.8231453311385346e-37	1.0385994788510205e-11	1.091521250268133e-14	0.0004947373469965321	-3.2978180041894757e-22	4.0402666479864046e-20	1.7506598236831034e-15	3.4637651867152773e-14	2.537408373221078e-15
41400000	0.0047526313160908195	1.832126287271384e-49	-2.8300578637945543e-37	1.0385994788510205e-11	1.091521250268133e-14	0.0004947373469965321	-3.2978176638992004e-22	4.0402666479864046e-20	1.7506598236831034e-15	3.4637651867152773e-14	2.537408373221078e-15
41500000	0.0047526313160908195	1.832126287271384e-49	-2.8369703964501083e-37	1.0385994788510205e-11	1.091521250268133e-14	0.0004947373469965321	-3.297817323608925e-22	4.0402666479864046e-20	1.7506598236831034e-15	3.4637651867152773e-14	2.537408373221078e-15
41600000	0.0047526313160908195	1.832126287271384e-49	-2.843882929105207e-37	1.0385994788510205e-11	1.091521250268133e-14	0.0004947373469965321	-3.29781698331865e-22	4.0402666479864046e-20	1.7506598236831034e-15	3.4637651867152773e-14	2.537408373221078e-15
41700000	0.0047526313160908195	1.832126287271384e-49	-2.8507954617598624e-37	1.0385994788510205e-11	1.091521250268133e-14	0.0004947373469965321	-3.297816643028375e-22	4.0402666479864046e-20	1.7506598236831034e-15	3.4637651867152773e-14	2.537408373221078e-15
41800000	0.0047526313160908195	1.832126287271384e-49	-2.8577079944140847e-37	1.0385994788510205e-11	1.091521250268133e-14	0.0004947373469965321	-3.2978163027380997e-22	4.0402666479864046e-20	1.7506598236831034e-15	3.4637651867152773e-14	2.537408373221078e-15
41900000	0.0047526313160908195	1.832126287271384e-49	-2.8646205270678847e-37	1.0385994788510205e-11	1.091521250268133e-14	0.0004947373469965321	-3.2978159624478244e-22	4.0402666479864046e-20	1.7506598236831034e-15	3.4637651867152773e-14	2.537408373221078e-15
42000000	0.0047526313160908195	1.832126287271384e-49	-2.871533059721274e-37	1.0385994788510205e-11	1.091521250268133e-14	0.0004947373469965321	-3.2978156221575496e-22	4.0402666479864046e-20	1.7506598236831034e-15	3.4637651867152773e-14	2.537408373221078e-15
42100000	0.0047526313160908195	1.832126287271384e-49	-2.8784455923742624e-37	1.0385994788510205e-11	1.091521250268133e-14	0.0004947373469965321	-3.2978152818672743e-22	4.0402666479864046e-20	1.7506598236831034e-15	3.4637651867152773e-14	2.537408373221078e-15
42200000	0.0047526313160908195	1.832126287271384e-49	-2.885358125026862e-37	1.0385994788510205e-11	1.091521250268133e-14	0.0004947373469965321	-3.297814941576999e-22	4.0402666479864046e-20	1.7506598236831034e-15	3.4637651867152773e-14	2.537408373221078e-15
42300000	0.0047526313160908195	1.832126287271384e-49	-2.8922706576790836e-37	1.0385994788510205e-11	1.091521250268133e-14	0.0004947373469965321	-3.297814601286724e-22	4.0402666479864046e-20	1.7506598236831034e-15	3.4637651867152773e-14	2.537408373221078e-15
42400000	0.0047526313160908195	1.832126287271384e-49	-2.899183190330938e-37	1.0385994788510205e-11	1.091521250268133e-14	0.0004947373469965321	-3.297814260996449e-22	4.0402666479864046e-20	1.7506598236831034e-15	3.4637651867152773e-14	2.537408373221078e-15
42500000	0.0047526313160908195	1.832126287271384e-49	-2.9060957229824357e-37	1.0385994788510205e-11	1.091521250268133e-14	0.0004947373469965321	-3.2978139207061735e-22	4.0402666479864046e-20	1.7506598236831034e-15	3.4637651867152773e-14	2.537408373221078e-15
42600000	0.0047526313160908195	1.832126287271384e-49	-2.9130082556335876e-37	1.0385994788510205e-11	1.091521250268133e-14	0.0004947373469965321	-3.297813580415898e-22	4.0402666479864046e-20	1.7506598236831034e-15	3.4637651867152773e-14	2.537408373221078e-15
42700000	0.0047526313160908195	1.832126287271384e-49	-2.9199207882844054e-37	1.0385994788510205e-11	1.091521250268133e-14	0.0004947373469965321	-3.2978132401256234e-22	4.0402666479864046e-20	1.7506598236831034e-15	3.4637651867152773e-14	2.537408373221078e-15
42800000	0.0047526313160908195	1.832126287271384e-49	-2.9268333209348996e-37	1.0385994788510205e-11	1.091521250268133e-14	0.0004947373469965321	-3.297812899835348e-22	4.0402666479864046e-20	1.7506598236831034e-15	3.4637651867152773e-14	2.537408373221078e-15
42900000	0.0047526313160908195	1.832126287271384e-49	-2.933745853585081e-37	1.0385994788510205e-11	1.091521250268133e-14	0.0004947373469965321	-3.297812559545073e-22	4.0402666479864046e-20	1.7506598236831034e-15	3.4637651867152773e-14	2.537408373221078e-15
43000000	0.0047526313160908195	1.832126287271384e-49	-2.9406583862349608e-37	1.0385994788510205e-11	1.091521250268133e-14	0.0004947373469965321	-3.297812219254798e-22	4.0402666479864046e-20	1.7506598236831034e-15	3.4637651867152773e-14	2.537408373221078e-15
43100000	0.0047526313160908195	1.832126287271384e-49	-2.9475709188845495e-37	1.0385994788510205e-11	1.091521250268133e-14	0.0004947373469965321	-3.2978118789645226e-22	4.0402666479864046e-20	1.7506598236831034e-15	3.4637651867152773e-14	2.537408373221078e-15
43200000	0.0047526313160908195	1.832126287271384e-49	-2.9544834515338585e-37	1.0385994788510205e-11	1.091521250268133e-14	0.0004947373469965321	-3.2978115386742473e-22	4.0402666479864046e-20	1.7506598236831034e-15	3.4637651867152773e-14	2.537408373221078e-15
43300000	0.0047526313160908195	1.832126287271384e-49	-2.961395984182899e-37	1.0385994788510205e-11	1.091521250268133e-14	0.0004947373469965321	-3.2978111983839725e-22	4.0402666479864046e-20	1.7506598236831034e-15	3.4637651867152773e-14	2.537408373221078e-15
43400000	0.0047526313160908195	1.832126287271384e-49	-2.9683085168316812e-37	1.0385994788510205e-11	1.091521250268133e-14	0.0004947373469965321	-3.297810858093697e-22	4.0402666479864046e-20	1.7506598236831034e-15	3.4637651867152773e-14	2.537408373221078e-15
43500000	0.0047526313160908195	1.832126287271384e-49	-2.9752210494802163e-37	1.0385994788510205e-11	1.091521250268133e-14	0.0004947373469965321	-3.297810517803422e-22	4.0402666479864046e-20	1.7506598236831034e-15	3.4637651867152773e-14	2.537408373221078e-15
43600000	0.0047526313160908195	1.832126287271384e-49	-2.9821335821285155e-37	1.0385994788510205e-11	1.091521250268133e-14	0.0004947373469965321	-3.2978101775131466e-22	4.0402666479864046e-20	1.7506598236831034e-15	3.4637651867152773e-14	2.537408373221078e-15
43700000	0.0047526313160908195	1.832126287271384e-49	-2.9890461147765895e-37	1.0385994788510205e-11	1.091521250268133e-14	0.0004947373469965321	-3.297809837222872e-22	4.0402666479864046e-20	1.7506598236831034e-15	3.4637651867152773e-14	2.537408373221078e-15
43800000	0.0047526313160908195	1.832126287271384e-49	-2.9959586474244493e-37	1.0385994788510205e-11	1.091521250268133e-14	0.0004947373469965321	-3.2978094969325965e-22	4.0402666479864046e-20	1.7506598236831034e-15	3.4637651867152773e-14	2.537408373221078e-15
43900000	0.0047526313160908195	1.832126287271384e-49	-3.0028711800721058e-37	1.0385994788510205e-11	1.091521250268133e-14	0.0004947373469965321	-3.297809156642321e-22	4.0402666479864046e-20	1.7506598236831034e-15	3.4637651867152773e-14	2.537408373221078e-15
44000000	0.0047526313160908195	1.832126287271384e-49	-3.0097837127195697e-37	1.0385994788510205e-11	1.091521250268133e-14	0.0004947373469965321	-3.2978088163520463e-22	4.0402666479864046e-20	1.7506598236831034e-15	3.4637651867152773e-14	2.537408373221078e-15
44100000	0.0047526313160908195	1.832126287271384e-49	-3.0166962453668528e-37	1.0385994788510205e-11	1.091521250268133e-14	0.0004947373469965321	-3.297808476061771e-22	4.0402666479864046e-20	1.7506598236831034e-15	3.4637651867152773e-14	2.537408373221078e-15
44200000	0.0047526313160908195	1.832126287271384e-49	-3.023608778013965e-37	1.0385994788510205e-11	1.091521250268133e-14	0.0004947373469965321	-3.2978081357714957e-22	4.0402666479864046e-20	1.7506598236831034e-15	3.4637651867152773e-14	2.537408373221078e-15
44300000	0.0047526313160908195	1.832126287271384e-49	-3.0305213106609178e-37	1.0385994788510205e-11	1.091521250268133e-14	0.0004947373469965321	-3.297807795481221e-22	4.0402666479864046e-20	1.7506598236831034e-15	3.4637651867152773e-14	2.537408373221078e-15
44400000	0.0047526313160908195	1.8321262872713838e-49	-3.037433843307722e-37	1.0385994788510205e-11	1.091521250268133e-14	0.0004947373469965321	-3.2978074551909456e-22	4.0402666479864046e-20	1.7506598236831034e-15	3.4637651867152773e-14	2.537408373221078e-15
44500000	0.0047526313160908195	1.8321262872713838e-49	-3.044346375954388e-37	1.0385994788510205e-11	1.091521250268133e-14	0.0004947373469965321	-3.2978071149006703e-22	4.0402666479864046e-20	1.7506598236831034e-15	3.4637651867152773e-14	2.537408373221078e-15
44600000	0.0047526313160908195	1.8321262872713838e-49	-3.0512589086009283e-37	1.0385994788510205e-11	1.091521250268133e-14	0.0004947373469965321	-3.297806774610395e-22	4.0402666479864046e-20	1.7506598236831034e-15	3.4637651867152773e-14	2.537408373221078e-15
44700000	0.0047526313160908195	1.8321262872713838e-49	-3.0581714412473523e-37	1.0385994788510205e-11	1.091521250268133e-14	0.0004947373469965321	-3.29780643432012e-22	4.0402666479864046e-20	1.7506598236831034e-15	3.4637651867152773e-14	2.537408373221078e-15
44800000	0.0047526313160908195	1.8321262872713838e-49	-3.065083973893671e-37	1.0385994788510205e-11	1.091521250268133e-14	0.0004947373469965321	-3.297806094029845e-22	4.0402666479864046e-20	1.7506598236831034e-15	3.4637651867152773e-14	2.537408373221078e-15
44900000	0.0047526313160908195	1.8321262872713838e-49	-3.0719965065398963e-37	1.0385994788510205e-11	1.091521250268133e-14	0.0004947373469965321	-3.2978057537395696e-22	4.0402666479864046e-20	1.7506598236831034e-15	3.4637651867152773e-14	2.537408373221078e-15
45000000	0.0047526313160908195	1.8321262872713838e-49	-3.078909039186039e-37	1.0385994788510205e-11	1.091521250268133e-14	0.0004947373469965321	-3.2978054134492947e-22	4.0402666479864046e-20	1.7506598236831034e-15	3.4637651867152773e-14	2.537408373221078e-15
45100000	0.0047526313160908195	1.8321262872713838e-49	-3.0858215718321092e-37	1.0385994788510205e-11	1.091521250268133e-14	0.0004947373469965321	-3.2978050731590194e-22	4.0402666479864046e-20	1.7506598236831032e-15	3.4637651867152773e-14	2.537408373221078e-15
45200000	0.0047526313160908195	1.8321262872713838e-49	-3.092734104478118e-37	1.0385994788510205e-11	1.091521250268133e-14	0.0004947373469965321	-3.297804732868744e-22	4.0402666479864046e-20	1.7506598236831032e-15	3.4637651867152773e-14	2.537408373221078e-15
45300000	0.0047526313160908195	1.8321262872713838e-49	-3.0996466371240774e-37	1.0385994788510205e-11	1.091521250268133e-14	0.0004947373469965321	-3.2978043925784693e-22	4.0402666479864046e-20	1.7506598236831032e-15	3.4637651867152773e-14	2.537408373221078e-15
45400000	0.0047526313160908195	1.8321262872713838e-49	-3.106559169769997e-37	1.0385994788510205e-11	1.091521250268133e-14	0.0004947373469965321	-3.297804052288194e-22	4.0402666479864046e-20	1.7506598236831032e-15	3.4637651867152773e-14	2.537408373221078e-15
45500000	0.0047526313160908195	1.8321262872713838e-49	-3.1134717024158885e-37	1.0385994788510205e-11	1.091521250268133e-14	0.0004947373469965321	-3.2978037119979187e-22	4.0402666479864046e-20	1.7506598236831032e-15	3.4637651867152773e-14	2.537408373221078e-15
45600000	0.0047526313160908195	1.8321262872713838e-49	-3.120384235061763e-37	1.0385994788510205e-11	1.091521250268133e-14	0.0004947373469965321	-3.297803371707644e-22	4.0402666479864046e-20	1.7506598236831032e-15	3.4637651867152773e-14	2.537408373221078e-15
45700000	0.0047526313160908195	1.8321262872713838e-49	-3.1272967677076307e-37	1.0385994788510205e-11	1.091521250268133e-14	0.0004947373469965321	-3.2978030314173685e-22	4.0402666479864046e-20	1.7506598236831032e-15	3.4637651867152773e-14	2.537408373221078e-15
45800000	0.0047526313160908195	1.8321262872713838e-49	-3.134209300353503e-37	1.0385994788510205e-11	1.091521250268133e-14	0.0004947373469965321	-3.2978026911270932e-22	4.0402666479864046e-20	1.7506598236831032e-15	3.4637651867152773e-14	2.537408373221078e-15
45900000	0.0047526313160908195	1.8321262872713838e-49	-3.1411218329993905e-37	1.0385994788510205e-11	1.091521250268133e-14	0.0004947373469965321	-3.297802350836818e-22	4.0402666479864046e-20	1.7506598236831032e-15	3.4637651867152773e-14	2.537408373221078e-15
46000000	0.0047526313160908195	1.8321262872713838e-49	-3.148034365645305e-37	1.0385994788510205e-11	1.091521250268133e-14	0.0004947373469965321	-3.297802010546543e-22	4.0402666479864046e-20	1.7506598236831032e-15	3.4637651867152773e-14	2.537408373221078e-15
46100000	0.0047526313160908195	1.8321262872713838e-49	-3.1549468982912563e-37	1.0385994788510205e-11	1.091521250268133e-14	0.0004947373469965321	-3.297801670256268e-22	4.0402666479864046e-20	1.7506598236831032e-15	3.4637651867152773e-14	2.537408373221078e-15
46200000	0.0047526313160908195	1.8321262872713838e-49	-3.161859430937256e-37	1.0385994788510205e-11	1.091521250268133e-14	0.0004947373469965321	-3.2978013299659925e-22	4.0402666479864046e-20	1.7506598236831032e-15	3.4637651867152773e-14	2.537408373221078e-15
46300000	0.0047526313160908195	1.8321262872713838e-49	-3.1687719635833155e-37	1.0385994788510205e-11	1.091521250268133e-14	0.0004947373469965321	-3.2978009896757177e-22	4.0402666479864046e-20	1.7506598236831032e-15	3.4637651867152773e-14	2.537408373221078e-15
46400000	0.0047526313160908195	1.8321262872713838e-49	-3.1756844962294447e-37	1.0385994788510205e-11	1.091521250268133e-14	0.0004947373469965321	-3.2978006493854424e-22	4.0402666479864046e-20	1.7506598236831032e-15	3.4637651867152773e-14	2.537408373221078e-15
46500000	0.0047526313160908195	1.8321262872713838e-49	-3.182597028875655e-37	1.0385994788510205e-11	1.091521250268133e-14	0.0004947373469965321	-3.297800309095167e-22	4.0402666479864046e-20	1.7506598236831032e-15	3.4637651867152773e-14	2.537408373221078e-15
46600000	0.0047526313160908195	1.8321262872713838e-49	-3.189509561521957e-37	1.0385994788510205e-11	1.091521250268133e-14	0.0004947373469965321	-3.2977999688048922e-22	4.0402666479864046e-20	1.7506598236831032e-15	3.4637651867152773e-14	2.537408373221078e-15
46700000	0.0047526313160908195	1.8321262872713838e-49	-3.1964220941683623e-37	1.0385994788510205e-11	1.091521250268133e-14	0.0004947373469965321	-3.297799628514617e-22	4.0402666479864046e-20	1.7506598236831032e-15	3.4637651867152773e-14	2.537408373221078e-15
46800000	0.0047526313160908195	1.8321262872713838e-49	-3.2033346268148815e-37	1.0385994788510205e-11	1.091521250268133e-14	0.0004947373469965321	-3.2977992882243416e-22	4.0402666479864046e-20	1.7506598236831032e-15	3.4637651867152773e-14	2.537408373221078e-15
46900000	0.0047526313160908195	1.8321262872713838e-49	-3.2102471594615256e-37	1.0385994788510205e-11	1.091521250268133e-14	0.0004947373469965321	-3.2977989479340663e-22	4.0402666479864046e-20	1.7506598236831032e-15	3.4637651867152773e-14	2.537408373221078e-15
47000000	0.0047526313160908195	1.8321262872713838e-49	-3.2171596921083055e-37	1.0385994788510205e-11	1.091521250268133e-14	0.0004947373469965321	-3.2977986076437915e-22	4.0402666479864046e-20	1.7506598236831032e-15	3.4637651867152773e-14	2.537408373221078e-15
47100000	0.0047526313160908195	1.8321262872713838e-49	-3.224072224755232e-37	1.0385994788510205e-11	1.091521250268133e-14	0.0004947373469965321	-3.297798267353516e-22	4.0402666479864046e-20	1.7506598236831032e-15	3.4637651867152773e-14	2.537408373221078e-15
47200000	0.0047526313160908195	1.8321262872713834e-49	-3.2309847574023162e-37	1.0385994788510205e-11	1.091521250268133e-14	0.0004947373469965321	-3.297797927063241e-22	4.0402666479864046e-20	1.7506598236831032e-15	3.4637651867152773e-14	2.537408373221078e-15
47300000	0.0047526313160908195	1.8321262872713834e-49	-3.2378972900495692e-37	1.0385994788510205e-11	1.091521250268133e-14	0.0004947373469965321	-3.297797586772966e-22	4.0402666479864046e-20	1.7506598236831032e-15	3.4637651867152773e-14	2.537408373221078e-15
47400000	0.0047526313160908195	1.8321262872713834e-49	-3.2448098226970014e-37	1.0385994788510205e-11	1.091521250268133e-14	0.0004947373469965321	-3.2977972464826908e-22	4.0402666479864046e-20	1.7506598236831032e-15	3.4637651867152773e-14	2.537408373221078e-15
47500000	0.0047526313160908195	1.8321262872713834e-49	-3.251722355344624e-37	1.0385994788510205e-11	1.091521250268133e-14	0.0004947373469965321	-3.2977969061924155e-22	4.0402666479864046e-20	1.7506598236831032e-15	3.4637651867152773e-14	2.537408373221078e-15
47600000	0.0047526313160908195	1.8321262872713834e-49	-3.2586348879924483e-37	1.0385994788510205e-11	1.091521250268133e-14	0.0004947373469965321	-3.2977965659021406e-22	4.0402666479864046e-20	1.7506598236831032e-15	3.4637651867152773e-14	2.537408373221078e-15
47700000	0.0047526313160908195	1.8321262872713834e-49	-3.2655474206404848e-37	1.0385994788510205e-11	1.091521250268133e-14	0.0004947373469965321	-3.2977962256118653e-22	4.0402666479864046e-20	1.7506598236831032e-15	3.4637651867152773e-14	2.537408373221078e-15
47800000	0.0047526313160908195	1.8321262872713834e-49	-3.2724599532887447e-37	1.0385994788510205e-11	1.091521250268133e-14	0.0004947373469965321	-3.29779588532159e-22	4.0402666479864046e-20	1.7506598236831032e-15	3.4637651867152773e-14	2.537408373221078e-15
47900000	0.0047526313160908195	1.8321262872713834e-49	-3.279372485937239e-37	1.0385994788510205e-11	1.091521250268133e-14	0.0004947373469965321	-3.2977955450313147e-22	4.0402666479864046e-20	1.7506598236831032e-15	3.4637651867152773e-14	2.537408373221078e-15
48000000	0.0047526313160908195	1.8321262872713834e-49	-3.286285018585978e-37	1.0385994788510205e-11	1.091521250268133e-14	0.0004947373469965321	-3.29779520474104e-22	4.0402666479864046e-20	1.7506598236831032e-15	3.4637651867152773e-14	2.537408373221078e-15
48100000	0.0047526313160908195	1.8321262872713834e-49	-3.2931975512349735e-37	1.0385994788510205e-11	1.091521250268133e-14	0.0004947373469965321	-3.2977948644507646e-22	4.0402666479864046e-20	1.7506598236831032e-15	3.4637651867152773e-14	2.537408373221078e-15
48200000	0.0047526313160908195	1.8321262872713834e-49	-3.3001100838842357e-37	1.0385994788510205e-11	1.091521250268133e-14	0.0004947373469965321	-3.2977945241604893e-22	4.0402666479864046e-20	1.7506598236831032e-15	3.4637651867152773e-14	2.537408373221078e-15
48300000	0.0047526313160908195	1.8321262872713834e-49	-3.307022616533776e-37	1.0385994788510205e-11	1.091521250268133e-14	0.0004947373469965321	-3.2977941838702145e-22	4.0402666479864046e-20	1.7506598236831032e-15	3.4637651867152773e-14	2.537408373221078e-15
48400000	0.0047526313160908195	1.8321262872713834e-49	-3.3139351491836053e-37	1.0385994788510205e-11	1.091521250268133e-14	0.0004947373469965321	-3.297793843579939e-22	4.0402666479864046e-20	1.7506598236831032e-15	3.4637651867152773e-14	2.537408373221078e-15
48500000	0.0047526313160908195	1.8321262872713834e-49	-3.320847681833734e-37	1.0385994788510205e-11	1.091521250268133e-14	0.0004947373469965321	-3.297793503289664e-22	4.0402666479864046e-20	1.7506598236831032e-15	3.4637651867152773e-14	2.537408373221078e-15
48600000	0.0047526313160908195	1.8321262872713834e-49	-3.327760214484174e-37	1.0385994788510205e-11	1.091521250268133e-14	0.0004947373469965321	-3.2977931629993885e-22	4.0402666479864046e-20	1.7506598236831032e-15	3.4637651867152773e-14	2.537408373221078e-15
48700000	0.0047526313160908195	1.8321262872713834e-49	-3.3346727471349353e-37	1.0385994788510205e-11	1.091521250268133e-14	0.0004947373469965321	-3.2977928227091137e-22	4.0402666479864046e-20	1.7506598236831032e-15	3.4637651867152773e-14	2.537408373221078e-15
48800000	0.0047526313160908195	1.8321262872713834e-49	-3.3415852797860296e-37	1.0385994788510205e-11	1.091521250268133e-14	0.0004947373469965321	-3.2977924824188384e-22	4.0402666479864046e-20	1.7506598236831032e-15	3.4637651867152773e-14	2.537408373221078e-15
48900000	0.0047526313160908195	1.8321262872713834e-49	-3.3484978124374676e-37	1.0385994788510205e-11	1.091521250268133e-14	0.0004947373469965321	-3.297792142128563e-22	4.0402666479864046e-20	1.7506598236831032e-15	3.4637651867152773e-14	2.537408373221078e-15
49000000	0.0047526313160908195	1.8321262872713834e-49	-3.3554103450892564e-37	1.0385994788510205e-11	1.091521250268133e-14	0.0004947373469965321	-3.2977918018382883e-22	4.0402666479864046e-20	1.7506598236831032e-15	3.4637651867152773e-14	2.537408373221078e-15
49100000	0.0047526313160908195	1.8321262872713834e-49	-3.3623228777407783e-37	1.0385994788510205e-11	1.091521250268133e-14	0.0004947373469965321	-3.297791461548013e-22	4.0402666479864046e-20	1.7506598236831032e-15	3.4637651867152773e-14	2.537408373221078e-15
49200000	0.0047526313160908195	1.8321262872713834e-49	-3.369235410391583e-37	1.0385994788510205e-11	1.091521250268133e-14	0.0004947373469965321	-3.2977911212577377e-22	4.0402666479864046e-20	1.7506598236831032e-15	3.4637651867152773e-14	2.537408373221078e-15
49300000	0.0047526313160908195	1.8321262872713834e-49	-3.376147943041682e-37	1.0385994788510205e-11	1.091521250268133e-14	0.0004947373469965321	-3.297790780967463e-22	4.0402666479864046e-20	1.7506598236831032e-15	3.4637651867152773e-14	2.537408373221078e-15
49400000	0.0047526313160908195	1.8321262872713834e-49	-3.3830604756910847e-37	1.0385994788510205e-11	1.091521250268133e-14	0.0004947373469965321	-3.2977904406771875e-22	4.0402666479864046e-20	1.7506598236831032e-15	3.4637651867152773e-14	2.537408373221078e-15
49500000	0.0047526313160908195	1.8321262872713834e-49	-3.389973008339803e-37	1.0385994788510205e-11	1.091521250268133e-14	0.0004947373469965321	-3.2977901003869122e-22	4.0402666479864046e-20	1.7506598236831032e-15	3.4637651867152773e-14	2.537408373221078e-15
49600000	0.0047526313160908195	1.8321262872713834e-49	-3.396885540987848e-37	1.0385994788510205e-11	1.091521250268133e-14	0.0004947373469965321	-3.297789760096637e-22	4.0402666479864046e-20	1.7506598236831032e-15	3.4637651867152773e-14	2.537408373221078e-15
49700000	0.0047526313160908195	1.8321262872713834e-49	-3.4037980736352305e-37	1.0385994788510205e-11	1.091521250268133e-14	0.0004947373469965321	-3.297789419806362e-22	4.0402666479864046e-20	1.7506598236831032e-15	3.4637651867152773e-14	2.537408373221078e-15
49800000	0.0047526313160908195	1.8321262872713834e-49	-3.410710606281961e-37	1.0385994788510205e-11	1.091521250268133e-14	0.0004947373469965321	-3.297789079516087e-22	4.0402666479864046e-20	1.7506598236831032e-15	3.4637651867152773e-14	2.537408373221078e-15
49900000	0.0047526313160908195	1.8321262872713834e-49	-3.4176231389280506e-37	1.0385994788510205e-11	1.091521250268133e-14	0.0004947373469965321	-3.2977887392258115e-22	4.0402666479864046e-20	1.7506598236831032e-15	3.4637651867152773e-14	2.537408373221078e-15
50000000	0.0047526313160908195	1.8321262872713834e-49	-3.4245356715735103e-37	1.0385994788510205e-11	1.091521250268133e-14	0.0004947373469965321	-3.2977883989355367e-22	4.0402666479864046e-20	1.7506598236831032e-15	3.4637651867152773e-14	2.537408373221078e-15
50100000	0.0047526313160908195	1.8321262872713834e-49	-3.4314482042183516e-37	1.0385994788510205e-11	1.091521250268133e-14	0.0004947373469965321	-3.2977880586452614e-22	4.0402666479864046e-20	1.7506598236831032e-15	3.4637651867152773e-14	2.537408373221078e-15
50200000	0.0047526313160908195	1.8321262872713834e-49	-3.438360736862585e-37	1.0385994788510205e-11	1.091521250268133e-14	0.0004947373469965321	-3.297787718354986e-22	4.0402666479864046e-20	1.7506598236831032e-15	3.4637651867152773e-14	2.537408373221078e-15
50300000	0.0047526313160908195	1.8321262872713834e-49	-3.445273269506221e-37	1.0385994788510205e-11	1.091521250268133e-14	0.0004947373469965321	-3.297787378064711e-22	4.0402666479864046e-20	1.7506598236831032e-15	3.4637651867152773e-14	2.537408373221078e-15
50400000	0.0047526313160908195	1.8321262872713834e-49	-3.4521858021492705e-37	1.0385994788510205e-11	1.091521250268133e-14	0.0004947373469965321	-3.297787037774436e-22	4.0402666479864046e-20	1.7506598236831032e-15	3.4637651867152773e-14	2.537408373221078e-15
50500000	0.0047526313160908195	1.8321262872713834e-49	-3.4590983347917455e-37	1.0385994788510205e-11	1.091521250268133e-14	0.0004947373469965321	-3.2977866974841606e-22	4.0402666479864046e-20	1.7506598236831032e-15	3.4637651867152773e-14	2.537408373221078e-15
50600000	0.0047526313160908195	1.8321262872713834e-49	-3.466010867433656e-37	1.0385994788510205e-11	1.091521250268133e-14	0.0004947373469965321	-3.2977863571938853e-22	4.0402666479864046e-20	1.7506598236831032e-15	3.4637651867152773e-14	2.537408373221078e-15
50700000	0.0047526313160908195	1.8321262872713834e-49	-3.4729234000750134e-37	1.0385994788510205e-11	1.091521250268133e-14	0.0004947373469965321	-3.2977860169036105e-22	4.0402666479864046e-20	1.7506598236831032e-15	3.4637651867152773e-14	2.537408373221078e-15
50800000	0.0047526313160908195	1.8321262872713834e-49	-3.4798359327158284e-37	1.0385994788510205e-11	1.091521250268133e-14	0.0004947373469965321	-3.297785676613335e-22	4.0402666479864046e-20	1.7506598236831032e-15	3.4637651867152773e-14	2.537408373221078e-15
50900000	0.0047526313160908195	1.8321262872713834e-49	-3.4867484653561117e-37	1.0385994788510205e-11	1.091521250268133e-14	0.0004947373469965321	-3.29778533632306e-22	4.0402666479864046e-20	1.7506598236831032e-15	3.4637651867152773e-14	2.537408373221078e-15
51000000	0.0047526313160908195	1.8321262872713834e-49	-3.493660997995875e-37	1.0385994788510205e-11	1.091521250268133e-14	0.0004947373469965321	-3.297784996032785e-22	4.0402666479864046e-20	1.7506598236831032e-15	3.4637651867152773e-14	2.537408373221078e-15
51100000	0.0047526313160908195	1.8321262872713834e-49	-3.5005735306351287e-37	1.0385994788510205e-11	1.091521250268133e-14	0.0004947373469965321	-3.2977846557425098e-22	4.0402666479864046e-20	1.7506598236831032e-15	3.4637651867152773e-14	2.537408373221078e-15
51200000	0.0047526313160908195	1.8321262872713834e-49	-3.5074860632738835e-37	1.0385994788510205e-11	1.091521250268133e-14	0.0004947373469965321	-3.2977843154522345e-22	4.0402666479864046e-20	1.7506598236831032e-15	3.4637651867152773e-14	2.537408373221078e-15
51300000	0.0047526313160908195	1.8321262872713834e-49	-3.514398595912151e-37	1.0385994788510205e-11	1.091521250268133e-14	0.0004947373469965321	-3.2977839751619596e-22	4.0402666479864046e-20	1.7506598236831032e-15	3.4637651867152773e-14	2.537408373221078e-15
51400000	0.0047526313160908195	1.8321262872713834e-49	-3.5213111285499417e-37	1.0385994788510205e-11	1.091521250268133e-14	0.0004947373469965321	-3.2977836348716843e-22	4.0402666479864046e-20	1.7506598236831032e-15	3.4637651867152773e-14	2.537408373221078e-15
51500000	0.0047526313160908195	1.8321262872713834e-49	-3.5282236611872666e-37	1.0385994788510205e-11	1.091521250268133e-14	0.0004947373469965321	-3.297783294581409e-22	4.0402666479864046e-20	1.7506598236831032e-15	3.4637651867152773e-14	2.537408373221078e-15
51600000	0.0047526313160908195	1.8321262872713834e-49	-3.5351361938241363e-37	1.0385994788510205e-11	1.091521250268133e-14	0.0004947373469965321	-3.2977829542911337e-22	4.0402666479864046e-20	1.7506598236831032e-15	3.4637651867152773e-14	2.537408373221078e-15
51700000	0.0047526313160908195	1.8321262872713834e-49	-3.5420487264605626e-37	1.0385994788510205e-11	1.091521250268133e-14	0.0004947373469965321	-3.297782614000859e-22	4.0402666479864046e-20	1.7506598236831032e-15	3.4637651867152773e-14	2.537408373221078e-15
51800000	0.0047526313160908195	1.8321262872713834e-49	-3.5489612590965557e-37	1.0385994788510205e-11	1.091521250268133e-14	0.0004947373469965321	-3.2977822737105836e-22	4.0402666479864046e-20	1.7506598236831032e-15	3.4637651867152773e-14	2.537408373221078e-15
51900000	0.0047526313160908195	1.8321262872713834e-49	-3.555873791732127e-37	1.0385994788510205e-11	1.091521250268133e-14	0.0004947373469965321	-3.2977819334203083e-22	4.0402666479864046e-20	1.7506598236831032e-15	3.4637651867152773e-14	2.537408373221078e-15
52000000	0.0047526313160908195	1.8321262872713834e-49	-3.562786324367287e-37	1.0385994788510205e-11	1.091521250268133e-14	0.0004947373469965321	-3.2977815931300334e-22	4.0402666479864046e-20	1.7506598236831032e-15	3.4637651867152773e-14	2.537408373221078e-15
52100000	0.0047526313160908195	1.8321262872713834e-49	-3.569698857002047e-37	1.0385994788510205e-11	1.091521250268133e-14	0.0004947373469965321	-3.297781252839758e-22	4.0402666479864046e-20	1.7506598236831032e-15	3.4637651867152773e-14	2.537408373221078e-15
52200000	0.0047526313160908195	1.8321262872713834e-49	-3.5766113896364177e-37	1.0385994788510205e-11	1.091521250268133e-14	0.0004947373469965321	-3.297780912549483e-22	4.0402666479864046e-20	1.7506598236831032e-15	3.4637651867152773e-14	2.537408373221078e-15
52300000	0.0047526313160908195	1.8321262872713834e-49	-3.58352392227041e-37	1.0385994788510205e-11	1.091521250268133e-14	0.0004947373469965321	-3.297780572259208e-22	4.0402666479864046e-20	1.7506598236831032e-15	3.4637651867152773e-14	2.537408373221078e-15
52400000	0.0047526313160908195	1.8321262872713834e-49	-3.590436454904035e-37	1.0385994788510205e-11	1.091521250268133e-14	0.0004947373469965321	-3.2977802319689327e-22	4.0402666479864046e-20	1.7506598236831032e-15	3.4637651867152773e-14	2.537408373221078e-15
52500000	0.0047526313160908195	1.8321262872713834e-49	-3.597348987537304e-37	1.0385994788510205e-11	1.091521250268133e-14	0.0004947373469965321	-3.2977798916786574e-22	4.0402666479864046e-20	1.7506598236831032e-15	3.4637651867152773e-14	2.537408373221078e-15
52600000	0.0047526313160908195	1.8321262872713834e-49	-3.6042615201702267e-37	1.0385994788510205e-11	1.091521250268133e-14	0.0004947373469965321	-3.297779551388382e-22	4.0402666479864046e-20	1.7506598236831032e-15	3.4637651867152773e-14	2.537408373221078e-15
52700000	0.0047526313160908195	1.8321262872713834e-49	-3.6111740528028155e-37	1.0385994788510205e-11	1.091521250268133e-14	0.0004947373469965321	-3.2977792110981073e-22	4.0402666479864046e-20	1.7506598236831032e-15	3.4637651867152773e-14	2.537408373221078e-15
52800000	0.0047526313160908195	1.8321262872713834e-49	-3.6180865854350805e-37	1.0385994788510205e-11	1.091521250268133e-14	0.0004947373469965321	-3.297778870807832e-22	4.0402666479864046e-20	1.7506598236831032e-15	3.4637651867152773e-14	2.537408373221078e-15
52900000	0.0047526313160908195	1.8321262872713834e-49	-3.624999118067033e-37	1.0385994788510205e-11	1.091521250268133e-14	0.0004947373469965321	-3.2977785305175567e-22	4.0402666479864046e-20	1.7506598236831032e-15	3.4637651867152773e-14	2.537408373221078e-15
53000000	0.0047526313160908195	1.8321262872713834e-49	-3.631911650698684e-37	1.0385994788510205e-11	1.091521250268133e-14	0.0004947373469965321	-3.297778190227282e-22	4.0402666479864046e-20	1.7506598236831032e-15	3.4637651867152773e-14	2.537408373221078e-15
53100000	0.0047526313160908195	1.8321262872713834e-49	-3.6388241833300436e-37	1.0385994788510205e-11	1.091521250268133e-14	0.0004947373469965321	-3.2977778499370065e-22	4.0402666479864046e-20	1.7506598236831032e-15	3.4637651867152773e-14	2.537408373221078e-15
53200000	0.0047526313160908195	1.8321262872713834e-49	-3.645736715961124e-37	1.0385994788510205e-11	1.091521250268133e-14	0.0004947373469965321	-3.297777509646731e-22	4.0402666479864046e-20	1.7506598236831032e-15	3.4637651867152773e-14	2.537408373221078e-15
53300000	0.0047526313160908195	1.8321262872713834e-49	-3.6526492485919352e-37	1.0385994788510205e-11	1.091521250268133e-14	0.0004947373469965321	-3.2977771693564564e-22	4.0402666479864046e-20	1.7506598236831032e-15	3.4637651867152773e-14	2.537408373221078e-15
53400000	0.0047526313160908195	1.8321262872713834e-49	-3.6595617812224885e-37	1.0385994788510205e-11	1.091521250268133e-14	0.0004947373469965321	-3.297776829066181e-22	4.0402666479864046e-20	1.7506598236831032e-15	3.4637651867152773e-14	2.537408373221078e-15
53500000	0.0047526313160908195	1.8321262872713834e-49	-3.6664743138527945e-37	1.0385994788510205e-11	1.091521250268133e-14	0.0004947373469965321	-3.297776488775906e-22	4.0402666479864046e-20	1.7506598236831032e-15	3.4637651867152773e-14	2.537408373221078e-15
53600000	0.0047526313160908195	1.8321262872713834e-49	-3.6733868464828646e-37	1.0385994788510205e-11	1.091521250268133e-14	0.0004947373469965321	-3.2977761484856305e-22	4.0402666479864046e-20	1.7506598236831032e-15	3.4637651867152773e-14	2.537408373221078e-15
53700000	0.0047526313160908195	1.8321262872713834e-49	-3.6802993791127095e-37	1.0385994788510207e-11	1.091521250268133e-14	0.0004947373469965321	-3.2977758081953557e-22	4.0402666479864046e-20	1.7506598236831032e-15	3.4637651867152773e-14	2.537408373221078e-15
53800000	0.0047526313160908195	1.8321262872713834e-49	-3.6872119117423402e-37	1.0385994788510207e-11	1.091521250268133e-14	0.0004947373469965321	-3.2977754679050804e-22	4.0402666479864046e-20	1.7506598236831032e-15	3.4637651867152773e-14	2.537408373221078e-15
53900000	0.0047526313160908195	1.8321262872713834e-49	-3.694124444371768e-37	1.0385994788510207e-11	1.091521250268133e-14	0.0004947373469965321	-3.297775127614805e-22	4.0402666479864046e-20	1.7506598236831032e-15	3.4637651867152773e-14	2.537408373221078e-15
54000000	0.0047526313160908195	1.8321262872713834e-49	-3.701036977001003e-37	1.0385994788510207e-11	1.091521250268133e-14	0.0004947373469965321	-3.29777478732453e-22	4.0402666479864046e-20	1.7506598236831032e-15	3.4637651867152773e-14	2.537408373221078e-15
54100000	0.0047526313160908195	1.8321262872713834e-49	-3.707949509630057e-37	1.0385994788510207e-11	1.091521250268133e-14	0.0004947373469965321	-3.297774447034255e-22	4.0402666479864046e-20	1.7506598236831032e-15	3.4637651867152773e-14	2.537408373221078e-15
54200000	0.0047526313160908195	1.8321262872713834e-49	-3.71486204225894e-37	1.0385994788510207e-11	1.091521250268133e-14	0.0004947373469965321	-3.2977741067439796e-22	4.0402666479864046e-20	1.7506598236831032e-15	3.4637651867152773e-14	2.537408373221078e-15
54300000	0.0047526313160908195	1.8321262872713834e-49	-3.7217745748876636e-37	1.0385994788510207e-11	1.091521250268133e-14	0.0004947373469965321	-3.297773766453705e-22	4.0402666479864046e-20	1.7506598236831032e-15	3.4637651867152773e-14	2.537408373221078e-15
54400000	0.0047526313160908195	1.8321262872713834e-49	-3.728687107516239e-37	1.0385994788510207e-11	1.091521250268133e-14	0.0004947373469965321	-3.2977734261634295e-22	4.0402666479864046e-20	1.7506598236831032e-15	3.4637651867152773e-14	2.537408373221078e-15
54500000	0.0047526313160908195	1.8321262872713834e-49	-3.7355996401446762e-37	1.0385994788510207e-11	1.091521250268133e-14	0.0004947373469965321	-3.297773085873154e-22	4.0402666479864046e-20	1.7506598236831032e-15	3.4637651867152773e-14	2.537408373221078e-15
54600000	0.0047526313160908195	1.8321262872713834e-49	-3.7425121727729873e-37	1.0385994788510207e-11	1.091521250268133e-14	0.0004947373469965321	-3.297772745582879e-22	4.0402666479864046e-20	1.7506598236831032e-15	3.4637651867152773e-14	2.537408373221078e-15
54700000	0.0047526313160908195	1.8321262872713834e-49	-3.749424705401182e-37	1.0385994788510207e-11	1.091521250268133e-14	0.0004947373469965321	-3.297772405292604e-22	4.0402666479864046e-20	1.7506598236831032e-15	3.4637651867152773e-14	2.537408373221078e-15
54800000	0.0047526313160908195	1.8321262872713834e-49	-3.7563372380292723e-37	1.0385994788510207e-11	1.091521250268133e-14	0.0004947373469965321	-3.2977720650023287e-22	4.0402666479864046e-20	1.7506598236831032e-15	3.4637651867152773e-14	2.537408373221078e-15
54900000	0.0047526313160908195	1.8321262872713834e-49	-3.763249770657269e-37	1.0385994788510207e-11	1.091521250268133e-14	0.0004947373469965321	-3.2977717247120534e-22	4.0402666479864046e-20	1.7506598236831032e-15	3.4637651867152773e-14	2.537408373221078e-15
55000000	0.0047526313160908195	1.8321262872713834e-49	-3.7701623032851815e-37	1.0385994788510207e-11	1.091521250268133e-14	0.0004947373469965321	-3.2977713844217786e-22	4.0402666479864046e-20	1.7506598236831032e-15	3.4637651867152773e-14	2.537408373221078e-15
55100000	0.0047526313160908195	1.8321262872713834e-49	-3.777074835913023e-37	1.0385994788510207e-11	1.091521250268133e-14	0.0004947373469965321	-3.2977710441315033e-22	4.0402666479864046e-20	1.7506598236831032e-15	3.4637651867152773e-14	2.537408373221078e-15
55200000	0.0047526313160908195	1.8321262872713834e-49	-3.783987368540803e-37	1.0385994788510207e-11	1.091521250268133e-14	0.0004947373469965321	-3.297770703841228e-22	4.0402666479864046e-20	1.7506598236831032e-15	3.4637651867152773e-14	2.537408373221078e-15
55300000	0.0047526313160908195	1.8321262872713834e-49	-3.7908999011685336e-37	1.0385994788510207e-11	1.091521250268133e-14	0.0004947373469965321	-3.297770363550953e-22	4.0402666479864046e-20	1.7506598236831032e-15	3.4637651867152773e-14	2.537408373221078e-15
55400000	0.0047526313160908195	1.8321262872713834e-49	-3.797812433796224e-37	1.0385994788510207e-11	1.091521250268133e-14	0.0004947373469965321	-3.297770023260678e-22	4.0402666479864046e-20	1.7506598236831032e-15	3.4637651867152773e-14	2.537408373221078e-15
55500000	0.0047526313160908195	1.8321262872713834e-49	-3.804724966423887e-37	1.0385994788510207e-11	1.091521250268133e-14	0.0004947373469965321	-3.2977696829704026e-22	4.0402666479864046e-20	1.7506598236831032e-15	3.4637651867152773e-14	2.537408373221078e-15
55600000	0.0047526313160908195	1.8321262872713834e-49	-3.811637499051532e-37	1.0385994788510207e-11	1.091521250268133e-14	0.0004947373469965321	-3.2977693426801277e-22	4.0402666479864046e-20	1.7506598236831032e-15	3.4637651867152773e-14	2.537408373221078e-15
55700000	0.0047526313160908195	1.8321262872713834e-49	-3.818550031679171e-37	1.0385994788510207e-11	1.091521250268133e-14	0.0004947373469965321	-3.2977690023898524e-22	4.0402666479864046e-20	1.7506598236831032e-15	3.4637651867152773e-14	2.537408373221078e-15
55800000	0.0047526313160908195	1.8321262872713834e-49	-3.825462564306814e-37	1.0385994788510207e-11	1.091521250268133e-14	0.0004947373469965321	-3.297768662099577e-22	4.0402666479864046e-20	1.7506598236831032e-15	3.4637651867152773e-14	2.537408373221078e-15
55900000	0.0047526313160908195	1.8321262872713834e-49	-3.8323750969344726e-37	1.0385994788510207e-11	1.091521250268133e-14	0.0004947373469965321	-3.297768321809302e-22	4.0402666479864046e-20	1.7506598236831032e-15	3.4637651867152773e-14	2.537408373221078e-15
56000000	0.0047526313160908195	1.8321262872713834e-49	-3.839287629562158e-37	1.0385994788510207e-11	1.091521250268133e-14	0.0004947373469965321	-3.297767981519027e-22	4.0402666479864046e-20	1.7506598236831032e-15	3.4637651867152773e-14	2.537408373221078e-15
56100000	0.0047526313160908195	1.8321262872713834e-49	-3.84620016218988e-37	1.0385994788510207e-11	1.091521250268133e-14	0.0004947373469965321	-3.2977676412287517e-22	4.0402666479864046e-20	1.7506598236831032e-15	3.4637651867152773e-14	2.537408373221078e-15
56200000	0.0047526313160908195	1.8321262872713834e-49	-3.853112694817652e-37	1.0385994788510207e-11	1.091521250268133e-14	0.0004947373469965321	-3.2977673009384764e-22	4.0402666479864046e-20	1.7506598236831032e-15	3.4637651867152773e-14	2.537408373221078e-15
56300000	0.0047526313160908195	1.8321262872713834e-49	-3.860025227445482e-37	1.0385994788510207e-11	1.091521250268133e-14	0.0004947373469965321	-3.2977669606482016e-22	4.0402666479864046e-20	1.7506598236831032e-15	3.4637651867152773e-14	2.537408373221078e-15
56400000	0.0047526313160908195	1.8321262872713834e-49	-3.866937760073382e-37	1.0385994788510207e-11	1.091521250268133e-14	0.0004947373469965321	-3.2977666203579263e-22	4.0402666479864046e-20	1.7506598236831032e-15	3.4637651867152773e-14	2.537408373221078e-15
56500000	0.0047526313160908195	1.8321262872713834e-49	-3.873850292701363e-37	1.0385994788510207e-11	1.091521250268133e-14	0.0004947373469965321	-3.297766280067651e-22	4.0402666479864046e-20	1.7506598236831032e-15	3.4637651867152773e-14	2.537408373221078e-15
56600000	0.0047526313160908195	1.8321262872713834e-49	-3.880762825329436e-37	1.0385994788510207e-11	1.091521250268133e-14	0.0004947373469965321	-3.297765939777376e-22	4.0402666479864046e-20	1.7506598236831032e-15	3.4637651867152773e-14	2.537408373221078e-15
56700000	0.0047526313160908195	1.8321262872713834e-49	-3.8876753579576124e-37	1.0385994788510207e-11	1.091521250268133e-14	0.0004947373469965321	-3.297765599487101e-22	4.0402666479864046e-20	1.7506598236831032e-15	3.4637651867152773e-14	2.537408373221078e-15
56800000	0.0047526313160908195	1.8321262872713834e-49	-3.894587890585903e-37	1.0385994788510207e-11	1.091521250268133e-14	0.0004947373469965321	-3.2977652591968255e-22	4.0402666479864046e-20	1.7506598236831032e-15	3.4637651867152773e-14	2.537408373221078e-15
56900000	0.0047526313160908195	1.8321262872713834e-49	-3.901500423214318e-37	1.0385994788510207e-11	1.091521250268133e-14	0.0004947373469965321	-3.29776491890655e-22	4.0402666479864046e-20	1.7506598236831032e-15	3.4637651867152773e-14	2.537408373221078e-15
57000000	0.0047526313160908195	1.8321262872713834e-49	-3.908412955842869e-37	1.0385994788510207e-11	1.091521250268133e-14	0.0004947373469965321	-3.2977645786162754e-22	4.0402666479864046e-20	1.7506598236831032e-15	3.4637651867152773e-14	2.537408373221078e-15
57100000	0.0047526313160908195	1.8321262872713834e-49	-3.9153254884715666e-37	1.0385994788510207e-11	1.091521250268133e-14	0.0004947373469965321	-3.297764238326e-22	4.0402666479864046e-20	1.7506598236831032e-15	3.4637651867152773e-14	2.537408373221078e-15
57200000	0.0047526313160908195	1.8321262872713834e-49	-3.922238021100421e-37	1.0385994788510207e-11	1.091521250268133e-14	0.0004947373469965321	-3.297763898035725e-22	4.0402666479864046e-20	1.7506598236831032e-15	3.4637651867152773e-14	2.537408373221078e-15
57300000	0.0047526313160908195	1.8321262872713834e-49	-3.929150553729445e-37	1.0385994788510207e-11	1.091521250268133e-14	0.0004947373469965321	-3.29776355774545e-22	4.0402666479864046e-20	1.7506598236831032e-15	3.4637651867152773e-14	2.537408373221078e-15
57400000	0.0047526313160908195	1.8321262872713834e-49	-3.936063086358649e-37	1.0385994788510207e-11	1.091521250268133e-14	0.0004947373469965321	-3.2977632174551747e-22	4.0402666479864046e-20	1.7506598236831032e-15	3.4637651867152773e-14	2.537408373221078e-15
57500000	0.0047526313160908195	1.8321262872713834e-49	-3.942975618988042e-37	1.0385994788510207e-11	1.091521250268133e-14	0.0004947373469965321	-3.2977628771648994e-22	4.0402666479864046e-20	1.7506598236831032e-15	3.4637651867152773e-14	2.537408373221078e-15
57600000	0.0047526313160908195	1.8321262872713834e-49	-3.949888151617637e-37	1.0385994788510207e-11	1.091521250268133e-14	0.0004947373469965321	-3.2977625368746245e-22	4.0402666479864046e-20	1.7506598236831032e-15	3.4637651867152773e-14	2.537408373221078e-15
57700000	0.0047526313160908195	1.8321262872713834e-49	-3.956800684247445e-37	1.0385994788510207e-11	1.091521250268133e-14	0.0004947373469965321	-3.297762196584349e-22	4.0402666479864046e-20	1.7506598236831032e-15	3.4637651867152773e-14	2.537408373221078e-15
57800000	0.0047526313160908195	1.8321262872713834e-49	-3.963713216877476e-37	1.0385994788510207e-11	1.091521250268133e-14	0.0004947373469965321	-3.297761856294074e-22	4.0402666479864046e-20	1.7506598236831032e-15	3.4637651867152773e-14	2.537408373221078e-15
57900000	0.0047526313160908195	1.8321262872713834e-49	-3.970625749507741e-37	1.0385994788510207e-11	1.091521250268133e-14	0.0004947373469965321	-3.2977615160037986e-22	4.0402666479864046e-20	1.7506598236831032e-15	3.4637651867152773e-14	2.537408373221078e-15
58000000	0.0047526313160908195	1.8321262872713834e-49	-3.9775382821382514e-37	1.0385994788510207e-11	1.091521250268133e-14	0.0004947373469965321	-3.297761175713524e-22	4.0402666479864046e-20	1.7506598236831032e-15	3.4637651867152773e-14	2.537408373221078e-15
58100000	0.0047526313160908195	1.8321262872713834e-49	-3.984450814769017e-37	1.0385994788510207e-11	1.091521250268133e-14	0.0004947373469965321	-3.2977608354232485e-22	4.0402666479864046e-20	1.7506598236831032e-15	3.4637651867152773e-14	2.537408373221078e-15
58200000	0.0047526313160908195	1.8321262872713834e-49	-3.991363347400051e-37	1.0385994788510207e-11	1.091521250268133e-14	0.0004947373469965321	-3.297760495132973e-22	4.0402666479864046e-20	1.7506598236831032e-15	3.4637651867152773e-14	2.537408373221078e-15
58300000	0.0047526313160908195	1.8321262872713834e-49	-3.998275880031362e-37	1.0385994788510207e-11	1.091521250268133e-14	0.0004947373469965321	-3.2977601548426983e-22	4.0402666479864046e-20	1.7506598236831032e-15	3.4637651867152773e-14	2.537408373221078e-15
58400000	0.0047526313160908195	1.8321262872713834e-49	-4.005188412662963e-37	1.0385994788510207e-11	1.091521250268133e-14	0.0004947373469965321	-3.297759814552423e-22	4.0402666479864046e-20	1.7506598236831032e-15	3.4637651867152773e-14	2.537408373221078e-15
58500000	0.0047526313160908195	1.8321262872713834e-49	-4.012100945294863e-37	1.0385994788510207e-11	1.091521250268133e-14	0.0004947373469965321	-3.2977594742621477e-22	4.0402666479864046e-20	1.7506598236831032e-15	3.4637651867152773e-14	2.537408373221078e-15
58600000	0.0047526313160908195	1.8321262872713834e-49	-4.0190134779270735e-37	1.0385994788510207e-11	1.091521250268133e-14	0.0004947373469965321	-3.2977591339718724e-22	4.0402666479864046e-20	1.7506598236831032e-15	3.4637651867152773e-14	2.537408373221078e-15
58700000	0.0047526313160908195	1.8321262872713834e-49	-4.025926010559606e-37	1.0385994788510207e-11	1.091521250268133e-14	0.0004947373469965321	-3.2977587936815976e-22	4.0402666479864046e-20	1.7506598236831032e-15	3.4637651867152773e-14	2.537408373221078e-15
58800000	0.0047526313160908195	1.8321262872713834e-49	-4.0328385431924706e-37	1.0385994788510207e-11	1.091521250268133e-14	0.0004947373469965321	-3.2977584533913223e-22	4.0402666479864046e-20	1.7506598236831032e-15	3.4637651867152773e-14	2.537408373221078e-15
58900000	0.0047526313160908195	1.8321262872713834e-49	-4.0397510758256795e-37	1.0385994788510207e-11	1.091521250268133e-14	0.0004947373469965321	-3.297758113101047e-22	4.0402666479864046e-20	1.7506598236831032e-15	3.4637651867152773e-14	2.537408373221078e-15
59000000	0.0047526313160908195	1.8321262872713834e-49	-4.046663608459239e-37	1.0385994788510207e-11	1.091521250268133e-14	0.0004947373469965321	-3.297757772810772e-22	4.0402666479864046e-20	1.7506598236831032e-15	3.4637651867152773e-14	2.537408373221078e-15
59100000	0.0047526313160908195	1.8321262872713834e-49	-4.053576141092532e-37	1.0385994788510207e-11	1.091521250268133e-14	0.0004947373469965321	-3.297757432520497e-22	4.0402666479864046e-20	1.7506598236831032e-15	3.4637651867152773e-14	2.537408373221078e-15
59200000	0.0047526313160908195	1.8321262872713834e-49	-4.060488673725108e-37	1.0385994788510207e-11	1.091521250268133e-14	0.0004947373469965321	-3.2977570922302216e-22	4.0402666479864046e-20	1.7506598236831032e-15	3.4637651867152773e-14	2.537408373221078e-15
59300000	0.0047526313160908195	1.8321262872713834e-49	-4.067401206356978e-37	1.0385994788510207e-11	1.091521250268133e-14	0.0004947373469965321	-3.2977567519399467e-22	4.0402666479864046e-20	1.7506598236831032e-15	3.4637651867152773e-14	2.537408373221078e-15
59400000	0.0047526313160908195	1.8321262872713834e-49	-4.0743137389881516e-37	1.0385994788510207e-11	1.091521250268133e-14	0.0004947373469965321	-3.2977564116496714e-22	4.0402666479864046e-20	1.7506598236831032e-15	3.4637651867152773e-14	2.537408373221078e-15
59500000	0.0047526313160908195	1.8321262872713834e-49	-4.081226271618642e-37	1.0385994788510207e-11	1.091521250268133e-14	0.0004947373469965321	-3.297756071359396e-22	4.0402666479864046e-20	1.7506598236831032e-15	3.4637651867152773e-14	2.537408373221078e-15
59600000	0.0047526313160908195	1.8321262872713834e-49	-4.088138804248457e-37	1.0385994788510207e-11	1.091521250268133e-14	0.0004947373469965321	-3.297755731069121e-22	4.0402666479864046e-20	1.7506598236831032e-15	3.4637651867152773e-14	2.537408373221078e-15
59700000	0.0047526313160908195	1.8321262872713834e-49	-4.095051336877611e-37	1.0385994788510207e-11	1.091521250268133e-14	0.0004947373469965321	-3.297755390778846e-22	4.0402666479864046e-20	1.7506598236831032e-15	3.4637651867152773e-14	2.537408373221078e-15
59800000	0.0047526313160908195	1.8321262872713834e-49	-4.101963869506112e-37	1.0385994788510207e-11	1.091521250268133e-14	0.0004947373469965321	-3.2977550504885707e-22	4.0402666479864046e-20	1.7506598236831032e-15	3.4637651867152773e-14	2.537408373221078e-15
59900000	0.0047526313160908195	1.8321262872713834e-49	-4.108876402133973e-37	1.0385994788510207e-11	1.091521250268133e-14	0.0004947373469965321	-3.2977547101982954e-22	4.0402666479864046e-20	1.7506598236831032e-15	3.4637651867152773e-14	2.537408373221078e-15
60000000	0.0047526313160908195	1.8321262872713834e-49	-4.1157889347612035e-37	1.0385994788510207e-11	1.091521250268133e-14	0.0004947373469965321	-3.2977543699080206e-22	4.0402666479864046e-20	1.7506598236831032e-15	3.4637651867152773e-14	2.537408373221078e-15
60100000	0.0047526313160908195	1.8321262872713834e-49	-4.122701467387816e-37	1.0385994788510207e-11	1.091521250268133e-14	0.0004947373469965321	-3.2977540296177453e-22	4.0402666479864046e-20	1.7506598236831032e-15	3.4637651867152773e-14	2.537408373221078e-15
60200000	0.0047526313160908195	1.8321262872713834e-49	-4.12961400001382e-37	1.0385994788510207e-11	1.091521250268133e-14	0.0004947373469965321	-3.29775368932747e-22	4.0402666479864046e-20	1.7506598236831032e-15	3.4637651867152773e-14	2.537408373221078e-15
60300000	0.0047526313160908195	1.8321262872713834e-49	-4.136526532639227e-37	1.0385994788510207e-11	1.091521250268133e-14	0.0004947373469965321	-3.297753349037195e-22	4.0402666479864046e-20	1.7506598236831032e-15	3.4637651867152773e-14	2.537408373221078e-15
60400000	0.0047526313160908195	1.8321262872713834e-49	-4.143439065264048e-37	1.0385994788510207e-11	1.091521250268133e-14	0.0004947373469965321	-3.29775300874692e-22	4.0402666479864046e-20	1.7506598236831032e-15	3.4637651867152773e-14	2.537408373221078e-15
60500000	0.0047526313160908195	1.8321262872713834e-49	-4.150351597888294e-37	1.0385994788510207e-11	1.091521250268133e-14	0.0004947373469965321	-3.2977526684566445e-22	4.0402666479864046e-20	1.7506598236831032e-15	3.4637651867152773e-14	2.537408373221078e-15
60600000	0.0047526313160908195	1.8321262872713834e-49	-4.157264130511975e-37	1.0385994788510207e-11	1.091521250268133e-14	0.0004947373469965321	-3.297752328166369e-22	4.0402666479864046e-20	1.7506598236831032e-15	3.4637651867152773e-14	2.537408373221078e-15
60700000	0.0047526313160908195	1.8321262872713834e-49	-4.164176663135104e-37	1.0385994788510207e-11	1.091521250268133e-14	0.0004947373469965321	-3.2977519878760944e-22	4.0402666479864046e-20	1.7506598236831032e-15	3.4637651867152773e-14	2.537408373221078e-15
60800000	0.0047526313160908195	1.8321262872713834e-49	-4.17108919575769e-37	1.0385994788510207e-11	1.091521250268133e-14	0.0004947373469965321	-3.297751647585819e-22	4.0402666479864046e-20	1.7506598236831032e-15	3.4637651867152773e-14	2.537408373221078e-15
60900000	0.0047526313160908195	1.8321262872713834e-49	-4.178001728379744e-37	1.0385994788510207e-11	1.091521250268133e-14	0.0004947373469965321	-3.297751307295544e-22	4.0402666479864046e-20	1.7506598236831032e-15	3.4637651867152773e-14	2.537408373221078e-15
61000000	0.0047526313160908195	1.8321262872713834e-49	-4.184914261001278e-37	1.0385994788510207e-11	1.091521250268133e-14	0.0004947373469965321	-3.297750967005269e-22	4.0402666479864046e-20	1.7506598236831032e-15	3.4637651867152773e-14	2.537408373221078e-15
61100000	0.0047526313160908195	1.8321262872713834e-49	-4.191826793622303e-37	1.0385994788510207e-11	1.091521250268133e-14	0.0004947373469965321	-3.2977506267149936e-22	4.0402666479864046e-20	1.7506598236831032e-15	3.4637651867152773e-14	2.537408373221078e-15
61200000	0.0047526313160908195	1.8321262872713834e-49	-4.198739326242829e-37	1.0385994788510207e-11	1.091521250268133e-14	0.0004947373469965321	-3.2977502864247183e-22	4.0402666479864046e-20	1.7506598236831032e-15	3.4637651867152773e-14	2.537408373221078e-15
61300000	0.0047526313160908195	1.8321262872713834e-49	-4.205651858862867e-37	1.0385994788510207e-11	1.091521250268133e-14	0.0004947373469965321	-3.2977499461344435e-22	4.0402666479864046e-20	1.7506598236831032e-15	3.4637651867152773e-14	2.537408373221078e-15
61400000	0.0047526313160908195	1.8321262872713834e-49	-4.212564391482429e-37	1.0385994788510207e-11	1.091521250268133e-14	0.0004947373469965321	-3.297749605844168e-22	4.0402666479864046e-20	1.7506598236831032e-15	3.4637651867152773e-14	2.537408373221078e-15
61500000	0.0047526313160908195	1.8321262872713834e-49	-4.219476924101525e-37	1.0385994788510207e-11	1.091521250268133e-14	0.0004947373469965321	-3.297749265553893e-22	4.0402666479864046e-20	1.7506598236831032e-15	3.4637651867152773e-14	2.537408373221078e-15
61600000	0.0047526313160908195	1.8321262872713834e-49	-4.226389456720166e-37	1.0385994788510207e-11	1.091521250268133e-14	0.0004947373469965321	-3.2977489252636176e-22	4.0402666479864046e-20	1.7506598236831032e-15	3.4637651867152773e-14	2.537408373221078e-15
61700000	0.0047526313160908195	1.8321262872713834e-49	-4.233301989338363e-37	1.0385994788510207e-11	1.091521250268133e-14	0.0004947373469965321	-3.297748584973343e-22	4.0402666479864046e-20	1.7506598236831032e-15	3.4637651867152773e-14	2.537408373221078e-15
61800000	0.0047526313160908195	1.8321262872713834e-49	-4.240214521956127e-37	1.0385994788510207e-11	1.091521250268133e-14	0.0004947373469965321	-3.2977482446830675e-22	4.0402666479864046e-20	1.7506598236831032e-15	3.4637651867152773e-14	2.537408373221078e-15
61900000	0.0047526313160908195	1.8321262872713834e-49	-4.247127054573469e-37	1.0385994788510207e-11	1.091521250268133e-14	0.0004947373469965321	-3.297747904392792e-22	4.0402666479864046e-20	1.7506598236831032e-15	3.4637651867152773e-14	2.537408373221078e-15
62000000	0.0047526313160908195	1.8321262872713834e-49	-4.2540395871904e-37	1.0385994788510207e-11	1.091521250268133e-14	0.0004947373469965321	-3.2977475641025173e-22	4.0402666479864046e-20	1.7506598236831032e-15	3.4637651867152773e-14	2.537408373221078e-15
62100000	0.0047526313160908195	1.8321262872713834e-49	-4.260952119806931e-37	1.0385994788510207e-11	1.091521250268133e-14	0.0004947373469965321	-3.297747223812242e-22	4.0402666479864046e-20	1.7506598236831032e-15	3.4637651867152773e-14	2.537408373221078e-15
62200000	0.0047526313160908195	1.8321262872713834e-49	-4.2678646524230725e-37	1.0385994788510207e-11	1.091521250268133e-14	0.0004947373469965321	-3.2977468835219667e-22	4.0402666479864046e-20	1.7506598236831032e-15	3.4637651867152773e-14	2.537408373221078e-15
62300000	0.0047526313160908195	1.8321262872713834e-49	-4.274777185038837e-37	1.0385994788510207e-11	1.091521250268133e-14	0.0004947373469965321	-3.297746543231692e-22	4.0402666479864046e-20	1.7506598236831032e-15	3.4637651867152773e-14	2.537408373221078e-15
62400000	0.0047526313160908195	1.8321262872713834e-49	-4.281689717654232e-37	1.0385994788510207e-11	1.091521250268133e-14	0.0004947373469965321	-3.2977462029414166e-22	4.0402666479864046e-20	1.7506598236831032e-15	3.4637651867152773e-14	2.537408373221078e-15
62500000	0.0047526313160908195	1.8321262872713834e-49	-4.288602250269272e-37	1.0385994788510207e-11	1.091521250268133e-14	0.0004947373469965321	-3.2977458626511413e-22	4.0402666479864046e-20	1.7506598236831032e-15	3.4637651867152773e-14	2.537408373221078e-15
62600000	0.0047526313160908195	1.8321262872713834e-49	-4.2955147828839664e-37	1.0385994788510207e-11	1.091521250268133e-14	0.0004947373469965321	-3.297745522360866e-22	4.0402666479864046e-20	1.7506598236831032e-15	3.4637651867152773e-14	2.537408373221078e-15
62700000	0.0047526313160908195	1.8321262872713834e-49	-4.3024273154983265e-37	1.0385994788510207e-11	1.091521250268133e-14	0.0004947373469965321	-3.297745182070591e-22	4.0402666479864046e-20	1.7506598236831032e-15	3.4637651867152773e-14	2.537408373221078e-15
62800000	0.0047526313160908195	1.8321262872713834e-49	-4.3093398481123625e-37	1.0385994788510207e-11	1.091521250268133e-14	0.0004947373469965321	-3.297744841780316e-22	4.0402666479864046e-20	1.7506598236831032e-15	3.4637651867152773e-14	2.537408373221078e-15
62900000	0.0047526313160908195	1.8321262872713834e-49	-4.316252380726085e-37	1.0385994788510207e-11	1.091521250268133e-14	0.0004947373469965321	-3.2977445014900406e-22	4.0402666479864046e-20	1.7506598236831032e-15	3.4637651867152773e-14	2.537408373221078e-15
63000000	0.0047526313160908195	1.8321262872713834e-49	-4.323164913339507e-37	1.0385994788510207e-11	1.091521250268133e-14	0.0004947373469965321	-3.2977441611997657e-22	4.0402666479864046e-20	1.7506598236831032e-15	3.4637651867152773e-14	2.537408373221078e-15
63100000	0.0047526313160908195	1.8321262872713834e-49	-4.330077445952639e-37	1.0385994788510207e-11	1.091521250268133e-14	0.0004947373469965321	-3.2977438209094904e-22	4.0402666479864046e-20	1.7506598236831032e-15	3.4637651867152773e-14	2.537408373221078e-15
63200000	0.0047526313160908195	1.8321262872713834e-49	-4.3369899785654895e-37	1.0385994788510207e-11	1.091521250268133e-14	0.0004947373469965321	-3.297743480619215e-22	4.0402666479864046e-20	1.7506598236831032e-15	3.4637651867152773e-14	2.537408373221078e-15
63300000	0.0047526313160908195	1.8321262872713834e-49	-4.343902511178071e-37	1.0385994788510207e-11	1.091521250268133e-14	0.0004947373469965321	-3.2977431403289403e-22	4.0402666479864046e-20	1.7506598236831032e-15	3.4637651867152773e-14	2.537408373221078e-15
63400000	0.0047526313160908195	1.8321262872713834e-49	-4.350815043790396e-37	1.0385994788510207e-11	1.091521250268133e-14	0.0004947373469965321	-3.297742800038665e-22	4.0402666479864046e-20	1.7506598236831032e-15	3.4637651867152773e-14	2.537408373221078e-15
63500000	0.0047526313160908195	1.8321262872713834e-49	-4.357727576402473e-37	1.0385994788510207e-11	1.091521250268133e-14	0.0004947373469965321	-3.2977424597483897e-22	4.0402666479864046e-20	1.7506598236831032e-15	3.4637651867152773e-14	2.537408373221078e-15
63600000	0.0047526313160908195	1.8321262872713834e-49	-4.364640109014314e-37	1.0385994788510207e-11	1.091521250268133e-14	0.0004947373469965321	-3.2977421194581144e-22	4.0402666479864046e-20	1.7506598236831032e-15	3.4637651867152773e-14	2.537408373221078e-15
63700000	0.0047526313160908195	1.8321262872713834e-49	-4.3715526416259305e-37	1.0385994788510207e-11	1.091521250268133e-14	0.0004947373469965321	-3.2977417791678395e-22	4.0402666479864046e-20	1.7506598236831032e-15	3.4637651867152773e-14	2.537408373221078e-15
63800000	0.0047526313160908195	1.8321262872713834e-49	-4.378465174237332e-37	1.0385994788510207e-11	1.091521250268133e-14	0.0004947373469965321	-3.2977414388775642e-22	4.0402666479864046e-20	1.7506598236831032e-15	3.4637651867152773e-14	2.537408373221078e-15
63900000	0.0047526313160908195	1.8321262872713834e-49	-4.385377706848531e-37	1.0385994788510207e-11	1.091521250268133e-14	0.0004947373469965321	-3.297741098587289e-22	4.0402666479864046e-20	1.7506598236831032e-15	3.4637651867152773e-14	2.537408373221078e-15
64000000	0.0047526313160908195	1.8321262872713834e-49	-4.3922902394595365e-37	1.0385994788510207e-11	1.091521250268133e-14	0.0004947373469965321	-3.297740758297014e-22	4.0402666479864046e-20	1.7506598236831032e-15	3.4637651867152773e-14	2.537408373221078e-15
64100000	0.0047526313160908195	1.8321262872713834e-49	-4.399202772070362e-37	1.0385994788510207e-11	1.091521250268133e-14	0.0004947373469965321	-3.297740418006739e-22	4.0402666479864046e-20	1.7506598236831032e-15	3.4637651867152773e-14	2.537408373221078e-15
64200000	0.0047526313160908195	1.8321262872713834e-49	-4.406115304681016e-37	1.0385994788510207e-11	1.091521250268133e-14	0.0004947373469965321	-3.2977400777164635e-22	4.0402666479864046e-20	1.7506598236831032e-15	3.4637651867152773e-14	2.537408373221078e-15
64300000	0.0047526313160908195	1.8321262872713834e-49	-4.4130278372915105e-37	1.0385994788510207e-11	1.091521250268133e-14	0.0004947373469965321	-3.2977397374261887e-22	4.0402666479864046e-20	1.7506598236831032e-15	3.4637651867152773e-14	2.537408373221078e-15
64400000	0.0047526313160908195	1.8321262872713834e-49	-4.419940369901856e-37	1.0385994788510207e-11	1.091521250268133e-14	0.0004947373469965321	-3.2977393971359134e-22	4.0402666479864046e-20	1.7506598236831032e-15	3.4637651867152773e-14	2.537408373221078e-15
64500000	0.0047526313160908195	1.8321262872713834e-49	-4.426852902512065e-37	1.0385994788510207e-11	1.091521250268133e-14	0.0004947373469965321	-3.297739056845638e-22	4.0402666479864046e-20	1.7506598236831032e-15	3.4637651867152773e-14	2.537408373221078e-15
64600000	0.0047526313160908195	1.8321262872713834e-49	-4.433765435122147e-37	1.0385994788510207e-11	1.091521250268133e-14	0.0004947373469965321	-3.297738716555363e-22	4.0402666479864046e-20	1.7506598236831032e-15	3.4637651867152773e-14	2.537408373221078e-15
64700000	0.0047526313160908195	1.8321262872713834e-49	-4.440677967732113e-37	1.0385994788510207e-11	1.091521250268133e-14	0.0004947373469965321	-3.297738376265088e-22	4.0402666479864046e-20	1.7506598236831032e-15	3.4637651867152773e-14	2.537408373221078e-15
64800000	0.0047526313160908195	1.8321262872713834e-49	-4.4475905003419745e-37	1.0385994788510207e-11	1.091521250268133e-14	0.0004947373469965321	-3.2977380359748126e-22	4.0402666479864046e-20	1.7506598236831032e-15	3.4637651867152773e-14	2.537408373221078e-15
64900000	0.0047526313160908195	1.8321262872713834e-49	-4.454503032951742e-37	1.0385994788510207e-11	1.091521250268133e-14	0.0004947373469965321	-3.2977376956845373e-22	4.0402666479864046e-20	1.7506598236831032e-15	3.4637651867152773e-14	2.537408373221078e-15
65000000	0.0047526313160908195	1.8321262872713834e-49	-4.461415565561426e-37	1.0385994788510207e-11	1.091521250268133e-14	0.0004947373469965321	-3.2977373553942625e-22	4.0402666479864046e-20	1.7506598236831032e-15	3.4637651867152773e-14	2.537408373221078e-15
65100000	0.0047526313160908195	1.8321262872713834e-49	-4.468328098171038e-37	1.0385994788510207e-11	1.091521250268133e-14	0.0004947373469965321	-3.297737015103987e-22	4.0402666479864046e-20	1.7506598236831032e-15	3.4637651867152773e-14	2.537408373221078e-15
65200000	0.0047526313160908195	1.8321262872713834e-49	-4.475240630780589e-37	1.0385994788510207e-11	1.091521250268133e-14	0.0004947373469965321	-3.297736674813712e-22	4.0402666479864046e-20	1.7506598236831032e-15	3.4637651867152773e-14	2.537408373221078e-15
65300000	0.0047526313160908195	1.8321262872713834e-49	-4.48215316339009e-37	1.0385994788510207e-11	1.091521250268133e-14	0.0004947373469965321	-3.297736334523437e-22	4.0402666479864046e-20	1.7506598236831032e-15	3.4637651867152773e-14	2.537408373221078e-15
65400000	0.0047526313160908195	1.8321262872713834e-49	-4.489065695999552e-37	1.0385994788510207e-11	1.091521250268133e-14	0.0004947373469965321	-3.2977359942331618e-22	4.0402666479864046e-20	1.7506598236831032e-15	3.4637651867152773e-14	2.537408373221078e-15
65500000	0.0047526313160908195	1.8321262872713834e-49	-4.495978228608986e-37	1.0385994788510207e-11	1.091521250268133e-14	0.0004947373469965321	-3.2977356539428865e-22	4.0402666479864046e-20	1.7506598236831032e-15	3.4637651867152773e-14	2.537408373221078e-15
65600000	0.0047526313160908195	1.8321262872713834e-49	-4.502890761218402e-37	1.0385994788510207e-11	1.091521250268133e-14	0.0004947373469965321	-3.2977353136526116e-22	4.0402666479864046e-20	1.7506598236831032e-15	3.4637651867152773e-14	2.537408373221078e-15
65700000	0.0047526313160908195	1.8321262872713834e-49	-4.509803293827812e-37	1.0385994788510207e-11	1.091521250268133e-14	0.0004947373469965321	-3.2977349733623363e-22	4.0402666479864046e-20	1.7506598236831032e-15	3.4637651867152773e-14	2.537408373221078e-15
65800000	0.0047526313160908195	1.8321262872713834e-49	-4.516715826437226e-37	1.0385994788510207e-11	1.091521250268133e-14	0.0004947373469965321	-3.297734633072061e-22	4.0402666479864046e-20	1.7506598236831032e-15	3.4637651867152773e-14	2.537408373221078e-15
65900000	0.0047526313160908195	1.8321262872713834e-49	-4.523628359046656e-37	1.0385994788510207e-11	1.091521250268133e-14	0.0004947373469965321	-3.2977342927817857e-22	4.0402666479864046e-20	1.7506598236831032e-15	3.4637651867152773e-14	2.537408373221078e-15
66000000	0.0047526313160908195	1.8321262872713834e-49	-4.530540891656112e-37	1.0385994788510207e-11	1.091521250268133e-14	0.0004947373469965321	-3.297733952491511e-22	4.0402666479864046e-20	1.7506598236831032e-15	3.4637651867152773e-14	2.537408373221078e-15
66100000	0.0047526313160908195	1.8321262872713834e-49	-4.5374534242656055e-37	1.0385994788510207e-11	1.091521250268133e-14	0.0004947373469965321	-3.2977336122012356e-22	4.0402666479864046e-20	1.7506598236831032e-15	3.4637651867152773e-14	2.537408373221078e-15
66200000	0.0047526313160908195	1.8321262872713834e-49	-4.544365956875147e-37	1.0385994788510207e-11	1.091521250268133e-14	0.0004947373469965321	-3.2977332719109603e-22	4.0402666479864046e-20	1.7506598236831032e-15	3.4637651867152773e-14	2.537408373221078e-15
66300000	0.0047526313160908195	1.8321262872713834e-49	-4.551278489484749e-37	1.0385994788510207e-11	1.091521250268133e-14	0.0004947373469965321	-3.2977329316206855e-22	4.0402666479864046e-20	1.7506598236831032e-15	3.4637651867152773e-14	2.537408373221078e-15
66400000	0.0047526313160908195	1.8321262872713834e-49	-4.55819102209442e-37	1.0385994788510207e-11	1.091521250268133e-14	0.0004947373469965321	-3.29773259133041e-22	4.0402666479864046e-20	1.7506598236831032e-15	3.4637651867152773e-14	2.537408373221078e-15
66500000	0.0047526313160908195	1.8321262872713834e-49	-4.565103554704172e-37	1.0385994788510207e-11	1.091521250268133e-14	0.0004947373469965321	-3.297732251040135e-22	4.0402666479864046e-20	1.7506598236831032e-15	3.4637651867152773e-14	2.537408373221078e-15
66600000	0.0047526313160908195	1.8321262872713834e-49	-4.5720160873140165e-37	1.0385994788510207e-11	1.091521250268133e-14	0.0004947373469965321	-3.29773191074986e-22	4.0402666479864046e-20	1.7506598236831032e-15	3.4637651867152773e-14	2.537408373221078e-15
66700000	0.0047526313160908195	1.8321262872713834e-49	-4.578928619923964e-37	1.0385994788510207e-11	1.091521250268133e-14	0.0004947373469965321	-3.2977315704595847e-22	4.0402666479864046e-20	1.7506598236831032e-15	3.4637651867152773e-14	2.537408373221078e-15
66800000	0.0047526313160908195	1.8321262872713834e-49	-4.585841152534025e-37	1.0385994788510207e-11	1.091521250268133e-14	0.0004947373469965321	-3.2977312301693094e-22	4.0402666479864046e-20	1.7506598236831032e-15	3.4637651867152773e-14	2.537408373221078e-15
66900000	0.0047526313160908195	1.8321262872713834e-49	-4.592753685144211e-37	1.0385994788510207e-11	1.091521250268133e-14	0.0004947373469965321	-3.297730889879034e-22	4.0402666479864046e-20	1.7506598236831032e-15	3.4637651867152773e-14	2.537408373221078e-15
67000000	0.0047526313160908195	1.8321262872713834e-49	-4.599666217754533e-37	1.0385994788510207e-11	1.091521250268133e-14	0.0004947373469965321	-3.2977305495887593e-22	4.0402666479864046e-20	1.7506598236831032e-15	3.4637651867152773e-14	2.537408373221078e-15
67100000	0.0047526313160908195	1.8321262872713834e-49	-4.606578750365001e-37	1.0385994788510207e-11	1.091521250268133e-14	0.0004947373469965321	-3.297730209298484e-22	4.0402666479864046e-20	1.7506598236831032e-15	3.4637651867152773e-14	2.537408373221078e-15
67200000	0.0047526313160908195	1.8321262872713834e-49	-4.6134912829756275e-37	1.0385994788510207e-11	1.091521250268133e-14	0.0004947373469965321	-3.2977298690082087e-22	4.0402666479864046e-20	1.7506598236831032e-15	3.4637651867152773e-14	2.537408373221078e-15
67300000	0.0047526313160908195	1.8321262872713834e-49	-4.620403815586422e-37	1.0385994788510207e-11	1.091521250268133e-14	0.0004947373469965321	-3.297729528717934e-22	4.0402666479864046e-20	1.7506598236831032e-15	3.4637651867152773e-14	2.537408373221078e-15
67400000	0.0047526313160908195	1.8321262872713834e-49	-4.627316348197397e-37	1.0385994788510207e-11	1.091521250268133e-14	0.0004947373469965321	-3.2977291884276585e-22	4.0402666479864046e-20	1.7506598236831032e-15	3.4637651867152773e-14	2.537408373221078e-15
67500000	0.0047526313160908195	1.8321262872713834e-49	-4.634228880808561e-37	1.0385994788510207e-11	1.091521250268133e-14	0.0004947373469965321	-3.2977288481373832e-22	4.0402666479864046e-20	1.7506598236831032e-15	3.4637651867152773e-14	2.537408373221078e-15
67600000	0.0047526313160908195	1.8321262872713834e-49	-4.641141413419928e-37	1.0385994788510207e-11	1.091521250268133e-14	0.0004947373469965321	-3.2977285078471084e-22	4.0402666479864046e-20	1.7506598236831032e-15	3.4637651867152773e-14	2.537408373221078e-15
67700000	0.0047526313160908195	1.8321262872713834e-49	-4.648053946031506e-37	1.0385994788510207e-11	1.091521250268133e-14	0.0004947373469965321	-3.297728167556833e-22	4.0402666479864046e-20	1.7506598236831032e-15	3.4637651867152773e-14	2.537408373221078e-15
67800000	0.0047526313160908195	1.8321262872713834e-49	-4.654966478643308e-37	1.0385994788510207e-11	1.091521250268133e-14	0.0004947373469965321	-3.297727827266558e-22	4.0402666479864046e-20	1.7506598236831032e-15	3.4637651867152773e-14	2.537408373221078e-15
67900000	0.0047526313160908195	1.8321262872713834e-49	-4.6618790112553445e-37	1.0385994788510207e-11	1.091521250268133e-14	0.0004947373469965321	-3.2977274869762825e-22	4.0402666479864046e-20	1.7506598236831032e-15	3.4637651867152773e-14	2.537408373221078e-15
68000000	0.0047526313160908195	1.8321262872713834e-49	-4.668791543867626e-37	1.0385994788510207e-11	1.091521250268133e-14	0.0004947373469965321	-3.2977271466860077e-22	4.0402666479864046e-20	1.7506598236831032e-15	3.4637651867152773e-14	2.537408373221078e-15
68100000	0.0047526313160908195	1.8321262872713834e-49	-4.675704076480162e-37	1.0385994788510207e-11	1.091521250268133e-14	0.0004947373469965321	-3.2977268063957324e-22	4.0402666479864046e-20	1.7506598236831032e-15	3.4637651867152773e-14	2.537408373221078e-15
68200000	0.0047526313160908195	1.8321262872713834e-49	-4.682616609092967e-37	1.0385994788510207e-11	1.091521250268133e-14	0.0004947373469965321	-3.297726466105457e-22	4.0402666479864046e-20	1.7506598236831032e-15	3.4637651867152773e-14	2.537408373221078e-15
68300000	0.0047526313160908195	1.8321262872713834e-49	-4.689529141706049e-37	1.0385994788510207e-11	1.091521250268133e-14	0.0004947373469965321	-3.297726125815182e-22	4.0402666479864046e-20	1.7506598236831032e-15	3.4637651867152773e-14	2.537408373221078e-15
68400000	0.0047526313160908195	1.8321262872713834e-49	-4.6964416743194205e-37	1.0385994788510207e-11	1.091521250268133e-14	0.0004947373469965321	-3.297725785524907e-22	4.0402666479864046e-20	1.7506598236831032e-15	3.4637651867152773e-14	2.537408373221078e-15
68500000	0.0047526313160908195	1.8321262872713834e-49	-4.7033542069330915e-37	1.0385994788510207e-11	1.091521250268133e-14	0.0004947373469965321	-3.2977254452346316e-22	4.0402666479864046e-20	1.7506598236831032e-15	3.4637651867152773e-14	2.537408373221078e-15
68600000	0.0047526313160908195	1.8321262872713834e-49	-4.710266739547073e-37	1.0385994788510207e-11	1.091521250268133e-14	0.0004947373469965321	-3.2977251049443563e-22	4.0402666479864046e-20	1.7506598236831032e-15	3.4637651867152773e-14	2.537408373221078e-15
68700000	0.0047526313160908195	1.8321262872713834e-49	-4.717179272161377e-37	1.0385994788510207e-11	1.091521250268133e-14	0.0004947373469965321	-3.2977247646540815e-22	4.0402666479864046e-20	1.7506598236831032e-15	3.4637651867152773e-14	2.537408373221078e-15
68800000	0.0047526313160908195	1.8321262872713834e-49	-4.724091804776013e-37	1.0385994788510207e-11	1.091521250268133e-14	0.0004947373469965321	-3.297724424363806e-22	4.0402666479864046e-20	1.7506598236831032e-15	3.4637651867152773e-14	2.537408373221078e-15
68900000	0.0047526313160908195	1.8321262872713834e-49	-4.731004337390993e-37	1.0385994788510207e-11	1.091521250268133e-14	0.0004947373469965321	-3.297724084073531e-22	4.0402666479864046e-20	1.7506598236831032e-15	3.4637651867152773e-14	2.537408373221078e-15
69000000	0.0047526313160908195	1.8321262872713834e-49	-4.737916870006323e-37	1.0385994788510207e-11	1.091521250268133e-14	0.0004947373469965321	-3.297723743783256e-22	4.0402666479864046e-20	1.7506598236831032e-15	3.4637651867152773e-14	2.537408373221078e-15
69100000	0.0047526313160908195	1.8321262872713834e-49	-4.744829402621387e-37	1.0385994788510207e-11	1.091521250268133e-14	0.0004947373469965321	-3.2977234034929808e-22	4.0402666479864046e-20	1.7506598236831032e-15	3.4637651867152773e-14	2.537408373221078e-15
69200000	0.0047526313160908195	1.8321262872713834e-49	-4.751741935235727e-37	1.0385994788510207e-11	1.091521250268133e-14	0.0004947373469965321	-3.2977230632027055e-22	4.0402666479864046e-20	1.7506598236831032e-15	3.4637651867152773e-14	2.537408373221078e-15
69300000	0.0047526313160908195	1.8321262872713834e-49	-4.758654467849348e-37	1.0385994788510207e-11	1.091521250268133e-14	0.0004947373469965321	-3.2977227229124306e-22	4.0402666479864046e-20	1.7506598236831032e-15	3.4637651867152773e-14	2.537408373221078e-15
69400000	0.0047526313160908195	1.8321262872713834e-49	-4.765567000462258e-37	1.0385994788510207e-11	1.091521250268133e-14	0.0004947373469965321	-3.2977223826221553e-22	4.0402666479864046e-20	1.7506598236831032e-15	3.4637651867152773e-14	2.537408373221078e-15
69500000	0.0047526313160908195	1.8321262872713834e-49	-4.772479533074461e-37	1.0385994788510207e-11	1.091521250268133e-14	0.0004947373469965321	-3.29772204233188e-22	4.0402666479864046e-20	1.7506598236831032e-15	3.4637651867152773e-14	2.537408373221078e-15
69600000	0.0047526313160908195	1.8321262872713834e-49	-4.779392065685963e-37	1.0385994788510207e-11	1.091521250268133e-14	0.0004947373469965321	-3.2977217020416047e-22	4.0402666479864046e-20	1.7506598236831032e-15	3.4637651867152773e-14	2.537408373221078e-15
69700000	0.0047526313160908195	1.8321262872713834e-49	-4.786304598296768e-37	1.0385994788510207e-11	1.091521250268133e-14	0.0004947373469965321	-3.29772136175133e-22	4.0402666479864046e-20	1.7506598236831032e-15	3.4637651867152773e-14	2.537408373221078e-15
69800000	0.0047526313160908195	1.8321262872713834e-49	-4.7932171309068835e-37	1.0385994788510207e-11	1.091521250268133e-14	0.0004947373469965321	-3.2977210214610546e-22	4.0402666479864046e-20	1.7506598236831032e-15	3.4637651867152773e-14	2.537408373221078e-15
69900000	0.0047526313160908195	1.8321262872713834e-49	-4.800129663516313e-37	1.0385994788510207e-11	1.091521250268133e-14	0.0004947373469965321	-3.2977206811707793e-22	4.0402666479864046e-20	1.7506598236831032e-15	3.4637651867152773e-14	2.537408373221078e-15
70000000	0.0047526313160908195	1.8321262872713834e-49	-4.807042196125064e-37	1.0385994788510207e-11	1.091521250268133e-14	0.0004947373469965321	-3.2977203408805044e-22	4.0402666479864046e-20	1.7506598236831032e-15	3.4637651867152773e-14	2.537408373221078e-15
70100000	0.0047526313160908195	1.8321262872713834e-49	-4.813954728733141e-37	1.0385994788510207e-11	1.091521250268133e-14	0.0004947373469965321	-3.297720000590229e-22	4.0402666479864046e-20	1.7506598236831032e-15	3.4637651867152773e-14	2.537408373221078e-15
70200000	0.0047526313160908195	1.8321262872713834e-49	-4.820867261340549e-37	1.0385994788510207e-11	1.091521250268133e-14	0.0004947373469965321	-3.297719660299954e-22	4.0402666479864046e-20	1.7506598236831032e-15	3.4637651867152773e-14	2.537408373221078e-15
70300000	0.0047526313160908195	1.8321262872713834e-49	-4.827779793947294e-37	1.0385994788510207e-11	1.091521250268133e-14	0.0004947373469965321	-3.297719320009679e-22	4.0402666479864046e-20	1.7506598236831032e-15	3.4637651867152773e-14	2.537408373221078e-15
70400000	0.0047526313160908195	1.8321262872713834e-49	-4.834692326553382e-37	1.0385994788510207e-11	1.091521250268133e-14	0.0004947373469965321	-3.2977189797194037e-22	4.0402666479864046e-20	1.7506598236831032e-15	3.4637651867152773e-14	2.537408373221078e-15
70500000	0.0047526313160908195	1.8321262872713834e-49	-4.841604859158816e-37	1.0385994788510207e-11	1.091521250268133e-14	0.0004947373469965321	-3.2977186394291284e-22	4.0402666479864046e-20	1.7506598236831032e-15	3.4637651867152773e-14	2.537408373221078e-15
70600000	0.0047526313160908195	1.8321262872713834e-49	-4.848517391763605e-37	1.0385994788510207e-11	1.091521250268133e-14	0.0004947373469965321	-3.297718299138853e-22	4.0402666479864046e-20	1.7506598236831032e-15	3.4637651867152773e-14	2.537408373221078e-15
70700000	0.0047526313160908195	1.8321262872713834e-49	-4.855429924367752e-37	1.0385994788510207e-11	1.091521250268133e-14	0.0004947373469965321	-3.2977179588485783e-22	4.0402666479864046e-20	1.7506598236831032e-15	3.4637651867152773e-14	2.537408373221078e-15
70800000	0.0047526313160908195	1.8321262872713834e-49	-4.862342456971264e-37	1.0385994788510207e-11	1.091521250268133e-14	0.0004947373469965321	-3.297717618558303e-22	4.0402666479864046e-20	1.7506598236831032e-15	3.4637651867152773e-14	2.537408373221078e-15
70900000	0.0047526313160908195	1.8321262872713834e-49	-4.8692549895741455e-37	1.0385994788510207e-11	1.091521250268133e-14	0.0004947373469965321	-3.2977172782680277e-22	4.0402666479864046e-20	1.7506598236831032e-15	3.4637651867152773e-14	2.537408373221078e-15
71000000	0.0047526313160908195	1.8321262872713834e-49	-4.876167522176402e-37	1.0385994788510207e-11	1.091521250268133e-14	0.0004947373469965321	-3.297716937977753e-22	4.0402666479864046e-20	1.7506598236831032e-15	3.4637651867152773e-14	2.537408373221078e-15
71100000	0.0047526313160908195	1.8321262872713834e-49	-4.883080054778039e-37	1.0385994788510207e-11	1.091521250268133e-14	0.0004947373469965321	-3.2977165976874775e-22	4.0402666479864046e-20	1.7506598236831032e-15	3.4637651867152773e-14	2.537408373221078e-15
71200000	0.0047526313160908195	1.8321262872713834e-49	-4.889992587379062e-37	1.0385994788510207e-11	1.091521250268133e-14	0.0004947373469965321	-3.297716257397202e-22	4.0402666479864046e-20	1.7506598236831032e-15	3.4637651867152773e-14	2.537408373221078e-15
71300000	0.0047526313160908195	1.8321262872713834e-49	-4.896905119979477e-37	1.0385994788510207e-11	1.091521250268133e-14	0.0004947373469965321	-3.2977159171069274e-22	4.0402666479864046e-20	1.7506598236831032e-15	3.4637651867152773e-14	2.537408373221078e-15
71400000	0.0047526313160908195	1.8321262872713834e-49	-4.903817652579289e-37	1.0385994788510207e-11	1.091521250268133e-14	0.0004947373469965321	-3.297715576816652e-22	4.0402666479864046e-20	1.7506598236831032e-15	3.4637651867152773e-14	2.537408373221078e-15
71500000	0.0047526313160908195	1.8321262872713834e-49	-4.910730185178503e-37	1.0385994788510207e-11	1.091521250268133e-14	0.0004947373469965321	-3.297715236526377e-22	4.0402666479864046e-20	1.7506598236831032e-15	3.4637651867152773e-14	2.537408373221078e-15
71600000	0.0047526313160908195	1.8321262872713834e-49	-4.917642717777126e-37	1.0385994788510207e-11	1.091521250268133e-14	0.0004947373469965321	-3.2977148962361015e-22	4.0402666479864046e-20	1.7506598236831032e-15	3.4637651867152773e-14	2.537408373221078e-15
71700000	0.0047526313160908195	1.8321262872713834e-49	-4.924555250375162e-37	1.0385994788510207e-11	1.091521250268133e-14	0.0004947373469965321	-3.2977145559458267e-22	4.0402666479864046e-20	1.7506598236831032e-15	3.4637651867152773e-14	2.537408373221078e-15
71800000	0.0047526313160908195	1.8321262872713834e-49	-4.931467782972617e-37	1.0385994788510207e-11	1.091521250268133e-14	0.0004947373469965321	-3.2977142156555514e-22	4.0402666479864046e-20	1.7506598236831032e-15	3.4637651867152773e-14	2.537408373221078e-15
71900000	0.0047526313160908195	1.8321262872713834e-49	-4.938380315569496e-37	1.0385994788510207e-11	1.091521250268133e-14	0.0004947373469965321	-3.297713875365276e-22	4.0402666479864046e-20	1.7506598236831032e-15	3.4637651867152773e-14	2.537408373221078e-15
72000000	0.0047526313160908195	1.8321262872713834e-49	-4.945292848165805e-37	1.0385994788510207e-11	1.091521250268133e-14	0.0004947373469965321	-3.297713535075001e-22	4.0402666479864046e-20	1.7506598236831032e-15	3.4637651867152773e-14	2.537408373221078e-15
72100000	0.0047526313160908195	1.8321262872713834e-49	-4.952205380761549e-37	1.0385994788510207e-11	1.091521250268133e-14	0.0004947373469965321	-3.297713194784726e-22	4.0402666479864046e-20	1.7506598236831032e-15	3.4637651867152773e-14	2.537408373221078e-15
72200000	0.0047526313160908195	1.8321262872713834e-49	-4.959117913356735e-37	1.0385994788510207e-11	1.091521250268133e-14	0.0004947373469965321	-3.2977128544944506e-22	4.0402666479864046e-20	1.7506598236831032e-15	3.4637651867152773e-14	2.537408373221078e-15
72300000	0.0047526313160908195	1.8321262872713834e-49	-4.966030445951366e-37	1.0385994788510207e-11	1.091521250268133e-14	0.0004947373469965321	-3.297712514204176e-22	4.0402666479864046e-20	1.7506598236831032e-15	3.4637651867152773e-14	2.537408373221078e-15
72400000	0.0047526313160908195	1.8321262872713834e-49	-4.972942978545449e-37	1.0385994788510207e-11	1.091521250268133e-14	0.0004947373469965321	-3.2977121739139005e-22	4.0402666479864046e-20	1.7506598236831032e-15	3.4637651867152773e-14	2.537408373221078e-15
72500000	0.0047526313160908195	1.8321262872713834e-49	-4.97985551113899e-37	1.0385994788510207e-11	1.091521250268133e-14	0.0004947373469965321	-3.297711833623625e-22	4.0402666479864046e-20	1.7506598236831032e-15	3.4637651867152773e-14	2.537408373221078e-15
72600000	0.0047526313160908195	1.8321262872713834e-49	-4.986768043731993e-37	1.0385994788510207e-11	1.091521250268133e-14	0.0004947373469965321	-3.29771149333335e-22	4.0402666479864046e-20	1.7506598236831032e-15	3.4637651867152773e-14	2.537408373221078e-15
72700000	0.0047526313160908195	1.8321262872713834e-49	-4.993680576324465e-37	1.0385994788510207e-11	1.091521250268133e-14	0.0004947373469965321	-3.297711153043075e-22	4.0402666479864046e-20	1.7506598236831032e-15	3.4637651867152773e-14	2.537408373221078e-15
72800000	0.0047526313160908195	1.8321262872713834e-49	-5.00059310891641e-37	1.0385994788510207e-11	1.091521250268133e-14	0.0004947373469965321	-3.2977108127527997e-22	4.0402666479864046e-20	1.7506598236831032e-15	3.4637651867152773e-14	2.537408373221078e-15
72900000	0.0047526313160908195	1.8321262872713834e-49	-5.007505641507834e-37	1.0385994788510207e-11	1.091521250268133e-14	0.0004947373469965321	-3.2977104724625244e-22	4.0402666479864046e-20	1.7506598236831032e-15	3.4637651867152773e-14	2.537408373221078e-15
73000000	0.0047526313160908195	1.8321262872713834e-49	-5.014418174098742e-37	1.0385994788510207e-11	1.091521250268133e-14	0.0004947373469965321	-3.2977101321722496e-22	4.0402666479864046e-20	1.7506598236831032e-15	3.4637651867152773e-14	2.537408373221078e-15
73100000	0.0047526313160908195	1.8321262872713834e-49	-5.021330706689141e-37	1.0385994788510207e-11	1.091521250268133e-14	0.0004947373469965321	-3.2977097918819743e-22	4.0402666479864046e-20	1.7506598236831032e-15	3.4637651867152773e-14	2.537408373221078e-15
73200000	0.0047526313160908195	1.8321262872713834e-49	-5.028243239279035e-37	1.0385994788510207e-11	1.091521250268133e-14	0.0004947373469965321	-3.297709451591699e-22	4.0402666479864046e-20	1.7506598236831032e-15	3.4637651867152773e-14	2.537408373221078e-15
73300000	0.0047526313160908195	1.8321262872713834e-49	-5.035155771868431e-37	1.0385994788510207e-11	1.091521250268133e-14	0.0004947373469965321	-3.297709111301424e-22	4.0402666479864046e-20	1.7506598236831032e-15	3.4637651867152773e-14	2.537408373221078e-15
73400000	0.0047526313160908195	1.8321262872713834e-49	-5.042068304457332e-37	1.0385994788510207e-11	1.091521250268133e-14	0.0004947373469965321	-3.297708771011149e-22	4.0402666479864046e-20	1.7506598236831032e-15	3.4637651867152773e-14	2.537408373221078e-15
73500000	0.0047526313160908195	1.8321262872713834e-49	-5.048980837045745e-37	1.0385994788510207e-11	1.091521250268133e-14	0.0004947373469965321	-3.2977084307208736e-22	4.0402666479864046e-20	1.7506598236831032e-15	3.4637651867152773e-14	2.537408373221078e-15
73600000	0.0047526313160908195	1.8321262872713834e-49	-5.055893369633677e-37	1.0385994788510207e-11	1.091521250268133e-14	0.0004947373469965321	-3.2977080904305983e-22	4.0402666479864046e-20	1.7506598236831032e-15	3.4637651867152773e-14	2.537408373221078e-15
73700000	0.0047526313160908195	1.8321262872713834e-49	-5.06280590222113e-37	1.0385994788510207e-11	1.091521250268133e-14	0.000494737346996532	-3.2977077501403234e-22	4.040266647986405e-20	1.7506598236831032e-15	3.4637651867152773e-14	2.537408373221078e-15
73800000	0.0047526313160908195	1.8321262872713834e-49	-5.069718434808112e-37	1.0385994788510207e-11	1.091521250268133e-14	0.000494737346996532	-3.297707409850048e-22	4.040266647986405e-20	1.7506598236831032e-15	3.4637651867152773e-14	2.537408373221078e-15
73900000	0.0047526313160908195	1.8321262872713834e-49	-5.076630967394628e-37	1.0385994788510207e-11	1.091521250268133e-14	0.000494737346996532	-3.297707069559773e-22	4.040266647986405e-20	1.7506598236831032e-15	3.4637651867152773e-14	2.537408373221078e-15
74000000	0.0047526313160908195	1.8321262872713834e-49	-5.083543499980683e-37	1.0385994788510207e-11	1.091521250268133e-14	0.000494737346996532	-3.297706729269498e-22	4.040266647986405e-20	1.7506598236831032e-15	3.4637651867152773e-14	2.537408373221078e-15
74100000	0.0047526313160908195	1.8321262872713834e-49	-5.090456032566283e-37	1.0385994788510207e-11	1.091521250268133e-14	0.000494737346996532	-3.2977063889792227e-22	4.040266647986405e-20	1.7506598236831032e-15	3.4637651867152773e-14	2.537408373221078e-15
74200000	0.0047526313160908195	1.8321262872713834e-49	-5.097368565151433e-37	1.0385994788510207e-11	1.091521250268133e-14	0.000494737346996532	-3.2977060486889474e-22	4.040266647986405e-20	1.7506598236831032e-15	3.4637651867152773e-14	2.537408373221078e-15
74300000	0.0047526313160908195	1.8321262872713834e-49	-5.1042810977361385e-37	1.0385994788510207e-11	1.091521250268133e-14	0.000494737346996532	-3.2977057083986726e-22	4.040266647986405e-20	1.7506598236831032e-15	3.4637651867152773e-14	2.537408373221078e-15
74400000	0.0047526313160908195	1.8321262872713834e-49	-5.111193630320406e-37	1.0385994788510207e-11	1.091521250268133e-14	0.000494737346996532	-3.2977053681083973e-22	4.040266647986405e-20	1.7506598236831032e-15	3.4637651867152773e-14	2.537408373221078e-15
74500000	0.0047526313160908195	1.8321262872713834e-49	-5.118106162904239e-37	1.0385994788510207e-11	1.091521250268133e-14	0.000494737346996532	-3.297705027818122e-22	4.040266647986405e-20	1.7506598236831032e-15	3.4637651867152773e-14	2.537408373221078e-15
74600000	0.0047526313160908195	1.8321262872713834e-49	-5.125018695487644e-37	1.0385994788510207e-11	1.091521250268133e-14	0.000494737346996532	-3.2977046875278467e-22	4.040266647986405e-20	1.7506598236831032e-15	3.4637651867152773e-14	2.537408373221078e-15
74700000	0.0047526313160908195	1.8321262872713834e-49	-5.131931228070627e-37	1.0385994788510207e-11	1.091521250268133e-14	0.000494737346996532	-3.297704347237572e-22	4.040266647986405e-20	1.7506598236831032e-15	3.4637651867152773e-14	2.537408373221078e-15
74800000	0.0047526313160908195	1.8321262872713834e-49	-5.138843760653193e-37	1.0385994788510207e-11	1.091521250268133e-14	0.000494737346996532	-3.2977040069472965e-22	4.040266647986405e-20	1.7506598236831032e-15	3.4637651867152773e-14	2.537408373221078e-15
74900000	0.0047526313160908195	1.8321262872713834e-49	-5.145756293235347e-37	1.0385994788510207e-11	1.091521250268133e-14	0.000494737346996532	-3.297703666657021e-22	4.040266647986405e-20	1.7506598236831032e-15	3.4637651867152773e-14	2.537408373221078e-15
75000000	0.0047526313160908195	1.8321262872713834e-49	-5.152668825817095e-37	1.0385994788510207e-11	1.091521250268133e-14	0.000494737346996532	-3.2977033263667464e-22	4.040266647986405e-20	1.7506598236831032e-15	3.4637651867152773e-14	2.537408373221078e-15
75100000	0.0047526313160908195	1.8321262872713834e-49	-5.1595813583984435e-37	1.0385994788510207e-11	1.091521250268133e-14	0.000494737346996532	-3.297702986076471e-22	4.040266647986405e-20	1.7506598236831032e-15	3.4637651867152773e-14	2.537408373221078e-15
75200000	0.0047526313160908195	1.8321262872713834e-49	-5.1664938909793965e-37	1.0385994788510207e-11	1.0915212502681328e-14	0.000494737346996532	-3.297702645786196e-22	4.040266647986405e-20	1.7506598236831032e-15	3.4637651867152773e-14	2.537408373221078e-15
75300000	0.0047526313160908195	1.8321262872713834e-49	-5.173406423559959e-37	1.0385994788510207e-11	1.0915212502681328e-14	0.000494737346996532	-3.297702305495921e-22	4.040266647986405e-20	1.7506598236831032e-15	3.4637651867152773e-14	2.537408373221078e-15
75400000	0.0047526313160908195	1.8321262872713834e-49	-5.180318956140138e-37	1.0385994788510207e-11	1.0915212502681328e-14	0.000494737346996532	-3.2977019652056457e-22	4.040266647986405e-20	1.7506598236831032e-15	3.4637651867152773e-14	2.537408373221078e-15
75500000	0.0047526313160908195	1.8321262872713834e-49	-5.187231488719938e-37	1.0385994788510207e-11	1.0915212502681328e-14	0.000494737346996532	-3.2977016249153704e-22	4.040266647986405e-20	1.7506598236831032e-15	3.4637651867152773e-14	2.537408373221078e-15
75600000	0.0047526313160908195	1.8321262872713834e-49	-5.194144021299365e-37	1.0385994788510205e-11	1.0915212502681328e-14	0.000494737346996532	-3.2977012846250955e-22	4.040266647986405e-20	1.7506598236831032e-15	3.4637651867152773e-14	2.537408373221078e-15
75700000	0.0047526313160908195	1.8321262872713834e-49	-5.201056553878423e-37	1.0385994788510205e-11	1.0915212502681328e-14	0.000494737346996532	-3.29770094433482e-22	4.040266647986405e-20	1.7506598236831032e-15	3.4637651867152773e-14	2.537408373221078e-15
75800000	0.0047526313160908195	1.8321262872713834e-49	-5.20796908645712e-37	1.0385994788510205e-11	1.0915212502681328e-14	0.000494737346996532	-3.297700604044545e-22	4.040266647986405e-20	1.7506598236831032e-15	3.4637651867152773e-14	2.537408373221078e-15
75900000	0.0047526313160908195	1.8321262872713834e-49	-5.21488161903546e-37	1.0385994788510205e-11	1.0915212502681328e-14	0.000494737346996532	-3.2977002637542696e-22	4.040266647986405e-20	1.7506598236831032e-15	3.4637651867152773e-14	2.5374083732210775e-15
76000000	0.0047526313160908195	1.8321262872713834e-49	-5.221794151613449e-37	1.0385994788510205e-11	1.0915212502681328e-14	0.000494737346996532	-3.297699923463995e-22	4.040266647986405e-20	1.7506598236831032e-15	3.4637651867152773e-14	2.5374083732210775e-15
76100000	0.0047526313160908195	1.8321262872713834e-49	-5.2287066841910916e-37	1.0385994788510205e-11	1.0915212502681328e-14	0.000494737346996532	-3.2976995831737195e-22	4.040266647986405e-20	1.7506598236831032e-15	3.4637651867152773e-14	2.5374083732210775e-15
76200000	0.0047526313160908195	1.8321262872713834e-49	-5.235619216768394e-37	1.0385994788510205e-11	1.0915212502681328e-14	0.000494737346996532	-3.297699242883444e-22	4.040266647986405e-20	1.7506598236831032e-15	3.4637651867152773e-14	2.5374083732210775e-15
76300000	0.0047526313160908195	1.8321262872713834e-49	-5.242531749345361e-37	1.0385994788510205e-11	1.0915212502681328e-14	0.000494737346996532	-3.2976989025931693e-22	4.040266647986405e-20	1.7506598236831032e-15	3.4637651867152773e-14	2.5374083732210775e-15
76400000	0.0047526313160908195	1.8321262872713834e-49	-5.249444281921998e-37	1.0385994788510205e-11	1.0915212502681328e-14	0.000494737346996532	-3.297698562302894e-22	4.040266647986405e-20	1.7506598236831032e-15	3.4637651867152773e-14	2.5374083732210775e-15
76500000	0.0047526313160908195	1.8321262872713834e-49	-5.256356814498312e-37	1.0385994788510205e-11	1.0915212502681328e-14	0.000494737346996532	-3.2976982220126187e-22	4.040266647986405e-20	1.7506598236831032e-15	3.4637651867152773e-14	2.5374083732210775e-15
76600000	0.0047526313160908195	1.8321262872713834e-49	-5.263269347074307e-37	1.0385994788510205e-11	1.0915212502681328e-14	0.000494737346996532	-3.297697881722344e-22	4.040266647986405e-20	1.7506598236831032e-15	3.4637651867152773e-14	2.5374083732210775e-15
76700000	0.0047526313160908195	1.8321262872713834e-49	-5.270181879649989e-37	1.0385994788510205e-11	1.0915212502681328e-14	0.000494737346996532	-3.2976975414320686e-22	4.040266647986405e-20	1.7506598236831032e-15	3.4637651867152773e-14	2.5374083732210775e-15
76800000	0.0047526313160908195	1.8321262872713834e-49	-5.277094412225364e-37	1.0385994788510205e-11	1.0915212502681328e-14	0.000494737346996532	-3.2976972011417933e-22	4.040266647986405e-20	1.7506598236831032e-15	3.4637651867152773e-14	2.5374083732210775e-15
76900000	0.0047526313160908195	1.8321262872713834e-49	-5.284006944800436e-37	1.0385994788510205e-11	1.0915212502681328e-14	0.000494737346996532	-3.297696860851518e-22	4.040266647986405e-20	1.7506598236831032e-15	3.4637651867152773e-14	2.5374083732210775e-15
77000000	0.0047526313160908195	1.8321262872713834e-49	-5.290919477375211e-37	1.0385994788510205e-11	1.0915212502681328e-14	0.000494737346996532	-3.297696520561243e-22	4.040266647986405e-20	1.7506598236831032e-15	3.4637651867152773e-14	2.5374083732210775e-15
77100000	0.0047526313160908195	1.8321262872713834e-49	-5.297832009949695e-37	1.0385994788510205e-11	1.0915212502681328e-14	0.000494737346996532	-3.297696180270968e-22	4.040266647986405e-20	1.7506598236831032e-15	3.4637651867152773e-14	2.5374083732210775e-15
77200000	0.0047526313160908195	1.8321262872713834e-49	-5.304744542523894e-37	1.0385994788510205e-11	1.0915212502681328e-14	0.000494737346996532	-3.2976958399806926e-22	4.040266647986405e-20	1.7506598236831032e-15	3.4637651867152773e-14	2.5374083732210775e-15
77300000	0.0047526313160908195	1.8321262872713834e-49	-5.311657075097812e-37	1.0385994788510205e-11	1.0915212502681328e-14	0.000494737346996532	-3.2976954996904177e-22	4.040266647986405e-20	1.7506598236831032e-15	3.4637651867152773e-14	2.5374083732210775e-15
77400000	0.0047526313160908195	1.8321262872713834e-49	-5.318569607671455e-37	1.0385994788510205e-11	1.0915212502681328e-14	0.000494737346996532	-3.2976951594001424e-22	4.040266647986405e-20	1.7506598236831032e-15	3.4637651867152773e-14	2.5374083732210775e-15
77500000	0.0047526313160908195	1.8321262872713834e-49	-5.325482140244829e-37	1.0385994788510205e-11	1.0915212502681328e-14	0.000494737346996532	-3.297694819109867e-22	4.040266647986405e-20	1.7506598236831032e-15	3.4637651867152773e-14	2.5374083732210775e-15
77600000	0.0047526313160908195	1.8321262872713834e-49	-5.33239467281794e-37	1.0385994788510205e-11	1.0915212502681328e-14	0.000494737346996532	-3.2976944788195923e-22	4.040266647986405e-20	1.7506598236831032e-15	3.4637651867152773e-14	2.5374083732210775e-15
77700000	0.0047526313160908195	1.8321262872713834e-49	-5.3393072053907915e-37	1.0385994788510205e-11	1.0915212502681328e-14	0.000494737346996532	-3.297694138529317e-22	4.040266647986405e-20	1.7506598236831032e-15	3.4637651867152773e-14	2.5374083732210775e-15
77800000	0.0047526313160908195	1.8321262872713834e-49	-5.3462197379633904e-37	1.0385994788510205e-11	1.0915212502681328e-14	0.000494737346996532	-3.2976937982390417e-22	4.040266647986405e-20	1.7506598236831032e-15	3.4637651867152773e-14	2.5374083732210775e-15
77900000	0.0047526313160908195	1.8321262872713834e-49	-5.353132270535742e-37	1.0385994788510205e-11	1.0915212502681328e-14	0.000494737346996532	-3.2976934579487664e-22	4.040266647986405e-20	1.7506598236831032e-15	3.4637651867152773e-14	2.5374083732210775e-15
78000000	0.0047526313160908195	1.8321262872713834e-49	-5.360044803107852e-37	1.0385994788510205e-11	1.0915212502681328e-14	0.000494737346996532	-3.2976931176584916e-22	4.040266647986405e-20	1.7506598236831032e-15	3.4637651867152773e-14	2.5374083732210775e-15
78100000	0.0047526313160908195	1.8321262872713834e-49	-5.366957335679724e-37	1.0385994788510205e-11	1.0915212502681328e-14	0.000494737346996532	-3.2976927773682163e-22	4.040266647986405e-20	1.7506598236831032e-15	3.4637651867152773e-14	2.5374083732210775e-15
78200000	0.0047526313160908195	1.8321262872713834e-49	-5.373869868251366e-37	1.0385994788510205e-11	1.0915212502681328e-14	0.000494737346996532	-3.297692437077941e-22	4.040266647986405e-20	1.7506598236831032e-15	3.4637651867152773e-14	2.5374083732210775e-15
78300000	0.0047526313160908195	1.8321262872713834e-49	-5.380782400822782e-37	1.0385994788510205e-11	1.0915212502681328e-14	0.000494737346996532	-3.297692096787666e-22	4.040266647986405e-20	1.7506598236831032e-15	3.4637651867152773e-14	2.5374083732210775e-15
78400000	0.0047526313160908195	1.8321262872713834e-49	-5.3876949333939785e-37	1.0385994788510205e-11	1.0915212502681328e-14	0.000494737346996532	-3.297691756497391e-22	4.040266647986405e-20	1.7506598236831032e-15	3.4637651867152773e-14	2.5374083732210775e-15
78500000	0.0047526313160908195	1.8321262872713834e-49	-5.3946074659649595e-37	1.0385994788510205e-11	1.0915212502681328e-14	0.000494737346996532	-3.2976914162071155e-22	4.040266647986405e-20	1.7506598236831032e-15	3.4637651867152773e-14	2.5374083732210775e-15
78600000	0.0047526313160908195	1.8321262872713834e-49	-5.401519998535732e-37	1.0385994788510205e-11	1.0915212502681328e-14	0.000494737346996532	-3.29769107591684e-22	4.040266647986405e-20	1.7506598236831032e-15	3.4637651867152773e-14	2.5374083732210775e-15
78700000	0.0047526313160908195	1.8321262872713834e-49	-5.4084325311063e-37	1.0385994788510205e-11	1.0915212502681328e-14	0.000494737346996532	-3.2976907356265654e-22	4.040266647986405e-20	1.7506598236831032e-15	3.4637651867152773e-14	2.5374083732210775e-15
78800000	0.0047526313160908195	1.8321262872713834e-49	-5.415345063676671e-37	1.0385994788510205e-11	1.0915212502681328e-14	0.000494737346996532	-3.29769039533629e-22	4.040266647986405e-20	1.7506598236831032e-15	3.4637651867152773e-14	2.5374083732210775e-15
78900000	0.0047526313160908195	1.8321262872713834e-49	-5.422257596246848e-37	1.0385994788510205e-11	1.0915212502681328e-14	0.000494737346996532	-3.297690055046015e-22	4.040266647986405e-20	1.7506598236831032e-15	3.4637651867152773e-14	2.5374083732210775e-15
79000000	0.0047526313160908195	1.8321262872713834e-49	-5.4291701288168355e-37	1.0385994788510205e-11	1.0915212502681328e-14	0.000494737346996532	-3.29768971475574e-22	4.040266647986405e-20	1.7506598236831032e-15	3.4637651867152773e-14	2.5374083732210775e-15
79100000	0.0047526313160908195	1.8321262872713834e-49	-5.4360826613862205e-37	1.0385994788510205e-11	1.0915212502681328e-14	0.000494737346996532	-3.2976893744654646e-22	4.040266647986405e-20	1.7506598236831032e-15	3.4637651867152773e-14	2.5374083732210775e-15
79200000	0.0047526313160908195	1.8321262872713834e-49	-5.442995193954699e-37	1.0385994788510205e-11	1.0915212502681328e-14	0.000494737346996532	-3.2976890341751893e-22	4.040266647986405e-20	1.7506598236831032e-15	3.4637651867152773e-14	2.5374083732210775e-15
79300000	0.0047526313160908195	1.8321262872713834e-49	-5.449907726522278e-37	1.0385994788510205e-11	1.0915212502681328e-14	0.000494737346996532	-3.2976886938849145e-22	4.040266647986405e-20	1.7506598236831032e-15	3.4637651867152773e-14	2.5374083732210775e-15
79400000	0.0047526313160908195	1.8321262872713834e-49	-5.456820259088963e-37	1.0385994788510205e-11	1.0915212502681328e-14	0.000494737346996532	-3.297688353594639e-22	4.040266647986405e-20	1.7506598236831032e-15	3.4637651867152773e-14	2.5374083732210775e-15
79500000	0.0047526313160908195	1.8321262872713834e-49	-5.463732791654758e-37	1.0385994788510205e-11	1.0915212502681328e-14	0.000494737346996532	-3.297688013304364e-22	4.040266647986405e-20	1.7506598236831032e-15	3.4637651867152773e-14	2.5374083732210775e-15
79600000	0.0047526313160908195	1.8321262872713834e-49	-5.470645324219669e-37	1.0385994788510205e-11	1.0915212502681328e-14	0.000494737346996532	-3.2976876730140886e-22	4.040266647986405e-20	1.7506598236831032e-15	3.4637651867152773e-14	2.5374083732210775e-15
79700000	0.0047526313160908195	1.8321262872713834e-49	-5.477557856783703e-37	1.0385994788510205e-11	1.0915212502681328e-14	0.000494737346996532	-3.297687332723814e-22	4.040266647986405e-20	1.7506598236831032e-15	3.4637651867152773e-14	2.5374083732210775e-15
79800000	0.0047526313160908195	1.8321262872713834e-49	-5.484470389346864e-37	1.0385994788510205e-11	1.0915212502681328e-14	0.000494737346996532	-3.2976869924335385e-22	4.040266647986405e-20	1.7506598236831032e-15	3.4637651867152773e-14	2.5374083732210775e-15
79900000	0.0047526313160908195	1.8321262872713834e-49	-5.4913829219091574e-37	1.0385994788510205e-11	1.0915212502681328e-14	0.000494737346996532	-3.297686652143263e-22	4.040266647986405e-20	1.7506598236831032e-15	3.4637651867152773e-14	2.5374083732210775e-15
80000000	0.0047526313160908195	1.8321262872713834e-49	-5.498295454470588e-37	1.0385994788510205e-11	1.0915212502681328e-14	0.000494737346996532	-3.2976863118529883e-22	4.040266647986405e-20	1.7506598236831032e-15	3.4637651867152773e-14	2.5374083732210775e-15
80100000	0.0047526313160908195	1.8321262872713834e-49	-5.505207987031164e-37	1.0385994788510205e-11	1.0915212502681328e-14	0.000494737346996532	-3.297685971562713e-22	4.040266647986405e-20	1.7506598236831032e-15	3.4637651867152773e-14	2.5374083732210775e-15
80200000	0.0047526313160908195	1.8321262872713834e-49	-5.512120519590889e-37	1.0385994788510205e-11	1.0915212502681328e-14	0.000494737346996532	-3.2976856312724377e-22	4.040266647986405e-20	1.7506598236831032e-15	3.4637651867152773e-14	2.5374083732210775e-15
80300000	0.0047526313160908195	1.8321262872713834e-49	-5.519033052149767e-37	1.0385994788510205e-11	1.0915212502681328e-14	0.000494737346996532	-3.297685290982163e-22	4.040266647986405e-20	1.7506598236831032e-15	3.4637651867152773e-14	2.5374083732210775e-15
80400000	0.0047526313160908195	1.8321262872713834e-49	-5.525945584707807e-37	1.0385994788510205e-11	1.0915212502681328e-14	0.000494737346996532	-3.2976849506918876e-22	4.040266647986405e-20	1.7506598236831032e-15	3.4637651867152773e-14	2.5374083732210775e-15
80500000	0.0047526313160908195	1.8321262872713834e-49	-5.532858117265011e-37	1.0385994788510205e-11	1.0915212502681328e-14	0.000494737346996532	-3.2976846104016123e-22	4.040266647986405e-20	1.7506598236831032e-15	3.4637651867152773e-14	2.5374083732210775e-15
80600000	0.0047526313160908195	1.8321262872713834e-49	-5.539770649821387e-37	1.0385994788510205e-11	1.0915212502681328e-14	0.000494737346996532	-3.297684270111337e-22	4.040266647986405e-20	1.7506598236831032e-15	3.4637651867152773e-14	2.5374083732210775e-15
80700000	0.0047526313160908195	1.8321262872713834e-49	-5.5466831823769394e-37	1.0385994788510205e-11	1.0915212502681328e-14	0.000494737346996532	-3.297683929821062e-22	4.040266647986405e-20	1.7506598236831032e-15	3.4637651867152773e-14	2.5374083732210775e-15
80800000	0.0047526313160908195	1.8321262872713834e-49	-5.5535957149316734e-37	1.0385994788510205e-11	1.0915212502681328e-14	0.000494737346996532	-3.297683589530787e-22	4.040266647986405e-20	1.7506598236831032e-15	3.4637651867152773e-14	2.5374083732210775e-15
80900000	0.0047526313160908195	1.8321262872713834e-49	-5.560508247485595e-37	1.0385994788510205e-11	1.0915212502681328e-14	0.000494737346996532	-3.2976832492405116e-22	4.040266647986405e-20	1.7506598236831032e-15	3.4637651867152773e-14	2.5374083732210775e-15
81000000	0.0047526313160908195	1.8321262872713834e-49	-5.567420780038709e-37	1.0385994788510205e-11	1.0915212502681328e-14	0.000494737346996532	-3.2976829089502367e-22	4.040266647986405e-20	1.7506598236831032e-15	3.4637651867152773e-14	2.5374083732210775e-15
81100000	0.0047526313160908195	1.8321262872713834e-49	-5.574333312591022e-37	1.0385994788510205e-11	1.0915212502681328e-14	0.000494737346996532	-3.2976825686599614e-22	4.040266647986405e-20	1.7506598236831032e-15	3.4637651867152773e-14	2.5374083732210775e-15
81200000	0.0047526313160908195	1.8321262872713834e-49	-5.5812458451425386e-37	1.0385994788510205e-11	1.0915212502681328e-14	0.000494737346996532	-3.297682228369686e-22	4.040266647986405e-20	1.7506598236831032e-15	3.4637651867152773e-14	2.5374083732210775e-15
81300000	0.0047526313160908195	1.8321262872713834e-49	-5.588158377693265e-37	1.0385994788510205e-11	1.0915212502681328e-14	0.000494737346996532	-3.2976818880794113e-22	4.040266647986405e-20	1.7506598236831032e-15	3.4637651867152773e-14	2.5374083732210775e-15
81400000	0.0047526313160908195	1.8321262872713834e-49	-5.595070910243206e-37	1.0385994788510205e-11	1.0915212502681328e-14	0.000494737346996532	-3.297681547789136e-22	4.040266647986405e-20	1.7506598236831032e-15	3.4637651867152773e-14	2.5374083732210775e-15
81500000	0.0047526313160908195	1.8321262872713834e-49	-5.601983442792367e-37	1.0385994788510205e-11	1.0915212502681328e-14	0.000494737346996532	-3.2976812074988607e-22	4.040266647986405e-20	1.7506598236831032e-15	3.4637651867152773e-14	2.5374083732210775e-15
81600000	0.0047526313160908195	1.8321262872713834e-49	-5.608895975340753e-37	1.0385994788510205e-11	1.0915212502681328e-14	0.000494737346996532	-3.2976808672085854e-22	4.040266647986405e-20	1.7506598236831032e-15	3.4637651867152773e-14	2.5374083732210775e-15
81700000	0.0047526313160908195	1.8321262872713834e-49	-5.615808507888371e-37	1.0385994788510205e-11	1.0915212502681328e-14	0.000494737346996532	-3.2976805269183105e-22	4.040266647986405e-20	1.7506598236831032e-15	3.4637651867152773e-14	2.5374083732210775e-15
81800000	0.0047526313160908195	1.8321262872713834e-49	-5.622721040435226e-37	1.0385994788510205e-11	1.0915212502681328e-14	0.000494737346996532	-3.2976801866280352e-22	4.040266647986405e-20	1.7506598236831032e-15	3.4637651867152773e-14	2.5374083732210775e-15
81900000	0.0047526313160908195	1.8321262872713834e-49	-5.629633572981323e-37	1.0385994788510205e-11	1.0915212502681328e-14	0.000494737346996532	-3.29767984633776e-22	4.040266647986405e-20	1.7506598236831032e-15	3.4637651867152773e-14	2.5374083732210775e-15
82000000	0.0047526313160908195	1.8321262872713834e-49	-5.636546105526666e-37	1.0385994788510205e-11	1.0915212502681328e-14	0.000494737346996532	-3.297679506047485e-22	4.040266647986405e-20	1.7506598236831032e-15	3.4637651867152773e-14	2.5374083732210775e-15
82100000	0.0047526313160908195	1.8321262872713834e-49	-5.643458638071264e-37	1.0385994788510205e-11	1.0915212502681328e-14	0.000494737346996532	-3.29767916575721e-22	4.040266647986405e-20	1.7506598236831032e-15	3.4637651867152773e-14	2.5374083732210775e-15
82200000	0.0047526313160908195	1.8321262872713834e-49	-5.65037117061512e-37	1.0385994788510205e-11	1.0915212502681328e-14	0.000494737346996532	-3.2976788254669345e-22	4.040266647986405e-20	1.7506598236831032e-15	3.4637651867152773e-14	2.5374083732210775e-15
82300000	0.0047526313160908195	1.8321262872713834e-49	-5.65728370315824e-37	1.0385994788510205e-11	1.0915212502681328e-14	0.000494737346996532	-3.2976784851766597e-22	4.040266647986405e-20	1.7506598236831032e-15	3.4637651867152773e-14	2.5374083732210775e-15
82400000	0.0047526313160908195	1.8321262872713834e-49	-5.664196235700629e-37	1.0385994788510205e-11	1.0915212502681328e-14	0.000494737346996532	-3.2976781448863844e-22	4.040266647986405e-20	1.7506598236831032e-15	3.4637651867152773e-14	2.5374083732210775e-15
82500000	0.0047526313160908195	1.8321262872713834e-49	-5.671108768242293e-37	1.0385994788510205e-11	1.0915212502681328e-14	0.000494737346996532	-3.297677804596109e-22	4.040266647986405e-20	1.7506598236831032e-15	3.4637651867152773e-14	2.5374083732210775e-15
82600000	0.0047526313160908195	1.8321262872713834e-49	-5.678021300783237e-37	1.0385994788510205e-11	1.0915212502681328e-14	0.000494737346996532	-3.297677464305834e-22	4.040266647986405e-20	1.7506598236831032e-15	3.4637651867152773e-14	2.5374083732210775e-15
82700000	0.0047526313160908195	1.8321262872713834e-49	-5.684933833323468e-37	1.0385994788510205e-11	1.0915212502681328e-14	0.000494737346996532	-3.297677124015559e-22	4.040266647986405e-20	1.7506598236831032e-15	3.4637651867152773e-14	2.5374083732210775e-15
82800000	0.0047526313160908195	1.8321262872713834e-49	-5.69184636586299e-37	1.0385994788510205e-11	1.0915212502681328e-14	0.000494737346996532	-3.2976767837252836e-22	4.040266647986405e-20	1.7506598236831032e-15	3.4637651867152773e-14	2.5374083732210775e-15
82900000	0.0047526313160908195	1.8321262872713834e-49	-5.698758898401809e-37	1.0385994788510205e-11	1.0915212502681328e-14	0.000494737346996532	-3.2976764434350083e-22	4.040266647986405e-20	1.7506598236831032e-15	3.4637651867152773e-14	2.5374083732210775e-15
83000000	0.0047526313160908195	1.8321262872713834e-49	-5.70567143093993e-37	1.0385994788510205e-11	1.0915212502681328e-14	0.000494737346996532	-3.2976761031447335e-22	4.040266647986405e-20	1.7506598236831032e-15	3.4637651867152773e-14	2.5374083732210775e-15
83100000	0.0047526313160908195	1.8321262872713834e-49	-5.7125839634773576e-37	1.0385994788510205e-11	1.0915212502681328e-14	0.000494737346996532	-3.297675762854458e-22	4.040266647986405e-20	1.7506598236831032e-15	3.4637651867152773e-14	2.5374083732210775e-15
83200000	0.0047526313160908195	1.8321262872713834e-49	-5.7194964960141e-37	1.0385994788510203e-11	1.0915212502681328e-14	0.000494737346996532	-3.297675422564183e-22	4.040266647986405e-20	1.7506598236831032e-15	3.4637651867152773e-14	2.5374083732210775e-15
83300000	0.0047526313160908195	1.8321262872713834e-49	-5.72640902855016e-37	1.0385994788510203e-11	1.0915212502681328e-14	0.000494737346996532	-3.297675082273908e-22	4.040266647986405e-20	1.7506598236831032e-15	3.4637651867152773e-14	2.5374083732210775e-15
83400000	0.0047526313160908195	1.8321262872713838e-49	-5.733321561085545e-37	1.0385994788510203e-11	1.0915212502681328e-14	0.000494737346996532	-3.2976747419836328e-22	4.040266647986405e-20	1.7506598236831032e-15	3.4637651867152773e-14	2.5374083732210775e-15
83500000	0.0047526313160908195	1.8321262872713838e-49	-5.740234093620259e-37	1.0385994788510203e-11	1.0915212502681328e-14	0.000494737346996532	-3.2976744016933575e-22	4.040266647986405e-20	1.7506598236831032e-15	3.4637651867152773e-14	2.5374083732210775e-15
83600000	0.0047526313160908195	1.8321262872713838e-49	-5.747146626154309e-37	1.0385994788510203e-11	1.0915212502681328e-14	0.000494737346996532	-3.297674061403082e-22	4.040266647986405e-20	1.7506598236831032e-15	3.4637651867152773e-14	2.5374083732210775e-15
83700000	0.0047526313160908195	1.8321262872713838e-49	-5.754059158687699e-37	1.0385994788510203e-11	1.0915212502681328e-14	0.000494737346996532	-3.2976737211128073e-22	4.040266647986405e-20	1.7506598236831032e-15	3.4637651867152773e-14	2.5374083732210775e-15
83800000	0.0047526313160908195	1.8321262872713838e-49	-5.760971691220434e-37	1.0385994788510203e-11	1.0915212502681328e-14	0.000494737346996532	-3.297673380822532e-22	4.040266647986405e-20	1.7506598236831032e-15	3.4637651867152773e-14	2.5374083732210775e-15
83900000	0.0047526313160908195	1.8321262872713838e-49	-5.767884223752522e-37	1.0385994788510203e-11	1.0915212502681328e-14	0.000494737346996532	-3.2976730405322567e-22	4.040266647986405e-20	1.7506598236831032e-15	3.4637651867152773e-14	2.5374083732210775e-15
84000000	0.0047526313160908195	1.8321262872713838e-49	-5.774796756283966e-37	1.0385994788510203e-11	1.0915212502681328e-14	0.000494737346996532	-3.297672700241982e-22	4.040266647986405e-20	1.7506598236831032e-15	3.4637651867152773e-14	2.5374083732210775e-15
84100000	0.0047526313160908195	1.8321262872713838e-49	-5.781709288814773e-37	1.0385994788510203e-11	1.0915212502681328e-14	0.000494737346996532	-3.2976723599517066e-22	4.040266647986405e-20	1.7506598236831032e-15	3.4637651867152773e-14	2.5374083732210775e-15
84200000	0.0047526313160908195	1.8321262872713838e-49	-5.7886218213449475e-37	1.0385994788510203e-11	1.0915212502681328e-14	0.000494737346996532	-3.2976720196614313e-22	4.040266647986405e-20	1.7506598236831032e-15	3.4637651867152773e-14	2.5374083732210775e-15
84300000	0.0047526313160908195	1.8321262872713838e-49	-5.795534353874496e-37	1.0385994788510203e-11	1.0915212502681328e-14	0.000494737346996532	-3.2976716793711565e-22	4.040266647986405e-20	1.7506598236831032e-15	3.4637651867152773e-14	2.5374083732210775e-15
84400000	0.0047526313160908195	1.8321262872713838e-49	-5.8024468864034225e-37	1.0385994788510203e-11	1.0915212502681328e-14	0.000494737346996532	-3.297671339080881e-22	4.040266647986405e-20	1.7506598236831032e-15	3.4637651867152773e-14	2.5374083732210775e-15
84500000	0.0047526313160908195	1.8321262872713838e-49	-5.809359418931734e-37	1.0385994788510203e-11	1.0915212502681328e-14	0.000494737346996532	-3.297670998790606e-22	4.040266647986405e-20	1.7506598236831032e-15	3.4637651867152773e-14	2.5374083732210775e-15
84600000	0.0047526313160908195	1.8321262872713838e-49	-5.816271951459434e-37	1.0385994788510203e-11	1.0915212502681328e-14	0.000494737346996532	-3.2976706585003305e-22	4.040266647986405e-20	1.7506598236831032e-15	3.4637651867152773e-14	2.5374083732210775e-15
84700000	0.0047526313160908195	1.8321262872713838e-49	-5.823184483986531e-37	1.0385994788510203e-11	1.0915212502681328e-14	0.000494737346996532	-3.2976703182100557e-22	4.040266647986405e-20	1.7506598236831032e-15	3.4637651867152773e-14	2.5374083732210775e-15
84800000	0.0047526313160908195	1.8321262872713838e-49	-5.830097016513028e-37	1.0385994788510203e-11	1.0915212502681328e-14	0.000494737346996532	-3.2976699779197804e-22	4.040266647986405e-20	1.7506598236831032e-15	3.4637651867152773e-14	2.5374083732210775e-15
84900000	0.0047526313160908195	1.8321262872713838e-49	-5.837009549038931e-37	1.0385994788510203e-11	1.0915212502681328e-14	0.000494737346996532	-3.297669637629505e-22	4.040266647986405e-20	1.7506598236831032e-15	3.4637651867152773e-14	2.5374083732210775e-15
85000000	0.0047526313160908195	1.8321262872713838e-49	-5.843922081564246e-37	1.0385994788510203e-11	1.0915212502681328e-14	0.000494737346996532	-3.2976692973392303e-22	4.040266647986405e-20	1.7506598236831032e-15	3.4637651867152773e-14	2.5374083732210775e-15
85100000	0.0047526313160908195	1.8321262872713838e-49	-5.850834614088977e-37	1.0385994788510203e-11	1.0915212502681328e-14	0.000494737346996532	-3.297668957048955e-22	4.040266647986405e-20	1.7506598236831032e-15	3.4637651867152773e-14	2.5374083732210775e-15
85200000	0.0047526313160908195	1.8321262872713838e-49	-5.857747146613132e-37	1.0385994788510203e-11	1.0915212502681328e-14	0.000494737346996532	-3.2976686167586797e-22	4.040266647986405e-20	1.7506598236831032e-15	3.4637651867152773e-14	2.5374083732210775e-15
85300000	0.0047526313160908195	1.8321262872713838e-49	-5.8646596791367145e-37	1.0385994788510203e-11	1.0915212502681328e-14	0.000494737346996532	-3.297668276468405e-22	4.040266647986405e-20	1.7506598236831032e-15	3.4637651867152773e-14	2.5374083732210775e-15
85400000	0.0047526313160908195	1.8321262872713838e-49	-5.87157221165973e-37	1.0385994788510203e-11	1.0915212502681328e-14	0.000494737346996532	-3.2976679361781295e-22	4.040266647986405e-20	1.7506598236831032e-15	3.4637651867152773e-14	2.5374083732210775e-15
85500000	0.0047526313160908195	1.8321262872713838e-49	-5.878484744182186e-37	1.0385994788510203e-11	1.0915212502681328e-14	0.000494737346996532	-3.2976675958878542e-22	4.040266647986405e-20	1.7506598236831034e-15	3.4637651867152773e-14	2.5374083732210775e-15
85600000	0.0047526313160908195	1.8321262872713838e-49	-5.885397276704085e-37	1.0385994788510203e-11	1.0915212502681328e-14	0.000494737346996532	-3.2976672555975794e-22	4.040266647986405e-20	1.7506598236831034e-15	3.4637651867152773e-14	2.5374083732210775e-15
85700000	0.0047526313160908195	1.8321262872713838e-49	-5.892309809225434e-37	1.0385994788510203e-11	1.0915212502681328e-14	0.000494737346996532	-3.297666915307304e-22	4.040266647986405e-20	1.7506598236831034e-15	3.4637651867152773e-14	2.5374083732210775e-15
85800000	0.0047526313160908195	1.8321262872713838e-49	-5.899222341746239e-37	1.0385994788510203e-11	1.0915212502681328e-14	0.000494737346996532	-3.297666575017029e-22	4.040266647986405e-20	1.7506598236831034e-15	3.4637651867152773e-14	2.5374083732210775e-15
85900000	0.0047526313160908195	1.8321262872713838e-49	-5.9061348742665045e-37	1.0385994788510203e-11	1.0915212502681328e-14	0.000494737346996532	-3.2976662347267535e-22	4.040266647986405e-20	1.7506598236831034e-15	3.4637651867152773e-14	2.5374083732210775e-15
86000000	0.0047526313160908195	1.8321262872713838e-49	-5.913047406786237e-37	1.0385994788510203e-11	1.0915212502681328e-14	0.000494737346996532	-3.2976658944364787e-22	4.040266647986405e-20	1.7506598236831034e-15	3.4637651867152773e-14	2.5374083732210775e-15
86100000	0.0047526313160908195	1.8321262872713838e-49	-5.919959939305441e-37	1.0385994788510203e-11	1.0915212502681328e-14	0.000494737346996532	-3.2976655541462034e-22	4.040266647986405e-20	1.7506598236831034e-15	3.4637651867152773e-14	2.5374083732210775e-15
86200000	0.0047526313160908195	1.8321262872713838e-49	-5.926872471824122e-37	1.0385994788510203e-11	1.0915212502681328e-14	0.000494737346996532	-3.297665213855928e-22	4.040266647986405e-20	1.7506598236831034e-15	3.4637651867152773e-14	2.5374083732210775e-15
86300000	0.0047526313160908195	1.8321262872713838e-49	-5.933785004342286e-37	1.0385994788510203e-11	1.0915212502681328e-14	0.000494737346996532	-3.297664873565653e-22	4.040266647986405e-20	1.7506598236831034e-15	3.4637651867152773e-14	2.5374083732210775e-15
86400000	0.0047526313160908195	1.8321262872713838e-49	-5.9406975368599375e-37	1.0385994788510203e-11	1.0915212502681328e-14	0.000494737346996532	-3.297664533275378e-22	4.040266647986405e-20	1.7506598236831034e-15	3.4637651867152773e-14	2.5374083732210775e-15
86500000	0.0047526313160908195	1.8321262872713838e-49	-5.947610069377083e-37	1.0385994788510203e-11	1.0915212502681328e-14	0.000494737346996532	-3.2976641929851026e-22	4.040266647986405e-20	1.7506598236831034e-15	3.4637651867152773e-14	2.5374083732210775e-15
86600000	0.0047526313160908195	1.8321262872713838e-49	-5.954522601893728e-37	1.0385994788510203e-11	1.0915212502681328e-14	0.000494737346996532	-3.297663852694828e-22	4.040266647986405e-20	1.7506598236831034e-15	3.4637651867152773e-14	2.5374083732210775e-15
86700000	0.0047526313160908195	1.8321262872713838e-49	-5.961435134409877e-37	1.0385994788510203e-11	1.0915212502681328e-14	0.000494737346996532	-3.2976635124045525e-22	4.040266647986405e-20	1.7506598236831034e-15	3.4637651867152773e-14	2.5374083732210775e-15
86800000	0.0047526313160908195	1.8321262872713838e-49	-5.968347666925537e-37	1.0385994788510203e-11	1.0915212502681328e-14	0.000494737346996532	-3.297663172114277e-22	4.040266647986405e-20	1.7506598236831034e-15	3.4637651867152773e-14	2.5374083732210775e-15
86900000	0.0047526313160908195	1.8321262872713838e-49	-5.9752601994407125e-37	1.0385994788510203e-11	1.0915212502681328e-14	0.000494737346996532	-3.297662831824002e-22	4.040266647986405e-20	1.7506598236831034e-15	3.4637651867152773e-14	2.5374083732210775e-15
87000000	0.0047526313160908195	1.8321262872713838e-49	-5.9821727319554085e-37	1.0385994788510203e-11	1.0915212502681328e-14	0.000494737346996532	-3.297662491533727e-22	4.040266647986405e-20	1.7506598236831034e-15	3.4637651867152773e-14	2.5374083732210775e-15
87100000	0.0047526313160908195	1.8321262872713838e-49	-5.989085264469631e-37	1.0385994788510203e-11	1.0915212502681328e-14	0.000494737346996532	-3.2976621512434518e-22	4.040266647986405e-20	1.7506598236831034e-15	3.4637651867152773e-14	2.5374083732210775e-15
87200000	0.0047526313160908195	1.8321262872713838e-49	-5.9959977969833856e-37	1.0385994788510203e-11	1.0915212502681328e-14	0.000494737346996532	-3.2976618109531765e-22	4.040266647986405e-20	1.7506598236831034e-15	3.4637651867152773e-14	2.5374083732210775e-15
87300000	0.0047526313160908195	1.8321262872713838e-49	-6.0029103294966775e-37	1.0385994788510203e-11	1.0915212502681328e-14	0.000494737346996532	-3.2976614706629016e-22	4.040266647986405e-20	1.7506598236831034e-15	3.4637651867152773e-14	2.5374083732210775e-15
87400000	0.0047526313160908195	1.832126287271384e-49	-6.009822862009512e-37	1.0385994788510203e-11	1.0915212502681328e-14	0.000494737346996532	-3.2976611303726263e-22	4.040266647986405e-20	1.7506598236831034e-15	3.4637651867152773e-14	2.5374083732210775e-15
87500000	0.0047526313160908195	1.832126287271384e-49	-6.016735394521895e-37	1.0385994788510203e-11	1.0915212502681328e-14	0.000494737346996532	-3.297660790082351e-22	4.040266647986405e-20	1.7506598236831034e-15	3.4637651867152773e-14	2.5374083732210775e-15
87600000	0.0047526313160908195	1.832126287271384e-49	-6.023647927033832e-37	1.0385994788510203e-11	1.0915212502681328e-14	0.000494737346996532	-3.297660449792076e-22	4.040266647986405e-20	1.7506598236831034e-15	3.4637651867152773e-14	2.5374083732210775e-15
87700000	0.0047526313160908195	1.832126287271384e-49	-6.030560459545329e-37	1.0385994788510203e-11	1.0915212502681328e-14	0.000494737346996532	-3.297660109501801e-22	4.040266647986405e-20	1.7506598236831034e-15	3.4637651867152773e-14	2.5374083732210775e-15
87800000	0.0047526313160908195	1.832126287271384e-49	-6.03747299205639e-37	1.0385994788510203e-11	1.0915212502681328e-14	0.000494737346996532	-3.2976597692115256e-22	4.040266647986405e-20	1.7506598236831034e-15	3.4637651867152773e-14	2.5374083732210775e-15
87900000	0.0047526313160908195	1.832126287271384e-49	-6.044385524567021e-37	1.0385994788510203e-11	1.0915212502681328e-14	0.000494737346996532	-3.2976594289212503e-22	4.040266647986405e-20	1.7506598236831034e-15	3.4637651867152773e-14	2.5374083732210775e-15
88000000	0.0047526313160908195	1.832126287271384e-49	-6.0512980570772286e-37	1.0385994788510203e-11	1.0915212502681328e-14	0.000494737346996532	-3.2976590886309754e-22	4.040266647986405e-20	1.7506598236831034e-15	3.4637651867152773e-14	2.5374083732210775e-15
88100000	0.0047526313160908195	1.832126287271384e-49	-6.058210589587017e-37	1.0385994788510203e-11	1.0915212502681328e-14	0.000494737346996532	-3.2976587483407e-22	4.040266647986405e-20	1.7506598236831034e-15	3.4637651867152773e-14	2.5374083732210775e-15
88200000	0.0047526313160908195	1.832126287271384e-49	-6.065123122096391e-37	1.0385994788510203e-11	1.0915212502681328e-14	0.000494737346996532	-3.297658408050425e-22	4.040266647986405e-20	1.7506598236831034e-15	3.4637651867152773e-14	2.5374083732210775e-15
88300000	0.0047526313160908195	1.832126287271384e-49	-6.0720356546053585e-37	1.0385994788510203e-11	1.0915212502681328e-14	0.000494737346996532	-3.29765806776015e-22	4.040266647986405e-20	1.7506598236831034e-15	3.4637651867152773e-14	2.5374083732210775e-15
88400000	0.0047526313160908195	1.832126287271384e-49	-6.078948187113923e-37	1.0385994788510203e-11	1.0915212502681328e-14	0.000494737346996532	-3.2976577274698747e-22	4.040266647986405e-20	1.7506598236831034e-15	3.4637651867152773e-14	2.5374083732210775e-15
88500000	0.0047526313160908195	1.832126287271384e-49	-6.085860719622091e-37	1.0385994788510203e-11	1.0915212502681328e-14	0.000494737346996532	-3.2976573871795994e-22	4.040266647986405e-20	1.7506598236831034e-15	3.4637651867152773e-14	2.5374083732210775e-15
88600000	0.0047526313160908195	1.832126287271384e-49	-6.092773252129867e-37	1.0385994788510203e-11	1.0915212502681328e-14	0.000494737346996532	-3.297657046889324e-22	4.040266647986405e-20	1.7506598236831034e-15	3.4637651867152773e-14	2.5374083732210775e-15
88700000	0.0047526313160908195	1.832126287271384e-49	-6.099685784637257e-37	1.0385994788510203e-11	1.0915212502681328e-14	0.000494737346996532	-3.2976567065990493e-22	4.040266647986405e-20	1.7506598236831034e-15	3.4637651867152773e-14	2.5374083732210775e-15
88800000	0.0047526313160908195	1.832126287271384e-49	-6.106598317144267e-37	1.0385994788510203e-11	1.0915212502681328e-14	0.000494737346996532	-3.297656366308774e-22	4.040266647986405e-20	1.7506598236831034e-15	3.4637651867152773e-14	2.5374083732210775e-15
88900000	0.0047526313160908195	1.832126287271384e-49	-6.113510849650901e-37	1.0385994788510203e-11	1.0915212502681328e-14	0.000494737346996532	-3.2976560260184987e-22	4.040266647986405e-20	1.7506598236831034e-15	3.4637651867152773e-14	2.5374083732210775e-15
89000000	0.0047526313160908195	1.832126287271384e-49	-6.12042338215716e-37	1.0385994788510203e-11	1.0915212502681328e-14	0.000494737346996532	-3.297655685728224e-22	4.040266647986405e-20	1.7506598236831034e-15	3.4637651867152773e-14	2.5374083732210775e-15
89100000	0.0047526313160908195	1.832126287271384e-49	-6.127335914661911e-37	1.0385994788510203e-11	1.0915212502681328e-14	0.000494737346996532	-3.2976553454379485e-22	4.040266647986405e-20	1.7506598236831034e-15	3.4637651867152773e-14	2.5374083732210775e-15
89200000	0.0047526313160908195	1.832126287271384e-49	-6.134248447164347e-37	1.0385994788510203e-11	1.0915212502681328e-14	0.000494737346996532	-3.297655005147673e-22	4.040266647986405e-20	1.7506598236831034e-15	3.4637651867152773e-14	2.5374083732210775e-15
89300000	0.0047526313160908195	1.832126287271384e-49	-6.141160979664498e-37	1.0385994788510203e-11	1.0915212502681328e-14	0.000494737346996532	-3.2976546648573984e-22	4.040266647986405e-20	1.7506598236831034e-15	3.4637651867152773e-14	2.5374083732210775e-15
89400000	0.0047526313160908195	1.832126287271384e-49	-6.148073512162398e-37	1.0385994788510203e-11	1.0915212502681328e-14	0.000494737346996532	-3.297654324567123e-22	4.040266647986405e-20	1.7506598236831034e-15	3.4637651867152773e-14	2.5374083732210775e-15
89500000	0.0047526313160908195	1.832126287271384e-49	-6.15498604465808e-37	1.0385994788510203e-11	1.0915212502681328e-14	0.000494737346996532	-3.297653984276848e-22	4.040266647986405e-20	1.7506598236831034e-15	3.4637651867152773e-14	2.5374083732210775e-15
89600000	0.0047526313160908195	1.832126287271384e-49	-6.161898577151577e-37	1.0385994788510203e-11	1.0915212502681328e-14	0.000494737346996532	-3.2976536439865725e-22	4.040266647986405e-20	1.7506598236831034e-15	3.4637651867152773e-14	2.5374083732210775e-15
89700000	0.0047526313160908195	1.832126287271384e-49	-6.16881110964292e-37	1.0385994788510203e-11	1.0915212502681328e-14	0.000494737346996532	-3.2976533036962977e-22	4.040266647986405e-20	1.7506598236831034e-15	3.4637651867152773e-14	2.5374083732210775e-15
89800000	0.0047526313160908195	1.832126287271384e-49	-6.175723642132145e-37	1.0385994788510203e-11	1.0915212502681328e-14	0.000494737346996532	-3.2976529634060224e-22	4.040266647986405e-20	1.7506598236831034e-15	3.4637651867152773e-14	2.5374083732210775e-15
89900000	0.0047526313160908195	1.832126287271384e-49	-6.182636174619282e-37	1.0385994788510203e-11	1.0915212502681328e-14	0.000494737346996532	-3.297652623115747e-22	4.040266647986405e-20	1.7506598236831034e-15	3.4637651867152773e-14	2.5374083732210775e-15
90000000	0.0047526313160908195	1.832126287271384e-49	-6.189548707104365e-37	1.0385994788510203e-11	1.0915212502681328e-14	0.000494737346996532	-3.297652282825472e-22	4.040266647986405e-20	1.7506598236831034e-15	3.4637651867152773e-14	2.5374083732210775e-15
90100000	0.0047526313160908195	1.832126287271384e-49	-6.196461239587426e-37	1.0385994788510203e-11	1.0915212502681328e-14	0.000494737346996532	-3.297651942535197e-22	4.040266647986405e-20	1.7506598236831034e-15	3.4637651867152773e-14	2.5374083732210775e-15
90200000	0.0047526313160908195	1.832126287271384e-49	-6.2033737720684995e-37	1.0385994788510203e-11	1.0915212502681328e-14	0.000494737346996532	-3.2976516022449216e-22	4.040266647986405e-20	1.7506598236831034e-15	3.4637651867152773e-14	2.5374083732210775e-15
90300000	0.0047526313160908195	1.832126287271384e-49	-6.210286304547617e-37	1.0385994788510203e-11	1.0915212502681328e-14	0.000494737346996532	-3.297651261954647e-22	4.040266647986405e-20	1.7506598236831034e-15	3.4637651867152773e-14	2.5374083732210775e-15
90400000	0.0047526313160908195	1.832126287271384e-49	-6.217198837024811e-37	1.0385994788510203e-11	1.0915212502681328e-14	0.000494737346996532	-3.2976509216643715e-22	4.040266647986405e-20	1.7506598236831034e-15	3.4637651867152773e-14	2.5374083732210775e-15
90500000	0.0047526313160908195	1.832126287271384e-49	-6.224111369500114e-37	1.0385994788510203e-11	1.0915212502681328e-14	0.000494737346996532	-3.297650581374096e-22	4.040266647986405e-20	1.7506598236831034e-15	3.4637651867152773e-14	2.5374083732210775e-15
90600000	0.0047526313160908195	1.832126287271384e-49	-6.231023901973561e-37	1.0385994788510203e-11	1.0915212502681328e-14	0.000494737346996532	-3.297650241083821e-22	4.040266647986405e-20	1.7506598236831034e-15	3.4637651867152773e-14	2.5374083732210775e-15
90700000	0.0047526313160908195	1.832126287271384e-49	-6.237936434445183e-37	1.0385994788510203e-11	1.0915212502681328e-14	0.000494737346996532	-3.297649900793546e-22	4.040266647986405e-20	1.7506598236831034e-15	3.4637651867152773e-14	2.5374083732210775e-15
90800000	0.0047526313160908195	1.832126287271384e-49	-6.2448489669150124e-37	1.0385994788510203e-11	1.0915212502681328e-14	0.000494737346996532	-3.2976495605032707e-22	4.040266647986405e-20	1.7506598236831034e-15	3.4637651867152773e-14	2.5374083732210775e-15
90900000	0.0047526313160908195	1.832126287271384e-49	-6.251761499383084e-37	1.0385994788510203e-11	1.0915212502681328e-14	0.000494737346996532	-3.2976492202129954e-22	4.040266647986405e-20	1.7506598236831034e-15	3.4637651867152773e-14	2.5374083732210775e-15
91000000	0.0047526313160908195	1.832126287271384e-49	-6.2586740318494286e-37	1.0385994788510203e-11	1.0915212502681328e-14	0.000494737346996532	-3.2976488799227206e-22	4.040266647986405e-20	1.7506598236831034e-15	3.4637651867152773e-14	2.5374083732210775e-15
91100000	0.0047526313160908195	1.832126287271384e-49	-6.2655865643140796e-37	1.0385994788510203e-11	1.0915212502681328e-14	0.000494737346996532	-3.2976485396324453e-22	4.040266647986405e-20	1.7506598236831034e-15	3.4637651867152773e-14	2.5374083732210775e-15
91200000	0.0047526313160908195	1.832126287271384e-49	-6.27249909677707e-37	1.0385994788510203e-11	1.0915212502681328e-14	0.000494737346996532	-3.29764819934217e-22	4.040266647986405e-20	1.7506598236831034e-15	3.4637651867152773e-14	2.5374083732210775e-15
91300000	0.0047526313160908195	1.832126287271384e-49	-6.279411629238433e-37	1.0385994788510203e-11	1.0915212502681328e-14	0.000494737346996532	-3.2976478590518947e-22	4.040266647986405e-20	1.7506598236831034e-15	3.4637651867152773e-14	2.5374083732210775e-15
91400000	0.0047526313160908195	1.832126287271384e-49	-6.286324161698201e-37	1.0385994788510203e-11	1.0915212502681328e-14	0.000494737346996532	-3.29764751876162e-22	4.040266647986405e-20	1.7506598236831034e-15	3.4637651867152773e-14	2.5374083732210775e-15
91500000	0.0047526313160908195	1.832126287271384e-49	-6.293236694156406e-37	1.0385994788510203e-11	1.0915212502681328e-14	0.000494737346996532	-3.2976471784713446e-22	4.040266647986405e-20	1.7506598236831034e-15	3.4637651867152773e-14	2.5374083732210775e-15
91600000	0.0047526313160908195	1.8321262872713838e-49	-6.3001492266130825e-37	1.0385994788510203e-11	1.0915212502681328e-14	0.000494737346996532	-3.2976468381810693e-22	4.040266647986405e-20	1.7506598236831034e-15	3.4637651867152773e-14	2.5374083732210775e-15
91700000	0.0047526313160908195	1.8321262872713838e-49	-6.307061759068262e-37	1.0385994788510203e-11	1.0915212502681328e-14	0.000494737346996532	-3.2976464978907944e-22	4.040266647986405e-20	1.7506598236831034e-15	3.4637651867152773e-14	2.5374083732210775e-15
91800000	0.0047526313160908195	1.8321262872713838e-49	-6.313974291521977e-37	1.0385994788510203e-11	1.0915212502681328e-14	0.000494737346996532	-3.297646157600519e-22	4.040266647986405e-20	1.7506598236831034e-15	3.4637651867152773e-14	2.5374083732210775e-15
91900000	0.0047526313160908195	1.8321262872713838e-49	-6.3208868239742615e-37	1.0385994788510203e-11	1.0915212502681328e-14	0.000494737346996532	-3.297645817310244e-22	4.040266647986405e-20	1.7506598236831034e-15	3.4637651867152773e-14	2.5374083732210775e-15
92000000	0.0047526313160908195	1.8321262872713838e-49	-6.327799356425148e-37	1.0385994788510203e-11	1.0915212502681328e-14	0.000494737346996532	-3.2976454770199685e-22	4.040266647986405e-20	1.7506598236831034e-15	3.4637651867152773e-14	2.5374083732210775e-15
92100000	0.0047526313160908195	1.8321262872713838e-49	-6.334711888874668e-37	1.0385994788510203e-11	1.0915212502681328e-14	0.000494737346996532	-3.2976451367296937e-22	4.040266647986405e-20	1.7506598236831034e-15	3.4637651867152773e-14	2.5374083732210775e-15
92200000	0.0047526313160908195	1.8321262872713838e-49	-6.341624421322856e-37	1.0385994788510203e-11	1.0915212502681328e-14	0.000494737346996532	-3.2976447964394184e-22	4.040266647986405e-20	1.7506598236831034e-15	3.4637651867152773e-14	2.5374083732210775e-15
92300000	0.0047526313160908195	1.8321262872713838e-49	-6.348536953769744e-37	1.0385994788510203e-11	1.0915212502681328e-14	0.000494737346996532	-3.297644456149143e-22	4.040266647986405e-20	1.7506598236831034e-15	3.4637651867152773e-14	2.5374083732210775e-15
92400000	0.0047526313160908195	1.8321262872713838e-49	-6.355449486215366e-37	1.0385994788510203e-11	1.0915212502681328e-14	0.000494737346996532	-3.2976441158588683e-22	4.040266647986405e-20	1.7506598236831034e-15	3.4637651867152773e-14	2.5374083732210775e-15
92500000	0.0047526313160908195	1.8321262872713838e-49	-6.362362018659752e-37	1.0385994788510203e-11	1.0915212502681328e-14	0.000494737346996532	-3.297643775568593e-22	4.040266647986405e-20	1.7506598236831034e-15	3.4637651867152773e-14	2.5374083732210775e-15
92600000	0.0047526313160908195	1.8321262872713838e-49	-6.369274551102937e-37	1.0385994788510203e-11	1.0915212502681328e-14	0.000494737346996532	-3.2976434352783177e-22	4.040266647986405e-20	1.7506598236831034e-15	3.4637651867152773e-14	2.5374083732210775e-15
92700000	0.0047526313160908195	1.8321262872713838e-49	-6.376187083544954e-37	1.0385994788510203e-11	1.0915212502681328e-14	0.000494737346996532	-3.297643094988043e-22	4.040266647986405e-20	1.7506598236831032e-15	3.4637651867152773e-14	2.5374083732210775e-15
92800000	0.0047526313160908195	1.8321262872713838e-49	-6.383099615985834e-37	1.0385994788510203e-11	1.0915212502681328e-14	0.000494737346996532	-3.2976427546977675e-22	4.040266647986405e-20	1.7506598236831032e-15	3.4637651867152773e-14	2.5374083732210775e-15
92900000	0.0047526313160908195	1.8321262872713834e-49	-6.390012148425612e-37	1.0385994788510203e-11	1.0915212502681328e-14	0.000494737346996532	-3.297642414407492e-22	4.040266647986405e-20	1.7506598236831032e-15	3.4637651867152773e-14	2.5374083732210775e-15
93000000	0.0047526313160908195	1.8321262872713834e-49	-6.3969246808643195e-37	1.0385994788510203e-11	1.0915212502681328e-14	0.000494737346996532	-3.297642074117217e-22	4.040266647986405e-20	1.7506598236831032e-15	3.4637651867152773e-14	2.5374083732210775e-15
93100000	0.0047526313160908195	1.8321262872713834e-49	-6.40383721330199e-37	1.0385994788510203e-11	1.0915212502681328e-14	0.000494737346996532	-3.297641733826942e-22	4.040266647986405e-20	1.7506598236831032e-15	3.4637651867152773e-14	2.5374083732210775e-15
93200000	0.0047526313160908195	1.8321262872713834e-49	-6.410749745738654e-37	1.0385994788510203e-11	1.0915212502681328e-14	0.000494737346996532	-3.297641393536667e-22	4.040266647986405e-20	1.7506598236831032e-15	3.4637651867152773e-14	2.5374083732210775e-15
93300000	0.0047526313160908195	1.8321262872713834e-49	-6.417662278174348e-37	1.0385994788510203e-11	1.0915212502681328e-14	0.000494737346996532	-3.2976410532463915e-22	4.040266647986405e-20	1.7506598236831032e-15	3.4637651867152773e-14	2.5374083732210775e-15
93400000	0.0047526313160908195	1.8321262872713834e-49	-6.424574810609102e-37	1.0385994788510203e-11	1.0915212502681328e-14	0.000494737346996532	-3.2976407129561167e-22	4.040266647986405e-20	1.7506598236831032e-15	3.4637651867152773e-14	2.5374083732210775e-15
93500000	0.0047526313160908195	1.8321262872713834e-49	-6.431487343042949e-37	1.0385994788510203e-11	1.0915212502681328e-14	0.000494737346996532	-3.2976403726658414e-22	4.040266647986405e-20	1.7506598236831032e-15	3.4637651867152773e-14	2.5374083732210775e-15
93600000	0.0047526313160908195	1.8321262872713834e-49	-6.438399875475924e-37	1.0385994788510203e-11	1.0915212502681328e-14	0.000494737346996532	-3.297640032375566e-22	4.040266647986405e-20	1.7506598236831032e-15	3.4637651867152773e-14	2.5374083732210775e-15
93700000	0.0047526313160908195	1.8321262872713834e-49	-6.445312407908057e-37	1.0385994788510203e-11	1.0915212502681328e-14	0.000494737346996532	-3.2976396920852907e-22	4.040266647986405e-20	1.7506598236831032e-15	3.4637651867152773e-14	2.5374083732210775e-15
93800000	0.0047526313160908195	1.8321262872713834e-49	-6.452224940339383e-37	1.0385994788510203e-11	1.0915212502681328e-14	0.000494737346996532	-3.297639351795016e-22	4.040266647986405e-20	1.7506598236831032e-15	3.4637651867152773e-14	2.5374083732210775e-15
93900000	0.0047526313160908195	1.8321262872713834e-49	-6.459137472769934e-37	1.0385994788510203e-11	1.0915212502681328e-14	0.000494737346996532	-3.2976390115047406e-22	4.040266647986405e-20	1.7506598236831032e-15	3.4637651867152773e-14	2.5374083732210775e-15
94000000	0.0047526313160908195	1.832126287271383e-49	-6.466050005199742e-37	1.0385994788510203e-11	1.0915212502681328e-14	0.000494737346996532	-3.2976386712144653e-22	4.040266647986405e-20	1.7506598236831032e-15	3.4637651867152773e-14	2.5374083732210775e-15
94100000	0.0047526313160908195	1.832126287271383e-49	-6.47296253762884e-37	1.0385994788510203e-11	1.0915212502681328e-14	0.000494737346996532	-3.2976383309241905e-22	4.040266647986405e-20	1.7506598236831032e-15	3.4637651867152773e-14	2.5374083732210775e-15
94200000	0.0047526313160908195	1.832126287271383e-49	-6.479875070057263e-37	1.0385994788510203e-11	1.0915212502681328e-14	0.000494737346996532	-3.297637990633915e-22	4.040266647986405e-20	1.7506598236831032e-15	3.4637651867152773e-14	2.5374083732210775e-15
94300000	0.0047526313160908195	1.832126287271383e-49	-6.48678760248504e-37	1.0385994788510203e-11	1.0915212502681328e-14	0.000494737346996532	-3.29763765034364e-22	4.040266647986405e-20	1.7506598236831032e-15	3.4637651867152773e-14	2.5374083732210775e-15
94400000	0.0047526313160908195	1.832126287271383e-49	-6.4937001349122075e-37	1.0385994788510203e-11	1.0915212502681328e-14	0.000494737346996532	-3.297637310053365e-22	4.040266647986405e-20	1.7506598236831032e-15	3.4637651867152773e-14	2.5374083732210775e-15
94500000	0.0047526313160908195	1.832126287271383e-49	-6.500612667338794e-37	1.0385994788510203e-11	1.0915212502681328e-14	0.000494737346996532	-3.2976369697630897e-22	4.040266647986405e-20	1.7506598236831032e-15	3.4637651867152773e-14	2.5374083732210775e-15
94600000	0.0047526313160908195	1.832126287271383e-49	-6.507525199763536e-37	1.0385994788510203e-11	1.0915212502681328e-14	0.000494737346996532	-3.2976366294728144e-22	4.040266647986405e-20	1.7506598236831032e-15	3.4637651867152773e-14	2.5374083732210775e-15
94700000	0.0047526313160908195	1.832126287271383e-49	-6.514437732185358e-37	1.0385994788510203e-11	1.0915212502681328e-14	0.000494737346996532	-3.297636289182539e-22	4.040266647986405e-20	1.7506598236831032e-15	3.4637651867152773e-14	2.5374083732210775e-15
94800000	0.0047526313160908195	1.832126287271383e-49	-6.521350264604293e-37	1.0385994788510203e-11	1.0915212502681328e-14	0.000494737346996532	-3.2976359488922643e-22	4.040266647986405e-20	1.7506598236831032e-15	3.4637651867152773e-14	2.5374083732210775e-15
94900000	0.0047526313160908195	1.832126287271383e-49	-6.528262797020375e-37	1.0385994788510203e-11	1.0915212502681328e-14	0.000494737346996532	-3.297635608601989e-22	4.040266647986405e-20	1.7506598236831032e-15	3.4637651867152773e-14	2.5374083732210775e-15
95000000	0.0047526313160908195	1.832126287271383e-49	-6.5351753294336346e-37	1.0385994788510203e-11	1.0915212502681328e-14	0.000494737346996532	-3.2976352683117137e-22	4.040266647986405e-20	1.7506598236831032e-15	3.4637651867152773e-14	2.5374083732210775e-15
95100000	0.0047526313160908195	1.832126287271383e-49	-6.542087861844106e-37	1.0385994788510203e-11	1.0915212502681328e-14	0.000494737346996532	-3.297634928021439e-22	4.040266647986405e-20	1.7506598236831032e-15	3.4637651867152773e-14	2.5374083732210775e-15
95200000	0.0047526313160908195	1.832126287271383e-49	-6.549000394251822e-37	1.0385994788510203e-11	1.0915212502681328e-14	0.000494737346996532	-3.2976345877311636e-22	4.040266647986405e-20	1.7506598236831032e-15	3.4637651867152773e-14	2.5374083732210775e-15
95300000	0.0047526313160908195	1.8321262872713826e-49	-6.555912926656815e-37	1.0385994788510203e-11	1.0915212502681328e-14	0.000494737346996532	-3.2976342474408883e-22	4.040266647986405e-20	1.7506598236831032e-15	3.4637651867152773e-14	2.5374083732210775e-15
95400000	0.0047526313160908195	1.8321262872713826e-49	-6.562825459059118e-37	1.0385994788510203e-11	1.0915212502681328e-14	0.000494737346996532	-3.297633907150613e-22	4.040266647986405e-20	1.7506598236831032e-15	3.4637651867152773e-14	2.5374083732210775e-15
95500000	0.0047526313160908195	1.8321262872713826e-49	-6.569737991458764e-37	1.0385994788510203e-11	1.0915212502681328e-14	0.000494737346996532	-3.297633566860338e-22	4.040266647986405e-20	1.7506598236831032e-15	3.4637651867152773e-14	2.5374083732210775e-15
95600000	0.0047526313160908195	1.8321262872713826e-49	-6.576650523855786e-37	1.0385994788510203e-11	1.0915212502681328e-14	0.000494737346996532	-3.297633226570063e-22	4.040266647986405e-20	1.7506598236831032e-15	3.4637651867152773e-14	2.5374083732210775e-15
95700000	0.0047526313160908195	1.8321262872713826e-49	-6.583563056250215e-37	1.0385994788510203e-11	1.0915212502681328e-14	0.000494737346996532	-3.2976328862797875e-22	4.040266647986405e-20	1.7506598236831032e-15	3.4637651867152773e-14	2.5374083732210775e-15
95800000	0.0047526313160908195	1.8321262872713826e-49	-6.590475588642086e-37	1.0385994788510203e-11	1.0915212502681328e-14	0.000494737346996532	-3.2976325459895127e-22	4.040266647986405e-20	1.7506598236831032e-15	3.4637651867152773e-14	2.5374083732210775e-15
95900000	0.0047526313160908195	1.8321262872713826e-49	-6.597388121031431e-37	1.0385994788510203e-11	1.0915212502681328e-14	0.000494737346996532	-3.2976322056992374e-22	4.040266647986405e-20	1.7506598236831032e-15	3.4637651867152773e-14	2.5374083732210775e-15
96000000	0.0047526313160908195	1.8321262872713826e-49	-6.604300653418283e-37	1.0385994788510203e-11	1.0915212502681328e-14	0.000494737346996532	-3.297631865408962e-22	4.040266647986405e-20	1.7506598236831032e-15	3.4637651867152773e-14	2.5374083732210775e-15
96100000	0.0047526313160908195	1.8321262872713826e-49	-6.611213185802673e-37	1.0385994788510203e-11	1.0915212502681328e-14	0.000494737346996532	-3.2976315251186873e-22	4.040266647986405e-20	1.7506598236831032e-15	3.4637651867152773e-14	2.5374083732210775e-15
96200000	0.0047526313160908195	1.8321262872713826e-49	-6.618125718184636e-37	1.0385994788510203e-11	1.0915212502681328e-14	0.000494737346996532	-3.297631184828412e-22	4.040266647986405e-20	1.7506598236831032e-15	3.4637651867152773e-14	2.5374083732210775e-15
96300000	0.0047526313160908195	1.8321262872713826e-49	-6.625038250564205e-37	1.0385994788510203e-11	1.0915212502681328e-14	0.000494737346996532	-3.2976308445381367e-22	4.040266647986405e-20	1.7506598236831032e-15	3.4637651867152773e-14	2.5374083732210775e-15
96400000	0.0047526313160908195	1.8321262872713826e-49	-6.631950782941411e-37	1.0385994788510203e-11	1.0915212502681328e-14	0.000494737346996532	-3.2976305042478613e-22	4.040266647986405e-20	1.7506598236831032e-15	3.4637651867152773e-14	2.5374083732210775e-15
96500000	0.0047526313160908195	1.8321262872713826e-49	-6.638863315316288e-37	1.0385994788510203e-11	1.0915212502681328e-14	0.000494737346996532	-3.2976301639575865e-22	4.040266647986405e-20	1.7506598236831032e-15	3.4637651867152773e-14	2.5374083732210775e-15
96600000	0.0047526313160908195	1.8321262872713826e-49	-6.645775847688868e-37	1.0385994788510203e-11	1.0915212502681328e-14	0.000494737346996532	-3.297629823667311e-22	4.040266647986405e-20	1.7506598236831032e-15	3.4637651867152773e-14	2.5374083732210775e-15
96700000	0.0047526313160908195	1.8321262872713826e-49	-6.652688380059185e-37	1.0385994788510203e-11	1.0915212502681328e-14	0.000494737346996532	-3.297629483377036e-22	4.040266647986405e-20	1.7506598236831032e-15	3.4637651867152773e-14	2.5374083732210775e-15
96800000	0.0047526313160908195	1.8321262872713826e-49	-6.659600912427271e-37	1.0385994788510203e-11	1.0915212502681328e-14	0.000494737346996532	-3.297629143086761e-22	4.040266647986405e-20	1.7506598236831032e-15	3.4637651867152773e-14	2.5374083732210775e-15
96900000	0.0047526313160908195	1.8321262872713826e-49	-6.666513444793159e-37	1.0385994788510203e-11	1.0915212502681328e-14	0.000494737346996532	-3.297628802796486e-22	4.040266647986405e-20	1.7506598236831032e-15	3.4637651867152773e-14	2.5374083732210775e-15
97000000	0.0047526313160908195	1.832126287271383e-49	-6.673425977156881e-37	1.0385994788510203e-11	1.0915212502681328e-14	0.000494737346996532	-3.2976284625062105e-22	4.040266647986405e-20	1.7506598236831032e-15	3.4637651867152773e-14	2.5374083732210775e-15
97100000	0.0047526313160908195	1.832126287271383e-49	-6.680338509518471e-37	1.0385994788510203e-11	1.0915212502681328e-14	0.000494737346996532	-3.297628122215935e-22	4.040266647986405e-20	1.7506598236831032e-15	3.4637651867152773e-14	2.5374083732210775e-15
97200000	0.0047526313160908195	1.832126287271383e-49	-6.687251041877961e-37	1.0385994788510203e-11	1.0915212502681328e-14	0.000494737346996532	-3.2976277819256603e-22	4.040266647986405e-20	1.7506598236831032e-15	3.4637651867152773e-14	2.5374083732210775e-15
97300000	0.0047526313160908195	1.832126287271383e-49	-6.694163574235384e-37	1.0385994788510203e-11	1.0915212502681328e-14	0.0004947373469965321	-3.297627441635385e-22	4.040266647986405e-20	1.7506598236831032e-15	3.4637651867152773e-14	2.5374083732210775e-15
97400000	0.0047526313160908195	1.832126287271383e-49	-6.701076106590773e-37	1.0385994788510203e-11	1.0915212502681328e-14	0.0004947373469965321	-3.2976271013451097e-22	4.0402666479864046e-20	1.7506598236831032e-15	3.4637651867152773e-14	2.5374083732210775e-15
97500000	0.0047526313160908195	1.832126287271383e-49	-6.707988638944161e-37	1.0385994788510203e-11	1.091521250268133e-14	0.0004947373469965321	-3.297626761054835e-22	4.0402666479864046e-20	1.7506598236831032e-15	3.4637651867152773e-14	2.5374083732210775e-15
97600000	0.0047526313160908195	1.832126287271383e-49	-6.714901171295581e-37	1.0385994788510203e-11	1.091521250268133e-14	0.0004947373469965321	-3.2976264207645596e-22	4.0402666479864046e-20	1.7506598236831032e-15	3.4637651867152773e-14	2.5374083732210775e-15
97700000	0.0047526313160908195	1.832126287271383e-49	-6.721813703645065e-37	1.0385994788510203e-11	1.091521250268133e-14	0.0004947373469965321	-3.2976260804742843e-22	4.0402666479864046e-20	1.7506598236831032e-15	3.4637651867152773e-14	2.5374083732210775e-15
97800000	0.0047526313160908195	1.832126287271383e-49	-6.728726235992645e-37	1.0385994788510203e-11	1.091521250268133e-14	0.0004947373469965321	-3.2976257401840095e-22	4.0402666479864046e-20	1.7506598236831032e-15	3.4637651867152773e-14	2.5374083732210775e-15
97900000	0.0047526313160908195	1.832126287271383e-49	-6.735638768338356e-37	1.0385994788510203e-11	1.091521250268133e-14	0.0004947373469965321	-3.297625399893734e-22	4.0402666479864046e-20	1.7506598236831032e-15	3.4637651867152773e-14	2.5374083732210775e-15
98000000	0.0047526313160908195	1.832126287271383e-49	-6.742551300682229e-37	1.0385994788510203e-11	1.091521250268133e-14	0.0004947373469965321	-3.297625059603459e-22	4.0402666479864046e-20	1.7506598236831032e-15	3.4637651867152773e-14	2.5374083732210775e-15
98100000	0.0047526313160908195	1.832126287271383e-49	-6.7494638330242974e-37	1.0385994788510203e-11	1.091521250268133e-14	0.0004947373469965321	-3.2976247193131836e-22	4.0402666479864046e-20	1.7506598236831032e-15	3.4637651867152773e-14	2.5374083732210775e-15
98200000	0.0047526313160908195	1.832126287271383e-49	-6.756376365364594e-37	1.0385994788510203e-11	1.091521250268133e-14	0.0004947373469965321	-3.2976243790229087e-22	4.0402666479864046e-20	1.7506598236831032e-15	3.4637651867152773e-14	2.537408373221078e-15
98300000	0.0047526313160908195	1.832126287271383e-49	-6.763288897703152e-37	1.0385994788510203e-11	1.091521250268133e-14	0.0004947373469965321	-3.2976240387326334e-22	4.0402666479864046e-20	1.7506598236831032e-15	3.4637651867152773e-14	2.537408373221078e-15
98400000	0.0047526313160908195	1.832126287271383e-49	-6.770201430040004e-37	1.0385994788510203e-11	1.091521250268133e-14	0.0004947373469965321	-3.297623698442358e-22	4.0402666479864046e-20	1.7506598236831032e-15	3.4637651867152773e-14	2.537408373221078e-15
98500000	0.0047526313160908195	1.832126287271383e-49	-6.777113962375182e-37	1.0385994788510205e-11	1.091521250268133e-14	0.0004947373469965321	-3.2976233581520833e-22	4.0402666479864046e-20	1.7506598236831032e-15	3.4637651867152773e-14	2.537408373221078e-15
98600000	0.0047526313160908195	1.832126287271383e-49	-6.78402649470872e-37	1.0385994788510205e-11	1.091521250268133e-14	0.0004947373469965321	-3.297623017861808e-22	4.0402666479864046e-20	1.7506598236831032e-15	3.4637651867152773e-14	2.537408373221078e-15
98700000	0.0047526313160908195	1.832126287271383e-49	-6.7909390270406505e-37	1.0385994788510205e-11	1.091521250268133e-14	0.0004947373469965321	-3.2976226775715327e-22	4.0402666479864046e-20	1.7506598236831032e-15	3.4637651867152773e-14	2.537408373221078e-15
98800000	0.0047526313160908195	1.832126287271383e-49	-6.797851559371006e-37	1.0385994788510205e-11	1.091521250268133e-14	0.0004947373469965321	-3.2976223372812574e-22	4.0402666479864046e-20	1.7506598236831032e-15	3.4637651867152773e-14	2.537408373221078e-15
98900000	0.0047526313160908195	1.832126287271383e-49	-6.804764091699819e-37	1.0385994788510205e-11	1.091521250268133e-14	0.0004947373469965321	-3.2976219969909826e-22	4.0402666479864046e-20	1.7506598236831032e-15	3.4637651867152773e-14	2.537408373221078e-15
99000000	0.0047526313160908195	1.8321262872713834e-49	-6.811676624027122e-37	1.0385994788510205e-11	1.091521250268133e-14	0.0004947373469965321	-3.2976216567007073e-22	4.0402666479864046e-20	1.7506598236831032e-15	3.4637651867152773e-14	2.537408373221078e-15
99100000	0.0047526313160908195	1.8321262872713834e-49	-6.818589156352949e-37	1.0385994788510205e-11	1.091521250268133e-14	0.0004947373469965321	-3.297621316410432e-22	4.0402666479864046e-20	1.7506598236831032e-15	3.4637651867152773e-14	2.537408373221078e-15
99200000	0.0047526313160908195	1.8321262872713834e-49	-6.825501688677332e-37	1.0385994788510205e-11	1.091521250268133e-14	0.0004947373469965321	-3.297620976120157e-22	4.0402666479864046e-20	1.7506598236831032e-15	3.4637651867152773e-14	2.537408373221078e-15
99300000	0.0047526313160908195	1.8321262872713834e-49	-6.832414221000305e-37	1.0385994788510205e-11	1.091521250268133e-14	0.0004947373469965321	-3.297620635829882e-22	4.0402666479864046e-20	1.7506598236831032e-15	3.4637651867152773e-14	2.537408373221078e-15
99400000	0.0047526313160908195	1.8321262872713834e-49	-6.839326753321899e-37	1.0385994788510205e-11	1.091521250268133e-14	0.0004947373469965321	-3.2976202955396065e-22	4.0402666479864046e-20	1.7506598236831032e-15	3.4637651867152773e-14	2.537408373221078e-15
99500000	0.0047526313160908195	1.8321262872713834e-49	-6.846239285642148e-37	1.0385994788510205e-11	1.091521250268133e-14	0.0004947373469965321	-3.2976199552493317e-22	4.0402666479864046e-20	1.7506598236831032e-15	3.4637651867152773e-14	2.537408373221078e-15
99600000	0.0047526313160908195	1.8321262872713834e-49	-6.853151817961084e-37	1.0385994788510205e-11	1.091521250268133e-14	0.0004947373469965321	-3.2976196149590564e-22	4.0402666479864046e-20	1.7506598236831032e-15	3.4637651867152773e-14	2.537408373221078e-15
99700000	0.0047526313160908195	1.8321262872713834e-49	-6.86006435027874e-37	1.0385994788510205e-11	1.091521250268133e-14	0.0004947373469965321	-3.297619274668781e-22	4.0402666479864046e-20	1.7506598236831032e-15	3.4637651867152773e-14	2.537408373221078e-15
99800000	0.0047526313160908195	1.8321262872713834e-49	-6.86697688259515e-37	1.0385994788510205e-11	1.091521250268133e-14	0.0004947373469965321	-3.297618934378506e-22	4.0402666479864046e-20	1.7506598236831032e-15	3.4637651867152773e-14	2.537408373221078e-15
99900000	0.0047526313160908195	1.8321262872713834e-49	-6.873889414910345e-37	1.0385994788510205e-11	1.091521250268133e-14	0.0004947373469965321	-3.297618594088231e-22	4.0402666479864046e-20	1.7506598236831032e-15	3.4637651867152773e-14	2.537408373221078e-15
100000000	0.0047526313160908195	1.8321262872713834e-49	-6.880801947224359e-37	1.0385994788510205e-11	1.091521250268133e-14	0.0004947373469965321	-3.2976182537979556e-22	4.0402666479864046e-20	1.7506598236831032e-15	3.4637651867152773e-14	2.537408373221078e-15
