# Supplementary material for: Thermodynamics Underpinning the Microbial Community‐Level Nitrogen Energy Metabolism
Source: Environ Microbiol. 2025 Feb 16;27(2):e70055. doi: 10.1111/1462-2920.70055 (PMC11830459; doi:10.1111/1462-2920.70055)
Supplement: Supplementary file 1 — Data S1. [file EMI-27-e70055-s001.zip › SI/Nnetwork/Results/kdef_-10/Iin_-5/p_0.2/O2_-10._H_-4.5.csv]

time	N2	N2H4	N2H5	N2O	NH2OH	NH3	NH3OH	NH4	NO	NO2	NO3
0	0.00001	0.00001	0.00001	0.00001	0.00001	0.00001	0.00001	0.00001	0.00001	0.00001	0.00001
100000	0.002850497416572732	-4.508159360087707e-21	-1.0675613432674247e-21	6.097716965496176e-13	1.892083984056072e-14	0.0042990051645052955	-1.972618142486577e-20	1.1102054099457327e-12	6.980618340801804e-17	5.011755173588869e-16	2.217843148942974e-21
200000	0.0028504974165727334	-4.508159360087707e-21	-1.0675613432674247e-21	6.097716965496176e-13	1.8920839840570766e-14	0.004299005164505297	-1.8883578318664707e-20	1.1102054099500101e-12	6.980618340801807e-17	5.011755173588866e-16	2.2178431489429733e-21
300000	0.002850497416572732	-4.508159360087707e-21	-1.0675613432674247e-21	6.097716965496176e-13	1.8920839840569832e-14	0.004299005164505296	-1.8697043314097237e-20	1.110205409949615e-12	6.980618340801807e-17	5.011755173588867e-16	2.2178431489429736e-21
400000	0.0028504974165727316	-4.508159360087707e-21	-1.0675613432674247e-21	6.097716965496176e-13	1.892083984056918e-14	0.004299005164505296	-1.8510508309529767e-20	1.110205409949338e-12	6.980618340801805e-17	5.011755173588867e-16	2.2178431489429736e-21
500000	0.0028504974165727316	-4.508159360087707e-21	-1.0675613432674247e-21	6.097716965496176e-13	1.8920839840569176e-14	0.004299005164505296	-1.8323973304962295e-20	1.1102054099493366e-12	6.980618340801805e-17	5.011755173588867e-16	2.2178431489429736e-21
600000	0.002850497416572732	-4.508159360087707e-21	-1.0675613432674247e-21	6.097716965496176e-13	1.8920839840569173e-14	0.004299005164505296	-1.8137438300394825e-20	1.110205409949335e-12	6.980618340801807e-17	5.011755173588867e-16	2.2178431489429736e-21
700000	0.0028504974165727325	-4.508159360087707e-21	-1.0675613432674247e-21	6.097716965496176e-13	1.8920839840569173e-14	0.004299005164505296	-1.7950903295827352e-20	1.1102054099493352e-12	6.980618340801808e-17	5.011755173588867e-16	2.2178431489429736e-21
800000	0.0028504974165727325	-4.508159360087707e-21	-1.0675613432674247e-21	6.097716965496176e-13	1.8920839840569173e-14	0.004299005164505296	-1.776436829125988e-20	1.1102054099493352e-12	6.980618340801809e-17	5.011755173588867e-16	2.2178431489429736e-21
900000	0.002850497416572733	-4.508159360087707e-21	-1.0675613432674247e-21	6.097716965496175e-13	1.8920839840569173e-14	0.004299005164505296	-1.757783328669241e-20	1.1102054099493352e-12	6.980618340801809e-17	5.011755173588867e-16	2.2178431489429736e-21
1000000	0.002850497416572733	-4.508159360087707e-21	-1.0675613432674247e-21	6.097716965496175e-13	1.8920839840569173e-14	0.004299005164505296	-1.739129828212494e-20	1.1102054099493354e-12	6.980618340801809e-17	5.011755173588867e-16	2.2178431489429736e-21
1100000	0.002850497416572733	-4.508159360087707e-21	-1.0675613432674247e-21	6.097716965496175e-13	1.8920839840569173e-14	0.004299005164505296	-1.7204763277557467e-20	1.1102054099493354e-12	6.98061834080181e-17	5.011755173588867e-16	2.2178431489429736e-21
1200000	0.002850497416572733	-4.508159360087707e-21	-1.0675613432674247e-21	6.097716965496175e-13	1.8920839840569173e-14	0.004299005164505296	-1.7018228272989997e-20	1.1102054099493354e-12	6.98061834080181e-17	5.011755173588867e-16	2.2178431489429736e-21
1300000	0.002850497416572733	-4.508159360087707e-21	-1.0675613432674247e-21	6.097716965496175e-13	1.8920839840569176e-14	0.004299005164505296	-1.6831693268422524e-20	1.1102054099493354e-12	6.98061834080181e-17	5.011755173588867e-16	2.217843148942974e-21
1400000	0.002850497416572733	-4.508159360087707e-21	-1.0675613432674247e-21	6.097716965496175e-13	1.8920839840569176e-14	0.004299005164505296	-1.6645158263855055e-20	1.1102054099493354e-12	6.98061834080181e-17	5.011755173588867e-16	2.217843148942974e-21
1500000	0.002850497416572733	-4.508159360087707e-21	-1.0675613432674247e-21	6.097716965496175e-13	1.8920839840569176e-14	0.004299005164505296	-1.6458623259287582e-20	1.1102054099493354e-12	6.980618340801809e-17	5.011755173588867e-16	2.217843148942974e-21
1600000	0.0028504974165727325	-4.508159360087707e-21	-1.0675613432674247e-21	6.097716965496175e-13	1.8920839840569176e-14	0.004299005164505296	-1.6272088254720112e-20	1.1102054099493354e-12	6.980618340801809e-17	5.011755173588867e-16	2.217843148942974e-21
1700000	0.0028504974165727325	-4.508159360087707e-21	-1.0675613432674247e-21	6.097716965496175e-13	1.8920839840569176e-14	0.004299005164505296	-1.6085553250152642e-20	1.1102054099493352e-12	6.980618340801809e-17	5.011755173588867e-16	2.217843148942974e-21
1800000	0.0028504974165727325	-4.508159360087707e-21	-1.0675613432674247e-21	6.097716965496175e-13	1.8920839840569176e-14	0.004299005164505296	-1.589901824558517e-20	1.1102054099493352e-12	6.980618340801809e-17	5.011755173588867e-16	2.217843148942974e-21
1900000	0.0028504974165727325	-4.508159360087707e-21	-1.0675613432674247e-21	6.097716965496175e-13	1.8920839840569176e-14	0.004299005164505296	-1.57124832410177e-20	1.1102054099493352e-12	6.980618340801809e-17	5.011755173588867e-16	2.217843148942974e-21
2000000	0.002850497416572732	-4.508159360087707e-21	-1.0675613432674247e-21	6.097716965496175e-13	1.8920839840569176e-14	0.004299005164505296	-1.5525948236450227e-20	1.1102054099493352e-12	6.980618340801808e-17	5.011755173588867e-16	2.217843148942974e-21
2100000	0.002850497416572732	-4.508159360087707e-21	-1.0675613432674247e-21	6.097716965496175e-13	1.8920839840569176e-14	0.004299005164505296	-1.5339413231882757e-20	1.1102054099493352e-12	6.980618340801808e-17	5.011755173588867e-16	2.217843148942974e-21
2200000	0.002850497416572732	-4.508159360087707e-21	-1.0675613432674247e-21	6.097716965496175e-13	1.8920839840569176e-14	0.004299005164505296	-1.5152878227315284e-20	1.110205409949335e-12	6.980618340801808e-17	5.011755173588867e-16	2.217843148942974e-21
2300000	0.0028504974165727316	-4.508159360087707e-21	-1.0675613432674247e-21	6.097716965496175e-13	1.8920839840569176e-14	0.004299005164505296	-1.4966343222747814e-20	1.110205409949335e-12	6.980618340801807e-17	5.011755173588867e-16	2.217843148942974e-21
2400000	0.0028504974165727316	-4.508159360087707e-21	-1.0675613432674247e-21	6.097716965496175e-13	1.8920839840569176e-14	0.004299005164505296	-1.4779808218180342e-20	1.110205409949335e-12	6.980618340801807e-17	5.011755173588867e-16	2.217843148942974e-21
2500000	0.0028504974165727316	-4.508159360087707e-21	-1.0675613432674247e-21	6.097716965496175e-13	1.8920839840569176e-14	0.004299005164505296	-1.4593273213612872e-20	1.110205409949335e-12	6.980618340801807e-17	5.011755173588867e-16	2.217843148942974e-21
2600000	0.0028504974165727316	-4.508159360087707e-21	-1.0675613432674247e-21	6.097716965496175e-13	1.8920839840569176e-14	0.004299005164505296	-1.4406738209045402e-20	1.110205409949335e-12	6.980618340801807e-17	5.011755173588867e-16	2.217843148942974e-21
2700000	0.0028504974165727316	-4.508159360087707e-21	-1.0675613432674247e-21	6.097716965496175e-13	1.8920839840569176e-14	0.004299005164505296	-1.422020320447793e-20	1.110205409949335e-12	6.980618340801807e-17	5.011755173588867e-16	2.217843148942974e-21
2800000	0.0028504974165727316	-4.508159360087707e-21	-1.0675613432674247e-21	6.097716965496175e-13	1.8920839840569176e-14	0.004299005164505296	-1.403366819991046e-20	1.110205409949335e-12	6.980618340801807e-17	5.011755173588867e-16	2.217843148942974e-21
2900000	0.0028504974165727316	-4.508159360087707e-21	-1.0675613432674247e-21	6.097716965496175e-13	1.8920839840569176e-14	0.004299005164505296	-1.3847133195342987e-20	1.110205409949335e-12	6.980618340801807e-17	5.011755173588867e-16	2.217843148942974e-21
3000000	0.0028504974165727316	-4.508159360087707e-21	-1.0675613432674247e-21	6.097716965496175e-13	1.8920839840569176e-14	0.004299005164505296	-1.3660598190775517e-20	1.110205409949335e-12	6.980618340801807e-17	5.011755173588867e-16	2.217843148942974e-21
3100000	0.0028504974165727316	-4.508159360087707e-21	-1.0675613432674247e-21	6.097716965496175e-13	1.8920839840569176e-14	0.004299005164505296	-1.3474063186208045e-20	1.110205409949335e-12	6.980618340801807e-17	5.011755173588867e-16	2.217843148942974e-21
3200000	0.0028504974165727316	-4.508159360087707e-21	-1.0675613432674247e-21	6.097716965496175e-13	1.8920839840569176e-14	0.004299005164505296	-1.3287528181640574e-20	1.110205409949335e-12	6.980618340801807e-17	5.011755173588867e-16	2.217843148942974e-21
3300000	0.0028504974165727316	-4.508159360087707e-21	-1.0675613432674247e-21	6.097716965496175e-13	1.8920839840569176e-14	0.004299005164505296	-1.3100993177073103e-20	1.110205409949335e-12	6.980618340801807e-17	5.011755173588867e-16	2.217843148942974e-21
3400000	0.0028504974165727316	-4.508159360087707e-21	-1.0675613432674247e-21	6.097716965496175e-13	1.8920839840569176e-14	0.004299005164505296	-1.2914458172505632e-20	1.110205409949335e-12	6.980618340801807e-17	5.011755173588867e-16	2.217843148942974e-21
3500000	0.0028504974165727316	-4.508159360087707e-21	-1.0675613432674247e-21	6.097716965496175e-13	1.8920839840569176e-14	0.004299005164505296	-1.2727923167938162e-20	1.110205409949335e-12	6.980618340801807e-17	5.011755173588867e-16	2.217843148942974e-21
3600000	0.002850497416572732	-4.508159360087707e-21	-1.0675613432674247e-21	6.097716965496175e-13	1.8920839840569176e-14	0.004299005164505296	-1.2541388163370689e-20	1.110205409949335e-12	6.980618340801807e-17	5.011755173588867e-16	2.217843148942974e-21
3700000	0.002850497416572732	-4.508159360087707e-21	-1.0675613432674247e-21	6.097716965496175e-13	1.8920839840569176e-14	0.004299005164505296	-1.2354853158803219e-20	1.110205409949335e-12	6.980618340801807e-17	5.011755173588867e-16	2.217843148942974e-21
3800000	0.002850497416572732	-4.508159360087707e-21	-1.0675613432674247e-21	6.097716965496175e-13	1.8920839840569176e-14	0.004299005164505296	-1.2168318154235748e-20	1.110205409949335e-12	6.980618340801807e-17	5.011755173588867e-16	2.217843148942974e-21
3900000	0.002850497416572732	-4.508159360087707e-21	-1.0675613432674247e-21	6.097716965496175e-13	1.8920839840569176e-14	0.004299005164505296	-1.1981783149668277e-20	1.110205409949335e-12	6.980618340801807e-17	5.011755173588867e-16	2.217843148942974e-21
4000000	0.002850497416572732	-4.508159360087707e-21	-1.0675613432674247e-21	6.097716965496175e-13	1.8920839840569176e-14	0.004299005164505296	-1.1795248145100805e-20	1.110205409949335e-12	6.980618340801807e-17	5.011755173588867e-16	2.217843148942974e-21
4100000	0.002850497416572732	-4.508159360087707e-21	-1.0675613432674247e-21	6.097716965496175e-13	1.8920839840569176e-14	0.004299005164505296	-1.1608713140533334e-20	1.110205409949335e-12	6.980618340801807e-17	5.011755173588867e-16	2.2178431489429736e-21
4200000	0.002850497416572732	-4.508159360087707e-21	-1.0675613432674247e-21	6.097716965496175e-13	1.8920839840569176e-14	0.004299005164505296	-1.1422178135965864e-20	1.110205409949335e-12	6.980618340801807e-17	5.011755173588867e-16	2.2178431489429736e-21
4300000	0.0028504974165727325	-4.508159360087707e-21	-1.0675613432674247e-21	6.097716965496175e-13	1.8920839840569176e-14	0.004299005164505296	-1.1235643131398393e-20	1.110205409949335e-12	6.980618340801807e-17	5.011755173588867e-16	2.2178431489429736e-21
4400000	0.0028504974165727325	-4.508159360087707e-21	-1.0675613432674247e-21	6.097716965496175e-13	1.8920839840569176e-14	0.004299005164505296	-1.1049108126830922e-20	1.110205409949335e-12	6.980618340801807e-17	5.011755173588867e-16	2.2178431489429736e-21
4500000	0.0028504974165727325	-4.508159360087707e-21	-1.0675613432674247e-21	6.097716965496175e-13	1.8920839840569176e-14	0.004299005164505296	-1.086257312226345e-20	1.110205409949335e-12	6.980618340801807e-17	5.011755173588867e-16	2.2178431489429736e-21
4600000	0.0028504974165727325	-4.508159360087707e-21	-1.0675613432674247e-21	6.097716965496175e-13	1.8920839840569176e-14	0.004299005164505296	-1.0676038117695979e-20	1.110205409949335e-12	6.980618340801807e-17	5.011755173588867e-16	2.2178431489429736e-21
4700000	0.0028504974165727325	-4.508159360087707e-21	-1.0675613432674247e-21	6.097716965496175e-13	1.8920839840569176e-14	0.004299005164505296	-1.0489554329504072e-20	1.110205409949335e-12	6.980618340801807e-17	5.011755173588867e-16	2.2178431489429736e-21
4800000	0.0028504974165727325	-4.508159360087707e-21	-1.0675613432674247e-21	6.097716965496175e-13	1.8920839840569176e-14	0.004299005164505296	-1.0305209524718422e-20	1.110205409949335e-12	6.980618340801807e-17	5.011755173588867e-16	2.2178431489429736e-21
4900000	0.0028504974165727325	-4.508159360087707e-21	-1.0675613432674247e-21	6.097716965496175e-13	1.8920839840569176e-14	0.004299005164505296	-1.0124059303906713e-20	1.110205409949335e-12	6.980618340801807e-17	5.011755173588867e-16	2.2178431489429736e-21
5000000	0.0028504974165727325	-4.508159360087707e-21	-1.0675613432674247e-21	6.097716965496175e-13	1.8920839840569176e-14	0.004299005164505296	-9.94605488668483e-21	1.110205409949335e-12	6.980618340801807e-17	5.011755173588867e-16	2.2178431489429736e-21
5100000	0.0028504974165727325	-4.508159360087707e-21	-1.0675613432674247e-21	6.097716965496175e-13	1.8920839840569176e-14	0.004299005164505296	-9.771147492668677e-21	1.110205409949335e-12	6.980618340801807e-17	5.011755173588867e-16	2.2178431489429736e-21
5200000	0.0028504974165727325	-4.508159360087707e-21	-1.0675613432674247e-21	6.097716965496175e-13	1.8920839840569176e-14	0.004299005164505296	-9.599288341474144e-21	1.110205409949335e-12	6.980618340801807e-17	5.011755173588867e-16	2.2178431489429736e-21
5300000	0.0028504974165727325	-4.508159360087707e-21	-1.0675613432674247e-21	6.097716965496175e-13	1.8920839840569176e-14	0.004299005164505296	-9.430428652717129e-21	1.110205409949335e-12	6.980618340801807e-17	5.011755173588867e-16	2.2178431489429736e-21
5400000	0.002850497416572733	-4.508159360087707e-21	-1.0675613432674247e-21	6.097716965496175e-13	1.8920839840569176e-14	0.004299005164505296	-9.264519646013528e-21	1.110205409949335e-12	6.980618340801807e-17	5.011755173588867e-16	2.2178431489429736e-21
5500000	0.002850497416572733	-4.508159360087707e-21	-1.0675613432674247e-21	6.097716965496175e-13	1.8920839840569176e-14	0.004299005164505296	-9.101512540979237e-21	1.110205409949335e-12	6.980618340801807e-17	5.011755173588867e-16	2.2178431489429736e-21
5600000	0.002850497416572733	-4.508159360087707e-21	-1.0675613432674247e-21	6.097716965496175e-13	1.8920839840569176e-14	0.004299005164505296	-8.941358557230149e-21	1.110205409949335e-12	6.980618340801807e-17	5.011755173588867e-16	2.2178431489429736e-21
5700000	0.002850497416572733	-4.508159360087707e-21	-1.0675613432674247e-21	6.097716965496175e-13	1.8920839840569176e-14	0.004299005164505296	-8.784008914382159e-21	1.110205409949335e-12	6.980618340801807e-17	5.011755173588867e-16	2.2178431489429736e-21
5800000	0.002850497416572733	-4.508159360087707e-21	-1.0675613432674247e-21	6.097716965496175e-13	1.8920839840569176e-14	0.004299005164505296	-8.629414832051166e-21	1.110205409949335e-12	6.980618340801807e-17	5.011755173588867e-16	2.2178431489429736e-21
5900000	0.002850497416572733	-4.508159360087707e-21	-1.0675613432674247e-21	6.097716965496175e-13	1.8920839840569176e-14	0.004299005164505296	-8.477527529853062e-21	1.110205409949335e-12	6.980618340801807e-17	5.011755173588868e-16	2.2178431489429736e-21
6000000	0.002850497416572733	-4.508159360087707e-21	-1.0675613432674247e-21	6.097716965496175e-13	1.8920839840569176e-14	0.004299005164505296	-8.328298227403745e-21	1.110205409949335e-12	6.980618340801807e-17	5.011755173588868e-16	2.2178431489429736e-21
6100000	0.002850497416572733	-4.508159360087707e-21	-1.0675613432674247e-21	6.097716965496175e-13	1.8920839840569176e-14	0.004299005164505296	-8.18167814431911e-21	1.110205409949335e-12	6.980618340801807e-17	5.011755173588868e-16	2.2178431489429736e-21
6200000	0.002850497416572733	-4.508159360087707e-21	-1.0675613432674247e-21	6.097716965496175e-13	1.8920839840569176e-14	0.004299005164505296	-8.037618500215053e-21	1.110205409949335e-12	6.980618340801807e-17	5.011755173588868e-16	2.2178431489429736e-21
6300000	0.002850497416572733	-4.508159360087707e-21	-1.0675613432674247e-21	6.097716965496175e-13	1.8920839840569176e-14	0.004299005164505296	-7.896070514707467e-21	1.110205409949335e-12	6.980618340801808e-17	5.011755173588868e-16	2.2178431489429736e-21
6400000	0.002850497416572733	-4.508159360087707e-21	-1.0675613432674247e-21	6.097716965496175e-13	1.8920839840569176e-14	0.004299005164505296	-7.75698540741225e-21	1.110205409949335e-12	6.980618340801808e-17	5.011755173588868e-16	2.2178431489429736e-21
6500000	0.002850497416572733	-4.508159360087707e-21	-1.0675613432674247e-21	6.097716965496175e-13	1.8920839840569176e-14	0.004299005164505296	-7.620314397945296e-21	1.110205409949335e-12	6.980618340801808e-17	5.011755173588868e-16	2.2178431489429736e-21
6600000	0.002850497416572733	-4.508159360087707e-21	-1.0675613432674247e-21	6.097716965496175e-13	1.8920839840569176e-14	0.004299005164505296	-7.486008705922501e-21	1.110205409949335e-12	6.980618340801808e-17	5.011755173588868e-16	2.2178431489429736e-21
6700000	0.002850497416572733	-4.508159360087707e-21	-1.0675613432674247e-21	6.097716965496175e-13	1.8920839840569176e-14	0.004299005164505296	-7.354019550959762e-21	1.110205409949335e-12	6.980618340801808e-17	5.011755173588868e-16	2.2178431489429736e-21
6800000	0.002850497416572733	-4.508159360087707e-21	-1.0675613432674247e-21	6.097716965496175e-13	1.8920839840569176e-14	0.004299005164505296	-7.224298152672973e-21	1.110205409949335e-12	6.980618340801808e-17	5.011755173588868e-16	2.2178431489429736e-21
6900000	0.002850497416572733	-4.508159360087707e-21	-1.0675613432674247e-21	6.097716965496175e-13	1.8920839840569176e-14	0.004299005164505296	-7.096795730678029e-21	1.110205409949335e-12	6.980618340801808e-17	5.011755173588868e-16	2.2178431489429736e-21
7000000	0.002850497416572733	-4.508159360087707e-21	-1.0675613432674247e-21	6.097716965496175e-13	1.8920839840569176e-14	0.004299005164505296	-6.971463504590827e-21	1.110205409949335e-12	6.980618340801808e-17	5.011755173588868e-16	2.2178431489429736e-21
7100000	0.002850497416572733	-4.508159360087707e-21	-1.0675613432674247e-21	6.097716965496175e-13	1.8920839840569176e-14	0.004299005164505296	-6.84825269402726e-21	1.110205409949335e-12	6.980618340801808e-17	5.011755173588869e-16	2.2178431489429736e-21
7200000	0.002850497416572733	-4.508159360087707e-21	-1.0675613432674247e-21	6.097716965496175e-13	1.8920839840569176e-14	0.004299005164505296	-6.7271145186032266e-21	1.110205409949335e-12	6.980618340801808e-17	5.011755173588869e-16	2.217843148942974e-21
7300000	0.002850497416572733	-4.508159360087707e-21	-1.0675613432674247e-21	6.097716965496175e-13	1.8920839840569176e-14	0.004299005164505296	-6.6080001979346205e-21	1.110205409949335e-12	6.980618340801808e-17	5.011755173588869e-16	2.217843148942974e-21
7400000	0.002850497416572733	-4.508159360087707e-21	-1.0675613432674247e-21	6.097716965496175e-13	1.8920839840569176e-14	0.004299005164505296	-6.490860951637337e-21	1.110205409949335e-12	6.980618340801809e-17	5.011755173588869e-16	2.217843148942974e-21
7500000	0.002850497416572733	-4.508159360087707e-21	-1.0675613432674247e-21	6.097716965496175e-13	1.8920839840569176e-14	0.004299005164505296	-6.3756479993272724e-21	1.110205409949335e-12	6.980618340801809e-17	5.011755173588869e-16	2.217843148942974e-21
7600000	0.002850497416572733	-4.508159360087707e-21	-1.0675613432674247e-21	6.097716965496175e-13	1.8920839840569176e-14	0.004299005164505296	-6.262312560620323e-21	1.110205409949335e-12	6.980618340801809e-17	5.011755173588869e-16	2.217843148942974e-21
7700000	0.002850497416572733	-4.508159360087707e-21	-1.0675613432674247e-21	6.097716965496175e-13	1.8920839840569176e-14	0.004299005164505296	-6.150805855132382e-21	1.110205409949335e-12	6.980618340801809e-17	5.011755173588869e-16	2.217843148942974e-21
7800000	0.002850497416572733	-4.508159360087707e-21	-1.0675613432674247e-21	6.097716965496175e-13	1.8920839840569176e-14	0.004299005164505296	-6.041079102479348e-21	1.110205409949335e-12	6.980618340801809e-17	5.011755173588869e-16	2.217843148942974e-21
7900000	0.002850497416572733	-4.508159360087707e-21	-1.0675613432674247e-21	6.097716965496175e-13	1.8920839840569176e-14	0.004299005164505296	-5.933083522277113e-21	1.110205409949335e-12	6.980618340801809e-17	5.01175517358887e-16	2.217843148942974e-21
8000000	0.002850497416572733	-4.508159360087707e-21	-1.0675613432674247e-21	6.097716965496175e-13	1.8920839840569176e-14	0.004299005164505296	-5.826770334141574e-21	1.110205409949335e-12	6.980618340801809e-17	5.01175517358887e-16	2.2178431489429744e-21
8100000	0.002850497416572733	-4.508159360087707e-21	-1.0675613432674247e-21	6.097716965496175e-13	1.8920839840569176e-14	0.004299005164505296	-5.722090757688628e-21	1.110205409949335e-12	6.980618340801809e-17	5.01175517358887e-16	2.2178431489429744e-21
8200000	0.002850497416572733	-4.508159360087707e-21	-1.0675613432674247e-21	6.097716965496175e-13	1.8920839840569176e-14	0.004299005164505296	-5.618996012534169e-21	1.110205409949335e-12	6.98061834080181e-17	5.01175517358887e-16	2.2178431489429744e-21
8300000	0.002850497416572733	-4.508159360087707e-21	-1.0675613432674247e-21	6.097716965496175e-13	1.8920839840569176e-14	0.004299005164505296	-5.5174373182940906e-21	1.110205409949335e-12	6.98061834080181e-17	5.01175517358887e-16	2.2178431489429744e-21
8400000	0.002850497416572733	-4.508159360087707e-21	-1.0675613432674247e-21	6.097716965496175e-13	1.8920839840569176e-14	0.004299005164505296	-5.417365894584293e-21	1.110205409949335e-12	6.98061834080181e-17	5.01175517358887e-16	2.2178431489429744e-21
8500000	0.002850497416572733	-4.508159360087707e-21	-1.0675613432674247e-21	6.097716965496175e-13	1.8920839840569176e-14	0.004299005164505296	-5.3187329610206675e-21	1.110205409949335e-12	6.98061834080181e-17	5.01175517358887e-16	2.2178431489429744e-21
8600000	0.002850497416572733	-4.508159360087707e-21	-1.0675613432674247e-21	6.097716965496175e-13	1.8920839840569176e-14	0.004299005164505296	-5.2214897372191125e-21	1.1102054099493352e-12	6.98061834080181e-17	5.011755173588871e-16	2.2178431489429748e-21
8700000	0.002850497416572733	-4.508159360087707e-21	-1.0675613432674247e-21	6.097716965496175e-13	1.8920839840569176e-14	0.004299005164505296	-5.125587442795521e-21	1.1102054099493352e-12	6.98061834080181e-17	5.011755173588871e-16	2.2178431489429748e-21
8800000	0.002850497416572733	-4.508159360087707e-21	-1.0675613432674247e-21	6.097716965496175e-13	1.8920839840569176e-14	0.004299005164505296	-5.030977297365792e-21	1.1102054099493352e-12	6.98061834080181e-17	5.011755173588871e-16	2.2178431489429748e-21
8900000	0.002850497416572733	-4.508159360087707e-21	-1.0675613432674247e-21	6.097716965496175e-13	1.8920839840569176e-14	0.004299005164505296	-4.9376105205458166e-21	1.1102054099493352e-12	6.980618340801811e-17	5.011755173588871e-16	2.2178431489429748e-21
9000000	0.002850497416572733	-4.508159360087707e-21	-1.0675613432674247e-21	6.097716965496175e-13	1.8920839840569176e-14	0.004299005164505296	-4.8454383319514915e-21	1.1102054099493352e-12	6.980618340801811e-17	5.011755173588871e-16	2.2178431489429748e-21
9100000	0.002850497416572733	-4.508159360087707e-21	-1.0675613432674247e-21	6.097716965496175e-13	1.8920839840569176e-14	0.004299005164505296	-4.7544119511987156e-21	1.1102054099493352e-12	6.980618340801811e-17	5.011755173588871e-16	2.217843148942975e-21
9200000	0.002850497416572733	-4.508159360087707e-21	-1.0675613432674247e-21	6.097716965496175e-13	1.8920839840569176e-14	0.004299005164505296	-4.6644825979033804e-21	1.1102054099493352e-12	6.980618340801811e-17	5.011755173588872e-16	2.217843148942975e-21
9300000	0.002850497416572733	-4.508159360087707e-21	-1.0675613432674247e-21	6.097716965496175e-13	1.8920839840569176e-14	0.004299005164505296	-4.575601491681383e-21	1.1102054099493352e-12	6.980618340801811e-17	5.011755173588872e-16	2.217843148942975e-21
9400000	0.002850497416572733	-4.508159360087707e-21	-1.0675613432674247e-21	6.097716965496175e-13	1.8920839840569176e-14	0.004299005164505296	-4.48771985214862e-21	1.1102054099493352e-12	6.980618340801811e-17	5.011755173588872e-16	2.217843148942975e-21
9500000	0.002850497416572733	-4.508159360087707e-21	-1.0675613432674247e-21	6.097716965496175e-13	1.8920839840569176e-14	0.004299005164505296	-4.400788898920984e-21	1.1102054099493352e-12	6.980618340801811e-17	5.011755173588872e-16	2.217843148942975e-21
9600000	0.002850497416572733	-4.508159360087707e-21	-1.0675613432674247e-21	6.097716965496175e-13	1.8920839840569176e-14	0.004299005164505296	-4.314759851614374e-21	1.1102054099493352e-12	6.980618340801813e-17	5.011755173588872e-16	2.2178431489429755e-21
9700000	0.002850497416572733	-4.508159360087707e-21	-1.0675613432674247e-21	6.097716965496175e-13	1.8920839840569176e-14	0.004299005164505296	-4.229583929844683e-21	1.1102054099493352e-12	6.980618340801813e-17	5.011755173588872e-16	2.2178431489429755e-21
9800000	0.002850497416572733	-4.508159360087707e-21	-1.0675613432674247e-21	6.097716965496175e-13	1.8920839840569176e-14	0.004299005164505296	-4.1452123532278065e-21	1.1102054099493352e-12	6.980618340801813e-17	5.011755173588873e-16	2.2178431489429755e-21
9900000	0.002850497416572733	-4.508159360087707e-21	-1.0675613432674247e-21	6.097716965496175e-13	1.8920839840569176e-14	0.004299005164505296	-4.0615963413796416e-21	1.1102054099493352e-12	6.980618340801813e-17	5.011755173588873e-16	2.2178431489429755e-21
10000000	0.002850497416572733	-4.508159360087707e-21	-1.0675613432674247e-21	6.097716965496175e-13	1.8920839840569176e-14	0.004299005164505296	-3.978687113916083e-21	1.1102054099493352e-12	6.980618340801813e-17	5.011755173588873e-16	2.2178431489429755e-21
10100000	0.002850497416572733	-4.508159360087707e-21	-1.0675613432674247e-21	6.097716965496175e-13	1.8920839840569176e-14	0.004299005164505296	-3.896435890453025e-21	1.1102054099493352e-12	6.980618340801813e-17	5.011755173588873e-16	2.217843148942976e-21
10200000	0.002850497416572733	-4.508159360087707e-21	-1.0675613432674247e-21	6.097716965496175e-13	1.8920839840569176e-14	0.004299005164505296	-3.814793890606365e-21	1.1102054099493352e-12	6.980618340801814e-17	5.011755173588873e-16	2.217843148942976e-21
10300000	0.002850497416572733	-4.508159360087707e-21	-1.0675613432674247e-21	6.097716965496175e-13	1.8920839840569176e-14	0.004299005164505296	-3.733712333991998e-21	1.1102054099493352e-12	6.980618340801814e-17	5.011755173588873e-16	2.217843148942976e-21
10400000	0.002850497416572733	-4.508159360087707e-21	-1.0675613432674247e-21	6.097716965496175e-13	1.8920839840569176e-14	0.004299005164505296	-3.653142440225819e-21	1.1102054099493352e-12	6.980618340801814e-17	5.011755173588874e-16	2.217843148942976e-21
10500000	0.0028504974165727325	-4.508159360087707e-21	-1.0675613432674247e-21	6.097716965496175e-13	1.8920839840569176e-14	0.004299005164505296	-3.573035428923724e-21	1.1102054099493352e-12	6.980618340801814e-17	5.011755173588874e-16	2.217843148942976e-21
10600000	0.0028504974165727325	-4.508159360087707e-21	-1.0675613432674247e-21	6.097716965496175e-13	1.8920839840569176e-14	0.004299005164505296	-3.493342519701608e-21	1.1102054099493352e-12	6.980618340801814e-17	5.011755173588874e-16	2.2178431489429763e-21
10700000	0.0028504974165727325	-4.508159360087707e-21	-1.0675613432674247e-21	6.097716965496175e-13	1.8920839840569176e-14	0.004299005164505296	-3.4140149321753666e-21	1.1102054099493352e-12	6.980618340801814e-17	5.011755173588874e-16	2.2178431489429763e-21
10800000	0.0028504974165727325	-4.508159360087707e-21	-1.0675613432674247e-21	6.097716965496175e-13	1.8920839840569176e-14	0.004299005164505296	-3.3350038859608953e-21	1.1102054099493352e-12	6.980618340801815e-17	5.011755173588874e-16	2.2178431489429763e-21
10900000	0.0028504974165727325	-4.508159360087707e-21	-1.0675613432674247e-21	6.097716965496175e-13	1.8920839840569176e-14	0.004299005164505296	-3.2562606006740897e-21	1.1102054099493352e-12	6.980618340801815e-17	5.011755173588875e-16	2.2178431489429763e-21
11000000	0.0028504974165727325	-4.508159360087707e-21	-1.0675613432674247e-21	6.097716965496175e-13	1.8920839840569176e-14	0.004299005164505296	-3.177736295930846e-21	1.1102054099493352e-12	6.980618340801815e-17	5.011755173588875e-16	2.2178431489429766e-21
11100000	0.0028504974165727325	-4.508159360087707e-21	-1.0675613432674247e-21	6.097716965496175e-13	1.8920839840569176e-14	0.004299005164505296	-3.099382191347059e-21	1.1102054099493352e-12	6.980618340801815e-17	5.011755173588875e-16	2.2178431489429766e-21
11200000	0.0028504974165727325	-4.508159360087707e-21	-1.0675613432674247e-21	6.097716965496175e-13	1.8920839840569176e-14	0.004299005164505296	-3.0211495065386238e-21	1.1102054099493352e-12	6.980618340801815e-17	5.011755173588875e-16	2.2178431489429766e-21
11300000	0.0028504974165727325	-4.508159360087707e-21	-1.0675613432674247e-21	6.097716965496175e-13	1.8920839840569176e-14	0.004299005164505296	-2.9429894611214368e-21	1.1102054099493352e-12	6.980618340801815e-17	5.011755173588875e-16	2.2178431489429766e-21
11400000	0.0028504974165727325	-4.508159360087707e-21	-1.0675613432674247e-21	6.097716965496175e-13	1.8920839840569176e-14	0.004299005164505296	-2.8648532747113927e-21	1.1102054099493352e-12	6.980618340801816e-17	5.011755173588875e-16	2.2178431489429766e-21
11500000	0.0028504974165727325	-4.508159360087707e-21	-1.0675613432674247e-21	6.097716965496175e-13	1.8920839840569176e-14	0.004299005164505296	-2.7866921669243876e-21	1.1102054099493352e-12	6.980618340801816e-17	5.011755173588876e-16	2.217843148942977e-21
11600000	0.0028504974165727325	-4.508159360087707e-21	-1.0675613432674247e-21	6.097716965496175e-13	1.8920839840569176e-14	0.004299005164505296	-2.7084573573763166e-21	1.1102054099493352e-12	6.980618340801816e-17	5.011755173588876e-16	2.217843148942977e-21
11700000	0.0028504974165727325	-4.508159360087707e-21	-1.0675613432674247e-21	6.097716965496175e-13	1.8920839840569176e-14	0.004299005164505296	-2.630100065683075e-21	1.1102054099493352e-12	6.980618340801816e-17	5.011755173588876e-16	2.217843148942977e-21
11800000	0.0028504974165727325	-4.508159360087707e-21	-1.0675613432674247e-21	6.097716965496175e-13	1.8920839840569176e-14	0.004299005164505296	-2.5515715114605595e-21	1.1102054099493352e-12	6.980618340801816e-17	5.011755173588876e-16	2.217843148942977e-21
11900000	0.0028504974165727325	-4.508159360087707e-21	-1.0675613432674247e-21	6.097716965496175e-13	1.8920839840569176e-14	0.004299005164505296	-2.4728229143246645e-21	1.1102054099493352e-12	6.980618340801818e-17	5.011755173588876e-16	2.2178431489429774e-21
12000000	0.0028504974165727325	-4.508159360087707e-21	-1.0675613432674247e-21	6.097716965496175e-13	1.8920839840569176e-14	0.004299005164505296	-2.3938054938912854e-21	1.1102054099493352e-12	6.980618340801818e-17	5.011755173588877e-16	2.2178431489429774e-21
12100000	0.0028504974165727325	-4.508159360087707e-21	-1.0675613432674247e-21	6.097716965496175e-13	1.8920839840569176e-14	0.004299005164505296	-2.314470469776319e-21	1.1102054099493352e-12	6.980618340801818e-17	5.011755173588877e-16	2.2178431489429774e-21
12200000	0.0028504974165727325	-4.508159360087707e-21	-1.0675613432674247e-21	6.097716965496175e-13	1.8920839840569176e-14	0.004299005164505296	-2.234769061595659e-21	1.1102054099493352e-12	6.980618340801818e-17	5.011755173588877e-16	2.2178431489429774e-21
12300000	0.0028504974165727325	-4.508159360087707e-21	-1.0675613432674247e-21	6.097716965496175e-13	1.8920839840569176e-14	0.004299005164505296	-2.154652488965202e-21	1.1102054099493352e-12	6.980618340801818e-17	5.011755173588877e-16	2.2178431489429778e-21
12400000	0.0028504974165727325	-4.508159360087707e-21	-1.0675613432674247e-21	6.097716965496175e-13	1.8920839840569176e-14	0.004299005164505296	-2.0740719715008432e-21	1.1102054099493352e-12	6.980618340801818e-17	5.011755173588877e-16	2.2178431489429778e-21
12500000	0.0028504974165727325	-4.508159360087707e-21	-1.0675613432674247e-21	6.097716965496175e-13	1.8920839840569176e-14	0.004299005164505296	-1.992978728818478e-21	1.1102054099493352e-12	6.980618340801819e-17	5.011755173588877e-16	2.2178431489429778e-21
12600000	0.0028504974165727325	-4.508159360087707e-21	-1.0675613432674247e-21	6.097716965496175e-13	1.8920839840569176e-14	0.004299005164505296	-1.9113239805340027e-21	1.1102054099493352e-12	6.980618340801819e-17	5.011755173588878e-16	2.2178431489429778e-21
12700000	0.0028504974165727325	-4.508159360087707e-21	-1.0675613432674247e-21	6.097716965496175e-13	1.8920839840569176e-14	0.004299005164505296	-1.829058946263312e-21	1.1102054099493352e-12	6.980618340801819e-17	5.011755173588878e-16	2.2178431489429778e-21
12800000	0.0028504974165727325	-4.508159360087707e-21	-1.0675613432674247e-21	6.097716965496175e-13	1.8920839840569176e-14	0.004299005164505296	-1.7461348456223016e-21	1.1102054099493352e-12	6.980618340801819e-17	5.011755173588878e-16	2.217843148942978e-21
12900000	0.0028504974165727325	-4.508159360087707e-21	-1.0675613432674247e-21	6.097716965496175e-13	1.8920839840569176e-14	0.004299005164505296	-1.6625028982268667e-21	1.1102054099493352e-12	6.980618340801819e-17	5.011755173588878e-16	2.217843148942978e-21
13000000	0.002850497416572732	-4.508159360087707e-21	-1.0675613432674247e-21	6.097716965496175e-13	1.8920839840569176e-14	0.004299005164505296	-1.5781143236929032e-21	1.1102054099493352e-12	6.980618340801819e-17	5.011755173588878e-16	2.217843148942978e-21
13100000	0.002850497416572732	-4.508159360087707e-21	-1.0675613432674247e-21	6.097716965496175e-13	1.8920839840569176e-14	0.004299005164505296	-1.4929203416363068e-21	1.1102054099493352e-12	6.98061834080182e-17	5.011755173588879e-16	2.217843148942978e-21
13200000	0.002850497416572732	-4.508159360087707e-21	-1.0675613432674247e-21	6.097716965496175e-13	1.8920839840569176e-14	0.004299005164505296	-1.4068721716729724e-21	1.1102054099493352e-12	6.98061834080182e-17	5.011755173588879e-16	2.217843148942978e-21
13300000	0.002850497416572732	-4.508159360087707e-21	-1.0675613432674247e-21	6.097716965496175e-13	1.8920839840569176e-14	0.004299005164505296	-1.3199210334187957e-21	1.1102054099493352e-12	6.98061834080182e-17	5.011755173588879e-16	2.2178431489429785e-21
13400000	0.002850497416572732	-4.508159360087707e-21	-1.0675613432674247e-21	6.097716965496175e-13	1.8920839840569176e-14	0.004299005164505296	-1.2320181464896725e-21	1.1102054099493352e-12	6.98061834080182e-17	5.011755173588879e-16	2.2178431489429785e-21
13500000	0.002850497416572732	-4.508159360087707e-21	-1.0675613432674247e-21	6.097716965496175e-13	1.8920839840569176e-14	0.004299005164505296	-1.143114730501498e-21	1.1102054099493352e-12	6.98061834080182e-17	5.011755173588879e-16	2.2178431489429785e-21
13600000	0.002850497416572732	-4.508159360087707e-21	-1.0675613432674247e-21	6.097716965496175e-13	1.8920839840569176e-14	0.004299005164505296	-1.053162005070168e-21	1.1102054099493352e-12	6.98061834080182e-17	5.011755173588879e-16	2.2178431489429785e-21
13700000	0.002850497416572732	-4.508159360087707e-21	-1.0675613432674247e-21	6.097716965496175e-13	1.8920839840569176e-14	0.004299005164505296	-9.621111898115777e-22	1.1102054099493352e-12	6.980618340801821e-17	5.01175517358888e-16	2.2178431489429785e-21
13800000	0.002850497416572732	-4.508159360087707e-21	-1.0675613432674247e-21	6.097716965496175e-13	1.8920839840569176e-14	0.004299005164505296	-8.699135043416228e-22	1.1102054099493352e-12	6.980618340801821e-17	5.01175517358888e-16	2.217843148942979e-21
13900000	0.002850497416572732	-4.508159360087707e-21	-1.0675613432674247e-21	6.097716965496175e-13	1.8920839840569176e-14	0.004299005164505296	-7.765201682761985e-22	1.1102054099493352e-12	6.980618340801821e-17	5.01175517358888e-16	2.217843148942979e-21
14000000	0.002850497416572732	-4.508159360087707e-21	-1.0675613432674247e-21	6.097716965496175e-13	1.8920839840569176e-14	0.004299005164505296	-6.818824012312008e-22	1.1102054099493352e-12	6.980618340801821e-17	5.01175517358888e-16	2.217843148942979e-21
14100000	0.002850497416572732	-4.508159360087707e-21	-1.0675613432674247e-21	6.097716965496175e-13	1.8920839840569176e-14	0.004299005164505296	-5.859514228225248e-22	1.1102054099493352e-12	6.980618340801821e-17	5.01175517358888e-16	2.217843148942979e-21
14200000	0.002850497416572732	-4.508159360087707e-21	-1.0675613432674247e-21	6.097716965496175e-13	1.8920839840569176e-14	0.004299005164505296	-4.886784526660661e-22	1.1102054099493352e-12	6.980618340801821e-17	5.01175517358888e-16	2.217843148942979e-21
14300000	0.002850497416572732	-4.508159360087707e-21	-1.0675613432674247e-21	6.097716965496175e-13	1.8920839840569176e-14	0.004299005164505296	-3.900147103777202e-22	1.1102054099493352e-12	6.980618340801821e-17	5.01175517358888e-16	2.217843148942979e-21
14400000	0.002850497416572732	-4.508159360087707e-21	-1.0675613432674247e-21	6.097716965496175e-13	1.8920839840569176e-14	0.004299005164505296	-2.899114155733826e-22	1.1102054099493352e-12	6.980618340801823e-17	5.011755173588881e-16	2.2178431489429793e-21
14500000	0.002850497416572732	-4.508159360087707e-21	-1.0675613432674247e-21	6.097716965496175e-13	1.8920839840569176e-14	0.004299005164505296	-1.883197878689489e-22	1.1102054099493352e-12	6.980618340801823e-17	5.011755173588881e-16	2.2178431489429793e-21
14600000	0.002850497416572732	-4.508159360087707e-21	-1.0675613432674247e-21	6.097716965496175e-13	1.8920839840569176e-14	0.004299005164505296	-8.51910468803145e-23	1.1102054099493352e-12	6.980618340801823e-17	5.011755173588881e-16	2.2178431489429793e-21
14700000	0.002850497416572732	-4.508159360087707e-21	-1.0675613432674247e-21	6.097716965496175e-13	1.8920839840569176e-14	0.004299005164505296	1.943162422298975e-23	1.1102054099493352e-12	6.980618340801823e-17	5.011755173588881e-16	2.2178431489429793e-21
14800000	0.002850497416572732	-4.508159360087707e-21	-1.0675613432674247e-21	6.097716965496175e-13	1.8920839840569176e-14	0.004299005164505296	1.2183130938288536e-22	1.1102054099493352e-12	6.980618340801823e-17	5.011755173588881e-16	2.2178431489429793e-21
14900000	0.002850497416572732	-4.508159360087707e-21	-1.0675613432674247e-21	6.097716965496175e-13	1.8920839840569176e-14	0.004299005164505296	2.2009638503114663e-22	1.1102054099493352e-12	6.980618340801823e-17	5.011755173588881e-16	2.2178431489429793e-21
15000000	0.002850497416572732	-4.508159360087707e-21	-1.0675613432674247e-21	6.097716965496175e-13	1.8920839840569176e-14	0.004299005164505296	3.1428998547313077e-22	1.1102054099493352e-12	6.980618340801823e-17	5.011755173588881e-16	2.2178431489429793e-21
15100000	0.002850497416572732	-4.508159360087707e-21	-1.0675613432674247e-21	6.097716965496175e-13	1.8920839840569176e-14	0.004299005164505296	4.0447524501419503e-22	1.1102054099493352e-12	6.980618340801824e-17	5.011755173588882e-16	2.2178431489429796e-21
15200000	0.002850497416572732	-4.508159360087707e-21	-1.0675613432674247e-21	6.097716965496175e-13	1.8920839840569176e-14	0.004299005164505296	4.907152979596966e-22	1.1102054099493352e-12	6.980618340801824e-17	5.011755173588882e-16	2.2178431489429796e-21
15300000	0.002850497416572732	-4.508159360087707e-21	-1.0675613432674247e-21	6.097716965496175e-13	1.8920839840569176e-14	0.004299005164505296	5.730732786149926e-22	1.1102054099493352e-12	6.980618340801824e-17	5.011755173588882e-16	2.2178431489429796e-21
15400000	0.002850497416572732	-4.508159360087707e-21	-1.0675613432674247e-21	6.097716965496175e-13	1.8920839840569176e-14	0.004299005164505296	6.516123212854402e-22	1.1102054099493352e-12	6.980618340801824e-17	5.011755173588882e-16	2.2178431489429796e-21
15500000	0.002850497416572732	-4.508159360087707e-21	-1.0675613432674247e-21	6.097716965496175e-13	1.8920839840569176e-14	0.004299005164505296	7.263955602763966e-22	1.1102054099493352e-12	6.980618340801824e-17	5.011755173588882e-16	2.2178431489429796e-21
15600000	0.002850497416572732	-4.508159360087707e-21	-1.0675613432674247e-21	6.097716965496175e-13	1.8920839840569176e-14	0.004299005164505296	7.974861298932191e-22	1.1102054099493352e-12	6.980618340801824e-17	5.011755173588882e-16	2.2178431489429796e-21
15700000	0.002850497416572732	-4.508159360087707e-21	-1.0675613432674247e-21	6.097716965496175e-13	1.8920839840569176e-14	0.004299005164505296	8.649471644412648e-22	1.1102054099493352e-12	6.980618340801824e-17	5.011755173588882e-16	2.2178431489429796e-21
15800000	0.002850497416572732	-4.508159360087707e-21	-1.0675613432674247e-21	6.097716965496175e-13	1.8920839840569176e-14	0.004299005164505296	9.28841798225891e-22	1.1102054099493352e-12	6.980618340801824e-17	5.011755173588882e-16	2.2178431489429796e-21
15900000	0.002850497416572732	-4.508159360087707e-21	-1.0675613432674247e-21	6.097716965496175e-13	1.8920839840569176e-14	0.004299005164505296	9.892331655524547e-22	1.1102054099493352e-12	6.980618340801824e-17	5.011755173588882e-16	2.2178431489429796e-21
16000000	0.002850497416572732	-4.508159360087707e-21	-1.0675613432674247e-21	6.097716965496175e-13	1.8920839840569176e-14	0.004299005164505296	1.0461844007263131e-21	1.1102054099493352e-12	6.980618340801824e-17	5.011755173588882e-16	2.21784314894298e-21
16100000	0.002850497416572732	-4.508159360087707e-21	-1.0675613432674247e-21	6.097716965496175e-13	1.8920839840569176e-14	0.004299005164505296	1.0997586380528233e-21	1.1102054099493352e-12	6.980618340801825e-17	5.011755173588883e-16	2.21784314894298e-21
16200000	0.002850497416572732	-4.508159360087707e-21	-1.0675613432674247e-21	6.097716965496175e-13	1.8920839840569176e-14	0.004299005164505296	1.1500190118373429e-21	1.1102054099493352e-12	6.980618340801825e-17	5.011755173588883e-16	2.21784314894298e-21
16300000	0.002850497416572732	-4.508159360087707e-21	-1.0675613432674247e-21	6.097716965496175e-13	1.8920839840569176e-14	0.004299005164505296	1.1970286563852289e-21	1.1102054099493352e-12	6.980618340801825e-17	5.011755173588883e-16	2.21784314894298e-21
16400000	0.002850497416572732	-4.508159360087707e-21	-1.0675613432674247e-21	6.097716965496175e-13	1.8920839840569176e-14	0.004299005164505296	1.2408507060018382e-21	1.1102054099493352e-12	6.980618340801825e-17	5.011755173588883e-16	2.21784314894298e-21
16500000	0.002850497416572732	-4.508159360087707e-21	-1.0675613432674247e-21	6.097716965496175e-13	1.8920839840569176e-14	0.004299005164505296	1.2815482949925285e-21	1.1102054099493352e-12	6.980618340801825e-17	5.011755173588883e-16	2.21784314894298e-21
16600000	0.002850497416572732	-4.508159360087707e-21	-1.0675613432674247e-21	6.097716965496175e-13	1.8920839840569176e-14	0.004299005164505296	1.3191845576626564e-21	1.1102054099493352e-12	6.980618340801825e-17	5.011755173588883e-16	2.21784314894298e-21
16700000	0.002850497416572732	-4.508159360087707e-21	-1.0675613432674247e-21	6.097716965496175e-13	1.8920839840569176e-14	0.004299005164505296	1.3538226283175795e-21	1.1102054099493352e-12	6.980618340801825e-17	5.011755173588883e-16	2.21784314894298e-21
16800000	0.002850497416572732	-4.508159360087707e-21	-1.0675613432674247e-21	6.097716965496175e-13	1.8920839840569176e-14	0.004299005164505296	1.385525641262655e-21	1.1102054099493352e-12	6.980618340801825e-17	5.011755173588883e-16	2.21784314894298e-21
16900000	0.002850497416572732	-4.508159360087707e-21	-1.0675613432674247e-21	6.097716965496175e-13	1.8920839840569176e-14	0.004299005164505296	1.4143567308032398e-21	1.1102054099493352e-12	6.980618340801825e-17	5.011755173588883e-16	2.21784314894298e-21
17000000	0.002850497416572732	-4.508159360087707e-21	-1.0675613432674247e-21	6.097716965496175e-13	1.8920839840569176e-14	0.004299005164505296	1.4403790312446913e-21	1.1102054099493352e-12	6.980618340801825e-17	5.011755173588883e-16	2.21784314894298e-21
17100000	0.002850497416572732	-4.508159360087707e-21	-1.0675613432674247e-21	6.097716965496175e-13	1.8920839840569176e-14	0.004299005164505296	1.4636556768923667e-21	1.1102054099493352e-12	6.980618340801825e-17	5.011755173588883e-16	2.2178431489429804e-21
17200000	0.002850497416572732	-4.508159360087707e-21	-1.0675613432674247e-21	6.097716965496175e-13	1.8920839840569176e-14	0.004299005164505296	1.484249802051623e-21	1.1102054099493352e-12	6.980618340801825e-17	5.011755173588883e-16	2.2178431489429804e-21
17300000	0.002850497416572732	-4.508159360087707e-21	-1.0675613432674247e-21	6.097716965496175e-13	1.8920839840569176e-14	0.004299005164505296	1.5022245410278175e-21	1.1102054099493352e-12	6.980618340801825e-17	5.011755173588883e-16	2.2178431489429804e-21
17400000	0.002850497416572732	-4.508159360087707e-21	-1.0675613432674247e-21	6.097716965496175e-13	1.8920839840569176e-14	0.004299005164505296	1.5176430281263076e-21	1.1102054099493352e-12	6.980618340801825e-17	5.011755173588883e-16	2.2178431489429804e-21
17500000	0.002850497416572732	-4.508159360087707e-21	-1.0675613432674247e-21	6.097716965496175e-13	1.8920839840569176e-14	0.004299005164505296	1.5305683976524498e-21	1.1102054099493352e-12	6.980618340801826e-17	5.011755173588883e-16	2.2178431489429804e-21
17600000	0.002850497416572732	-4.508159360087707e-21	-1.0675613432674247e-21	6.097716965496175e-13	1.8920839840569176e-14	0.004299005164505296	1.5410637839116023e-21	1.1102054099493352e-12	6.980618340801826e-17	5.011755173588884e-16	2.2178431489429804e-21
17700000	0.002850497416572732	-4.508159360087707e-21	-1.0675613432674247e-21	6.097716965496175e-13	1.8920839840569176e-14	0.004299005164505296	1.5491923212091217e-21	1.1102054099493352e-12	6.980618340801826e-17	5.011755173588884e-16	2.2178431489429804e-21
17800000	0.002850497416572732	-4.508159360087707e-21	-1.0675613432674247e-21	6.097716965496175e-13	1.8920839840569176e-14	0.004299005164505296	1.555017143850365e-21	1.1102054099493352e-12	6.980618340801826e-17	5.011755173588884e-16	2.2178431489429804e-21
17900000	0.002850497416572732	-4.508159360087707e-21	-1.0675613432674247e-21	6.097716965496175e-13	1.8920839840569176e-14	0.004299005164505296	1.5586013861406901e-21	1.1102054099493352e-12	6.980618340801826e-17	5.011755173588884e-16	2.2178431489429804e-21
18000000	0.002850497416572732	-4.508159360087707e-21	-1.0675613432674247e-21	6.097716965496175e-13	1.8920839840569176e-14	0.004299005164505296	1.5600081823854534e-21	1.1102054099493352e-12	6.980618340801826e-17	5.011755173588884e-16	2.2178431489429804e-21
18100000	0.002850497416572732	-4.508159360087707e-21	-1.0675613432674247e-21	6.097716965496175e-13	1.8920839840569176e-14	0.004299005164505296	1.5593006668900128e-21	1.1102054099493352e-12	6.980618340801826e-17	5.011755173588884e-16	2.2178431489429804e-21
18200000	0.002850497416572732	-4.508159360087707e-21	-1.0675613432674247e-21	6.097716965496175e-13	1.8920839840569176e-14	0.004299005164505296	1.5565419739597246e-21	1.1102054099493352e-12	6.980618340801826e-17	5.011755173588884e-16	2.2178431489429804e-21
18300000	0.002850497416572732	-4.508159360087707e-21	-1.0675613432674247e-21	6.097716965496175e-13	1.8920839840569176e-14	0.004299005164505296	1.5517952378999468e-21	1.1102054099493352e-12	6.980618340801826e-17	5.011755173588884e-16	2.2178431489429804e-21
18400000	0.002850497416572732	-4.508159360087707e-21	-1.0675613432674247e-21	6.097716965496175e-13	1.8920839840569176e-14	0.004299005164505296	1.5451235930160361e-21	1.1102054099493352e-12	6.980618340801826e-17	5.011755173588884e-16	2.2178431489429804e-21
18500000	0.002850497416572732	-4.508159360087707e-21	-1.0675613432674247e-21	6.097716965496175e-13	1.8920839840569176e-14	0.004299005164505296	1.53659017361335e-21	1.1102054099493352e-12	6.980618340801826e-17	5.011755173588884e-16	2.2178431489429804e-21
18600000	0.002850497416572732	-4.508159360087707e-21	-1.0675613432674247e-21	6.097716965496175e-13	1.8920839840569176e-14	0.004299005164505296	1.5262581139972457e-21	1.1102054099493352e-12	6.980618340801826e-17	5.011755173588884e-16	2.2178431489429804e-21
18700000	0.002850497416572732	-4.508159360087707e-21	-1.0675613432674247e-21	6.097716965496175e-13	1.8920839840569176e-14	0.004299005164505296	1.5141905484730803e-21	1.1102054099493352e-12	6.980618340801826e-17	5.011755173588884e-16	2.2178431489429804e-21
18800000	0.002850497416572732	-4.508159360087707e-21	-1.0675613432674247e-21	6.097716965496175e-13	1.8920839840569176e-14	0.004299005164505296	1.5004506113462104e-21	1.1102054099493352e-12	6.980618340801826e-17	5.011755173588884e-16	2.2178431489429804e-21
18900000	0.002850497416572732	-4.508159360087707e-21	-1.0675613432674247e-21	6.097716965496175e-13	1.8920839840569176e-14	0.004299005164505296	1.4851014369219944e-21	1.1102054099493352e-12	6.980618340801826e-17	5.011755173588884e-16	2.2178431489429804e-21
19000000	0.002850497416572732	-4.508159360087707e-21	-1.0675613432674247e-21	6.097716965496175e-13	1.8920839840569176e-14	0.004299005164505296	1.4682061595057883e-21	1.1102054099493352e-12	6.980618340801826e-17	5.011755173588884e-16	2.2178431489429804e-21
19100000	0.002850497416572732	-4.508159360087707e-21	-1.0675613432674247e-21	6.097716965496175e-13	1.8920839840569176e-14	0.004299005164505296	1.4498279134029502e-21	1.1102054099493352e-12	6.980618340801826e-17	5.011755173588884e-16	2.2178431489429808e-21
19200000	0.002850497416572732	-4.508159360087707e-21	-1.0675613432674247e-21	6.097716965496175e-13	1.8920839840569176e-14	0.004299005164505296	1.4300298329188366e-21	1.1102054099493352e-12	6.980618340801826e-17	5.011755173588884e-16	2.2178431489429808e-21
19300000	0.002850497416572732	-4.508159360087707e-21	-1.0675613432674247e-21	6.097716965496175e-13	1.8920839840569176e-14	0.004299005164505296	1.4088750523588052e-21	1.1102054099493352e-12	6.980618340801826e-17	5.011755173588884e-16	2.2178431489429808e-21
19400000	0.002850497416572732	-4.508159360087707e-21	-1.0675613432674247e-21	6.097716965496175e-13	1.8920839840569176e-14	0.004299005164505296	1.3864267060282128e-21	1.1102054099493352e-12	6.980618340801826e-17	5.011755173588884e-16	2.2178431489429808e-21
19500000	0.002850497416572732	-4.508159360087707e-21	-1.0675613432674247e-21	6.097716965496175e-13	1.8920839840569176e-14	0.004299005164505296	1.3627479282324168e-21	1.1102054099493352e-12	6.980618340801826e-17	5.011755173588884e-16	2.2178431489429808e-21
19600000	0.002850497416572732	-4.508159360087707e-21	-1.0675613432674247e-21	6.097716965496175e-13	1.8920839840569176e-14	0.004299005164505296	1.3379018532767743e-21	1.1102054099493352e-12	6.980618340801826e-17	5.011755173588884e-16	2.2178431489429808e-21
19700000	0.002850497416572732	-4.508159360087707e-21	-1.0675613432674247e-21	6.097716965496175e-13	1.8920839840569176e-14	0.004299005164505296	1.3119516154666426e-21	1.1102054099493352e-12	6.980618340801826e-17	5.011755173588884e-16	2.2178431489429808e-21
19800000	0.002850497416572732	-4.508159360087707e-21	-1.0675613432674247e-21	6.097716965496175e-13	1.8920839840569176e-14	0.004299005164505296	1.2849603491073788e-21	1.1102054099493352e-12	6.980618340801826e-17	5.011755173588884e-16	2.2178431489429808e-21
19900000	0.002850497416572732	-4.508159360087707e-21	-1.0675613432674247e-21	6.097716965496175e-13	1.8920839840569176e-14	0.004299005164505296	1.2569911885043402e-21	1.1102054099493352e-12	6.980618340801826e-17	5.011755173588884e-16	2.2178431489429808e-21
20000000	0.002850497416572732	-4.508159360087707e-21	-1.0675613432674247e-21	6.097716965496175e-13	1.8920839840569176e-14	0.004299005164505296	1.2281072679628839e-21	1.1102054099493352e-12	6.980618340801826e-17	5.011755173588884e-16	2.2178431489429808e-21
20100000	0.002850497416572732	-4.508159360087707e-21	-1.0675613432674247e-21	6.097716965496175e-13	1.8920839840569176e-14	0.004299005164505296	1.198371721788367e-21	1.1102054099493352e-12	6.980618340801826e-17	5.011755173588884e-16	2.2178431489429808e-21
20200000	0.002850497416572732	-4.508159360087707e-21	-1.0675613432674247e-21	6.097716965496175e-13	1.8920839840569176e-14	0.004299005164505296	1.1678476842861463e-21	1.1102054099493352e-12	6.980618340801826e-17	5.011755173588884e-16	2.2178431489429808e-21
20300000	0.002850497416572732	-4.508159360087707e-21	-1.0675613432674247e-21	6.097716965496175e-13	1.8920839840569176e-14	0.004299005164505296	1.1365982897615802e-21	1.1102054099493352e-12	6.980618340801826e-17	5.011755173588884e-16	2.2178431489429808e-21
20400000	0.002850497416572732	-4.508159360087707e-21	-1.0675613432674247e-21	6.097716965496175e-13	1.8920839840569176e-14	0.004299005164505296	1.1046866725200248e-21	1.1102054099493352e-12	6.980618340801826e-17	5.011755173588884e-16	2.2178431489429808e-21
20500000	0.002850497416572732	-4.508159360087707e-21	-1.0675613432674247e-21	6.097716965496175e-13	1.8920839840569176e-14	0.004299005164505296	1.0721759668668377e-21	1.1102054099493352e-12	6.980618340801826e-17	5.011755173588884e-16	2.2178431489429808e-21
20600000	0.002850497416572732	-4.508159360087707e-21	-1.0675613432674247e-21	6.097716965496175e-13	1.8920839840569176e-14	0.004299005164505296	1.039129307107376e-21	1.1102054099493352e-12	6.980618340801826e-17	5.011755173588884e-16	2.2178431489429808e-21
20700000	0.002850497416572732	-4.508159360087707e-21	-1.0675613432674247e-21	6.097716965496175e-13	1.8920839840569176e-14	0.004299005164505296	1.005609827546997e-21	1.1102054099493352e-12	6.980618340801826e-17	5.011755173588884e-16	2.2178431489429808e-21
20800000	0.002850497416572732	-4.508159360087707e-21	-1.0675613432674247e-21	6.097716965496175e-13	1.8920839840569176e-14	0.004299005164505296	9.71680662491058e-22	1.1102054099493352e-12	6.980618340801826e-17	5.011755173588884e-16	2.2178431489429808e-21
20900000	0.002850497416572732	-4.508159360087707e-21	-1.0675613432674247e-21	6.097716965496175e-13	1.8920839840569176e-14	0.004299005164505296	9.374049462449156e-22	1.1102054099493352e-12	6.980618340801826e-17	5.011755173588884e-16	2.2178431489429808e-21
21000000	0.002850497416572732	-4.508159360087707e-21	-1.0675613432674247e-21	6.097716965496175e-13	1.8920839840569176e-14	0.004299005164505296	9.028458131139276e-22	1.1102054099493352e-12	6.980618340801826e-17	5.011755173588884e-16	2.2178431489429808e-21
21100000	0.002850497416572732	-4.508159360087707e-21	-1.0675613432674247e-21	6.097716965496175e-13	1.8920839840569176e-14	0.004299005164505296	8.680663974034508e-22	1.110205409949335e-12	6.980618340801826e-17	5.011755173588884e-16	2.2178431489429808e-21
21200000	0.002850497416572732	-4.508159360087707e-21	-1.0675613432674247e-21	6.097716965496175e-13	1.8920839840569176e-14	0.004299005164505296	8.331298334188427e-22	1.110205409949335e-12	6.980618340801826e-17	5.011755173588884e-16	2.2178431489429808e-21
21300000	0.002850497416572732	-4.508159360087707e-21	-1.0675613432674247e-21	6.097716965496175e-13	1.8920839840569176e-14	0.004299005164505296	7.980992554654603e-22	1.110205409949335e-12	6.980618340801826e-17	5.011755173588884e-16	2.2178431489429808e-21
21400000	0.0028504974165727325	-4.508159360087707e-21	-1.0675613432674247e-21	6.097716965496175e-13	1.8920839840569176e-14	0.004299005164505296	7.630377978486609e-22	1.110205409949335e-12	6.980618340801826e-17	5.011755173588884e-16	2.2178431489429808e-21
21500000	0.0028504974165727325	-4.508159360087707e-21	-1.0675613432674247e-21	6.097716965496175e-13	1.8920839840569176e-14	0.004299005164505296	7.280085948738015e-22	1.110205409949335e-12	6.980618340801826e-17	5.011755173588884e-16	2.2178431489429808e-21
21600000	0.0028504974165727325	-4.508159360087707e-21	-1.0675613432674247e-21	6.097716965496175e-13	1.8920839840569176e-14	0.004299005164505296	6.930747808462394e-22	1.110205409949335e-12	6.980618340801826e-17	5.011755173588884e-16	2.2178431489429808e-21
21700000	0.0028504974165727325	-4.508159360087707e-21	-1.0675613432674247e-21	6.097716965496175e-13	1.8920839840569176e-14	0.004299005164505296	6.58299490071332e-22	1.110205409949335e-12	6.980618340801826e-17	5.011755173588884e-16	2.2178431489429808e-21
21800000	0.0028504974165727325	-4.508159360087707e-21	-1.0675613432674247e-21	6.097716965496175e-13	1.8920839840569176e-14	0.004299005164505296	6.237458568544362e-22	1.110205409949335e-12	6.980618340801826e-17	5.011755173588884e-16	2.2178431489429808e-21
21900000	0.0028504974165727325	-4.508159360087707e-21	-1.0675613432674247e-21	6.097716965496175e-13	1.8920839840569176e-14	0.004299005164505296	5.894770155009091e-22	1.110205409949335e-12	6.980618340801826e-17	5.011755173588884e-16	2.2178431489429808e-21
22000000	0.0028504974165727325	-4.508159360087707e-21	-1.0675613432674247e-21	6.097716965496175e-13	1.8920839840569176e-14	0.004299005164505296	5.555561003161083e-22	1.110205409949335e-12	6.980618340801826e-17	5.011755173588884e-16	2.2178431489429808e-21
22100000	0.0028504974165727325	-4.508159360087707e-21	-1.0675613432674247e-21	6.097716965496175e-13	1.8920839840569176e-14	0.004299005164505296	5.220462456053907e-22	1.110205409949335e-12	6.980618340801826e-17	5.011755173588884e-16	2.2178431489429808e-21
22200000	0.0028504974165727325	-4.508159360087707e-21	-1.0675613432674247e-21	6.097716965496175e-13	1.8920839840569176e-14	0.004299005164505296	4.890105856741134e-22	1.110205409949335e-12	6.980618340801826e-17	5.011755173588884e-16	2.2178431489429808e-21
22300000	0.0028504974165727325	-4.508159360087707e-21	-1.0675613432674247e-21	6.097716965496175e-13	1.8920839840569176e-14	0.004299005164505296	4.565122548276338e-22	1.110205409949335e-12	6.980618340801826e-17	5.011755173588884e-16	2.2178431489429808e-21
22400000	0.0028504974165727325	-4.508159360087707e-21	-1.0675613432674247e-21	6.097716965496175e-13	1.8920839840569176e-14	0.004299005164505296	4.24614387371309e-22	1.110205409949335e-12	6.980618340801826e-17	5.011755173588884e-16	2.2178431489429808e-21
22500000	0.0028504974165727325	-4.508159360087707e-21	-1.0675613432674247e-21	6.097716965496175e-13	1.8920839840569176e-14	0.004299005164505296	3.9338011761049626e-22	1.110205409949335e-12	6.980618340801826e-17	5.011755173588884e-16	2.2178431489429808e-21
22600000	0.0028504974165727325	-4.508159360087707e-21	-1.0675613432674247e-21	6.097716965496175e-13	1.8920839840569176e-14	0.004299005164505296	3.6287257985055264e-22	1.110205409949335e-12	6.980618340801826e-17	5.011755173588884e-16	2.2178431489429808e-21
22700000	0.0028504974165727325	-4.508159360087707e-21	-1.0675613432674247e-21	6.097716965496175e-13	1.8920839840569176e-14	0.004299005164505296	3.3315490839683544e-22	1.110205409949335e-12	6.980618340801826e-17	5.011755173588884e-16	2.2178431489429808e-21
22800000	0.0028504974165727325	-4.508159360087707e-21	-1.0675613432674247e-21	6.097716965496175e-13	1.8920839840569176e-14	0.004299005164505296	3.042902375547018e-22	1.110205409949335e-12	6.980618340801827e-17	5.011755173588884e-16	2.2178431489429808e-21
22900000	0.0028504974165727325	-4.508159360087707e-21	-1.0675613432674247e-21	6.097716965496175e-13	1.8920839840569176e-14	0.004299005164505296	2.763417016295089e-22	1.110205409949335e-12	6.980618340801827e-17	5.011755173588884e-16	2.2178431489429808e-21
23000000	0.0028504974165727325	-4.508159360087707e-21	-1.0675613432674247e-21	6.097716965496175e-13	1.8920839840569176e-14	0.004299005164505296	2.4937243492661387e-22	1.110205409949335e-12	6.980618340801827e-17	5.011755173588884e-16	2.2178431489429808e-21
23100000	0.0028504974165727325	-4.508159360087707e-21	-1.0675613432674247e-21	6.097716965496175e-13	1.8920839840569176e-14	0.004299005164505296	2.234455717513741e-22	1.110205409949335e-12	6.980618340801827e-17	5.011755173588884e-16	2.2178431489429808e-21
23200000	0.0028504974165727325	-4.508159360087707e-21	-1.0675613432674247e-21	6.097716965496175e-13	1.8920839840569176e-14	0.004299005164505296	1.9862424640914658e-22	1.110205409949335e-12	6.980618340801827e-17	5.011755173588884e-16	2.2178431489429808e-21
23300000	0.0028504974165727325	-4.508159360087707e-21	-1.0675613432674247e-21	6.097716965496175e-13	1.8920839840569176e-14	0.004299005164505296	1.7497159320528858e-22	1.110205409949335e-12	6.980618340801827e-17	5.011755173588884e-16	2.2178431489429808e-21
23400000	0.0028504974165727325	-4.508159360087707e-21	-1.0675613432674247e-21	6.097716965496175e-13	1.8920839840569176e-14	0.004299005164505296	1.5255074644515725e-22	1.110205409949335e-12	6.980618340801827e-17	5.011755173588884e-16	2.2178431489429808e-21
23500000	0.0028504974165727325	-4.508159360087707e-21	-1.0675613432674247e-21	6.097716965496175e-13	1.8920839840569176e-14	0.004299005164505296	1.3142484043410983e-22	1.110205409949335e-12	6.980618340801827e-17	5.011755173588884e-16	2.217843148942981e-21
23600000	0.0028504974165727325	-4.508159360087707e-21	-1.0675613432674247e-21	6.097716965496175e-13	1.8920839840569176e-14	0.004299005164505296	1.1165700947750348e-22	1.110205409949335e-12	6.980618340801827e-17	5.011755173588884e-16	2.217843148942981e-21
23700000	0.0028504974165727325	-4.508159360087707e-21	-1.0675613432674247e-21	6.097716965496175e-13	1.8920839840569176e-14	0.004299005164505296	9.331038788069537e-23	1.110205409949335e-12	6.980618340801827e-17	5.011755173588884e-16	2.217843148942981e-21
23800000	0.0028504974165727325	-4.508159360087707e-21	-1.0675613432674247e-21	6.097716965496175e-13	1.8920839840569176e-14	0.004299005164505296	7.644810994904273e-23	1.110205409949335e-12	6.980618340801827e-17	5.011755173588884e-16	2.217843148942981e-21
23900000	0.0028504974165727325	-4.508159360087707e-21	-1.0675613432674247e-21	6.097716965496175e-13	1.8920839840569176e-14	0.004299005164505296	6.113330998790272e-23	1.110205409949335e-12	6.980618340801827e-17	5.011755173588884e-16	2.217843148942981e-21
24000000	0.0028504974165727325	-4.508159360087707e-21	-1.0675613432674247e-21	6.097716965496175e-13	1.8920839840569176e-14	0.004299005164505296	4.742912230263252e-23	1.110205409949335e-12	6.980618340801827e-17	5.011755173588884e-16	2.217843148942981e-21
24100000	0.0028504974165727325	-4.508159360087707e-21	-1.0675613432674247e-21	6.097716965496175e-13	1.8920839840569176e-14	0.004299005164505296	3.5398681198589353e-23	1.110205409949335e-12	6.980618340801827e-17	5.011755173588884e-16	2.217843148942981e-21
24200000	0.0028504974165727325	-4.508159360087707e-21	-1.0675613432674247e-21	6.097716965496175e-13	1.8920839840569176e-14	0.004299005164505296	2.5105120981130364e-23	1.110205409949335e-12	6.980618340801827e-17	5.011755173588884e-16	2.217843148942981e-21
24300000	0.0028504974165727325	-4.508159360087707e-21	-1.0675613432674247e-21	6.097716965496175e-13	1.8920839840569176e-14	0.004299005164505296	1.661157595561278e-23	1.110205409949335e-12	6.980618340801827e-17	5.011755173588884e-16	2.217843148942981e-21
24400000	0.0028504974165727325	-4.508159360087707e-21	-1.0675613432674247e-21	6.097716965496175e-13	1.8920839840569176e-14	0.004299005164505296	9.981180427393766e-24	1.110205409949335e-12	6.980618340801827e-17	5.011755173588884e-16	2.217843148942981e-21
24500000	0.0028504974165727325	-4.508159360087707e-21	-1.0675613432674247e-21	6.097716965496175e-13	1.8920839840569176e-14	0.004299005164505296	5.2770687018305195e-24	1.110205409949335e-12	6.980618340801827e-17	5.011755173588884e-16	2.217843148942981e-21
24600000	0.0028504974165727325	-4.508159360087707e-21	-1.0675613432674247e-21	6.097716965496175e-13	1.8920839840569176e-14	0.004299005164505296	2.562375084280224e-24	1.110205409949335e-12	6.980618340801827e-17	5.011755173588884e-16	2.217843148942981e-21
24700000	0.0028504974165727325	-4.508159360087707e-21	-1.0675613432674247e-21	6.097716965496175e-13	1.8920839840569176e-14	0.004299005164505296	2.118168866564848e-24	1.110205409949335e-12	6.980618340801827e-17	5.011755173588884e-16	2.217843148942981e-21
24800000	0.0028504974165727325	-4.508159360087707e-21	-1.0675613432674247e-21	6.097716965496175e-13	1.8920839840569176e-14	0.004299005164505296	1.2767395690583667e-23	1.110205409949335e-12	6.980618340801827e-17	5.011755173588884e-16	2.217843148942981e-21
24900000	0.0028504974165727325	-4.508159360087707e-21	-1.0675613432674247e-21	6.097716965496175e-13	1.8920839840569176e-14	0.004299005164505296	3.858883629698343e-23	1.110205409949335e-12	6.980618340801827e-17	5.011755173588884e-16	2.217843148942981e-21
25000000	0.0028504974165727325	-4.508159360087707e-21	-1.0675613432674247e-21	6.097716965496175e-13	1.8920839840569176e-14	0.004299005164505296	7.890143326815767e-23	1.110205409949335e-12	6.980618340801827e-17	5.011755173588884e-16	2.217843148942981e-21
25100000	0.0028504974165727325	-4.508159360087707e-21	-1.0675613432674247e-21	6.097716965496175e-13	1.8920839840569176e-14	0.004299005164505296	1.3302412918650179e-22	1.110205409949335e-12	6.980618340801826e-17	5.011755173588883e-16	2.2178431489429808e-21
25200000	0.0028504974165727325	-4.508159360087707e-21	-1.0675613432674247e-21	6.097716965496175e-13	1.8920839840569176e-14	0.004299005164505296	2.0027586663441044e-22	1.110205409949335e-12	6.980618340801826e-17	5.011755173588883e-16	2.2178431489429808e-21
25300000	0.0028504974165727325	-4.508159360087707e-21	-1.0675613432674247e-21	6.097716965496175e-13	1.8920839840569176e-14	0.004299005164505296	2.7997558819427905e-22	1.110205409949335e-12	6.980618340801826e-17	5.011755173588883e-16	2.2178431489429808e-21
25400000	0.0028504974165727325	-4.508159360087707e-21	-1.0675613432674247e-21	6.097716965496175e-13	1.8920839840569176e-14	0.004299005164505296	3.714422364485015e-22	1.110205409949335e-12	6.980618340801825e-17	5.011755173588882e-16	2.2178431489429804e-21
25500000	0.0028504974165727325	-4.508159360087707e-21	-1.0675613432674247e-21	6.097716965496175e-13	1.8920839840569176e-14	0.004299005164505296	4.739947539794732e-22	1.110205409949335e-12	6.980618340801825e-17	5.011755173588882e-16	2.21784314894298e-21
25600000	0.0028504974165727325	-4.508159360087707e-21	-1.0675613432674247e-21	6.097716965496175e-13	1.8920839840569176e-14	0.004299005164505296	5.869520833695881e-22	1.110205409949335e-12	6.980618340801824e-17	5.011755173588881e-16	2.21784314894298e-21
25700000	0.0028504974165727325	-4.508159360087707e-21	-1.0675613432674247e-21	6.097716965496175e-13	1.8920839840569176e-14	0.004299005164505296	7.096331672012424e-22	1.110205409949335e-12	6.980618340801824e-17	5.01175517358888e-16	2.2178431489429796e-21
25800000	0.0028504974165727325	-4.508159360087707e-21	-1.0675613432674247e-21	6.097716965496175e-13	1.8920839840569176e-14	0.004299005164505296	8.413569480568291e-22	1.110205409949335e-12	6.980618340801823e-17	5.01175517358888e-16	2.2178431489429793e-21
25900000	0.0028504974165727325	-4.508159360087707e-21	-1.0675613432674247e-21	6.097716965496175e-13	1.8920839840569176e-14	0.004299005164505296	9.814423685187437e-22	1.110205409949335e-12	6.980618340801821e-17	5.011755173588879e-16	2.217843148942979e-21
26000000	0.0028504974165727325	-4.508159360087707e-21	-1.0675613432674247e-21	6.097716965496175e-13	1.8920839840569176e-14	0.004299005164505296	1.1292083711693816e-21	1.110205409949335e-12	6.980618340801821e-17	5.011755173588878e-16	2.2178431489429785e-21
26100000	0.0028504974165727325	-4.508159360087707e-21	-1.0675613432674247e-21	6.097716965496175e-13	1.8920839840569176e-14	0.004299005164505296	1.2839738985911367e-21	1.110205409949335e-12	6.98061834080182e-17	5.011755173588877e-16	2.217843148942978e-21
26200000	0.0028504974165727325	-4.508159360087707e-21	-1.0675613432674247e-21	6.097716965496175e-13	1.8920839840569176e-14	0.004299005164505296	1.4450578933664037e-21	1.110205409949335e-12	6.980618340801819e-17	5.011755173588877e-16	2.2178431489429778e-21
26300000	0.0028504974165727325	-4.508159360087707e-21	-1.0675613432674247e-21	6.097716965496175e-13	1.8920839840569176e-14	0.004299005164505296	1.6117792980775782e-21	1.110205409949335e-12	6.980618340801818e-17	5.011755173588876e-16	2.2178431489429774e-21
26400000	0.0028504974165727325	-4.508159360087707e-21	-1.0675613432674247e-21	6.097716965496175e-13	1.8920839840569176e-14	0.004299005164505296	1.7834570553070542e-21	1.110205409949335e-12	6.980618340801816e-17	5.011755173588875e-16	2.217843148942977e-21
26500000	0.0028504974165727325	-4.508159360087707e-21	-1.0675613432674247e-21	6.097716965496175e-13	1.8920839840569176e-14	0.004299005164505296	1.9594101076372266e-21	1.110205409949335e-12	6.980618340801815e-17	5.011755173588874e-16	2.2178431489429766e-21
26600000	0.0028504974165727325	-4.508159360087707e-21	-1.0675613432674247e-21	6.097716965496175e-13	1.8920839840569176e-14	0.004299005164505296	2.1389573976504906e-21	1.110205409949335e-12	6.980618340801814e-17	5.011755173588873e-16	2.2178431489429763e-21
26700000	0.0028504974165727325	-4.508159360087707e-21	-1.0675613432674247e-21	6.097716965496175e-13	1.8920839840569176e-14	0.004299005164505296	2.3214178679292406e-21	1.110205409949335e-12	6.980618340801813e-17	5.011755173588872e-16	2.217843148942976e-21
26800000	0.0028504974165727325	-4.508159360087707e-21	-1.0675613432674247e-21	6.097716965496175e-13	1.8920839840569176e-14	0.004299005164505296	2.506110461055871e-21	1.110205409949335e-12	6.980618340801811e-17	5.011755173588871e-16	2.2178431489429755e-21
26900000	0.0028504974165727325	-4.508159360087707e-21	-1.0675613432674247e-21	6.097716965496175e-13	1.8920839840569176e-14	0.004299005164505296	2.6923541196127772e-21	1.110205409949335e-12	6.98061834080181e-17	5.01175517358887e-16	2.2178431489429748e-21
27000000	0.0028504974165727325	-4.508159360087707e-21	-1.0675613432674247e-21	6.097716965496175e-13	1.8920839840569176e-14	0.004299005164505296	2.879467786182354e-21	1.110205409949335e-12	6.980618340801809e-17	5.011755173588869e-16	2.2178431489429744e-21
27100000	0.0028504974165727325	-4.508159360087707e-21	-1.0675613432674247e-21	6.097716965496175e-13	1.8920839840569176e-14	0.004299005164505296	3.0667704033469952e-21	1.110205409949335e-12	6.980618340801808e-17	5.011755173588868e-16	2.217843148942974e-21
27200000	0.0028504974165727325	-4.508159360087707e-21	-1.0675613432674247e-21	6.097716965496175e-13	1.8920839840569176e-14	0.004299005164505296	3.25296718979195e-21	1.110205409949335e-12	6.980618340801807e-17	5.011755173588867e-16	2.2178431489429736e-21
27300000	0.0028504974165727325	-4.508159360087707e-21	-1.0675613432674247e-21	6.097716965496175e-13	1.8920839840569176e-14	0.004299005164505296	3.412795498052042e-21	1.110205409949335e-12	6.980618340801805e-17	5.011755173588866e-16	2.2178431489429733e-21
27400000	0.0028504974165727325	-4.508159360087707e-21	-1.0675613432674247e-21	6.097716965496175e-13	1.8920839840569176e-14	0.004299005164505296	3.534599108873418e-21	1.110205409949335e-12	6.980618340801804e-17	5.011755173588865e-16	2.217843148942973e-21
27500000	0.0028504974165727325	-4.508159360087707e-21	-1.0675613432674247e-21	6.097716965496175e-13	1.8920839840569176e-14	0.004299005164505296	3.620168264158257e-21	1.110205409949335e-12	6.980618340801804e-17	5.011755173588865e-16	2.2178431489429725e-21
27600000	0.0028504974165727325	-4.508159360087707e-21	-1.0675613432674247e-21	6.097716965496175e-13	1.8920839840569176e-14	0.004299005164505296	3.6712932058087384e-21	1.110205409949335e-12	6.980618340801803e-17	5.011755173588864e-16	2.2178431489429725e-21
27700000	0.0028504974165727325	-4.508159360087707e-21	-1.0675613432674247e-21	6.097716965496175e-13	1.8920839840569176e-14	0.004299005164505296	3.6897641757270426e-21	1.110205409949335e-12	6.980618340801803e-17	5.011755173588864e-16	2.2178431489429725e-21
27800000	0.0028504974165727325	-4.508159360087707e-21	-1.0675613432674247e-21	6.097716965496175e-13	1.8920839840569176e-14	0.004299005164505296	3.6773714158153514e-21	1.110205409949335e-12	6.980618340801803e-17	5.011755173588864e-16	2.2178431489429725e-21
27900000	0.0028504974165727325	-4.508159360087707e-21	-1.0675613432674247e-21	6.097716965496175e-13	1.8920839840569176e-14	0.004299005164505296	3.635905167975843e-21	1.110205409949335e-12	6.980618340801803e-17	5.011755173588864e-16	2.2178431489429725e-21
28000000	0.0028504974165727325	-4.508159360087707e-21	-1.0675613432674247e-21	6.097716965496175e-13	1.8920839840569176e-14	0.004299005164505296	3.5671556741107e-21	1.110205409949335e-12	6.980618340801804e-17	5.011755173588865e-16	2.2178431489429725e-21
28100000	0.0028504974165727325	-4.508159360087707e-21	-1.0675613432674247e-21	6.097716965496175e-13	1.8920839840569176e-14	0.004299005164505296	3.4729131761220996e-21	1.110205409949335e-12	6.980618340801804e-17	5.011755173588865e-16	2.217843148942973e-21
28200000	0.0028504974165727325	-4.508159360087707e-21	-1.0675613432674247e-21	6.097716965496175e-13	1.8920839840569176e-14	0.004299005164505296	3.3549679159122242e-21	1.110205409949335e-12	6.980618340801805e-17	5.011755173588866e-16	2.217843148942973e-21
28300000	0.0028504974165727325	-4.508159360087707e-21	-1.0675613432674247e-21	6.097716965496175e-13	1.8920839840569176e-14	0.004299005164505296	3.215110135383254e-21	1.110205409949335e-12	6.980618340801805e-17	5.011755173588866e-16	2.2178431489429733e-21
28400000	0.0028504974165727325	-4.508159360087707e-21	-1.0675613432674247e-21	6.097716965496175e-13	1.8920839840569176e-14	0.004299005164505296	3.0551300764373676e-21	1.110205409949335e-12	6.980618340801807e-17	5.011755173588867e-16	2.2178431489429736e-21
28500000	0.0028504974165727325	-4.508159360087707e-21	-1.0675613432674247e-21	6.097716965496175e-13	1.8920839840569176e-14	0.004299005164505296	2.8768179809767473e-21	1.110205409949335e-12	6.980618340801808e-17	5.011755173588868e-16	2.217843148942974e-21
28600000	0.0028504974165727325	-4.508159360087707e-21	-1.0675613432674247e-21	6.097716965496175e-13	1.8920839840569176e-14	0.004299005164505296	2.6819640909035717e-21	1.110205409949335e-12	6.980618340801809e-17	5.011755173588869e-16	2.2178431489429744e-21
28700000	0.0028504974165727325	-4.508159360087707e-21	-1.0675613432674247e-21	6.097716965496175e-13	1.8920839840569176e-14	0.004299005164505296	2.4723586481200217e-21	1.110205409949335e-12	6.98061834080181e-17	5.01175517358887e-16	2.2178431489429748e-21
28800000	0.0028504974165727325	-4.508159360087707e-21	-1.0675613432674247e-21	6.097716965496175e-13	1.8920839840569176e-14	0.004299005164505296	2.2497918945282778e-21	1.110205409949335e-12	6.980618340801811e-17	5.011755173588871e-16	2.217843148942975e-21
28900000	0.0028504974165727325	-4.508159360087707e-21	-1.0675613432674247e-21	6.097716965496175e-13	1.8920839840569176e-14	0.004299005164505296	2.01605407203052e-21	1.110205409949335e-12	6.980618340801814e-17	5.011755173588872e-16	2.217843148942976e-21
29000000	0.0028504974165727325	-4.508159360087707e-21	-1.0675613432674247e-21	6.097716965496175e-13	1.8920839840569176e-14	0.004299005164505296	1.7729354225289288e-21	1.110205409949335e-12	6.980618340801815e-17	5.011755173588873e-16	2.2178431489429763e-21
29100000	0.002850497416572732	-4.508159360087707e-21	-1.0675613432674247e-21	6.097716965496175e-13	1.8920839840569176e-14	0.004299005164505296	1.5222261879256835e-21	1.110205409949335e-12	6.980618340801816e-17	5.011755173588875e-16	2.2178431489429766e-21
29200000	0.002850497416572732	-4.508159360087707e-21	-1.0675613432674247e-21	6.097716965496175e-13	1.8920839840569176e-14	0.004299005164505296	1.2657166101229652e-21	1.110205409949335e-12	6.980618340801818e-17	5.011755173588876e-16	2.2178431489429774e-21
29300000	0.002850497416572732	-4.508159360087707e-21	-1.0675613432674247e-21	6.097716965496175e-13	1.8920839840569176e-14	0.004299005164505296	1.0051969310229538e-21	1.110205409949335e-12	6.98061834080182e-17	5.011755173588877e-16	2.2178431489429778e-21
29400000	0.002850497416572732	-4.508159360087707e-21	-1.0675613432674247e-21	6.097716965496175e-13	1.8920839840569176e-14	0.004299005164505296	7.424573925278297e-22	1.110205409949335e-12	6.980618340801821e-17	5.011755173588878e-16	2.2178431489429785e-21
29500000	0.002850497416572732	-4.508159360087707e-21	-1.0675613432674247e-21	6.097716965496175e-13	1.8920839840569176e-14	0.004299005164505296	4.792882365397731e-22	1.110205409949335e-12	6.980618340801824e-17	5.01175517358888e-16	2.217843148942979e-21
29600000	0.002850497416572732	-4.508159360087707e-21	-1.0675613432674247e-21	6.097716965496175e-13	1.8920839840569176e-14	0.004299005164505296	2.1747970496096414e-22	1.110205409949335e-12	6.980618340801825e-17	5.011755173588881e-16	2.2178431489429796e-21
29700000	0.002850497416572732	-4.508159360087707e-21	-1.0675613432674247e-21	6.097716965496175e-13	1.8920839840569176e-14	0.004299005164505296	-4.141426561678404e-23	1.110205409949335e-12	6.980618340801826e-17	5.011755173588882e-16	2.21784314894298e-21
29800000	0.002850497416572732	-4.508159360087707e-21	-1.0675613432674247e-21	6.097716965496175e-13	1.8920839840569176e-14	0.004299005164505296	-3.0570216455258266e-22	1.110205409949335e-12	6.980618340801827e-17	5.011755173588883e-16	2.2178431489429808e-21
29900000	0.002850497416572732	-4.508159360087707e-21	-1.0675613432674247e-21	6.097716965496175e-13	1.8920839840569176e-14	0.004299005164505296	-5.802534503869277e-22	1.110205409949335e-12	6.980618340801829e-17	5.011755173588884e-16	2.217843148942981e-21
30000000	0.002850497416572732	-4.508159360087707e-21	-1.0675613432674247e-21	6.097716965496175e-13	1.8920839840569176e-14	0.004299005164505296	-8.650694687232443e-22	1.110205409949335e-12	6.98061834080183e-17	5.011755173588885e-16	2.217843148942981e-21
30100000	0.002850497416572732	-4.508159360087707e-21	-1.0675613432674247e-21	6.097716965496175e-13	1.8920839840569176e-14	0.004299005164505296	-1.1601515651649517e-21	1.110205409949335e-12	6.98061834080183e-17	5.011755173588885e-16	2.2178431489429815e-21
30200000	0.002850497416572732	-4.508159360087707e-21	-1.0675613432674247e-21	6.097716965496175e-13	1.8920839840569176e-14	0.004299005164505296	-1.4655010853154766e-21	1.110205409949335e-12	6.980618340801831e-17	5.011755173588885e-16	2.2178431489429815e-21
30300000	0.002850497416572732	-4.508159360087707e-21	-1.0675613432674247e-21	6.097716965496175e-13	1.8920839840569176e-14	0.004299005164505296	-1.7811193747782367e-21	1.110205409949335e-12	6.980618340801831e-17	5.011755173588885e-16	2.2178431489429815e-21
30400000	0.002850497416572732	-4.508159360087707e-21	-1.0675613432674247e-21	6.097716965496175e-13	1.8920839840569176e-14	0.004299005164505296	-2.1070077791566556e-21	1.110205409949335e-12	6.980618340801831e-17	5.011755173588885e-16	2.2178431489429815e-21
30500000	0.002850497416572732	-4.508159360087707e-21	-1.0675613432674247e-21	6.097716965496175e-13	1.8920839840569176e-14	0.004299005164505296	-2.4431676440541586e-21	1.110205409949335e-12	6.98061834080183e-17	5.011755173588885e-16	2.2178431489429815e-21
30600000	0.002850497416572732	-4.508159360087707e-21	-1.0675613432674247e-21	6.097716965496175e-13	1.8920839840569176e-14	0.004299005164505296	-2.789600315074162e-21	1.110205409949335e-12	6.98061834080183e-17	5.011755173588885e-16	2.217843148942981e-21
30700000	0.002850497416572732	-4.508159360087707e-21	-1.0675613432674247e-21	6.097716965496175e-13	1.8920839840569176e-14	0.004299005164505296	-3.1463071378200913e-21	1.110205409949335e-12	6.980618340801829e-17	5.011755173588884e-16	2.2178431489429808e-21
30800000	0.002850497416572732	-4.508159360087707e-21	-1.0675613432674247e-21	6.097716965496175e-13	1.8920839840569176e-14	0.004299005164505296	-3.513289457895369e-21	1.110205409949335e-12	6.980618340801827e-17	5.011755173588883e-16	2.2178431489429808e-21
30900000	0.002850497416572732	-4.508159360087707e-21	-1.0675613432674247e-21	6.097716965496175e-13	1.8920839840569176e-14	0.004299005164505296	-3.890548620903415e-21	1.110205409949335e-12	6.980618340801826e-17	5.011755173588882e-16	2.2178431489429804e-21
31000000	0.002850497416572732	-4.508159360087707e-21	-1.0675613432674247e-21	6.097716965496174e-13	1.8920839840569176e-14	0.004299005164505296	-4.278085972447655e-21	1.110205409949335e-12	6.980618340801825e-17	5.011755173588881e-16	2.21784314894298e-21
31100000	0.002850497416572732	-4.508159360087707e-21	-1.0675613432674247e-21	6.097716965496174e-13	1.8920839840569176e-14	0.004299005164505296	-4.675902858131508e-21	1.110205409949335e-12	6.980618340801824e-17	5.01175517358888e-16	2.2178431489429796e-21
31200000	0.002850497416572732	-4.508159360087707e-21	-1.0675613432674247e-21	6.097716965496174e-13	1.8920839840569176e-14	0.004299005164505296	-5.0840006235583966e-21	1.110205409949335e-12	6.980618340801823e-17	5.011755173588879e-16	2.217843148942979e-21
31300000	0.002850497416572732	-4.508159360087707e-21	-1.0675613432674247e-21	6.097716965496174e-13	1.8920839840569176e-14	0.004299005164505296	-5.502380614331744e-21	1.1102054099493352e-12	6.980618340801821e-17	5.011755173588878e-16	2.2178431489429785e-21
31400000	0.002850497416572732	-4.508159360087707e-21	-1.0675613432674247e-21	6.097716965496174e-13	1.8920839840569176e-14	0.004299005164505296	-5.931044176054972e-21	1.1102054099493352e-12	6.98061834080182e-17	5.011755173588877e-16	2.217843148942978e-21
31500000	0.002850497416572732	-4.508159360087707e-21	-1.0675613432674247e-21	6.097716965496174e-13	1.8920839840569176e-14	0.004299005164505297	-6.3699926543315014e-21	1.1102054099493352e-12	6.980618340801818e-17	5.011755173588876e-16	2.2178431489429774e-21
31600000	0.002850497416572732	-4.508159360087707e-21	-1.0675613432674247e-21	6.097716965496174e-13	1.8920839840569176e-14	0.004299005164505297	-6.819227394764758e-21	1.1102054099493352e-12	6.980618340801816e-17	5.011755173588874e-16	2.217843148942977e-21
31700000	0.002850497416572732	-4.508159360087707e-21	-1.0675613432674247e-21	6.097716965496174e-13	1.8920839840569176e-14	0.004299005164505297	-7.278749742958158e-21	1.1102054099493352e-12	6.980618340801815e-17	5.011755173588873e-16	2.2178431489429763e-21
31800000	0.002850497416572732	-4.508159360087707e-21	-1.0675613432674247e-21	6.097716965496174e-13	1.8920839840569176e-14	0.004299005164505297	-7.74856104451513e-21	1.1102054099493352e-12	6.980618340801813e-17	5.011755173588872e-16	2.217843148942976e-21
31900000	0.002850497416572732	-4.508159360087707e-21	-1.0675613432674247e-21	6.097716965496174e-13	1.8920839840569176e-14	0.004299005164505297	-8.228662645039091e-21	1.1102054099493352e-12	6.980618340801811e-17	5.011755173588871e-16	2.217843148942975e-21
32000000	0.002850497416572732	-4.508159360087707e-21	-1.0675613432674247e-21	6.097716965496174e-13	1.8920839840569176e-14	0.004299005164505297	-8.719055890133466e-21	1.1102054099493352e-12	6.980618340801809e-17	5.011755173588869e-16	2.2178431489429748e-21
32100000	0.002850497416572732	-4.508159360087707e-21	-1.0675613432674247e-21	6.097716965496174e-13	1.8920839840569176e-14	0.004299005164505297	-9.219742125401676e-21	1.1102054099493352e-12	6.980618340801808e-17	5.011755173588868e-16	2.217843148942974e-21
32200000	0.002850497416572732	-4.508159360087707e-21	-1.0675613432674247e-21	6.097716965496174e-13	1.8920839840569176e-14	0.004299005164505297	-9.72995731103515e-21	1.1102054099493352e-12	6.980618340801807e-17	5.011755173588867e-16	2.2178431489429736e-21
32300000	0.002850497416572732	-4.508159360087707e-21	-1.0675613432674247e-21	6.097716965496174e-13	1.8920839840569176e-14	0.004299005164505297	-1.0218558741017558e-20	1.1102054099493352e-12	6.980618340801805e-17	5.011755173588866e-16	2.217843148942973e-21
32400000	0.002850497416572732	-4.508159360087707e-21	-1.0675613432674247e-21	6.097716965496174e-13	1.8920839840569176e-14	0.004299005164505297	-1.0669987164083462e-20	1.1102054099493352e-12	6.980618340801803e-17	5.011755173588865e-16	2.2178431489429725e-21
32500000	0.002850497416572732	-4.508159360087707e-21	-1.0675613432674247e-21	6.097716965496174e-13	1.8920839840569176e-14	0.004299005164505297	-1.1085214617519574e-20	1.1102054099493352e-12	6.980618340801802e-17	5.011755173588864e-16	2.217843148942972e-21
32600000	0.002850497416572732	-4.508159360087707e-21	-1.0675613432674247e-21	6.097716965496174e-13	1.8920839840569176e-14	0.004299005164505297	-1.1465213138612607e-20	1.1102054099493352e-12	6.980618340801802e-17	5.011755173588863e-16	2.2178431489429718e-21
32700000	0.002850497416572732	-4.508159360087707e-21	-1.0675613432674247e-21	6.097716965496174e-13	1.8920839840569176e-14	0.004299005164505297	-1.1810954764649273e-20	1.1102054099493352e-12	6.9806183408018e-17	5.011755173588862e-16	2.2178431489429714e-21
32800000	0.002850497416572732	-4.508159360087707e-21	-1.0675613432674247e-21	6.097716965496174e-13	1.8920839840569176e-14	0.004299005164505297	-1.2123411532916282e-20	1.1102054099493352e-12	6.980618340801799e-17	5.011755173588861e-16	2.217843148942971e-21
32900000	0.002850497416572732	-4.508159360087707e-21	-1.0675613432674247e-21	6.097716965496174e-13	1.8920839840569176e-14	0.004299005164505297	-1.2403555480700346e-20	1.1102054099493352e-12	6.980618340801798e-17	5.011755173588861e-16	2.217843148942971e-21
33000000	0.002850497416572732	-4.508159360087707e-21	-1.0675613432674247e-21	6.097716965496174e-13	1.8920839840569176e-14	0.004299005164505297	-1.2652358645288176e-20	1.1102054099493352e-12	6.980618340801798e-17	5.01175517358886e-16	2.2178431489429706e-21
33100000	0.002850497416572732	-4.508159360087707e-21	-1.0675613432674247e-21	6.097716965496174e-13	1.8920839840569176e-14	0.004299005164505297	-1.2870793063966488e-20	1.1102054099493352e-12	6.980618340801797e-17	5.01175517358886e-16	2.2178431489429702e-21
33200000	0.002850497416572732	-4.508159360087707e-21	-1.0675613432674247e-21	6.097716965496174e-13	1.8920839840569176e-14	0.004299005164505297	-1.305983077402199e-20	1.1102054099493352e-12	6.980618340801797e-17	5.011755173588859e-16	2.2178431489429702e-21
33300000	0.002850497416572732	-4.508159360087707e-21	-1.0675613432674247e-21	6.097716965496174e-13	1.8920839840569176e-14	0.004299005164505297	-1.3220443812741395e-20	1.1102054099493352e-12	6.980618340801795e-17	5.011755173588859e-16	2.2178431489429702e-21
33400000	0.002850497416572732	-4.508159360087707e-21	-1.0675613432674247e-21	6.097716965496174e-13	1.8920839840569176e-14	0.004299005164505297	-1.335360421741141e-20	1.1102054099493352e-12	6.980618340801795e-17	5.011755173588859e-16	2.21784314894297e-21
33500000	0.002850497416572732	-4.508159360087707e-21	-1.0675613432674247e-21	6.097716965496174e-13	1.8920839840569176e-14	0.004299005164505297	-1.3460284025318755e-20	1.1102054099493352e-12	6.980618340801795e-17	5.011755173588859e-16	2.21784314894297e-21
33600000	0.002850497416572732	-4.508159360087707e-21	-1.0675613432674247e-21	6.097716965496174e-13	1.8920839840569176e-14	0.004299005164505297	-1.3541455273750136e-20	1.1102054099493352e-12	6.980618340801795e-17	5.011755173588858e-16	2.21784314894297e-21
33700000	0.002850497416572732	-4.508159360087707e-21	-1.0675613432674247e-21	6.097716965496174e-13	1.8920839840569176e-14	0.004299005164505297	-1.3598089999992264e-20	1.1102054099493352e-12	6.980618340801795e-17	5.011755173588858e-16	2.21784314894297e-21
33800000	0.002850497416572732	-4.508159360087707e-21	-1.0675613432674247e-21	6.097716965496174e-13	1.8920839840569176e-14	0.004299005164505297	-1.3631160241331852e-20	1.1102054099493352e-12	6.980618340801795e-17	5.011755173588858e-16	2.21784314894297e-21
33900000	0.002850497416572732	-4.508159360087707e-21	-1.0675613432674247e-21	6.097716965496174e-13	1.8920839840569176e-14	0.004299005164505297	-1.3641638035055617e-20	1.1102054099493352e-12	6.980618340801795e-17	5.011755173588858e-16	2.2178431489429695e-21
34000000	0.002850497416572732	-4.508159360087707e-21	-1.0675613432674247e-21	6.097716965496174e-13	1.8920839840569176e-14	0.004299005164505297	-1.3630495418450262e-20	1.1102054099493352e-12	6.980618340801795e-17	5.011755173588858e-16	2.21784314894297e-21
34100000	0.002850497416572732	-4.508159360087707e-21	-1.0675613432674247e-21	6.097716965496174e-13	1.8920839840569176e-14	0.004299005164505297	-1.3598704428802504e-20	1.1102054099493352e-12	6.980618340801795e-17	5.011755173588858e-16	2.21784314894297e-21
34200000	0.002850497416572732	-4.508159360087707e-21	-1.0675613432674247e-21	6.097716965496174e-13	1.8920839840569176e-14	0.004299005164505297	-1.3547237103399054e-20	1.1102054099493352e-12	6.980618340801795e-17	5.011755173588859e-16	2.21784314894297e-21
34300000	0.002850497416572732	-4.508159360087707e-21	-1.0675613432674247e-21	6.097716965496174e-13	1.8920839840569176e-14	0.004299005164505297	-1.3477065479526622e-20	1.1102054099493352e-12	6.980618340801795e-17	5.011755173588859e-16	2.21784314894297e-21
34400000	0.002850497416572732	-4.508159360087707e-21	-1.0675613432674247e-21	6.097716965496174e-13	1.8920839840569176e-14	0.004299005164505297	-1.3389161594471922e-20	1.1102054099493352e-12	6.980618340801795e-17	5.011755173588859e-16	2.21784314894297e-21
34500000	0.002850497416572732	-4.508159360087707e-21	-1.0675613432674247e-21	6.097716965496174e-13	1.8920839840569176e-14	0.004299005164505297	-1.3284497485521664e-20	1.1102054099493352e-12	6.980618340801795e-17	5.011755173588859e-16	2.21784314894297e-21
34600000	0.0028504974165727325	-4.508159360087707e-21	-1.0675613432674247e-21	6.097716965496174e-13	1.8920839840569176e-14	0.004299005164505297	-1.316404518996256e-20	1.1102054099493352e-12	6.980618340801797e-17	5.011755173588859e-16	2.2178431489429702e-21
34700000	0.0028504974165727325	-4.508159360087707e-21	-1.0675613432674247e-21	6.097716965496174e-13	1.8920839840569176e-14	0.004299005164505297	-1.3028776745081322e-20	1.1102054099493352e-12	6.980618340801797e-17	5.01175517358886e-16	2.2178431489429702e-21
34800000	0.0028504974165727325	-4.508159360087707e-21	-1.0675613432674247e-21	6.097716965496174e-13	1.8920839840569176e-14	0.004299005164505297	-1.2879664188164661e-20	1.1102054099493352e-12	6.980618340801797e-17	5.01175517358886e-16	2.2178431489429702e-21
34900000	0.0028504974165727325	-4.508159360087707e-21	-1.0675613432674247e-21	6.097716965496174e-13	1.8920839840569176e-14	0.004299005164505297	-1.2717679556499289e-20	1.1102054099493352e-12	6.980618340801798e-17	5.01175517358886e-16	2.2178431489429706e-21
35000000	0.0028504974165727325	-4.508159360087707e-21	-1.0675613432674247e-21	6.097716965496174e-13	1.8920839840569176e-14	0.004299005164505297	-1.254379488737192e-20	1.1102054099493352e-12	6.980618340801798e-17	5.011755173588861e-16	2.2178431489429706e-21
35100000	0.0028504974165727325	-4.508159360087707e-21	-1.0675613432674247e-21	6.097716965496174e-13	1.8920839840569176e-14	0.004299005164505297	-1.2358982218069263e-20	1.1102054099493352e-12	6.980618340801799e-17	5.011755173588861e-16	2.2178431489429706e-21
35200000	0.0028504974165727325	-4.508159360087707e-21	-1.0675613432674247e-21	6.097716965496174e-13	1.8920839840569176e-14	0.004299005164505297	-1.2164213585878028e-20	1.1102054099493352e-12	6.980618340801799e-17	5.011755173588861e-16	2.217843148942971e-21
35300000	0.0028504974165727325	-4.508159360087707e-21	-1.0675613432674247e-21	6.097716965496174e-13	1.8920839840569176e-14	0.004299005164505297	-1.1960461028084932e-20	1.1102054099493352e-12	6.980618340801799e-17	5.011755173588862e-16	2.217843148942971e-21
35400000	0.0028504974165727325	-4.508159360087707e-21	-1.0675613432674247e-21	6.097716965496174e-13	1.8920839840569176e-14	0.004299005164505297	-1.174869658197668e-20	1.1102054099493352e-12	6.9806183408018e-17	5.011755173588862e-16	2.2178431489429714e-21
35500000	0.0028504974165727325	-4.508159360087707e-21	-1.0675613432674247e-21	6.097716965496174e-13	1.8920839840569176e-14	0.004299005164505297	-1.152989228483999e-20	1.1102054099493352e-12	6.9806183408018e-17	5.011755173588863e-16	2.2178431489429714e-21
35600000	0.0028504974165727325	-4.508159360087707e-21	-1.0675613432674247e-21	6.097716965496174e-13	1.8920839840569176e-14	0.004299005164505297	-1.1305020173961571e-20	1.1102054099493352e-12	6.980618340801802e-17	5.011755173588863e-16	2.2178431489429718e-21
35700000	0.0028504974165727325	-4.508159360087707e-21	-1.0675613432674247e-21	6.097716965496174e-13	1.8920839840569176e-14	0.004299005164505297	-1.1075052286628134e-20	1.1102054099493352e-12	6.980618340801802e-17	5.011755173588863e-16	2.2178431489429718e-21
35800000	0.0028504974165727325	-4.508159360087707e-21	-1.0675613432674247e-21	6.097716965496174e-13	1.8920839840569176e-14	0.004299005164505297	-1.084096066012639e-20	1.1102054099493352e-12	6.980618340801802e-17	5.011755173588864e-16	2.217843148942972e-21
35900000	0.0028504974165727325	-4.508159360087707e-21	-1.0675613432674247e-21	6.097716965496174e-13	1.8920839840569176e-14	0.004299005164505297	-1.0603717331743053e-20	1.1102054099493352e-12	6.980618340801803e-17	5.011755173588864e-16	2.217843148942972e-21
36000000	0.0028504974165727325	-4.508159360087707e-21	-1.0675613432674247e-21	6.097716965496174e-13	1.8920839840569176e-14	0.004299005164505297	-1.0364294338764834e-20	1.1102054099493352e-12	6.980618340801803e-17	5.011755173588865e-16	2.217843148942972e-21
36100000	0.0028504974165727325	-4.508159360087707e-21	-1.0675613432674247e-21	6.097716965496175e-13	1.8920839840569176e-14	0.004299005164505297	-1.0123663718478445e-20	1.110205409949335e-12	6.980618340801804e-17	5.011755173588865e-16	2.2178431489429725e-21
36200000	0.0028504974165727325	-4.508159360087707e-21	-1.0675613432674247e-21	6.097716965496175e-13	1.8920839840569176e-14	0.004299005164505296	-9.882797508170596e-21	1.110205409949335e-12	6.980618340801804e-17	5.011755173588865e-16	2.2178431489429725e-21
36300000	0.0028504974165727325	-4.508159360087707e-21	-1.0675613432674247e-21	6.097716965496175e-13	1.8920839840569176e-14	0.004299005164505296	-9.642667745128e-21	1.110205409949335e-12	6.980618340801804e-17	5.011755173588866e-16	2.2178431489429725e-21
36400000	0.0028504974165727325	-4.508159360087707e-21	-1.0675613432674247e-21	6.097716965496175e-13	1.8920839840569176e-14	0.004299005164505296	-9.40424646663737e-21	1.110205409949335e-12	6.980618340801805e-17	5.011755173588866e-16	2.217843148942973e-21
36500000	0.0028504974165727325	-4.508159360087707e-21	-1.0675613432674247e-21	6.097716965496175e-13	1.8920839840569176e-14	0.004299005164505296	-9.168505709985415e-21	1.110205409949335e-12	6.980618340801805e-17	5.011755173588866e-16	2.217843148942973e-21
36600000	0.0028504974165727325	-4.508159360087707e-21	-1.0675613432674247e-21	6.097716965496175e-13	1.8920839840569176e-14	0.004299005164505296	-8.936417512458846e-21	1.110205409949335e-12	6.980618340801805e-17	5.011755173588866e-16	2.217843148942973e-21
36700000	0.0028504974165727325	-4.508159360087707e-21	-1.0675613432674247e-21	6.097716965496175e-13	1.8920839840569176e-14	0.004299005164505296	-8.708953911344378e-21	1.110205409949335e-12	6.980618340801805e-17	5.011755173588867e-16	2.2178431489429733e-21
36800000	0.0028504974165727325	-4.508159360087707e-21	-1.0675613432674247e-21	6.097716965496175e-13	1.8920839840569176e-14	0.004299005164505296	-8.487086943928722e-21	1.110205409949335e-12	6.980618340801807e-17	5.011755173588867e-16	2.2178431489429733e-21
36900000	0.0028504974165727325	-4.508159360087707e-21	-1.0675613432674247e-21	6.097716965496175e-13	1.8920839840569176e-14	0.004299005164505296	-8.27178864749859e-21	1.110205409949335e-12	6.980618340801807e-17	5.011755173588867e-16	2.2178431489429733e-21
37000000	0.0028504974165727325	-4.508159360087707e-21	-1.0675613432674247e-21	6.097716965496175e-13	1.8920839840569176e-14	0.004299005164505296	-8.06403105934069e-21	1.110205409949335e-12	6.980618340801807e-17	5.011755173588867e-16	2.2178431489429733e-21
37100000	0.0028504974165727325	-4.508159360087707e-21	-1.0675613432674247e-21	6.097716965496175e-13	1.8920839840569176e-14	0.004299005164505296	-7.864786216741737e-21	1.110205409949335e-12	6.980618340801807e-17	5.011755173588867e-16	2.2178431489429733e-21
37200000	0.0028504974165727325	-4.508159360087707e-21	-1.0675613432674247e-21	6.097716965496175e-13	1.8920839840569176e-14	0.004299005164505296	-7.674956178861617e-21	1.110205409949335e-12	6.980618340801807e-17	5.011755173588867e-16	2.2178431489429733e-21
37300000	0.0028504974165727325	-4.508159360087707e-21	-1.0675613432674247e-21	6.097716965496175e-13	1.8920839840569176e-14	0.004299005164505296	-7.49236567845992e-21	1.110205409949335e-12	6.980618340801807e-17	5.011755173588867e-16	2.2178431489429733e-21
37400000	0.0028504974165727325	-4.508159360087707e-21	-1.0675613432674247e-21	6.097716965496175e-13	1.8920839840569176e-14	0.004299005164505296	-7.31541289507692e-21	1.110205409949335e-12	6.980618340801807e-17	5.011755173588867e-16	2.2178431489429733e-21
37500000	0.0028504974165727325	-4.508159360087707e-21	-1.0675613432674247e-21	6.097716965496175e-13	1.8920839840569176e-14	0.004299005164505296	-7.143861173018766e-21	1.110205409949335e-12	6.980618340801807e-17	5.011755173588867e-16	2.2178431489429733e-21
37600000	0.0028504974165727325	-4.508159360087707e-21	-1.0675613432674247e-21	6.097716965496175e-13	1.8920839840569176e-14	0.004299005164505296	-6.977473856591606e-21	1.110205409949335e-12	6.980618340801807e-17	5.011755173588867e-16	2.2178431489429733e-21
37700000	0.0028504974165727325	-4.508159360087707e-21	-1.0675613432674247e-21	6.097716965496175e-13	1.8920839840569176e-14	0.004299005164505296	-6.816014290101588e-21	1.110205409949335e-12	6.980618340801807e-17	5.011755173588867e-16	2.2178431489429733e-21
37800000	0.0028504974165727325	-4.508159360087707e-21	-1.0675613432674247e-21	6.097716965496175e-13	1.8920839840569176e-14	0.004299005164505296	-6.6592458178548596e-21	1.110205409949335e-12	6.980618340801807e-17	5.011755173588867e-16	2.2178431489429733e-21
37900000	0.0028504974165727325	-4.508159360087707e-21	-1.0675613432674247e-21	6.097716965496175e-13	1.8920839840569176e-14	0.004299005164505296	-6.506931784157569e-21	1.110205409949335e-12	6.980618340801807e-17	5.011755173588867e-16	2.2178431489429733e-21
38000000	0.0028504974165727325	-4.508159360087707e-21	-1.0675613432674247e-21	6.097716965496175e-13	1.8920839840569176e-14	0.004299005164505296	-6.358835533315866e-21	1.110205409949335e-12	6.980618340801807e-17	5.011755173588867e-16	2.2178431489429733e-21
38100000	0.0028504974165727325	-4.508159360087707e-21	-1.0675613432674247e-21	6.097716965496175e-13	1.8920839840569176e-14	0.004299005164505296	-6.214720409635896e-21	1.110205409949335e-12	6.980618340801807e-17	5.011755173588867e-16	2.2178431489429733e-21
38200000	0.0028504974165727325	-4.508159360087707e-21	-1.0675613432674247e-21	6.097716965496175e-13	1.8920839840569176e-14	0.004299005164505296	-6.074349757423806e-21	1.110205409949335e-12	6.980618340801807e-17	5.011755173588867e-16	2.2178431489429733e-21
38300000	0.0028504974165727325	-4.508159360087707e-21	-1.0675613432674247e-21	6.097716965496175e-13	1.8920839840569176e-14	0.004299005164505296	-5.937486920985748e-21	1.110205409949335e-12	6.980618340801807e-17	5.011755173588867e-16	2.2178431489429733e-21
38400000	0.0028504974165727325	-4.508159360087707e-21	-1.0675613432674247e-21	6.097716965496175e-13	1.8920839840569176e-14	0.004299005164505296	-5.8038952446278665e-21	1.110205409949335e-12	6.980618340801807e-17	5.011755173588867e-16	2.2178431489429733e-21
38500000	0.0028504974165727325	-4.508159360087707e-21	-1.0675613432674247e-21	6.097716965496175e-13	1.8920839840569176e-14	0.004299005164505296	-5.673338072656311e-21	1.110205409949335e-12	6.980618340801807e-17	5.011755173588867e-16	2.2178431489429733e-21
38600000	0.0028504974165727325	-4.508159360087707e-21	-1.0675613432674247e-21	6.097716965496175e-13	1.8920839840569176e-14	0.004299005164505296	-5.5455787493772295e-21	1.110205409949335e-12	6.980618340801807e-17	5.011755173588867e-16	2.2178431489429733e-21
38700000	0.0028504974165727325	-4.508159360087707e-21	-1.0675613432674247e-21	6.097716965496175e-13	1.8920839840569176e-14	0.004299005164505296	-5.420380619096768e-21	1.110205409949335e-12	6.980618340801807e-17	5.011755173588867e-16	2.2178431489429733e-21
38800000	0.0028504974165727325	-4.508159360087707e-21	-1.0675613432674247e-21	6.097716965496175e-13	1.8920839840569176e-14	0.004299005164505296	-5.297507026121077e-21	1.110205409949335e-12	6.980618340801807e-17	5.011755173588867e-16	2.2178431489429733e-21
38900000	0.0028504974165727325	-4.508159360087707e-21	-1.0675613432674247e-21	6.097716965496175e-13	1.8920839840569176e-14	0.004299005164505296	-5.1767213147563035e-21	1.110205409949335e-12	6.980618340801807e-17	5.011755173588867e-16	2.2178431489429733e-21
39000000	0.0028504974165727325	-4.508159360087707e-21	-1.0675613432674247e-21	6.097716965496175e-13	1.8920839840569176e-14	0.004299005164505296	-5.057786829308595e-21	1.110205409949335e-12	6.980618340801807e-17	5.011755173588867e-16	2.2178431489429733e-21
39100000	0.0028504974165727325	-4.508159360087707e-21	-1.0675613432674247e-21	6.097716965496175e-13	1.8920839840569176e-14	0.004299005164505296	-4.9404669140841004e-21	1.110205409949335e-12	6.980618340801807e-17	5.011755173588867e-16	2.2178431489429733e-21
39200000	0.0028504974165727325	-4.508159360087707e-21	-1.0675613432674247e-21	6.097716965496175e-13	1.8920839840569176e-14	0.004299005164505296	-4.8245249133889674e-21	1.110205409949335e-12	6.980618340801807e-17	5.011755173588867e-16	2.2178431489429733e-21
39300000	0.0028504974165727325	-4.508159360087707e-21	-1.0675613432674247e-21	6.097716965496175e-13	1.8920839840569176e-14	0.004299005164505296	-4.709724171529343e-21	1.110205409949335e-12	6.980618340801807e-17	5.011755173588867e-16	2.2178431489429733e-21
39400000	0.0028504974165727325	-4.508159360087707e-21	-1.0675613432674247e-21	6.097716965496175e-13	1.8920839840569176e-14	0.004299005164505296	-4.595828032811376e-21	1.110205409949335e-12	6.980618340801807e-17	5.011755173588867e-16	2.2178431489429733e-21
39500000	0.0028504974165727325	-4.508159360087707e-21	-1.0675613432674247e-21	6.097716965496175e-13	1.8920839840569176e-14	0.004299005164505296	-4.482599841541214e-21	1.110205409949335e-12	6.980618340801807e-17	5.011755173588867e-16	2.2178431489429733e-21
39600000	0.0028504974165727325	-4.508159360087707e-21	-1.0675613432674247e-21	6.097716965496175e-13	1.8920839840569176e-14	0.004299005164505296	-4.3698029420250055e-21	1.110205409949335e-12	6.980618340801807e-17	5.011755173588867e-16	2.2178431489429733e-21
39700000	0.0028504974165727325	-4.508159360087707e-21	-1.0675613432674247e-21	6.097716965496175e-13	1.8920839840569176e-14	0.004299005164505296	-4.257200678568898e-21	1.110205409949335e-12	6.980618340801807e-17	5.011755173588867e-16	2.2178431489429733e-21
39800000	0.0028504974165727325	-4.508159360087707e-21	-1.0675613432674247e-21	6.097716965496175e-13	1.8920839840569176e-14	0.004299005164505296	-4.144556395479039e-21	1.110205409949335e-12	6.980618340801807e-17	5.011755173588867e-16	2.2178431489429733e-21
39900000	0.0028504974165727325	-4.508159360087707e-21	-1.0675613432674247e-21	6.097716965496175e-13	1.8920839840569176e-14	0.004299005164505296	-4.031633437061577e-21	1.110205409949335e-12	6.980618340801807e-17	5.011755173588867e-16	2.2178431489429736e-21
40000000	0.0028504974165727325	-4.508159360087707e-21	-1.0675613432674247e-21	6.097716965496175e-13	1.8920839840569176e-14	0.004299005164505296	-3.918195147622661e-21	1.110205409949335e-12	6.980618340801807e-17	5.011755173588867e-16	2.2178431489429736e-21
40100000	0.0028504974165727325	-4.508159360087707e-21	-1.0675613432674247e-21	6.097716965496175e-13	1.8920839840569176e-14	0.004299005164505296	-3.804004871468438e-21	1.110205409949335e-12	6.980618340801807e-17	5.011755173588867e-16	2.2178431489429736e-21
40200000	0.0028504974165727325	-4.508159360087707e-21	-1.0675613432674247e-21	6.097716965496175e-13	1.8920839840569176e-14	0.004299005164505296	-3.688825952905054e-21	1.110205409949335e-12	6.980618340801807e-17	5.011755173588867e-16	2.2178431489429736e-21
40300000	0.0028504974165727325	-4.508159360087707e-21	-1.0675613432674247e-21	6.097716965496175e-13	1.8920839840569176e-14	0.004299005164505296	-3.5724217362386605e-21	1.110205409949335e-12	6.980618340801807e-17	5.011755173588867e-16	2.2178431489429736e-21
40400000	0.0028504974165727325	-4.508159360087707e-21	-1.0675613432674247e-21	6.097716965496175e-13	1.8920839840569176e-14	0.004299005164505296	-3.454555565775402e-21	1.110205409949335e-12	6.980618340801805e-17	5.011755173588867e-16	2.2178431489429736e-21
40500000	0.0028504974165727325	-4.508159360087707e-21	-1.0675613432674247e-21	6.097716965496175e-13	1.8920839840569173e-14	0.004299005164505296	-3.3349907858214296e-21	1.110205409949335e-12	6.980618340801805e-17	5.011755173588867e-16	2.2178431489429736e-21
40600000	0.0028504974165727325	-4.508159360087707e-21	-1.0675613432674247e-21	6.097716965496175e-13	1.8920839840569173e-14	0.004299005164505296	-3.2134907406828895e-21	1.110205409949335e-12	6.980618340801805e-17	5.011755173588867e-16	2.2178431489429736e-21
40700000	0.002850497416572732	-4.508159360087707e-21	-1.0675613432674247e-21	6.097716965496175e-13	1.8920839840569173e-14	0.004299005164505296	-3.0898187746659302e-21	1.110205409949335e-12	6.980618340801805e-17	5.011755173588867e-16	2.2178431489429736e-21
40800000	0.002850497416572732	-4.508159360087707e-21	-1.0675613432674247e-21	6.097716965496175e-13	1.8920839840569173e-14	0.004299005164505296	-2.9637382320766994e-21	1.110205409949335e-12	6.980618340801805e-17	5.011755173588867e-16	2.2178431489429736e-21
40900000	0.002850497416572732	-4.508159360087707e-21	-1.0675613432674247e-21	6.097716965496175e-13	1.8920839840569173e-14	0.004299005164505296	-2.835012457221345e-21	1.110205409949335e-12	6.980618340801805e-17	5.011755173588867e-16	2.2178431489429736e-21
41000000	0.002850497416572732	-4.508159360087707e-21	-1.0675613432674247e-21	6.097716965496175e-13	1.8920839840569173e-14	0.004299005164505296	-2.7034047944060155e-21	1.110205409949335e-12	6.980618340801805e-17	5.011755173588867e-16	2.2178431489429736e-21
41100000	0.002850497416572732	-4.508159360087707e-21	-1.0675613432674247e-21	6.097716965496175e-13	1.8920839840569173e-14	0.004299005164505296	-2.5686785879368576e-21	1.110205409949335e-12	6.980618340801805e-17	5.011755173588867e-16	2.2178431489429736e-21
41200000	0.002850497416572732	-4.508159360087707e-21	-1.0675613432674247e-21	6.097716965496175e-13	1.8920839840569173e-14	0.004299005164505296	-2.4305971821200205e-21	1.110205409949335e-12	6.980618340801805e-17	5.011755173588867e-16	2.2178431489429736e-21
41300000	0.002850497416572732	-4.508159360087707e-21	-1.0675613432674247e-21	6.097716965496175e-13	1.8920839840569173e-14	0.004299005164505296	-2.2889239212616518e-21	1.110205409949335e-12	6.980618340801805e-17	5.011755173588867e-16	2.2178431489429736e-21
41400000	0.002850497416572732	-4.508159360087707e-21	-1.0675613432674247e-21	6.097716965496175e-13	1.8920839840569173e-14	0.004299005164505296	-2.1434221496678995e-21	1.110205409949335e-12	6.980618340801805e-17	5.011755173588867e-16	2.2178431489429736e-21
41500000	0.002850497416572732	-4.508159360087707e-21	-1.0675613432674247e-21	6.097716965496175e-13	1.8920839840569173e-14	0.004299005164505296	-1.9938552116449115e-21	1.110205409949335e-12	6.980618340801805e-17	5.011755173588867e-16	2.217843148942974e-21
41600000	0.002850497416572732	-4.508159360087707e-21	-1.0675613432674247e-21	6.097716965496175e-13	1.8920839840569173e-14	0.004299005164505296	-1.839986451498835e-21	1.110205409949335e-12	6.980618340801805e-17	5.011755173588867e-16	2.217843148942974e-21
41700000	0.002850497416572732	-4.508159360087707e-21	-1.0675613432674247e-21	6.097716965496175e-13	1.8920839840569173e-14	0.004299005164505296	-1.6815792135358196e-21	1.110205409949335e-12	6.980618340801805e-17	5.011755173588867e-16	2.217843148942974e-21
41800000	0.002850497416572732	-4.508159360087707e-21	-1.0675613432674247e-21	6.097716965496175e-13	1.8920839840569173e-14	0.004299005164505296	-1.5183968420620119e-21	1.110205409949335e-12	6.980618340801805e-17	5.011755173588867e-16	2.217843148942974e-21
41900000	0.002850497416572732	-4.508159360087707e-21	-1.0675613432674247e-21	6.097716965496175e-13	1.8920839840569173e-14	0.004299005164505296	-1.3502026813835601e-21	1.110205409949335e-12	6.980618340801805e-17	5.011755173588867e-16	2.217843148942974e-21
42000000	0.002850497416572732	-4.508159360087707e-21	-1.0675613432674247e-21	6.097716965496175e-13	1.8920839840569173e-14	0.004299005164505296	-1.1767600758066123e-21	1.110205409949335e-12	6.980618340801805e-17	5.011755173588867e-16	2.217843148942974e-21
42100000	0.002850497416572732	-4.508159360087707e-21	-1.0675613432674247e-21	6.097716965496175e-13	1.8920839840569173e-14	0.004299005164505296	-9.978323696373168e-22	1.110205409949335e-12	6.980618340801805e-17	5.011755173588867e-16	2.217843148942974e-21
42200000	0.002850497416572732	-4.508159360087707e-21	-1.0675613432674247e-21	6.097716965496175e-13	1.8920839840569173e-14	0.004299005164505296	-8.134520549865904e-22	1.110205409949335e-12	6.980618340801805e-17	5.011755173588867e-16	2.217843148942974e-21
42300000	0.002850497416572732	-4.508159360087707e-21	-1.0675613432674247e-21	6.097716965496175e-13	1.8920839840569173e-14	0.004299005164505296	-6.344071651161782e-22	1.110205409949335e-12	6.980618340801805e-17	5.011755173588867e-16	2.217843148942974e-21
42400000	0.002850497416572732	-4.508159360087707e-21	-1.0675613432674247e-21	6.097716965496175e-13	1.8920839840569173e-14	0.004299005164505296	-4.662127383245981e-22	1.110205409949335e-12	6.980618340801805e-17	5.011755173588867e-16	2.217843148942974e-21
42500000	0.002850497416572732	-4.508159360087707e-21	-1.0675613432674247e-21	6.097716965496175e-13	1.8920839840569173e-14	0.004299005164505296	-3.0860613733265513e-22	1.110205409949335e-12	6.980618340801805e-17	5.011755173588867e-16	2.217843148942974e-21
42600000	0.002850497416572732	-4.508159360087707e-21	-1.0675613432674247e-21	6.097716965496175e-13	1.8920839840569173e-14	0.004299005164505296	-1.6132472486115402e-22	1.110205409949335e-12	6.980618340801805e-17	5.011755173588867e-16	2.217843148942974e-21
42700000	0.002850497416572732	-4.508159360087707e-21	-1.0675613432674247e-21	6.097716965496175e-13	1.8920839840569173e-14	0.004299005164505296	-2.4105863630900445e-23	1.110205409949335e-12	6.980618340801805e-17	5.011755173588867e-16	2.2178431489429744e-21
42800000	0.002850497416572732	-4.508159360087707e-21	-1.0675613432674247e-21	6.097716965496175e-13	1.8920839840569173e-14	0.004299005164505296	1.0331308363730033e-22	1.110205409949335e-12	6.980618340801805e-17	5.011755173588867e-16	2.2178431489429744e-21
42900000	0.002850497416572732	-4.508159360087707e-21	-1.0675613432674247e-21	6.097716965496175e-13	1.8920839840569173e-14	0.004299005164505296	2.211947542226436e-22	1.110205409949335e-12	6.980618340801805e-17	5.011755173588868e-16	2.2178431489429744e-21
43000000	0.002850497416572732	-4.508159360087707e-21	-1.0675613432674247e-21	6.097716965496175e-13	1.8920839840569173e-14	0.004299005164505296	3.2980178540432357e-22	1.110205409949335e-12	6.980618340801807e-17	5.011755173588868e-16	2.2178431489429744e-21
43100000	0.002850497416572732	-4.508159360087707e-21	-1.0675613432674247e-21	6.097716965496175e-13	1.8920839840569173e-14	0.004299005164505296	4.293968144615348e-22	1.110205409949335e-12	6.980618340801807e-17	5.011755173588868e-16	2.2178431489429744e-21
43200000	0.002850497416572732	-4.508159360087707e-21	-1.0675613432674247e-21	6.097716965496175e-13	1.8920839840569173e-14	0.004299005164505296	5.2024247867347245e-22	1.110205409949335e-12	6.980618340801807e-17	5.011755173588868e-16	2.2178431489429748e-21
43300000	0.002850497416572732	-4.508159360087707e-21	-1.0675613432674247e-21	6.097716965496175e-13	1.8920839840569173e-14	0.004299005164505296	6.0260141531933125e-22	1.110205409949335e-12	6.980618340801807e-17	5.011755173588868e-16	2.2178431489429748e-21
43400000	0.002850497416572732	-4.508159360087707e-21	-1.0675613432674247e-21	6.097716965496175e-13	1.8920839840569173e-14	0.004299005164505296	6.767362616783057e-22	1.110205409949335e-12	6.980618340801807e-17	5.011755173588868e-16	2.2178431489429748e-21
43500000	0.002850497416572732	-4.508159360087707e-21	-1.0675613432674247e-21	6.097716965496175e-13	1.8920839840569173e-14	0.004299005164505296	7.429096550295906e-22	1.110205409949335e-12	6.980618340801808e-17	5.011755173588869e-16	2.2178431489429748e-21
43600000	0.002850497416572732	-4.508159360087707e-21	-1.0675613432674247e-21	6.097716965496175e-13	1.8920839840569173e-14	0.004299005164505296	8.013842326523809e-22	1.110205409949335e-12	6.980618340801808e-17	5.011755173588869e-16	2.217843148942975e-21
43700000	0.002850497416572732	-4.508159360087707e-21	-1.0675613432674247e-21	6.097716965496175e-13	1.8920839840569173e-14	0.004299005164505296	8.52422631825871e-22	1.110205409949335e-12	6.980618340801808e-17	5.011755173588869e-16	2.217843148942975e-21
43800000	0.002850497416572732	-4.508159360087707e-21	-1.0675613432674247e-21	6.097716965496175e-13	1.8920839840569173e-14	0.004299005164505296	8.96287489829256e-22	1.110205409949335e-12	6.980618340801809e-17	5.01175517358887e-16	2.217843148942975e-21
43900000	0.002850497416572732	-4.508159360087707e-21	-1.0675613432674247e-21	6.097716965496175e-13	1.8920839840569173e-14	0.004299005164505296	9.332414439417302e-22	1.110205409949335e-12	6.980618340801809e-17	5.01175517358887e-16	2.2178431489429755e-21
44000000	0.002850497416572732	-4.508159360087707e-21	-1.0675613432674247e-21	6.097716965496175e-13	1.8920839840569173e-14	0.004299005164505296	9.635471314424886e-22	1.110205409949335e-12	6.980618340801809e-17	5.01175517358887e-16	2.2178431489429755e-21
44100000	0.002850497416572732	-4.508159360087707e-21	-1.0675613432674247e-21	6.097716965496175e-13	1.8920839840569173e-14	0.004299005164505296	9.87467189610726e-22	1.110205409949335e-12	6.98061834080181e-17	5.01175517358887e-16	2.2178431489429755e-21
44200000	0.002850497416572732	-4.508159360087707e-21	-1.0675613432674247e-21	6.097716965496175e-13	1.8920839840569173e-14	0.004299005164505296	1.0052642557256371e-21	1.110205409949335e-12	6.98061834080181e-17	5.011755173588871e-16	2.217843148942976e-21
44300000	0.002850497416572732	-4.508159360087707e-21	-1.0675613432674247e-21	6.097716965496175e-13	1.8920839840569173e-14	0.004299005164505296	1.0172009670664165e-21	1.110205409949335e-12	6.98061834080181e-17	5.011755173588871e-16	2.217843148942976e-21
44400000	0.002850497416572732	-4.508159360087707e-21	-1.0675613432674247e-21	6.097716965496175e-13	1.8920839840569173e-14	0.004299005164505296	1.023539960912259e-21	1.110205409949335e-12	6.980618340801811e-17	5.011755173588871e-16	2.217843148942976e-21
44500000	0.002850497416572732	-4.508159360087707e-21	-1.0675613432674247e-21	6.097716965496175e-13	1.8920839840569173e-14	0.004299005164505296	1.0245438745423596e-21	1.110205409949335e-12	6.980618340801811e-17	5.011755173588872e-16	2.2178431489429763e-21
44600000	0.002850497416572732	-4.508159360087707e-21	-1.0675613432674247e-21	6.097716965496175e-13	1.8920839840569173e-14	0.004299005164505296	1.0204753452359126e-21	1.110205409949335e-12	6.980618340801813e-17	5.011755173588872e-16	2.2178431489429763e-21
44700000	0.002850497416572732	-4.508159360087707e-21	-1.0675613432674247e-21	6.097716965496175e-13	1.8920839840569173e-14	0.004299005164505296	1.011597010272113e-21	1.110205409949335e-12	6.980618340801813e-17	5.011755173588873e-16	2.2178431489429766e-21
44800000	0.002850497416572732	-4.508159360087707e-21	-1.0675613432674247e-21	6.097716965496175e-13	1.8920839840569173e-14	0.004299005164505296	9.981715069301554e-22	1.110205409949335e-12	6.980618340801813e-17	5.011755173588873e-16	2.2178431489429766e-21
44900000	0.002850497416572732	-4.508159360087707e-21	-1.0675613432674247e-21	6.097716965496175e-13	1.8920839840569173e-14	0.004299005164505296	9.804614724892348e-22	1.110205409949335e-12	6.980618340801814e-17	5.011755173588873e-16	2.2178431489429766e-21
45000000	0.002850497416572732	-4.508159360087707e-21	-1.0675613432674247e-21	6.097716965496175e-13	1.8920839840569173e-14	0.004299005164505296	9.587295442285456e-22	1.110205409949335e-12	6.980618340801814e-17	5.011755173588874e-16	2.217843148942977e-21
45100000	0.002850497416572732	-4.508159360087707e-21	-1.0675613432674247e-21	6.097716965496175e-13	1.8920839840569173e-14	0.004299005164505296	9.332383594272828e-22	1.110205409949335e-12	6.980618340801815e-17	5.011755173588874e-16	2.217843148942977e-21
45200000	0.002850497416572732	-4.508159360087707e-21	-1.0675613432674247e-21	6.097716965496175e-13	1.8920839840569173e-14	0.004299005164505296	9.042505553646411e-22	1.110205409949335e-12	6.980618340801815e-17	5.011755173588875e-16	2.2178431489429774e-21
45300000	0.002850497416572732	-4.508159360087707e-21	-1.0675613432674247e-21	6.097716965496175e-13	1.8920839840569173e-14	0.004299005164505296	8.72028769319815e-22	1.110205409949335e-12	6.980618340801816e-17	5.011755173588875e-16	2.2178431489429774e-21
45400000	0.002850497416572732	-4.508159360087707e-21	-1.0675613432674247e-21	6.097716965496175e-13	1.8920839840569173e-14	0.004299005164505296	8.368356385719995e-22	1.110205409949335e-12	6.980618340801816e-17	5.011755173588875e-16	2.2178431489429778e-21
45500000	0.002850497416572732	-4.508159360087707e-21	-1.0675613432674247e-21	6.097716965496176e-13	1.8920839840569173e-14	0.004299005164505296	7.989338004003892e-22	1.110205409949335e-12	6.980618340801818e-17	5.011755173588876e-16	2.2178431489429778e-21
45600000	0.002850497416572732	-4.508159360087707e-21	-1.0675613432674247e-21	6.097716965496176e-13	1.8920839840569173e-14	0.004299005164505296	7.585858920841788e-22	1.110205409949335e-12	6.980618340801819e-17	5.011755173588876e-16	2.217843148942978e-21
45700000	0.0028504974165727325	-4.508159360087707e-21	-1.0675613432674247e-21	6.097716965496176e-13	1.8920839840569173e-14	0.004299005164505296	7.160545509025632e-22	1.110205409949335e-12	6.980618340801819e-17	5.011755173588877e-16	2.217843148942978e-21
45800000	0.0028504974165727325	-4.508159360087707e-21	-1.0675613432674247e-21	6.097716965496176e-13	1.8920839840569173e-14	0.004299005164505296	6.716024141347372e-22	1.110205409949335e-12	6.98061834080182e-17	5.011755173588877e-16	2.2178431489429785e-21
45900000	0.0028504974165727325	-4.508159360087707e-21	-1.0675613432674247e-21	6.097716965496176e-13	1.8920839840569173e-14	0.004299005164505296	6.254921190598952e-22	1.110205409949335e-12	6.98061834080182e-17	5.011755173588878e-16	2.2178431489429785e-21
46000000	0.0028504974165727325	-4.508159360087707e-21	-1.0675613432674247e-21	6.097716965496176e-13	1.8920839840569173e-14	0.004299005164505296	5.779863029572322e-22	1.110205409949335e-12	6.980618340801821e-17	5.011755173588878e-16	2.217843148942979e-21
46100000	0.0028504974165727325	-4.508159360087707e-21	-1.0675613432674247e-21	6.097716965496176e-13	1.8920839840569176e-14	0.004299005164505296	5.293476031059429e-22	1.110205409949335e-12	6.980618340801821e-17	5.011755173588879e-16	2.217843148942979e-21
46200000	0.0028504974165727325	-4.508159360087707e-21	-1.0675613432674247e-21	6.097716965496176e-13	1.8920839840569176e-14	0.004299005164505296	4.79838656785222e-22	1.110205409949335e-12	6.980618340801823e-17	5.011755173588879e-16	2.2178431489429793e-21
46300000	0.0028504974165727325	-4.508159360087707e-21	-1.0675613432674247e-21	6.097716965496176e-13	1.8920839840569176e-14	0.004299005164505296	4.297221012742642e-22	1.110205409949335e-12	6.980618340801824e-17	5.01175517358888e-16	2.2178431489429793e-21
46400000	0.0028504974165727325	-4.508159360087707e-21	-1.0675613432674247e-21	6.097716965496176e-13	1.8920839840569176e-14	0.004299005164505296	3.792605738522643e-22	1.110205409949335e-12	6.980618340801824e-17	5.01175517358888e-16	2.2178431489429796e-21
46500000	0.0028504974165727325	-4.508159360087707e-21	-1.0675613432674247e-21	6.097716965496176e-13	1.8920839840569176e-14	0.004299005164505296	3.2871671179841704e-22	1.110205409949335e-12	6.980618340801825e-17	5.011755173588881e-16	2.2178431489429796e-21
46600000	0.0028504974165727325	-4.508159360087707e-21	-1.0675613432674247e-21	6.097716965496176e-13	1.8920839840569176e-14	0.004299005164505296	2.783531523919171e-22	1.110205409949335e-12	6.980618340801825e-17	5.011755173588881e-16	2.21784314894298e-21
46700000	0.0028504974165727325	-4.508159360087707e-21	-1.0675613432674247e-21	6.097716965496176e-13	1.8920839840569176e-14	0.004299005164505296	2.284325329119593e-22	1.110205409949335e-12	6.980618340801826e-17	5.011755173588882e-16	2.21784314894298e-21
46800000	0.0028504974165727325	-4.508159360087707e-21	-1.0675613432674247e-21	6.097716965496176e-13	1.8920839840569176e-14	0.004299005164505296	1.7921749063773835e-22	1.110205409949335e-12	6.980618340801827e-17	5.011755173588882e-16	2.2178431489429804e-21
46900000	0.0028504974165727325	-4.508159360087707e-21	-1.0675613432674247e-21	6.097716965496176e-13	1.8920839840569176e-14	0.004299005164505296	1.3097066284844893e-22	1.110205409949335e-12	6.980618340801827e-17	5.011755173588883e-16	2.2178431489429804e-21
47000000	0.0028504974165727325	-4.508159360087707e-21	-1.0675613432674247e-21	6.097716965496176e-13	1.8920839840569176e-14	0.004299005164505296	8.395468682328583e-23	1.110205409949335e-12	6.980618340801829e-17	5.011755173588883e-16	2.2178431489429808e-21
47100000	0.0028504974165727325	-4.508159360087707e-21	-1.0675613432674247e-21	6.097716965496176e-13	1.8920839840569176e-14	0.004299005164505296	3.843219984144377e-23	1.110205409949335e-12	6.980618340801829e-17	5.011755173588884e-16	2.217843148942981e-21
47200000	0.0028504974165727325	-4.508159360087707e-21	-1.0675613432674247e-21	6.097716965496176e-13	1.8920839840569176e-14	0.004299005164505296	-4.7882508002463685e-24	1.110205409949335e-12	6.98061834080183e-17	5.011755173588884e-16	2.217843148942981e-21
47300000	0.0028504974165727325	-4.508159360087707e-21	-1.0675613432674247e-21	6.097716965496176e-13	1.8920839840569176e-14	0.004299005164505296	-2.3640866012293782e-23	1.110205409949335e-12	6.980618340801831e-17	5.011755173588884e-16	2.217843148942981e-21
47400000	0.0028504974165727325	-4.508159360087707e-21	-1.0675613432674247e-21	6.097716965496176e-13	1.8920839840569176e-14	0.004299005164505296	-8.339611517444836e-24	1.110205409949335e-12	6.980618340801831e-17	5.011755173588885e-16	2.2178431489429815e-21
47500000	0.0028504974165727325	-4.508159360087707e-21	-1.0675613432674247e-21	6.097716965496176e-13	1.8920839840569176e-14	0.004299005164505296	3.891048810937475e-23	1.110205409949335e-12	6.980618340801831e-17	5.011755173588885e-16	2.2178431489429815e-21
47600000	0.0028504974165727325	-4.508159360087707e-21	-1.0675613432674247e-21	6.097716965496176e-13	1.8920839840569176e-14	0.004299005164505296	1.1590440829323474e-22	1.110205409949335e-12	6.980618340801831e-17	5.011755173588885e-16	2.2178431489429815e-21
47700000	0.0028504974165727325	-4.508159360087707e-21	-1.0675613432674247e-21	6.097716965496176e-13	1.8920839840569176e-14	0.004299005164505296	2.204371244592064e-22	1.110205409949335e-12	6.980618340801831e-17	5.011755173588884e-16	2.217843148942981e-21
47800000	0.0028504974165727325	-4.508159360087707e-21	-1.0675613432674247e-21	6.097716965496176e-13	1.8920839840569176e-14	0.004299005164505296	3.5030361203236254e-22	1.110205409949335e-12	6.98061834080183e-17	5.011755173588884e-16	2.217843148942981e-21
47900000	0.0028504974165727325	-4.508159360087707e-21	-1.0675613432674247e-21	6.097716965496176e-13	1.8920839840569176e-14	0.004299005164505296	5.032988464377721e-22	1.110205409949335e-12	6.98061834080183e-17	5.011755173588883e-16	2.2178431489429808e-21
48000000	0.0028504974165727325	-4.508159360087707e-21	-1.0675613432674247e-21	6.097716965496176e-13	1.8920839840569176e-14	0.004299005164505296	6.77217803100508e-22	1.110205409949335e-12	6.980618340801829e-17	5.011755173588883e-16	2.2178431489429808e-21
48100000	0.0028504974165727325	-4.508159360087707e-21	-1.0675613432674247e-21	6.097716965496176e-13	1.8920839840569176e-14	0.004299005164505296	8.698554574456413e-22	1.110205409949335e-12	6.980618340801827e-17	5.011755173588882e-16	2.2178431489429804e-21
48200000	0.0028504974165727325	-4.508159360087707e-21	-1.0675613432674247e-21	6.097716965496176e-13	1.8920839840569176e-14	0.004299005164505296	1.0790067848982435e-21	1.110205409949335e-12	6.980618340801826e-17	5.011755173588881e-16	2.21784314894298e-21
48300000	0.0028504974165727325	-4.508159360087707e-21	-1.0675613432674247e-21	6.097716965496176e-13	1.8920839840569176e-14	0.004299005164505296	1.3024667608833853e-21	1.110205409949335e-12	6.980618340801825e-17	5.01175517358888e-16	2.2178431489429796e-21
48400000	0.0028504974165727325	-4.508159360087707e-21	-1.0675613432674247e-21	6.097716965496176e-13	1.8920839840569176e-14	0.004299005164505296	1.538030360826138e-21	1.110205409949335e-12	6.980618340801824e-17	5.011755173588879e-16	2.2178431489429793e-21
48500000	0.0028504974165727325	-4.508159360087707e-21	-1.0675613432674247e-21	6.097716965496176e-13	1.8920839840569176e-14	0.004299005164505296	1.7834925601515742e-21	1.110205409949335e-12	6.980618340801823e-17	5.011755173588878e-16	2.217843148942979e-21
48600000	0.0028504974165727325	-4.508159360087707e-21	-1.0675613432674247e-21	6.097716965496175e-13	1.8920839840569176e-14	0.004299005164505296	2.0366483342847642e-21	1.110205409949335e-12	6.980618340801821e-17	5.011755173588877e-16	2.2178431489429785e-21
48700000	0.0028504974165727325	-4.508159360087707e-21	-1.0675613432674247e-21	6.097716965496175e-13	1.8920839840569176e-14	0.004299005164505296	2.2952926586507797e-21	1.110205409949335e-12	6.98061834080182e-17	5.011755173588876e-16	2.2178431489429778e-21
48800000	0.0028504974165727325	-4.508159360087707e-21	-1.0675613432674247e-21	6.097716965496175e-13	1.8920839840569176e-14	0.004299005164505296	2.5572205086746917e-21	1.110205409949335e-12	6.980618340801819e-17	5.011755173588875e-16	2.2178431489429774e-21
48900000	0.0028504974165727325	-4.508159360087707e-21	-1.0675613432674247e-21	6.097716965496175e-13	1.8920839840569176e-14	0.004299005164505296	2.8202268597815713e-21	1.110205409949335e-12	6.980618340801816e-17	5.011755173588874e-16	2.217843148942977e-21
49000000	0.002850497416572732	-4.508159360087707e-21	-1.0675613432674247e-21	6.097716965496175e-13	1.8920839840569176e-14	0.004299005164505296	3.0821066873964907e-21	1.110205409949335e-12	6.980618340801815e-17	5.011755173588873e-16	2.2178431489429766e-21
49100000	0.002850497416572732	-4.508159360087707e-21	-1.0675613432674247e-21	6.097716965496175e-13	1.8920839840569176e-14	0.004299005164505296	3.3406549669445206e-21	1.110205409949335e-12	6.980618340801814e-17	5.011755173588872e-16	2.2178431489429763e-21
49200000	0.002850497416572732	-4.508159360087707e-21	-1.0675613432674247e-21	6.097716965496175e-13	1.8920839840569176e-14	0.004299005164505296	3.5936666738507324e-21	1.110205409949335e-12	6.980618340801813e-17	5.011755173588871e-16	2.217843148942976e-21
49300000	0.002850497416572732	-4.508159360087707e-21	-1.0675613432674247e-21	6.097716965496175e-13	1.8920839840569176e-14	0.004299005164505296	3.838936783540198e-21	1.110205409949335e-12	6.980618340801811e-17	5.01175517358887e-16	2.217843148942975e-21
49400000	0.002850497416572732	-4.508159360087707e-21	-1.0675613432674247e-21	6.097716965496175e-13	1.8920839840569176e-14	0.004299005164505296	4.074260271437988e-21	1.110205409949335e-12	6.98061834080181e-17	5.011755173588869e-16	2.2178431489429748e-21
49500000	0.002850497416572732	-4.508159360087707e-21	-1.0675613432674247e-21	6.097716965496175e-13	1.8920839840569176e-14	0.004299005164505296	4.297432112969174e-21	1.110205409949335e-12	6.980618340801809e-17	5.011755173588868e-16	2.2178431489429748e-21
49600000	0.002850497416572732	-4.508159360087707e-21	-1.0675613432674247e-21	6.097716965496175e-13	1.8920839840569176e-14	0.004299005164505296	4.506247283558827e-21	1.110205409949335e-12	6.980618340801808e-17	5.011755173588868e-16	2.2178431489429744e-21
49700000	0.002850497416572732	-4.508159360087707e-21	-1.0675613432674247e-21	6.097716965496175e-13	1.8920839840569176e-14	0.004299005164505296	4.6978550345051264e-21	1.110205409949335e-12	6.980618340801807e-17	5.011755173588867e-16	2.217843148942974e-21
49800000	0.002850497416572732	-4.508159360087707e-21	-1.0675613432674247e-21	6.097716965496175e-13	1.8920839840569176e-14	0.004299005164505296	4.844923296887267e-21	1.110205409949335e-12	6.980618340801805e-17	5.011755173588866e-16	2.2178431489429736e-21
49900000	0.002850497416572732	-4.508159360087707e-21	-1.0675613432674247e-21	6.097716965496175e-13	1.8920839840569176e-14	0.004299005164505296	4.9365262658949906e-21	1.110205409949335e-12	6.980618340801805e-17	5.011755173588866e-16	2.2178431489429736e-21
50000000	0.002850497416572732	-4.508159360087707e-21	-1.0675613432674247e-21	6.097716965496175e-13	1.8920839840569176e-14	0.004299005164505296	4.976244863280231e-21	1.110205409949335e-12	6.980618340801805e-17	5.011755173588866e-16	2.2178431489429736e-21
50100000	0.002850497416572732	-4.508159360087707e-21	-1.0675613432674247e-21	6.097716965496175e-13	1.8920839840569176e-14	0.004299005164505296	4.967660010794924e-21	1.110205409949335e-12	6.980618340801805e-17	5.011755173588866e-16	2.2178431489429736e-21
50200000	0.002850497416572732	-4.508159360087707e-21	-1.0675613432674247e-21	6.097716965496175e-13	1.8920839840569176e-14	0.004299005164505296	4.914352630191007e-21	1.110205409949335e-12	6.980618340801805e-17	5.011755173588866e-16	2.2178431489429736e-21
50300000	0.002850497416572732	-4.508159360087707e-21	-1.0675613432674247e-21	6.097716965496175e-13	1.8920839840569176e-14	0.004299005164505296	4.8199036432204154e-21	1.110205409949335e-12	6.980618340801805e-17	5.011755173588866e-16	2.2178431489429736e-21
50400000	0.002850497416572732	-4.508159360087707e-21	-1.0675613432674247e-21	6.097716965496175e-13	1.8920839840569176e-14	0.004299005164505296	4.6878939716350855e-21	1.110205409949335e-12	6.980618340801805e-17	5.011755173588867e-16	2.217843148942974e-21
50500000	0.002850497416572732	-4.508159360087707e-21	-1.0675613432674247e-21	6.097716965496175e-13	1.8920839840569176e-14	0.004299005164505296	4.521904537186954e-21	1.110205409949335e-12	6.980618340801807e-17	5.011755173588867e-16	2.217843148942974e-21
50600000	0.002850497416572732	-4.508159360087707e-21	-1.0675613432674247e-21	6.097716965496175e-13	1.8920839840569176e-14	0.004299005164505296	4.3255162616279554e-21	1.110205409949335e-12	6.980618340801808e-17	5.011755173588868e-16	2.2178431489429744e-21
50700000	0.002850497416572732	-4.508159360087707e-21	-1.0675613432674247e-21	6.097716965496175e-13	1.8920839840569176e-14	0.004299005164505296	4.1023100667100265e-21	1.110205409949335e-12	6.980618340801808e-17	5.011755173588869e-16	2.2178431489429748e-21
50800000	0.002850497416572732	-4.508159360087707e-21	-1.0675613432674247e-21	6.097716965496175e-13	1.8920839840569176e-14	0.004299005164505296	3.855866874185104e-21	1.110205409949335e-12	6.980618340801809e-17	5.011755173588869e-16	2.2178431489429748e-21
50900000	0.002850497416572732	-4.508159360087707e-21	-1.0675613432674247e-21	6.097716965496175e-13	1.8920839840569176e-14	0.004299005164505296	3.5897676058051226e-21	1.110205409949335e-12	6.98061834080181e-17	5.01175517358887e-16	2.217843148942975e-21
51000000	0.002850497416572732	-4.508159360087707e-21	-1.0675613432674247e-21	6.097716965496175e-13	1.8920839840569176e-14	0.004299005164505296	3.3075931833220196e-21	1.110205409949335e-12	6.980618340801811e-17	5.011755173588871e-16	2.2178431489429755e-21
51100000	0.002850497416572732	-4.508159360087707e-21	-1.0675613432674247e-21	6.097716965496175e-13	1.8920839840569176e-14	0.004299005164505296	3.012924528487731e-21	1.110205409949335e-12	6.980618340801813e-17	5.011755173588872e-16	2.217843148942976e-21
51200000	0.002850497416572732	-4.508159360087707e-21	-1.0675613432674247e-21	6.097716965496175e-13	1.8920839840569176e-14	0.004299005164505296	2.7093425630541926e-21	1.110205409949335e-12	6.980618340801814e-17	5.011755173588873e-16	2.2178431489429766e-21
51300000	0.002850497416572732	-4.508159360087707e-21	-1.0675613432674247e-21	6.097716965496175e-13	1.8920839840569176e-14	0.004299005164505296	2.40042820877334e-21	1.110205409949335e-12	6.980618340801815e-17	5.011755173588874e-16	2.217843148942977e-21
51400000	0.0028504974165727325	-4.508159360087707e-21	-1.0675613432674247e-21	6.097716965496175e-13	1.8920839840569176e-14	0.004299005164505296	2.08976238739711e-21	1.110205409949335e-12	6.980618340801818e-17	5.011755173588875e-16	2.2178431489429774e-21
51500000	0.0028504974165727325	-4.508159360087707e-21	-1.0675613432674247e-21	6.097716965496175e-13	1.8920839840569176e-14	0.004299005164505296	1.7809260206774383e-21	1.110205409949335e-12	6.980618340801819e-17	5.011755173588876e-16	2.2178431489429778e-21
51600000	0.0028504974165727325	-4.508159360087707e-21	-1.0675613432674247e-21	6.097716965496175e-13	1.8920839840569176e-14	0.004299005164505296	1.4775000303662612e-21	1.110205409949335e-12	6.98061834080182e-17	5.011755173588877e-16	2.217843148942978e-21
51700000	0.0028504974165727325	-4.508159360087707e-21	-1.0675613432674247e-21	6.097716965496175e-13	1.8920839840569176e-14	0.004299005164505296	1.1830653382155147e-21	1.110205409949335e-12	6.980618340801821e-17	5.011755173588878e-16	2.2178431489429785e-21
51800000	0.0028504974165727325	-4.508159360087707e-21	-1.0675613432674247e-21	6.097716965496175e-13	1.8920839840569176e-14	0.004299005164505296	9.012028659771346e-22	1.110205409949335e-12	6.980618340801823e-17	5.011755173588879e-16	2.217843148942979e-21
51900000	0.0028504974165727325	-4.508159360087707e-21	-1.0675613432674247e-21	6.097716965496175e-13	1.8920839840569176e-14	0.004299005164505296	6.354935354030574e-22	1.110205409949335e-12	6.980618340801824e-17	5.01175517358888e-16	2.2178431489429793e-21
52000000	0.0028504974165727325	-4.508159360087707e-21	-1.0675613432674247e-21	6.097716965496175e-13	1.8920839840569176e-14	0.004299005164505296	3.8951826824521886e-22	1.110205409949335e-12	6.980618340801825e-17	5.011755173588881e-16	2.2178431489429796e-21
52100000	0.0028504974165727325	-4.508159360087707e-21	-1.0675613432674247e-21	6.097716965496175e-13	1.8920839840569176e-14	0.004299005164505296	1.668579862555552e-22	1.110205409949335e-12	6.980618340801825e-17	5.011755173588881e-16	2.2178431489429796e-21
52200000	0.0028504974165727325	-4.508159360087707e-21	-1.0675613432674247e-21	6.097716965496175e-13	1.8920839840569176e-14	0.004299005164505296	-2.751193538822732e-23	1.110205409949335e-12	6.980618340801826e-17	5.011755173588882e-16	2.21784314894298e-21
52300000	0.0028504974165727325	-4.508159360087707e-21	-1.0675613432674247e-21	6.097716965496175e-13	1.8920839840569176e-14	0.004299005164505296	-1.3699847619103766e-22	1.110205409949335e-12	6.980618340801826e-17	5.011755173588882e-16	2.21784314894298e-21
52400000	0.0028504974165727325	-4.508159360087707e-21	-1.0675613432674247e-21	6.097716965496175e-13	1.8920839840569176e-14	0.004299005164505296	-1.4398790189404197e-22	1.110205409949335e-12	6.980618340801826e-17	5.011755173588882e-16	2.21784314894298e-21
52500000	0.0028504974165727325	-4.508159360087707e-21	-1.0675613432674247e-21	6.097716965496175e-13	1.8920839840569176e-14	0.004299005164505296	-6.280389950498426e-23	1.110205409949335e-12	6.980618340801825e-17	5.011755173588881e-16	2.2178431489429796e-21
52600000	0.0028504974165727325	-4.508159360087707e-21	-1.0675613432674247e-21	6.097716965496175e-13	1.8920839840569176e-14	0.004299005164505296	9.222984396839071e-23	1.110205409949335e-12	6.980618340801824e-17	5.01175517358888e-16	2.2178431489429793e-21
52700000	0.0028504974165727325	-4.508159360087707e-21	-1.0675613432674247e-21	6.097716965496175e-13	1.8920839840569176e-14	0.004299005164505296	3.0678964151833858e-22	1.110205409949335e-12	6.980618340801823e-17	5.011755173588879e-16	2.2178431489429785e-21
52800000	0.0028504974165727325	-4.508159360087707e-21	-1.0675613432674247e-21	6.097716965496175e-13	1.8920839840569176e-14	0.004299005164505296	5.665518061371153e-22	1.110205409949335e-12	6.98061834080182e-17	5.011755173588877e-16	2.217843148942978e-21
52900000	0.0028504974165727325	-4.508159360087707e-21	-1.0675613432674247e-21	6.097716965496175e-13	1.8920839840569176e-14	0.004299005164505296	8.571926508169768e-22	1.110205409949335e-12	6.980618340801818e-17	5.011755173588876e-16	2.2178431489429774e-21
53000000	0.0028504974165727325	-4.508159360087707e-21	-1.0675613432674247e-21	6.097716965496175e-13	1.8920839840569176e-14	0.004299005164505296	1.1643884885501785e-21	1.110205409949335e-12	6.980618340801815e-17	5.011755173588874e-16	2.2178431489429766e-21
53100000	0.0028504974165727325	-4.508159360087707e-21	-1.0675613432674247e-21	6.097716965496175e-13	1.8920839840569176e-14	0.004299005164505296	1.4738156323289762e-21	1.110205409949335e-12	6.980618340801814e-17	5.011755173588872e-16	2.217843148942976e-21
53200000	0.0028504974165727325	-4.508159360087707e-21	-1.0675613432674247e-21	6.097716965496175e-13	1.8920839840569176e-14	0.004299005164505296	1.7711503951456254e-21	1.110205409949335e-12	6.980618340801811e-17	5.01175517358887e-16	2.217843148942975e-21
53300000	0.0028504974165727325	-4.508159360087707e-21	-1.0675613432674247e-21	6.097716965496175e-13	1.8920839840569176e-14	0.004299005164505296	2.042069089992382e-21	1.110205409949335e-12	6.980618340801809e-17	5.011755173588869e-16	2.2178431489429744e-21
53400000	0.0028504974165727325	-4.508159360087707e-21	-1.0675613432674247e-21	6.097716965496175e-13	1.8920839840569176e-14	0.004299005164505296	2.272248029861502e-21	1.110205409949335e-12	6.980618340801807e-17	5.011755173588867e-16	2.2178431489429736e-21
53500000	0.0028504974165727325	-4.508159360087707e-21	-1.0675613432674247e-21	6.097716965496175e-13	1.8920839840569176e-14	0.004299005164505296	2.435145104443834e-21	1.110205409949335e-12	6.980618340801805e-17	5.011755173588866e-16	2.2178431489429733e-21
53600000	0.0028504974165727325	-4.508159360087707e-21	-1.0675613432674247e-21	6.097716965496175e-13	1.8920839840569176e-14	0.004299005164505296	2.4916299860930747e-21	1.110205409949335e-12	6.980618340801805e-17	5.011755173588866e-16	2.2178431489429733e-21
53700000	0.0028504974165727325	-4.508159360087707e-21	-1.0675613432674247e-21	6.097716965496175e-13	1.8920839840569176e-14	0.004299005164505296	2.452764956507082e-21	1.110205409949335e-12	6.980618340801805e-17	5.011755173588866e-16	2.217843148942973e-21
53800000	0.0028504974165727325	-4.508159360087707e-21	-1.0675613432674247e-21	6.097716965496175e-13	1.8920839840569176e-14	0.004299005164505296	2.3328759022322165e-21	1.110205409949335e-12	6.980618340801805e-17	5.011755173588866e-16	2.2178431489429733e-21
53900000	0.0028504974165727325	-4.508159360087707e-21	-1.0675613432674247e-21	6.097716965496175e-13	1.8920839840569176e-14	0.004299005164505296	2.1462887098148354e-21	1.110205409949335e-12	6.980618340801805e-17	5.011755173588867e-16	2.2178431489429733e-21
54000000	0.0028504974165727325	-4.508159360087707e-21	-1.0675613432674247e-21	6.097716965496175e-13	1.8920839840569176e-14	0.004299005164505296	1.9073292658012988e-21	1.110205409949335e-12	6.980618340801807e-17	5.011755173588868e-16	2.2178431489429736e-21
54100000	0.0028504974165727325	-4.508159360087707e-21	-1.0675613432674247e-21	6.097716965496175e-13	1.8920839840569176e-14	0.004299005164505296	1.6303234567379656e-21	1.110205409949335e-12	6.980618340801808e-17	5.011755173588869e-16	2.217843148942974e-21
54200000	0.0028504974165727325	-4.508159360087707e-21	-1.0675613432674247e-21	6.097716965496175e-13	1.8920839840569176e-14	0.004299005164505296	1.3295971691711946e-21	1.110205409949335e-12	6.98061834080181e-17	5.01175517358887e-16	2.2178431489429748e-21
54300000	0.0028504974165727325	-4.508159360087707e-21	-1.0675613432674247e-21	6.097716965496175e-13	1.8920839840569176e-14	0.004299005164505296	1.0194762896473454e-21	1.110205409949335e-12	6.980618340801811e-17	5.011755173588871e-16	2.217843148942975e-21
54400000	0.0028504974165727325	-4.508159360087707e-21	-1.0675613432674247e-21	6.097716965496175e-13	1.8920839840569176e-14	0.004299005164505296	7.142867047127767e-22	1.110205409949335e-12	6.980618340801813e-17	5.011755173588872e-16	2.2178431489429755e-21
54500000	0.0028504974165727325	-4.508159360087707e-21	-1.0675613432674247e-21	6.097716965496175e-13	1.8920839840569176e-14	0.004299005164505296	4.283543009138478e-22	1.110205409949335e-12	6.980618340801814e-17	5.011755173588873e-16	2.217843148942976e-21
54600000	0.0028504974165727325	-4.508159360087707e-21	-1.0675613432674247e-21	6.097716965496175e-13	1.8920839840569176e-14	0.004299005164505296	1.7600496479691754e-22	1.110205409949335e-12	6.980618340801815e-17	5.011755173588874e-16	2.2178431489429763e-21
54700000	0.0028504974165727325	-4.508159360087707e-21	-1.0675613432674247e-21	6.097716965496175e-13	1.8920839840569176e-14	0.004299005164505296	-2.845212361894731e-23	1.110205409949335e-12	6.980618340801816e-17	5.011755173588875e-16	2.2178431489429766e-21
54800000	0.0028504974165727325	-4.508159360087707e-21	-1.0675613432674247e-21	6.097716965496175e-13	1.8920839840569176e-14	0.004299005164505296	-1.75514278516616e-22	1.110205409949335e-12	6.980618340801818e-17	5.011755173588876e-16	2.217843148942977e-21
54900000	0.0028504974165727325	-4.508159360087707e-21	-1.0675613432674247e-21	6.097716965496175e-13	1.8920839840569176e-14	0.004299005164505296	-2.6710262281560126e-22	1.110205409949335e-12	6.980618340801818e-17	5.011755173588876e-16	2.217843148942977e-21
55000000	0.0028504974165727325	-4.508159360087707e-21	-1.0675613432674247e-21	6.097716965496175e-13	1.8920839840569176e-14	0.004299005164505296	-3.0679862815249154e-22	1.110205409949335e-12	6.980618340801818e-17	5.011755173588876e-16	2.217843148942977e-21
55100000	0.0028504974165727325	-4.508159360087707e-21	-1.0675613432674247e-21	6.097716965496175e-13	1.8920839840569176e-14	0.004299005164505296	-2.9818376616387607e-22	1.110205409949335e-12	6.980618340801818e-17	5.011755173588876e-16	2.2178431489429774e-21
55200000	0.0028504974165727325	-4.508159360087707e-21	-1.0675613432674247e-21	6.097716965496175e-13	1.8920839840569176e-14	0.004299005164505296	-2.4483950848634555e-22	1.110205409949335e-12	6.980618340801818e-17	5.011755173588876e-16	2.2178431489429774e-21
55300000	0.0028504974165727325	-4.508159360087707e-21	-1.0675613432674247e-21	6.097716965496175e-13	1.8920839840569176e-14	0.004299005164505296	-1.5034732675648996e-22	1.110205409949335e-12	6.980618340801818e-17	5.011755173588876e-16	2.217843148942977e-21
55400000	0.0028504974165727325	-4.508159360087707e-21	-1.0675613432674247e-21	6.097716965496175e-13	1.8920839840569176e-14	0.004299005164505296	-1.828869261089849e-23	1.110205409949335e-12	6.980618340801818e-17	5.011755173588876e-16	2.217843148942977e-21
55500000	0.0028504974165727325	-4.508159360087707e-21	-1.0675613432674247e-21	6.097716965496175e-13	1.8920839840569176e-14	0.004299005164505296	1.4775492231383888e-22	1.110205409949335e-12	6.980618340801818e-17	5.011755173588876e-16	2.217843148942977e-21
55600000	0.0028504974165727325	-4.508159360087707e-21	-1.0675613432674247e-21	6.097716965496175e-13	1.8920839840569176e-14	0.004299005164505296	3.4420204638113294e-22	1.110205409949335e-12	6.980618340801818e-17	5.011755173588876e-16	2.217843148942977e-21
55700000	0.0028504974165727325	-4.508159360087707e-21	-1.0675613432674247e-21	6.097716965496175e-13	1.8920839840569176e-14	0.004299005164505296	5.674712079543922e-22	1.110205409949335e-12	6.980618340801816e-17	5.011755173588875e-16	2.2178431489429766e-21
55800000	0.0028504974165727325	-4.508159360087707e-21	-1.0675613432674247e-21	6.097716965496175e-13	1.8920839840569176e-14	0.004299005164505296	8.13980935397029e-22	1.110205409949335e-12	6.980618340801816e-17	5.011755173588875e-16	2.2178431489429766e-21
55900000	0.0028504974165727325	-4.508159360087707e-21	-1.0675613432674247e-21	6.097716965496175e-13	1.8920839840569176e-14	0.004299005164505296	1.0801497570724527e-21	1.110205409949335e-12	6.980618340801815e-17	5.011755173588874e-16	2.2178431489429763e-21
56000000	0.0028504974165727325	-4.508159360087707e-21	-1.0675613432674247e-21	6.097716965496175e-13	1.8920839840569176e-14	0.004299005164505296	1.3623962013440731e-21	1.110205409949335e-12	6.980618340801815e-17	5.011755173588874e-16	2.2178431489429763e-21
56100000	0.002850497416572732	-4.508159360087707e-21	-1.0675613432674247e-21	6.097716965496175e-13	1.8920839840569176e-14	0.004299005164505296	1.6571387965753008e-21	1.110205409949335e-12	6.980618340801814e-17	5.011755173588873e-16	2.217843148942976e-21
56200000	0.002850497416572732	-4.508159360087707e-21	-1.0675613432674247e-21	6.097716965496175e-13	1.8920839840569176e-14	0.004299005164505296	1.9607960711295458e-21	1.110205409949335e-12	6.980618340801813e-17	5.011755173588872e-16	2.2178431489429755e-21
56300000	0.002850497416572732	-4.508159360087707e-21	-1.0675613432674247e-21	6.097716965496175e-13	1.8920839840569176e-14	0.004299005164505296	2.269786553370219e-21	1.110205409949335e-12	6.980618340801813e-17	5.011755173588872e-16	2.2178431489429755e-21
56400000	0.002850497416572732	-4.508159360087707e-21	-1.0675613432674247e-21	6.097716965496175e-13	1.8920839840569176e-14	0.004299005164505296	2.58052877166073e-21	1.110205409949335e-12	6.980618340801811e-17	5.011755173588871e-16	2.217843148942975e-21
56500000	0.002850497416572732	-4.508159360087707e-21	-1.0675613432674247e-21	6.097716965496175e-13	1.8920839840569176e-14	0.004299005164505296	2.8894412543644897e-21	1.110205409949335e-12	6.980618340801811e-17	5.01175517358887e-16	2.217843148942975e-21
56600000	0.002850497416572732	-4.508159360087707e-21	-1.0675613432674247e-21	6.097716965496175e-13	1.8920839840569176e-14	0.004299005164505296	3.1929425298449073e-21	1.110205409949335e-12	6.98061834080181e-17	5.01175517358887e-16	2.2178431489429748e-21
56700000	0.002850497416572732	-4.508159360087707e-21	-1.0675613432674247e-21	6.097716965496175e-13	1.8920839840569176e-14	0.004299005164505296	3.487451126465393e-21	1.110205409949335e-12	6.980618340801809e-17	5.011755173588869e-16	2.2178431489429744e-21
56800000	0.002850497416572732	-4.508159360087707e-21	-1.0675613432674247e-21	6.097716965496175e-13	1.8920839840569176e-14	0.004299005164505296	3.769385572589359e-21	1.110205409949335e-12	6.980618340801809e-17	5.011755173588869e-16	2.2178431489429744e-21
56900000	0.002850497416572732	-4.508159360087707e-21	-1.0675613432674247e-21	6.097716965496175e-13	1.8920839840569176e-14	0.004299005164505296	4.035164396580214e-21	1.110205409949335e-12	6.980618340801808e-17	5.011755173588868e-16	2.217843148942974e-21
57000000	0.002850497416572732	-4.508159360087707e-21	-1.0675613432674247e-21	6.097716965496175e-13	1.8920839840569176e-14	0.004299005164505296	4.2812061268013674e-21	1.110205409949335e-12	6.980618340801808e-17	5.011755173588868e-16	2.217843148942974e-21
57100000	0.002850497416572732	-4.508159360087707e-21	-1.0675613432674247e-21	6.097716965496175e-13	1.8920839840569176e-14	0.004299005164505296	4.5039292916162305e-21	1.110205409949335e-12	6.980618340801807e-17	5.011755173588867e-16	2.2178431489429736e-21
57200000	0.002850497416572732	-4.508159360087707e-21	-1.0675613432674247e-21	6.097716965496175e-13	1.8920839840569176e-14	0.004299005164505296	4.6992886438515176e-21	1.110205409949335e-12	6.980618340801807e-17	5.011755173588867e-16	2.2178431489429736e-21
57300000	0.002850497416572732	-4.508159360087707e-21	-1.0675613432674247e-21	6.097716965496175e-13	1.8920839840569176e-14	0.004299005164505296	4.846350840712992e-21	1.110205409949335e-12	6.980618340801807e-17	5.011755173588867e-16	2.2178431489429736e-21
57400000	0.002850497416572732	-4.508159360087707e-21	-1.0675613432674247e-21	6.097716965496175e-13	1.8920839840569176e-14	0.004299005164505296	4.937939219911881e-21	1.110205409949335e-12	6.980618340801807e-17	5.011755173588867e-16	2.2178431489429736e-21
57500000	0.002850497416572732	-4.508159360087707e-21	-1.0675613432674247e-21	6.097716965496175e-13	1.8920839840569176e-14	0.004299005164505296	4.9776352535408315e-21	1.110205409949335e-12	6.980618340801807e-17	5.011755173588867e-16	2.2178431489429736e-21
57600000	0.002850497416572732	-4.508159360087707e-21	-1.0675613432674247e-21	6.097716965496175e-13	1.8920839840569176e-14	0.004299005164505296	4.969020413692489e-21	1.110205409949335e-12	6.980618340801807e-17	5.011755173588867e-16	2.2178431489429736e-21
57700000	0.002850497416572732	-4.508159360087707e-21	-1.0675613432674247e-21	6.097716965496175e-13	1.8920839840569176e-14	0.004299005164505296	4.9156761724594995e-21	1.110205409949335e-12	6.980618340801807e-17	5.011755173588867e-16	2.2178431489429736e-21
57800000	0.002850497416572732	-4.508159360087707e-21	-1.0675613432674247e-21	6.097716965496175e-13	1.8920839840569176e-14	0.004299005164505296	4.821184001934509e-21	1.110205409949335e-12	6.980618340801807e-17	5.011755173588867e-16	2.217843148942974e-21
57900000	0.002850497416572732	-4.508159360087707e-21	-1.0675613432674247e-21	6.097716965496175e-13	1.8920839840569176e-14	0.004299005164505296	4.689125374210161e-21	1.110205409949335e-12	6.980618340801808e-17	5.011755173588868e-16	2.217843148942974e-21
58000000	0.002850497416572732	-4.508159360087707e-21	-1.0675613432674247e-21	6.097716965496175e-13	1.8920839840569176e-14	0.004299005164505296	4.5230817613791036e-21	1.110205409949335e-12	6.980618340801809e-17	5.011755173588868e-16	2.2178431489429744e-21
58100000	0.002850497416572732	-4.508159360087707e-21	-1.0675613432674247e-21	6.097716965496175e-13	1.8920839840569176e-14	0.004299005164505296	4.3266346355339806e-21	1.110205409949335e-12	6.980618340801809e-17	5.011755173588869e-16	2.2178431489429748e-21
58200000	0.002850497416572732	-4.508159360087707e-21	-1.0675613432674247e-21	6.097716965496175e-13	1.8920839840569176e-14	0.004299005164505296	4.103365468767439e-21	1.110205409949335e-12	6.98061834080181e-17	5.01175517358887e-16	2.2178431489429748e-21
58300000	0.002850497416572732	-4.508159360087707e-21	-1.0675613432674247e-21	6.097716965496175e-13	1.8920839840569176e-14	0.004299005164505296	3.8568557331721235e-21	1.110205409949335e-12	6.980618340801811e-17	5.011755173588871e-16	2.217843148942975e-21
58400000	0.002850497416572732	-4.508159360087707e-21	-1.0675613432674247e-21	6.097716965496175e-13	1.8920839840569176e-14	0.004299005164505296	3.59068690084068e-21	1.110205409949335e-12	6.980618340801813e-17	5.011755173588871e-16	2.2178431489429755e-21
58500000	0.002850497416572732	-4.508159360087707e-21	-1.0675613432674247e-21	6.097716965496175e-13	1.8920839840569176e-14	0.004299005164505296	3.3084404438657546e-21	1.110205409949335e-12	6.980618340801813e-17	5.011755173588872e-16	2.217843148942976e-21
58600000	0.002850497416572732	-4.508159360087707e-21	-1.0675613432674247e-21	6.097716965496175e-13	1.8920839840569176e-14	0.004299005164505296	3.0136978343399924e-21	1.110205409949335e-12	6.980618340801814e-17	5.011755173588873e-16	2.2178431489429763e-21
58700000	0.002850497416572732	-4.508159360087707e-21	-1.0675613432674247e-21	6.097716965496175e-13	1.8920839840569176e-14	0.004299005164505296	2.710040544356039e-21	1.110205409949335e-12	6.980618340801815e-17	5.011755173588874e-16	2.2178431489429766e-21
58800000	0.0028504974165727325	-4.508159360087707e-21	-1.0675613432674247e-21	6.097716965496175e-13	1.8920839840569176e-14	0.004299005164505296	2.4010500460065406e-21	1.110205409949335e-12	6.980618340801816e-17	5.011755173588875e-16	2.217843148942977e-21
58900000	0.0028504974165727325	-4.508159360087707e-21	-1.0675613432674247e-21	6.097716965496175e-13	1.8920839840569176e-14	0.004299005164505296	2.090307811384142e-21	1.110205409949335e-12	6.980618340801818e-17	5.011755173588876e-16	2.2178431489429774e-21
59000000	0.0028504974165727325	-4.508159360087707e-21	-1.0675613432674247e-21	6.097716965496175e-13	1.8920839840569176e-14	0.004299005164505296	1.7813953125814895e-21	1.110205409949335e-12	6.980618340801819e-17	5.011755173588877e-16	2.2178431489429778e-21
59100000	0.0028504974165727325	-4.508159360087707e-21	-1.0675613432674247e-21	6.097716965496175e-13	1.8920839840569176e-14	0.004299005164505296	1.4778940216912284e-21	1.110205409949335e-12	6.98061834080182e-17	5.011755173588878e-16	2.217843148942978e-21
59200000	0.0028504974165727325	-4.508159360087707e-21	-1.0675613432674247e-21	6.097716965496175e-13	1.8920839840569176e-14	0.004299005164505296	1.1833854108060044e-21	1.110205409949335e-12	6.980618340801821e-17	5.011755173588878e-16	2.2178431489429785e-21
59300000	0.0028504974165727325	-4.508159360087707e-21	-1.0675613432674247e-21	6.097716965496175e-13	1.8920839840569176e-14	0.004299005164505296	9.014509520184632e-22	1.110205409949335e-12	6.980618340801823e-17	5.011755173588879e-16	2.217843148942979e-21
59400000	0.0028504974165727325	-4.508159360087707e-21	-1.0675613432674247e-21	6.097716965496175e-13	1.8920839840569176e-14	0.004299005164505296	6.356721174212501e-22	1.110205409949335e-12	6.980618340801824e-17	5.01175517358888e-16	2.2178431489429793e-21
59500000	0.0028504974165727325	-4.508159360087707e-21	-1.0675613432674247e-21	6.097716965496175e-13	1.8920839840569176e-14	0.004299005164505296	3.8963037910701114e-22	1.110205409949335e-12	6.980618340801825e-17	5.011755173588881e-16	2.2178431489429796e-21
59600000	0.0028504974165727325	-4.508159360087707e-21	-1.0675613432674247e-21	6.097716965496175e-13	1.8920839840569176e-14	0.004299005164505296	1.669072091683917e-22	1.110205409949335e-12	6.980618340801825e-17	5.011755173588881e-16	2.2178431489429796e-21
59700000	0.0028504974165727325	-4.508159360087707e-21	-1.0675613432674247e-21	6.097716965496175e-13	1.8920839840569176e-14	0.004299005164505296	-2.77070045806704e-23	1.110205409949335e-12	6.980618340801826e-17	5.011755173588882e-16	2.21784314894298e-21
59800000	0.0028504974165727325	-4.508159360087707e-21	-1.0675613432674247e-21	6.097716965496175e-13	1.8920839840569176e-14	0.004299005164505296	-1.4459396335094598e-22	1.110205409949335e-12	6.980618340801826e-17	5.011755173588882e-16	2.21784314894298e-21
59900000	0.0028504974165727325	-4.508159360087707e-21	-1.0675613432674247e-21	6.097716965496175e-13	1.8920839840569176e-14	0.004299005164505296	-1.6770626629532858e-22	1.110205409949335e-12	6.980618340801826e-17	5.011755173588882e-16	2.21784314894298e-21
60000000	0.0028504974165727325	-4.508159360087707e-21	-1.0675613432674247e-21	6.097716965496175e-13	1.8920839840569176e-14	0.004299005164505296	-1.086463815913396e-22	1.110205409949335e-12	6.980618340801826e-17	5.011755173588882e-16	2.21784314894298e-21
60100000	0.0028504974165727325	-4.508159360087707e-21	-1.0675613432674247e-21	6.097716965496175e-13	1.8920839840569176e-14	0.004299005164505296	2.0983222583501512e-23	1.110205409949335e-12	6.980618340801825e-17	5.011755173588881e-16	2.2178431489429796e-21
60200000	0.0028504974165727325	-4.508159360087707e-21	-1.0675613432674247e-21	6.097716965496175e-13	1.8920839840569176e-14	0.004299005164505296	2.095800780516741e-22	1.110205409949335e-12	6.980618340801824e-17	5.01175517358888e-16	2.2178431489429793e-21
60300000	0.0028504974165727325	-4.508159360087707e-21	-1.0675613432674247e-21	6.097716965496175e-13	1.8920839840569176e-14	0.004299005164505296	4.455417166356591e-22	1.110205409949335e-12	6.980618340801821e-17	5.011755173588878e-16	2.2178431489429785e-21
60400000	0.0028504974165727325	-4.508159360087707e-21	-1.0675613432674247e-21	6.097716965496175e-13	1.8920839840569176e-14	0.004299005164505296	7.17265670157935e-22	1.110205409949335e-12	6.98061834080182e-17	5.011755173588877e-16	2.2178431489429778e-21
60500000	0.0028504974165727325	-4.508159360087707e-21	-1.0675613432674247e-21	6.097716965496175e-13	1.8920839840569176e-14	0.004299005164505296	1.0131494704409823e-21	1.110205409949335e-12	6.980618340801818e-17	5.011755173588875e-16	2.2178431489429774e-21
60600000	0.0028504974165727325	-4.508159360087707e-21	-1.0675613432674247e-21	6.097716965496175e-13	1.8920839840569176e-14	0.004299005164505296	1.321590649307281e-21	1.110205409949335e-12	6.980618340801815e-17	5.011755173588874e-16	2.2178431489429766e-21
60700000	0.0028504974165727325	-4.508159360087707e-21	-1.0675613432674247e-21	6.097716965496175e-13	1.8920839840569176e-14	0.004299005164505296	1.6309867385793104e-21	1.110205409949335e-12	6.980618340801814e-17	5.011755173588872e-16	2.217843148942976e-21
60800000	0.0028504974165727325	-4.508159360087707e-21	-1.0675613432674247e-21	6.097716965496175e-13	1.8920839840569176e-14	0.004299005164505296	1.9297352700795507e-21	1.110205409949335e-12	6.980618340801811e-17	5.011755173588871e-16	2.217843148942975e-21
60900000	0.0028504974165727325	-4.508159360087707e-21	-1.0675613432674247e-21	6.097716965496175e-13	1.8920839840569176e-14	0.004299005164505296	2.2062337756304814e-21	1.110205409949335e-12	6.980618340801809e-17	5.011755173588869e-16	2.2178431489429744e-21
61000000	0.0028504974165727325	-4.508159360087707e-21	-1.0675613432674247e-21	6.097716965496175e-13	1.8920839840569176e-14	0.004299005164505296	2.4488797870545823e-21	1.110205409949335e-12	6.980618340801808e-17	5.011755173588868e-16	2.217843148942974e-21
61100000	0.0028504974165727325	-4.508159360087707e-21	-1.0675613432674247e-21	6.097716965496175e-13	1.8920839840569176e-14	0.004299005164505296	2.643938761990448e-21	1.110205409949335e-12	6.980618340801807e-17	5.011755173588867e-16	2.2178431489429736e-21
61200000	0.0028504974165727325	-4.508159360087707e-21	-1.0675613432674247e-21	6.097716965496175e-13	1.8920839840569176e-14	0.004299005164505296	2.7499216790424297e-21	1.110205409949335e-12	6.980618340801805e-17	5.011755173588866e-16	2.2178431489429733e-21
61300000	0.0028504974165727325	-4.508159360087707e-21	-1.0675613432674247e-21	6.097716965496175e-13	1.8920839840569176e-14	0.004299005164505296	2.7634086778738558e-21	1.110205409949335e-12	6.980618340801805e-17	5.011755173588866e-16	2.2178431489429733e-21
61400000	0.0028504974165727325	-4.508159360087707e-21	-1.0675613432674247e-21	6.097716965496175e-13	1.8920839840569176e-14	0.004299005164505296	2.6960022265939423e-21	1.110205409949335e-12	6.980618340801805e-17	5.011755173588866e-16	2.2178431489429733e-21
61500000	0.0028504974165727325	-4.508159360087707e-21	-1.0675613432674247e-21	6.097716965496175e-13	1.8920839840569176e-14	0.004299005164505296	2.5593047933119062e-21	1.110205409949335e-12	6.980618340801805e-17	5.011755173588866e-16	2.2178431489429733e-21
61600000	0.0028504974165727325	-4.508159360087707e-21	-1.0675613432674247e-21	6.097716965496175e-13	1.8920839840569176e-14	0.004299005164505296	2.364918846136965e-21	1.110205409949335e-12	6.980618340801807e-17	5.011755173588867e-16	2.2178431489429736e-21
61700000	0.0028504974165727325	-4.508159360087707e-21	-1.0675613432674247e-21	6.097716965496175e-13	1.8920839840569176e-14	0.004299005164505296	2.1244468531783345e-21	1.110205409949335e-12	6.980618340801808e-17	5.011755173588868e-16	2.217843148942974e-21
61800000	0.0028504974165727325	-4.508159360087707e-21	-1.0675613432674247e-21	6.097716965496175e-13	1.8920839840569176e-14	0.004299005164505296	1.8494912825452314e-21	1.110205409949335e-12	6.980618340801809e-17	5.011755173588869e-16	2.2178431489429744e-21
61900000	0.0028504974165727325	-4.508159360087707e-21	-1.0675613432674247e-21	6.097716965496175e-13	1.8920839840569176e-14	0.004299005164505296	1.551654602346873e-21	1.110205409949335e-12	6.98061834080181e-17	5.01175517358887e-16	2.2178431489429748e-21
62000000	0.002850497416572732	-4.508159360087707e-21	-1.0675613432674247e-21	6.097716965496175e-13	1.8920839840569176e-14	0.004299005164505296	1.2425392806924746e-21	1.110205409949335e-12	6.980618340801811e-17	5.011755173588871e-16	2.2178431489429755e-21
62100000	0.002850497416572732	-4.508159360087707e-21	-1.0675613432674247e-21	6.097716965496175e-13	1.8920839840569176e-14	0.004299005164505296	9.33747785691254e-22	1.110205409949335e-12	6.980618340801813e-17	5.011755173588872e-16	2.217843148942976e-21
62200000	0.002850497416572732	-4.508159360087707e-21	-1.0675613432674247e-21	6.097716965496175e-13	1.8920839840569176e-14	0.004299005164505296	6.368825854524272e-22	1.110205409949335e-12	6.980618340801815e-17	5.011755173588874e-16	2.2178431489429763e-21
62300000	0.002850497416572732	-4.508159360087707e-21	-1.0675613432674247e-21	6.097716965496175e-13	1.8920839840569176e-14	0.004299005164505296	3.63546148085211e-22	1.110205409949335e-12	6.980618340801816e-17	5.011755173588875e-16	2.217843148942977e-21
62400000	0.002850497416572732	-4.508159360087707e-21	-1.0675613432674247e-21	6.097716965496175e-13	1.8920839840569176e-14	0.004299005164505296	1.2534094169882214e-22	1.110205409949335e-12	6.980618340801818e-17	5.011755173588876e-16	2.2178431489429774e-21
62500000	0.002850497416572732	-4.508159360087707e-21	-1.0675613432674247e-21	6.097716965496175e-13	1.8920839840569176e-14	0.004299005164505296	-6.628293442290197e-23	1.110205409949335e-12	6.980618340801818e-17	5.011755173588876e-16	2.2178431489429774e-21
62600000	0.002850497416572732	-4.508159360087707e-21	-1.0675613432674247e-21	6.097716965496175e-13	1.8920839840569176e-14	0.004299005164505296	-2.0586999504620678e-22	1.110205409949335e-12	6.980618340801819e-17	5.011755173588877e-16	2.2178431489429778e-21
62700000	0.002850497416572732	-4.508159360087707e-21	-1.0675613432674247e-21	6.097716965496175e-13	1.8920839840569176e-14	0.004299005164505296	-2.957934576317376e-22	1.110205409949335e-12	6.980618340801819e-17	5.011755173588877e-16	2.2178431489429778e-21
62800000	0.002850497416572732	-4.508159360087707e-21	-1.0675613432674247e-21	6.097716965496175e-13	1.8920839840569176e-14	0.004299005164505296	-3.38953939206797e-22	1.110205409949335e-12	6.980618340801819e-17	5.011755173588877e-16	2.217843148942978e-21
62900000	0.002850497416572732	-4.508159360087707e-21	-1.0675613432674247e-21	6.097716965496175e-13	1.8920839840569176e-14	0.004299005164505296	-3.3825205679869057e-22	1.110205409949335e-12	6.98061834080182e-17	5.011755173588878e-16	2.217843148942978e-21
63000000	0.002850497416572732	-4.508159360087707e-21	-1.0675613432674247e-21	6.097716965496175e-13	1.8920839840569176e-14	0.004299005164505296	-2.965884274347224e-22	1.110205409949335e-12	6.98061834080182e-17	5.011755173588878e-16	2.217843148942978e-21
63100000	0.002850497416572732	-4.508159360087707e-21	-1.0675613432674247e-21	6.097716965496175e-13	1.8920839840569176e-14	0.004299005164505296	-2.1686366814219577e-22	1.110205409949335e-12	6.98061834080182e-17	5.011755173588878e-16	2.217843148942978e-21
63200000	0.002850497416572732	-4.508159360087707e-21	-1.0675613432674247e-21	6.097716965496175e-13	1.8920839840569176e-14	0.004299005164505296	-1.0197839594841481e-22	1.110205409949335e-12	6.980618340801819e-17	5.011755173588877e-16	2.217843148942978e-21
63300000	0.002850497416572732	-4.508159360087707e-21	-1.0675613432674247e-21	6.097716965496175e-13	1.8920839840569176e-14	0.004299005164505296	4.516677211931568e-23	1.110205409949335e-12	6.980618340801819e-17	5.011755173588877e-16	2.2178431489429778e-21
63400000	0.002850497416572732	-4.508159360087707e-21	-1.0675613432674247e-21	6.097716965496175e-13	1.8920839840569176e-14	0.004299005164505296	2.216712190336916e-22	1.110205409949335e-12	6.980618340801819e-17	5.011755173588877e-16	2.2178431489429778e-21
63500000	0.002850497416572732	-4.508159360087707e-21	-1.0675613432674247e-21	6.097716965496175e-13	1.8920839840569176e-14	0.004299005164505296	4.246343277674104e-22	1.110205409949335e-12	6.980618340801819e-17	5.011755173588877e-16	2.2178431489429778e-21
63600000	0.002850497416572732	-4.508159360087707e-21	-1.0675613432674247e-21	6.097716965496175e-13	1.8920839840569176e-14	0.004299005164505296	6.5115548129316425e-22	1.110205409949335e-12	6.980618340801818e-17	5.011755173588876e-16	2.2178431489429774e-21
63700000	0.002850497416572732	-4.508159360087707e-21	-1.0675613432674247e-21	6.097716965496175e-13	1.8920839840569176e-14	0.004299005164505296	8.983340625836536e-22	1.110205409949335e-12	6.980618340801818e-17	5.011755173588876e-16	2.2178431489429774e-21
63800000	0.002850497416572732	-4.508159360087707e-21	-1.0675613432674247e-21	6.097716965496175e-13	1.8920839840569176e-14	0.004299005164505296	1.1632694546115712e-21	1.110205409949335e-12	6.980618340801816e-17	5.011755173588875e-16	2.217843148942977e-21
63900000	0.002850497416572732	-4.508159360087707e-21	-1.0675613432674247e-21	6.097716965496175e-13	1.8920839840569176e-14	0.004299005164505296	1.4430610403496147e-21	1.110205409949335e-12	6.980618340801816e-17	5.011755173588875e-16	2.2178431489429766e-21
64000000	0.002850497416572732	-4.508159360087707e-21	-1.0675613432674247e-21	6.097716965496175e-13	1.8920839840569176e-14	0.004299005164505296	1.7348082027704784e-21	1.110205409949335e-12	6.980618340801815e-17	5.011755173588874e-16	2.2178431489429766e-21
64100000	0.002850497416572732	-4.508159360087707e-21	-1.0675613432674247e-21	6.097716965496175e-13	1.8920839840569176e-14	0.004299005164505296	2.0356103248468594e-21	1.110205409949335e-12	6.980618340801814e-17	5.011755173588873e-16	2.2178431489429763e-21
64200000	0.002850497416572732	-4.508159360087707e-21	-1.0675613432674247e-21	6.097716965496175e-13	1.8920839840569176e-14	0.004299005164505296	2.3425667895514532e-21	1.110205409949335e-12	6.980618340801814e-17	5.011755173588873e-16	2.217843148942976e-21
64300000	0.002850497416572732	-4.508159360087707e-21	-1.0675613432674247e-21	6.097716965496175e-13	1.8920839840569176e-14	0.004299005164505296	2.652776979856955e-21	1.110205409949335e-12	6.980618340801813e-17	5.011755173588872e-16	2.217843148942976e-21
64400000	0.002850497416572732	-4.508159360087707e-21	-1.0675613432674247e-21	6.097716965496175e-13	1.8920839840569176e-14	0.004299005164505296	2.9633402787360608e-21	1.110205409949335e-12	6.980618340801811e-17	5.011755173588871e-16	2.2178431489429755e-21
64500000	0.002850497416572732	-4.508159360087707e-21	-1.0675613432674247e-21	6.097716965496175e-13	1.8920839840569176e-14	0.004299005164505296	3.271356069161468e-21	1.110205409949335e-12	6.980618340801811e-17	5.011755173588871e-16	2.217843148942975e-21
64600000	0.002850497416572732	-4.508159360087707e-21	-1.0675613432674247e-21	6.097716965496175e-13	1.8920839840569176e-14	0.004299005164505296	3.573923734105871e-21	1.110205409949335e-12	6.98061834080181e-17	5.01175517358887e-16	2.217843148942975e-21
64700000	0.002850497416572732	-4.508159360087707e-21	-1.0675613432674247e-21	6.097716965496175e-13	1.8920839840569176e-14	0.004299005164505296	3.8681426565419655e-21	1.110205409949335e-12	6.98061834080181e-17	5.01175517358887e-16	2.2178431489429748e-21
64800000	0.002850497416572732	-4.508159360087707e-21	-1.0675613432674247e-21	6.097716965496175e-13	1.8920839840569176e-14	0.004299005164505296	4.151112219442448e-21	1.110205409949335e-12	6.980618340801809e-17	5.011755173588869e-16	2.2178431489429744e-21
64900000	0.002850497416572732	-4.508159360087707e-21	-1.0675613432674247e-21	6.097716965496175e-13	1.8920839840569176e-14	0.004299005164505296	4.419931805780015e-21	1.110205409949335e-12	6.980618340801808e-17	5.011755173588868e-16	2.2178431489429744e-21
65000000	0.002850497416572732	-4.508159360087707e-21	-1.0675613432674247e-21	6.097716965496175e-13	1.8920839840569176e-14	0.004299005164505296	4.671700798527361e-21	1.110205409949335e-12	6.980618340801808e-17	5.011755173588868e-16	2.217843148942974e-21
65100000	0.002850497416572732	-4.508159360087707e-21	-1.0675613432674247e-21	6.097716965496175e-13	1.8920839840569176e-14	0.004299005164505296	4.9035185806571825e-21	1.110205409949335e-12	6.980618340801808e-17	5.011755173588868e-16	2.217843148942974e-21
65200000	0.002850497416572732	-4.508159360087707e-21	-1.0675613432674247e-21	6.097716965496175e-13	1.8920839840569176e-14	0.004299005164505296	5.112484535142175e-21	1.110205409949335e-12	6.980618340801807e-17	5.011755173588867e-16	2.2178431489429736e-21
65300000	0.002850497416572732	-4.508159360087707e-21	-1.0675613432674247e-21	6.097716965496175e-13	1.8920839840569176e-14	0.004299005164505296	5.2907908573815354e-21	1.110205409949335e-12	6.980618340801807e-17	5.011755173588867e-16	2.2178431489429736e-21
65400000	0.002850497416572732	-4.508159360087707e-21	-1.0675613432674247e-21	6.097716965496175e-13	1.8920839840569176e-14	0.004299005164505296	5.4191816023837095e-21	1.110205409949335e-12	6.980618340801807e-17	5.011755173588867e-16	2.2178431489429736e-21
65500000	0.002850497416572732	-4.508159360087707e-21	-1.0675613432674247e-21	6.097716965496175e-13	1.8920839840569176e-14	0.004299005164505296	5.498548117426464e-21	1.110205409949335e-12	6.980618340801807e-17	5.011755173588867e-16	2.2178431489429736e-21
65600000	0.002850497416572732	-4.508159360087707e-21	-1.0675613432674247e-21	6.097716965496175e-13	1.8920839840569176e-14	0.004299005164505296	5.531791019563626e-21	1.110205409949335e-12	6.980618340801807e-17	5.011755173588867e-16	2.2178431489429736e-21
65700000	0.002850497416572732	-4.508159360087707e-21	-1.0675613432674247e-21	6.097716965496175e-13	1.8920839840569176e-14	0.004299005164505296	5.521810925849024e-21	1.110205409949335e-12	6.980618340801807e-17	5.011755173588867e-16	2.2178431489429736e-21
65800000	0.002850497416572732	-4.508159360087707e-21	-1.0675613432674247e-21	6.097716965496175e-13	1.8920839840569176e-14	0.004299005164505296	5.4715084533364866e-21	1.110205409949335e-12	6.980618340801807e-17	5.011755173588867e-16	2.2178431489429736e-21
65900000	0.002850497416572732	-4.508159360087707e-21	-1.0675613432674247e-21	6.097716965496175e-13	1.8920839840569176e-14	0.004299005164505296	5.383784219079841e-21	1.110205409949335e-12	6.980618340801808e-17	5.011755173588867e-16	2.2178431489429736e-21
66000000	0.002850497416572732	-4.508159360087707e-21	-1.0675613432674247e-21	6.097716965496175e-13	1.8920839840569176e-14	0.004299005164505296	5.2615388401329154e-21	1.110205409949335e-12	6.980618340801808e-17	5.011755173588868e-16	2.217843148942974e-21
66100000	0.002850497416572732	-4.508159360087707e-21	-1.0675613432674247e-21	6.097716965496175e-13	1.8920839840569176e-14	0.004299005164505296	5.107672933549538e-21	1.110205409949335e-12	6.980618340801809e-17	5.011755173588868e-16	2.217843148942974e-21
66200000	0.002850497416572732	-4.508159360087707e-21	-1.0675613432674247e-21	6.097716965496175e-13	1.8920839840569176e-14	0.004299005164505296	4.9250871163835366e-21	1.110205409949335e-12	6.980618340801809e-17	5.011755173588869e-16	2.2178431489429744e-21
66300000	0.002850497416572732	-4.508159360087707e-21	-1.0675613432674247e-21	6.097716965496175e-13	1.8920839840569176e-14	0.004299005164505296	4.71668200568874e-21	1.110205409949335e-12	6.98061834080181e-17	5.011755173588869e-16	2.2178431489429748e-21
66400000	0.002850497416572732	-4.508159360087707e-21	-1.0675613432674247e-21	6.097716965496175e-13	1.8920839840569176e-14	0.004299005164505296	4.485358218518975e-21	1.110205409949335e-12	6.980618340801811e-17	5.01175517358887e-16	2.217843148942975e-21
66500000	0.002850497416572732	-4.508159360087707e-21	-1.0675613432674247e-21	6.097716965496175e-13	1.8920839840569176e-14	0.004299005164505296	4.234016371928071e-21	1.110205409949335e-12	6.980618340801813e-17	5.011755173588871e-16	2.217843148942975e-21
66600000	0.0028504974165727325	-4.508159360087707e-21	-1.0675613432674247e-21	6.097716965496175e-13	1.8920839840569176e-14	0.004299005164505296	3.965557082969855e-21	1.110205409949335e-12	6.980618340801813e-17	5.011755173588872e-16	2.2178431489429755e-21
66700000	0.0028504974165727325	-4.508159360087707e-21	-1.0675613432674247e-21	6.097716965496175e-13	1.8920839840569176e-14	0.004299005164505296	3.6828809686981565e-21	1.110205409949335e-12	6.980618340801814e-17	5.011755173588872e-16	2.217843148942976e-21
66800000	0.0028504974165727325	-4.508159360087707e-21	-1.0675613432674247e-21	6.097716965496175e-13	1.8920839840569176e-14	0.004299005164505296	3.3888886461668004e-21	1.110205409949335e-12	6.980618340801815e-17	5.011755173588873e-16	2.2178431489429763e-21
66900000	0.0028504974165727325	-4.508159360087707e-21	-1.0675613432674247e-21	6.097716965496175e-13	1.8920839840569176e-14	0.004299005164505296	3.086480732429618e-21	1.110205409949335e-12	6.980618340801816e-17	5.011755173588874e-16	2.2178431489429766e-21
67000000	0.0028504974165727325	-4.508159360087707e-21	-1.0675613432674247e-21	6.097716965496175e-13	1.8920839840569176e-14	0.004299005164505296	2.778557844540436e-21	1.110205409949335e-12	6.980618340801818e-17	5.011755173588875e-16	2.217843148942977e-21
67100000	0.0028504974165727325	-4.508159360087707e-21	-1.0675613432674247e-21	6.097716965496175e-13	1.8920839840569176e-14	0.004299005164505296	2.4680205995530823e-21	1.110205409949335e-12	6.980618340801819e-17	5.011755173588876e-16	2.2178431489429774e-21
67200000	0.0028504974165727325	-4.508159360087707e-21	-1.0675613432674247e-21	6.097716965496175e-13	1.8920839840569176e-14	0.004299005164505296	2.1577696145213853e-21	1.110205409949335e-12	6.98061834080182e-17	5.011755173588877e-16	2.2178431489429778e-21
67300000	0.0028504974165727325	-4.508159360087707e-21	-1.0675613432674247e-21	6.097716965496175e-13	1.8920839840569176e-14	0.004299005164505296	1.8507055064991728e-21	1.110205409949335e-12	6.980618340801821e-17	5.011755173588878e-16	2.217843148942978e-21
67400000	0.0028504974165727325	-4.508159360087707e-21	-1.0675613432674247e-21	6.097716965496175e-13	1.8920839840569176e-14	0.004299005164505296	1.5497288925402727e-21	1.110205409949335e-12	6.980618340801823e-17	5.011755173588878e-16	2.2178431489429785e-21
67500000	0.0028504974165727325	-4.508159360087707e-21	-1.0675613432674247e-21	6.097716965496175e-13	1.8920839840569176e-14	0.004299005164505296	1.2577403896985132e-21	1.110205409949335e-12	6.980618340801824e-17	5.011755173588879e-16	2.217843148942979e-21
67600000	0.0028504974165727325	-4.508159360087707e-21	-1.0675613432674247e-21	6.097716965496175e-13	1.8920839840569176e-14	0.004299005164505296	9.776406150277226e-22	1.110205409949335e-12	6.980618340801825e-17	5.01175517358888e-16	2.2178431489429793e-21
67700000	0.0028504974165727325	-4.508159360087707e-21	-1.0675613432674247e-21	6.097716965496175e-13	1.8920839840569176e-14	0.004299005164505296	7.123301855817285e-22	1.110205409949335e-12	6.980618340801826e-17	5.011755173588881e-16	2.2178431489429796e-21
67800000	0.0028504974165727325	-4.508159360087707e-21	-1.0675613432674247e-21	6.097716965496175e-13	1.8920839840569176e-14	0.004299005164505296	4.647097184143593e-22	1.110205409949335e-12	6.980618340801826e-17	5.011755173588882e-16	2.2178431489429796e-21
67900000	0.0028504974165727325	-4.508159360087707e-21	-1.0675613432674247e-21	6.097716965496175e-13	1.8920839840569176e-14	0.004299005164505296	2.3767983057944267e-22	1.110205409949335e-12	6.980618340801827e-17	5.011755173588882e-16	2.21784314894298e-21
68000000	0.0028504974165727325	-4.508159360087707e-21	-1.0675613432674247e-21	6.097716965496175e-13	1.8920839840569176e-14	0.004299005164505296	3.41411391308069e-23	1.110205409949335e-12	6.980618340801829e-17	5.011755173588883e-16	2.2178431489429804e-21
68100000	0.0028504974165727325	-4.508159360087707e-21	-1.0675613432674247e-21	6.097716965496175e-13	1.8920839840569176e-14	0.004299005164505296	-1.1791027455007172e-22	1.110205409949335e-12	6.980618340801829e-17	5.011755173588883e-16	2.2178431489429804e-21
68200000	0.0028504974165727325	-4.508159360087707e-21	-1.0675613432674247e-21	6.097716965496175e-13	1.8920839840569176e-14	0.004299005164505296	-1.7778398613453595e-22	1.110205409949335e-12	6.980618340801829e-17	5.011755173588883e-16	2.2178431489429804e-21
68300000	0.0028504974165727325	-4.508159360087707e-21	-1.0675613432674247e-21	6.097716965496175e-13	1.8920839840569176e-14	0.004299005164505296	-1.5493735390724953e-22	1.110205409949335e-12	6.980618340801829e-17	5.011755173588883e-16	2.2178431489429804e-21
68400000	0.0028504974165727325	-4.508159360087707e-21	-1.0675613432674247e-21	6.097716965496175e-13	1.8920839840569176e-14	0.004299005164505296	-5.981192055591989e-23	1.110205409949335e-12	6.980618340801827e-17	5.011755173588882e-16	2.21784314894298e-21
68500000	0.0028504974165727325	-4.508159360087707e-21	-1.0675613432674247e-21	6.097716965496175e-13	1.8920839840569176e-14	0.004299005164505296	9.715077123174555e-23	1.110205409949335e-12	6.980618340801826e-17	5.011755173588881e-16	2.2178431489429796e-21
68600000	0.0028504974165727325	-4.508159360087707e-21	-1.0675613432674247e-21	6.097716965496175e-13	1.8920839840569176e-14	0.004299005164505296	3.0550917876803896e-22	1.110205409949335e-12	6.980618340801825e-17	5.01175517358888e-16	2.2178431489429793e-21
68700000	0.0028504974165727325	-4.508159360087707e-21	-1.0675613432674247e-21	6.097716965496175e-13	1.8920839840569176e-14	0.004299005164505296	5.548217593652529e-22	1.110205409949335e-12	6.980618340801823e-17	5.011755173588879e-16	2.2178431489429785e-21
68800000	0.0028504974165727325	-4.508159360087707e-21	-1.0675613432674247e-21	6.097716965496175e-13	1.8920839840569176e-14	0.004299005164505296	8.3464697033568e-22	1.110205409949335e-12	6.980618340801821e-17	5.011755173588877e-16	2.217843148942978e-21
68900000	0.0028504974165727325	-4.508159360087707e-21	-1.0675613432674247e-21	6.097716965496175e-13	1.8920839840569176e-14	0.004299005164505296	1.1345432689916121e-21	1.110205409949335e-12	6.980618340801819e-17	5.011755173588876e-16	2.2178431489429774e-21
69000000	0.0028504974165727325	-4.508159360087707e-21	-1.0675613432674247e-21	6.097716965496175e-13	1.8920839840569176e-14	0.004299005164505296	1.4440691126453427e-21	1.110205409949335e-12	6.980618340801816e-17	5.011755173588874e-16	2.2178431489429766e-21
69100000	0.0028504974165727325	-4.508159360087707e-21	-1.0675613432674247e-21	6.097716965496175e-13	1.8920839840569176e-14	0.004299005164505296	1.752782958609164e-21	1.110205409949335e-12	6.980618340801814e-17	5.011755173588872e-16	2.217843148942976e-21
69200000	0.0028504974165727325	-4.508159360087707e-21	-1.0675613432674247e-21	6.097716965496175e-13	1.8920839840569176e-14	0.004299005164505296	2.0502432641953674e-21	1.110205409949335e-12	6.980618340801811e-17	5.011755173588871e-16	2.217843148942975e-21
69300000	0.0028504974165727325	-4.508159360087707e-21	-1.0675613432674247e-21	6.097716965496175e-13	1.8920839840569176e-14	0.004299005164505296	2.326008486716247e-21	1.110205409949335e-12	6.98061834080181e-17	5.011755173588869e-16	2.2178431489429748e-21
69400000	0.0028504974165727325	-4.508159360087707e-21	-1.0675613432674247e-21	6.097716965496175e-13	1.8920839840569176e-14	0.004299005164505296	2.569637083484094e-21	1.110205409949335e-12	6.980618340801808e-17	5.011755173588868e-16	2.217843148942974e-21
69500000	0.0028504974165727325	-4.508159360087707e-21	-1.0675613432674247e-21	6.097716965496175e-13	1.8920839840569176e-14	0.004299005164505296	2.769723011007425e-21	1.110205409949335e-12	6.980618340801807e-17	5.011755173588867e-16	2.2178431489429736e-21
69600000	0.0028504974165727325	-4.508159360087707e-21	-1.0675613432674247e-21	6.097716965496175e-13	1.8920839840569176e-14	0.004299005164505296	2.8881686288248022e-21	1.110205409949335e-12	6.980618340801805e-17	5.011755173588866e-16	2.2178431489429733e-21
69700000	0.0028504974165727325	-4.508159360087707e-21	-1.0675613432674247e-21	6.097716965496175e-13	1.8920839840569176e-14	0.004299005164505296	2.9171946374491576e-21	1.110205409949335e-12	6.980618340801804e-17	5.011755173588866e-16	2.217843148942973e-21
69800000	0.0028504974165727325	-4.508159360087707e-21	-1.0675613432674247e-21	6.097716965496175e-13	1.8920839840569176e-14	0.004299005164505296	2.8672425794195185e-21	1.110205409949335e-12	6.980618340801804e-17	5.011755173588865e-16	2.217843148942973e-21
69900000	0.0028504974165727325	-4.508159360087707e-21	-1.0675613432674247e-21	6.097716965496175e-13	1.8920839840569176e-14	0.004299005164505296	2.7487539972749102e-21	1.110205409949335e-12	6.980618340801805e-17	5.011755173588866e-16	2.2178431489429733e-21
70000000	0.0028504974165727325	-4.508159360087707e-21	-1.0675613432674247e-21	6.097716965496175e-13	1.8920839840569176e-14	0.004299005164505296	2.5721704335543603e-21	1.110205409949335e-12	6.980618340801805e-17	5.011755173588866e-16	2.2178431489429733e-21
70100000	0.0028504974165727325	-4.508159360087707e-21	-1.0675613432674247e-21	6.097716965496175e-13	1.8920839840569176e-14	0.004299005164505296	2.3479334307968945e-21	1.110205409949335e-12	6.980618340801807e-17	5.011755173588867e-16	2.2178431489429736e-21
70200000	0.0028504974165727325	-4.508159360087707e-21	-1.0675613432674247e-21	6.097716965496175e-13	1.8920839840569176e-14	0.004299005164505296	2.0864845315415394e-21	1.110205409949335e-12	6.980618340801808e-17	5.011755173588868e-16	2.217843148942974e-21
70300000	0.0028504974165727325	-4.508159360087707e-21	-1.0675613432674247e-21	6.097716965496175e-13	1.8920839840569176e-14	0.004299005164505296	1.7982652783273215e-21	1.110205409949335e-12	6.98061834080181e-17	5.011755173588869e-16	2.2178431489429748e-21
70400000	0.0028504974165727325	-4.508159360087707e-21	-1.0675613432674247e-21	6.097716965496175e-13	1.8920839840569176e-14	0.004299005164505296	1.493717213693267e-21	1.110205409949335e-12	6.980618340801811e-17	5.01175517358887e-16	2.217843148942975e-21
70500000	0.0028504974165727325	-4.508159360087707e-21	-1.0675613432674247e-21	6.097716965496175e-13	1.8920839840569176e-14	0.004299005164505296	1.1832818801784027e-21	1.110205409949335e-12	6.980618340801813e-17	5.011755173588871e-16	2.2178431489429755e-21
70600000	0.0028504974165727325	-4.508159360087707e-21	-1.0675613432674247e-21	6.097716965496175e-13	1.8920839840569176e-14	0.004299005164505296	8.774008203217548e-22	1.110205409949335e-12	6.980618340801814e-17	5.011755173588872e-16	2.217843148942976e-21
70700000	0.0028504974165727325	-4.508159360087707e-21	-1.0675613432674247e-21	6.097716965496175e-13	1.8920839840569176e-14	0.004299005164505296	5.865155766623499e-22	1.110205409949335e-12	6.980618340801816e-17	5.011755173588873e-16	2.2178431489429766e-21
70800000	0.0028504974165727325	-4.508159360087707e-21	-1.0675613432674247e-21	6.097716965496175e-13	1.8920839840569176e-14	0.004299005164505296	3.210676917392142e-22	1.110205409949335e-12	6.980618340801818e-17	5.011755173588874e-16	2.217843148942977e-21
70900000	0.0028504974165727325	-4.508159360087707e-21	-1.0675613432674247e-21	6.097716965496175e-13	1.8920839840569176e-14	0.004299005164505296	9.149870809137422e-23	1.110205409949335e-12	6.980618340801819e-17	5.011755173588875e-16	2.2178431489429774e-21
71000000	0.0028504974165727325	-4.508159360087707e-21	-1.0675613432674247e-21	6.097716965496175e-13	1.8920839840569176e-14	0.004299005164505296	-9.212299168227735e-23	1.110205409949335e-12	6.980618340801819e-17	5.011755173588875e-16	2.2178431489429774e-21
71100000	0.0028504974165727325	-4.508159360087707e-21	-1.0675613432674247e-21	6.097716965496175e-13	1.8920839840569176e-14	0.004299005164505296	-2.264256996144953e-22	1.110205409949335e-12	6.98061834080182e-17	5.011755173588876e-16	2.2178431489429778e-21
71200000	0.0028504974165727325	-4.508159360087707e-21	-1.0675613432674247e-21	6.097716965496175e-13	1.8920839840569176e-14	0.004299005164505296	-3.1382893055916994e-22	1.110205409949335e-12	6.98061834080182e-17	5.011755173588876e-16	2.2178431489429778e-21
71300000	0.0028504974165727325	-4.508159360087707e-21	-1.0675613432674247e-21	6.097716965496175e-13	1.8920839840569176e-14	0.004299005164505296	-3.5694307015105916e-22	1.110205409949335e-12	6.980618340801821e-17	5.011755173588876e-16	2.217843148942978e-21
71400000	0.0028504974165727325	-4.508159360087707e-21	-1.0675613432674247e-21	6.097716965496175e-13	1.8920839840569176e-14	0.004299005164505296	-3.583785040249179e-22	1.110205409949335e-12	6.980618340801821e-17	5.011755173588877e-16	2.217843148942978e-21
71500000	0.0028504974165727325	-4.508159360087707e-21	-1.0675613432674247e-21	6.097716965496175e-13	1.8920839840569176e-14	0.004299005164505296	-3.2074561781550326e-22	1.110205409949335e-12	6.980618340801821e-17	5.011755173588877e-16	2.217843148942978e-21
71600000	0.0028504974165727325	-4.508159360087707e-21	-1.0675613432674247e-21	6.097716965496175e-13	1.8920839840569176e-14	0.004299005164505296	-2.4665479715757246e-22	1.110205409949335e-12	6.980618340801821e-17	5.011755173588877e-16	2.217843148942978e-21
71700000	0.0028504974165727325	-4.508159360087707e-21	-1.0675613432674247e-21	6.097716965496175e-13	1.8920839840569176e-14	0.004299005164505296	-1.3871642768588114e-22	1.110205409949335e-12	6.980618340801821e-17	5.011755173588877e-16	2.217843148942978e-21
71800000	0.0028504974165727325	-4.508159360087707e-21	-1.0675613432674247e-21	6.097716965496175e-13	1.8920839840569176e-14	0.004299005164505296	4.591049648127831e-25	1.110205409949335e-12	6.980618340801821e-17	5.011755173588876e-16	2.217843148942978e-21
71900000	0.0028504974165727325	-4.508159360087707e-21	-1.0675613432674247e-21	6.097716965496175e-13	1.8920839840569176e-14	0.004299005164505296	1.6826141515975365e-22	1.110205409949335e-12	6.98061834080182e-17	5.011755173588876e-16	2.2178431489429778e-21
72000000	0.0028504974165727325	-4.508159360087707e-21	-1.0675613432674247e-21	6.097716965496175e-13	1.8920839840569176e-14	0.004299005164505296	3.6208011726418354e-22	1.110205409949335e-12	6.98061834080182e-17	5.011755173588876e-16	2.2178431489429778e-21
72100000	0.0028504974165727325	-4.508159360087707e-21	-1.0675613432674247e-21	6.097716965496175e-13	1.8920839840569176e-14	0.004299005164505296	5.793048256433483e-22	1.110205409949335e-12	6.980618340801819e-17	5.011755173588876e-16	2.2178431489429778e-21
72200000	0.0028504974165727325	-4.508159360087707e-21	-1.0675613432674247e-21	6.097716965496175e-13	1.8920839840569176e-14	0.004299005164505296	8.173251546624878e-22	1.110205409949335e-12	6.980618340801819e-17	5.011755173588875e-16	2.2178431489429774e-21
72300000	0.002850497416572732	-4.508159360087707e-21	-1.0675613432674247e-21	6.097716965496175e-13	1.8920839840569176e-14	0.004299005164505296	1.0735307186868485e-21	1.110205409949335e-12	6.980618340801818e-17	5.011755173588875e-16	2.2178431489429774e-21
72400000	0.002850497416572732	-4.508159360087707e-21	-1.0675613432674247e-21	6.097716965496175e-13	1.8920839840569176e-14	0.004299005164505296	1.3453111320816727e-21	1.110205409949335e-12	6.980618340801818e-17	5.011755173588874e-16	2.217843148942977e-21
72500000	0.002850497416572732	-4.508159360087707e-21	-1.0675613432674247e-21	6.097716965496175e-13	1.8920839840569176e-14	0.004299005164505296	1.6300560092122023e-21	1.1102054099493352e-12	6.980618340801816e-17	5.011755173588874e-16	2.217843148942977e-21
72600000	0.002850497416572732	-4.508159360087707e-21	-1.0675613432674247e-21	6.097716965496175e-13	1.8920839840569176e-14	0.004299005164505296	1.9251549644436832e-21	1.1102054099493352e-12	6.980618340801816e-17	5.011755173588873e-16	2.2178431489429766e-21
72700000	0.002850497416572732	-4.508159360087707e-21	-1.0675613432674247e-21	6.097716965496175e-13	1.8920839840569176e-14	0.004299005164505296	2.227997612141357e-21	1.1102054099493352e-12	6.980618340801815e-17	5.011755173588873e-16	2.2178431489429763e-21
72800000	0.002850497416572732	-4.508159360087707e-21	-1.0675613432674247e-21	6.097716965496175e-13	1.8920839840569176e-14	0.004299005164505296	2.5359735666704673e-21	1.1102054099493352e-12	6.980618340801814e-17	5.011755173588872e-16	2.2178431489429763e-21
72900000	0.002850497416572732	-4.508159360087707e-21	-1.0675613432674247e-21	6.097716965496175e-13	1.8920839840569176e-14	0.004299005164505296	2.8464724423962584e-21	1.1102054099493352e-12	6.980618340801814e-17	5.011755173588872e-16	2.217843148942976e-21
73000000	0.002850497416572732	-4.508159360087707e-21	-1.0675613432674247e-21	6.097716965496175e-13	1.8920839840569176e-14	0.004299005164505296	3.1568838536839722e-21	1.1102054099493352e-12	6.980618340801813e-17	5.011755173588871e-16	2.217843148942976e-21
73100000	0.002850497416572732	-4.508159360087707e-21	-1.0675613432674247e-21	6.097716965496175e-13	1.8920839840569176e-14	0.004299005164505296	3.464597414898854e-21	1.1102054099493352e-12	6.980618340801811e-17	5.01175517358887e-16	2.2178431489429755e-21
73200000	0.002850497416572732	-4.508159360087707e-21	-1.0675613432674247e-21	6.097716965496175e-13	1.8920839840569176e-14	0.004299005164505296	3.767002740406145e-21	1.1102054099493352e-12	6.980618340801811e-17	5.01175517358887e-16	2.217843148942975e-21
73300000	0.002850497416572732	-4.508159360087707e-21	-1.0675613432674247e-21	6.097716965496175e-13	1.8920839840569176e-14	0.004299005164505296	4.061489444571089e-21	1.1102054099493352e-12	6.98061834080181e-17	5.011755173588869e-16	2.217843148942975e-21
73400000	0.002850497416572732	-4.508159360087707e-21	-1.0675613432674247e-21	6.097716965496175e-13	1.8920839840569176e-14	0.004299005164505296	4.345447141758931e-21	1.1102054099493352e-12	6.980618340801809e-17	5.011755173588869e-16	2.2178431489429748e-21
73500000	0.002850497416572732	-4.508159360087707e-21	-1.0675613432674247e-21	6.097716965496175e-13	1.8920839840569176e-14	0.004299005164505296	4.6162654463349126e-21	1.1102054099493352e-12	6.980618340801809e-17	5.011755173588868e-16	2.2178431489429748e-21
73600000	0.002850497416572732	-4.508159360087707e-21	-1.0675613432674247e-21	6.097716965496175e-13	1.8920839840569176e-14	0.004299005164505296	4.871333972664278e-21	1.1102054099493352e-12	6.980618340801808e-17	5.011755173588868e-16	2.2178431489429744e-21
73700000	0.002850497416572732	-4.508159360087707e-21	-1.0675613432674247e-21	6.097716965496175e-13	1.8920839840569176e-14	0.004299005164505296	5.10804233511227e-21	1.1102054099493352e-12	6.980618340801808e-17	5.011755173588868e-16	2.2178431489429744e-21
73800000	0.002850497416572732	-4.508159360087707e-21	-1.0675613432674247e-21	6.097716965496175e-13	1.8920839840569176e-14	0.004299005164505296	5.3237801480441325e-21	1.1102054099493352e-12	6.980618340801807e-17	5.011755173588867e-16	2.217843148942974e-21
73900000	0.002850497416572732	-4.508159360087707e-21	-1.0675613432674247e-21	6.097716965496175e-13	1.8920839840569176e-14	0.004299005164505296	5.5150089982685686e-21	1.1102054099493352e-12	6.980618340801807e-17	5.011755173588867e-16	2.217843148942974e-21
74000000	0.002850497416572732	-4.508159360087707e-21	-1.0675613432674247e-21	6.097716965496175e-13	1.8920839840569176e-14	0.004299005164505296	5.663067696916972e-21	1.1102054099493352e-12	6.980618340801807e-17	5.011755173588867e-16	2.217843148942974e-21
74100000	0.002850497416572732	-4.508159360087707e-21	-1.0675613432674247e-21	6.097716965496175e-13	1.8920839840569176e-14	0.004299005164505296	5.763487670480289e-21	1.1102054099493352e-12	6.980618340801807e-17	5.011755173588867e-16	2.217843148942974e-21
74200000	0.002850497416572732	-4.508159360087707e-21	-1.0675613432674247e-21	6.097716965496175e-13	1.8920839840569176e-14	0.004299005164505296	5.818879304618083e-21	1.1102054099493352e-12	6.980618340801807e-17	5.011755173588867e-16	2.217843148942974e-21
74300000	0.002850497416572732	-4.508159360087707e-21	-1.0675613432674247e-21	6.097716965496175e-13	1.8920839840569176e-14	0.004299005164505296	5.831852984989918e-21	1.1102054099493352e-12	6.980618340801807e-17	5.011755173588867e-16	2.217843148942974e-21
74400000	0.002850497416572732	-4.508159360087707e-21	-1.0675613432674247e-21	6.097716965496175e-13	1.8920839840569176e-14	0.004299005164505296	5.805019097255358e-21	1.1102054099493352e-12	6.980618340801807e-17	5.011755173588867e-16	2.217843148942974e-21
74500000	0.002850497416572732	-4.508159360087707e-21	-1.0675613432674247e-21	6.097716965496175e-13	1.8920839840569176e-14	0.004299005164505296	5.7409880270739666e-21	1.1102054099493352e-12	6.980618340801807e-17	5.011755173588867e-16	2.217843148942974e-21
74600000	0.002850497416572732	-4.508159360087707e-21	-1.0675613432674247e-21	6.097716965496175e-13	1.8920839840569176e-14	0.004299005164505296	5.642370160105307e-21	1.1102054099493352e-12	6.980618340801808e-17	5.011755173588868e-16	2.2178431489429744e-21
74700000	0.002850497416572732	-4.508159360087707e-21	-1.0675613432674247e-21	6.097716965496175e-13	1.8920839840569176e-14	0.004299005164505296	5.511775882008943e-21	1.1102054099493352e-12	6.980618340801808e-17	5.011755173588868e-16	2.2178431489429744e-21
74800000	0.002850497416572732	-4.508159360087707e-21	-1.0675613432674247e-21	6.097716965496175e-13	1.8920839840569176e-14	0.004299005164505296	5.351815578444438e-21	1.1102054099493352e-12	6.980618340801809e-17	5.011755173588869e-16	2.2178431489429748e-21
74900000	0.002850497416572732	-4.508159360087707e-21	-1.0675613432674247e-21	6.097716965496175e-13	1.8920839840569176e-14	0.004299005164505296	5.165099635071358e-21	1.1102054099493352e-12	6.980618340801809e-17	5.011755173588869e-16	2.2178431489429748e-21
75000000	0.002850497416572732	-4.508159360087707e-21	-1.0675613432674247e-21	6.097716965496175e-13	1.8920839840569176e-14	0.004299005164505296	4.9542384375492645e-21	1.1102054099493352e-12	6.98061834080181e-17	5.01175517358887e-16	2.217843148942975e-21
75100000	0.002850497416572732	-4.508159360087707e-21	-1.0675613432674247e-21	6.097716965496175e-13	1.8920839840569176e-14	0.004299005164505296	4.721842371537722e-21	1.1102054099493352e-12	6.980618340801811e-17	5.011755173588871e-16	2.2178431489429755e-21
75200000	0.002850497416572732	-4.508159360087707e-21	-1.0675613432674247e-21	6.097716965496175e-13	1.8920839840569176e-14	0.004299005164505296	4.470521822696293e-21	1.1102054099493352e-12	6.980618340801813e-17	5.011755173588871e-16	2.2178431489429755e-21
75300000	0.002850497416572732	-4.508159360087707e-21	-1.0675613432674247e-21	6.097716965496176e-13	1.8920839840569176e-14	0.004299005164505296	4.202887176684543e-21	1.1102054099493352e-12	6.980618340801814e-17	5.011755173588872e-16	2.217843148942976e-21
75400000	0.002850497416572732	-4.508159360087707e-21	-1.0675613432674247e-21	6.097716965496176e-13	1.8920839840569176e-14	0.004299005164505296	3.921548819162036e-21	1.1102054099493352e-12	6.980618340801814e-17	5.011755173588873e-16	2.2178431489429763e-21
75500000	0.002850497416572732	-4.508159360087707e-21	-1.0675613432674247e-21	6.097716965496176e-13	1.8920839840569176e-14	0.004299005164505296	3.6291171357883336e-21	1.1102054099493352e-12	6.980618340801815e-17	5.011755173588874e-16	2.2178431489429766e-21
75600000	0.002850497416572732	-4.508159360087707e-21	-1.0675613432674247e-21	6.097716965496176e-13	1.8920839840569176e-14	0.004299005164505296	3.3282025122230017e-21	1.1102054099493352e-12	6.980618340801816e-17	5.011755173588874e-16	2.217843148942977e-21
75700000	0.0028504974165727325	-4.508159360087707e-21	-1.0675613432674247e-21	6.097716965496176e-13	1.8920839840569176e-14	0.004299005164505296	3.0214153341256025e-21	1.110205409949335e-12	6.980618340801818e-17	5.011755173588875e-16	2.2178431489429774e-21
75800000	0.0028504974165727325	-4.508159360087707e-21	-1.0675613432674247e-21	6.097716965496176e-13	1.8920839840569176e-14	0.004299005164505296	2.7113659871557003e-21	1.110205409949335e-12	6.980618340801819e-17	5.011755173588876e-16	2.2178431489429778e-21
75900000	0.0028504974165727325	-4.508159360087707e-21	-1.0675613432674247e-21	6.097716965496176e-13	1.8920839840569176e-14	0.004299005164505296	2.4006648569728593e-21	1.110205409949335e-12	6.98061834080182e-17	5.011755173588877e-16	2.217843148942978e-21
76000000	0.0028504974165727325	-4.508159360087707e-21	-1.0675613432674247e-21	6.097716965496176e-13	1.8920839840569176e-14	0.004299005164505296	2.0919223292366423e-21	1.110205409949335e-12	6.980618340801821e-17	5.011755173588878e-16	2.2178431489429785e-21
76100000	0.0028504974165727325	-4.508159360087707e-21	-1.0675613432674247e-21	6.097716965496176e-13	1.8920839840569176e-14	0.004299005164505296	1.787748789606614e-21	1.110205409949335e-12	6.980618340801823e-17	5.011755173588879e-16	2.217843148942979e-21
76200000	0.0028504974165727325	-4.508159360087707e-21	-1.0675613432674247e-21	6.097716965496176e-13	1.8920839840569176e-14	0.004299005164505296	1.4907546237423376e-21	1.110205409949335e-12	6.980618340801824e-17	5.01175517358888e-16	2.217843148942979e-21
76300000	0.0028504974165727325	-4.508159360087707e-21	-1.0675613432674247e-21	6.097716965496176e-13	1.8920839840569176e-14	0.004299005164505296	1.203550217303377e-21	1.110205409949335e-12	6.980618340801825e-17	5.01175517358888e-16	2.2178431489429793e-21
76400000	0.0028504974165727325	-4.508159360087707e-21	-1.0675613432674247e-21	6.097716965496176e-13	1.8920839840569176e-14	0.004299005164505296	9.287459559492956e-22	1.110205409949335e-12	6.980618340801826e-17	5.011755173588881e-16	2.2178431489429796e-21
76500000	0.0028504974165727325	-4.508159360087707e-21	-1.0675613432674247e-21	6.097716965496176e-13	1.8920839840569176e-14	0.004299005164505296	6.689522253396577e-22	1.110205409949335e-12	6.980618340801827e-17	5.011755173588882e-16	2.21784314894298e-21
76600000	0.0028504974165727325	-4.508159360087707e-21	-1.0675613432674247e-21	6.097716965496176e-13	1.8920839840569176e-14	0.004299005164505296	4.267794111340267e-22	1.110205409949335e-12	6.980618340801829e-17	5.011755173588883e-16	2.2178431489429804e-21
76700000	0.0028504974165727325	-4.508159360087707e-21	-1.0675613432674247e-21	6.097716965496176e-13	1.8920839840569176e-14	0.004299005164505296	2.0483789899196632e-22	1.110205409949335e-12	6.980618340801829e-17	5.011755173588883e-16	2.2178431489429804e-21
76800000	0.0028504974165727325	-4.508159360087707e-21	-1.0675613432674247e-21	6.097716965496176e-13	1.8920839840569176e-14	0.004299005164505296	5.7380745730404405e-24	1.110205409949335e-12	6.98061834080183e-17	5.011755173588884e-16	2.2178431489429808e-21
76900000	0.0028504974165727325	-4.508159360087707e-21	-1.0675613432674247e-21	6.097716965496176e-13	1.8920839840569176e-14	0.004299005164505296	-1.338236569543039e-22	1.110205409949335e-12	6.98061834080183e-17	5.011755173588884e-16	2.2178431489429808e-21
77000000	0.0028504974165727325	-4.508159360087707e-21	-1.0675613432674247e-21	6.097716965496176e-13	1.8920839840569176e-14	0.004299005164505296	-1.8391913095720908e-22	1.110205409949335e-12	6.98061834080183e-17	5.011755173588884e-16	2.2178431489429808e-21
77100000	0.0028504974165727325	-4.508159360087707e-21	-1.0675613432674247e-21	6.097716965496176e-13	1.8920839840569176e-14	0.004299005164505296	-1.5444947254381643e-22	1.110205409949335e-12	6.98061834080183e-17	5.011755173588884e-16	2.2178431489429808e-21
77200000	0.0028504974165727325	-4.508159360087707e-21	-1.0675613432674247e-21	6.097716965496176e-13	1.8920839840569176e-14	0.004299005164505296	-5.532007575606538e-23	1.110205409949335e-12	6.980618340801829e-17	5.011755173588883e-16	2.2178431489429804e-21
77300000	0.0028504974165727325	-4.508159360087707e-21	-1.0675613432674247e-21	6.097716965496176e-13	1.8920839840569176e-14	0.004299005164505296	1.0356366536410425e-22	1.110205409949335e-12	6.980618340801827e-17	5.011755173588882e-16	2.21784314894298e-21
77400000	0.0028504974165727325	-4.508159360087707e-21	-1.0675613432674247e-21	6.097716965496176e-13	1.8920839840569176e-14	0.004299005164505296	3.122963567747519e-22	1.110205409949335e-12	6.980618340801826e-17	5.011755173588881e-16	2.2178431489429793e-21
77500000	0.0028504974165727325	-4.508159360087707e-21	-1.0675613432674247e-21	6.097716965496176e-13	1.8920839840569176e-14	0.004299005164505296	5.609726044339385e-22	1.110205409949335e-12	6.980618340801824e-17	5.01175517358888e-16	2.217843148942979e-21
77600000	0.0028504974165727325	-4.508159360087707e-21	-1.0675613432674247e-21	6.097716965496176e-13	1.8920839840569176e-14	0.004299005164505296	8.396870142997235e-22	1.110205409949335e-12	6.980618340801821e-17	5.011755173588878e-16	2.217843148942978e-21
77700000	0.0028504974165727325	-4.508159360087707e-21	-1.0675613432674247e-21	6.097716965496176e-13	1.8920839840569176e-14	0.004299005164505296	1.1385341923301675e-21	1.110205409949335e-12	6.980618340801819e-17	5.011755173588876e-16	2.2178431489429774e-21
77800000	0.0028504974165727325	-4.508159360087707e-21	-1.0675613432674247e-21	6.097716965496176e-13	1.8920839840569176e-14	0.004299005164505296	1.4476087444833305e-21	1.110205409949335e-12	6.980618340801818e-17	5.011755173588875e-16	2.2178431489429766e-21
77900000	0.0028504974165727325	-4.508159360087707e-21	-1.0675613432674247e-21	6.097716965496176e-13	1.8920839840569176e-14	0.004299005164505296	1.7570052767172724e-21	1.110205409949335e-12	6.980618340801815e-17	5.011755173588873e-16	2.2178431489429763e-21
78000000	0.0028504974165727325	-4.508159360087707e-21	-1.0675613432674247e-21	6.097716965496176e-13	1.8920839840569176e-14	0.004299005164505296	2.0568183949900537e-21	1.110205409949335e-12	6.980618340801813e-17	5.011755173588871e-16	2.2178431489429755e-21
78100000	0.0028504974165727325	-4.508159360087707e-21	-1.0675613432674247e-21	6.097716965496176e-13	1.8920839840569176e-14	0.004299005164505296	2.3371427052597343e-21	1.110205409949335e-12	6.98061834080181e-17	5.01175517358887e-16	2.2178431489429748e-21
78200000	0.0028504974165727325	-4.508159360087707e-21	-1.0675613432674247e-21	6.097716965496176e-13	1.8920839840569176e-14	0.004299005164505296	2.588072813484374e-21	1.110205409949335e-12	6.980618340801808e-17	5.011755173588868e-16	2.217843148942974e-21
78300000	0.0028504974165727325	-4.508159360087707e-21	-1.0675613432674247e-21	6.097716965496176e-13	1.8920839840569176e-14	0.004299005164505296	2.7997033256220337e-21	1.110205409949335e-12	6.980618340801807e-17	5.011755173588867e-16	2.2178431489429736e-21
78400000	0.0028504974165727325	-4.508159360087707e-21	-1.0675613432674247e-21	6.097716965496176e-13	1.8920839840569176e-14	0.004299005164505296	2.9423084816375865e-21	1.110205409949335e-12	6.980618340801805e-17	5.011755173588866e-16	2.2178431489429733e-21
78500000	0.0028504974165727325	-4.508159360087707e-21	-1.0675613432674247e-21	6.097716965496176e-13	1.8920839840569176e-14	0.004299005164505296	2.995166890440746e-21	1.110205409949335e-12	6.980618340801804e-17	5.011755173588866e-16	2.2178431489429733e-21
78600000	0.0028504974165727325	-4.508159360087707e-21	-1.0675613432674247e-21	6.097716965496176e-13	1.8920839840569176e-14	0.004299005164505296	2.9681369712561717e-21	1.110205409949335e-12	6.980618340801804e-17	5.011755173588865e-16	2.217843148942973e-21
78700000	0.0028504974165727325	-4.508159360087707e-21	-1.0675613432674247e-21	6.097716965496176e-13	1.8920839840569176e-14	0.004299005164505296	2.8711241181971048e-21	1.110205409949335e-12	6.980618340801804e-17	5.011755173588866e-16	2.2178431489429733e-21
78800000	0.0028504974165727325	-4.508159360087707e-21	-1.0675613432674247e-21	6.097716965496176e-13	1.8920839840569176e-14	0.004299005164505296	2.7140337253767845e-21	1.110205409949335e-12	6.980618340801805e-17	5.011755173588866e-16	2.2178431489429733e-21
78900000	0.0028504974165727325	-4.508159360087707e-21	-1.0675613432674247e-21	6.097716965496176e-13	1.8920839840569176e-14	0.004299005164505296	2.506771186908453e-21	1.110205409949335e-12	6.980618340801807e-17	5.011755173588867e-16	2.2178431489429736e-21
79000000	0.0028504974165727325	-4.508159360087707e-21	-1.0675613432674247e-21	6.097716965496176e-13	1.8920839840569176e-14	0.004299005164505296	2.2592418969053486e-21	1.110205409949335e-12	6.980618340801808e-17	5.011755173588868e-16	2.217843148942974e-21
79100000	0.0028504974165727325	-4.508159360087707e-21	-1.0675613432674247e-21	6.097716965496176e-13	1.8920839840569176e-14	0.004299005164505296	1.9813512494807134e-21	1.110205409949335e-12	6.980618340801809e-17	5.011755173588869e-16	2.2178431489429744e-21
79200000	0.0028504974165727325	-4.508159360087707e-21	-1.0675613432674247e-21	6.097716965496176e-13	1.8920839840569176e-14	0.004299005164505296	1.6830046387477866e-21	1.110205409949335e-12	6.98061834080181e-17	5.01175517358887e-16	2.2178431489429748e-21
79300000	0.0028504974165727325	-4.508159360087707e-21	-1.0675613432674247e-21	6.097716965496176e-13	1.8920839840569176e-14	0.004299005164505296	1.3741074588198092e-21	1.110205409949335e-12	6.980618340801811e-17	5.011755173588871e-16	2.2178431489429755e-21
79400000	0.0028504974165727325	-4.508159360087707e-21	-1.0675613432674247e-21	6.097716965496176e-13	1.8920839840569176e-14	0.004299005164505296	1.0645651038100213e-21	1.110205409949335e-12	6.980618340801814e-17	5.011755173588872e-16	2.217843148942976e-21
79500000	0.0028504974165727325	-4.508159360087707e-21	-1.0675613432674247e-21	6.097716965496176e-13	1.8920839840569176e-14	0.004299005164505296	7.642829678316636e-22	1.110205409949335e-12	6.980618340801815e-17	5.011755173588873e-16	2.2178431489429763e-21
79600000	0.0028504974165727325	-4.508159360087707e-21	-1.0675613432674247e-21	6.097716965496176e-13	1.8920839840569176e-14	0.004299005164505296	4.8316644499797615e-22	1.110205409949335e-12	6.980618340801816e-17	5.011755173588874e-16	2.2178431489429766e-21
79700000	0.0028504974165727325	-4.508159360087707e-21	-1.0675613432674247e-21	6.097716965496176e-13	1.8920839840569176e-14	0.004299005164505296	2.311209294221995e-22	1.110205409949335e-12	6.980618340801818e-17	5.011755173588875e-16	2.217843148942977e-21
79800000	0.0028504974165727325	-4.508159360087707e-21	-1.0675613432674247e-21	6.097716965496176e-13	1.8920839840569176e-14	0.004299005164505296	1.8051815217574016e-23	1.110205409949335e-12	6.980618340801819e-17	5.011755173588876e-16	2.2178431489429774e-21
79900000	0.0028504974165727325	-4.508159360087707e-21	-1.0675613432674247e-21	6.097716965496176e-13	1.8920839840569176e-14	0.004299005164505296	-8.908314567553324e-23	1.110205409949335e-12	6.980618340801819e-17	5.011755173588876e-16	2.2178431489429774e-21
80000000	0.0028504974165727325	-4.508159360087707e-21	-1.0675613432674247e-21	6.097716965496176e-13	1.8920839840569176e-14	0.004299005164505296	-3.472301767687706e-23	1.110205409949335e-12	6.980618340801819e-17	5.011755173588876e-16	2.2178431489429774e-21
80100000	0.0028504974165727325	-4.508159360087707e-21	-1.0675613432674247e-21	6.097716965496176e-13	1.8920839840569176e-14	0.004299005164505296	1.4194439333780834e-22	1.110205409949335e-12	6.980618340801816e-17	5.011755173588874e-16	2.217843148942977e-21
80200000	0.0028504974165727325	-4.508159360087707e-21	-1.0675613432674247e-21	6.097716965496176e-13	1.8920839840569176e-14	0.004299005164505296	4.0129751091556153e-22	1.110205409949335e-12	6.980618340801815e-17	5.011755173588873e-16	2.2178431489429763e-21
80300000	0.0028504974165727325	-4.508159360087707e-21	-1.0675613432674247e-21	6.097716965496176e-13	1.8920839840569176e-14	0.004299005164505296	7.0371475860342105e-22	1.110205409949335e-12	6.980618340801813e-17	5.011755173588871e-16	2.2178431489429755e-21
80400000	0.0028504974165727325	-4.508159360087707e-21	-1.0675613432674247e-21	6.097716965496176e-13	1.8920839840569176e-14	0.004299005164505296	1.0095745599484253e-21	1.110205409949335e-12	6.98061834080181e-17	5.011755173588869e-16	2.2178431489429748e-21
80500000	0.0028504974165727325	-4.508159360087707e-21	-1.0675613432674247e-21	6.097716965496176e-13	1.8920839840569176e-14	0.004299005164505296	1.2792553384976126e-21	1.110205409949335e-12	6.980618340801808e-17	5.011755173588868e-16	2.2178431489429744e-21
80600000	0.0028504974165727325	-4.508159360087707e-21	-1.0675613432674247e-21	6.097716965496176e-13	1.8920839840569176e-14	0.004299005164505296	1.4657811014991257e-21	1.110205409949335e-12	6.980618340801807e-17	5.011755173588867e-16	2.217843148942974e-21
80700000	0.0028504974165727325	-4.508159360087707e-21	-1.0675613432674247e-21	6.097716965496176e-13	1.8920839840569176e-14	0.004299005164505296	1.4900797011919537e-21	1.110205409949335e-12	6.980618340801805e-17	5.011755173588866e-16	2.2178431489429736e-21
80800000	0.0028504974165727325	-4.508159360087707e-21	-1.0675613432674247e-21	6.097716965496176e-13	1.8920839840569176e-14	0.004299005164505296	1.3716138422034506e-21	1.110205409949335e-12	6.980618340801805e-17	5.011755173588866e-16	2.2178431489429736e-21
80900000	0.0028504974165727325	-4.508159360087707e-21	-1.0675613432674247e-21	6.097716965496176e-13	1.8920839840569176e-14	0.004299005164505296	1.1500051002764834e-21	1.110205409949335e-12	6.980618340801807e-17	5.011755173588867e-16	2.217843148942974e-21
81000000	0.002850497416572732	-4.508159360087707e-21	-1.0675613432674247e-21	6.097716965496175e-13	1.8920839840569176e-14	0.004299005164505296	8.648750511539199e-22	1.110205409949335e-12	6.980618340801808e-17	5.011755173588868e-16	2.2178431489429744e-21
81100000	0.002850497416572732	-4.508159360087707e-21	-1.0675613432674247e-21	6.097716965496175e-13	1.8920839840569176e-14	0.004299005164505296	5.558452705786276e-22	1.110205409949335e-12	6.980618340801809e-17	5.011755173588869e-16	2.217843148942975e-21
81200000	0.002850497416572732	-4.508159360087707e-21	-1.0675613432674247e-21	6.097716965496175e-13	1.8920839840569176e-14	0.004299005164505296	2.625373342934735e-22	1.110205409949335e-12	6.98061834080181e-17	5.01175517358887e-16	2.2178431489429755e-21
81300000	0.002850497416572732	-4.508159360087707e-21	-1.0675613432674247e-21	6.097716965496175e-13	1.8920839840569176e-14	0.004299005164505296	2.457281804132534e-23	1.110205409949335e-12	6.980618340801811e-17	5.011755173588871e-16	2.217843148942976e-21
81400000	0.002850497416572732	-4.508159360087707e-21	-1.0675613432674247e-21	6.097716965496175e-13	1.8920839840569176e-14	0.004299005164505296	-1.2427262314241692e-22	1.110205409949335e-12	6.980618340801811e-17	5.011755173588871e-16	2.2178431489429763e-21
81500000	0.002850497416572732	-4.508159360087707e-21	-1.0675613432674247e-21	6.097716965496175e-13	1.8920839840569176e-14	0.004299005164505296	-1.8268853749291435e-22	1.110205409949335e-12	6.980618340801813e-17	5.011755173588872e-16	2.2178431489429763e-21
81600000	0.002850497416572732	-4.508159360087707e-21	-1.0675613432674247e-21	6.097716965496175e-13	1.8920839840569176e-14	0.004299005164505296	-1.6056973530158027e-22	1.110205409949335e-12	6.980618340801813e-17	5.011755173588872e-16	2.2178431489429763e-21
81700000	0.002850497416572732	-4.508159360087707e-21	-1.0675613432674247e-21	6.097716965496175e-13	1.8920839840569176e-14	0.004299005164505296	-6.782161050413194e-23	1.110205409949335e-12	6.980618340801813e-17	5.011755173588872e-16	2.2178431489429763e-21
81800000	0.002850497416572732	-4.508159360087707e-21	-1.0675613432674247e-21	6.097716965496175e-13	1.8920839840569176e-14	0.004299005164505296	8.565044296371264e-23	1.110205409949335e-12	6.980618340801813e-17	5.011755173588871e-16	2.2178431489429763e-21
81900000	0.002850497416572732	-4.508159360087707e-21	-1.0675613432674247e-21	6.097716965496175e-13	1.8920839840569176e-14	0.004299005164505296	2.8994103116623697e-22	1.110205409949335e-12	6.980618340801811e-17	5.011755173588871e-16	2.217843148942976e-21
82000000	0.002850497416572732	-4.508159360087707e-21	-1.0675613432674247e-21	6.097716965496175e-13	1.8920839840569176e-14	0.004299005164505296	5.351447601677223e-22	1.110205409949335e-12	6.980618340801811e-17	5.011755173588871e-16	2.217843148942976e-21
82100000	0.002850497416572732	-4.508159360087707e-21	-1.0675613432674247e-21	6.097716965496175e-13	1.8920839840569176e-14	0.004299005164505296	8.113562360324521e-22	1.110205409949335e-12	6.980618340801811e-17	5.01175517358887e-16	2.2178431489429755e-21
82200000	0.002850497416572732	-4.508159360087707e-21	-1.0675613432674247e-21	6.097716965496175e-13	1.8920839840569176e-14	0.004299005164505296	1.1086700648247092e-21	1.110205409949335e-12	6.98061834080181e-17	5.01175517358887e-16	2.2178431489429755e-21
82300000	0.002850497416572732	-4.508159360087707e-21	-1.0675613432674247e-21	6.097716965496175e-13	1.8920839840569176e-14	0.004299005164505296	1.4171808526087752e-21	1.110205409949335e-12	6.98061834080181e-17	5.011755173588869e-16	2.217843148942975e-21
82400000	0.0028504974165727325	-4.508159360087707e-21	-1.0675613432674247e-21	6.097716965496176e-13	1.8920839840569176e-14	0.004299005164505296	1.726983205448933e-21	1.110205409949335e-12	6.980618340801809e-17	5.011755173588869e-16	2.2178431489429748e-21
82500000	0.0028504974165727325	-4.508159360087707e-21	-1.0675613432674247e-21	6.097716965496176e-13	1.8920839840569176e-14	0.004299005164505296	2.028171729409466e-21	1.110205409949335e-12	6.980618340801809e-17	5.011755173588868e-16	2.2178431489429748e-21
82600000	0.0028504974165727325	-4.508159360087707e-21	-1.0675613432674247e-21	6.097716965496176e-13	1.8920839840569176e-14	0.004299005164505296	2.3108410305546557e-21	1.110205409949335e-12	6.980618340801809e-17	5.011755173588868e-16	2.2178431489429744e-21
82700000	0.0028504974165727325	-4.508159360087707e-21	-1.0675613432674247e-21	6.097716965496176e-13	1.8920839840569176e-14	0.004299005164505296	2.5650857149487846e-21	1.110205409949335e-12	6.980618340801808e-17	5.011755173588867e-16	2.217843148942974e-21
82800000	0.0028504974165727325	-4.508159360087707e-21	-1.0675613432674247e-21	6.097716965496176e-13	1.8920839840569176e-14	0.004299005164505296	2.7810003886561362e-21	1.110205409949335e-12	6.980618340801808e-17	5.011755173588867e-16	2.217843148942974e-21
82900000	0.0028504974165727325	-4.508159360087707e-21	-1.0675613432674247e-21	6.097716965496176e-13	1.8920839840569176e-14	0.004299005164505296	2.932469617569541e-21	1.110205409949335e-12	6.980618340801808e-17	5.011755173588867e-16	2.217843148942974e-21
83000000	0.0028504974165727325	-4.508159360087707e-21	-1.0675613432674247e-21	6.097716965496176e-13	1.8920839840569176e-14	0.004299005164505296	2.9936801067261546e-21	1.110205409949335e-12	6.980618340801808e-17	5.011755173588867e-16	2.217843148942974e-21
83100000	0.0028504974165727325	-4.508159360087707e-21	-1.0675613432674247e-21	6.097716965496176e-13	1.8920839840569176e-14	0.004299005164505296	2.974032683882021e-21	1.110205409949335e-12	6.980618340801808e-17	5.011755173588867e-16	2.217843148942974e-21
83200000	0.0028504974165727325	-4.508159360087707e-21	-1.0675613432674247e-21	6.097716965496176e-13	1.8920839840569176e-14	0.004299005164505296	2.883432743029943e-21	1.110205409949335e-12	6.980618340801809e-17	5.011755173588868e-16	2.217843148942974e-21
83300000	0.0028504974165727325	-4.508159360087707e-21	-1.0675613432674247e-21	6.097716965496176e-13	1.8920839840569176e-14	0.004299005164505296	2.731785678162725e-21	1.110205409949335e-12	6.980618340801809e-17	5.011755173588868e-16	2.2178431489429744e-21
83400000	0.0028504974165727325	-4.508159360087707e-21	-1.0675613432674247e-21	6.097716965496176e-13	1.8920839840569176e-14	0.004299005164505296	2.5289968832731696e-21	1.110205409949335e-12	6.98061834080181e-17	5.011755173588869e-16	2.2178431489429744e-21
83500000	0.0028504974165727325	-4.508159360087707e-21	-1.0675613432674247e-21	6.097716965496176e-13	1.8920839840569176e-14	0.004299005164505296	2.284971752354081e-21	1.110205409949335e-12	6.98061834080181e-17	5.011755173588869e-16	2.2178431489429748e-21
83600000	0.0028504974165727325	-4.508159360087707e-21	-1.0675613432674247e-21	6.097716965496176e-13	1.8920839840569176e-14	0.004299005164505296	2.0096156793982625e-21	1.110205409949335e-12	6.980618340801811e-17	5.01175517358887e-16	2.217843148942975e-21
83700000	0.0028504974165727325	-4.508159360087707e-21	-1.0675613432674247e-21	6.097716965496176e-13	1.8920839840569176e-14	0.004299005164505296	1.712834058398517e-21	1.110205409949335e-12	6.980618340801813e-17	5.011755173588871e-16	2.2178431489429755e-21
83800000	0.0028504974165727325	-4.508159360087707e-21	-1.0675613432674247e-21	6.097716965496176e-13	1.8920839840569176e-14	0.004299005164505296	1.4045322833476493e-21	1.110205409949335e-12	6.980618340801814e-17	5.011755173588872e-16	2.217843148942976e-21
83900000	0.0028504974165727325	-4.508159360087707e-21	-1.0675613432674247e-21	6.097716965496176e-13	1.8920839840569176e-14	0.004299005164505296	1.0946157482384619e-21	1.110205409949335e-12	6.980618340801815e-17	5.011755173588873e-16	2.2178431489429763e-21
84000000	0.0028504974165727325	-4.508159360087707e-21	-1.0675613432674247e-21	6.097716965496176e-13	1.8920839840569176e-14	0.004299005164505296	7.9298984706375875e-22	1.110205409949335e-12	6.980618340801816e-17	5.011755173588874e-16	2.2178431489429766e-21
84100000	0.0028504974165727325	-4.508159360087707e-21	-1.0675613432674247e-21	6.097716965496176e-13	1.8920839840569176e-14	0.004299005164505296	5.09559973816343e-22	1.110205409949335e-12	6.980618340801816e-17	5.011755173588874e-16	2.2178431489429766e-21
84200000	0.0028504974165727325	-4.508159360087707e-21	-1.0675613432674247e-21	6.097716965496176e-13	1.8920839840569176e-14	0.004299005164505296	2.542315224890185e-22	1.110205409949335e-12	6.980618340801818e-17	5.011755173588875e-16	2.217843148942977e-21
84300000	0.0028504974165727325	-4.508159360087707e-21	-1.0675613432674247e-21	6.097716965496176e-13	1.8920839840569176e-14	0.004299005164505296	3.6909887074588535e-23	1.110205409949335e-12	6.980618340801819e-17	5.011755173588876e-16	2.2178431489429774e-21
84400000	0.0028504974165727325	-4.508159360087707e-21	-1.0675613432674247e-21	6.097716965496176e-13	1.8920839840569176e-14	0.004299005164505296	-1.0490306691655476e-22	1.110205409949335e-12	6.980618340801819e-17	5.011755173588876e-16	2.2178431489429774e-21
84500000	0.0028504974165727325	-4.508159360087707e-21	-1.0675613432674247e-21	6.097716965496176e-13	1.8920839840569176e-14	0.004299005164505296	-1.2547576383806834e-22	1.110205409949335e-12	6.980618340801819e-17	5.011755173588876e-16	2.2178431489429774e-21
84600000	0.0028504974165727325	-4.508159360087707e-21	-1.0675613432674247e-21	6.097716965496176e-13	1.8920839840569176e-14	0.004299005164505296	-4.273374699191248e-23	1.110205409949335e-12	6.980618340801819e-17	5.011755173588876e-16	2.2178431489429774e-21
84700000	0.0028504974165727325	-4.508159360087707e-21	-1.0675613432674247e-21	6.097716965496176e-13	1.8920839840569176e-14	0.004299005164505296	1.2402747803298287e-22	1.110205409949335e-12	6.980618340801818e-17	5.011755173588875e-16	2.217843148942977e-21
84800000	0.0028504974165727325	-4.508159360087707e-21	-1.0675613432674247e-21	6.097716965496176e-13	1.8920839840569176e-14	0.004299005164505296	3.555124056476874e-22	1.110205409949335e-12	6.980618340801816e-17	5.011755173588874e-16	2.2178431489429766e-21
84900000	0.0028504974165727325	-4.508159360087707e-21	-1.0675613432674247e-21	6.097716965496176e-13	1.8920839840569176e-14	0.004299005164505296	6.324255302632713e-22	1.110205409949335e-12	6.980618340801814e-17	5.011755173588873e-16	2.2178431489429763e-21
85000000	0.0028504974165727325	-4.508159360087707e-21	-1.0675613432674247e-21	6.097716965496176e-13	1.8920839840569176e-14	0.004299005164505296	9.354713462908046e-22	1.110205409949335e-12	6.980618340801813e-17	5.011755173588871e-16	2.217843148942976e-21
85100000	0.0028504974165727325	-4.508159360087707e-21	-1.0675613432674247e-21	6.097716965496176e-13	1.8920839840569176e-14	0.004299005164505296	1.2453543481413575e-21	1.110205409949335e-12	6.980618340801811e-17	5.01175517358887e-16	2.217843148942975e-21
85200000	0.0028504974165727325	-4.508159360087707e-21	-1.0675613432674247e-21	6.097716965496176e-13	1.8920839840569176e-14	0.004299005164505296	1.5427790302259995e-21	1.110205409949335e-12	6.980618340801809e-17	5.011755173588869e-16	2.2178431489429748e-21
85300000	0.0028504974165727325	-4.508159360087707e-21	-1.0675613432674247e-21	6.097716965496176e-13	1.8920839840569176e-14	0.004299005164505296	1.808449886955801e-21	1.110205409949335e-12	6.980618340801808e-17	5.011755173588868e-16	2.2178431489429744e-21
85400000	0.0028504974165727325	-4.508159360087707e-21	-1.0675613432674247e-21	6.097716965496176e-13	1.8920839840569176e-14	0.004299005164505296	2.02296606241466e-21	1.110205409949335e-12	6.980618340801807e-17	5.011755173588867e-16	2.217843148942974e-21
85500000	0.0028504974165727325	-4.508159360087707e-21	-1.0675613432674247e-21	6.097716965496176e-13	1.8920839840569176e-14	0.004299005164505296	2.1363256293706966e-21	1.110205409949335e-12	6.980618340801805e-17	5.011755173588866e-16	2.2178431489429736e-21
85600000	0.0028504974165727325	-4.508159360087707e-21	-1.0675613432674247e-21	6.097716965496176e-13	1.8920839840569176e-14	0.004299005164505296	2.1315000166714675e-21	1.110205409949335e-12	6.980618340801805e-17	5.011755173588866e-16	2.2178431489429736e-21
85700000	0.0028504974165727325	-4.508159360087707e-21	-1.0675613432674247e-21	6.097716965496176e-13	1.8920839840569176e-14	0.004299005164505296	2.027784730315319e-21	1.110205409949335e-12	6.980618340801805e-17	5.011755173588867e-16	2.217843148942974e-21
85800000	0.0028504974165727325	-4.508159360087707e-21	-1.0675613432674247e-21	6.097716965496176e-13	1.8920839840569176e-14	0.004299005164505296	1.8444752763005974e-21	1.110205409949335e-12	6.980618340801807e-17	5.011755173588867e-16	2.217843148942974e-21
85900000	0.0028504974165727325	-4.508159360087707e-21	-1.0675613432674247e-21	6.097716965496176e-13	1.8920839840569176e-14	0.004299005164505296	1.6008671606256485e-21	1.110205409949335e-12	6.980618340801808e-17	5.011755173588868e-16	2.2178431489429744e-21
86000000	0.0028504974165727325	-4.508159360087707e-21	-1.0675613432674247e-21	6.097716965496176e-13	1.8920839840569176e-14	0.004299005164505296	1.3162558892888194e-21	1.110205409949335e-12	6.980618340801809e-17	5.011755173588869e-16	2.2178431489429748e-21
86100000	0.0028504974165727325	-4.508159360087707e-21	-1.0675613432674247e-21	6.097716965496176e-13	1.8920839840569176e-14	0.004299005164505296	1.0099369682884558e-21	1.110205409949335e-12	6.98061834080181e-17	5.01175517358887e-16	2.217843148942975e-21
86200000	0.0028504974165727325	-4.508159360087707e-21	-1.0675613432674247e-21	6.097716965496176e-13	1.8920839840569176e-14	0.004299005164505296	7.012059036229043e-22	1.110205409949335e-12	6.980618340801811e-17	5.011755173588872e-16	2.2178431489429755e-21
86300000	0.0028504974165727325	-4.508159360087707e-21	-1.0675613432674247e-21	6.097716965496176e-13	1.8920839840569176e-14	0.004299005164505296	4.0935820129051135e-22	1.110205409949335e-12	6.980618340801814e-17	5.011755173588873e-16	2.217843148942976e-21
86400000	0.0028504974165727325	-4.508159360087707e-21	-1.0675613432674247e-21	6.097716965496176e-13	1.8920839840569176e-14	0.004299005164505296	1.5368936728962315e-22	1.110205409949335e-12	6.980618340801814e-17	5.011755173588873e-16	2.2178431489429763e-21
86500000	0.0028504974165727325	-4.508159360087707e-21	-1.0675613432674247e-21	6.097716965496176e-13	1.8920839840569176e-14	0.004299005164505296	-4.659792054182665e-23	1.110205409949335e-12	6.980618340801815e-17	5.011755173588874e-16	2.2178431489429763e-21
86600000	0.0028504974165727325	-4.508159360087707e-21	-1.0675613432674247e-21	6.097716965496176e-13	1.8920839840569176e-14	0.004299005164505296	-1.8045452924120168e-22	1.110205409949335e-12	6.980618340801816e-17	5.011755173588875e-16	2.2178431489429766e-21
86700000	0.0028504974165727325	-4.508159360087707e-21	-1.0675613432674247e-21	6.097716965496176e-13	1.8920839840569176e-14	0.004299005164505296	-2.512335163226718e-22	1.110205409949335e-12	6.980618340801816e-17	5.011755173588875e-16	2.2178431489429766e-21
86800000	0.0028504974165727325	-4.508159360087707e-21	-1.0675613432674247e-21	6.097716965496176e-13	1.8920839840569176e-14	0.004299005164505296	-2.6375875828582106e-22	1.110205409949335e-12	6.980618340801816e-17	5.011755173588875e-16	2.2178431489429766e-21
86900000	0.0028504974165727325	-4.508159360087707e-21	-1.0675613432674247e-21	6.097716965496176e-13	1.8920839840569176e-14	0.004299005164505296	-2.228541316302372e-22	1.110205409949335e-12	6.980618340801816e-17	5.011755173588875e-16	2.2178431489429766e-21
87000000	0.0028504974165727325	-4.508159360087707e-21	-1.0675613432674247e-21	6.097716965496176e-13	1.8920839840569176e-14	0.004299005164505296	-1.3334351285550645e-22	1.110205409949335e-12	6.980618340801816e-17	5.011755173588875e-16	2.2178431489429766e-21
87100000	0.0028504974165727325	-4.508159360087707e-21	-1.0675613432674247e-21	6.097716965496176e-13	1.8920839840569176e-14	0.004299005164505296	-5.077846121510793e-26	1.110205409949335e-12	6.980618340801816e-17	5.011755173588875e-16	2.2178431489429766e-21
87200000	0.0028504974165727325	-4.508159360087707e-21	-1.0675613432674247e-21	6.097716965496176e-13	1.8920839840569176e-14	0.004299005164505296	1.7220019505305057e-22	1.110205409949335e-12	6.980618340801816e-17	5.011755173588875e-16	2.2178431489429763e-21
87300000	0.0028504974165727325	-4.508159360087707e-21	-1.0675613432674247e-21	6.097716965496176e-13	1.8920839840569176e-14	0.004299005164505296	3.7858553118770434e-22	1.110205409949335e-12	6.980618340801815e-17	5.011755173588874e-16	2.2178431489429763e-21
87400000	0.0028504974165727325	-4.508159360087707e-21	-1.0675613432674247e-21	6.097716965496176e-13	1.8920839840569176e-14	0.004299005164505296	6.142813534431599e-22	1.110205409949335e-12	6.980618340801815e-17	5.011755173588874e-16	2.2178431489429763e-21
87500000	0.002850497416572732	-4.508159360087707e-21	-1.0675613432674247e-21	6.097716965496176e-13	1.8920839840569176e-14	0.004299005164505296	8.7446378531983e-22	1.110205409949335e-12	6.980618340801814e-17	5.011755173588874e-16	2.217843148942976e-21
87600000	0.002850497416572732	-4.508159360087707e-21	-1.0675613432674247e-21	6.097716965496176e-13	1.8920839840569176e-14	0.004299005164505296	1.1543089503181296e-21	1.1102054099493352e-12	6.980618340801814e-17	5.011755173588873e-16	2.217843148942976e-21
87700000	0.002850497416572732	-4.508159360087707e-21	-1.0675613432674247e-21	6.097716965496176e-13	1.8920839840569176e-14	0.004299005164505296	1.4489929719384713e-21	1.1102054099493352e-12	6.980618340801813e-17	5.011755173588873e-16	2.2178431489429755e-21
87800000	0.002850497416572732	-4.508159360087707e-21	-1.0675613432674247e-21	6.097716965496176e-13	1.8920839840569176e-14	0.004299005164505296	1.7536919736812685e-21	1.1102054099493352e-12	6.980618340801813e-17	5.011755173588872e-16	2.217843148942975e-21
87900000	0.002850497416572732	-4.508159360087707e-21	-1.0675613432674247e-21	6.097716965496176e-13	1.8920839840569176e-14	0.004299005164505296	2.0635820790469356e-21	1.1102054099493352e-12	6.980618340801811e-17	5.011755173588871e-16	2.217843148942975e-21
88000000	0.002850497416572732	-4.508159360087707e-21	-1.0675613432674247e-21	6.097716965496176e-13	1.8920839840569176e-14	0.004299005164505296	2.373839411535886e-21	1.1102054099493352e-12	6.98061834080181e-17	5.011755173588871e-16	2.2178431489429748e-21
88100000	0.002850497416572732	-4.508159360087707e-21	-1.0675613432674247e-21	6.097716965496176e-13	1.8920839840569176e-14	0.004299005164505296	2.6796400946485335e-21	1.1102054099493352e-12	6.98061834080181e-17	5.01175517358887e-16	2.2178431489429748e-21
88200000	0.002850497416572732	-4.508159360087707e-21	-1.0675613432674247e-21	6.097716965496176e-13	1.8920839840569176e-14	0.004299005164505296	2.9761602518852912e-21	1.1102054099493352e-12	6.980618340801809e-17	5.01175517358887e-16	2.2178431489429744e-21
88300000	0.002850497416572732	-4.508159360087707e-21	-1.0675613432674247e-21	6.097716965496176e-13	1.8920839840569176e-14	0.004299005164505296	3.2585760067465732e-21	1.1102054099493352e-12	6.980618340801808e-17	5.011755173588869e-16	2.217843148942974e-21
88400000	0.002850497416572732	-4.508159360087707e-21	-1.0675613432674247e-21	6.097716965496176e-13	1.8920839840569176e-14	0.004299005164505296	3.522063482732793e-21	1.1102054099493352e-12	6.980618340801808e-17	5.011755173588869e-16	2.217843148942974e-21
88500000	0.002850497416572732	-4.508159360087707e-21	-1.0675613432674247e-21	6.097716965496176e-13	1.8920839840569176e-14	0.004299005164505296	3.761798803344364e-21	1.1102054099493352e-12	6.980618340801807e-17	5.011755173588868e-16	2.2178431489429736e-21
88600000	0.002850497416572732	-4.508159360087707e-21	-1.0675613432674247e-21	6.097716965496176e-13	1.8920839840569176e-14	0.004299005164505296	3.9729580920817e-21	1.1102054099493352e-12	6.980618340801807e-17	5.011755173588868e-16	2.2178431489429736e-21
88700000	0.002850497416572732	-4.508159360087707e-21	-1.0675613432674247e-21	6.097716965496176e-13	1.8920839840569176e-14	0.004299005164505296	4.141806347392164e-21	1.1102054099493352e-12	6.980618340801807e-17	5.011755173588868e-16	2.2178431489429736e-21
88800000	0.002850497416572732	-4.508159360087707e-21	-1.0675613432674247e-21	6.097716965496176e-13	1.8920839840569176e-14	0.004299005164505296	4.2461328807013645e-21	1.1102054099493352e-12	6.980618340801807e-17	5.011755173588868e-16	2.2178431489429736e-21
88900000	0.002850497416572732	-4.508159360087707e-21	-1.0675613432674247e-21	6.097716965496176e-13	1.8920839840569176e-14	0.004299005164505296	4.289594314136832e-21	1.1102054099493352e-12	6.980618340801807e-17	5.011755173588868e-16	2.2178431489429736e-21
89000000	0.002850497416572732	-4.508159360087707e-21	-1.0675613432674247e-21	6.097716965496176e-13	1.8920839840569176e-14	0.004299005164505296	4.277014524151176e-21	1.1102054099493352e-12	6.980618340801807e-17	5.011755173588868e-16	2.2178431489429736e-21
89100000	0.002850497416572732	-4.508159360087707e-21	-1.0675613432674247e-21	6.097716965496176e-13	1.8920839840569176e-14	0.004299005164505296	4.213217387197007e-21	1.1102054099493352e-12	6.980618340801807e-17	5.011755173588868e-16	2.2178431489429736e-21
89200000	0.002850497416572732	-4.508159360087707e-21	-1.0675613432674247e-21	6.097716965496176e-13	1.8920839840569176e-14	0.004299005164505296	4.103026779726935e-21	1.1102054099493352e-12	6.980618340801808e-17	5.011755173588868e-16	2.217843148942974e-21
89300000	0.002850497416572732	-4.508159360087707e-21	-1.0675613432674247e-21	6.097716965496176e-13	1.8920839840569176e-14	0.004299005164505296	3.95126657819357e-21	1.1102054099493352e-12	6.980618340801808e-17	5.011755173588869e-16	2.217843148942974e-21
89400000	0.002850497416572732	-4.508159360087707e-21	-1.0675613432674247e-21	6.097716965496176e-13	1.8920839840569176e-14	0.004299005164505296	3.762760659049522e-21	1.1102054099493352e-12	6.980618340801809e-17	5.011755173588869e-16	2.2178431489429744e-21
89500000	0.002850497416572732	-4.508159360087707e-21	-1.0675613432674247e-21	6.097716965496176e-13	1.8920839840569176e-14	0.004299005164505296	3.542332898747402e-21	1.1102054099493352e-12	6.98061834080181e-17	5.01175517358887e-16	2.2178431489429748e-21
89600000	0.002850497416572732	-4.508159360087707e-21	-1.0675613432674247e-21	6.097716965496176e-13	1.8920839840569176e-14	0.004299005164505296	3.294807173739819e-21	1.1102054099493352e-12	6.98061834080181e-17	5.011755173588871e-16	2.2178431489429748e-21
89700000	0.002850497416572732	-4.508159360087707e-21	-1.0675613432674247e-21	6.097716965496175e-13	1.8920839840569176e-14	0.004299005164505296	3.0250073604793835e-21	1.1102054099493352e-12	6.980618340801811e-17	5.011755173588871e-16	2.217843148942975e-21
89800000	0.0028504974165727325	-4.508159360087707e-21	-1.0675613432674247e-21	6.097716965496175e-13	1.8920839840569176e-14	0.004299005164505296	2.7377573354187058e-21	1.1102054099493352e-12	6.980618340801813e-17	5.011755173588872e-16	2.2178431489429755e-21
89900000	0.0028504974165727325	-4.508159360087707e-21	-1.0675613432674247e-21	6.097716965496175e-13	1.8920839840569176e-14	0.004299005164505296	2.437880975010396e-21	1.1102054099493352e-12	6.980618340801814e-17	5.011755173588873e-16	2.217843148942976e-21
90000000	0.0028504974165727325	-4.508159360087707e-21	-1.0675613432674247e-21	6.097716965496175e-13	1.8920839840569176e-14	0.004299005164505296	2.130202155707064e-21	1.1102054099493352e-12	6.980618340801815e-17	5.011755173588874e-16	2.2178431489429763e-21
90100000	0.0028504974165727325	-4.508159360087707e-21	-1.0675613432674247e-21	6.097716965496175e-13	1.8920839840569176e-14	0.004299005164505296	1.8195447539613206e-21	1.1102054099493352e-12	6.980618340801816e-17	5.011755173588874e-16	2.2178431489429766e-21
90200000	0.0028504974165727325	-4.508159360087707e-21	-1.0675613432674247e-21	6.097716965496175e-13	1.8920839840569176e-14	0.004299005164505296	1.5107326462257756e-21	1.110205409949335e-12	6.980618340801818e-17	5.011755173588875e-16	2.217843148942977e-21
90300000	0.0028504974165727325	-4.508159360087707e-21	-1.0675613432674247e-21	6.097716965496175e-13	1.8920839840569176e-14	0.004299005164505296	1.2085897089530386e-21	1.110205409949335e-12	6.980618340801819e-17	5.011755173588876e-16	2.2178431489429774e-21
90400000	0.0028504974165727325	-4.508159360087707e-21	-1.0675613432674247e-21	6.097716965496175e-13	1.8920839840569176e-14	0.004299005164505296	9.179398185957203e-22	1.110205409949335e-12	6.98061834080182e-17	5.011755173588877e-16	2.2178431489429778e-21
90500000	0.0028504974165727325	-4.508159360087707e-21	-1.0675613432674247e-21	6.097716965496175e-13	1.8920839840569176e-14	0.004299005164505296	6.436068516064305e-22	1.110205409949335e-12	6.980618340801821e-17	5.011755173588877e-16	2.217843148942978e-21
90600000	0.0028504974165727325	-4.508159360087707e-21	-1.0675613432674247e-21	6.097716965496175e-13	1.8920839840569176e-14	0.004299005164505296	3.904146844377796e-22	1.110205409949335e-12	6.980618340801823e-17	5.011755173588878e-16	2.2178431489429785e-21
90700000	0.0028504974165727325	-4.508159360087707e-21	-1.0675613432674247e-21	6.097716965496175e-13	1.8920839840569176e-14	0.004299005164505296	1.6318719354237758e-22	1.110205409949335e-12	6.980618340801823e-17	5.011755173588879e-16	2.2178431489429785e-21
90800000	0.0028504974165727325	-4.508159360087707e-21	-1.0675613432674247e-21	6.097716965496175e-13	1.8920839840569176e-14	0.004299005164505296	-3.1344938274885536e-23	1.110205409949335e-12	6.980618340801824e-17	5.011755173588879e-16	2.217843148942979e-21
90900000	0.0028504974165727325	-4.508159360087707e-21	-1.0675613432674247e-21	6.097716965496175e-13	1.8920839840569176e-14	0.004299005164505296	-1.318298211022513e-22	1.110205409949335e-12	6.980618340801824e-17	5.011755173588879e-16	2.217843148942979e-21
91000000	0.0028504974165727325	-4.508159360087707e-21	-1.0675613432674247e-21	6.097716965496175e-13	1.8920839840569176e-14	0.004299005164505296	-1.23092672229868e-22	1.110205409949335e-12	6.980618340801824e-17	5.011755173588879e-16	2.217843148942979e-21
91100000	0.0028504974165727325	-4.508159360087707e-21	-1.0675613432674247e-21	6.097716965496175e-13	1.8920839840569176e-14	0.004299005164505296	-2.1985049793867444e-23	1.110205409949335e-12	6.980618340801823e-17	5.011755173588878e-16	2.2178431489429785e-21
91200000	0.0028504974165727325	-4.508159360087707e-21	-1.0675613432674247e-21	6.097716965496175e-13	1.8920839840569176e-14	0.004299005164505296	1.5464148806962153e-22	1.110205409949335e-12	6.980618340801821e-17	5.011755173588877e-16	2.217843148942978e-21
91300000	0.0028504974165727325	-4.508159360087707e-21	-1.0675613432674247e-21	6.097716965496175e-13	1.8920839840569176e-14	0.004299005164505296	3.899353832244671e-22	1.110205409949335e-12	6.98061834080182e-17	5.011755173588876e-16	2.2178431489429774e-21
91400000	0.0028504974165727325	-4.508159360087707e-21	-1.0675613432674247e-21	6.097716965496175e-13	1.8920839840569176e-14	0.004299005164505296	6.670450775345397e-22	1.110205409949335e-12	6.980618340801818e-17	5.011755173588875e-16	2.217843148942977e-21
91500000	0.0028504974165727325	-4.508159360087707e-21	-1.0675613432674247e-21	6.097716965496175e-13	1.8920839840569176e-14	0.004299005164505296	9.691190128637084e-22	1.110205409949335e-12	6.980618340801815e-17	5.011755173588873e-16	2.2178431489429763e-21
91600000	0.0028504974165727325	-4.508159360087707e-21	-1.0675613432674247e-21	6.097716965496175e-13	1.8920839840569176e-14	0.004299005164505296	1.2793056310758428e-21	1.110205409949335e-12	6.980618340801813e-17	5.011755173588872e-16	2.2178431489429755e-21
91700000	0.0028504974165727325	-4.508159360087707e-21	-1.0675613432674247e-21	6.097716965496175e-13	1.8920839840569176e-14	0.004299005164505296	1.5807533740348127e-21	1.110205409949335e-12	6.980618340801811e-17	5.01175517358887e-16	2.2178431489429748e-21
91800000	0.0028504974165727325	-4.508159360087707e-21	-1.0675613432674247e-21	6.097716965496175e-13	1.8920839840569176e-14	0.004299005164505296	1.8566106836044875e-21	1.110205409949335e-12	6.980618340801809e-17	5.011755173588869e-16	2.2178431489429744e-21
91900000	0.0028504974165727325	-4.508159360087707e-21	-1.0675613432674247e-21	6.097716965496175e-13	1.8920839840569176e-14	0.004299005164505296	2.0900260016487367e-21	1.110205409949335e-12	6.980618340801807e-17	5.011755173588867e-16	2.2178431489429736e-21
92000000	0.0028504974165727325	-4.508159360087707e-21	-1.0675613432674247e-21	6.097716965496175e-13	1.8920839840569176e-14	0.004299005164505296	2.2510609975576154e-21	1.110205409949335e-12	6.980618340801805e-17	5.011755173588866e-16	2.2178431489429733e-21
92100000	0.0028504974165727325	-4.508159360087707e-21	-1.0675613432674247e-21	6.097716965496175e-13	1.8920839840569176e-14	0.004299005164505296	2.2975928401770043e-21	1.110205409949335e-12	6.980618340801805e-17	5.011755173588866e-16	2.2178431489429733e-21
92200000	0.0028504974165727325	-4.508159360087707e-21	-1.0675613432674247e-21	6.097716965496175e-13	1.8920839840569176e-14	0.004299005164505296	2.242902747805461e-21	1.110205409949335e-12	6.980618340801805e-17	5.011755173588866e-16	2.2178431489429733e-21
92300000	0.0028504974165727325	-4.508159360087707e-21	-1.0675613432674247e-21	6.097716965496175e-13	1.8920839840569176e-14	0.004299005164505296	2.1038422781574645e-21	1.110205409949335e-12	6.980618340801805e-17	5.011755173588866e-16	2.2178431489429733e-21
92400000	0.0028504974165727325	-4.508159360087707e-21	-1.0675613432674247e-21	6.097716965496175e-13	1.8920839840569176e-14	0.004299005164505296	1.8972629889474948e-21	1.110205409949335e-12	6.980618340801807e-17	5.011755173588867e-16	2.2178431489429736e-21
92500000	0.0028504974165727325	-4.508159360087707e-21	-1.0675613432674247e-21	6.097716965496175e-13	1.8920839840569176e-14	0.004299005164505296	1.6400164378900313e-21	1.110205409949335e-12	6.980618340801808e-17	5.011755173588868e-16	2.217843148942974e-21
92600000	0.0028504974165727325	-4.508159360087707e-21	-1.0675613432674247e-21	6.097716965496175e-13	1.8920839840569176e-14	0.004299005164505296	1.3489541826995535e-21	1.110205409949335e-12	6.980618340801809e-17	5.011755173588869e-16	2.2178431489429744e-21
92700000	0.0028504974165727325	-4.508159360087707e-21	-1.0675613432674247e-21	6.097716965496175e-13	1.8920839840569176e-14	0.004299005164505296	1.0409277810905408e-21	1.110205409949335e-12	6.980618340801811e-17	5.01175517358887e-16	2.217843148942975e-21
92800000	0.0028504974165727325	-4.508159360087707e-21	-1.0675613432674247e-21	6.097716965496175e-13	1.8920839840569176e-14	0.004299005164505296	7.327887907774729e-22	1.110205409949335e-12	6.980618340801813e-17	5.011755173588871e-16	2.2178431489429755e-21
92900000	0.0028504974165727325	-4.508159360087707e-21	-1.0675613432674247e-21	6.097716965496175e-13	1.8920839840569176e-14	0.004299005164505296	4.413887694748293e-22	1.110205409949335e-12	6.980618340801814e-17	5.011755173588872e-16	2.217843148942976e-21
93000000	0.0028504974165727325	-4.508159360087707e-21	-1.0675613432674247e-21	6.097716965496175e-13	1.8920839840569176e-14	0.004299005164505296	1.8357927489708974e-22	1.110205409949335e-12	6.980618340801815e-17	5.011755173588873e-16	2.2178431489429763e-21
93100000	0.0028504974165727325	-4.508159360087707e-21	-1.0675613432674247e-21	6.097716965496175e-13	1.8920839840569176e-14	0.004299005164505296	-2.3800358783783907e-23	1.110205409949335e-12	6.980618340801816e-17	5.011755173588874e-16	2.2178431489429766e-21
93200000	0.0028504974165727325	-4.508159360087707e-21	-1.0675613432674247e-21	6.097716965496175e-13	1.8920839840569176e-14	0.004299005164505296	-1.6922313252640987e-22	1.110205409949335e-12	6.980618340801818e-17	5.011755173588875e-16	2.217843148942977e-21
93300000	0.0028504974165727325	-4.508159360087707e-21	-1.0675613432674247e-21	6.097716965496175e-13	1.8920839840569176e-14	0.004299005164505296	-2.5475779015368885e-22	1.110205409949335e-12	6.980618340801818e-17	5.011755173588875e-16	2.217843148942977e-21
93400000	0.0028504974165727325	-4.508159360087707e-21	-1.0675613432674247e-21	6.097716965496175e-13	1.8920839840569176e-14	0.004299005164505296	-2.8461722109424157e-22	1.110205409949335e-12	6.980618340801818e-17	5.011755173588875e-16	2.217843148942977e-21
93500000	0.0028504974165727325	-4.508159360087707e-21	-1.0675613432674247e-21	6.097716965496175e-13	1.8920839840569176e-14	0.004299005164505296	-2.63014314776688e-22	1.110205409949335e-12	6.980618340801819e-17	5.011755173588875e-16	2.217843148942977e-21
93600000	0.0028504974165727325	-4.508159360087707e-21	-1.0675613432674247e-21	6.097716965496175e-13	1.8920839840569176e-14	0.004299005164505296	-1.9416196062964743e-22	1.110205409949335e-12	6.980618340801819e-17	5.011755173588875e-16	2.217843148942977e-21
93700000	0.0028504974165727325	-4.508159360087707e-21	-1.0675613432674247e-21	6.097716965496175e-13	1.8920839840569176e-14	0.004299005164505296	-8.227304808174054e-23	1.110205409949335e-12	6.980618340801818e-17	5.011755173588875e-16	2.217843148942977e-21
93800000	0.0028504974165727325	-4.508159360087707e-21	-1.0675613432674247e-21	6.097716965496175e-13	1.8920839840569176e-14	0.004299005164505296	6.843953343841267e-23	1.110205409949335e-12	6.980618340801818e-17	5.011755173588875e-16	2.217843148942977e-21
93900000	0.0028504974165727325	-4.508159360087707e-21	-1.0675613432674247e-21	6.097716965496175e-13	1.8920839840569176e-14	0.004299005164505296	2.5376289450219296e-22	1.110205409949335e-12	6.980618340801818e-17	5.011755173588875e-16	2.217843148942977e-21
94000000	0.0028504974165727325	-4.508159360087707e-21	-1.0675613432674247e-21	6.097716965496175e-13	1.8920839840569176e-14	0.004299005164505296	4.694841456809796e-22	1.110205409949335e-12	6.980618340801816e-17	5.011755173588874e-16	2.2178431489429766e-21
94100000	0.002850497416572732	-4.508159360087707e-21	-1.0675613432674247e-21	6.097716965496175e-13	1.8920839840569176e-14	0.004299005164505296	7.113903975461526e-22	1.110205409949335e-12	6.980618340801816e-17	5.011755173588874e-16	2.2178431489429766e-21
94200000	0.002850497416572732	-4.508159360087707e-21	-1.0675613432674247e-21	6.097716965496175e-13	1.8920839840569176e-14	0.004299005164505296	9.752687606690928e-22	1.110205409949335e-12	6.980618340801815e-17	5.011755173588873e-16	2.2178431489429763e-21
94300000	0.002850497416572732	-4.508159360087707e-21	-1.0675613432674247e-21	6.097716965496175e-13	1.8920839840569176e-14	0.004299005164505296	1.256906345621179e-21	1.110205409949335e-12	6.980618340801815e-17	5.011755173588873e-16	2.2178431489429763e-21
94400000	0.002850497416572732	-4.508159360087707e-21	-1.0675613432674247e-21	6.097716965496175e-13	1.8920839840569176e-14	0.004299005164505296	1.5520902629737923e-21	1.110205409949335e-12	6.980618340801814e-17	5.011755173588872e-16	2.217843148942976e-21
94500000	0.002850497416572732	-4.508159360087707e-21	-1.0675613432674247e-21	6.097716965496175e-13	1.8920839840569176e-14	0.004299005164505296	1.856607623298313e-21	1.110205409949335e-12	6.980618340801813e-17	5.011755173588872e-16	2.2178431489429755e-21
94600000	0.002850497416572732	-4.508159360087707e-21	-1.0675613432674247e-21	6.097716965496175e-13	1.8920839840569176e-14	0.004299005164505296	2.1662455371661195e-21	1.110205409949335e-12	6.980618340801813e-17	5.011755173588871e-16	2.2178431489429755e-21
94700000	0.002850497416572732	-4.508159360087707e-21	-1.0675613432674247e-21	6.097716965496175e-13	1.8920839840569176e-14	0.004299005164505296	2.4767911151485933e-21	1.110205409949335e-12	6.980618340801811e-17	5.01175517358887e-16	2.217843148942975e-21
94800000	0.002850497416572732	-4.508159360087707e-21	-1.0675613432674247e-21	6.097716965496175e-13	1.8920839840569176e-14	0.004299005164505296	2.784031467817114e-21	1.110205409949335e-12	6.98061834080181e-17	5.01175517358887e-16	2.2178431489429748e-21
94900000	0.002850497416572732	-4.508159360087707e-21	-1.0675613432674247e-21	6.097716965496175e-13	1.8920839840569176e-14	0.004299005164505296	3.0837537057430616e-21	1.110205409949335e-12	6.98061834080181e-17	5.011755173588869e-16	2.2178431489429748e-21
95000000	0.002850497416572732	-4.508159360087707e-21	-1.0675613432674247e-21	6.097716965496175e-13	1.8920839840569176e-14	0.004299005164505296	3.3717449394978165e-21	1.110205409949335e-12	6.980618340801809e-17	5.011755173588869e-16	2.2178431489429744e-21
95100000	0.002850497416572732	-4.508159360087707e-21	-1.0675613432674247e-21	6.097716965496175e-13	1.8920839840569176e-14	0.004299005164505296	3.643792279652758e-21	1.110205409949335e-12	6.980618340801808e-17	5.011755173588868e-16	2.217843148942974e-21
95200000	0.002850497416572732	-4.508159360087707e-21	-1.0675613432674247e-21	6.097716965496175e-13	1.8920839840569176e-14	0.004299005164505296	3.8956828367792665e-21	1.110205409949335e-12	6.980618340801808e-17	5.011755173588868e-16	2.217843148942974e-21
95300000	0.002850497416572732	-4.508159360087707e-21	-1.0675613432674247e-21	6.097716965496175e-13	1.8920839840569176e-14	0.004299005164505296	4.123203721448722e-21	1.110205409949335e-12	6.980618340801807e-17	5.011755173588867e-16	2.2178431489429736e-21
95400000	0.002850497416572732	-4.508159360087707e-21	-1.0675613432674247e-21	6.097716965496175e-13	1.8920839840569176e-14	0.004299005164505296	4.3219782488626194e-21	1.110205409949335e-12	6.980618340801807e-17	5.011755173588867e-16	2.2178431489429736e-21
95500000	0.002850497416572732	-4.508159360087707e-21	-1.0675613432674247e-21	6.097716965496175e-13	1.8920839840569176e-14	0.004299005164505296	4.470538477182536e-21	1.110205409949335e-12	6.980618340801807e-17	5.011755173588867e-16	2.2178431489429736e-21
95600000	0.002850497416572732	-4.508159360087707e-21	-1.0675613432674247e-21	6.097716965496175e-13	1.8920839840569176e-14	0.004299005164505296	4.558997745219358e-21	1.110205409949335e-12	6.980618340801807e-17	5.011755173588867e-16	2.2178431489429736e-21
95700000	0.002850497416572732	-4.508159360087707e-21	-1.0675613432674247e-21	6.097716965496175e-13	1.8920839840569176e-14	0.004299005164505296	4.59156894252277e-21	1.110205409949335e-12	6.980618340801807e-17	5.011755173588867e-16	2.2178431489429736e-21
95800000	0.002850497416572732	-4.508159360087707e-21	-1.0675613432674247e-21	6.097716965496175e-13	1.8920839840569176e-14	0.004299005164505296	4.572464958642455e-21	1.110205409949335e-12	6.980618340801807e-17	5.011755173588867e-16	2.2178431489429736e-21
95900000	0.002850497416572732	-4.508159360087707e-21	-1.0675613432674247e-21	6.097716965496175e-13	1.8920839840569176e-14	0.004299005164505296	4.505898683128096e-21	1.110205409949335e-12	6.980618340801807e-17	5.011755173588867e-16	2.2178431489429736e-21
96000000	0.002850497416572732	-4.508159360087707e-21	-1.0675613432674247e-21	6.097716965496175e-13	1.8920839840569176e-14	0.004299005164505296	4.396083005529377e-21	1.110205409949335e-12	6.980618340801808e-17	5.011755173588867e-16	2.217843148942974e-21
96100000	0.002850497416572732	-4.508159360087707e-21	-1.0675613432674247e-21	6.097716965496175e-13	1.8920839840569176e-14	0.004299005164505296	4.247230815395981e-21	1.110205409949335e-12	6.980618340801808e-17	5.011755173588868e-16	2.217843148942974e-21
96200000	0.002850497416572732	-4.508159360087707e-21	-1.0675613432674247e-21	6.097716965496175e-13	1.8920839840569176e-14	0.004299005164505296	4.063555002277592e-21	1.110205409949335e-12	6.980618340801809e-17	5.011755173588868e-16	2.2178431489429744e-21
96300000	0.002850497416572732	-4.508159360087707e-21	-1.0675613432674247e-21	6.097716965496175e-13	1.8920839840569176e-14	0.004299005164505296	3.849268455723893e-21	1.110205409949335e-12	6.980618340801809e-17	5.011755173588869e-16	2.2178431489429748e-21
96400000	0.002850497416572732	-4.508159360087707e-21	-1.0675613432674247e-21	6.097716965496175e-13	1.8920839840569176e-14	0.004299005164505296	3.6085840652845655e-21	1.110205409949335e-12	6.98061834080181e-17	5.01175517358887e-16	2.217843148942975e-21
96500000	0.002850497416572732	-4.508159360087707e-21	-1.0675613432674247e-21	6.097716965496175e-13	1.8920839840569176e-14	0.004299005164505296	3.345714720509296e-21	1.110205409949335e-12	6.980618340801811e-17	5.011755173588871e-16	2.2178431489429755e-21
96600000	0.002850497416572732	-4.508159360087707e-21	-1.0675613432674247e-21	6.097716965496175e-13	1.8920839840569176e-14	0.004299005164505296	3.0648733109477658e-21	1.110205409949335e-12	6.980618340801813e-17	5.011755173588871e-16	2.217843148942976e-21
96700000	0.002850497416572732	-4.508159360087707e-21	-1.0675613432674247e-21	6.097716965496175e-13	1.8920839840569176e-14	0.004299005164505296	2.77027272614966e-21	1.110205409949335e-12	6.980618340801814e-17	5.011755173588872e-16	2.2178431489429763e-21
96800000	0.002850497416572732	-4.508159360087707e-21	-1.0675613432674247e-21	6.097716965496175e-13	1.8920839840569176e-14	0.004299005164505296	2.4661258556646606e-21	1.110205409949335e-12	6.980618340801815e-17	5.011755173588873e-16	2.2178431489429766e-21
96900000	0.002850497416572732	-4.508159360087707e-21	-1.0675613432674247e-21	6.097716965496175e-13	1.8920839840569176e-14	0.004299005164505296	2.1566455890424518e-21	1.110205409949335e-12	6.980618340801815e-17	5.011755173588874e-16	2.217843148942977e-21
97000000	0.002850497416572732	-4.508159360087707e-21	-1.0675613432674247e-21	6.097716965496175e-13	1.8920839840569176e-14	0.004299005164505296	1.8460448158327162e-21	1.110205409949335e-12	6.980618340801816e-17	5.011755173588875e-16	2.2178431489429774e-21
97100000	0.002850497416572732	-4.508159360087707e-21	-1.0675613432674247e-21	6.097716965496175e-13	1.8920839840569176e-14	0.004299005164505296	1.5385364255851377e-21	1.110205409949335e-12	6.980618340801818e-17	5.011755173588876e-16	2.2178431489429778e-21
97200000	0.002850497416572732	-4.508159360087707e-21	-1.0675613432674247e-21	6.097716965496175e-13	1.8920839840569176e-14	0.004299005164505296	1.2383333078493997e-21	1.110205409949335e-12	6.980618340801819e-17	5.011755173588876e-16	2.217843148942978e-21
97300000	0.002850497416572732	-4.508159360087707e-21	-1.0675613432674247e-21	6.097716965496175e-13	1.8920839840569176e-14	0.004299005164505296	9.496483521751857e-22	1.110205409949335e-12	6.98061834080182e-17	5.011755173588877e-16	2.2178431489429785e-21
97400000	0.002850497416572732	-4.508159360087707e-21	-1.0675613432674247e-21	6.097716965496175e-13	1.8920839840569176e-14	0.004299005164505296	6.766944481121787e-22	1.110205409949335e-12	6.980618340801821e-17	5.011755173588878e-16	2.217843148942979e-21
97500000	0.002850497416572732	-4.508159360087707e-21	-1.0675613432674247e-21	6.097716965496175e-13	1.8920839840569176e-14	0.004299005164505296	4.236844852100623e-22	1.110205409949335e-12	6.980618340801823e-17	5.011755173588879e-16	2.2178431489429793e-21
97600000	0.002850497416572732	-4.508159360087707e-21	-1.0675613432674247e-21	6.097716965496175e-13	1.8920839840569176e-14	0.004299005164505296	1.9483135301852002e-22	1.110205409949335e-12	6.980618340801823e-17	5.011755173588879e-16	2.2178431489429793e-21
97700000	0.002850497416572732	-4.508159360087707e-21	-1.0675613432674247e-21	6.097716965496175e-13	1.8920839840569176e-14	0.004299005164505296	-5.693424688770673e-24	1.110205409949335e-12	6.980618340801824e-17	5.01175517358888e-16	2.2178431489429796e-21
97800000	0.002850497416572732	-4.508159360087707e-21	-1.0675613432674247e-21	6.097716965496175e-13	1.8920839840569176e-14	0.004299005164505296	-1.9221333078970678e-22	1.110205409949335e-12	6.980618340801825e-17	5.011755173588881e-16	2.21784314894298e-21
97900000	0.002850497416572732	-4.508159360087707e-21	-1.0675613432674247e-21	6.097716965496175e-13	1.8920839840569176e-14	0.004299005164505296	-3.787070823216207e-22	1.110205409949335e-12	6.980618340801825e-17	5.011755173588881e-16	2.21784314894298e-21
98000000	0.002850497416572732	-4.508159360087707e-21	-1.0675613432674247e-21	6.097716965496175e-13	1.8920839840569176e-14	0.004299005164505296	-5.651765061683372e-22	1.110205409949335e-12	6.980618340801825e-17	5.011755173588881e-16	2.21784314894298e-21
98100000	0.002850497416572732	-4.508159360087707e-21	-1.0675613432674247e-21	6.097716965496175e-13	1.8920839840569176e-14	0.004299005164505296	-7.516234292136774e-22	1.110205409949335e-12	6.980618340801825e-17	5.011755173588881e-16	2.21784314894298e-21
98200000	0.002850497416572732	-4.508159360087707e-21	-1.0675613432674247e-21	6.097716965496175e-13	1.8920839840569176e-14	0.004299005164505296	-9.380496783414654e-22	1.110205409949335e-12	6.980618340801825e-17	5.011755173588881e-16	2.21784314894298e-21
98300000	0.002850497416572732	-4.508159360087707e-21	-1.0675613432674247e-21	6.097716965496175e-13	1.8920839840569176e-14	0.004299005164505296	-1.1244570804355236e-21	1.110205409949335e-12	6.980618340801824e-17	5.01175517358888e-16	2.2178431489429796e-21
98400000	0.002850497416572732	-4.508159360087707e-21	-1.0675613432674247e-21	6.097716965496175e-13	1.8920839840569176e-14	0.004299005164505296	-1.3108474623796759e-21	1.110205409949335e-12	6.980618340801824e-17	5.01175517358888e-16	2.2178431489429796e-21
98500000	0.002850497416572732	-4.508159360087707e-21	-1.0675613432674247e-21	6.097716965496175e-13	1.8920839840569176e-14	0.004299005164505296	-1.497222651057744e-21	1.110205409949335e-12	6.980618340801823e-17	5.011755173588879e-16	2.2178431489429793e-21
98600000	0.002850497416572732	-4.508159360087707e-21	-1.0675613432674247e-21	6.097716965496175e-13	1.8920839840569176e-14	0.004299005164505296	-1.6835844733535509e-21	1.110205409949335e-12	6.980618340801823e-17	5.011755173588879e-16	2.217843148942979e-21
98700000	0.002850497416572732	-4.508159360087707e-21	-1.0675613432674247e-21	6.097716965496175e-13	1.8920839840569176e-14	0.004299005164505296	-1.8699347561509205e-21	1.110205409949335e-12	6.980618340801821e-17	5.011755173588878e-16	2.2178431489429785e-21
98800000	0.002850497416572732	-4.508159360087707e-21	-1.0675613432674247e-21	6.097716965496175e-13	1.8920839840569176e-14	0.004299005164505296	-2.056275326333675e-21	1.110205409949335e-12	6.98061834080182e-17	5.011755173588877e-16	2.217843148942978e-21
98900000	0.002850497416572732	-4.508159360087707e-21	-1.0675613432674247e-21	6.097716965496175e-13	1.8920839840569176e-14	0.004299005164505296	-2.2426080107856368e-21	1.110205409949335e-12	6.980618340801819e-17	5.011755173588876e-16	2.2178431489429778e-21
99000000	0.0028504974165727325	-4.508159360087707e-21	-1.0675613432674247e-21	6.097716965496175e-13	1.8920839840569176e-14	0.004299005164505296	-2.42893463639063e-21	1.110205409949335e-12	6.980618340801818e-17	5.011755173588876e-16	2.2178431489429774e-21
99100000	0.0028504974165727325	-4.508159360087707e-21	-1.0675613432674247e-21	6.097716965496175e-13	1.8920839840569176e-14	0.004299005164505296	-2.615257030032477e-21	1.110205409949335e-12	6.980618340801816e-17	5.011755173588875e-16	2.217843148942977e-21
99200000	0.0028504974165727325	-4.508159360087707e-21	-1.0675613432674247e-21	6.097716965496175e-13	1.8920839840569176e-14	0.004299005164505296	-2.801577018595001e-21	1.110205409949335e-12	6.980618340801815e-17	5.011755173588874e-16	2.2178431489429766e-21
99300000	0.0028504974165727325	-4.508159360087707e-21	-1.0675613432674247e-21	6.097716965496175e-13	1.8920839840569176e-14	0.004299005164505296	-2.9878964289620237e-21	1.110205409949335e-12	6.980618340801814e-17	5.011755173588873e-16	2.2178431489429763e-21
99400000	0.0028504974165727325	-4.508159360087707e-21	-1.0675613432674247e-21	6.097716965496175e-13	1.8920839840569176e-14	0.004299005164505296	-3.17421708801737e-21	1.110205409949335e-12	6.980618340801813e-17	5.011755173588872e-16	2.217843148942976e-21
99500000	0.0028504974165727325	-4.508159360087707e-21	-1.0675613432674247e-21	6.097716965496175e-13	1.8920839840569176e-14	0.004299005164505296	-3.3605408226448614e-21	1.110205409949335e-12	6.980618340801811e-17	5.011755173588871e-16	2.2178431489429755e-21
99600000	0.0028504974165727325	-4.508159360087707e-21	-1.0675613432674247e-21	6.097716965496175e-13	1.8920839840569176e-14	0.004299005164505296	-3.546869459728321e-21	1.110205409949335e-12	6.98061834080181e-17	5.01175517358887e-16	2.217843148942975e-21
99700000	0.0028504974165727325	-4.508159360087707e-21	-1.0675613432674247e-21	6.097716965496175e-13	1.8920839840569176e-14	0.004299005164505296	-3.7332048261515725e-21	1.110205409949335e-12	6.980618340801809e-17	5.011755173588869e-16	2.2178431489429748e-21
99800000	0.0028504974165727325	-4.508159360087707e-21	-1.0675613432674247e-21	6.097716965496175e-13	1.8920839840569176e-14	0.004299005164505296	-3.919548748798438e-21	1.110205409949335e-12	6.980618340801808e-17	5.011755173588868e-16	2.2178431489429744e-21
99900000	0.0028504974165727325	-4.508159360087707e-21	-1.0675613432674247e-21	6.097716965496175e-13	1.8920839840569176e-14	0.004299005164505296	-4.105903054552741e-21	1.110205409949335e-12	6.980618340801808e-17	5.011755173588868e-16	2.217843148942974e-21
100000000	0.0028504974165727325	-4.508159360087707e-21	-1.0675613432674247e-21	6.097716965496175e-13	1.8920839840569176e-14	0.004299005164505296	-4.2922695702983035e-21	1.110205409949335e-12	6.980618340801807e-17	5.011755173588867e-16	2.2178431489429736e-21
