# Supplementary material for: Thermodynamics Underpinning the Microbial Community‐Level Nitrogen Energy Metabolism
Source: Environ Microbiol. 2025 Feb 16;27(2):e70055. doi: 10.1111/1462-2920.70055 (PMC11830459; doi:10.1111/1462-2920.70055)
Supplement: Supplementary file 1 — Data S1. [file EMI-27-e70055-s001.zip › SI/Nnetwork/Results/kdef_-10/Iin_-5/p_0.2/O2_-5.6_H_-9.5.csv]

time	N2	N2H4	N2H5	N2O	NH2OH	NH3	NH3OH	NH4	NO	NO2	NO3
0	0.00001	0.00001	0.00001	0.00001	0.00001	0.00001	0.00001	0.00001	0.00001	0.00001	0.00001
100000	0.004998570984171787	1.6140112538155703e-49	-7.794585149985932e-47	2.4105395113011906e-9	1.9892240959922447e-15	2.8531879693018346e-6	-6.628450572906954e-21	7.366716809432816e-21	1.6538033224284166e-12	6.316903879065932e-12	1.4635401196779054e-11
200000	0.004998570984171789	1.614011253815568e-49	-9.136378203797891e-46	2.410539511301191e-9	1.9892240960146586e-15	2.853187969301835e-6	-7.626988475628318e-21	7.368231829210809e-21	1.653803322428416e-12	6.316903879072219e-12	1.4635401196779368e-11
300000	0.004998570984171791	1.6140112538155684e-49	-2.1411821166361997e-45	2.410539511301191e-9	1.9892240960178764e-15	2.8531879693018346e-6	-7.626988279256848e-21	7.368464669870736e-21	1.6538033224284162e-12	6.3169038790731844e-12	1.4635401196779413e-11
400000	0.00499857098417179	1.6140112538155682e-49	-3.3687264128357986e-45	2.410539511301191e-9	1.989224096016486e-15	2.853187969301835e-6	-7.626988082885338e-21	7.368364070384431e-21	1.6538033224284162e-12	6.316903879072768e-12	1.4635401196779394e-11
500000	0.004998570984171788	1.6140112538155678e-49	-4.596270709025539e-45	2.4105395113011906e-9	1.989224096014296e-15	2.853187969301835e-6	-7.626987886513821e-21	7.368205608589461e-21	1.653803322428416e-12	6.31690387907211e-12	1.4635401196779365e-11
600000	0.004998570984171788	1.6140112538155678e-49	-5.823815005219408e-45	2.4105395113011906e-9	1.9892240960140547e-15	2.853187969301835e-6	-7.626987690142322e-21	7.368188145059396e-21	1.653803322428416e-12	6.316903879072037e-12	1.463540119677936e-11
700000	0.004998570984171788	1.6140112538155678e-49	-7.051359301345621e-45	2.4105395113011906e-9	1.9892240960140555e-15	2.853187969301835e-6	-7.626987493770823e-21	7.368188197153431e-21	1.653803322428416e-12	6.316903879072038e-12	1.463540119677936e-11
800000	0.004998570984171789	1.614011253815568e-49	-8.27890359744045e-45	2.410539511301191e-9	1.9892240960140492e-15	2.853187969301835e-6	-7.626987297399326e-21	7.368187718156782e-21	1.653803322428416e-12	6.316903879072036e-12	1.463540119677936e-11
900000	0.004998570984171789	1.614011253815568e-49	-9.506447893549924e-45	2.410539511301191e-9	1.989224096014046e-15	2.853187969301835e-6	-7.626987101027828e-21	7.368187487185166e-21	1.653803322428416e-12	6.316903879072035e-12	1.463540119677936e-11
1000000	0.004998570984171789	1.614011253815568e-49	-1.0733992189672607e-44	2.410539511301191e-9	1.9892240960140464e-15	2.853187969301835e-6	-7.626986904656331e-21	7.368187491413816e-21	1.653803322428416e-12	6.316903879072035e-12	1.463540119677936e-11
1100000	0.00499857098417179	1.614011253815568e-49	-1.196153648579427e-44	2.410539511301191e-9	1.9892240960140464e-15	2.853187969301835e-6	-7.626986708284833e-21	7.368187495139764e-21	1.653803322428416e-12	6.316903879072035e-12	1.463540119677936e-11
1200000	0.00499857098417179	1.614011253815568e-49	-1.3189080781914943e-44	2.4105395113011914e-9	1.989224096014047e-15	2.853187969301835e-6	-7.626986511913334e-21	7.368187498385987e-21	1.653803322428416e-12	6.316903879072035e-12	1.463540119677936e-11
1300000	0.00499857098417179	1.6140112538155682e-49	-1.441662507803469e-44	2.4105395113011914e-9	1.989224096014047e-15	2.853187969301835e-6	-7.626986315541837e-21	7.368187501175463e-21	1.6538033224284158e-12	6.316903879072035e-12	1.4635401196779358e-11
1400000	0.00499857098417179	1.6140112538155682e-49	-1.5644169374153544e-44	2.4105395113011914e-9	1.9892240960140472e-15	2.853187969301835e-6	-7.62698611917034e-21	7.368187503531169e-21	1.6538033224284158e-12	6.316903879072035e-12	1.4635401196779358e-11
1500000	0.00499857098417179	1.6140112538155682e-49	-1.6871713670271563e-44	2.4105395113011914e-9	1.9892240960140472e-15	2.853187969301835e-6	-7.626985922798842e-21	7.368187505476081e-21	1.6538033224284158e-12	6.316903879072035e-12	1.4635401196779358e-11
1600000	0.00499857098417179	1.6140112538155682e-49	-1.809925796638879e-44	2.4105395113011914e-9	1.9892240960140472e-15	2.853187969301835e-6	-7.626985726427343e-21	7.36818750703318e-21	1.6538033224284158e-12	6.316903879072035e-12	1.4635401196779358e-11
1700000	0.00499857098417179	1.6140112538155682e-49	-1.932680226250527e-44	2.4105395113011914e-9	1.9892240960140472e-15	2.853187969301835e-6	-7.626985530055846e-21	7.368187508225444e-21	1.6538033224284158e-12	6.316903879072035e-12	1.4635401196779358e-11
1800000	0.00499857098417179	1.6140112538155682e-49	-2.0554346558621054e-44	2.4105395113011914e-9	1.9892240960140476e-15	2.853187969301835e-6	-7.626985333684348e-21	7.368187509075847e-21	1.6538033224284158e-12	6.316903879072035e-12	1.4635401196779358e-11
1900000	0.00499857098417179	1.6140112538155682e-49	-2.178189085473618e-44	2.4105395113011914e-9	1.9892240960140476e-15	2.853187969301835e-6	-7.626985137312851e-21	7.368187509607371e-21	1.6538033224284158e-12	6.316903879072035e-12	1.4635401196779358e-11
2000000	0.00499857098417179	1.6140112538155682e-49	-2.300943515085071e-44	2.4105395113011914e-9	1.9892240960140476e-15	2.853187969301835e-6	-7.626984940941352e-21	7.368187509842989e-21	1.6538033224284158e-12	6.316903879072035e-12	1.4635401196779358e-11
2100000	0.00499857098417179	1.6140112538155684e-49	-2.4236979446964676e-44	2.4105395113011914e-9	1.9892240960140476e-15	2.853187969301835e-6	-7.626984744569854e-21	7.368187509805683e-21	1.6538033224284158e-12	6.316903879072035e-12	1.4635401196779358e-11
2200000	0.00499857098417179	1.6140112538155684e-49	-2.546452374307813e-44	2.4105395113011914e-9	1.9892240960140476e-15	2.853187969301835e-6	-7.626984548198357e-21	7.368187509518427e-21	1.6538033224284158e-12	6.316903879072035e-12	1.4635401196779358e-11
2300000	0.00499857098417179	1.6140112538155684e-49	-2.669206803919112e-44	2.4105395113011914e-9	1.9892240960140472e-15	2.853187969301835e-6	-7.62698435182686e-21	7.368187509004203e-21	1.6538033224284158e-12	6.316903879072035e-12	1.4635401196779358e-11
2400000	0.00499857098417179	1.6140112538155684e-49	-2.79196123353037e-44	2.4105395113011914e-9	1.9892240960140472e-15	2.853187969301835e-6	-7.62698415545536e-21	7.368187508285986e-21	1.6538033224284158e-12	6.316903879072035e-12	1.4635401196779358e-11
2500000	0.00499857098417179	1.6140112538155684e-49	-2.9147156631415907e-44	2.4105395113011914e-9	1.9892240960140472e-15	2.853187969301835e-6	-7.626983959083863e-21	7.368187507386752e-21	1.6538033224284158e-12	6.316903879072035e-12	1.4635401196779358e-11
2600000	0.00499857098417179	1.6140112538155684e-49	-3.0374700927527787e-44	2.4105395113011914e-9	1.9892240960140472e-15	2.853187969301835e-6	-7.626983762712366e-21	7.368187506329483e-21	1.6538033224284158e-12	6.316903879072035e-12	1.4635401196779358e-11
2700000	0.00499857098417179	1.6140112538155684e-49	-3.16022452236394e-44	2.4105395113011914e-9	1.9892240960140472e-15	2.853187969301835e-6	-7.626983566340868e-21	7.368187505137153e-21	1.6538033224284158e-12	6.316903879072035e-12	1.4635401196779358e-11
2800000	0.00499857098417179	1.6140112538155686e-49	-3.282978951975077e-44	2.4105395113011914e-9	1.989224096014047e-15	2.853187969301835e-6	-7.626983369969369e-21	7.368187503832742e-21	1.6538033224284158e-12	6.316903879072035e-12	1.4635401196779358e-11
2900000	0.00499857098417179	1.6140112538155686e-49	-3.405733381586197e-44	2.4105395113011914e-9	1.989224096014047e-15	2.853187969301835e-6	-7.626983173597872e-21	7.368187502439227e-21	1.6538033224284158e-12	6.316903879072035e-12	1.4635401196779358e-11
3000000	0.00499857098417179	1.6140112538155686e-49	-3.528487811197303e-44	2.4105395113011914e-9	1.989224096014047e-15	2.853187969301835e-6	-7.626982977226374e-21	7.368187500979585e-21	1.6538033224284158e-12	6.316903879072035e-12	1.4635401196779358e-11
3100000	0.00499857098417179	1.6140112538155686e-49	-3.6512422408084003e-44	2.4105395113011914e-9	1.989224096014047e-15	2.853187969301835e-6	-7.626982780854877e-21	7.368187499476796e-21	1.6538033224284158e-12	6.316903879072035e-12	1.463540119677936e-11
3200000	0.00499857098417179	1.6140112538155686e-49	-3.7739966704194933e-44	2.4105395113011914e-9	1.9892240960140464e-15	2.853187969301835e-6	-7.626982584483379e-21	7.368187497953833e-21	1.6538033224284158e-12	6.316903879072035e-12	1.463540119677936e-11
3300000	0.00499857098417179	1.6140112538155686e-49	-3.896751100030587e-44	2.410539511301191e-9	1.9892240960140464e-15	2.853187969301835e-6	-7.62698238811188e-21	7.368187496433679e-21	1.653803322428416e-12	6.316903879072035e-12	1.463540119677936e-11
3400000	0.00499857098417179	1.6140112538155688e-49	-4.019505529641686e-44	2.410539511301191e-9	1.9892240960140464e-15	2.853187969301835e-6	-7.626982191740383e-21	7.36818749493931e-21	1.653803322428416e-12	6.316903879072035e-12	1.463540119677936e-11
3500000	0.004998570984171789	1.6140112538155688e-49	-4.142259959252795e-44	2.410539511301191e-9	1.989224096014046e-15	2.853187969301835e-6	-7.626981995368885e-21	7.368187493493702e-21	1.653803322428416e-12	6.316903879072035e-12	1.463540119677936e-11
3600000	0.004998570984171789	1.6140112538155688e-49	-4.265014388863919e-44	2.410539511301191e-9	1.989224096014046e-15	2.853187969301835e-6	-7.626981798997388e-21	7.368187492119834e-21	1.653803322428416e-12	6.316903879072035e-12	1.463540119677936e-11
3700000	0.004998570984171789	1.6140112538155688e-49	-4.3877688184750616e-44	2.410539511301191e-9	1.989224096014046e-15	2.853187969301835e-6	-7.626981602625889e-21	7.368187490840682e-21	1.653803322428416e-12	6.316903879072035e-12	1.463540119677936e-11
3800000	0.004998570984171789	1.6140112538155688e-49	-4.510523248086229e-44	2.410539511301191e-9	1.989224096014046e-15	2.853187969301835e-6	-7.626981406254391e-21	7.368187489679227e-21	1.653803322428416e-12	6.316903879072035e-12	1.463540119677936e-11
3900000	0.004998570984171789	1.6140112538155688e-49	-4.633277677697425e-44	2.410539511301191e-9	1.989224096014046e-15	2.853187969301835e-6	-7.626981209882894e-21	7.368187488658445e-21	1.653803322428416e-12	6.316903879072035e-12	1.463540119677936e-11
4000000	0.004998570984171789	1.6140112538155688e-49	-4.756032107308654e-44	2.410539511301191e-9	1.9892240960140456e-15	2.853187969301835e-6	-7.626981013511397e-21	7.368187487801313e-21	1.653803322428416e-12	6.316903879072035e-12	1.463540119677936e-11
4100000	0.004998570984171789	1.614011253815569e-49	-4.878786536919921e-44	2.410539511301191e-9	1.9892240960140456e-15	2.853187969301835e-6	-7.626980817139898e-21	7.36818748713081e-21	1.653803322428416e-12	6.316903879072035e-12	1.463540119677936e-11
4200000	0.004998570984171789	1.614011253815569e-49	-5.001540966531231e-44	2.410539511301191e-9	1.9892240960140456e-15	2.853187969301835e-6	-7.6269806207684e-21	7.368187486669912e-21	1.653803322428416e-12	6.316903879072035e-12	1.463540119677936e-11
4300000	0.004998570984171789	1.614011253815569e-49	-5.124295396142589e-44	2.410539511301191e-9	1.9892240960140456e-15	2.853187969301835e-6	-7.626980424396903e-21	7.3681874864416e-21	1.653803322428416e-12	6.316903879072035e-12	1.463540119677936e-11
4400000	0.004998570984171789	1.614011253815569e-49	-5.24704982575397e-44	2.410539511301191e-9	1.9892240960140456e-15	2.853187969301835e-6	-7.626980228025405e-21	7.368187486421308e-21	1.653803322428416e-12	6.316903879072035e-12	1.463540119677936e-11
4500000	0.004998570984171789	1.614011253815569e-49	-5.36980425536526e-44	2.410539511301191e-9	1.9892240960140456e-15	2.853187969301835e-6	-7.626980031653906e-21	7.36818748642247e-21	1.653803322428416e-12	6.316903879072035e-12	1.463540119677936e-11
4600000	0.004998570984171789	1.614011253815569e-49	-5.492558684976448e-44	2.410539511301191e-9	1.9892240960140456e-15	2.853187969301835e-6	-7.626979835282409e-21	7.36818748642349e-21	1.653803322428416e-12	6.316903879072035e-12	1.463540119677936e-11
4700000	0.004998570984171789	1.614011253815569e-49	-5.61531311458754e-44	2.410539511301191e-9	1.9892240960140456e-15	2.853187969301835e-6	-7.626979638910911e-21	7.368187486424373e-21	1.653803322428416e-12	6.316903879072035e-12	1.463540119677936e-11
4800000	0.004998570984171789	1.614011253815569e-49	-5.738067544198543e-44	2.410539511301191e-9	1.9892240960140456e-15	2.853187969301835e-6	-7.626979442539412e-21	7.368187486425127e-21	1.653803322428416e-12	6.316903879072035e-12	1.463540119677936e-11
4900000	0.004998570984171789	1.614011253815569e-49	-5.860821973809457e-44	2.410539511301191e-9	1.9892240960140456e-15	2.853187969301835e-6	-7.626979246167915e-21	7.368187486425757e-21	1.653803322428416e-12	6.316903879072035e-12	1.463540119677936e-11
5000000	0.004998570984171789	1.614011253815569e-49	-5.983576403420289e-44	2.410539511301191e-9	1.9892240960140456e-15	2.853187969301835e-6	-7.626979049796417e-21	7.368187486426273e-21	1.653803322428416e-12	6.316903879072035e-12	1.463540119677936e-11
5100000	0.004998570984171789	1.614011253815569e-49	-6.106330833031044e-44	2.410539511301191e-9	1.9892240960140456e-15	2.853187969301835e-6	-7.62697885342492e-21	7.368187486426678e-21	1.653803322428416e-12	6.316903879072035e-12	1.463540119677936e-11
5200000	0.004998570984171789	1.614011253815569e-49	-6.229085262641727e-44	2.410539511301191e-9	1.9892240960140456e-15	2.853187969301835e-6	-7.626978657053421e-21	7.36818748642698e-21	1.653803322428416e-12	6.316903879072035e-12	1.463540119677936e-11
5300000	0.004998570984171789	1.614011253815569e-49	-6.351839692252341e-44	2.410539511301191e-9	1.9892240960140456e-15	2.853187969301835e-6	-7.626978460681924e-21	7.368187486427188e-21	1.653803322428416e-12	6.316903879072035e-12	1.463540119677936e-11
5400000	0.004998570984171789	1.614011253815569e-49	-6.474594121862892e-44	2.410539511301191e-9	1.9892240960140456e-15	2.853187969301835e-6	-7.626978264310426e-21	7.368187486427305e-21	1.653803322428416e-12	6.316903879072035e-12	1.463540119677936e-11
5500000	0.004998570984171789	1.6140112538155688e-49	-6.597348551473386e-44	2.410539511301191e-9	1.9892240960140456e-15	2.853187969301835e-6	-7.626978067938929e-21	7.36818748642734e-21	1.653803322428416e-12	6.316903879072035e-12	1.463540119677936e-11
5600000	0.004998570984171789	1.6140112538155688e-49	-6.720102981083825e-44	2.410539511301191e-9	1.9892240960140456e-15	2.853187969301835e-6	-7.626977871567431e-21	7.368187486427298e-21	1.653803322428416e-12	6.316903879072035e-12	1.463540119677936e-11
5700000	0.004998570984171789	1.6140112538155688e-49	-6.842857410694214e-44	2.410539511301191e-9	1.9892240960140456e-15	2.853187969301835e-6	-7.626977675195932e-21	7.368187486427186e-21	1.653803322428416e-12	6.316903879072035e-12	1.463540119677936e-11
5800000	0.004998570984171789	1.6140112538155688e-49	-6.96561184030456e-44	2.410539511301191e-9	1.9892240960140456e-15	2.853187969301835e-6	-7.626977478824435e-21	7.368187486427013e-21	1.653803322428416e-12	6.316903879072035e-12	1.463540119677936e-11
5900000	0.004998570984171789	1.6140112538155686e-49	-7.088366269914865e-44	2.410539511301191e-9	1.9892240960140456e-15	2.853187969301835e-6	-7.626977282452937e-21	7.368187486426783e-21	1.653803322428416e-12	6.316903879072035e-12	1.463540119677936e-11
6000000	0.004998570984171789	1.6140112538155686e-49	-7.211120699525137e-44	2.410539511301191e-9	1.9892240960140456e-15	2.853187969301835e-6	-7.62697708608144e-21	7.368187486426502e-21	1.653803322428416e-12	6.316903879072035e-12	1.463540119677936e-11
6100000	0.004998570984171789	1.6140112538155686e-49	-7.333875129135377e-44	2.410539511301191e-9	1.9892240960140456e-15	2.853187969301835e-6	-7.626976889709941e-21	7.36818748642618e-21	1.653803322428416e-12	6.316903879072035e-12	1.463540119677936e-11
6200000	0.004998570984171789	1.6140112538155686e-49	-7.456629558745592e-44	2.410539511301191e-9	1.9892240960140456e-15	2.853187969301835e-6	-7.626976693338443e-21	7.36818748642582e-21	1.653803322428416e-12	6.316903879072035e-12	1.463540119677936e-11
6300000	0.004998570984171789	1.6140112538155684e-49	-7.579383988355786e-44	2.410539511301191e-9	1.9892240960140456e-15	2.853187969301835e-6	-7.626976496966946e-21	7.368187486425432e-21	1.653803322428416e-12	6.316903879072035e-12	1.4635401196779358e-11
6400000	0.004998570984171789	1.6140112538155684e-49	-7.702138417965963e-44	2.410539511301191e-9	1.9892240960140456e-15	2.853187969301835e-6	-7.626976300595448e-21	7.36818748642502e-21	1.653803322428416e-12	6.316903879072035e-12	1.4635401196779358e-11
6500000	0.004998570984171789	1.6140112538155684e-49	-7.82489284757613e-44	2.410539511301191e-9	1.9892240960140456e-15	2.853187969301835e-6	-7.62697610422395e-21	7.368187486424592e-21	1.653803322428416e-12	6.316903879072035e-12	1.4635401196779358e-11
6600000	0.004998570984171789	1.6140112538155682e-49	-7.947647277186288e-44	2.410539511301191e-9	1.9892240960140456e-15	2.853187969301835e-6	-7.626975907852452e-21	7.368187486424155e-21	1.653803322428416e-12	6.316903879072035e-12	1.4635401196779358e-11
6700000	0.004998570984171789	1.6140112538155682e-49	-8.070401706796445e-44	2.410539511301191e-9	1.9892240960140456e-15	2.853187969301835e-6	-7.626975711480955e-21	7.368187486423712e-21	1.653803322428416e-12	6.316903879072035e-12	1.4635401196779358e-11
6800000	0.004998570984171789	1.6140112538155682e-49	-8.193156136406605e-44	2.410539511301191e-9	1.9892240960140456e-15	2.853187969301835e-6	-7.626975515109457e-21	7.368187486423276e-21	1.653803322428416e-12	6.316903879072035e-12	1.4635401196779358e-11
6900000	0.004998570984171789	1.614011253815568e-49	-8.315910566016771e-44	2.410539511301191e-9	1.9892240960140456e-15	2.853187969301835e-6	-7.626975318737958e-21	7.368187486422849e-21	1.653803322428416e-12	6.316903879072035e-12	1.4635401196779358e-11
7000000	0.004998570984171789	1.614011253815568e-49	-8.43866499562695e-44	2.410539511301191e-9	1.9892240960140456e-15	2.853187969301835e-6	-7.62697512236646e-21	7.368187486422438e-21	1.653803322428416e-12	6.316903879072035e-12	1.4635401196779358e-11
7100000	0.004998570984171789	1.614011253815568e-49	-8.561419425237145e-44	2.410539511301191e-9	1.9892240960140456e-15	2.853187969301835e-6	-7.626974925994963e-21	7.368187486422051e-21	1.653803322428416e-12	6.316903879072035e-12	1.4635401196779358e-11
7200000	0.004998570984171789	1.6140112538155678e-49	-8.684173854847361e-44	2.410539511301191e-9	1.9892240960140456e-15	2.853187969301835e-6	-7.626974729623466e-21	7.368187486421694e-21	1.653803322428416e-12	6.316903879072035e-12	1.4635401196779358e-11
7300000	0.004998570984171789	1.6140112538155678e-49	-8.806928284457604e-44	2.410539511301191e-9	1.9892240960140456e-15	2.853187969301835e-6	-7.626974533251967e-21	7.368187486421374e-21	1.653803322428416e-12	6.316903879072035e-12	1.4635401196779358e-11
7400000	0.004998570984171789	1.6140112538155678e-49	-8.929682714067877e-44	2.410539511301191e-9	1.9892240960140456e-15	2.853187969301835e-6	-7.62697433688047e-21	7.368187486421099e-21	1.653803322428416e-12	6.316903879072035e-12	1.4635401196779358e-11
7500000	0.004998570984171789	1.6140112538155678e-49	-9.052437143678186e-44	2.410539511301191e-9	1.9892240960140456e-15	2.853187969301835e-6	-7.626974140508972e-21	7.368187486420871e-21	1.653803322428416e-12	6.316903879072035e-12	1.4635401196779358e-11
7600000	0.004998570984171789	1.6140112538155676e-49	-9.175191573288535e-44	2.410539511301191e-9	1.9892240960140456e-15	2.853187969301835e-6	-7.626973944137474e-21	7.368187486420703e-21	1.653803322428416e-12	6.316903879072035e-12	1.4635401196779358e-11
7700000	0.004998570984171789	1.6140112538155676e-49	-9.297946002898928e-44	2.410539511301191e-9	1.9892240960140456e-15	2.853187969301835e-6	-7.626973747765975e-21	7.368187486420596e-21	1.653803322428416e-12	6.316903879072035e-12	1.4635401196779358e-11
7800000	0.004998570984171789	1.6140112538155676e-49	-9.420700432509369e-44	2.410539511301191e-9	1.9892240960140456e-15	2.853187969301835e-6	-7.626973551394478e-21	7.36818748642056e-21	1.653803322428416e-12	6.316903879072035e-12	1.4635401196779358e-11
7900000	0.004998570984171789	1.6140112538155676e-49	-9.543454862119831e-44	2.410539511301191e-9	1.9892240960140456e-15	2.853187969301835e-6	-7.62697335502298e-21	7.36818748642056e-21	1.653803322428416e-12	6.316903879072035e-12	1.4635401196779358e-11
8000000	0.004998570984171789	1.6140112538155676e-49	-9.66620929173028e-44	2.410539511301191e-9	1.9892240960140456e-15	2.853187969301835e-6	-7.626973158651483e-21	7.36818748642056e-21	1.653803322428416e-12	6.316903879072035e-12	1.4635401196779358e-11
8100000	0.004998570984171789	1.6140112538155674e-49	-9.788963721340717e-44	2.410539511301191e-9	1.9892240960140456e-15	2.853187969301835e-6	-7.626972962279984e-21	7.368187486420561e-21	1.653803322428416e-12	6.316903879072035e-12	1.4635401196779358e-11
8200000	0.004998570984171789	1.6140112538155674e-49	-9.911718150951142e-44	2.410539511301191e-9	1.9892240960140456e-15	2.853187969301835e-6	-7.626972765908487e-21	7.368187486420561e-21	1.653803322428416e-12	6.316903879072035e-12	1.4635401196779358e-11
8300000	0.004998570984171789	1.6140112538155674e-49	-1.0034472580561555e-43	2.410539511301191e-9	1.9892240960140456e-15	2.853187969301835e-6	-7.626972569536989e-21	7.368187486420561e-21	1.653803322428416e-12	6.316903879072035e-12	1.4635401196779358e-11
8400000	0.004998570984171789	1.6140112538155674e-49	-1.0157227010171954e-43	2.410539511301191e-9	1.9892240960140456e-15	2.853187969301835e-6	-7.626972373165492e-21	7.368187486420561e-21	1.653803322428416e-12	6.316903879072035e-12	1.4635401196779358e-11
8500000	0.004998570984171789	1.6140112538155674e-49	-1.0279981439782343e-43	2.410539511301191e-9	1.9892240960140456e-15	2.853187969301835e-6	-7.626972176793993e-21	7.368187486420563e-21	1.653803322428416e-12	6.316903879072035e-12	1.4635401196779358e-11
8600000	0.004998570984171789	1.6140112538155674e-49	-1.040273586939272e-43	2.410539511301191e-9	1.9892240960140456e-15	2.853187969301835e-6	-7.626971980422495e-21	7.368187486420563e-21	1.653803322428416e-12	6.316903879072035e-12	1.4635401196779358e-11
8700000	0.004998570984171789	1.6140112538155674e-49	-1.0525490299003085e-43	2.410539511301191e-9	1.9892240960140456e-15	2.853187969301835e-6	-7.626971784050998e-21	7.368187486420563e-21	1.653803322428416e-12	6.316903879072035e-12	1.4635401196779358e-11
8800000	0.004998570984171789	1.6140112538155674e-49	-1.0648244728613438e-43	2.410539511301191e-9	1.9892240960140456e-15	2.853187969301835e-6	-7.626971587679499e-21	7.368187486420563e-21	1.653803322428416e-12	6.316903879072035e-12	1.4635401196779358e-11
8900000	0.004998570984171789	1.6140112538155672e-49	-1.0770999158223783e-43	2.410539511301191e-9	1.9892240960140456e-15	2.853187969301835e-6	-7.626971391308001e-21	7.368187486420563e-21	1.653803322428416e-12	6.316903879072035e-12	1.4635401196779358e-11
9000000	0.004998570984171789	1.6140112538155672e-49	-1.0893753587834116e-43	2.410539511301191e-9	1.9892240960140456e-15	2.853187969301835e-6	-7.626971194936504e-21	7.368187486420563e-21	1.653803322428416e-12	6.316903879072035e-12	1.4635401196779358e-11
9100000	0.004998570984171789	1.6140112538155672e-49	-1.1016508017444438e-43	2.410539511301191e-9	1.9892240960140456e-15	2.853187969301835e-6	-7.626970998565006e-21	7.368187486420563e-21	1.653803322428416e-12	6.316903879072035e-12	1.4635401196779358e-11
9200000	0.004998570984171789	1.6140112538155672e-49	-1.113926244705475e-43	2.410539511301191e-9	1.9892240960140456e-15	2.853187969301835e-6	-7.626970802193507e-21	7.368187486420565e-21	1.653803322428416e-12	6.316903879072035e-12	1.4635401196779358e-11
9300000	0.004998570984171789	1.6140112538155672e-49	-1.1262016876665049e-43	2.410539511301191e-9	1.9892240960140456e-15	2.853187969301835e-6	-7.62697060582201e-21	7.368187486420565e-21	1.653803322428416e-12	6.316903879072035e-12	1.4635401196779358e-11
9400000	0.004998570984171789	1.6140112538155672e-49	-1.1384771306275342e-43	2.410539511301191e-9	1.9892240960140456e-15	2.853187969301835e-6	-7.626970409450513e-21	7.368187486420565e-21	1.653803322428416e-12	6.316903879072035e-12	1.4635401196779358e-11
9500000	0.004998570984171789	1.6140112538155672e-49	-1.1507525735885623e-43	2.410539511301191e-9	1.9892240960140456e-15	2.853187969301835e-6	-7.626970213079015e-21	7.368187486420565e-21	1.653803322428416e-12	6.316903879072035e-12	1.4635401196779358e-11
9600000	0.004998570984171789	1.6140112538155672e-49	-1.1630280165495893e-43	2.410539511301191e-9	1.9892240960140456e-15	2.853187969301835e-6	-7.626970016707516e-21	7.368187486420565e-21	1.653803322428416e-12	6.316903879072035e-12	1.4635401196779358e-11
9700000	0.004998570984171789	1.6140112538155672e-49	-1.1753034595106157e-43	2.410539511301191e-9	1.9892240960140456e-15	2.853187969301835e-6	-7.626969820336019e-21	7.368187486420565e-21	1.653803322428416e-12	6.316903879072035e-12	1.4635401196779358e-11
9800000	0.004998570984171789	1.6140112538155672e-49	-1.1875789024716408e-43	2.410539511301191e-9	1.9892240960140456e-15	2.853187969301835e-6	-7.626969623964521e-21	7.368187486420565e-21	1.653803322428416e-12	6.316903879072035e-12	1.4635401196779358e-11
9900000	0.004998570984171789	1.6140112538155672e-49	-1.1998543454326654e-43	2.410539511301191e-9	1.9892240960140456e-15	2.853187969301835e-6	-7.626969427593024e-21	7.368187486420565e-21	1.653803322428416e-12	6.316903879072035e-12	1.4635401196779358e-11
10000000	0.004998570984171789	1.6140112538155672e-49	-1.212129788393689e-43	2.410539511301191e-9	1.9892240960140456e-15	2.853187969301835e-6	-7.626969231221525e-21	7.368187486420565e-21	1.653803322428416e-12	6.316903879072035e-12	1.4635401196779358e-11
10100000	0.004998570984171789	1.6140112538155672e-49	-1.2244052313547115e-43	2.410539511301191e-9	1.9892240960140456e-15	2.853187969301835e-6	-7.626969034850027e-21	7.368187486420565e-21	1.653803322428416e-12	6.316903879072035e-12	1.4635401196779358e-11
10200000	0.004998570984171789	1.614011253815567e-49	-1.2366806743157333e-43	2.410539511301191e-9	1.9892240960140456e-15	2.853187969301835e-6	-7.62696883847853e-21	7.368187486420565e-21	1.653803322428416e-12	6.316903879072035e-12	1.4635401196779358e-11
10300000	0.004998570984171789	1.614011253815567e-49	-1.2489561172767543e-43	2.410539511301191e-9	1.9892240960140456e-15	2.853187969301835e-6	-7.626968642107032e-21	7.368187486420566e-21	1.653803322428416e-12	6.316903879072035e-12	1.4635401196779358e-11
10400000	0.004998570984171789	1.614011253815567e-49	-1.2612315602377745e-43	2.410539511301191e-9	1.9892240960140456e-15	2.853187969301835e-6	-7.626968445735533e-21	7.368187486420566e-21	1.653803322428416e-12	6.316903879072035e-12	1.4635401196779358e-11
10500000	0.004998570984171789	1.614011253815567e-49	-1.2735070031987938e-43	2.410539511301191e-9	1.9892240960140456e-15	2.853187969301835e-6	-7.626968249364036e-21	7.368187486420566e-21	1.653803322428416e-12	6.316903879072035e-12	1.4635401196779358e-11
10600000	0.004998570984171789	1.614011253815567e-49	-1.2857824461598124e-43	2.410539511301191e-9	1.9892240960140456e-15	2.853187969301835e-6	-7.626968052992539e-21	7.368187486420566e-21	1.653803322428416e-12	6.316903879072035e-12	1.4635401196779358e-11
10700000	0.004998570984171789	1.614011253815567e-49	-1.2980578891208302e-43	2.410539511301191e-9	1.9892240960140456e-15	2.853187969301835e-6	-7.626967856621041e-21	7.368187486420566e-21	1.653803322428416e-12	6.316903879072035e-12	1.4635401196779358e-11
10800000	0.004998570984171789	1.614011253815567e-49	-1.3103333320818474e-43	2.410539511301191e-9	1.9892240960140456e-15	2.853187969301835e-6	-7.626967660249542e-21	7.368187486420566e-21	1.653803322428416e-12	6.316903879072035e-12	1.4635401196779358e-11
10900000	0.004998570984171789	1.614011253815567e-49	-1.3226087750428638e-43	2.410539511301191e-9	1.9892240960140456e-15	2.853187969301835e-6	-7.626967463878045e-21	7.368187486420566e-21	1.653803322428416e-12	6.316903879072035e-12	1.4635401196779358e-11
11000000	0.004998570984171789	1.614011253815567e-49	-1.3348842180038796e-43	2.410539511301191e-9	1.9892240960140456e-15	2.853187969301835e-6	-7.626967267506547e-21	7.368187486420566e-21	1.653803322428416e-12	6.316903879072035e-12	1.4635401196779358e-11
11100000	0.004998570984171789	1.614011253815567e-49	-1.3471596609648946e-43	2.410539511301191e-9	1.9892240960140456e-15	2.853187969301835e-6	-7.62696707113505e-21	7.368187486420566e-21	1.653803322428416e-12	6.316903879072035e-12	1.4635401196779358e-11
11200000	0.004998570984171789	1.614011253815567e-49	-1.3594351039259088e-43	2.410539511301191e-9	1.9892240960140456e-15	2.853187969301835e-6	-7.62696687476355e-21	7.368187486420566e-21	1.653803322428416e-12	6.316903879072035e-12	1.4635401196779358e-11
11300000	0.004998570984171789	1.614011253815567e-49	-1.3717105468869226e-43	2.410539511301191e-9	1.9892240960140456e-15	2.853187969301835e-6	-7.626966678392053e-21	7.368187486420566e-21	1.653803322428416e-12	6.316903879072035e-12	1.4635401196779358e-11
11400000	0.004998570984171789	1.614011253815567e-49	-1.3839859898479356e-43	2.410539511301191e-9	1.9892240960140456e-15	2.853187969301835e-6	-7.626966482020556e-21	7.368187486420566e-21	1.6538033224284158e-12	6.316903879072035e-12	1.4635401196779358e-11
11500000	0.004998570984171789	1.614011253815567e-49	-1.3962614328089483e-43	2.410539511301191e-9	1.9892240960140456e-15	2.853187969301835e-6	-7.626966285649057e-21	7.368187486420566e-21	1.6538033224284158e-12	6.316903879072035e-12	1.4635401196779358e-11
11600000	0.004998570984171789	1.614011253815567e-49	-1.4085368757699603e-43	2.410539511301191e-9	1.9892240960140456e-15	2.853187969301835e-6	-7.62696608927756e-21	7.368187486420566e-21	1.6538033224284158e-12	6.316903879072035e-12	1.4635401196779358e-11
11700000	0.004998570984171789	1.614011253815567e-49	-1.4208123187309717e-43	2.410539511301191e-9	1.9892240960140456e-15	2.853187969301835e-6	-7.626965892906062e-21	7.368187486420566e-21	1.6538033224284158e-12	6.316903879072035e-12	1.4635401196779358e-11
11800000	0.004998570984171789	1.614011253815567e-49	-1.4330877616919825e-43	2.410539511301191e-9	1.9892240960140456e-15	2.853187969301835e-6	-7.626965696534564e-21	7.368187486420566e-21	1.6538033224284158e-12	6.316903879072035e-12	1.4635401196779358e-11
11900000	0.004998570984171789	1.614011253815567e-49	-1.445363204652993e-43	2.410539511301191e-9	1.9892240960140456e-15	2.853187969301835e-6	-7.626965500163065e-21	7.368187486420566e-21	1.6538033224284158e-12	6.316903879072035e-12	1.4635401196779358e-11
12000000	0.004998570984171789	1.614011253815567e-49	-1.4576386476140028e-43	2.410539511301191e-9	1.9892240960140456e-15	2.853187969301835e-6	-7.626965303791568e-21	7.368187486420565e-21	1.6538033224284158e-12	6.316903879072035e-12	1.4635401196779358e-11
12100000	0.004998570984171789	1.614011253815567e-49	-1.469914090575012e-43	2.410539511301191e-9	1.9892240960140456e-15	2.853187969301835e-6	-7.62696510742007e-21	7.368187486420565e-21	1.6538033224284158e-12	6.316903879072035e-12	1.4635401196779358e-11
12200000	0.004998570984171789	1.6140112538155672e-49	-1.482189533536021e-43	2.410539511301191e-9	1.9892240960140456e-15	2.853187969301835e-6	-7.626964911048573e-21	7.368187486420565e-21	1.6538033224284158e-12	6.316903879072035e-12	1.4635401196779358e-11
12300000	0.004998570984171789	1.6140112538155672e-49	-1.4944649764970297e-43	2.410539511301191e-9	1.9892240960140456e-15	2.853187969301835e-6	-7.626964714677074e-21	7.368187486420565e-21	1.6538033224284158e-12	6.316903879072035e-12	1.4635401196779358e-11
12400000	0.004998570984171789	1.6140112538155672e-49	-1.5067404194580375e-43	2.410539511301191e-9	1.9892240960140456e-15	2.853187969301835e-6	-7.626964518305577e-21	7.368187486420565e-21	1.6538033224284158e-12	6.316903879072035e-12	1.4635401196779358e-11
12500000	0.004998570984171789	1.6140112538155672e-49	-1.5190158624190453e-43	2.410539511301191e-9	1.9892240960140456e-15	2.853187969301835e-6	-7.626964321934079e-21	7.368187486420565e-21	1.6538033224284158e-12	6.316903879072035e-12	1.4635401196779358e-11
12600000	0.004998570984171789	1.6140112538155672e-49	-1.5312913053800526e-43	2.410539511301191e-9	1.9892240960140456e-15	2.853187969301835e-6	-7.626964125562582e-21	7.368187486420565e-21	1.6538033224284158e-12	6.316903879072035e-12	1.4635401196779358e-11
12700000	0.004998570984171789	1.6140112538155672e-49	-1.5435667483410594e-43	2.410539511301191e-9	1.9892240960140456e-15	2.853187969301835e-6	-7.626963929191083e-21	7.368187486420565e-21	1.6538033224284158e-12	6.316903879072035e-12	1.4635401196779358e-11
12800000	0.004998570984171789	1.6140112538155672e-49	-1.555842191302066e-43	2.410539511301191e-9	1.9892240960140456e-15	2.853187969301835e-6	-7.626963732819585e-21	7.368187486420565e-21	1.6538033224284158e-12	6.316903879072035e-12	1.4635401196779358e-11
12900000	0.004998570984171789	1.6140112538155672e-49	-1.5681176342630723e-43	2.410539511301191e-9	1.9892240960140456e-15	2.853187969301835e-6	-7.626963536448088e-21	7.368187486420565e-21	1.6538033224284158e-12	6.316903879072035e-12	1.4635401196779358e-11
13000000	0.004998570984171789	1.6140112538155672e-49	-1.5803930772240781e-43	2.410539511301191e-9	1.9892240960140456e-15	2.853187969301835e-6	-7.62696334007659e-21	7.368187486420565e-21	1.6538033224284158e-12	6.316903879072035e-12	1.4635401196779358e-11
13100000	0.004998570984171789	1.6140112538155672e-49	-1.592668520185084e-43	2.410539511301191e-9	1.9892240960140456e-15	2.853187969301835e-6	-7.626963143705091e-21	7.368187486420565e-21	1.6538033224284158e-12	6.316903879072035e-12	1.4635401196779358e-11
13200000	0.004998570984171789	1.6140112538155672e-49	-1.6049439631460892e-43	2.410539511301191e-9	1.9892240960140456e-15	2.853187969301835e-6	-7.626962947333594e-21	7.368187486420565e-21	1.6538033224284158e-12	6.316903879072035e-12	1.4635401196779358e-11
13300000	0.004998570984171789	1.6140112538155672e-49	-1.6172194061070945e-43	2.410539511301191e-9	1.9892240960140456e-15	2.853187969301835e-6	-7.626962750962097e-21	7.368187486420565e-21	1.6538033224284158e-12	6.316903879072035e-12	1.4635401196779358e-11
13400000	0.004998570984171789	1.6140112538155672e-49	-1.6294948490680993e-43	2.410539511301191e-9	1.9892240960140456e-15	2.853187969301835e-6	-7.626962554590599e-21	7.368187486420565e-21	1.6538033224284158e-12	6.316903879072035e-12	1.4635401196779358e-11
13500000	0.004998570984171789	1.6140112538155672e-49	-1.641770292029104e-43	2.410539511301191e-9	1.9892240960140456e-15	2.853187969301835e-6	-7.6269623582191e-21	7.368187486420565e-21	1.6538033224284158e-12	6.316903879072035e-12	1.4635401196779358e-11
13600000	0.004998570984171789	1.6140112538155672e-49	-1.6540457349901084e-43	2.410539511301191e-9	1.9892240960140456e-15	2.853187969301835e-6	-7.626962161847603e-21	7.368187486420563e-21	1.6538033224284158e-12	6.316903879072035e-12	1.4635401196779358e-11
13700000	0.004998570984171789	1.6140112538155672e-49	-1.6663211779511129e-43	2.410539511301191e-9	1.9892240960140456e-15	2.853187969301835e-6	-7.626961965476105e-21	7.368187486420563e-21	1.6538033224284158e-12	6.316903879072035e-12	1.4635401196779358e-11
13800000	0.004998570984171789	1.6140112538155672e-49	-1.678596620912117e-43	2.410539511301191e-9	1.9892240960140456e-15	2.853187969301835e-6	-7.626961769104606e-21	7.368187486420563e-21	1.6538033224284158e-12	6.316903879072035e-12	1.4635401196779358e-11
13900000	0.004998570984171789	1.6140112538155672e-49	-1.6908720638731212e-43	2.410539511301191e-9	1.9892240960140456e-15	2.853187969301835e-6	-7.626961572733109e-21	7.368187486420563e-21	1.6538033224284158e-12	6.316903879072035e-12	1.4635401196779358e-11
14000000	0.004998570984171789	1.6140112538155672e-49	-1.703147506834125e-43	2.410539511301191e-9	1.9892240960140456e-15	2.853187969301835e-6	-7.626961376361611e-21	7.368187486420563e-21	1.6538033224284158e-12	6.316903879072035e-12	1.4635401196779358e-11
14100000	0.004998570984171789	1.6140112538155672e-49	-1.7154229497951289e-43	2.410539511301191e-9	1.9892240960140456e-15	2.853187969301835e-6	-7.626961179990114e-21	7.368187486420563e-21	1.6538033224284158e-12	6.316903879072035e-12	1.463540119677936e-11
14200000	0.004998570984171788	1.6140112538155674e-49	-1.7276983927561327e-43	2.410539511301191e-9	1.9892240960140456e-15	2.853187969301835e-6	-7.626960983618615e-21	7.368187486420563e-21	1.6538033224284158e-12	6.316903879072035e-12	1.463540119677936e-11
14300000	0.004998570984171788	1.6140112538155674e-49	-1.7399738357171366e-43	2.410539511301191e-9	1.9892240960140456e-15	2.853187969301835e-6	-7.626960787247117e-21	7.368187486420563e-21	1.6538033224284158e-12	6.316903879072035e-12	1.463540119677936e-11
14400000	0.004998570984171788	1.6140112538155674e-49	-1.7522492786781404e-43	2.410539511301191e-9	1.9892240960140456e-15	2.853187969301835e-6	-7.62696059087562e-21	7.368187486420563e-21	1.6538033224284158e-12	6.316903879072035e-12	1.463540119677936e-11
14500000	0.004998570984171788	1.6140112538155674e-49	-1.7645247216391441e-43	2.410539511301191e-9	1.9892240960140456e-15	2.853187969301835e-6	-7.626960394504122e-21	7.368187486420563e-21	1.6538033224284158e-12	6.316903879072035e-12	1.463540119677936e-11
14600000	0.004998570984171788	1.6140112538155674e-49	-1.7768001646001478e-43	2.410539511301191e-9	1.9892240960140456e-15	2.853187969301835e-6	-7.626960198132623e-21	7.368187486420563e-21	1.6538033224284158e-12	6.316903879072035e-12	1.463540119677936e-11
14700000	0.004998570984171788	1.6140112538155674e-49	-1.7890756075611514e-43	2.410539511301191e-9	1.9892240960140456e-15	2.853187969301835e-6	-7.626960001761126e-21	7.368187486420563e-21	1.6538033224284158e-12	6.316903879072035e-12	1.463540119677936e-11
14800000	0.004998570984171788	1.6140112538155674e-49	-1.801351050522155e-43	2.410539511301191e-9	1.9892240960140456e-15	2.853187969301835e-6	-7.626959805389629e-21	7.368187486420561e-21	1.6538033224284158e-12	6.316903879072035e-12	1.463540119677936e-11
14900000	0.004998570984171788	1.6140112538155674e-49	-1.813626493483159e-43	2.410539511301191e-9	1.9892240960140456e-15	2.853187969301835e-6	-7.626959609018131e-21	7.368187486420561e-21	1.6538033224284158e-12	6.316903879072035e-12	1.463540119677936e-11
15000000	0.004998570984171788	1.6140112538155674e-49	-1.825901936444163e-43	2.410539511301191e-9	1.9892240960140456e-15	2.853187969301835e-6	-7.626959412646632e-21	7.368187486420561e-21	1.6538033224284158e-12	6.316903879072035e-12	1.463540119677936e-11
15100000	0.004998570984171788	1.6140112538155674e-49	-1.838177379405167e-43	2.410539511301191e-9	1.9892240960140456e-15	2.853187969301835e-6	-7.626959216275135e-21	7.368187486420561e-21	1.6538033224284158e-12	6.316903879072035e-12	1.463540119677936e-11
15200000	0.004998570984171788	1.6140112538155674e-49	-1.8504528223661713e-43	2.410539511301191e-9	1.9892240960140456e-15	2.853187969301835e-6	-7.626959019903637e-21	7.368187486420561e-21	1.6538033224284158e-12	6.316903879072035e-12	1.463540119677936e-11
15300000	0.004998570984171788	1.6140112538155674e-49	-1.8627282653271755e-43	2.410539511301191e-9	1.9892240960140456e-15	2.853187969301835e-6	-7.62695882353214e-21	7.368187486420561e-21	1.6538033224284158e-12	6.316903879072035e-12	1.463540119677936e-11
15400000	0.004998570984171788	1.6140112538155674e-49	-1.87500370828818e-43	2.410539511301191e-9	1.9892240960140456e-15	2.853187969301835e-6	-7.626958627160641e-21	7.368187486420561e-21	1.6538033224284158e-12	6.316903879072035e-12	1.463540119677936e-11
15500000	0.004998570984171788	1.6140112538155674e-49	-1.887279151249185e-43	2.410539511301191e-9	1.9892240960140456e-15	2.853187969301835e-6	-7.626958430789143e-21	7.368187486420561e-21	1.6538033224284158e-12	6.316903879072035e-12	1.463540119677936e-11
15600000	0.004998570984171788	1.6140112538155674e-49	-1.8995545942101895e-43	2.410539511301191e-9	1.9892240960140456e-15	2.853187969301835e-6	-7.626958234417646e-21	7.368187486420561e-21	1.6538033224284158e-12	6.316903879072035e-12	1.463540119677936e-11
15700000	0.004998570984171788	1.6140112538155674e-49	-1.9118300371711945e-43	2.410539511301191e-9	1.9892240960140456e-15	2.853187969301835e-6	-7.626958038046148e-21	7.368187486420561e-21	1.6538033224284158e-12	6.316903879072035e-12	1.463540119677936e-11
15800000	0.004998570984171788	1.6140112538155674e-49	-1.9241054801322e-43	2.410539511301191e-9	1.9892240960140456e-15	2.853187969301835e-6	-7.62695784167465e-21	7.368187486420561e-21	1.6538033224284158e-12	6.316903879072035e-12	1.463540119677936e-11
15900000	0.004998570984171788	1.6140112538155674e-49	-1.9363809230932054e-43	2.410539511301191e-9	1.9892240960140456e-15	2.853187969301835e-6	-7.626957645303152e-21	7.368187486420561e-21	1.6538033224284158e-12	6.316903879072035e-12	1.463540119677936e-11
16000000	0.004998570984171788	1.6140112538155676e-49	-1.9486563660542113e-43	2.410539511301191e-9	1.9892240960140456e-15	2.853187969301835e-6	-7.626957448931655e-21	7.368187486420561e-21	1.6538033224284158e-12	6.316903879072035e-12	1.463540119677936e-11
16100000	0.004998570984171788	1.6140112538155676e-49	-1.9609318090152175e-43	2.410539511301191e-9	1.9892240960140456e-15	2.853187969301835e-6	-7.626957252560157e-21	7.368187486420561e-21	1.6538033224284158e-12	6.316903879072035e-12	1.463540119677936e-11
16200000	0.004998570984171788	1.6140112538155676e-49	-1.9732072519762237e-43	2.410539511301191e-9	1.9892240960140456e-15	2.853187969301835e-6	-7.626957056188658e-21	7.36818748642056e-21	1.6538033224284158e-12	6.316903879072035e-12	1.463540119677936e-11
16300000	0.004998570984171788	1.6140112538155676e-49	-1.9854826949372308e-43	2.410539511301191e-9	1.9892240960140456e-15	2.853187969301835e-6	-7.62695685981716e-21	7.36818748642056e-21	1.6538033224284158e-12	6.316903879072035e-12	1.463540119677936e-11
16400000	0.004998570984171788	1.6140112538155676e-49	-1.997758137898238e-43	2.410539511301191e-9	1.9892240960140456e-15	2.853187969301835e-6	-7.626956663445663e-21	7.36818748642056e-21	1.6538033224284158e-12	6.316903879072035e-12	1.463540119677936e-11
16500000	0.004998570984171788	1.6140112538155676e-49	-2.0100335808592453e-43	2.410539511301191e-9	1.9892240960140456e-15	2.853187969301835e-6	-7.626956467074164e-21	7.36818748642056e-21	1.6538033224284158e-12	6.316903879072035e-12	1.463540119677936e-11
16600000	0.004998570984171788	1.6140112538155676e-49	-2.0223090238202535e-43	2.410539511301191e-9	1.9892240960140456e-15	2.853187969301835e-6	-7.626956270702667e-21	7.36818748642056e-21	1.6538033224284158e-12	6.316903879072035e-12	1.463540119677936e-11
16700000	0.004998570984171788	1.6140112538155676e-49	-2.0345844667812617e-43	2.410539511301191e-9	1.9892240960140456e-15	2.853187969301835e-6	-7.62695607433117e-21	7.36818748642056e-21	1.6538033224284158e-12	6.316903879072035e-12	1.463540119677936e-11
16800000	0.004998570984171788	1.6140112538155676e-49	-2.0468599097422704e-43	2.410539511301191e-9	1.9892240960140456e-15	2.853187969301835e-6	-7.626955877959672e-21	7.36818748642056e-21	1.6538033224284158e-12	6.316903879072035e-12	1.463540119677936e-11
16900000	0.004998570984171788	1.6140112538155676e-49	-2.0591353527032798e-43	2.410539511301191e-9	1.9892240960140456e-15	2.853187969301835e-6	-7.626955681588173e-21	7.36818748642056e-21	1.6538033224284158e-12	6.316903879072035e-12	1.463540119677936e-11
17000000	0.004998570984171788	1.6140112538155676e-49	-2.0714107956642892e-43	2.410539511301191e-9	1.9892240960140456e-15	2.853187969301835e-6	-7.626955485216675e-21	7.36818748642056e-21	1.6538033224284158e-12	6.316903879072035e-12	1.463540119677936e-11
17100000	0.004998570984171788	1.6140112538155676e-49	-2.0836862386252994e-43	2.410539511301191e-9	1.9892240960140456e-15	2.853187969301835e-6	-7.626955288845178e-21	7.36818748642056e-21	1.6538033224284158e-12	6.316903879072035e-12	1.463540119677936e-11
17200000	0.004998570984171788	1.6140112538155676e-49	-2.0959616815863105e-43	2.410539511301191e-9	1.9892240960140456e-15	2.853187969301835e-6	-7.62695509247368e-21	7.36818748642056e-21	1.6538033224284158e-12	6.316903879072035e-12	1.463540119677936e-11
17300000	0.004998570984171788	1.6140112538155676e-49	-2.1082371245473215e-43	2.410539511301191e-9	1.9892240960140456e-15	2.853187969301835e-6	-7.626954896102182e-21	7.36818748642056e-21	1.6538033224284158e-12	6.316903879072035e-12	1.463540119677936e-11
17400000	0.004998570984171788	1.6140112538155676e-49	-2.1205125675083333e-43	2.410539511301191e-9	1.9892240960140456e-15	2.853187969301835e-6	-7.626954699730684e-21	7.36818748642056e-21	1.6538033224284158e-12	6.316903879072035e-12	1.463540119677936e-11
17500000	0.004998570984171788	1.6140112538155676e-49	-2.1327880104693455e-43	2.410539511301191e-9	1.9892240960140456e-15	2.853187969301835e-6	-7.626954503359187e-21	7.36818748642056e-21	1.6538033224284158e-12	6.316903879072035e-12	1.463540119677936e-11
17600000	0.004998570984171788	1.6140112538155676e-49	-2.1450634534303585e-43	2.410539511301191e-9	1.9892240960140456e-15	2.853187969301835e-6	-7.626954306987689e-21	7.36818748642056e-21	1.6538033224284158e-12	6.316903879072035e-12	1.463540119677936e-11
17700000	0.004998570984171788	1.6140112538155676e-49	-2.157338896391372e-43	2.410539511301191e-9	1.9892240960140456e-15	2.853187969301835e-6	-7.62695411061619e-21	7.36818748642056e-21	1.6538033224284158e-12	6.316903879072035e-12	1.463540119677936e-11
17800000	0.004998570984171788	1.6140112538155676e-49	-2.169614339352386e-43	2.410539511301191e-9	1.9892240960140456e-15	2.853187969301835e-6	-7.626953914244693e-21	7.36818748642056e-21	1.6538033224284158e-12	6.316903879072035e-12	1.463540119677936e-11
17900000	0.004998570984171788	1.6140112538155676e-49	-2.1818897823134e-43	2.410539511301191e-9	1.9892240960140456e-15	2.853187969301835e-6	-7.626953717873195e-21	7.36818748642056e-21	1.6538033224284158e-12	6.316903879072035e-12	1.463540119677936e-11
18000000	0.004998570984171788	1.6140112538155676e-49	-2.1941652252744126e-43	2.410539511301191e-9	1.9892240960140456e-15	2.853187969301835e-6	-7.626953521501698e-21	7.36818748642056e-21	1.6538033224284158e-12	6.316903879072035e-12	1.463540119677936e-11
18100000	0.004998570984171788	1.6140112538155676e-49	-2.206440668235424e-43	2.410539511301191e-9	1.9892240960140456e-15	2.853187969301835e-6	-7.626953325130199e-21	7.36818748642056e-21	1.6538033224284158e-12	6.316903879072035e-12	1.463540119677936e-11
18200000	0.004998570984171788	1.6140112538155676e-49	-2.2187161111964342e-43	2.410539511301191e-9	1.9892240960140456e-15	2.853187969301835e-6	-7.626953128758701e-21	7.36818748642056e-21	1.6538033224284158e-12	6.316903879072035e-12	1.463540119677936e-11
18300000	0.004998570984171788	1.6140112538155676e-49	-2.2309915541574432e-43	2.410539511301191e-9	1.9892240960140456e-15	2.853187969301835e-6	-7.626952932387204e-21	7.36818748642056e-21	1.6538033224284158e-12	6.316903879072035e-12	1.463540119677936e-11
18400000	0.004998570984171788	1.6140112538155676e-49	-2.2432669971184507e-43	2.410539511301191e-9	1.9892240960140456e-15	2.853187969301835e-6	-7.626952736015706e-21	7.36818748642056e-21	1.6538033224284158e-12	6.316903879072035e-12	1.463540119677936e-11
18500000	0.004998570984171788	1.6140112538155676e-49	-2.2555424400794573e-43	2.410539511301191e-9	1.9892240960140456e-15	2.853187969301835e-6	-7.626952539644207e-21	7.36818748642056e-21	1.6538033224284158e-12	6.316903879072035e-12	1.463540119677936e-11
18600000	0.004998570984171788	1.6140112538155676e-49	-2.2678178830404624e-43	2.410539511301191e-9	1.9892240960140456e-15	2.853187969301835e-6	-7.62695234327271e-21	7.36818748642056e-21	1.6538033224284158e-12	6.316903879072035e-12	1.463540119677936e-11
18700000	0.004998570984171788	1.6140112538155676e-49	-2.2800933260014666e-43	2.410539511301191e-9	1.9892240960140456e-15	2.853187969301835e-6	-7.626952146901213e-21	7.36818748642056e-21	1.6538033224284158e-12	6.316903879072035e-12	1.463540119677936e-11
18800000	0.004998570984171788	1.6140112538155676e-49	-2.2923687689624697e-43	2.410539511301191e-9	1.9892240960140456e-15	2.853187969301835e-6	-7.626951950529714e-21	7.36818748642056e-21	1.6538033224284158e-12	6.316903879072035e-12	1.463540119677936e-11
18900000	0.004998570984171788	1.6140112538155676e-49	-2.304644211923472e-43	2.410539511301191e-9	1.9892240960140456e-15	2.853187969301835e-6	-7.626951754158216e-21	7.36818748642056e-21	1.6538033224284158e-12	6.316903879072035e-12	1.463540119677936e-11
19000000	0.004998570984171788	1.6140112538155676e-49	-2.3169196548844726e-43	2.410539511301191e-9	1.9892240960140456e-15	2.853187969301835e-6	-7.626951557786719e-21	7.36818748642056e-21	1.6538033224284158e-12	6.316903879072035e-12	1.463540119677936e-11
19100000	0.004998570984171788	1.6140112538155676e-49	-2.3291950978454725e-43	2.410539511301191e-9	1.9892240960140456e-15	2.853187969301835e-6	-7.626951361415221e-21	7.36818748642056e-21	1.6538033224284158e-12	6.316903879072035e-12	1.463540119677936e-11
19200000	0.004998570984171788	1.6140112538155676e-49	-2.341470540806471e-43	2.410539511301191e-9	1.9892240960140456e-15	2.853187969301835e-6	-7.626951165043722e-21	7.36818748642056e-21	1.6538033224284158e-12	6.316903879072035e-12	1.463540119677936e-11
19300000	0.004998570984171788	1.6140112538155676e-49	-2.353745983767469e-43	2.410539511301191e-9	1.9892240960140456e-15	2.853187969301835e-6	-7.626950968672225e-21	7.36818748642056e-21	1.6538033224284158e-12	6.316903879072035e-12	1.463540119677936e-11
19400000	0.004998570984171788	1.6140112538155676e-49	-2.3660214267284657e-43	2.410539511301191e-9	1.9892240960140456e-15	2.853187969301835e-6	-7.626950772300727e-21	7.36818748642056e-21	1.6538033224284158e-12	6.316903879072035e-12	1.463540119677936e-11
19500000	0.004998570984171788	1.6140112538155676e-49	-2.3782968696894616e-43	2.410539511301191e-9	1.9892240960140456e-15	2.853187969301835e-6	-7.62695057592923e-21	7.36818748642056e-21	1.6538033224284158e-12	6.316903879072035e-12	1.463540119677936e-11
19600000	0.004998570984171788	1.6140112538155676e-49	-2.3905723126504563e-43	2.410539511301191e-9	1.9892240960140456e-15	2.853187969301835e-6	-7.626950379557731e-21	7.36818748642056e-21	1.6538033224284158e-12	6.316903879072035e-12	1.463540119677936e-11
19700000	0.004998570984171788	1.6140112538155676e-49	-2.40284775561145e-43	2.410539511301191e-9	1.9892240960140456e-15	2.853187969301835e-6	-7.626950183186233e-21	7.36818748642056e-21	1.6538033224284158e-12	6.316903879072035e-12	1.463540119677936e-11
19800000	0.004998570984171788	1.6140112538155676e-49	-2.4151231985724433e-43	2.410539511301191e-9	1.9892240960140456e-15	2.853187969301835e-6	-7.626949986814736e-21	7.36818748642056e-21	1.6538033224284158e-12	6.316903879072035e-12	1.463540119677936e-11
19900000	0.004998570984171788	1.6140112538155676e-49	-2.4273986415334348e-43	2.410539511301191e-9	1.9892240960140456e-15	2.853187969301835e-6	-7.626949790443238e-21	7.36818748642056e-21	1.6538033224284158e-12	6.316903879072035e-12	1.463540119677936e-11
20000000	0.004998570984171788	1.6140112538155676e-49	-2.4396740844944263e-43	2.410539511301191e-9	1.9892240960140456e-15	2.853187969301835e-6	-7.62694959407174e-21	7.36818748642056e-21	1.6538033224284158e-12	6.316903879072035e-12	1.463540119677936e-11
20100000	0.004998570984171788	1.6140112538155676e-49	-2.4519495274554166e-43	2.410539511301191e-9	1.9892240960140456e-15	2.853187969301835e-6	-7.626949397700242e-21	7.36818748642056e-21	1.6538033224284158e-12	6.316903879072035e-12	1.463540119677936e-11
20200000	0.004998570984171788	1.6140112538155676e-49	-2.464224970416406e-43	2.410539511301191e-9	1.9892240960140456e-15	2.853187969301835e-6	-7.626949201328745e-21	7.36818748642056e-21	1.6538033224284158e-12	6.316903879072035e-12	1.463540119677936e-11
20300000	0.004998570984171788	1.6140112538155676e-49	-2.4765004133773945e-43	2.410539511301191e-9	1.9892240960140456e-15	2.853187969301835e-6	-7.626949004957247e-21	7.36818748642056e-21	1.6538033224284158e-12	6.316903879072035e-12	1.463540119677936e-11
20400000	0.004998570984171788	1.6140112538155676e-49	-2.488775856338382e-43	2.410539511301191e-9	1.9892240960140456e-15	2.853187969301835e-6	-7.626948808585748e-21	7.36818748642056e-21	1.6538033224284158e-12	6.316903879072035e-12	1.463540119677936e-11
20500000	0.004998570984171788	1.6140112538155676e-49	-2.501051299299369e-43	2.410539511301191e-9	1.9892240960140456e-15	2.853187969301835e-6	-7.62694861221425e-21	7.36818748642056e-21	1.6538033224284158e-12	6.316903879072035e-12	1.463540119677936e-11
20600000	0.004998570984171788	1.6140112538155676e-49	-2.5133267422603554e-43	2.410539511301191e-9	1.9892240960140456e-15	2.853187969301835e-6	-7.626948415842753e-21	7.36818748642056e-21	1.6538033224284158e-12	6.316903879072035e-12	1.463540119677936e-11
20700000	0.004998570984171788	1.6140112538155676e-49	-2.525602185221341e-43	2.410539511301191e-9	1.9892240960140456e-15	2.853187969301835e-6	-7.626948219471256e-21	7.36818748642056e-21	1.6538033224284158e-12	6.316903879072035e-12	1.463540119677936e-11
20800000	0.004998570984171788	1.6140112538155674e-49	-2.5378776281823257e-43	2.410539511301191e-9	1.9892240960140456e-15	2.853187969301835e-6	-7.626948023099757e-21	7.36818748642056e-21	1.6538033224284158e-12	6.316903879072035e-12	1.463540119677936e-11
20900000	0.004998570984171788	1.6140112538155674e-49	-2.5501530711433096e-43	2.410539511301191e-9	1.9892240960140456e-15	2.853187969301835e-6	-7.62694782672826e-21	7.36818748642056e-21	1.6538033224284158e-12	6.316903879072035e-12	1.463540119677936e-11
21000000	0.004998570984171788	1.6140112538155674e-49	-2.562428514104293e-43	2.410539511301191e-9	1.9892240960140456e-15	2.853187969301835e-6	-7.626947630356762e-21	7.36818748642056e-21	1.6538033224284158e-12	6.316903879072035e-12	1.463540119677936e-11
21100000	0.004998570984171788	1.6140112538155674e-49	-2.5747039570652755e-43	2.410539511301191e-9	1.9892240960140456e-15	2.853187969301835e-6	-7.626947433985264e-21	7.36818748642056e-21	1.6538033224284158e-12	6.316903879072035e-12	1.463540119677936e-11
21200000	0.004998570984171788	1.6140112538155674e-49	-2.586979400026258e-43	2.410539511301191e-9	1.9892240960140456e-15	2.853187969301835e-6	-7.626947237613765e-21	7.36818748642056e-21	1.6538033224284158e-12	6.316903879072035e-12	1.463540119677936e-11
21300000	0.004998570984171788	1.6140112538155674e-49	-2.5992548429872394e-43	2.410539511301191e-9	1.9892240960140456e-15	2.853187969301835e-6	-7.626947041242268e-21	7.36818748642056e-21	1.6538033224284158e-12	6.316903879072035e-12	1.463540119677936e-11
21400000	0.004998570984171788	1.6140112538155674e-49	-2.6115302859482198e-43	2.410539511301191e-9	1.9892240960140456e-15	2.853187969301835e-6	-7.62694684487077e-21	7.36818748642056e-21	1.6538033224284158e-12	6.316903879072035e-12	1.463540119677936e-11
21500000	0.004998570984171788	1.6140112538155674e-49	-2.6238057289092e-43	2.410539511301191e-9	1.9892240960140456e-15	2.853187969301835e-6	-7.626946648499272e-21	7.36818748642056e-21	1.6538033224284158e-12	6.316903879072035e-12	1.463540119677936e-11
21600000	0.004998570984171788	1.6140112538155674e-49	-2.6360811718701797e-43	2.410539511301191e-9	1.9892240960140456e-15	2.853187969301835e-6	-7.626946452127774e-21	7.36818748642056e-21	1.6538033224284158e-12	6.316903879072035e-12	1.463540119677936e-11
21700000	0.004998570984171788	1.6140112538155674e-49	-2.6483566148311585e-43	2.410539511301191e-9	1.9892240960140456e-15	2.853187969301835e-6	-7.626946255756277e-21	7.36818748642056e-21	1.6538033224284158e-12	6.316903879072035e-12	1.463540119677936e-11
21800000	0.004998570984171788	1.6140112538155674e-49	-2.6606320577921372e-43	2.410539511301191e-9	1.9892240960140456e-15	2.853187969301835e-6	-7.626946059384779e-21	7.36818748642056e-21	1.6538033224284158e-12	6.316903879072035e-12	1.463540119677936e-11
21900000	0.004998570984171788	1.6140112538155674e-49	-2.672907500753115e-43	2.410539511301191e-9	1.9892240960140456e-15	2.853187969301835e-6	-7.62694586301328e-21	7.36818748642056e-21	1.6538033224284158e-12	6.316903879072035e-12	1.463540119677936e-11
22000000	0.004998570984171788	1.6140112538155674e-49	-2.6851829437140927e-43	2.410539511301191e-9	1.9892240960140456e-15	2.853187969301835e-6	-7.626945666641783e-21	7.36818748642056e-21	1.6538033224284158e-12	6.316903879072035e-12	1.463540119677936e-11
22100000	0.004998570984171788	1.6140112538155674e-49	-2.69745838667507e-43	2.410539511301191e-9	1.9892240960140456e-15	2.853187969301835e-6	-7.626945470270285e-21	7.36818748642056e-21	1.6538033224284158e-12	6.316903879072035e-12	1.463540119677936e-11
22200000	0.004998570984171788	1.6140112538155674e-49	-2.7097338296360463e-43	2.410539511301191e-9	1.9892240960140456e-15	2.853187969301835e-6	-7.626945273898788e-21	7.36818748642056e-21	1.6538033224284158e-12	6.316903879072035e-12	1.463540119677936e-11
22300000	0.004998570984171788	1.6140112538155674e-49	-2.7220092725970223e-43	2.410539511301191e-9	1.9892240960140456e-15	2.853187969301835e-6	-7.626945077527289e-21	7.36818748642056e-21	1.6538033224284158e-12	6.316903879072035e-12	1.463540119677936e-11
22400000	0.004998570984171788	1.6140112538155674e-49	-2.734284715557998e-43	2.410539511301191e-9	1.9892240960140456e-15	2.853187969301835e-6	-7.626944881155791e-21	7.36818748642056e-21	1.6538033224284158e-12	6.316903879072035e-12	1.463540119677936e-11
22500000	0.004998570984171788	1.6140112538155674e-49	-2.7465601585189734e-43	2.4105395113011906e-9	1.9892240960140456e-15	2.853187969301835e-6	-7.626944684784294e-21	7.36818748642056e-21	1.6538033224284158e-12	6.316903879072035e-12	1.463540119677936e-11
22600000	0.004998570984171788	1.6140112538155674e-49	-2.758835601479948e-43	2.4105395113011906e-9	1.9892240960140456e-15	2.853187969301835e-6	-7.626944488412796e-21	7.36818748642056e-21	1.6538033224284158e-12	6.316903879072035e-12	1.463540119677936e-11
22700000	0.004998570984171788	1.6140112538155674e-49	-2.771111044440923e-43	2.4105395113011906e-9	1.9892240960140456e-15	2.853187969301835e-6	-7.626944292041298e-21	7.36818748642056e-21	1.6538033224284158e-12	6.316903879072035e-12	1.463540119677936e-11
22800000	0.004998570984171788	1.6140112538155674e-49	-2.783386487401897e-43	2.4105395113011906e-9	1.9892240960140456e-15	2.853187969301835e-6	-7.6269440956698e-21	7.36818748642056e-21	1.6538033224284158e-12	6.316903879072035e-12	1.463540119677936e-11
22900000	0.004998570984171788	1.6140112538155674e-49	-2.795661930362871e-43	2.4105395113011906e-9	1.9892240960140456e-15	2.853187969301835e-6	-7.626943899298303e-21	7.36818748642056e-21	1.6538033224284158e-12	6.316903879072035e-12	1.463540119677936e-11
23000000	0.004998570984171788	1.6140112538155674e-49	-2.8079373733238445e-43	2.4105395113011906e-9	1.9892240960140456e-15	2.853187969301835e-6	-7.626943702926805e-21	7.36818748642056e-21	1.6538033224284158e-12	6.316903879072035e-12	1.463540119677936e-11
23100000	0.004998570984171788	1.6140112538155674e-49	-2.8202128162848177e-43	2.4105395113011906e-9	1.9892240960140456e-15	2.853187969301835e-6	-7.626943506555306e-21	7.36818748642056e-21	1.6538033224284158e-12	6.316903879072035e-12	1.463540119677936e-11
23200000	0.004998570984171788	1.6140112538155674e-49	-2.8324882592457905e-43	2.4105395113011906e-9	1.9892240960140456e-15	2.853187969301835e-6	-7.626943310183809e-21	7.36818748642056e-21	1.6538033224284158e-12	6.316903879072035e-12	1.463540119677936e-11
23300000	0.004998570984171788	1.6140112538155674e-49	-2.8447637022067637e-43	2.4105395113011906e-9	1.9892240960140456e-15	2.853187969301835e-6	-7.626943113812311e-21	7.36818748642056e-21	1.6538033224284158e-12	6.316903879072035e-12	1.4635401196779358e-11
23400000	0.004998570984171788	1.6140112538155674e-49	-2.857039145167736e-43	2.4105395113011906e-9	1.9892240960140456e-15	2.853187969301835e-6	-7.626942917440814e-21	7.36818748642056e-21	1.6538033224284158e-12	6.316903879072035e-12	1.4635401196779358e-11
23500000	0.004998570984171788	1.6140112538155674e-49	-2.8693145881287085e-43	2.4105395113011906e-9	1.9892240960140456e-15	2.853187969301835e-6	-7.626942721069315e-21	7.36818748642056e-21	1.6538033224284158e-12	6.316903879072035e-12	1.4635401196779358e-11
23600000	0.004998570984171788	1.6140112538155674e-49	-2.8815900310896804e-43	2.4105395113011906e-9	1.9892240960140456e-15	2.853187969301835e-6	-7.626942524697817e-21	7.36818748642056e-21	1.6538033224284158e-12	6.316903879072035e-12	1.4635401196779358e-11
23700000	0.004998570984171788	1.6140112538155672e-49	-2.8938654740506524e-43	2.4105395113011906e-9	1.9892240960140456e-15	2.853187969301835e-6	-7.62694232832632e-21	7.36818748642056e-21	1.6538033224284158e-12	6.316903879072035e-12	1.4635401196779358e-11
23800000	0.004998570984171788	1.6140112538155672e-49	-2.9061409170116244e-43	2.4105395113011906e-9	1.9892240960140456e-15	2.853187969301835e-6	-7.626942131954821e-21	7.36818748642056e-21	1.6538033224284158e-12	6.316903879072035e-12	1.4635401196779358e-11
23900000	0.004998570984171788	1.6140112538155672e-49	-2.918416359972596e-43	2.4105395113011906e-9	1.9892240960140456e-15	2.853187969301835e-6	-7.626941935583323e-21	7.36818748642056e-21	1.6538033224284158e-12	6.316903879072035e-12	1.4635401196779358e-11
24000000	0.004998570984171788	1.6140112538155672e-49	-2.9306918029335676e-43	2.4105395113011906e-9	1.9892240960140456e-15	2.853187969301835e-6	-7.626941739211826e-21	7.36818748642056e-21	1.6538033224284158e-12	6.316903879072035e-12	1.4635401196779358e-11
24100000	0.004998570984171788	1.6140112538155672e-49	-2.9429672458945392e-43	2.4105395113011906e-9	1.9892240960140456e-15	2.853187969301835e-6	-7.626941542840329e-21	7.36818748642056e-21	1.6538033224284158e-12	6.316903879072035e-12	1.4635401196779358e-11
24200000	0.004998570984171788	1.6140112538155672e-49	-2.9552426888555104e-43	2.4105395113011906e-9	1.9892240960140456e-15	2.853187969301835e-6	-7.62694134646883e-21	7.36818748642056e-21	1.6538033224284158e-12	6.316903879072035e-12	1.4635401196779358e-11
24300000	0.004998570984171788	1.6140112538155672e-49	-2.967518131816482e-43	2.4105395113011906e-9	1.9892240960140456e-15	2.853187969301835e-6	-7.626941150097332e-21	7.36818748642056e-21	1.6538033224284158e-12	6.316903879072035e-12	1.4635401196779358e-11
24400000	0.004998570984171788	1.6140112538155672e-49	-2.979793574777453e-43	2.4105395113011906e-9	1.9892240960140456e-15	2.853187969301835e-6	-7.626940953725835e-21	7.36818748642056e-21	1.6538033224284158e-12	6.316903879072035e-12	1.4635401196779358e-11
24500000	0.004998570984171788	1.6140112538155672e-49	-2.9920690177384248e-43	2.4105395113011906e-9	1.9892240960140456e-15	2.853187969301835e-6	-7.626940757354337e-21	7.36818748642056e-21	1.6538033224284158e-12	6.316903879072035e-12	1.4635401196779358e-11
24600000	0.004998570984171789	1.6140112538155672e-49	-3.004344460699396e-43	2.4105395113011906e-9	1.9892240960140456e-15	2.853187969301835e-6	-7.626940560982838e-21	7.36818748642056e-21	1.6538033224284158e-12	6.316903879072035e-12	1.4635401196779358e-11
24700000	0.004998570984171789	1.6140112538155672e-49	-3.0166199036603676e-43	2.4105395113011906e-9	1.9892240960140456e-15	2.853187969301835e-6	-7.626940364611341e-21	7.36818748642056e-21	1.6538033224284158e-12	6.316903879072035e-12	1.4635401196779358e-11
24800000	0.004998570984171789	1.6140112538155672e-49	-3.0288953466213388e-43	2.4105395113011906e-9	1.9892240960140456e-15	2.853187969301835e-6	-7.626940168239843e-21	7.36818748642056e-21	1.6538033224284158e-12	6.316903879072035e-12	1.4635401196779358e-11
24900000	0.004998570984171789	1.6140112538155672e-49	-3.0411707895823104e-43	2.4105395113011906e-9	1.9892240960140456e-15	2.853187969301835e-6	-7.626939971868346e-21	7.36818748642056e-21	1.6538033224284158e-12	6.316903879072035e-12	1.4635401196779358e-11
25000000	0.004998570984171789	1.6140112538155672e-49	-3.053446232543282e-43	2.4105395113011906e-9	1.9892240960140456e-15	2.853187969301835e-6	-7.626939775496847e-21	7.36818748642056e-21	1.6538033224284158e-12	6.316903879072035e-12	1.4635401196779358e-11
25100000	0.004998570984171789	1.6140112538155672e-49	-3.0657216755042535e-43	2.4105395113011906e-9	1.9892240960140456e-15	2.853187969301835e-6	-7.62693957912535e-21	7.36818748642056e-21	1.6538033224284158e-12	6.316903879072035e-12	1.4635401196779358e-11
25200000	0.004998570984171789	1.6140112538155672e-49	-3.0779971184652255e-43	2.4105395113011906e-9	1.9892240960140456e-15	2.853187969301835e-6	-7.626939382753852e-21	7.36818748642056e-21	1.6538033224284158e-12	6.316903879072035e-12	1.4635401196779358e-11
25300000	0.004998570984171789	1.6140112538155672e-49	-3.090272561426197e-43	2.4105395113011906e-9	1.9892240960140456e-15	2.853187969301835e-6	-7.626939186382354e-21	7.36818748642056e-21	1.6538033224284158e-12	6.316903879072035e-12	1.4635401196779358e-11
25400000	0.004998570984171789	1.6140112538155672e-49	-3.1025480043871695e-43	2.4105395113011906e-9	1.9892240960140456e-15	2.853187969301835e-6	-7.626938990010856e-21	7.36818748642056e-21	1.6538033224284158e-12	6.316903879072035e-12	1.4635401196779358e-11
25500000	0.004998570984171789	1.6140112538155672e-49	-3.1148234473481415e-43	2.4105395113011906e-9	1.9892240960140456e-15	2.853187969301835e-6	-7.626938793639358e-21	7.36818748642056e-21	1.6538033224284158e-12	6.316903879072035e-12	1.4635401196779358e-11
25600000	0.004998570984171789	1.6140112538155672e-49	-3.1270988903091143e-43	2.4105395113011906e-9	1.9892240960140456e-15	2.853187969301835e-6	-7.62693859726786e-21	7.36818748642056e-21	1.6538033224284158e-12	6.316903879072035e-12	1.4635401196779358e-11
25700000	0.004998570984171789	1.6140112538155672e-49	-3.1393743332700867e-43	2.4105395113011906e-9	1.9892240960140456e-15	2.853187969301835e-6	-7.626938400896363e-21	7.36818748642056e-21	1.6538033224284158e-12	6.316903879072035e-12	1.4635401196779358e-11
25800000	0.004998570984171789	1.6140112538155672e-49	-3.15164977623106e-43	2.4105395113011906e-9	1.9892240960140456e-15	2.853187969301835e-6	-7.626938204524864e-21	7.36818748642056e-21	1.6538033224284158e-12	6.316903879072035e-12	1.4635401196779358e-11
25900000	0.004998570984171789	1.6140112538155672e-49	-3.163925219192033e-43	2.4105395113011906e-9	1.9892240960140456e-15	2.853187969301835e-6	-7.626938008153367e-21	7.36818748642056e-21	1.6538033224284158e-12	6.316903879072035e-12	1.4635401196779358e-11
26000000	0.004998570984171789	1.6140112538155672e-49	-3.1762006621530062e-43	2.4105395113011906e-9	1.9892240960140456e-15	2.853187969301835e-6	-7.62693781178187e-21	7.36818748642056e-21	1.6538033224284158e-12	6.316903879072035e-12	1.4635401196779358e-11
26100000	0.004998570984171789	1.6140112538155672e-49	-3.1884761051139802e-43	2.4105395113011906e-9	1.9892240960140456e-15	2.853187969301835e-6	-7.626937615410372e-21	7.36818748642056e-21	1.6538033224284158e-12	6.316903879072035e-12	1.4635401196779358e-11
26200000	0.004998570984171789	1.6140112538155672e-49	-3.2007515480749542e-43	2.4105395113011906e-9	1.9892240960140456e-15	2.853187969301835e-6	-7.626937419038873e-21	7.36818748642056e-21	1.6538033224284158e-12	6.316903879072035e-12	1.4635401196779358e-11
26300000	0.004998570984171789	1.614011253815567e-49	-3.2130269910359286e-43	2.4105395113011906e-9	1.9892240960140456e-15	2.853187969301835e-6	-7.626937222667375e-21	7.36818748642056e-21	1.6538033224284158e-12	6.316903879072035e-12	1.4635401196779358e-11
26400000	0.004998570984171789	1.614011253815567e-49	-3.2253024339969034e-43	2.4105395113011906e-9	1.9892240960140456e-15	2.853187969301835e-6	-7.626937026295878e-21	7.36818748642056e-21	1.6538033224284158e-12	6.316903879072035e-12	1.4635401196779358e-11
26500000	0.004998570984171789	1.614011253815567e-49	-3.2375778769578785e-43	2.4105395113011906e-9	1.9892240960140456e-15	2.853187969301835e-6	-7.626936829924379e-21	7.36818748642056e-21	1.6538033224284158e-12	6.316903879072035e-12	1.4635401196779358e-11
26600000	0.004998570984171789	1.614011253815567e-49	-3.249853319918854e-43	2.4105395113011906e-9	1.9892240960140456e-15	2.853187969301835e-6	-7.626936633552881e-21	7.36818748642056e-21	1.6538033224284158e-12	6.316903879072035e-12	1.4635401196779358e-11
26700000	0.004998570984171789	1.614011253815567e-49	-3.26212876287983e-43	2.4105395113011906e-9	1.9892240960140456e-15	2.853187969301835e-6	-7.626936437181384e-21	7.36818748642056e-21	1.6538033224284158e-12	6.316903879072035e-12	1.4635401196779358e-11
26800000	0.004998570984171789	1.614011253815567e-49	-3.2744042058408065e-43	2.4105395113011906e-9	1.9892240960140456e-15	2.853187969301835e-6	-7.626936240809887e-21	7.36818748642056e-21	1.6538033224284158e-12	6.316903879072035e-12	1.4635401196779358e-11
26900000	0.004998570984171789	1.614011253815567e-49	-3.2866796488017832e-43	2.4105395113011906e-9	1.9892240960140456e-15	2.853187969301835e-6	-7.626936044438388e-21	7.36818748642056e-21	1.6538033224284158e-12	6.316903879072035e-12	1.4635401196779358e-11
27000000	0.004998570984171789	1.614011253815567e-49	-3.2989550917627608e-43	2.4105395113011906e-9	1.9892240960140456e-15	2.853187969301835e-6	-7.62693584806689e-21	7.36818748642056e-21	1.6538033224284158e-12	6.316903879072035e-12	1.4635401196779358e-11
27100000	0.004998570984171789	1.614011253815567e-49	-3.3112305347237388e-43	2.4105395113011906e-9	1.9892240960140456e-15	2.853187969301835e-6	-7.626935651695393e-21	7.36818748642056e-21	1.6538033224284158e-12	6.316903879072035e-12	1.4635401196779358e-11
27200000	0.004998570984171789	1.614011253815567e-49	-3.3235059776847167e-43	2.4105395113011906e-9	1.9892240960140456e-15	2.853187969301835e-6	-7.626935455323895e-21	7.36818748642056e-21	1.6538033224284158e-12	6.316903879072035e-12	1.4635401196779358e-11
27300000	0.004998570984171789	1.614011253815567e-49	-3.335781420645696e-43	2.4105395113011906e-9	1.9892240960140456e-15	2.853187969301835e-6	-7.626935258952396e-21	7.36818748642056e-21	1.6538033224284158e-12	6.316903879072035e-12	1.4635401196779358e-11
27400000	0.004998570984171789	1.614011253815567e-49	-3.348056863606675e-43	2.4105395113011906e-9	1.9892240960140456e-15	2.853187969301835e-6	-7.626935062580899e-21	7.36818748642056e-21	1.6538033224284158e-12	6.316903879072035e-12	1.4635401196779358e-11
27500000	0.004998570984171789	1.614011253815567e-49	-3.360332306567655e-43	2.4105395113011906e-9	1.9892240960140456e-15	2.853187969301835e-6	-7.626934866209401e-21	7.36818748642056e-21	1.6538033224284158e-12	6.316903879072035e-12	1.4635401196779358e-11
27600000	0.004998570984171789	1.614011253815567e-49	-3.3726077495286358e-43	2.4105395113011906e-9	1.9892240960140456e-15	2.853187969301835e-6	-7.626934669837904e-21	7.36818748642056e-21	1.6538033224284158e-12	6.316903879072035e-12	1.4635401196779358e-11
27700000	0.004998570984171789	1.614011253815567e-49	-3.384883192489617e-43	2.4105395113011906e-9	1.9892240960140456e-15	2.853187969301835e-6	-7.626934473466405e-21	7.36818748642056e-21	1.6538033224284158e-12	6.316903879072035e-12	1.4635401196779358e-11
27800000	0.004998570984171789	1.614011253815567e-49	-3.3971586354505985e-43	2.4105395113011906e-9	1.9892240960140456e-15	2.853187969301835e-6	-7.626934277094907e-21	7.36818748642056e-21	1.6538033224284158e-12	6.316903879072035e-12	1.4635401196779358e-11
27900000	0.004998570984171789	1.614011253815567e-49	-3.4094340784115804e-43	2.4105395113011906e-9	1.9892240960140456e-15	2.853187969301835e-6	-7.62693408072341e-21	7.36818748642056e-21	1.6538033224284158e-12	6.316903879072035e-12	1.4635401196779358e-11
28000000	0.004998570984171789	1.614011253815567e-49	-3.4217095213725604e-43	2.4105395113011906e-9	1.9892240960140456e-15	2.853187969301835e-6	-7.626933884351913e-21	7.36818748642056e-21	1.6538033224284158e-12	6.316903879072035e-12	1.4635401196779358e-11
28100000	0.004998570984171789	1.614011253815567e-49	-3.4339849643335395e-43	2.4105395113011906e-9	1.9892240960140456e-15	2.853187969301835e-6	-7.626933687980414e-21	7.36818748642056e-21	1.6538033224284158e-12	6.316903879072035e-12	1.4635401196779358e-11
28200000	0.004998570984171789	1.614011253815567e-49	-3.446260407294517e-43	2.4105395113011906e-9	1.9892240960140456e-15	2.853187969301835e-6	-7.626933491608916e-21	7.36818748642056e-21	1.6538033224284158e-12	6.316903879072035e-12	1.4635401196779358e-11
28300000	0.004998570984171789	1.614011253815567e-49	-3.4585358502554935e-43	2.4105395113011906e-9	1.9892240960140456e-15	2.853187969301835e-6	-7.626933295237419e-21	7.36818748642056e-21	1.6538033224284158e-12	6.316903879072035e-12	1.4635401196779358e-11
28400000	0.004998570984171789	1.614011253815567e-49	-3.4708112932164686e-43	2.4105395113011906e-9	1.9892240960140456e-15	2.853187969301835e-6	-7.626933098865921e-21	7.36818748642056e-21	1.6538033224284158e-12	6.316903879072035e-12	1.4635401196779358e-11
28500000	0.004998570984171789	1.614011253815567e-49	-3.483086736177443e-43	2.4105395113011906e-9	1.9892240960140456e-15	2.853187969301835e-6	-7.626932902494422e-21	7.36818748642056e-21	1.6538033224284158e-12	6.316903879072035e-12	1.4635401196779358e-11
28600000	0.004998570984171789	1.614011253815567e-49	-3.495362179138416e-43	2.4105395113011906e-9	1.9892240960140456e-15	2.853187969301835e-6	-7.626932706122925e-21	7.36818748642056e-21	1.6538033224284158e-12	6.316903879072035e-12	1.4635401196779358e-11
28700000	0.004998570984171789	1.614011253815567e-49	-3.5076376220993874e-43	2.4105395113011906e-9	1.9892240960140456e-15	2.853187969301835e-6	-7.626932509751427e-21	7.36818748642056e-21	1.6538033224284158e-12	6.316903879072035e-12	1.4635401196779358e-11
28800000	0.004998570984171789	1.614011253815567e-49	-3.519913065060358e-43	2.4105395113011906e-9	1.9892240960140456e-15	2.853187969301835e-6	-7.626932313379928e-21	7.36818748642056e-21	1.6538033224284158e-12	6.316903879072035e-12	1.4635401196779358e-11
28900000	0.004998570984171789	1.614011253815567e-49	-3.532188508021328e-43	2.4105395113011906e-9	1.9892240960140456e-15	2.853187969301835e-6	-7.626932117008431e-21	7.36818748642056e-21	1.6538033224284158e-12	6.316903879072035e-12	1.4635401196779358e-11
29000000	0.004998570984171789	1.614011253815567e-49	-3.5444639509822966e-43	2.4105395113011906e-9	1.9892240960140456e-15	2.853187969301835e-6	-7.626931920636933e-21	7.36818748642056e-21	1.6538033224284158e-12	6.316903879072035e-12	1.4635401196779358e-11
29100000	0.004998570984171789	1.614011253815567e-49	-3.556739393943264e-43	2.4105395113011906e-9	1.9892240960140456e-15	2.853187969301835e-6	-7.626931724265436e-21	7.36818748642056e-21	1.6538033224284158e-12	6.316903879072035e-12	1.4635401196779358e-11
29200000	0.004998570984171789	1.614011253815567e-49	-3.5690148369042302e-43	2.4105395113011906e-9	1.9892240960140456e-15	2.853187969301835e-6	-7.626931527893937e-21	7.36818748642056e-21	1.6538033224284158e-12	6.316903879072035e-12	1.4635401196779358e-11
29300000	0.004998570984171789	1.614011253815567e-49	-3.581290279865196e-43	2.4105395113011906e-9	1.9892240960140456e-15	2.853187969301835e-6	-7.62693133152244e-21	7.36818748642056e-21	1.6538033224284158e-12	6.316903879072035e-12	1.4635401196779358e-11
29400000	0.004998570984171789	1.614011253815567e-49	-3.59356572282616e-43	2.4105395113011906e-9	1.9892240960140456e-15	2.853187969301835e-6	-7.626931135150942e-21	7.36818748642056e-21	1.6538033224284158e-12	6.316903879072035e-12	1.4635401196779358e-11
29500000	0.004998570984171789	1.614011253815567e-49	-3.6058411657871235e-43	2.4105395113011906e-9	1.9892240960140456e-15	2.853187969301835e-6	-7.626930938779445e-21	7.36818748642056e-21	1.6538033224284158e-12	6.316903879072035e-12	1.4635401196779358e-11
29600000	0.004998570984171789	1.614011253815567e-49	-3.6181166087480855e-43	2.4105395113011906e-9	1.9892240960140456e-15	2.853187969301835e-6	-7.626930742407946e-21	7.36818748642056e-21	1.6538033224284158e-12	6.316903879072035e-12	1.4635401196779358e-11
29700000	0.004998570984171789	1.614011253815567e-49	-3.630392051709047e-43	2.4105395113011906e-9	1.9892240960140456e-15	2.853187969301835e-6	-7.626930546036448e-21	7.36818748642056e-21	1.6538033224284158e-12	6.316903879072035e-12	1.4635401196779358e-11
29800000	0.004998570984171789	1.614011253815567e-49	-3.642667494670008e-43	2.4105395113011906e-9	1.9892240960140456e-15	2.853187969301835e-6	-7.62693034966495e-21	7.36818748642056e-21	1.6538033224284158e-12	6.316903879072035e-12	1.4635401196779358e-11
29900000	0.004998570984171789	1.614011253815567e-49	-3.654942937630968e-43	2.4105395113011906e-9	1.9892240960140456e-15	2.853187969301835e-6	-7.626930153293453e-21	7.36818748642056e-21	1.6538033224284158e-12	6.316903879072035e-12	1.4635401196779358e-11
30000000	0.004998570984171789	1.614011253815567e-49	-3.6672183805919265e-43	2.4105395113011906e-9	1.9892240960140456e-15	2.853187969301835e-6	-7.626929956921954e-21	7.36818748642056e-21	1.6538033224284158e-12	6.316903879072035e-12	1.4635401196779358e-11
30100000	0.004998570984171789	1.614011253815567e-49	-3.6794938235528846e-43	2.4105395113011906e-9	1.9892240960140456e-15	2.853187969301835e-6	-7.626929760550457e-21	7.36818748642056e-21	1.6538033224284158e-12	6.316903879072035e-12	1.4635401196779358e-11
30200000	0.004998570984171789	1.614011253815567e-49	-3.691769266513841e-43	2.4105395113011906e-9	1.9892240960140456e-15	2.853187969301835e-6	-7.62692956417896e-21	7.36818748642056e-21	1.6538033224284158e-12	6.316903879072035e-12	1.4635401196779358e-11
30300000	0.004998570984171789	1.614011253815567e-49	-3.7040447094747975e-43	2.4105395113011906e-9	1.9892240960140456e-15	2.853187969301835e-6	-7.626929367807462e-21	7.36818748642056e-21	1.6538033224284158e-12	6.316903879072035e-12	1.4635401196779358e-11
30400000	0.004998570984171789	1.614011253815567e-49	-3.716320152435753e-43	2.4105395113011906e-9	1.9892240960140456e-15	2.853187969301835e-6	-7.626929171435963e-21	7.36818748642056e-21	1.6538033224284158e-12	6.316903879072035e-12	1.4635401196779358e-11
30500000	0.004998570984171789	1.614011253815567e-49	-3.728595595396707e-43	2.4105395113011906e-9	1.9892240960140456e-15	2.853187969301835e-6	-7.626928975064465e-21	7.36818748642056e-21	1.6538033224284158e-12	6.316903879072035e-12	1.4635401196779358e-11
30600000	0.004998570984171789	1.614011253815567e-49	-3.740871038357661e-43	2.4105395113011906e-9	1.9892240960140456e-15	2.853187969301835e-6	-7.626928778692968e-21	7.36818748642056e-21	1.6538033224284158e-12	6.316903879072035e-12	1.4635401196779358e-11
30700000	0.004998570984171789	1.614011253815567e-49	-3.7531464813186145e-43	2.4105395113011906e-9	1.9892240960140456e-15	2.853187969301835e-6	-7.62692858232147e-21	7.36818748642056e-21	1.6538033224284158e-12	6.316903879072035e-12	1.4635401196779358e-11
30800000	0.004998570984171789	1.614011253815567e-49	-3.765421924279567e-43	2.4105395113011906e-9	1.9892240960140456e-15	2.853187969301835e-6	-7.626928385949972e-21	7.36818748642056e-21	1.6538033224284158e-12	6.316903879072035e-12	1.4635401196779358e-11
30900000	0.004998570984171789	1.614011253815567e-49	-3.777697367240519e-43	2.4105395113011906e-9	1.9892240960140456e-15	2.853187969301835e-6	-7.626928189578474e-21	7.36818748642056e-21	1.6538033224284158e-12	6.316903879072035e-12	1.4635401196779358e-11
31000000	0.004998570984171789	1.614011253815567e-49	-3.7899728102014696e-43	2.4105395113011906e-9	1.9892240960140456e-15	2.853187969301835e-6	-7.626927993206977e-21	7.36818748642056e-21	1.6538033224284158e-12	6.316903879072035e-12	1.4635401196779358e-11
31100000	0.004998570984171789	1.614011253815567e-49	-3.80224825316242e-43	2.4105395113011906e-9	1.9892240960140456e-15	2.853187969301835e-6	-7.626927796835479e-21	7.36818748642056e-21	1.6538033224284158e-12	6.316903879072035e-12	1.4635401196779358e-11
31200000	0.004998570984171789	1.614011253815567e-49	-3.81452369612337e-43	2.4105395113011906e-9	1.9892240960140456e-15	2.853187969301835e-6	-7.62692760046398e-21	7.36818748642056e-21	1.6538033224284158e-12	6.316903879072035e-12	1.4635401196779358e-11
31300000	0.004998570984171789	1.614011253815567e-49	-3.826799139084318e-43	2.4105395113011906e-9	1.9892240960140456e-15	2.853187969301835e-6	-7.626927404092483e-21	7.36818748642056e-21	1.6538033224284158e-12	6.316903879072035e-12	1.4635401196779358e-11
31400000	0.004998570984171789	1.614011253815567e-49	-3.839074582045267e-43	2.4105395113011906e-9	1.9892240960140456e-15	2.853187969301835e-6	-7.626927207720985e-21	7.36818748642056e-21	1.6538033224284158e-12	6.316903879072035e-12	1.4635401196779358e-11
31500000	0.004998570984171789	1.614011253815567e-49	-3.8513500250062144e-43	2.4105395113011906e-9	1.9892240960140456e-15	2.853187969301835e-6	-7.626927011349486e-21	7.36818748642056e-21	1.6538033224284158e-12	6.316903879072035e-12	1.4635401196779358e-11
31600000	0.004998570984171789	1.614011253815567e-49	-3.863625467967162e-43	2.4105395113011906e-9	1.9892240960140456e-15	2.853187969301835e-6	-7.626926814977989e-21	7.36818748642056e-21	1.6538033224284158e-12	6.316903879072035e-12	1.4635401196779358e-11
31700000	0.004998570984171789	1.614011253815567e-49	-3.875900910928108e-43	2.4105395113011906e-9	1.9892240960140456e-15	2.853187969301835e-6	-7.626926618606491e-21	7.36818748642056e-21	1.6538033224284158e-12	6.316903879072035e-12	1.4635401196779358e-11
31800000	0.004998570984171789	1.614011253815567e-49	-3.888176353889054e-43	2.4105395113011906e-9	1.9892240960140456e-15	2.853187969301835e-6	-7.626926422234994e-21	7.36818748642056e-21	1.6538033224284158e-12	6.316903879072035e-12	1.4635401196779358e-11
31900000	0.004998570984171789	1.614011253815567e-49	-3.9004517968500004e-43	2.4105395113011906e-9	1.9892240960140456e-15	2.853187969301835e-6	-7.626926225863495e-21	7.36818748642056e-21	1.6538033224284158e-12	6.316903879072035e-12	1.4635401196779358e-11
32000000	0.004998570984171789	1.614011253815567e-49	-3.912727239810945e-43	2.4105395113011906e-9	1.9892240960140456e-15	2.853187969301835e-6	-7.626926029491997e-21	7.36818748642056e-21	1.6538033224284158e-12	6.316903879072035e-12	1.4635401196779358e-11
32100000	0.004998570984171789	1.614011253815567e-49	-3.92500268277189e-43	2.4105395113011906e-9	1.9892240960140456e-15	2.853187969301835e-6	-7.6269258331205e-21	7.36818748642056e-21	1.6538033224284158e-12	6.316903879072035e-12	1.4635401196779358e-11
32200000	0.004998570984171789	1.614011253815567e-49	-3.937278125732834e-43	2.4105395113011906e-9	1.9892240960140456e-15	2.853187969301835e-6	-7.626925636749003e-21	7.36818748642056e-21	1.6538033224284158e-12	6.316903879072035e-12	1.4635401196779358e-11
32300000	0.004998570984171789	1.614011253815567e-49	-3.949553568693778e-43	2.4105395113011906e-9	1.9892240960140456e-15	2.853187969301835e-6	-7.626925440377504e-21	7.36818748642056e-21	1.6538033224284158e-12	6.316903879072035e-12	1.4635401196779358e-11
32400000	0.004998570984171789	1.614011253815567e-49	-3.9618290116547214e-43	2.4105395113011906e-9	1.9892240960140456e-15	2.853187969301835e-6	-7.626925244006006e-21	7.36818748642056e-21	1.6538033224284158e-12	6.316903879072035e-12	1.4635401196779358e-11
32500000	0.004998570984171789	1.614011253815567e-49	-3.974104454615664e-43	2.4105395113011906e-9	1.9892240960140456e-15	2.853187969301835e-6	-7.626925047634509e-21	7.36818748642056e-21	1.6538033224284158e-12	6.316903879072035e-12	1.4635401196779358e-11
32600000	0.004998570984171789	1.614011253815567e-49	-3.9863798975766064e-43	2.4105395113011906e-9	1.9892240960140456e-15	2.853187969301835e-6	-7.626924851263011e-21	7.36818748642056e-21	1.6538033224284158e-12	6.316903879072035e-12	1.4635401196779358e-11
32700000	0.004998570984171789	1.614011253815567e-49	-3.9986553405375486e-43	2.4105395113011906e-9	1.9892240960140456e-15	2.853187969301835e-6	-7.626924654891512e-21	7.36818748642056e-21	1.6538033224284158e-12	6.316903879072035e-12	1.4635401196779358e-11
32800000	0.004998570984171789	1.614011253815567e-49	-4.010930783498491e-43	2.4105395113011906e-9	1.9892240960140456e-15	2.853187969301835e-6	-7.626924458520015e-21	7.36818748642056e-21	1.6538033224284158e-12	6.316903879072035e-12	1.4635401196779358e-11
32900000	0.004998570984171789	1.614011253815567e-49	-4.023206226459432e-43	2.4105395113011906e-9	1.9892240960140456e-15	2.853187969301835e-6	-7.626924262148517e-21	7.36818748642056e-21	1.6538033224284158e-12	6.316903879072035e-12	1.4635401196779358e-11
33000000	0.004998570984171789	1.614011253815567e-49	-4.035481669420373e-43	2.4105395113011906e-9	1.9892240960140456e-15	2.853187969301835e-6	-7.62692406577702e-21	7.36818748642056e-21	1.6538033224284158e-12	6.316903879072035e-12	1.4635401196779358e-11
33100000	0.004998570984171789	1.614011253815567e-49	-4.047757112381314e-43	2.4105395113011906e-9	1.9892240960140456e-15	2.853187969301835e-6	-7.626923869405521e-21	7.36818748642056e-21	1.6538033224284158e-12	6.316903879072035e-12	1.4635401196779358e-11
33200000	0.004998570984171789	1.614011253815567e-49	-4.060032555342255e-43	2.4105395113011906e-9	1.9892240960140456e-15	2.853187969301835e-6	-7.626923673034023e-21	7.36818748642056e-21	1.6538033224284158e-12	6.316903879072035e-12	1.4635401196779358e-11
33300000	0.004998570984171789	1.614011253815567e-49	-4.072307998303195e-43	2.4105395113011906e-9	1.9892240960140456e-15	2.853187969301835e-6	-7.626923476662526e-21	7.36818748642056e-21	1.6538033224284158e-12	6.316903879072035e-12	1.4635401196779358e-11
33400000	0.004998570984171789	1.614011253815567e-49	-4.0845834412641354e-43	2.4105395113011906e-9	1.9892240960140456e-15	2.853187969301835e-6	-7.626923280291029e-21	7.36818748642056e-21	1.6538033224284158e-12	6.316903879072035e-12	1.4635401196779358e-11
33500000	0.004998570984171789	1.614011253815567e-49	-4.096858884225075e-43	2.4105395113011906e-9	1.9892240960140456e-15	2.853187969301835e-6	-7.62692308391953e-21	7.36818748642056e-21	1.6538033224284158e-12	6.316903879072035e-12	1.4635401196779358e-11
33600000	0.004998570984171789	1.614011253815567e-49	-4.109134327186015e-43	2.4105395113011906e-9	1.9892240960140456e-15	2.853187969301835e-6	-7.626922887548032e-21	7.36818748642056e-21	1.6538033224284158e-12	6.316903879072035e-12	1.4635401196779358e-11
33700000	0.004998570984171789	1.614011253815567e-49	-4.121409770146955e-43	2.4105395113011906e-9	1.9892240960140456e-15	2.853187969301835e-6	-7.626922691176535e-21	7.36818748642056e-21	1.6538033224284158e-12	6.316903879072035e-12	1.4635401196779358e-11
33800000	0.004998570984171789	1.614011253815567e-49	-4.133685213107894e-43	2.4105395113011906e-9	1.9892240960140456e-15	2.853187969301835e-6	-7.626922494805036e-21	7.36818748642056e-21	1.6538033224284158e-12	6.316903879072035e-12	1.4635401196779358e-11
33900000	0.004998570984171789	1.614011253815567e-49	-4.145960656068833e-43	2.4105395113011906e-9	1.9892240960140456e-15	2.853187969301835e-6	-7.626922298433538e-21	7.36818748642056e-21	1.6538033224284158e-12	6.316903879072035e-12	1.4635401196779358e-11
34000000	0.004998570984171789	1.614011253815567e-49	-4.158236099029773e-43	2.4105395113011906e-9	1.9892240960140456e-15	2.853187969301835e-6	-7.62692210206204e-21	7.36818748642056e-21	1.6538033224284158e-12	6.316903879072035e-12	1.4635401196779358e-11
34100000	0.004998570984171789	1.614011253815567e-49	-4.170511541990712e-43	2.4105395113011906e-9	1.9892240960140456e-15	2.853187969301835e-6	-7.626921905690543e-21	7.36818748642056e-21	1.6538033224284158e-12	6.316903879072035e-12	1.4635401196779358e-11
34200000	0.004998570984171789	1.614011253815567e-49	-4.182786984951651e-43	2.4105395113011906e-9	1.9892240960140456e-15	2.853187969301835e-6	-7.626921709319044e-21	7.36818748642056e-21	1.6538033224284158e-12	6.316903879072035e-12	1.4635401196779358e-11
34300000	0.004998570984171789	1.614011253815567e-49	-4.19506242791259e-43	2.4105395113011906e-9	1.9892240960140456e-15	2.853187969301835e-6	-7.626921512947547e-21	7.36818748642056e-21	1.6538033224284158e-12	6.316903879072035e-12	1.4635401196779358e-11
34400000	0.004998570984171789	1.614011253815567e-49	-4.207337870873529e-43	2.4105395113011906e-9	1.9892240960140456e-15	2.853187969301835e-6	-7.62692131657605e-21	7.36818748642056e-21	1.6538033224284158e-12	6.316903879072035e-12	1.4635401196779358e-11
34500000	0.004998570984171789	1.614011253815567e-49	-4.219613313834468e-43	2.4105395113011906e-9	1.9892240960140456e-15	2.853187969301835e-6	-7.626921120204552e-21	7.36818748642056e-21	1.6538033224284158e-12	6.316903879072035e-12	1.4635401196779358e-11
34600000	0.004998570984171789	1.614011253815567e-49	-4.231888756795407e-43	2.4105395113011906e-9	1.9892240960140456e-15	2.853187969301835e-6	-7.626920923833053e-21	7.36818748642056e-21	1.6538033224284158e-12	6.316903879072035e-12	1.4635401196779358e-11
34700000	0.004998570984171789	1.614011253815567e-49	-4.2441641997563456e-43	2.4105395113011906e-9	1.9892240960140456e-15	2.853187969301835e-6	-7.626920727461556e-21	7.36818748642056e-21	1.6538033224284158e-12	6.316903879072035e-12	1.4635401196779358e-11
34800000	0.004998570984171789	1.614011253815567e-49	-4.2564396427172845e-43	2.4105395113011906e-9	1.9892240960140456e-15	2.853187969301835e-6	-7.626920531090058e-21	7.36818748642056e-21	1.6538033224284158e-12	6.316903879072035e-12	1.4635401196779358e-11
34900000	0.004998570984171789	1.614011253815567e-49	-4.268715085678224e-43	2.4105395113011906e-9	1.9892240960140456e-15	2.853187969301835e-6	-7.62692033471856e-21	7.36818748642056e-21	1.6538033224284158e-12	6.316903879072035e-12	1.4635401196779358e-11
35000000	0.004998570984171789	1.614011253815567e-49	-4.280990528639163e-43	2.4105395113011906e-9	1.9892240960140456e-15	2.853187969301835e-6	-7.626920138347062e-21	7.36818748642056e-21	1.6538033224284158e-12	6.316903879072035e-12	1.4635401196779358e-11
35100000	0.004998570984171789	1.614011253815567e-49	-4.293265971600102e-43	2.4105395113011906e-9	1.9892240960140456e-15	2.853187969301835e-6	-7.626919941975564e-21	7.36818748642056e-21	1.6538033224284158e-12	6.316903879072035e-12	1.4635401196779358e-11
35200000	0.004998570984171789	1.614011253815567e-49	-4.305541414561042e-43	2.4105395113011906e-9	1.9892240960140456e-15	2.853187969301835e-6	-7.626919745604067e-21	7.36818748642056e-21	1.6538033224284158e-12	6.316903879072035e-12	1.4635401196779358e-11
35300000	0.004998570984171789	1.614011253815567e-49	-4.3178168575219816e-43	2.4105395113011906e-9	1.9892240960140456e-15	2.853187969301835e-6	-7.626919549232569e-21	7.36818748642056e-21	1.6538033224284158e-12	6.316903879072035e-12	1.4635401196779358e-11
35400000	0.004998570984171789	1.6140112538155672e-49	-4.330092300482921e-43	2.4105395113011906e-9	1.9892240960140456e-15	2.853187969301835e-6	-7.62691935286107e-21	7.36818748642056e-21	1.6538033224284158e-12	6.316903879072035e-12	1.4635401196779358e-11
35500000	0.004998570984171789	1.6140112538155672e-49	-4.342367743443861e-43	2.4105395113011906e-9	1.9892240960140456e-15	2.853187969301835e-6	-7.626919156489573e-21	7.36818748642056e-21	1.6538033224284158e-12	6.316903879072035e-12	1.4635401196779358e-11
35600000	0.004998570984171789	1.6140112538155672e-49	-4.354643186404801e-43	2.4105395113011906e-9	1.9892240960140456e-15	2.853187969301835e-6	-7.626918960118075e-21	7.36818748642056e-21	1.6538033224284158e-12	6.316903879072035e-12	1.4635401196779358e-11
35700000	0.004998570984171789	1.6140112538155672e-49	-4.366918629365741e-43	2.4105395113011906e-9	1.9892240960140456e-15	2.853187969301835e-6	-7.626918763746578e-21	7.36818748642056e-21	1.6538033224284158e-12	6.316903879072035e-12	1.4635401196779358e-11
35800000	0.004998570984171789	1.6140112538155672e-49	-4.379194072326682e-43	2.4105395113011906e-9	1.9892240960140456e-15	2.853187969301835e-6	-7.626918567375079e-21	7.36818748642056e-21	1.6538033224284158e-12	6.316903879072035e-12	1.4635401196779358e-11
35900000	0.004998570984171789	1.6140112538155672e-49	-4.391469515287623e-43	2.4105395113011906e-9	1.9892240960140456e-15	2.853187969301835e-6	-7.626918371003581e-21	7.36818748642056e-21	1.6538033224284158e-12	6.316903879072035e-12	1.4635401196779358e-11
36000000	0.004998570984171789	1.6140112538155672e-49	-4.403744958248564e-43	2.4105395113011906e-9	1.9892240960140456e-15	2.853187969301835e-6	-7.626918174632084e-21	7.36818748642056e-21	1.6538033224284158e-12	6.316903879072035e-12	1.4635401196779358e-11
36100000	0.004998570984171789	1.6140112538155672e-49	-4.416020401209505e-43	2.4105395113011906e-9	1.9892240960140456e-15	2.853187969301835e-6	-7.626917978260587e-21	7.36818748642056e-21	1.6538033224284158e-12	6.316903879072035e-12	1.4635401196779358e-11
36200000	0.004998570984171789	1.6140112538155672e-49	-4.428295844170447e-43	2.4105395113011906e-9	1.9892240960140456e-15	2.853187969301835e-6	-7.626917781889088e-21	7.36818748642056e-21	1.6538033224284158e-12	6.316903879072035e-12	1.4635401196779358e-11
36300000	0.004998570984171789	1.6140112538155672e-49	-4.440571287131389e-43	2.4105395113011906e-9	1.9892240960140456e-15	2.853187969301835e-6	-7.62691758551759e-21	7.36818748642056e-21	1.6538033224284158e-12	6.316903879072035e-12	1.4635401196779358e-11
36400000	0.004998570984171789	1.6140112538155672e-49	-4.452846730092331e-43	2.4105395113011906e-9	1.9892240960140456e-15	2.853187969301835e-6	-7.626917389146093e-21	7.36818748642056e-21	1.6538033224284158e-12	6.316903879072035e-12	1.4635401196779358e-11
36500000	0.004998570984171789	1.6140112538155672e-49	-4.465122173053274e-43	2.4105395113011906e-9	1.9892240960140456e-15	2.853187969301835e-6	-7.626917192774594e-21	7.36818748642056e-21	1.6538033224284158e-12	6.316903879072035e-12	1.4635401196779358e-11
36600000	0.004998570984171789	1.6140112538155672e-49	-4.477397616014217e-43	2.4105395113011906e-9	1.9892240960140456e-15	2.853187969301835e-6	-7.626916996403096e-21	7.36818748642056e-21	1.6538033224284158e-12	6.316903879072035e-12	1.4635401196779358e-11
36700000	0.004998570984171789	1.6140112538155672e-49	-4.489673058975161e-43	2.4105395113011906e-9	1.9892240960140456e-15	2.853187969301835e-6	-7.626916800031599e-21	7.36818748642056e-21	1.6538033224284158e-12	6.316903879072035e-12	1.4635401196779358e-11
36800000	0.004998570984171789	1.6140112538155672e-49	-4.5019485019361054e-43	2.4105395113011906e-9	1.9892240960140456e-15	2.853187969301835e-6	-7.626916603660101e-21	7.36818748642056e-21	1.6538033224284158e-12	6.316903879072035e-12	1.4635401196779358e-11
36900000	0.004998570984171789	1.6140112538155672e-49	-4.51422394489705e-43	2.4105395113011906e-9	1.9892240960140456e-15	2.853187969301835e-6	-7.626916407288602e-21	7.36818748642056e-21	1.6538033224284158e-12	6.316903879072035e-12	1.4635401196779358e-11
37000000	0.004998570984171789	1.6140112538155672e-49	-4.5264993878579944e-43	2.4105395113011906e-9	1.9892240960140456e-15	2.853187969301835e-6	-7.626916210917105e-21	7.36818748642056e-21	1.6538033224284158e-12	6.316903879072035e-12	1.4635401196779358e-11
37100000	0.004998570984171789	1.6140112538155672e-49	-4.53877483081894e-43	2.4105395113011906e-9	1.9892240960140456e-15	2.853187969301835e-6	-7.626916014545607e-21	7.36818748642056e-21	1.6538033224284158e-12	6.316903879072035e-12	1.4635401196779358e-11
37200000	0.004998570984171789	1.6140112538155672e-49	-4.551050273779886e-43	2.4105395113011906e-9	1.9892240960140456e-15	2.853187969301835e-6	-7.62691581817411e-21	7.36818748642056e-21	1.6538033224284158e-12	6.316903879072035e-12	1.4635401196779358e-11
37300000	0.004998570984171789	1.6140112538155672e-49	-4.563325716740833e-43	2.4105395113011906e-9	1.9892240960140456e-15	2.853187969301835e-6	-7.626915621802611e-21	7.36818748642056e-21	1.6538033224284158e-12	6.316903879072035e-12	1.4635401196779358e-11
37400000	0.004998570984171789	1.6140112538155672e-49	-4.57560115970178e-43	2.4105395113011906e-9	1.9892240960140456e-15	2.853187969301835e-6	-7.626915425431114e-21	7.36818748642056e-21	1.6538033224284158e-12	6.316903879072035e-12	1.4635401196779358e-11
37500000	0.004998570984171789	1.6140112538155672e-49	-4.587876602662727e-43	2.4105395113011906e-9	1.9892240960140456e-15	2.853187969301835e-6	-7.626915229059616e-21	7.36818748642056e-21	1.6538033224284158e-12	6.316903879072035e-12	1.4635401196779358e-11
37600000	0.004998570984171789	1.6140112538155672e-49	-4.600152045623675e-43	2.4105395113011906e-9	1.9892240960140456e-15	2.853187969301835e-6	-7.626915032688119e-21	7.36818748642056e-21	1.6538033224284158e-12	6.316903879072035e-12	1.4635401196779358e-11
37700000	0.004998570984171789	1.6140112538155672e-49	-4.612427488584624e-43	2.4105395113011906e-9	1.9892240960140456e-15	2.853187969301835e-6	-7.62691483631662e-21	7.36818748642056e-21	1.6538033224284158e-12	6.316903879072035e-12	1.4635401196779358e-11
37800000	0.004998570984171789	1.6140112538155672e-49	-4.624702931545574e-43	2.4105395113011906e-9	1.9892240960140456e-15	2.853187969301835e-6	-7.626914639945122e-21	7.36818748642056e-21	1.6538033224284158e-12	6.316903879072035e-12	1.4635401196779358e-11
37900000	0.004998570984171789	1.6140112538155672e-49	-4.636978374506523e-43	2.4105395113011906e-9	1.9892240960140456e-15	2.853187969301835e-6	-7.626914443573625e-21	7.36818748642056e-21	1.6538033224284158e-12	6.316903879072035e-12	1.4635401196779358e-11
38000000	0.004998570984171789	1.6140112538155672e-49	-4.6492538174674706e-43	2.4105395113011906e-9	1.9892240960140456e-15	2.853187969301835e-6	-7.626914247202127e-21	7.36818748642056e-21	1.6538033224284158e-12	6.316903879072035e-12	1.4635401196779358e-11
38100000	0.004998570984171789	1.6140112538155672e-49	-4.6615292604284175e-43	2.4105395113011906e-9	1.9892240960140456e-15	2.853187969301835e-6	-7.626914050830628e-21	7.36818748642056e-21	1.6538033224284158e-12	6.316903879072035e-12	1.4635401196779358e-11
38200000	0.004998570984171789	1.6140112538155672e-49	-4.673804703389363e-43	2.4105395113011906e-9	1.9892240960140456e-15	2.853187969301835e-6	-7.626913854459131e-21	7.36818748642056e-21	1.6538033224284158e-12	6.316903879072035e-12	1.4635401196779358e-11
38300000	0.004998570984171789	1.6140112538155672e-49	-4.6860801463503065e-43	2.4105395113011906e-9	1.9892240960140456e-15	2.853187969301835e-6	-7.626913658087633e-21	7.36818748642056e-21	1.6538033224284158e-12	6.316903879072035e-12	1.4635401196779358e-11
38400000	0.004998570984171789	1.6140112538155672e-49	-4.6983555893112494e-43	2.4105395113011906e-9	1.9892240960140456e-15	2.853187969301835e-6	-7.626913461716136e-21	7.36818748642056e-21	1.6538033224284158e-12	6.316903879072035e-12	1.4635401196779358e-11
38500000	0.004998570984171789	1.6140112538155672e-49	-4.7106310322721916e-43	2.4105395113011906e-9	1.9892240960140456e-15	2.853187969301835e-6	-7.626913265344637e-21	7.36818748642056e-21	1.6538033224284158e-12	6.316903879072035e-12	1.4635401196779358e-11
38600000	0.004998570984171789	1.6140112538155672e-49	-4.722906475233132e-43	2.4105395113011906e-9	1.9892240960140456e-15	2.853187969301835e-6	-7.62691306897314e-21	7.36818748642056e-21	1.6538033224284158e-12	6.316903879072035e-12	1.4635401196779358e-11
38700000	0.004998570984171789	1.6140112538155672e-49	-4.735181918194071e-43	2.4105395113011906e-9	1.9892240960140456e-15	2.853187969301835e-6	-7.626912872601642e-21	7.36818748642056e-21	1.6538033224284158e-12	6.316903879072035e-12	1.4635401196779358e-11
38800000	0.004998570984171789	1.6140112538155672e-49	-4.747457361155009e-43	2.4105395113011906e-9	1.9892240960140456e-15	2.853187969301835e-6	-7.626912676230143e-21	7.36818748642056e-21	1.6538033224284158e-12	6.316903879072035e-12	1.4635401196779358e-11
38900000	0.004998570984171789	1.6140112538155672e-49	-4.7597328041159465e-43	2.4105395113011906e-9	1.9892240960140456e-15	2.853187969301835e-6	-7.626912479858646e-21	7.36818748642056e-21	1.6538033224284158e-12	6.316903879072035e-12	1.4635401196779358e-11
39000000	0.004998570984171789	1.6140112538155672e-49	-4.772008247076883e-43	2.4105395113011906e-9	1.9892240960140456e-15	2.853187969301835e-6	-7.626912283487148e-21	7.36818748642056e-21	1.6538033224284158e-12	6.316903879072035e-12	1.4635401196779358e-11
39100000	0.004998570984171789	1.6140112538155672e-49	-4.784283690037818e-43	2.4105395113011906e-9	1.9892240960140456e-15	2.853187969301835e-6	-7.62691208711565e-21	7.36818748642056e-21	1.6538033224284158e-12	6.316903879072035e-12	1.4635401196779358e-11
39200000	0.004998570984171789	1.6140112538155672e-49	-4.796559132998752e-43	2.4105395113011906e-9	1.9892240960140456e-15	2.853187969301835e-6	-7.626911890744152e-21	7.36818748642056e-21	1.6538033224284158e-12	6.316903879072035e-12	1.4635401196779358e-11
39300000	0.004998570984171789	1.6140112538155672e-49	-4.808834575959685e-43	2.4105395113011906e-9	1.9892240960140456e-15	2.853187969301835e-6	-7.626911694372654e-21	7.36818748642056e-21	1.6538033224284158e-12	6.316903879072035e-12	1.4635401196779358e-11
39400000	0.004998570984171789	1.6140112538155672e-49	-4.821110018920617e-43	2.4105395113011906e-9	1.9892240960140456e-15	2.853187969301835e-6	-7.626911498001157e-21	7.36818748642056e-21	1.6538033224284158e-12	6.316903879072035e-12	1.4635401196779358e-11
39500000	0.004998570984171789	1.6140112538155672e-49	-4.833385461881548e-43	2.4105395113011906e-9	1.9892240960140456e-15	2.853187969301835e-6	-7.62691130162966e-21	7.36818748642056e-21	1.6538033224284158e-12	6.316903879072035e-12	1.4635401196779358e-11
39600000	0.004998570984171789	1.6140112538155672e-49	-4.8456609048424784e-43	2.4105395113011906e-9	1.9892240960140456e-15	2.853187969301835e-6	-7.62691110525816e-21	7.36818748642056e-21	1.6538033224284158e-12	6.316903879072035e-12	1.4635401196779358e-11
39700000	0.004998570984171789	1.6140112538155672e-49	-4.857936347803407e-43	2.4105395113011906e-9	1.9892240960140456e-15	2.853187969301835e-6	-7.626910908886663e-21	7.36818748642056e-21	1.6538033224284158e-12	6.316903879072035e-12	1.4635401196779358e-11
39800000	0.004998570984171789	1.6140112538155672e-49	-4.8702117907643356e-43	2.4105395113011906e-9	1.9892240960140456e-15	2.853187969301835e-6	-7.626910712515165e-21	7.36818748642056e-21	1.6538033224284158e-12	6.316903879072035e-12	1.4635401196779358e-11
39900000	0.004998570984171789	1.6140112538155672e-49	-4.8824872337252626e-43	2.4105395113011906e-9	1.9892240960140456e-15	2.853187969301835e-6	-7.626910516143668e-21	7.36818748642056e-21	1.6538033224284158e-12	6.316903879072035e-12	1.4635401196779358e-11
40000000	0.004998570984171789	1.6140112538155672e-49	-4.894762676686189e-43	2.4105395113011906e-9	1.9892240960140456e-15	2.853187969301835e-6	-7.626910319772169e-21	7.36818748642056e-21	1.6538033224284158e-12	6.316903879072035e-12	1.4635401196779358e-11
40100000	0.004998570984171789	1.6140112538155672e-49	-4.907038119647115e-43	2.4105395113011906e-9	1.9892240960140456e-15	2.853187969301835e-6	-7.626910123400672e-21	7.36818748642056e-21	1.6538033224284158e-12	6.316903879072035e-12	1.4635401196779358e-11
40200000	0.004998570984171789	1.6140112538155672e-49	-4.9193135626080395e-43	2.4105395113011906e-9	1.9892240960140456e-15	2.853187969301835e-6	-7.626909927029174e-21	7.36818748642056e-21	1.6538033224284158e-12	6.316903879072035e-12	1.4635401196779358e-11
40300000	0.004998570984171789	1.6140112538155672e-49	-4.931589005568963e-43	2.4105395113011906e-9	1.9892240960140456e-15	2.853187969301835e-6	-7.626909730657677e-21	7.36818748642056e-21	1.6538033224284158e-12	6.316903879072035e-12	1.4635401196779358e-11
40400000	0.004998570984171789	1.6140112538155672e-49	-4.943864448529886e-43	2.4105395113011906e-9	1.9892240960140456e-15	2.853187969301835e-6	-7.626909534286178e-21	7.36818748642056e-21	1.6538033224284158e-12	6.316903879072035e-12	1.4635401196779358e-11
40500000	0.004998570984171789	1.6140112538155672e-49	-4.9561398914908085e-43	2.4105395113011906e-9	1.9892240960140456e-15	2.853187969301835e-6	-7.62690933791468e-21	7.36818748642056e-21	1.6538033224284158e-12	6.316903879072035e-12	1.4635401196779358e-11
40600000	0.004998570984171789	1.6140112538155672e-49	-4.96841533445173e-43	2.4105395113011906e-9	1.9892240960140456e-15	2.853187969301835e-6	-7.626909141543183e-21	7.36818748642056e-21	1.6538033224284158e-12	6.316903879072035e-12	1.4635401196779358e-11
40700000	0.004998570984171789	1.6140112538155672e-49	-4.9806907774126506e-43	2.4105395113011906e-9	1.9892240960140456e-15	2.853187969301835e-6	-7.626908945171685e-21	7.36818748642056e-21	1.6538033224284158e-12	6.316903879072035e-12	1.4635401196779358e-11
40800000	0.004998570984171789	1.6140112538155672e-49	-4.99296622037357e-43	2.4105395113011906e-9	1.9892240960140456e-15	2.853187969301835e-6	-7.626908748800186e-21	7.36818748642056e-21	1.6538033224284158e-12	6.316903879072035e-12	1.4635401196779358e-11
40900000	0.004998570984171789	1.6140112538155672e-49	-5.00524166333449e-43	2.4105395113011906e-9	1.9892240960140456e-15	2.853187969301835e-6	-7.626908552428689e-21	7.36818748642056e-21	1.6538033224284158e-12	6.316903879072035e-12	1.4635401196779358e-11
41000000	0.004998570984171789	1.6140112538155672e-49	-5.0175171062954084e-43	2.4105395113011906e-9	1.9892240960140456e-15	2.853187969301835e-6	-7.626908356057191e-21	7.36818748642056e-21	1.6538033224284158e-12	6.316903879072035e-12	1.4635401196779358e-11
41100000	0.004998570984171789	1.6140112538155672e-49	-5.029792549256327e-43	2.4105395113011906e-9	1.9892240960140456e-15	2.853187969301835e-6	-7.626908159685694e-21	7.36818748642056e-21	1.6538033224284158e-12	6.316903879072035e-12	1.4635401196779358e-11
41200000	0.004998570984171789	1.6140112538155672e-49	-5.042067992217244e-43	2.4105395113011906e-9	1.9892240960140456e-15	2.853187969301835e-6	-7.626907963314195e-21	7.36818748642056e-21	1.6538033224284158e-12	6.316903879072035e-12	1.4635401196779358e-11
41300000	0.004998570984171789	1.6140112538155672e-49	-5.054343435178161e-43	2.4105395113011906e-9	1.9892240960140456e-15	2.853187969301835e-6	-7.626907766942697e-21	7.36818748642056e-21	1.6538033224284158e-12	6.316903879072035e-12	1.4635401196779358e-11
41400000	0.004998570984171789	1.6140112538155672e-49	-5.0666188781390765e-43	2.4105395113011906e-9	1.9892240960140456e-15	2.853187969301835e-6	-7.6269075705712e-21	7.36818748642056e-21	1.6538033224284158e-12	6.316903879072035e-12	1.4635401196779358e-11
41500000	0.004998570984171789	1.6140112538155672e-49	-5.0788943210999916e-43	2.4105395113011906e-9	1.9892240960140456e-15	2.853187969301835e-6	-7.626907374199701e-21	7.36818748642056e-21	1.6538033224284158e-12	6.316903879072035e-12	1.4635401196779358e-11
41600000	0.004998570984171789	1.6140112538155672e-49	-5.091169764060907e-43	2.4105395113011906e-9	1.9892240960140456e-15	2.853187969301835e-6	-7.626907177828204e-21	7.36818748642056e-21	1.6538033224284158e-12	6.316903879072035e-12	1.4635401196779358e-11
41700000	0.004998570984171789	1.6140112538155672e-49	-5.103445207021821e-43	2.4105395113011906e-9	1.9892240960140456e-15	2.853187969301835e-6	-7.626906981456706e-21	7.36818748642056e-21	1.6538033224284158e-12	6.316903879072035e-12	1.4635401196779358e-11
41800000	0.004998570984171789	1.6140112538155672e-49	-5.115720649982734e-43	2.4105395113011906e-9	1.9892240960140456e-15	2.853187969301835e-6	-7.626906785085209e-21	7.36818748642056e-21	1.6538033224284158e-12	6.316903879072035e-12	1.4635401196779358e-11
41900000	0.004998570984171789	1.6140112538155672e-49	-5.127996092943648e-43	2.4105395113011906e-9	1.9892240960140456e-15	2.853187969301835e-6	-7.62690658871371e-21	7.36818748642056e-21	1.6538033224284158e-12	6.316903879072035e-12	1.4635401196779358e-11
42000000	0.004998570984171789	1.6140112538155672e-49	-5.1402715359045604e-43	2.4105395113011906e-9	1.9892240960140456e-15	2.853187969301835e-6	-7.626906392342212e-21	7.36818748642056e-21	1.6538033224284158e-12	6.316903879072035e-12	1.4635401196779358e-11
42100000	0.004998570984171789	1.6140112538155672e-49	-5.152546978865473e-43	2.4105395113011906e-9	1.9892240960140456e-15	2.853187969301835e-6	-7.626906195970715e-21	7.36818748642056e-21	1.6538033224284158e-12	6.316903879072035e-12	1.4635401196779358e-11
42200000	0.004998570984171789	1.6140112538155672e-49	-5.164822421826385e-43	2.4105395113011906e-9	1.9892240960140456e-15	2.853187969301835e-6	-7.626905999599217e-21	7.36818748642056e-21	1.6538033224284158e-12	6.316903879072035e-12	1.4635401196779358e-11
42300000	0.004998570984171789	1.6140112538155672e-49	-5.177097864787296e-43	2.4105395113011906e-9	1.9892240960140456e-15	2.853187969301835e-6	-7.626905803227718e-21	7.36818748642056e-21	1.6538033224284158e-12	6.316903879072035e-12	1.4635401196779358e-11
42400000	0.004998570984171789	1.6140112538155672e-49	-5.189373307748207e-43	2.4105395113011906e-9	1.9892240960140456e-15	2.853187969301835e-6	-7.626905606856221e-21	7.36818748642056e-21	1.6538033224284158e-12	6.316903879072035e-12	1.4635401196779358e-11
42500000	0.004998570984171789	1.6140112538155672e-49	-5.201648750709117e-43	2.4105395113011906e-9	1.9892240960140456e-15	2.853187969301835e-6	-7.626905410484723e-21	7.36818748642056e-21	1.6538033224284158e-12	6.316903879072035e-12	1.4635401196779358e-11
42600000	0.004998570984171789	1.6140112538155672e-49	-5.2139241936700275e-43	2.4105395113011906e-9	1.9892240960140456e-15	2.853187969301835e-6	-7.626905214113226e-21	7.36818748642056e-21	1.6538033224284158e-12	6.316903879072035e-12	1.4635401196779358e-11
42700000	0.004998570984171789	1.6140112538155672e-49	-5.226199636630938e-43	2.4105395113011906e-9	1.9892240960140456e-15	2.853187969301835e-6	-7.626905017741727e-21	7.36818748642056e-21	1.6538033224284158e-12	6.316903879072035e-12	1.4635401196779358e-11
42800000	0.004998570984171789	1.6140112538155672e-49	-5.2384750795918465e-43	2.4105395113011906e-9	1.9892240960140456e-15	2.853187969301835e-6	-7.62690482137023e-21	7.36818748642056e-21	1.6538033224284158e-12	6.316903879072035e-12	1.4635401196779358e-11
42900000	0.004998570984171789	1.6140112538155672e-49	-5.250750522552756e-43	2.4105395113011906e-9	1.9892240960140456e-15	2.853187969301835e-6	-7.626904624998732e-21	7.36818748642056e-21	1.6538033224284158e-12	6.316903879072035e-12	1.4635401196779358e-11
43000000	0.004998570984171789	1.6140112538155672e-49	-5.2630259655136646e-43	2.4105395113011906e-9	1.9892240960140456e-15	2.853187969301835e-6	-7.626904428627235e-21	7.36818748642056e-21	1.6538033224284158e-12	6.316903879072035e-12	1.4635401196779358e-11
43100000	0.004998570984171789	1.6140112538155672e-49	-5.275301408474573e-43	2.4105395113011906e-9	1.9892240960140456e-15	2.853187969301835e-6	-7.626904232255736e-21	7.36818748642056e-21	1.6538033224284158e-12	6.316903879072035e-12	1.4635401196779358e-11
43200000	0.004998570984171789	1.6140112538155672e-49	-5.287576851435482e-43	2.4105395113011906e-9	1.9892240960140456e-15	2.853187969301835e-6	-7.626904035884238e-21	7.36818748642056e-21	1.6538033224284158e-12	6.316903879072035e-12	1.4635401196779358e-11
43300000	0.004998570984171789	1.6140112538155672e-49	-5.29985229439639e-43	2.4105395113011906e-9	1.9892240960140456e-15	2.853187969301835e-6	-7.62690383951274e-21	7.36818748642056e-21	1.6538033224284158e-12	6.316903879072035e-12	1.4635401196779358e-11
43400000	0.004998570984171789	1.6140112538155672e-49	-5.312127737357298e-43	2.4105395113011906e-9	1.9892240960140456e-15	2.853187969301835e-6	-7.626903643141243e-21	7.36818748642056e-21	1.6538033224284158e-12	6.316903879072035e-12	1.4635401196779358e-11
43500000	0.004998570984171789	1.6140112538155672e-49	-5.324403180318205e-43	2.4105395113011906e-9	1.9892240960140456e-15	2.853187969301835e-6	-7.626903446769744e-21	7.36818748642056e-21	1.6538033224284158e-12	6.316903879072035e-12	1.4635401196779358e-11
43600000	0.004998570984171789	1.6140112538155672e-49	-5.3366786232791126e-43	2.4105395113011906e-9	1.9892240960140456e-15	2.853187969301835e-6	-7.626903250398247e-21	7.36818748642056e-21	1.6538033224284158e-12	6.316903879072035e-12	1.4635401196779358e-11
43700000	0.004998570984171789	1.6140112538155672e-49	-5.34895406624002e-43	2.4105395113011906e-9	1.9892240960140456e-15	2.853187969301835e-6	-7.62690305402675e-21	7.36818748642056e-21	1.6538033224284158e-12	6.316903879072035e-12	1.4635401196779358e-11
43800000	0.004998570984171789	1.6140112538155672e-49	-5.361229509200927e-43	2.4105395113011906e-9	1.9892240960140456e-15	2.853187969301835e-6	-7.62690285765525e-21	7.36818748642056e-21	1.6538033224284158e-12	6.316903879072035e-12	1.4635401196779358e-11
43900000	0.004998570984171789	1.6140112538155672e-49	-5.373504952161834e-43	2.4105395113011906e-9	1.9892240960140456e-15	2.853187969301835e-6	-7.626902661283753e-21	7.36818748642056e-21	1.6538033224284158e-12	6.316903879072035e-12	1.4635401196779358e-11
44000000	0.004998570984171789	1.6140112538155672e-49	-5.385780395122741e-43	2.4105395113011906e-9	1.9892240960140456e-15	2.853187969301835e-6	-7.626902464912255e-21	7.36818748642056e-21	1.6538033224284158e-12	6.316903879072035e-12	1.4635401196779358e-11
44100000	0.004998570984171789	1.6140112538155672e-49	-5.398055838083647e-43	2.4105395113011906e-9	1.9892240960140456e-15	2.853187969301835e-6	-7.626902268540758e-21	7.36818748642056e-21	1.6538033224284158e-12	6.316903879072035e-12	1.4635401196779358e-11
44200000	0.004998570984171789	1.6140112538155672e-49	-5.410331281044554e-43	2.4105395113011906e-9	1.9892240960140456e-15	2.853187969301835e-6	-7.626902072169259e-21	7.36818748642056e-21	1.6538033224284158e-12	6.316903879072035e-12	1.4635401196779358e-11
44300000	0.004998570984171789	1.6140112538155672e-49	-5.4226067240054605e-43	2.4105395113011906e-9	1.9892240960140456e-15	2.853187969301835e-6	-7.626901875797762e-21	7.36818748642056e-21	1.6538033224284158e-12	6.316903879072035e-12	1.4635401196779358e-11
44400000	0.004998570984171789	1.6140112538155672e-49	-5.4348821669663676e-43	2.4105395113011906e-9	1.9892240960140456e-15	2.853187969301835e-6	-7.626901679426264e-21	7.36818748642056e-21	1.6538033224284158e-12	6.316903879072035e-12	1.4635401196779358e-11
44500000	0.004998570984171789	1.6140112538155672e-49	-5.447157609927274e-43	2.4105395113011906e-9	1.9892240960140456e-15	2.853187969301835e-6	-7.626901483054767e-21	7.36818748642056e-21	1.6538033224284158e-12	6.316903879072035e-12	1.4635401196779358e-11
44600000	0.004998570984171789	1.614011253815567e-49	-5.45943305288818e-43	2.4105395113011906e-9	1.9892240960140456e-15	2.853187969301835e-6	-7.626901286683268e-21	7.36818748642056e-21	1.6538033224284158e-12	6.316903879072035e-12	1.4635401196779358e-11
44700000	0.004998570984171789	1.614011253815567e-49	-5.471708495849087e-43	2.4105395113011906e-9	1.9892240960140456e-15	2.853187969301835e-6	-7.62690109031177e-21	7.36818748642056e-21	1.6538033224284158e-12	6.316903879072035e-12	1.4635401196779358e-11
44800000	0.004998570984171789	1.614011253815567e-49	-5.4839839388099935e-43	2.4105395113011906e-9	1.9892240960140456e-15	2.853187969301835e-6	-7.626900893940273e-21	7.36818748642056e-21	1.6538033224284158e-12	6.316903879072035e-12	1.4635401196779358e-11
44900000	0.004998570984171789	1.614011253815567e-49	-5.4962593817709006e-43	2.4105395113011906e-9	1.9892240960140456e-15	2.853187969301835e-6	-7.626900697568775e-21	7.36818748642056e-21	1.6538033224284158e-12	6.316903879072035e-12	1.4635401196779358e-11
45000000	0.004998570984171789	1.614011253815567e-49	-5.508534824731808e-43	2.4105395113011906e-9	1.9892240960140456e-15	2.853187969301835e-6	-7.626900501197276e-21	7.36818748642056e-21	1.6538033224284158e-12	6.316903879072035e-12	1.4635401196779358e-11
45100000	0.004998570984171789	1.614011253815567e-49	-5.520810267692714e-43	2.4105395113011906e-9	1.9892240960140456e-15	2.853187969301835e-6	-7.626900304825779e-21	7.36818748642056e-21	1.6538033224284158e-12	6.316903879072035e-12	1.4635401196779358e-11
45200000	0.004998570984171789	1.614011253815567e-49	-5.533085710653621e-43	2.4105395113011906e-9	1.9892240960140456e-15	2.853187969301835e-6	-7.626900108454281e-21	7.36818748642056e-21	1.6538033224284158e-12	6.316903879072035e-12	1.4635401196779358e-11
45300000	0.004998570984171789	1.614011253815567e-49	-5.545361153614528e-43	2.4105395113011906e-9	1.9892240960140456e-15	2.853187969301835e-6	-7.626899912082784e-21	7.36818748642056e-21	1.6538033224284158e-12	6.316903879072035e-12	1.4635401196779358e-11
45400000	0.004998570984171789	1.614011253815567e-49	-5.557636596575436e-43	2.4105395113011906e-9	1.9892240960140456e-15	2.853187969301835e-6	-7.626899715711285e-21	7.36818748642056e-21	1.6538033224284158e-12	6.316903879072035e-12	1.4635401196779358e-11
45500000	0.004998570984171789	1.614011253815567e-49	-5.569912039536343e-43	2.4105395113011906e-9	1.9892240960140456e-15	2.853187969301835e-6	-7.626899519339788e-21	7.36818748642056e-21	1.6538033224284158e-12	6.316903879072035e-12	1.4635401196779358e-11
45600000	0.004998570984171789	1.614011253815567e-49	-5.582187482497251e-43	2.4105395113011906e-9	1.9892240960140456e-15	2.853187969301835e-6	-7.62689932296829e-21	7.36818748642056e-21	1.6538033224284158e-12	6.316903879072035e-12	1.4635401196779358e-11
45700000	0.004998570984171789	1.614011253815567e-49	-5.594462925458159e-43	2.4105395113011906e-9	1.9892240960140456e-15	2.853187969301835e-6	-7.626899126596793e-21	7.36818748642056e-21	1.6538033224284158e-12	6.316903879072035e-12	1.4635401196779358e-11
45800000	0.004998570984171789	1.614011253815567e-49	-5.606738368419067e-43	2.4105395113011906e-9	1.9892240960140456e-15	2.853187969301835e-6	-7.626898930225294e-21	7.36818748642056e-21	1.6538033224284158e-12	6.316903879072035e-12	1.4635401196779358e-11
45900000	0.004998570984171789	1.614011253815567e-49	-5.619013811379975e-43	2.4105395113011906e-9	1.9892240960140456e-15	2.853187969301835e-6	-7.626898733853796e-21	7.36818748642056e-21	1.6538033224284158e-12	6.316903879072035e-12	1.4635401196779358e-11
46000000	0.004998570984171789	1.614011253815567e-49	-5.631289254340885e-43	2.4105395113011906e-9	1.9892240960140456e-15	2.853187969301835e-6	-7.626898537482299e-21	7.36818748642056e-21	1.6538033224284158e-12	6.316903879072035e-12	1.4635401196779358e-11
46100000	0.004998570984171789	1.614011253815567e-49	-5.643564697301793e-43	2.4105395113011906e-9	1.9892240960140456e-15	2.853187969301835e-6	-7.626898341110801e-21	7.36818748642056e-21	1.6538033224284158e-12	6.316903879072035e-12	1.4635401196779358e-11
46200000	0.004998570984171789	1.614011253815567e-49	-5.655840140262703e-43	2.4105395113011906e-9	1.9892240960140456e-15	2.853187969301835e-6	-7.626898144739302e-21	7.36818748642056e-21	1.6538033224284158e-12	6.316903879072035e-12	1.4635401196779358e-11
46300000	0.004998570984171789	1.614011253815567e-49	-5.668115583223612e-43	2.4105395113011906e-9	1.9892240960140456e-15	2.853187969301835e-6	-7.626897948367805e-21	7.36818748642056e-21	1.6538033224284158e-12	6.316903879072035e-12	1.4635401196779358e-11
46400000	0.004998570984171789	1.614011253815567e-49	-5.6803910261845226e-43	2.4105395113011906e-9	1.9892240960140456e-15	2.853187969301835e-6	-7.626897751996307e-21	7.36818748642056e-21	1.6538033224284158e-12	6.316903879072035e-12	1.4635401196779358e-11
46500000	0.004998570984171789	1.614011253815567e-49	-5.692666469145433e-43	2.4105395113011906e-9	1.9892240960140456e-15	2.853187969301835e-6	-7.626897555624808e-21	7.36818748642056e-21	1.6538033224284158e-12	6.316903879072035e-12	1.4635401196779358e-11
46600000	0.004998570984171789	1.614011253815567e-49	-5.704941912106344e-43	2.4105395113011906e-9	1.9892240960140456e-15	2.853187969301835e-6	-7.626897359253311e-21	7.36818748642056e-21	1.6538033224284158e-12	6.316903879072035e-12	1.4635401196779358e-11
46700000	0.004998570984171789	1.614011253815567e-49	-5.717217355067255e-43	2.4105395113011906e-9	1.9892240960140456e-15	2.853187969301835e-6	-7.626897162881813e-21	7.36818748642056e-21	1.6538033224284158e-12	6.316903879072035e-12	1.4635401196779358e-11
46800000	0.004998570984171789	1.614011253815567e-49	-5.729492798028167e-43	2.4105395113011906e-9	1.9892240960140456e-15	2.853187969301835e-6	-7.626896966510316e-21	7.36818748642056e-21	1.6538033224284158e-12	6.316903879072035e-12	1.4635401196779358e-11
46900000	0.004998570984171789	1.614011253815567e-49	-5.741768240989079e-43	2.4105395113011906e-9	1.9892240960140456e-15	2.853187969301835e-6	-7.626896770138817e-21	7.36818748642056e-21	1.6538033224284158e-12	6.316903879072035e-12	1.4635401196779358e-11
47000000	0.004998570984171789	1.614011253815567e-49	-5.754043683949991e-43	2.4105395113011906e-9	1.9892240960140456e-15	2.853187969301835e-6	-7.62689657376732e-21	7.36818748642056e-21	1.6538033224284158e-12	6.316903879072035e-12	1.4635401196779358e-11
47100000	0.004998570984171789	1.614011253815567e-49	-5.766319126910905e-43	2.4105395113011906e-9	1.9892240960140456e-15	2.853187969301835e-6	-7.626896377395822e-21	7.36818748642056e-21	1.6538033224284158e-12	6.316903879072035e-12	1.4635401196779358e-11
47200000	0.004998570984171789	1.614011253815567e-49	-5.778594569871818e-43	2.4105395113011906e-9	1.9892240960140456e-15	2.853187969301835e-6	-7.626896181024325e-21	7.36818748642056e-21	1.6538033224284158e-12	6.316903879072035e-12	1.4635401196779358e-11
47300000	0.004998570984171789	1.614011253815567e-49	-5.7908700128327324e-43	2.4105395113011906e-9	1.9892240960140456e-15	2.853187969301835e-6	-7.626895984652826e-21	7.36818748642056e-21	1.6538033224284158e-12	6.316903879072035e-12	1.4635401196779358e-11
47400000	0.004998570984171789	1.614011253815567e-49	-5.803145455793647e-43	2.4105395113011906e-9	1.9892240960140456e-15	2.853187969301835e-6	-7.626895788281328e-21	7.36818748642056e-21	1.6538033224284158e-12	6.316903879072035e-12	1.4635401196779358e-11
47500000	0.004998570984171789	1.614011253815567e-49	-5.815420898754562e-43	2.4105395113011906e-9	1.9892240960140456e-15	2.853187969301835e-6	-7.626895591909831e-21	7.36818748642056e-21	1.6538033224284158e-12	6.316903879072035e-12	1.4635401196779358e-11
47600000	0.004998570984171789	1.614011253815567e-49	-5.8276963417154775e-43	2.4105395113011906e-9	1.9892240960140456e-15	2.853187969301835e-6	-7.626895395538333e-21	7.36818748642056e-21	1.6538033224284158e-12	6.316903879072035e-12	1.4635401196779358e-11
47700000	0.004998570984171789	1.614011253815567e-49	-5.839971784676394e-43	2.4105395113011906e-9	1.9892240960140456e-15	2.853187969301835e-6	-7.626895199166834e-21	7.36818748642056e-21	1.6538033224284158e-12	6.316903879072035e-12	1.4635401196779358e-11
47800000	0.004998570984171789	1.614011253815567e-49	-5.8522472276373116e-43	2.4105395113011906e-9	1.9892240960140456e-15	2.853187969301835e-6	-7.626895002795337e-21	7.36818748642056e-21	1.6538033224284158e-12	6.316903879072035e-12	1.4635401196779358e-11
47900000	0.004998570984171789	1.614011253815567e-49	-5.864522670598228e-43	2.4105395113011906e-9	1.9892240960140456e-15	2.853187969301835e-6	-7.62689480642384e-21	7.36818748642056e-21	1.6538033224284158e-12	6.316903879072035e-12	1.4635401196779358e-11
48000000	0.004998570984171789	1.614011253815567e-49	-5.876798113559143e-43	2.4105395113011906e-9	1.9892240960140456e-15	2.853187969301835e-6	-7.626894610052342e-21	7.36818748642056e-21	1.6538033224284158e-12	6.316903879072035e-12	1.4635401196779358e-11
48100000	0.004998570984171789	1.614011253815567e-49	-5.8890735565200575e-43	2.4105395113011906e-9	1.9892240960140456e-15	2.853187969301835e-6	-7.626894413680843e-21	7.36818748642056e-21	1.6538033224284158e-12	6.316903879072035e-12	1.4635401196779358e-11
48200000	0.004998570984171789	1.614011253815567e-49	-5.90134899948097e-43	2.4105395113011906e-9	1.9892240960140456e-15	2.853187969301835e-6	-7.626894217309346e-21	7.36818748642056e-21	1.6538033224284158e-12	6.316903879072035e-12	1.4635401196779358e-11
48300000	0.004998570984171789	1.614011253815567e-49	-5.913624442441882e-43	2.4105395113011906e-9	1.9892240960140456e-15	2.853187969301835e-6	-7.626894020937848e-21	7.36818748642056e-21	1.6538033224284158e-12	6.316903879072035e-12	1.4635401196779358e-11
48400000	0.004998570984171789	1.614011253815567e-49	-5.925899885402792e-43	2.4105395113011906e-9	1.9892240960140456e-15	2.853187969301835e-6	-7.62689382456635e-21	7.36818748642056e-21	1.6538033224284158e-12	6.316903879072035e-12	1.4635401196779358e-11
48500000	0.004998570984171789	1.614011253815567e-49	-5.938175328363702e-43	2.4105395113011906e-9	1.9892240960140456e-15	2.853187969301835e-6	-7.626893628194852e-21	7.36818748642056e-21	1.6538033224284158e-12	6.316903879072035e-12	1.4635401196779358e-11
48600000	0.004998570984171789	1.614011253815567e-49	-5.9504507713246096e-43	2.4105395113011906e-9	1.9892240960140456e-15	2.853187969301835e-6	-7.626893431823354e-21	7.36818748642056e-21	1.6538033224284158e-12	6.316903879072035e-12	1.4635401196779358e-11
48700000	0.004998570984171789	1.614011253815567e-49	-5.962726214285516e-43	2.4105395113011906e-9	1.9892240960140456e-15	2.853187969301835e-6	-7.626893235451857e-21	7.36818748642056e-21	1.6538033224284158e-12	6.316903879072035e-12	1.4635401196779358e-11
48800000	0.004998570984171789	1.614011253815567e-49	-5.975001657246422e-43	2.4105395113011906e-9	1.9892240960140456e-15	2.853187969301835e-6	-7.626893039080358e-21	7.36818748642056e-21	1.6538033224284158e-12	6.316903879072035e-12	1.4635401196779358e-11
48900000	0.004998570984171789	1.614011253815567e-49	-5.987277100207326e-43	2.4105395113011906e-9	1.9892240960140456e-15	2.853187969301835e-6	-7.62689284270886e-21	7.36818748642056e-21	1.6538033224284158e-12	6.316903879072035e-12	1.4635401196779358e-11
49000000	0.004998570984171789	1.614011253815567e-49	-5.999552543168229e-43	2.4105395113011906e-9	1.9892240960140456e-15	2.853187969301835e-6	-7.626892646337363e-21	7.36818748642056e-21	1.6538033224284158e-12	6.316903879072035e-12	1.4635401196779358e-11
49100000	0.004998570984171789	1.614011253815567e-49	-6.0118279861291314e-43	2.4105395113011906e-9	1.9892240960140456e-15	2.853187969301835e-6	-7.626892449965865e-21	7.36818748642056e-21	1.6538033224284158e-12	6.316903879072035e-12	1.4635401196779358e-11
49200000	0.004998570984171789	1.614011253815567e-49	-6.024103429090032e-43	2.4105395113011906e-9	1.9892240960140456e-15	2.853187969301835e-6	-7.626892253594366e-21	7.36818748642056e-21	1.6538033224284158e-12	6.316903879072035e-12	1.4635401196779358e-11
49300000	0.004998570984171789	1.614011253815567e-49	-6.036378872050932e-43	2.4105395113011906e-9	1.9892240960140456e-15	2.853187969301835e-6	-7.626892057222869e-21	7.36818748642056e-21	1.6538033224284158e-12	6.316903879072035e-12	1.4635401196779358e-11
49400000	0.004998570984171789	1.614011253815567e-49	-6.0486543150118295e-43	2.4105395113011906e-9	1.9892240960140456e-15	2.853187969301835e-6	-7.626891860851371e-21	7.36818748642056e-21	1.6538033224284158e-12	6.316903879072035e-12	1.4635401196779358e-11
49500000	0.004998570984171789	1.614011253815567e-49	-6.060929757972727e-43	2.4105395113011906e-9	1.9892240960140456e-15	2.853187969301835e-6	-7.626891664479874e-21	7.36818748642056e-21	1.6538033224284158e-12	6.316903879072035e-12	1.4635401196779358e-11
49600000	0.004998570984171789	1.614011253815567e-49	-6.073205200933624e-43	2.4105395113011906e-9	1.9892240960140456e-15	2.853187969301835e-6	-7.626891468108375e-21	7.36818748642056e-21	1.6538033224284158e-12	6.316903879072035e-12	1.4635401196779358e-11
49700000	0.004998570984171789	1.614011253815567e-49	-6.085480643894519e-43	2.4105395113011906e-9	1.9892240960140456e-15	2.853187969301835e-6	-7.626891271736878e-21	7.36818748642056e-21	1.6538033224284158e-12	6.316903879072035e-12	1.4635401196779358e-11
49800000	0.004998570984171789	1.614011253815567e-49	-6.0977560868554124e-43	2.4105395113011906e-9	1.9892240960140456e-15	2.853187969301835e-6	-7.62689107536538e-21	7.36818748642056e-21	1.6538033224284158e-12	6.316903879072035e-12	1.4635401196779358e-11
49900000	0.004998570984171789	1.614011253815567e-49	-6.110031529816305e-43	2.4105395113011906e-9	1.9892240960140456e-15	2.853187969301835e-6	-7.626890878993883e-21	7.36818748642056e-21	1.6538033224284158e-12	6.316903879072035e-12	1.4635401196779358e-11
50000000	0.004998570984171789	1.614011253815567e-49	-6.122306972777197e-43	2.4105395113011906e-9	1.9892240960140456e-15	2.853187969301835e-6	-7.626890682622384e-21	7.36818748642056e-21	1.6538033224284158e-12	6.316903879072035e-12	1.4635401196779358e-11
50100000	0.004998570984171789	1.614011253815567e-49	-6.134582415738088e-43	2.4105395113011906e-9	1.9892240960140456e-15	2.853187969301835e-6	-7.626890486250886e-21	7.36818748642056e-21	1.6538033224284158e-12	6.316903879072035e-12	1.4635401196779358e-11
50200000	0.004998570984171789	1.614011253815567e-49	-6.146857858698978e-43	2.4105395113011906e-9	1.9892240960140456e-15	2.853187969301835e-6	-7.626890289879389e-21	7.36818748642056e-21	1.6538033224284158e-12	6.316903879072035e-12	1.4635401196779358e-11
50300000	0.004998570984171789	1.614011253815567e-49	-6.159133301659866e-43	2.4105395113011906e-9	1.9892240960140456e-15	2.853187969301835e-6	-7.626890093507891e-21	7.36818748642056e-21	1.6538033224284158e-12	6.316903879072035e-12	1.4635401196779358e-11
50400000	0.004998570984171789	1.614011253815567e-49	-6.171408744620754e-43	2.4105395113011906e-9	1.9892240960140456e-15	2.853187969301835e-6	-7.626889897136392e-21	7.36818748642056e-21	1.6538033224284158e-12	6.316903879072035e-12	1.4635401196779358e-11
50500000	0.004998570984171789	1.614011253815567e-49	-6.18368418758164e-43	2.4105395113011906e-9	1.9892240960140456e-15	2.853187969301835e-6	-7.626889700764895e-21	7.36818748642056e-21	1.6538033224284158e-12	6.316903879072035e-12	1.4635401196779358e-11
50600000	0.004998570984171789	1.614011253815567e-49	-6.195959630542526e-43	2.4105395113011906e-9	1.9892240960140456e-15	2.853187969301835e-6	-7.626889504393397e-21	7.36818748642056e-21	1.6538033224284158e-12	6.316903879072035e-12	1.4635401196779358e-11
50700000	0.004998570984171789	1.614011253815567e-49	-6.2082350735034096e-43	2.4105395113011906e-9	1.9892240960140456e-15	2.853187969301835e-6	-7.6268893080219e-21	7.36818748642056e-21	1.6538033224284158e-12	6.316903879072035e-12	1.4635401196779358e-11
50800000	0.004998570984171789	1.614011253815567e-49	-6.2205105164642936e-43	2.4105395113011906e-9	1.9892240960140456e-15	2.853187969301835e-6	-7.626889111650401e-21	7.36818748642056e-21	1.6538033224284158e-12	6.316903879072035e-12	1.4635401196779358e-11
50900000	0.004998570984171789	1.614011253815567e-49	-6.232785959425176e-43	2.4105395113011906e-9	1.9892240960140456e-15	2.853187969301835e-6	-7.626888915278904e-21	7.36818748642056e-21	1.6538033224284158e-12	6.316903879072035e-12	1.4635401196779358e-11
51000000	0.004998570984171789	1.614011253815567e-49	-6.2450614023860575e-43	2.4105395113011906e-9	1.9892240960140456e-15	2.853187969301835e-6	-7.626888718907406e-21	7.36818748642056e-21	1.6538033224284158e-12	6.316903879072035e-12	1.4635401196779358e-11
51100000	0.004998570984171789	1.614011253815567e-49	-6.2573368453469375e-43	2.4105395113011906e-9	1.9892240960140456e-15	2.853187969301835e-6	-7.626888522535909e-21	7.36818748642056e-21	1.6538033224284158e-12	6.316903879072035e-12	1.4635401196779358e-11
51200000	0.004998570984171789	1.6140112538155672e-49	-6.269612288307817e-43	2.4105395113011906e-9	1.9892240960140456e-15	2.853187969301835e-6	-7.62688832616441e-21	7.36818748642056e-21	1.6538033224284158e-12	6.316903879072035e-12	1.4635401196779358e-11
51300000	0.004998570984171789	1.6140112538155672e-49	-6.281887731268695e-43	2.4105395113011906e-9	1.9892240960140456e-15	2.853187969301835e-6	-7.626888129792912e-21	7.36818748642056e-21	1.6538033224284158e-12	6.316903879072035e-12	1.4635401196779358e-11
51400000	0.004998570984171789	1.6140112538155672e-49	-6.294163174229573e-43	2.4105395113011906e-9	1.9892240960140456e-15	2.853187969301835e-6	-7.626887933421415e-21	7.36818748642056e-21	1.6538033224284158e-12	6.316903879072035e-12	1.4635401196779358e-11
51500000	0.004998570984171789	1.6140112538155672e-49	-6.3064386171904495e-43	2.4105395113011906e-9	1.9892240960140456e-15	2.853187969301835e-6	-7.626887737049916e-21	7.36818748642056e-21	1.6538033224284158e-12	6.316903879072035e-12	1.4635401196779358e-11
51600000	0.004998570984171789	1.6140112538155672e-49	-6.3187140601513255e-43	2.4105395113011906e-9	1.9892240960140456e-15	2.853187969301835e-6	-7.626887540678418e-21	7.36818748642056e-21	1.6538033224284158e-12	6.316903879072035e-12	1.4635401196779358e-11
51700000	0.004998570984171789	1.6140112538155672e-49	-6.3309895031122e-43	2.4105395113011906e-9	1.9892240960140456e-15	2.853187969301835e-6	-7.626887344306921e-21	7.36818748642056e-21	1.6538033224284158e-12	6.316903879072035e-12	1.4635401196779358e-11
51800000	0.004998570984171789	1.6140112538155672e-49	-6.3432649460730736e-43	2.4105395113011906e-9	1.9892240960140456e-15	2.853187969301835e-6	-7.626887147935423e-21	7.36818748642056e-21	1.6538033224284158e-12	6.316903879072035e-12	1.4635401196779358e-11
51900000	0.004998570984171789	1.6140112538155672e-49	-6.355540389033946e-43	2.4105395113011906e-9	1.9892240960140456e-15	2.853187969301835e-6	-7.626886951563924e-21	7.36818748642056e-21	1.6538033224284158e-12	6.316903879072035e-12	1.4635401196779358e-11
52000000	0.004998570984171789	1.6140112538155672e-49	-6.3678158319948184e-43	2.4105395113011906e-9	1.9892240960140456e-15	2.853187969301835e-6	-7.626886755192427e-21	7.36818748642056e-21	1.6538033224284158e-12	6.316903879072035e-12	1.4635401196779358e-11
52100000	0.004998570984171789	1.6140112538155672e-49	-6.38009127495569e-43	2.4105395113011906e-9	1.9892240960140456e-15	2.853187969301835e-6	-7.62688655882093e-21	7.36818748642056e-21	1.6538033224284158e-12	6.316903879072035e-12	1.4635401196779358e-11
52200000	0.004998570984171789	1.6140112538155672e-49	-6.39236671791656e-43	2.4105395113011906e-9	1.9892240960140456e-15	2.853187969301835e-6	-7.626886362449432e-21	7.36818748642056e-21	1.6538033224284158e-12	6.316903879072035e-12	1.4635401196779358e-11
52300000	0.004998570984171789	1.6140112538155672e-49	-6.404642160877429e-43	2.4105395113011906e-9	1.9892240960140456e-15	2.853187969301835e-6	-7.626886166077933e-21	7.36818748642056e-21	1.6538033224284158e-12	6.316903879072035e-12	1.4635401196779358e-11
52400000	0.004998570984171789	1.6140112538155672e-49	-6.416917603838298e-43	2.4105395113011906e-9	1.9892240960140456e-15	2.853187969301835e-6	-7.626885969706436e-21	7.36818748642056e-21	1.6538033224284158e-12	6.316903879072035e-12	1.4635401196779358e-11
52500000	0.004998570984171789	1.6140112538155672e-49	-6.429193046799166e-43	2.4105395113011906e-9	1.9892240960140456e-15	2.853187969301835e-6	-7.626885773334938e-21	7.36818748642056e-21	1.653803322428416e-12	6.316903879072035e-12	1.4635401196779358e-11
52600000	0.004998570984171789	1.6140112538155672e-49	-6.441468489760032e-43	2.4105395113011906e-9	1.9892240960140456e-15	2.853187969301835e-6	-7.62688557696344e-21	7.36818748642056e-21	1.653803322428416e-12	6.316903879072035e-12	1.4635401196779358e-11
52700000	0.004998570984171789	1.6140112538155672e-49	-6.453743932720898e-43	2.4105395113011906e-9	1.9892240960140456e-15	2.853187969301835e-6	-7.626885380591942e-21	7.36818748642056e-21	1.653803322428416e-12	6.316903879072035e-12	1.4635401196779358e-11
52800000	0.004998570984171789	1.6140112538155672e-49	-6.4660193756817635e-43	2.4105395113011906e-9	1.9892240960140456e-15	2.853187969301835e-6	-7.626885184220444e-21	7.36818748642056e-21	1.653803322428416e-12	6.316903879072035e-12	1.4635401196779358e-11
52900000	0.004998570984171789	1.6140112538155672e-49	-6.4782948186426276e-43	2.410539511301191e-9	1.9892240960140456e-15	2.853187969301835e-6	-7.626884987848947e-21	7.36818748642056e-21	1.653803322428416e-12	6.316903879072035e-12	1.4635401196779358e-11
53000000	0.004998570984171789	1.6140112538155672e-49	-6.490570261603492e-43	2.410539511301191e-9	1.9892240960140456e-15	2.853187969301835e-6	-7.62688479147745e-21	7.36818748642056e-21	1.653803322428416e-12	6.316903879072035e-12	1.4635401196779358e-11
53100000	0.004998570984171789	1.6140112538155672e-49	-6.502845704564354e-43	2.410539511301191e-9	1.9892240960140456e-15	2.853187969301835e-6	-7.62688459510595e-21	7.36818748642056e-21	1.653803322428416e-12	6.316903879072035e-12	1.4635401196779358e-11
53200000	0.004998570984171789	1.6140112538155672e-49	-6.5151211475252166e-43	2.410539511301191e-9	1.9892240960140456e-15	2.853187969301835e-6	-7.626884398734453e-21	7.36818748642056e-21	1.653803322428416e-12	6.316903879072035e-12	1.4635401196779358e-11
53300000	0.004998570984171789	1.6140112538155672e-49	-6.5273965904860775e-43	2.410539511301191e-9	1.9892240960140456e-15	2.853187969301835e-6	-7.626884202362955e-21	7.36818748642056e-21	1.653803322428416e-12	6.316903879072035e-12	1.4635401196779358e-11
53400000	0.004998570984171789	1.6140112538155674e-49	-6.539672033446938e-43	2.410539511301191e-9	1.9892240960140456e-15	2.853187969301835e-6	-7.626884005991458e-21	7.36818748642056e-21	1.653803322428416e-12	6.316903879072035e-12	1.4635401196779358e-11
53500000	0.004998570984171789	1.6140112538155674e-49	-6.551947476407798e-43	2.410539511301191e-9	1.9892240960140456e-15	2.853187969301835e-6	-7.626883809619959e-21	7.36818748642056e-21	1.653803322428416e-12	6.316903879072035e-12	1.4635401196779358e-11
53600000	0.004998570984171789	1.6140112538155674e-49	-6.564222919368657e-43	2.410539511301191e-9	1.9892240960140456e-15	2.853187969301835e-6	-7.626883613248462e-21	7.36818748642056e-21	1.653803322428416e-12	6.316903879072035e-12	1.4635401196779358e-11
53700000	0.004998570984171789	1.6140112538155674e-49	-6.5764983623295146e-43	2.410539511301191e-9	1.9892240960140456e-15	2.853187969301835e-6	-7.626883416876964e-21	7.36818748642056e-21	1.653803322428416e-12	6.316903879072035e-12	1.4635401196779358e-11
53800000	0.004998570984171789	1.6140112538155674e-49	-6.588773805290372e-43	2.410539511301191e-9	1.9892240960140456e-15	2.853187969301835e-6	-7.626883220505465e-21	7.36818748642056e-21	1.653803322428416e-12	6.316903879072035e-12	1.4635401196779358e-11
53900000	0.004998570984171789	1.6140112538155674e-49	-6.601049248251229e-43	2.410539511301191e-9	1.9892240960140456e-15	2.853187969301835e-6	-7.626883024133968e-21	7.36818748642056e-21	1.653803322428416e-12	6.316903879072035e-12	1.4635401196779358e-11
54000000	0.004998570984171789	1.6140112538155674e-49	-6.613324691212085e-43	2.410539511301191e-9	1.9892240960140456e-15	2.853187969301835e-6	-7.62688282776247e-21	7.36818748642056e-21	1.653803322428416e-12	6.316903879072035e-12	1.4635401196779358e-11
54100000	0.004998570984171789	1.6140112538155674e-49	-6.6256001341729405e-43	2.410539511301191e-9	1.9892240960140456e-15	2.853187969301835e-6	-7.626882631390973e-21	7.36818748642056e-21	1.653803322428416e-12	6.316903879072035e-12	1.4635401196779358e-11
54200000	0.004998570984171789	1.6140112538155674e-49	-6.637875577133796e-43	2.410539511301191e-9	1.9892240960140456e-15	2.853187969301835e-6	-7.626882435019474e-21	7.36818748642056e-21	1.653803322428416e-12	6.316903879072035e-12	1.4635401196779358e-11
54300000	0.004998570984171789	1.6140112538155674e-49	-6.6501510200946495e-43	2.410539511301191e-9	1.9892240960140456e-15	2.853187969301835e-6	-7.626882238647976e-21	7.36818748642056e-21	1.653803322428416e-12	6.316903879072035e-12	1.4635401196779358e-11
54400000	0.004998570984171789	1.6140112538155674e-49	-6.6624264630555025e-43	2.410539511301191e-9	1.9892240960140456e-15	2.853187969301835e-6	-7.626882042276479e-21	7.36818748642056e-21	1.653803322428416e-12	6.316903879072035e-12	1.4635401196779358e-11
54500000	0.004998570984171789	1.6140112538155674e-49	-6.674701906016355e-43	2.410539511301191e-9	1.9892240960140456e-15	2.853187969301835e-6	-7.626881845904981e-21	7.36818748642056e-21	1.653803322428416e-12	6.316903879072035e-12	1.4635401196779358e-11
54600000	0.004998570984171789	1.6140112538155674e-49	-6.6869773489772075e-43	2.410539511301191e-9	1.9892240960140456e-15	2.853187969301835e-6	-7.626881649533482e-21	7.36818748642056e-21	1.653803322428416e-12	6.316903879072035e-12	1.4635401196779358e-11
54700000	0.004998570984171789	1.6140112538155674e-49	-6.6992527919380596e-43	2.410539511301191e-9	1.9892240960140456e-15	2.853187969301835e-6	-7.626881453161985e-21	7.36818748642056e-21	1.653803322428416e-12	6.316903879072035e-12	1.4635401196779358e-11
54800000	0.004998570984171789	1.6140112538155674e-49	-6.71152823489891e-43	2.410539511301191e-9	1.9892240960140456e-15	2.853187969301835e-6	-7.626881256790488e-21	7.36818748642056e-21	1.653803322428416e-12	6.316903879072035e-12	1.4635401196779358e-11
54900000	0.004998570984171789	1.6140112538155674e-49	-6.723803677859761e-43	2.410539511301191e-9	1.9892240960140456e-15	2.853187969301835e-6	-7.62688106041899e-21	7.36818748642056e-21	1.653803322428416e-12	6.316903879072035e-12	1.4635401196779358e-11
55000000	0.004998570984171789	1.6140112538155674e-49	-6.7360791208206095e-43	2.410539511301191e-9	1.9892240960140456e-15	2.853187969301835e-6	-7.626880864047491e-21	7.36818748642056e-21	1.653803322428416e-12	6.316903879072035e-12	1.4635401196779358e-11
55100000	0.004998570984171789	1.6140112538155674e-49	-6.748354563781459e-43	2.410539511301191e-9	1.9892240960140456e-15	2.853187969301835e-6	-7.626880667675994e-21	7.36818748642056e-21	1.653803322428416e-12	6.316903879072035e-12	1.4635401196779358e-11
55200000	0.004998570984171789	1.6140112538155676e-49	-6.760630006742307e-43	2.410539511301191e-9	1.9892240960140456e-15	2.853187969301835e-6	-7.626880471304496e-21	7.36818748642056e-21	1.653803322428416e-12	6.316903879072035e-12	1.4635401196779358e-11
55300000	0.004998570984171789	1.6140112538155676e-49	-6.7729054497031555e-43	2.410539511301191e-9	1.9892240960140456e-15	2.853187969301835e-6	-7.626880274932999e-21	7.36818748642056e-21	1.653803322428416e-12	6.316903879072035e-12	1.4635401196779358e-11
55400000	0.004998570984171789	1.6140112538155676e-49	-6.785180892664003e-43	2.410539511301191e-9	1.9892240960140456e-15	2.853187969301835e-6	-7.6268800785615e-21	7.36818748642056e-21	1.653803322428416e-12	6.316903879072035e-12	1.4635401196779358e-11
55500000	0.004998570984171789	1.6140112538155676e-49	-6.797456335624849e-43	2.410539511301191e-9	1.9892240960140456e-15	2.853187969301835e-6	-7.626879882190002e-21	7.36818748642056e-21	1.653803322428416e-12	6.316903879072035e-12	1.4635401196779358e-11
55600000	0.004998570984171789	1.6140112538155676e-49	-6.809731778585695e-43	2.410539511301191e-9	1.9892240960140456e-15	2.853187969301835e-6	-7.626879685818505e-21	7.36818748642056e-21	1.653803322428416e-12	6.316903879072035e-12	1.4635401196779358e-11
55700000	0.004998570984171789	1.6140112538155676e-49	-6.822007221546541e-43	2.410539511301191e-9	1.9892240960140456e-15	2.853187969301835e-6	-7.626879489447007e-21	7.36818748642056e-21	1.653803322428416e-12	6.316903879072035e-12	1.4635401196779358e-11
55800000	0.004998570984171789	1.6140112538155676e-49	-6.834282664507386e-43	2.410539511301191e-9	1.9892240960140456e-15	2.853187969301835e-6	-7.626879293075508e-21	7.36818748642056e-21	1.653803322428416e-12	6.316903879072035e-12	1.4635401196779358e-11
55900000	0.004998570984171789	1.6140112538155676e-49	-6.846558107468231e-43	2.410539511301191e-9	1.9892240960140456e-15	2.853187969301835e-6	-7.626879096704011e-21	7.36818748642056e-21	1.653803322428416e-12	6.316903879072035e-12	1.4635401196779358e-11
56000000	0.004998570984171789	1.6140112538155676e-49	-6.858833550429075e-43	2.410539511301191e-9	1.9892240960140456e-15	2.853187969301835e-6	-7.626878900332513e-21	7.36818748642056e-21	1.653803322428416e-12	6.316903879072035e-12	1.4635401196779358e-11
56100000	0.004998570984171789	1.6140112538155676e-49	-6.871108993389918e-43	2.410539511301191e-9	1.9892240960140456e-15	2.853187969301835e-6	-7.626878703961016e-21	7.36818748642056e-21	1.653803322428416e-12	6.316903879072035e-12	1.4635401196779358e-11
56200000	0.004998570984171789	1.6140112538155676e-49	-6.8833844363507616e-43	2.410539511301191e-9	1.9892240960140456e-15	2.853187969301835e-6	-7.626878507589517e-21	7.36818748642056e-21	1.653803322428416e-12	6.316903879072035e-12	1.4635401196779358e-11
56300000	0.004998570984171789	1.6140112538155676e-49	-6.895659879311604e-43	2.410539511301191e-9	1.9892240960140456e-15	2.853187969301835e-6	-7.62687831121802e-21	7.36818748642056e-21	1.653803322428416e-12	6.316903879072035e-12	1.4635401196779358e-11
56400000	0.004998570984171789	1.6140112538155676e-49	-6.907935322272447e-43	2.410539511301191e-9	1.9892240960140456e-15	2.853187969301835e-6	-7.626878114846522e-21	7.36818748642056e-21	1.653803322428416e-12	6.316903879072035e-12	1.4635401196779358e-11
56500000	0.004998570984171789	1.6140112538155676e-49	-6.9202107652332885e-43	2.410539511301191e-9	1.9892240960140456e-15	2.853187969301835e-6	-7.626877918475023e-21	7.36818748642056e-21	1.653803322428416e-12	6.316903879072035e-12	1.4635401196779358e-11
56600000	0.004998570984171789	1.6140112538155676e-49	-6.9324862081941294e-43	2.410539511301191e-9	1.9892240960140456e-15	2.853187969301835e-6	-7.626877722103526e-21	7.36818748642056e-21	1.653803322428416e-12	6.316903879072035e-12	1.4635401196779358e-11
56700000	0.004998570984171789	1.6140112538155676e-49	-6.94476165115497e-43	2.410539511301191e-9	1.9892240960140456e-15	2.853187969301835e-6	-7.626877525732028e-21	7.36818748642056e-21	1.653803322428416e-12	6.316903879072035e-12	1.4635401196779358e-11
56800000	0.004998570984171789	1.6140112538155676e-49	-6.9570370941158105e-43	2.410539511301191e-9	1.9892240960140456e-15	2.853187969301835e-6	-7.62687732936053e-21	7.36818748642056e-21	1.653803322428416e-12	6.316903879072035e-12	1.4635401196779358e-11
56900000	0.004998570984171789	1.6140112538155678e-49	-6.969312537076651e-43	2.410539511301191e-9	1.9892240960140456e-15	2.853187969301835e-6	-7.626877132989032e-21	7.36818748642056e-21	1.653803322428416e-12	6.316903879072035e-12	1.4635401196779358e-11
57000000	0.004998570984171789	1.6140112538155678e-49	-6.98158798003749e-43	2.410539511301191e-9	1.9892240960140456e-15	2.853187969301835e-6	-7.626876936617534e-21	7.36818748642056e-21	1.653803322428416e-12	6.316903879072035e-12	1.4635401196779358e-11
57100000	0.004998570984171789	1.6140112538155678e-49	-6.9938634229983294e-43	2.410539511301191e-9	1.9892240960140456e-15	2.853187969301835e-6	-7.626876740246037e-21	7.36818748642056e-21	1.653803322428416e-12	6.316903879072035e-12	1.4635401196779358e-11
57200000	0.004998570984171789	1.6140112538155678e-49	-7.006138865959168e-43	2.410539511301191e-9	1.9892240960140456e-15	2.853187969301835e-6	-7.62687654387454e-21	7.36818748642056e-21	1.653803322428416e-12	6.316903879072035e-12	1.4635401196779358e-11
57300000	0.004998570984171789	1.6140112538155678e-49	-7.0184143089200066e-43	2.410539511301191e-9	1.9892240960140456e-15	2.853187969301835e-6	-7.62687634750304e-21	7.36818748642056e-21	1.653803322428416e-12	6.316903879072035e-12	1.4635401196779358e-11
57400000	0.004998570984171789	1.6140112538155678e-49	-7.030689751880844e-43	2.410539511301191e-9	1.9892240960140456e-15	2.853187969301835e-6	-7.626876151131543e-21	7.36818748642056e-21	1.653803322428416e-12	6.316903879072035e-12	1.4635401196779358e-11
57500000	0.004998570984171789	1.6140112538155678e-49	-7.042965194841682e-43	2.410539511301191e-9	1.9892240960140456e-15	2.853187969301835e-6	-7.626875954760046e-21	7.36818748642056e-21	1.653803322428416e-12	6.316903879072035e-12	1.4635401196779358e-11
57600000	0.004998570984171789	1.6140112538155678e-49	-7.055240637802519e-43	2.410539511301191e-9	1.9892240960140456e-15	2.853187969301835e-6	-7.626875758388548e-21	7.36818748642056e-21	1.653803322428416e-12	6.316903879072035e-12	1.4635401196779358e-11
57700000	0.004998570984171789	1.6140112538155678e-49	-7.067516080763356e-43	2.410539511301191e-9	1.9892240960140456e-15	2.853187969301835e-6	-7.626875562017049e-21	7.36818748642056e-21	1.653803322428416e-12	6.316903879072035e-12	1.4635401196779358e-11
57800000	0.004998570984171789	1.6140112538155678e-49	-7.079791523724192e-43	2.410539511301191e-9	1.9892240960140456e-15	2.853187969301835e-6	-7.626875365645552e-21	7.36818748642056e-21	1.653803322428416e-12	6.316903879072035e-12	1.4635401196779358e-11
57900000	0.004998570984171789	1.6140112538155678e-49	-7.0920669666850284e-43	2.410539511301191e-9	1.9892240960140456e-15	2.853187969301835e-6	-7.626875169274054e-21	7.36818748642056e-21	1.653803322428416e-12	6.316903879072035e-12	1.4635401196779358e-11
58000000	0.004998570984171789	1.6140112538155678e-49	-7.104342409645862e-43	2.410539511301191e-9	1.9892240960140456e-15	2.853187969301835e-6	-7.626874972902557e-21	7.36818748642056e-21	1.653803322428416e-12	6.316903879072035e-12	1.4635401196779358e-11
58100000	0.004998570984171789	1.6140112538155678e-49	-7.1166178526066944e-43	2.410539511301191e-9	1.9892240960140456e-15	2.853187969301835e-6	-7.626874776531058e-21	7.36818748642056e-21	1.653803322428416e-12	6.316903879072035e-12	1.4635401196779358e-11
58200000	0.004998570984171789	1.6140112538155678e-49	-7.128893295567526e-43	2.410539511301191e-9	1.9892240960140456e-15	2.853187969301835e-6	-7.62687458015956e-21	7.36818748642056e-21	1.653803322428416e-12	6.316903879072035e-12	1.4635401196779358e-11
58300000	0.004998570984171789	1.6140112538155678e-49	-7.141168738528355e-43	2.410539511301191e-9	1.9892240960140456e-15	2.853187969301835e-6	-7.626874383788063e-21	7.36818748642056e-21	1.653803322428416e-12	6.316903879072035e-12	1.4635401196779358e-11
58400000	0.004998570984171789	1.6140112538155678e-49	-7.153444181489182e-43	2.410539511301191e-9	1.9892240960140456e-15	2.853187969301835e-6	-7.626874187416565e-21	7.36818748642056e-21	1.653803322428416e-12	6.316903879072035e-12	1.4635401196779358e-11
58500000	0.004998570984171789	1.6140112538155678e-49	-7.165719624450009e-43	2.410539511301191e-9	1.9892240960140456e-15	2.853187969301835e-6	-7.626873991045066e-21	7.36818748642056e-21	1.653803322428416e-12	6.316903879072035e-12	1.4635401196779358e-11
58600000	0.004998570984171789	1.6140112538155678e-49	-7.177995067410834e-43	2.410539511301191e-9	1.9892240960140456e-15	2.853187969301835e-6	-7.626873794673569e-21	7.36818748642056e-21	1.653803322428416e-12	6.316903879072035e-12	1.4635401196779358e-11
58700000	0.004998570984171789	1.6140112538155678e-49	-7.190270510371657e-43	2.410539511301191e-9	1.9892240960140456e-15	2.853187969301835e-6	-7.626873598302071e-21	7.36818748642056e-21	1.653803322428416e-12	6.316903879072035e-12	1.4635401196779358e-11
58800000	0.004998570984171789	1.6140112538155678e-49	-7.202545953332478e-43	2.410539511301191e-9	1.9892240960140456e-15	2.853187969301835e-6	-7.626873401930572e-21	7.36818748642056e-21	1.653803322428416e-12	6.316903879072035e-12	1.4635401196779358e-11
58900000	0.004998570984171789	1.6140112538155678e-49	-7.214821396293299e-43	2.410539511301191e-9	1.9892240960140456e-15	2.853187969301835e-6	-7.626873205559075e-21	7.36818748642056e-21	1.653803322428416e-12	6.316903879072035e-12	1.4635401196779358e-11
59000000	0.004998570984171789	1.6140112538155678e-49	-7.227096839254116e-43	2.410539511301191e-9	1.9892240960140456e-15	2.853187969301835e-6	-7.626873009187578e-21	7.36818748642056e-21	1.653803322428416e-12	6.316903879072035e-12	1.4635401196779358e-11
59100000	0.004998570984171789	1.614011253815568e-49	-7.239372282214933e-43	2.410539511301191e-9	1.9892240960140456e-15	2.853187969301835e-6	-7.62687281281608e-21	7.36818748642056e-21	1.653803322428416e-12	6.316903879072035e-12	1.4635401196779358e-11
59200000	0.004998570984171789	1.614011253815568e-49	-7.251647725175749e-43	2.410539511301191e-9	1.9892240960140456e-15	2.853187969301835e-6	-7.626872616444581e-21	7.36818748642056e-21	1.653803322428416e-12	6.316903879072035e-12	1.4635401196779358e-11
59300000	0.004998570984171789	1.614011253815568e-49	-7.263923168136562e-43	2.410539511301191e-9	1.9892240960140456e-15	2.853187969301835e-6	-7.626872420073084e-21	7.36818748642056e-21	1.653803322428416e-12	6.316903879072035e-12	1.4635401196779358e-11
59400000	0.004998570984171789	1.614011253815568e-49	-7.276198611097375e-43	2.410539511301191e-9	1.9892240960140456e-15	2.853187969301835e-6	-7.626872223701586e-21	7.36818748642056e-21	1.653803322428416e-12	6.316903879072035e-12	1.4635401196779358e-11
59500000	0.004998570984171789	1.614011253815568e-49	-7.288474054058187e-43	2.410539511301191e-9	1.9892240960140456e-15	2.853187969301835e-6	-7.626872027330089e-21	7.36818748642056e-21	1.653803322428416e-12	6.316903879072035e-12	1.4635401196779358e-11
59600000	0.004998570984171789	1.614011253815568e-49	-7.300749497018997e-43	2.410539511301191e-9	1.9892240960140456e-15	2.853187969301835e-6	-7.62687183095859e-21	7.36818748642056e-21	1.653803322428416e-12	6.316903879072035e-12	1.4635401196779358e-11
59700000	0.004998570984171789	1.614011253815568e-49	-7.313024939979803e-43	2.410539511301191e-9	1.9892240960140456e-15	2.853187969301835e-6	-7.626871634587092e-21	7.36818748642056e-21	1.653803322428416e-12	6.316903879072035e-12	1.4635401196779358e-11
59800000	0.004998570984171789	1.614011253815568e-49	-7.32530038294061e-43	2.410539511301191e-9	1.9892240960140456e-15	2.853187969301835e-6	-7.626871438215595e-21	7.36818748642056e-21	1.653803322428416e-12	6.316903879072035e-12	1.4635401196779358e-11
59900000	0.004998570984171789	1.614011253815568e-49	-7.337575825901417e-43	2.410539511301191e-9	1.9892240960140456e-15	2.853187969301835e-6	-7.626871241844097e-21	7.36818748642056e-21	1.653803322428416e-12	6.316903879072035e-12	1.4635401196779358e-11
60000000	0.004998570984171789	1.614011253815568e-49	-7.34985126886222e-43	2.410539511301191e-9	1.9892240960140456e-15	2.853187969301835e-6	-7.626871045472598e-21	7.36818748642056e-21	1.653803322428416e-12	6.316903879072035e-12	1.4635401196779358e-11
60100000	0.004998570984171789	1.614011253815568e-49	-7.362126711823022e-43	2.410539511301191e-9	1.9892240960140456e-15	2.853187969301835e-6	-7.626870849101101e-21	7.36818748642056e-21	1.653803322428416e-12	6.316903879072035e-12	1.4635401196779358e-11
60200000	0.004998570984171789	1.614011253815568e-49	-7.374402154783824e-43	2.410539511301191e-9	1.9892240960140456e-15	2.853187969301835e-6	-7.626870652729604e-21	7.36818748642056e-21	1.653803322428416e-12	6.316903879072035e-12	1.4635401196779358e-11
60300000	0.004998570984171789	1.614011253815568e-49	-7.386677597744623e-43	2.410539511301191e-9	1.9892240960140456e-15	2.853187969301835e-6	-7.626870456358106e-21	7.36818748642056e-21	1.653803322428416e-12	6.316903879072035e-12	1.4635401196779358e-11
60400000	0.004998570984171789	1.614011253815568e-49	-7.398953040705422e-43	2.410539511301191e-9	1.9892240960140456e-15	2.853187969301835e-6	-7.626870259986607e-21	7.36818748642056e-21	1.653803322428416e-12	6.316903879072035e-12	1.4635401196779358e-11
60500000	0.004998570984171789	1.614011253815568e-49	-7.411228483666219e-43	2.410539511301191e-9	1.9892240960140456e-15	2.853187969301835e-6	-7.62687006361511e-21	7.36818748642056e-21	1.653803322428416e-12	6.316903879072035e-12	1.4635401196779358e-11
60600000	0.004998570984171789	1.614011253815568e-49	-7.423503926627014e-43	2.410539511301191e-9	1.9892240960140456e-15	2.853187969301835e-6	-7.626869867243612e-21	7.36818748642056e-21	1.653803322428416e-12	6.316903879072035e-12	1.4635401196779358e-11
60700000	0.004998570984171789	1.614011253815568e-49	-7.435779369587808e-43	2.410539511301191e-9	1.9892240960140456e-15	2.853187969301835e-6	-7.626869670872115e-21	7.36818748642056e-21	1.653803322428416e-12	6.316903879072035e-12	1.4635401196779358e-11
60800000	0.004998570984171789	1.614011253815568e-49	-7.4480548125486e-43	2.410539511301191e-9	1.9892240960140456e-15	2.853187969301835e-6	-7.626869474500616e-21	7.36818748642056e-21	1.653803322428416e-12	6.316903879072035e-12	1.4635401196779358e-11
60900000	0.004998570984171789	1.614011253815568e-49	-7.460330255509393e-43	2.410539511301191e-9	1.9892240960140456e-15	2.853187969301835e-6	-7.626869278129118e-21	7.36818748642056e-21	1.653803322428416e-12	6.316903879072035e-12	1.4635401196779358e-11
61000000	0.004998570984171789	1.614011253815568e-49	-7.472605698470182e-43	2.410539511301191e-9	1.9892240960140456e-15	2.853187969301835e-6	-7.626869081757621e-21	7.36818748642056e-21	1.653803322428416e-12	6.316903879072035e-12	1.4635401196779358e-11
61100000	0.004998570984171789	1.614011253815568e-49	-7.484881141430971e-43	2.410539511301191e-9	1.9892240960140456e-15	2.853187969301835e-6	-7.626868885386123e-21	7.36818748642056e-21	1.653803322428416e-12	6.316903879072035e-12	1.4635401196779358e-11
61200000	0.004998570984171789	1.614011253815568e-49	-7.49715658439176e-43	2.410539511301191e-9	1.9892240960140456e-15	2.853187969301835e-6	-7.626868689014624e-21	7.36818748642056e-21	1.653803322428416e-12	6.316903879072035e-12	1.4635401196779358e-11
61300000	0.004998570984171789	1.614011253815568e-49	-7.509432027352546e-43	2.410539511301191e-9	1.9892240960140456e-15	2.853187969301835e-6	-7.626868492643127e-21	7.36818748642056e-21	1.653803322428416e-12	6.316903879072035e-12	1.4635401196779358e-11
61400000	0.004998570984171789	1.614011253815568e-49	-7.521707470313331e-43	2.410539511301191e-9	1.9892240960140456e-15	2.853187969301835e-6	-7.62686829627163e-21	7.36818748642056e-21	1.653803322428416e-12	6.316903879072035e-12	1.4635401196779358e-11
61500000	0.004998570984171789	1.614011253815568e-49	-7.533982913274115e-43	2.410539511301191e-9	1.9892240960140456e-15	2.853187969301835e-6	-7.62686809990013e-21	7.36818748642056e-21	1.653803322428416e-12	6.316903879072035e-12	1.4635401196779358e-11
61600000	0.004998570984171789	1.614011253815568e-49	-7.546258356234898e-43	2.410539511301191e-9	1.9892240960140456e-15	2.853187969301835e-6	-7.626867903528633e-21	7.36818748642056e-21	1.653803322428416e-12	6.316903879072035e-12	1.4635401196779358e-11
61700000	0.004998570984171789	1.614011253815568e-49	-7.55853379919568e-43	2.410539511301191e-9	1.9892240960140456e-15	2.853187969301835e-6	-7.626867707157136e-21	7.36818748642056e-21	1.653803322428416e-12	6.316903879072035e-12	1.4635401196779358e-11
61800000	0.004998570984171789	1.614011253815568e-49	-7.570809242156459e-43	2.410539511301191e-9	1.9892240960140456e-15	2.853187969301835e-6	-7.626867510785638e-21	7.36818748642056e-21	1.653803322428416e-12	6.316903879072035e-12	1.4635401196779358e-11
61900000	0.004998570984171789	1.614011253815568e-49	-7.583084685117239e-43	2.410539511301191e-9	1.9892240960140456e-15	2.853187969301835e-6	-7.626867314414139e-21	7.36818748642056e-21	1.653803322428416e-12	6.316903879072035e-12	1.4635401196779358e-11
62000000	0.004998570984171789	1.614011253815568e-49	-7.595360128078015e-43	2.410539511301191e-9	1.9892240960140456e-15	2.853187969301835e-6	-7.626867118042642e-21	7.36818748642056e-21	1.653803322428416e-12	6.316903879072035e-12	1.4635401196779358e-11
62100000	0.004998570984171789	1.614011253815568e-49	-7.607635571038791e-43	2.410539511301191e-9	1.9892240960140456e-15	2.853187969301835e-6	-7.626866921671144e-21	7.36818748642056e-21	1.653803322428416e-12	6.316903879072035e-12	1.4635401196779358e-11
62200000	0.004998570984171789	1.614011253815568e-49	-7.619911013999566e-43	2.410539511301191e-9	1.9892240960140456e-15	2.853187969301835e-6	-7.626866725299647e-21	7.36818748642056e-21	1.653803322428416e-12	6.316903879072035e-12	1.4635401196779358e-11
62300000	0.004998570984171789	1.614011253815568e-49	-7.632186456960341e-43	2.410539511301191e-9	1.9892240960140456e-15	2.853187969301835e-6	-7.626866528928148e-21	7.36818748642056e-21	1.653803322428416e-12	6.316903879072035e-12	1.4635401196779358e-11
62400000	0.004998570984171789	1.614011253815568e-49	-7.644461899921114e-43	2.410539511301191e-9	1.9892240960140456e-15	2.853187969301835e-6	-7.62686633255665e-21	7.36818748642056e-21	1.653803322428416e-12	6.316903879072035e-12	1.4635401196779358e-11
62500000	0.004998570984171789	1.614011253815568e-49	-7.656737342881886e-43	2.410539511301191e-9	1.9892240960140456e-15	2.853187969301835e-6	-7.626866136185153e-21	7.36818748642056e-21	1.653803322428416e-12	6.316903879072035e-12	1.4635401196779358e-11
62600000	0.004998570984171789	1.614011253815568e-49	-7.669012785842656e-43	2.410539511301191e-9	1.9892240960140456e-15	2.853187969301835e-6	-7.626865939813655e-21	7.36818748642056e-21	1.653803322428416e-12	6.316903879072035e-12	1.4635401196779358e-11
62700000	0.004998570984171789	1.614011253815568e-49	-7.681288228803426e-43	2.410539511301191e-9	1.9892240960140456e-15	2.853187969301835e-6	-7.626865743442156e-21	7.36818748642056e-21	1.653803322428416e-12	6.316903879072035e-12	1.4635401196779358e-11
62800000	0.004998570984171789	1.614011253815568e-49	-7.693563671764193e-43	2.410539511301191e-9	1.9892240960140456e-15	2.853187969301835e-6	-7.626865547070659e-21	7.36818748642056e-21	1.653803322428416e-12	6.316903879072035e-12	1.4635401196779358e-11
62900000	0.004998570984171789	1.614011253815568e-49	-7.705839114724962e-43	2.410539511301191e-9	1.9892240960140456e-15	2.853187969301835e-6	-7.626865350699162e-21	7.36818748642056e-21	1.653803322428416e-12	6.316903879072035e-12	1.4635401196779358e-11
63000000	0.004998570984171789	1.614011253815568e-49	-7.718114557685727e-43	2.410539511301191e-9	1.9892240960140456e-15	2.853187969301835e-6	-7.626865154327664e-21	7.36818748642056e-21	1.653803322428416e-12	6.316903879072035e-12	1.4635401196779358e-11
63100000	0.004998570984171789	1.614011253815568e-49	-7.730390000646492e-43	2.410539511301191e-9	1.9892240960140456e-15	2.853187969301835e-6	-7.626864957956165e-21	7.36818748642056e-21	1.653803322428416e-12	6.316903879072035e-12	1.4635401196779358e-11
63200000	0.004998570984171789	1.6140112538155678e-49	-7.742665443607256e-43	2.410539511301191e-9	1.9892240960140456e-15	2.853187969301835e-6	-7.626864761584668e-21	7.36818748642056e-21	1.653803322428416e-12	6.316903879072035e-12	1.4635401196779358e-11
63300000	0.004998570984171789	1.6140112538155678e-49	-7.754940886568018e-43	2.410539511301191e-9	1.9892240960140456e-15	2.853187969301835e-6	-7.62686456521317e-21	7.36818748642056e-21	1.653803322428416e-12	6.316903879072035e-12	1.4635401196779358e-11
63400000	0.004998570984171789	1.6140112538155678e-49	-7.76721632952878e-43	2.410539511301191e-9	1.9892240960140456e-15	2.853187969301835e-6	-7.626864368841673e-21	7.36818748642056e-21	1.653803322428416e-12	6.316903879072035e-12	1.4635401196779358e-11
63500000	0.004998570984171789	1.6140112538155678e-49	-7.77949177248954e-43	2.410539511301191e-9	1.9892240960140456e-15	2.853187969301835e-6	-7.626864172470174e-21	7.36818748642056e-21	1.653803322428416e-12	6.316903879072035e-12	1.4635401196779358e-11
63600000	0.004998570984171789	1.6140112538155678e-49	-7.7917672154503e-43	2.410539511301191e-9	1.9892240960140456e-15	2.853187969301835e-6	-7.626863976098676e-21	7.36818748642056e-21	1.653803322428416e-12	6.316903879072035e-12	1.4635401196779358e-11
63700000	0.004998570984171789	1.6140112538155678e-49	-7.804042658411058e-43	2.410539511301191e-9	1.9892240960140456e-15	2.853187969301835e-6	-7.626863779727179e-21	7.36818748642056e-21	1.653803322428416e-12	6.316903879072035e-12	1.4635401196779358e-11
63800000	0.004998570984171789	1.6140112538155678e-49	-7.816318101371816e-43	2.410539511301191e-9	1.9892240960140456e-15	2.853187969301835e-6	-7.62686358335568e-21	7.36818748642056e-21	1.653803322428416e-12	6.316903879072035e-12	1.4635401196779358e-11
63900000	0.004998570984171789	1.6140112538155678e-49	-7.828593544332571e-43	2.410539511301191e-9	1.9892240960140456e-15	2.853187969301835e-6	-7.626863386984182e-21	7.36818748642056e-21	1.653803322428416e-12	6.316903879072035e-12	1.4635401196779358e-11
64000000	0.004998570984171789	1.6140112538155678e-49	-7.840868987293327e-43	2.410539511301191e-9	1.9892240960140456e-15	2.853187969301835e-6	-7.626863190612685e-21	7.36818748642056e-21	1.653803322428416e-12	6.316903879072035e-12	1.4635401196779358e-11
64100000	0.004998570984171789	1.6140112538155678e-49	-7.853144430254081e-43	2.410539511301191e-9	1.9892240960140456e-15	2.853187969301835e-6	-7.626862994241187e-21	7.36818748642056e-21	1.653803322428416e-12	6.316903879072035e-12	1.4635401196779358e-11
64200000	0.004998570984171789	1.6140112538155678e-49	-7.865419873214834e-43	2.410539511301191e-9	1.9892240960140456e-15	2.853187969301835e-6	-7.626862797869689e-21	7.36818748642056e-21	1.653803322428416e-12	6.316903879072035e-12	1.4635401196779358e-11
64300000	0.004998570984171789	1.6140112538155678e-49	-7.877695316175586e-43	2.410539511301191e-9	1.9892240960140456e-15	2.853187969301835e-6	-7.626862601498191e-21	7.36818748642056e-21	1.653803322428416e-12	6.316903879072035e-12	1.4635401196779358e-11
64400000	0.004998570984171789	1.6140112538155678e-49	-7.889970759136337e-43	2.410539511301191e-9	1.9892240960140456e-15	2.853187969301835e-6	-7.626862405126694e-21	7.36818748642056e-21	1.653803322428416e-12	6.316903879072035e-12	1.4635401196779358e-11
64500000	0.004998570984171789	1.6140112538155678e-49	-7.902246202097088e-43	2.410539511301191e-9	1.9892240960140456e-15	2.853187969301835e-6	-7.626862208755196e-21	7.36818748642056e-21	1.653803322428416e-12	6.316903879072035e-12	1.4635401196779358e-11
64600000	0.004998570984171789	1.6140112538155678e-49	-7.914521645057838e-43	2.410539511301191e-9	1.9892240960140456e-15	2.853187969301835e-6	-7.626862012383697e-21	7.36818748642056e-21	1.653803322428416e-12	6.316903879072035e-12	1.4635401196779358e-11
64700000	0.004998570984171789	1.6140112538155678e-49	-7.926797088018585e-43	2.4105395113011906e-9	1.9892240960140456e-15	2.853187969301835e-6	-7.6268618160122e-21	7.36818748642056e-21	1.653803322428416e-12	6.316903879072035e-12	1.4635401196779358e-11
64800000	0.004998570984171789	1.6140112538155678e-49	-7.939072530979333e-43	2.4105395113011906e-9	1.9892240960140456e-15	2.853187969301835e-6	-7.626861619640702e-21	7.36818748642056e-21	1.653803322428416e-12	6.316903879072035e-12	1.4635401196779358e-11
64900000	0.004998570984171789	1.6140112538155678e-49	-7.95134797394008e-43	2.4105395113011906e-9	1.9892240960140456e-15	2.853187969301835e-6	-7.626861423269205e-21	7.36818748642056e-21	1.653803322428416e-12	6.316903879072035e-12	1.4635401196779358e-11
65000000	0.004998570984171789	1.6140112538155678e-49	-7.963623416900825e-43	2.4105395113011906e-9	1.9892240960140456e-15	2.853187969301835e-6	-7.626861226897706e-21	7.36818748642056e-21	1.653803322428416e-12	6.316903879072035e-12	1.4635401196779358e-11
65100000	0.004998570984171789	1.6140112538155678e-49	-7.97589885986157e-43	2.4105395113011906e-9	1.9892240960140456e-15	2.853187969301835e-6	-7.626861030526208e-21	7.36818748642056e-21	1.653803322428416e-12	6.316903879072035e-12	1.4635401196779358e-11
65200000	0.004998570984171789	1.6140112538155678e-49	-7.988174302822313e-43	2.4105395113011906e-9	1.9892240960140456e-15	2.853187969301835e-6	-7.626860834154711e-21	7.36818748642056e-21	1.653803322428416e-12	6.316903879072035e-12	1.4635401196779358e-11
65300000	0.004998570984171789	1.6140112538155678e-49	-8.000449745783056e-43	2.4105395113011906e-9	1.9892240960140456e-15	2.853187969301835e-6	-7.626860637783213e-21	7.36818748642056e-21	1.653803322428416e-12	6.316903879072035e-12	1.4635401196779358e-11
65400000	0.004998570984171789	1.6140112538155678e-49	-8.012725188743797e-43	2.4105395113011906e-9	1.9892240960140456e-15	2.853187969301835e-6	-7.626860441411714e-21	7.36818748642056e-21	1.653803322428416e-12	6.316903879072035e-12	1.4635401196779358e-11
65500000	0.004998570984171789	1.6140112538155678e-49	-8.025000631704539e-43	2.4105395113011906e-9	1.9892240960140456e-15	2.853187969301835e-6	-7.626860245040217e-21	7.36818748642056e-21	1.653803322428416e-12	6.316903879072035e-12	1.4635401196779358e-11
65600000	0.004998570984171789	1.6140112538155678e-49	-8.03727607466528e-43	2.4105395113011906e-9	1.9892240960140456e-15	2.853187969301835e-6	-7.62686004866872e-21	7.36818748642056e-21	1.653803322428416e-12	6.316903879072035e-12	1.4635401196779358e-11
65700000	0.004998570984171789	1.6140112538155678e-49	-8.049551517626018e-43	2.4105395113011906e-9	1.9892240960140456e-15	2.853187969301835e-6	-7.626859852297222e-21	7.36818748642056e-21	1.653803322428416e-12	6.316903879072035e-12	1.4635401196779358e-11
65800000	0.004998570984171789	1.6140112538155678e-49	-8.061826960586757e-43	2.4105395113011906e-9	1.9892240960140456e-15	2.853187969301835e-6	-7.626859655925723e-21	7.36818748642056e-21	1.653803322428416e-12	6.316903879072035e-12	1.4635401196779358e-11
65900000	0.004998570984171789	1.6140112538155678e-49	-8.074102403547495e-43	2.4105395113011906e-9	1.9892240960140456e-15	2.853187969301835e-6	-7.626859459554226e-21	7.36818748642056e-21	1.653803322428416e-12	6.316903879072035e-12	1.4635401196779358e-11
66000000	0.004998570984171789	1.6140112538155678e-49	-8.086377846508231e-43	2.4105395113011906e-9	1.9892240960140456e-15	2.853187969301835e-6	-7.626859263182728e-21	7.36818748642056e-21	1.653803322428416e-12	6.316903879072035e-12	1.4635401196779358e-11
66100000	0.004998570984171789	1.6140112538155678e-49	-8.098653289468968e-43	2.4105395113011906e-9	1.9892240960140456e-15	2.853187969301835e-6	-7.62685906681123e-21	7.36818748642056e-21	1.653803322428416e-12	6.316903879072035e-12	1.4635401196779358e-11
66200000	0.004998570984171789	1.6140112538155678e-49	-8.110928732429703e-43	2.4105395113011906e-9	1.9892240960140456e-15	2.853187969301835e-6	-7.626858870439732e-21	7.36818748642056e-21	1.653803322428416e-12	6.316903879072035e-12	1.4635401196779358e-11
66300000	0.004998570984171789	1.6140112538155678e-49	-8.123204175390436e-43	2.4105395113011906e-9	1.9892240960140456e-15	2.853187969301835e-6	-7.626858674068234e-21	7.36818748642056e-21	1.653803322428416e-12	6.316903879072035e-12	1.4635401196779358e-11
66400000	0.004998570984171789	1.6140112538155676e-49	-8.13547961835117e-43	2.4105395113011906e-9	1.9892240960140456e-15	2.853187969301835e-6	-7.626858477696737e-21	7.36818748642056e-21	1.653803322428416e-12	6.316903879072035e-12	1.4635401196779358e-11
66500000	0.004998570984171789	1.6140112538155676e-49	-8.147755061311903e-43	2.4105395113011906e-9	1.9892240960140456e-15	2.853187969301835e-6	-7.626858281325238e-21	7.36818748642056e-21	1.653803322428416e-12	6.316903879072035e-12	1.4635401196779358e-11
66600000	0.004998570984171789	1.6140112538155676e-49	-8.160030504272635e-43	2.4105395113011906e-9	1.9892240960140456e-15	2.853187969301835e-6	-7.62685808495374e-21	7.36818748642056e-21	1.653803322428416e-12	6.316903879072035e-12	1.4635401196779358e-11
66700000	0.004998570984171789	1.6140112538155676e-49	-8.172305947233367e-43	2.4105395113011906e-9	1.9892240960140456e-15	2.853187969301835e-6	-7.626857888582243e-21	7.36818748642056e-21	1.653803322428416e-12	6.316903879072035e-12	1.4635401196779358e-11
66800000	0.004998570984171789	1.6140112538155676e-49	-8.184581390194097e-43	2.4105395113011906e-9	1.9892240960140456e-15	2.853187969301835e-6	-7.626857692210745e-21	7.36818748642056e-21	1.653803322428416e-12	6.316903879072035e-12	1.4635401196779358e-11
66900000	0.004998570984171789	1.6140112538155676e-49	-8.196856833154827e-43	2.4105395113011906e-9	1.9892240960140456e-15	2.853187969301835e-6	-7.626857495839247e-21	7.36818748642056e-21	1.653803322428416e-12	6.316903879072035e-12	1.4635401196779358e-11
67000000	0.004998570984171789	1.6140112538155676e-49	-8.209132276115556e-43	2.4105395113011906e-9	1.9892240960140456e-15	2.853187969301835e-6	-7.626857299467749e-21	7.36818748642056e-21	1.653803322428416e-12	6.316903879072035e-12	1.4635401196779358e-11
67100000	0.004998570984171789	1.6140112538155676e-49	-8.221407719076285e-43	2.4105395113011906e-9	1.9892240960140456e-15	2.853187969301835e-6	-7.626857103096252e-21	7.36818748642056e-21	1.653803322428416e-12	6.316903879072035e-12	1.4635401196779358e-11
67200000	0.004998570984171789	1.6140112538155676e-49	-8.233683162037012e-43	2.4105395113011906e-9	1.9892240960140456e-15	2.853187969301835e-6	-7.626856906724754e-21	7.36818748642056e-21	1.653803322428416e-12	6.316903879072035e-12	1.4635401196779358e-11
67300000	0.004998570984171789	1.6140112538155676e-49	-8.245958604997739e-43	2.4105395113011906e-9	1.9892240960140456e-15	2.853187969301835e-6	-7.626856710353255e-21	7.36818748642056e-21	1.653803322428416e-12	6.316903879072035e-12	1.4635401196779358e-11
67400000	0.004998570984171789	1.6140112538155676e-49	-8.258234047958464e-43	2.4105395113011906e-9	1.9892240960140456e-15	2.853187969301835e-6	-7.626856513981758e-21	7.36818748642056e-21	1.653803322428416e-12	6.316903879072035e-12	1.4635401196779358e-11
67500000	0.004998570984171789	1.6140112538155676e-49	-8.27050949091919e-43	2.4105395113011906e-9	1.9892240960140456e-15	2.853187969301835e-6	-7.62685631761026e-21	7.36818748642056e-21	1.653803322428416e-12	6.316903879072035e-12	1.4635401196779358e-11
67600000	0.004998570984171789	1.6140112538155676e-49	-8.282784933879915e-43	2.4105395113011906e-9	1.9892240960140456e-15	2.853187969301835e-6	-7.626856121238763e-21	7.36818748642056e-21	1.653803322428416e-12	6.316903879072035e-12	1.4635401196779358e-11
67700000	0.004998570984171789	1.6140112538155676e-49	-8.295060376840639e-43	2.4105395113011906e-9	1.9892240960140456e-15	2.853187969301835e-6	-7.626855924867264e-21	7.36818748642056e-21	1.653803322428416e-12	6.316903879072035e-12	1.4635401196779358e-11
67800000	0.004998570984171789	1.6140112538155676e-49	-8.307335819801363e-43	2.4105395113011906e-9	1.9892240960140456e-15	2.853187969301835e-6	-7.626855728495766e-21	7.36818748642056e-21	1.653803322428416e-12	6.316903879072035e-12	1.4635401196779358e-11
67900000	0.004998570984171789	1.6140112538155676e-49	-8.319611262762085e-43	2.4105395113011906e-9	1.9892240960140456e-15	2.853187969301835e-6	-7.626855532124269e-21	7.36818748642056e-21	1.653803322428416e-12	6.316903879072035e-12	1.4635401196779358e-11
68000000	0.004998570984171789	1.6140112538155676e-49	-8.331886705722804e-43	2.4105395113011906e-9	1.9892240960140456e-15	2.853187969301835e-6	-7.626855335752771e-21	7.36818748642056e-21	1.653803322428416e-12	6.316903879072035e-12	1.4635401196779358e-11
68100000	0.004998570984171789	1.6140112538155676e-49	-8.344162148683523e-43	2.4105395113011906e-9	1.9892240960140456e-15	2.853187969301835e-6	-7.626855139381272e-21	7.36818748642056e-21	1.653803322428416e-12	6.316903879072035e-12	1.4635401196779358e-11
68200000	0.004998570984171789	1.6140112538155676e-49	-8.35643759164424e-43	2.4105395113011906e-9	1.9892240960140456e-15	2.853187969301835e-6	-7.626854943009775e-21	7.36818748642056e-21	1.653803322428416e-12	6.316903879072035e-12	1.4635401196779358e-11
68300000	0.004998570984171789	1.6140112538155676e-49	-8.368713034604954e-43	2.4105395113011906e-9	1.9892240960140456e-15	2.853187969301835e-6	-7.626854746638278e-21	7.36818748642056e-21	1.653803322428416e-12	6.316903879072035e-12	1.4635401196779358e-11
68400000	0.004998570984171789	1.6140112538155676e-49	-8.380988477565666e-43	2.4105395113011906e-9	1.9892240960140456e-15	2.853187969301835e-6	-7.62685455026678e-21	7.36818748642056e-21	1.653803322428416e-12	6.316903879072035e-12	1.4635401196779358e-11
68500000	0.004998570984171789	1.6140112538155676e-49	-8.393263920526377e-43	2.4105395113011906e-9	1.9892240960140456e-15	2.853187969301835e-6	-7.626854353895281e-21	7.36818748642056e-21	1.653803322428416e-12	6.316903879072035e-12	1.4635401196779358e-11
68600000	0.004998570984171789	1.6140112538155676e-49	-8.405539363487085e-43	2.4105395113011906e-9	1.9892240960140456e-15	2.853187969301835e-6	-7.626854157523784e-21	7.36818748642056e-21	1.653803322428416e-12	6.316903879072035e-12	1.4635401196779358e-11
68700000	0.004998570984171789	1.6140112538155676e-49	-8.417814806447793e-43	2.4105395113011906e-9	1.9892240960140456e-15	2.853187969301835e-6	-7.626853961152286e-21	7.36818748642056e-21	1.653803322428416e-12	6.316903879072035e-12	1.4635401196779358e-11
68800000	0.004998570984171789	1.6140112538155676e-49	-8.430090249408498e-43	2.4105395113011906e-9	1.9892240960140456e-15	2.853187969301835e-6	-7.626853764780787e-21	7.36818748642056e-21	1.653803322428416e-12	6.316903879072035e-12	1.4635401196779358e-11
68900000	0.004998570984171789	1.6140112538155676e-49	-8.442365692369201e-43	2.4105395113011906e-9	1.9892240960140456e-15	2.853187969301835e-6	-7.62685356840929e-21	7.36818748642056e-21	1.653803322428416e-12	6.316903879072035e-12	1.4635401196779358e-11
69000000	0.004998570984171789	1.6140112538155676e-49	-8.454641135329903e-43	2.4105395113011906e-9	1.9892240960140456e-15	2.853187969301835e-6	-7.626853372037792e-21	7.36818748642056e-21	1.653803322428416e-12	6.316903879072035e-12	1.4635401196779358e-11
69100000	0.004998570984171789	1.6140112538155676e-49	-8.466916578290603e-43	2.4105395113011906e-9	1.9892240960140456e-15	2.853187969301835e-6	-7.626853175666295e-21	7.36818748642056e-21	1.653803322428416e-12	6.316903879072035e-12	1.4635401196779358e-11
69200000	0.004998570984171789	1.6140112538155676e-49	-8.479192021251301e-43	2.4105395113011906e-9	1.9892240960140456e-15	2.853187969301835e-6	-7.626852979294796e-21	7.36818748642056e-21	1.653803322428416e-12	6.316903879072035e-12	1.4635401196779358e-11
69300000	0.004998570984171789	1.6140112538155676e-49	-8.491467464211996e-43	2.4105395113011906e-9	1.9892240960140456e-15	2.853187969301835e-6	-7.626852782923298e-21	7.36818748642056e-21	1.653803322428416e-12	6.316903879072035e-12	1.4635401196779358e-11
69400000	0.004998570984171789	1.6140112538155676e-49	-8.50374290717269e-43	2.4105395113011906e-9	1.9892240960140456e-15	2.853187969301835e-6	-7.626852586551801e-21	7.36818748642056e-21	1.653803322428416e-12	6.316903879072035e-12	1.4635401196779358e-11
69500000	0.004998570984171789	1.6140112538155676e-49	-8.516018350133384e-43	2.4105395113011906e-9	1.9892240960140456e-15	2.853187969301835e-6	-7.626852390180303e-21	7.36818748642056e-21	1.653803322428416e-12	6.316903879072035e-12	1.4635401196779358e-11
69600000	0.004998570984171789	1.6140112538155676e-49	-8.528293793094074e-43	2.4105395113011906e-9	1.9892240960140456e-15	2.853187969301835e-6	-7.626852193808805e-21	7.36818748642056e-21	1.653803322428416e-12	6.316903879072035e-12	1.4635401196779358e-11
69700000	0.004998570984171789	1.6140112538155676e-49	-8.540569236054763e-43	2.4105395113011906e-9	1.9892240960140456e-15	2.853187969301835e-6	-7.626851997437307e-21	7.36818748642056e-21	1.653803322428416e-12	6.316903879072035e-12	1.4635401196779358e-11
69800000	0.004998570984171789	1.6140112538155676e-49	-8.55284467901545e-43	2.4105395113011906e-9	1.9892240960140456e-15	2.853187969301835e-6	-7.62685180106581e-21	7.36818748642056e-21	1.653803322428416e-12	6.316903879072035e-12	1.4635401196779358e-11
69900000	0.004998570984171789	1.6140112538155676e-49	-8.565120121976136e-43	2.4105395113011906e-9	1.9892240960140456e-15	2.853187969301835e-6	-7.626851604694312e-21	7.36818748642056e-21	1.653803322428416e-12	6.316903879072035e-12	1.4635401196779358e-11
70000000	0.004998570984171789	1.6140112538155676e-49	-8.577395564936818e-43	2.4105395113011906e-9	1.9892240960140456e-15	2.853187969301835e-6	-7.626851408322813e-21	7.36818748642056e-21	1.653803322428416e-12	6.316903879072035e-12	1.4635401196779358e-11
70100000	0.004998570984171789	1.6140112538155676e-49	-8.5896710078975e-43	2.4105395113011906e-9	1.9892240960140456e-15	2.853187969301835e-6	-7.626851211951316e-21	7.36818748642056e-21	1.653803322428416e-12	6.316903879072035e-12	1.4635401196779358e-11
70200000	0.004998570984171789	1.6140112538155676e-49	-8.60194645085818e-43	2.4105395113011906e-9	1.9892240960140456e-15	2.853187969301835e-6	-7.626851015579818e-21	7.36818748642056e-21	1.653803322428416e-12	6.316903879072035e-12	1.4635401196779358e-11
70300000	0.004998570984171789	1.6140112538155676e-49	-8.614221893818859e-43	2.4105395113011906e-9	1.9892240960140456e-15	2.853187969301835e-6	-7.626850819208321e-21	7.36818748642056e-21	1.653803322428416e-12	6.316903879072035e-12	1.4635401196779358e-11
70400000	0.004998570984171789	1.6140112538155676e-49	-8.626497336779535e-43	2.4105395113011906e-9	1.9892240960140456e-15	2.853187969301835e-6	-7.626850622836822e-21	7.36818748642056e-21	1.653803322428416e-12	6.316903879072035e-12	1.4635401196779358e-11
70500000	0.004998570984171789	1.6140112538155674e-49	-8.638772779740211e-43	2.4105395113011906e-9	1.9892240960140456e-15	2.853187969301835e-6	-7.626850426465324e-21	7.36818748642056e-21	1.653803322428416e-12	6.316903879072035e-12	1.4635401196779358e-11
70600000	0.004998570984171789	1.6140112538155674e-49	-8.651048222700884e-43	2.4105395113011906e-9	1.9892240960140456e-15	2.853187969301835e-6	-7.626850230093827e-21	7.36818748642056e-21	1.653803322428416e-12	6.316903879072035e-12	1.4635401196779358e-11
70700000	0.004998570984171789	1.6140112538155674e-49	-8.663323665661555e-43	2.4105395113011906e-9	1.9892240960140456e-15	2.853187969301835e-6	-7.62685003372233e-21	7.36818748642056e-21	1.653803322428416e-12	6.316903879072035e-12	1.4635401196779358e-11
70800000	0.004998570984171789	1.6140112538155674e-49	-8.675599108622227e-43	2.4105395113011906e-9	1.9892240960140456e-15	2.853187969301835e-6	-7.62684983735083e-21	7.36818748642056e-21	1.653803322428416e-12	6.316903879072035e-12	1.4635401196779358e-11
70900000	0.004998570984171789	1.6140112538155674e-49	-8.687874551582895e-43	2.4105395113011906e-9	1.9892240960140456e-15	2.853187969301835e-6	-7.626849640979333e-21	7.36818748642056e-21	1.653803322428416e-12	6.316903879072035e-12	1.4635401196779358e-11
71000000	0.004998570984171789	1.6140112538155674e-49	-8.700149994543561e-43	2.4105395113011906e-9	1.9892240960140456e-15	2.853187969301835e-6	-7.626849444607836e-21	7.36818748642056e-21	1.653803322428416e-12	6.316903879072035e-12	1.4635401196779358e-11
71100000	0.004998570984171789	1.6140112538155674e-49	-8.712425437504226e-43	2.4105395113011906e-9	1.9892240960140456e-15	2.853187969301835e-6	-7.626849248236338e-21	7.36818748642056e-21	1.653803322428416e-12	6.316903879072035e-12	1.4635401196779358e-11
71200000	0.004998570984171789	1.6140112538155674e-49	-8.72470088046489e-43	2.4105395113011906e-9	1.9892240960140456e-15	2.853187969301835e-6	-7.626849051864839e-21	7.36818748642056e-21	1.653803322428416e-12	6.316903879072035e-12	1.4635401196779358e-11
71300000	0.004998570984171789	1.6140112538155674e-49	-8.736976323425551e-43	2.4105395113011906e-9	1.9892240960140456e-15	2.853187969301835e-6	-7.626848855493342e-21	7.36818748642056e-21	1.653803322428416e-12	6.316903879072035e-12	1.4635401196779358e-11
71400000	0.004998570984171789	1.6140112538155674e-49	-8.749251766386211e-43	2.4105395113011906e-9	1.9892240960140456e-15	2.853187969301835e-6	-7.626848659121844e-21	7.36818748642056e-21	1.653803322428416e-12	6.316903879072035e-12	1.4635401196779358e-11
71500000	0.004998570984171789	1.6140112538155674e-49	-8.761527209346872e-43	2.4105395113011906e-9	1.9892240960140456e-15	2.853187969301835e-6	-7.626848462750345e-21	7.36818748642056e-21	1.653803322428416e-12	6.316903879072035e-12	1.4635401196779358e-11
71600000	0.004998570984171789	1.6140112538155674e-49	-8.773802652307529e-43	2.4105395113011906e-9	1.9892240960140456e-15	2.853187969301835e-6	-7.626848266378848e-21	7.36818748642056e-21	1.653803322428416e-12	6.316903879072035e-12	1.4635401196779358e-11
71700000	0.004998570984171789	1.6140112538155674e-49	-8.786078095268184e-43	2.4105395113011906e-9	1.9892240960140456e-15	2.853187969301835e-6	-7.62684807000735e-21	7.36818748642056e-21	1.653803322428416e-12	6.316903879072035e-12	1.4635401196779358e-11
71800000	0.004998570984171789	1.6140112538155674e-49	-8.798353538228838e-43	2.4105395113011906e-9	1.9892240960140456e-15	2.853187969301835e-6	-7.626847873635853e-21	7.36818748642056e-21	1.653803322428416e-12	6.316903879072035e-12	1.4635401196779358e-11
71900000	0.004998570984171789	1.6140112538155674e-49	-8.81062898118949e-43	2.4105395113011906e-9	1.9892240960140456e-15	2.853187969301835e-6	-7.626847677264354e-21	7.36818748642056e-21	1.653803322428416e-12	6.316903879072035e-12	1.4635401196779358e-11
72000000	0.004998570984171789	1.6140112538155674e-49	-8.82290442415014e-43	2.4105395113011906e-9	1.9892240960140456e-15	2.853187969301835e-6	-7.626847480892856e-21	7.36818748642056e-21	1.653803322428416e-12	6.316903879072035e-12	1.4635401196779358e-11
72100000	0.004998570984171789	1.6140112538155674e-49	-8.835179867110791e-43	2.4105395113011906e-9	1.9892240960140456e-15	2.853187969301835e-6	-7.626847284521359e-21	7.36818748642056e-21	1.653803322428416e-12	6.316903879072035e-12	1.4635401196779358e-11
72200000	0.004998570984171789	1.6140112538155674e-49	-8.847455310071438e-43	2.4105395113011906e-9	1.9892240960140456e-15	2.853187969301835e-6	-7.626847088149861e-21	7.36818748642056e-21	1.653803322428416e-12	6.316903879072035e-12	1.4635401196779358e-11
72300000	0.004998570984171789	1.6140112538155674e-49	-8.859730753032084e-43	2.4105395113011906e-9	1.9892240960140456e-15	2.853187969301835e-6	-7.626846891778363e-21	7.36818748642056e-21	1.653803322428416e-12	6.316903879072035e-12	1.4635401196779358e-11
72400000	0.004998570984171789	1.6140112538155674e-49	-8.872006195992728e-43	2.4105395113011906e-9	1.9892240960140456e-15	2.853187969301835e-6	-7.626846695406865e-21	7.36818748642056e-21	1.653803322428416e-12	6.316903879072035e-12	1.4635401196779358e-11
72500000	0.004998570984171789	1.6140112538155674e-49	-8.884281638953373e-43	2.4105395113011906e-9	1.9892240960140456e-15	2.853187969301835e-6	-7.626846499035368e-21	7.36818748642056e-21	1.653803322428416e-12	6.316903879072035e-12	1.4635401196779358e-11
72600000	0.004998570984171789	1.6140112538155674e-49	-8.896557081914014e-43	2.4105395113011906e-9	1.9892240960140456e-15	2.853187969301835e-6	-7.62684630266387e-21	7.36818748642056e-21	1.653803322428416e-12	6.316903879072035e-12	1.4635401196779358e-11
72700000	0.004998570984171789	1.6140112538155676e-49	-8.908832524874655e-43	2.4105395113011906e-9	1.9892240960140456e-15	2.853187969301835e-6	-7.626846106292371e-21	7.36818748642056e-21	1.653803322428416e-12	6.316903879072035e-12	1.4635401196779358e-11
72800000	0.004998570984171789	1.6140112538155676e-49	-8.921107967835294e-43	2.4105395113011906e-9	1.9892240960140456e-15	2.853187969301835e-6	-7.626845909920874e-21	7.36818748642056e-21	1.6538033224284158e-12	6.316903879072035e-12	1.4635401196779358e-11
72900000	0.004998570984171789	1.6140112538155676e-49	-8.93338341079593e-43	2.4105395113011906e-9	1.9892240960140456e-15	2.853187969301835e-6	-7.626845713549376e-21	7.36818748642056e-21	1.6538033224284158e-12	6.316903879072035e-12	1.4635401196779358e-11
73000000	0.004998570984171789	1.6140112538155676e-49	-8.945658853756567e-43	2.4105395113011906e-9	1.9892240960140456e-15	2.853187969301835e-6	-7.626845517177879e-21	7.36818748642056e-21	1.6538033224284158e-12	6.316903879072035e-12	1.4635401196779358e-11
73100000	0.004998570984171789	1.6140112538155676e-49	-8.957934296717201e-43	2.4105395113011906e-9	1.9892240960140456e-15	2.853187969301835e-6	-7.62684532080638e-21	7.36818748642056e-21	1.6538033224284158e-12	6.316903879072035e-12	1.4635401196779358e-11
73200000	0.004998570984171789	1.6140112538155676e-49	-8.970209739677834e-43	2.4105395113011906e-9	1.9892240960140456e-15	2.853187969301835e-6	-7.626845124434882e-21	7.36818748642056e-21	1.6538033224284158e-12	6.316903879072035e-12	1.463540119677936e-11
73300000	0.004998570984171789	1.6140112538155676e-49	-8.982485182638466e-43	2.4105395113011906e-9	1.9892240960140456e-15	2.853187969301835e-6	-7.626844928063385e-21	7.36818748642056e-21	1.6538033224284158e-12	6.316903879072035e-12	1.463540119677936e-11
73400000	0.004998570984171789	1.6140112538155676e-49	-8.994760625599097e-43	2.4105395113011906e-9	1.9892240960140456e-15	2.853187969301835e-6	-7.626844731691887e-21	7.36818748642056e-21	1.6538033224284158e-12	6.316903879072035e-12	1.463540119677936e-11
73500000	0.004998570984171789	1.6140112538155676e-49	-9.007036068559726e-43	2.4105395113011906e-9	1.9892240960140456e-15	2.853187969301835e-6	-7.626844535320388e-21	7.36818748642056e-21	1.6538033224284158e-12	6.316903879072035e-12	1.463540119677936e-11
73600000	0.004998570984171789	1.6140112538155676e-49	-9.019311511520354e-43	2.4105395113011906e-9	1.9892240960140456e-15	2.853187969301835e-6	-7.626844338948891e-21	7.36818748642056e-21	1.6538033224284158e-12	6.316903879072035e-12	1.463540119677936e-11
73700000	0.004998570984171788	1.6140112538155676e-49	-9.031586954480979e-43	2.4105395113011906e-9	1.9892240960140456e-15	2.853187969301835e-6	-7.626844142577394e-21	7.36818748642056e-21	1.6538033224284158e-12	6.316903879072035e-12	1.463540119677936e-11
73800000	0.004998570984171788	1.6140112538155676e-49	-9.043862397441604e-43	2.4105395113011906e-9	1.989224096014046e-15	2.853187969301835e-6	-7.626843946205895e-21	7.36818748642056e-21	1.6538033224284158e-12	6.316903879072035e-12	1.463540119677936e-11
73900000	0.004998570984171788	1.6140112538155676e-49	-9.056137840402228e-43	2.4105395113011906e-9	1.989224096014046e-15	2.853187969301835e-6	-7.626843749834397e-21	7.36818748642056e-21	1.6538033224284158e-12	6.316903879072035e-12	1.463540119677936e-11
74000000	0.004998570984171788	1.6140112538155676e-49	-9.06841328336285e-43	2.4105395113011906e-9	1.989224096014046e-15	2.853187969301835e-6	-7.6268435534629e-21	7.36818748642056e-21	1.6538033224284158e-12	6.316903879072035e-12	1.463540119677936e-11
74100000	0.004998570984171788	1.6140112538155676e-49	-9.08068872632347e-43	2.4105395113011906e-9	1.989224096014046e-15	2.853187969301835e-6	-7.626843357091402e-21	7.36818748642056e-21	1.6538033224284158e-12	6.316903879072035e-12	1.463540119677936e-11
74200000	0.004998570984171788	1.6140112538155676e-49	-9.09296416928409e-43	2.4105395113011906e-9	1.989224096014046e-15	2.853187969301835e-6	-7.626843160719903e-21	7.36818748642056e-21	1.6538033224284158e-12	6.316903879072035e-12	1.463540119677936e-11
74300000	0.004998570984171788	1.6140112538155676e-49	-9.105239612244707e-43	2.4105395113011906e-9	1.989224096014046e-15	2.853187969301835e-6	-7.626842964348406e-21	7.36818748642056e-21	1.6538033224284158e-12	6.316903879072035e-12	1.463540119677936e-11
74400000	0.004998570984171788	1.6140112538155676e-49	-9.117515055205324e-43	2.4105395113011906e-9	1.989224096014046e-15	2.853187969301835e-6	-7.626842767976908e-21	7.36818748642056e-21	1.6538033224284158e-12	6.316903879072035e-12	1.463540119677936e-11
74500000	0.004998570984171788	1.6140112538155676e-49	-9.12979049816594e-43	2.4105395113011906e-9	1.989224096014046e-15	2.853187969301835e-6	-7.626842571605411e-21	7.36818748642056e-21	1.6538033224284158e-12	6.316903879072035e-12	1.463540119677936e-11
74600000	0.004998570984171788	1.6140112538155676e-49	-9.142065941126554e-43	2.4105395113011906e-9	1.989224096014046e-15	2.853187969301835e-6	-7.626842375233912e-21	7.36818748642056e-21	1.6538033224284158e-12	6.316903879072035e-12	1.463540119677936e-11
74700000	0.004998570984171788	1.6140112538155676e-49	-9.154341384087166e-43	2.4105395113011906e-9	1.989224096014046e-15	2.853187969301835e-6	-7.626842178862414e-21	7.36818748642056e-21	1.6538033224284158e-12	6.316903879072035e-12	1.463540119677936e-11
74800000	0.004998570984171788	1.6140112538155676e-49	-9.166616827047779e-43	2.4105395113011906e-9	1.989224096014046e-15	2.853187969301835e-6	-7.626841982490917e-21	7.36818748642056e-21	1.6538033224284158e-12	6.316903879072035e-12	1.463540119677936e-11
74900000	0.004998570984171788	1.6140112538155676e-49	-9.17889227000839e-43	2.4105395113011906e-9	1.989224096014046e-15	2.853187969301835e-6	-7.62684178611942e-21	7.36818748642056e-21	1.6538033224284158e-12	6.316903879072035e-12	1.463540119677936e-11
75000000	0.004998570984171788	1.6140112538155676e-49	-9.191167712968998e-43	2.4105395113011906e-9	1.989224096014046e-15	2.853187969301835e-6	-7.62684158974792e-21	7.36818748642056e-21	1.6538033224284158e-12	6.316903879072035e-12	1.463540119677936e-11
75100000	0.004998570984171788	1.6140112538155676e-49	-9.203443155929606e-43	2.4105395113011906e-9	1.989224096014046e-15	2.853187969301835e-6	-7.626841393376423e-21	7.36818748642056e-21	1.6538033224284158e-12	6.316903879072035e-12	1.463540119677936e-11
75200000	0.004998570984171788	1.6140112538155676e-49	-9.215718598890212e-43	2.4105395113011906e-9	1.989224096014046e-15	2.853187969301835e-6	-7.626841197004926e-21	7.36818748642056e-21	1.6538033224284158e-12	6.316903879072035e-12	1.463540119677936e-11
75300000	0.004998570984171788	1.6140112538155676e-49	-9.227994041850818e-43	2.4105395113011906e-9	1.989224096014046e-15	2.853187969301835e-6	-7.626841000633428e-21	7.36818748642056e-21	1.6538033224284158e-12	6.316903879072035e-12	1.463540119677936e-11
75400000	0.004998570984171788	1.6140112538155676e-49	-9.240269484811422e-43	2.4105395113011906e-9	1.989224096014046e-15	2.853187969301835e-6	-7.626840804261929e-21	7.36818748642056e-21	1.6538033224284158e-12	6.316903879072035e-12	1.463540119677936e-11
75500000	0.004998570984171788	1.6140112538155676e-49	-9.252544927772025e-43	2.4105395113011906e-9	1.989224096014046e-15	2.853187969301835e-6	-7.626840607890432e-21	7.36818748642056e-21	1.6538033224284158e-12	6.316903879072035e-12	1.463540119677936e-11
75600000	0.004998570984171788	1.6140112538155676e-49	-9.264820370732626e-43	2.4105395113011906e-9	1.989224096014046e-15	2.853187969301835e-6	-7.626840411518934e-21	7.36818748642056e-21	1.6538033224284158e-12	6.316903879072035e-12	1.463540119677936e-11
75700000	0.004998570984171788	1.6140112538155676e-49	-9.277095813693228e-43	2.4105395113011906e-9	1.989224096014046e-15	2.853187969301835e-6	-7.626840215147437e-21	7.36818748642056e-21	1.6538033224284158e-12	6.316903879072035e-12	1.463540119677936e-11
75800000	0.004998570984171788	1.6140112538155676e-49	-9.289371256653827e-43	2.4105395113011906e-9	1.989224096014046e-15	2.853187969301835e-6	-7.626840018775938e-21	7.36818748642056e-21	1.6538033224284158e-12	6.316903879072035e-12	1.463540119677936e-11
75900000	0.004998570984171788	1.6140112538155676e-49	-9.301646699614425e-43	2.4105395113011906e-9	1.989224096014046e-15	2.853187969301835e-6	-7.62683982240444e-21	7.36818748642056e-21	1.6538033224284158e-12	6.316903879072035e-12	1.463540119677936e-11
76000000	0.004998570984171788	1.6140112538155676e-49	-9.313922142575022e-43	2.4105395113011906e-9	1.989224096014046e-15	2.853187969301835e-6	-7.626839626032943e-21	7.36818748642056e-21	1.6538033224284158e-12	6.316903879072035e-12	1.463540119677936e-11
76100000	0.004998570984171788	1.6140112538155676e-49	-9.326197585535618e-43	2.4105395113011906e-9	1.989224096014046e-15	2.853187969301835e-6	-7.626839429661445e-21	7.36818748642056e-21	1.6538033224284158e-12	6.316903879072035e-12	1.463540119677936e-11
76200000	0.004998570984171788	1.6140112538155676e-49	-9.338473028496213e-43	2.4105395113011906e-9	1.989224096014046e-15	2.853187969301835e-6	-7.626839233289946e-21	7.36818748642056e-21	1.6538033224284158e-12	6.316903879072035e-12	1.463540119677936e-11
76300000	0.004998570984171788	1.6140112538155676e-49	-9.350748471456806e-43	2.4105395113011906e-9	1.989224096014046e-15	2.853187969301835e-6	-7.626839036918449e-21	7.36818748642056e-21	1.6538033224284158e-12	6.316903879072035e-12	1.463540119677936e-11
76400000	0.004998570984171788	1.6140112538155676e-49	-9.3630239144174e-43	2.4105395113011906e-9	1.989224096014046e-15	2.853187969301835e-6	-7.626838840546952e-21	7.36818748642056e-21	1.6538033224284158e-12	6.316903879072035e-12	1.463540119677936e-11
76500000	0.004998570984171788	1.6140112538155676e-49	-9.375299357377991e-43	2.4105395113011906e-9	1.989224096014046e-15	2.853187969301835e-6	-7.626838644175453e-21	7.36818748642056e-21	1.6538033224284158e-12	6.316903879072035e-12	1.463540119677936e-11
76600000	0.004998570984171788	1.6140112538155676e-49	-9.387574800338581e-43	2.4105395113011906e-9	1.989224096014046e-15	2.853187969301835e-6	-7.626838447803955e-21	7.36818748642056e-21	1.6538033224284158e-12	6.316903879072035e-12	1.463540119677936e-11
76700000	0.004998570984171788	1.6140112538155676e-49	-9.39985024329917e-43	2.4105395113011906e-9	1.989224096014046e-15	2.853187969301835e-6	-7.626838251432458e-21	7.36818748642056e-21	1.6538033224284158e-12	6.316903879072035e-12	1.463540119677936e-11
76800000	0.004998570984171788	1.6140112538155676e-49	-9.412125686259758e-43	2.4105395113011906e-9	1.989224096014046e-15	2.853187969301835e-6	-7.62683805506096e-21	7.36818748642056e-21	1.6538033224284158e-12	6.316903879072035e-12	1.463540119677936e-11
76900000	0.004998570984171788	1.6140112538155676e-49	-9.424401129220345e-43	2.4105395113011906e-9	1.989224096014046e-15	2.853187969301835e-6	-7.626837858689461e-21	7.36818748642056e-21	1.6538033224284158e-12	6.316903879072035e-12	1.463540119677936e-11
77000000	0.004998570984171788	1.6140112538155676e-49	-9.436676572180932e-43	2.4105395113011906e-9	1.989224096014046e-15	2.853187969301835e-6	-7.626837662317964e-21	7.36818748642056e-21	1.6538033224284158e-12	6.316903879072035e-12	1.463540119677936e-11
77100000	0.004998570984171788	1.6140112538155676e-49	-9.448952015141517e-43	2.4105395113011906e-9	1.989224096014046e-15	2.853187969301835e-6	-7.626837465946466e-21	7.36818748642056e-21	1.6538033224284158e-12	6.316903879072035e-12	1.463540119677936e-11
77200000	0.004998570984171788	1.6140112538155676e-49	-9.4612274581021e-43	2.4105395113011906e-9	1.989224096014046e-15	2.853187969301835e-6	-7.626837269574969e-21	7.36818748642056e-21	1.6538033224284158e-12	6.316903879072035e-12	1.463540119677936e-11
77300000	0.004998570984171788	1.6140112538155676e-49	-9.473502901062684e-43	2.4105395113011906e-9	1.989224096014046e-15	2.853187969301835e-6	-7.62683707320347e-21	7.36818748642056e-21	1.6538033224284158e-12	6.316903879072035e-12	1.463540119677936e-11
77400000	0.004998570984171788	1.6140112538155676e-49	-9.485778344023265e-43	2.4105395113011906e-9	1.989224096014046e-15	2.853187969301835e-6	-7.626836876831972e-21	7.36818748642056e-21	1.6538033224284158e-12	6.316903879072035e-12	1.463540119677936e-11
77500000	0.004998570984171788	1.6140112538155676e-49	-9.498053786983847e-43	2.4105395113011906e-9	1.989224096014046e-15	2.853187969301835e-6	-7.626836680460475e-21	7.36818748642056e-21	1.6538033224284158e-12	6.316903879072035e-12	1.463540119677936e-11
77600000	0.004998570984171788	1.6140112538155676e-49	-9.510329229944426e-43	2.4105395113011906e-9	1.989224096014046e-15	2.853187969301835e-6	-7.626836484088978e-21	7.36818748642056e-21	1.6538033224284158e-12	6.316903879072035e-12	1.463540119677936e-11
77700000	0.004998570984171788	1.6140112538155676e-49	-9.522604672905005e-43	2.4105395113011906e-9	1.989224096014046e-15	2.853187969301835e-6	-7.626836287717479e-21	7.36818748642056e-21	1.6538033224284158e-12	6.316903879072035e-12	1.463540119677936e-11
77800000	0.004998570984171788	1.6140112538155676e-49	-9.534880115865584e-43	2.4105395113011906e-9	1.989224096014046e-15	2.853187969301835e-6	-7.626836091345981e-21	7.36818748642056e-21	1.6538033224284158e-12	6.316903879072035e-12	1.463540119677936e-11
77900000	0.004998570984171788	1.6140112538155676e-49	-9.54715555882616e-43	2.4105395113011906e-9	1.989224096014046e-15	2.853187969301835e-6	-7.626835894974484e-21	7.36818748642056e-21	1.6538033224284158e-12	6.316903879072035e-12	1.463540119677936e-11
78000000	0.004998570984171788	1.6140112538155676e-49	-9.559431001786735e-43	2.4105395113011906e-9	1.989224096014046e-15	2.853187969301835e-6	-7.626835698602986e-21	7.36818748642056e-21	1.6538033224284158e-12	6.316903879072035e-12	1.463540119677936e-11
78100000	0.004998570984171788	1.6140112538155676e-49	-9.57170644474731e-43	2.4105395113011906e-9	1.989224096014046e-15	2.853187969301835e-6	-7.626835502231487e-21	7.36818748642056e-21	1.6538033224284158e-12	6.316903879072035e-12	1.463540119677936e-11
78200000	0.004998570984171788	1.6140112538155676e-49	-9.583981887707883e-43	2.4105395113011906e-9	1.989224096014046e-15	2.853187969301835e-6	-7.62683530585999e-21	7.36818748642056e-21	1.6538033224284158e-12	6.316903879072035e-12	1.463540119677936e-11
78300000	0.004998570984171788	1.6140112538155676e-49	-9.596257330668456e-43	2.4105395113011906e-9	1.989224096014046e-15	2.853187969301835e-6	-7.626835109488492e-21	7.36818748642056e-21	1.6538033224284158e-12	6.316903879072035e-12	1.463540119677936e-11
78400000	0.004998570984171788	1.6140112538155676e-49	-9.608532773629025e-43	2.4105395113011906e-9	1.989224096014046e-15	2.853187969301835e-6	-7.626834913116995e-21	7.36818748642056e-21	1.6538033224284158e-12	6.316903879072035e-12	1.463540119677936e-11
78500000	0.004998570984171788	1.6140112538155676e-49	-9.620808216589594e-43	2.4105395113011906e-9	1.989224096014046e-15	2.853187969301835e-6	-7.626834716745496e-21	7.36818748642056e-21	1.6538033224284158e-12	6.316903879072035e-12	1.463540119677936e-11
78600000	0.004998570984171788	1.6140112538155676e-49	-9.633083659550164e-43	2.4105395113011906e-9	1.989224096014046e-15	2.853187969301835e-6	-7.626834520373998e-21	7.36818748642056e-21	1.6538033224284158e-12	6.316903879072035e-12	1.463540119677936e-11
78700000	0.004998570984171788	1.6140112538155676e-49	-9.64535910251073e-43	2.4105395113011906e-9	1.989224096014046e-15	2.853187969301835e-6	-7.626834324002501e-21	7.36818748642056e-21	1.6538033224284158e-12	6.316903879072035e-12	1.463540119677936e-11
78800000	0.004998570984171788	1.6140112538155676e-49	-9.657634545471296e-43	2.4105395113011906e-9	1.989224096014046e-15	2.853187969301835e-6	-7.626834127631002e-21	7.36818748642056e-21	1.6538033224284158e-12	6.316903879072035e-12	1.463540119677936e-11
78900000	0.004998570984171788	1.6140112538155676e-49	-9.669909988431862e-43	2.4105395113011906e-9	1.989224096014046e-15	2.853187969301835e-6	-7.626833931259504e-21	7.36818748642056e-21	1.6538033224284158e-12	6.316903879072035e-12	1.463540119677936e-11
79000000	0.004998570984171788	1.6140112538155676e-49	-9.682185431392425e-43	2.4105395113011906e-9	1.989224096014046e-15	2.853187969301835e-6	-7.626833734888007e-21	7.36818748642056e-21	1.6538033224284158e-12	6.316903879072035e-12	1.463540119677936e-11
79100000	0.004998570984171788	1.6140112538155676e-49	-9.694460874352988e-43	2.4105395113011906e-9	1.989224096014046e-15	2.853187969301835e-6	-7.62683353851651e-21	7.36818748642056e-21	1.6538033224284158e-12	6.316903879072035e-12	1.463540119677936e-11
79200000	0.004998570984171788	1.6140112538155676e-49	-9.70673631731355e-43	2.4105395113011906e-9	1.989224096014046e-15	2.853187969301835e-6	-7.62683334214501e-21	7.36818748642056e-21	1.6538033224284158e-12	6.316903879072035e-12	1.463540119677936e-11
79300000	0.004998570984171788	1.6140112538155676e-49	-9.719011760274111e-43	2.4105395113011906e-9	1.989224096014046e-15	2.853187969301835e-6	-7.626833145773513e-21	7.36818748642056e-21	1.6538033224284158e-12	6.316903879072035e-12	1.463540119677936e-11
79400000	0.004998570984171788	1.6140112538155676e-49	-9.73128720323467e-43	2.4105395113011906e-9	1.989224096014046e-15	2.853187969301835e-6	-7.626832949402016e-21	7.36818748642056e-21	1.6538033224284158e-12	6.316903879072035e-12	1.463540119677936e-11
79500000	0.004998570984171788	1.6140112538155676e-49	-9.743562646195229e-43	2.4105395113011906e-9	1.989224096014046e-15	2.853187969301835e-6	-7.626832753030518e-21	7.36818748642056e-21	1.6538033224284158e-12	6.316903879072035e-12	1.463540119677936e-11
79600000	0.004998570984171788	1.6140112538155676e-49	-9.755838089155787e-43	2.4105395113011906e-9	1.989224096014046e-15	2.853187969301835e-6	-7.62683255665902e-21	7.36818748642056e-21	1.6538033224284158e-12	6.316903879072035e-12	1.463540119677936e-11
79700000	0.004998570984171788	1.6140112538155676e-49	-9.768113532116344e-43	2.4105395113011906e-9	1.989224096014046e-15	2.853187969301835e-6	-7.626832360287522e-21	7.36818748642056e-21	1.6538033224284158e-12	6.316903879072035e-12	1.463540119677936e-11
79800000	0.004998570984171788	1.6140112538155676e-49	-9.780388975076899e-43	2.4105395113011906e-9	1.989224096014046e-15	2.853187969301835e-6	-7.626832163916024e-21	7.36818748642056e-21	1.6538033224284158e-12	6.316903879072035e-12	1.463540119677936e-11
79900000	0.004998570984171788	1.6140112538155676e-49	-9.792664418037455e-43	2.4105395113011906e-9	1.989224096014046e-15	2.853187969301835e-6	-7.626831967544527e-21	7.36818748642056e-21	1.6538033224284158e-12	6.316903879072035e-12	1.463540119677936e-11
80000000	0.004998570984171788	1.6140112538155676e-49	-9.804939860998009e-43	2.4105395113011906e-9	1.989224096014046e-15	2.853187969301835e-6	-7.626831771173028e-21	7.36818748642056e-21	1.6538033224284158e-12	6.316903879072035e-12	1.463540119677936e-11
80100000	0.004998570984171788	1.6140112538155676e-49	-9.817215303958562e-43	2.4105395113011906e-9	1.989224096014046e-15	2.853187969301835e-6	-7.62683157480153e-21	7.36818748642056e-21	1.6538033224284158e-12	6.316903879072035e-12	1.463540119677936e-11
80200000	0.004998570984171788	1.6140112538155676e-49	-9.829490746919114e-43	2.4105395113011906e-9	1.989224096014046e-15	2.853187969301835e-6	-7.626831378430033e-21	7.36818748642056e-21	1.6538033224284158e-12	6.316903879072035e-12	1.463540119677936e-11
80300000	0.004998570984171788	1.6140112538155676e-49	-9.841766189879666e-43	2.4105395113011906e-9	1.989224096014046e-15	2.853187969301835e-6	-7.626831182058536e-21	7.36818748642056e-21	1.6538033224284158e-12	6.316903879072035e-12	1.463540119677936e-11
80400000	0.004998570984171788	1.6140112538155676e-49	-9.854041632840216e-43	2.4105395113011906e-9	1.989224096014046e-15	2.853187969301835e-6	-7.626830985687037e-21	7.36818748642056e-21	1.6538033224284158e-12	6.316903879072035e-12	1.463540119677936e-11
80500000	0.004998570984171788	1.6140112538155676e-49	-9.866317075800766e-43	2.4105395113011906e-9	1.989224096014046e-15	2.853187969301835e-6	-7.626830789315539e-21	7.36818748642056e-21	1.6538033224284158e-12	6.316903879072035e-12	1.463540119677936e-11
80600000	0.004998570984171788	1.6140112538155676e-49	-9.878592518761316e-43	2.4105395113011906e-9	1.989224096014046e-15	2.853187969301835e-6	-7.626830592944042e-21	7.36818748642056e-21	1.6538033224284158e-12	6.316903879072035e-12	1.463540119677936e-11
80700000	0.004998570984171788	1.6140112538155676e-49	-9.890867961721865e-43	2.4105395113011906e-9	1.989224096014046e-15	2.853187969301835e-6	-7.626830396572544e-21	7.36818748642056e-21	1.6538033224284158e-12	6.316903879072035e-12	1.463540119677936e-11
80800000	0.004998570984171788	1.6140112538155676e-49	-9.903143404682412e-43	2.4105395113011906e-9	1.989224096014046e-15	2.853187969301835e-6	-7.626830200201045e-21	7.36818748642056e-21	1.6538033224284158e-12	6.316903879072035e-12	1.463540119677936e-11
80900000	0.004998570984171788	1.6140112538155676e-49	-9.915418847642959e-43	2.4105395113011906e-9	1.989224096014046e-15	2.853187969301835e-6	-7.626830003829548e-21	7.36818748642056e-21	1.6538033224284158e-12	6.316903879072035e-12	1.463540119677936e-11
81000000	0.004998570984171788	1.6140112538155676e-49	-9.927694290603506e-43	2.4105395113011906e-9	1.989224096014046e-15	2.853187969301835e-6	-7.62682980745805e-21	7.36818748642056e-21	1.6538033224284158e-12	6.316903879072035e-12	1.463540119677936e-11
81100000	0.004998570984171788	1.6140112538155676e-49	-9.939969733564051e-43	2.4105395113011906e-9	1.989224096014046e-15	2.853187969301835e-6	-7.626829611086553e-21	7.36818748642056e-21	1.6538033224284158e-12	6.316903879072035e-12	1.463540119677936e-11
81200000	0.004998570984171788	1.6140112538155676e-49	-9.952245176524595e-43	2.4105395113011906e-9	1.989224096014046e-15	2.853187969301835e-6	-7.626829414715054e-21	7.36818748642056e-21	1.6538033224284158e-12	6.316903879072035e-12	1.463540119677936e-11
81300000	0.004998570984171788	1.6140112538155676e-49	-9.96452061948514e-43	2.4105395113011906e-9	1.989224096014046e-15	2.853187969301835e-6	-7.626829218343556e-21	7.36818748642056e-21	1.6538033224284158e-12	6.316903879072035e-12	1.463540119677936e-11
81400000	0.004998570984171788	1.6140112538155676e-49	-9.976796062445685e-43	2.4105395113011906e-9	1.989224096014046e-15	2.853187969301835e-6	-7.626829021972059e-21	7.36818748642056e-21	1.6538033224284158e-12	6.316903879072035e-12	1.463540119677936e-11
81500000	0.004998570984171788	1.6140112538155676e-49	-9.989071505406227e-43	2.4105395113011906e-9	1.989224096014046e-15	2.853187969301835e-6	-7.62682882560056e-21	7.36818748642056e-21	1.6538033224284158e-12	6.316903879072035e-12	1.463540119677936e-11
81600000	0.004998570984171788	1.6140112538155676e-49	-1.000134694836677e-42	2.4105395113011906e-9	1.989224096014046e-15	2.853187969301835e-6	-7.626828629229063e-21	7.36818748642056e-21	1.6538033224284158e-12	6.316903879072035e-12	1.463540119677936e-11
81700000	0.004998570984171788	1.6140112538155676e-49	-1.0013622391327311e-42	2.4105395113011906e-9	1.989224096014046e-15	2.853187969301835e-6	-7.626828432857565e-21	7.36818748642056e-21	1.6538033224284158e-12	6.316903879072035e-12	1.463540119677936e-11
81800000	0.004998570984171788	1.6140112538155676e-49	-1.0025897834287854e-42	2.4105395113011906e-9	1.989224096014046e-15	2.853187969301835e-6	-7.626828236486068e-21	7.36818748642056e-21	1.6538033224284158e-12	6.316903879072035e-12	1.463540119677936e-11
81900000	0.004998570984171788	1.6140112538155676e-49	-1.0038173277248394e-42	2.4105395113011906e-9	1.989224096014046e-15	2.853187969301835e-6	-7.626828040114569e-21	7.36818748642056e-21	1.6538033224284158e-12	6.316903879072035e-12	1.463540119677936e-11
82000000	0.004998570984171788	1.6140112538155676e-49	-1.0050448720208935e-42	2.4105395113011906e-9	1.989224096014046e-15	2.853187969301835e-6	-7.626827843743071e-21	7.36818748642056e-21	1.6538033224284158e-12	6.316903879072035e-12	1.463540119677936e-11
82100000	0.004998570984171788	1.6140112538155676e-49	-1.0062724163169474e-42	2.4105395113011906e-9	1.989224096014046e-15	2.853187969301835e-6	-7.626827647371574e-21	7.36818748642056e-21	1.6538033224284158e-12	6.316903879072035e-12	1.463540119677936e-11
82200000	0.004998570984171788	1.6140112538155674e-49	-1.0074999606130015e-42	2.4105395113011906e-9	1.989224096014046e-15	2.853187969301835e-6	-7.626827451000076e-21	7.36818748642056e-21	1.6538033224284158e-12	6.316903879072035e-12	1.463540119677936e-11
82300000	0.004998570984171788	1.6140112538155674e-49	-1.0087275049090554e-42	2.4105395113011906e-9	1.989224096014046e-15	2.853187969301835e-6	-7.626827254628577e-21	7.36818748642056e-21	1.6538033224284158e-12	6.316903879072035e-12	1.463540119677936e-11
82400000	0.004998570984171788	1.6140112538155674e-49	-1.0099550492051093e-42	2.4105395113011906e-9	1.989224096014046e-15	2.853187969301835e-6	-7.62682705825708e-21	7.36818748642056e-21	1.6538033224284158e-12	6.316903879072035e-12	1.463540119677936e-11
82500000	0.004998570984171788	1.6140112538155674e-49	-1.011182593501163e-42	2.4105395113011906e-9	1.989224096014046e-15	2.853187969301835e-6	-7.626826861885582e-21	7.36818748642056e-21	1.6538033224284158e-12	6.316903879072035e-12	1.463540119677936e-11
82600000	0.004998570984171788	1.6140112538155674e-49	-1.0124101377972168e-42	2.4105395113011906e-9	1.989224096014046e-15	2.853187969301835e-6	-7.626826665514085e-21	7.36818748642056e-21	1.6538033224284158e-12	6.316903879072035e-12	1.463540119677936e-11
82700000	0.004998570984171788	1.6140112538155674e-49	-1.0136376820932705e-42	2.4105395113011906e-9	1.989224096014046e-15	2.853187969301835e-6	-7.626826469142586e-21	7.36818748642056e-21	1.6538033224284158e-12	6.316903879072035e-12	1.463540119677936e-11
82800000	0.004998570984171788	1.6140112538155674e-49	-1.0148652263893243e-42	2.4105395113011906e-9	1.989224096014046e-15	2.853187969301835e-6	-7.626826272771088e-21	7.36818748642056e-21	1.6538033224284158e-12	6.316903879072035e-12	1.463540119677936e-11
82900000	0.004998570984171788	1.6140112538155674e-49	-1.016092770685378e-42	2.4105395113011906e-9	1.989224096014046e-15	2.853187969301835e-6	-7.626826076399591e-21	7.36818748642056e-21	1.6538033224284158e-12	6.316903879072035e-12	1.463540119677936e-11
83000000	0.004998570984171788	1.6140112538155674e-49	-1.0173203149814316e-42	2.4105395113011906e-9	1.989224096014046e-15	2.853187969301835e-6	-7.626825880028094e-21	7.36818748642056e-21	1.6538033224284158e-12	6.316903879072035e-12	1.463540119677936e-11
83100000	0.004998570984171788	1.6140112538155674e-49	-1.0185478592774852e-42	2.4105395113011906e-9	1.989224096014046e-15	2.853187969301835e-6	-7.626825683656595e-21	7.36818748642056e-21	1.6538033224284158e-12	6.316903879072035e-12	1.463540119677936e-11
83200000	0.004998570984171788	1.6140112538155674e-49	-1.0197754035735388e-42	2.4105395113011906e-9	1.989224096014046e-15	2.853187969301835e-6	-7.626825487285097e-21	7.36818748642056e-21	1.6538033224284158e-12	6.316903879072035e-12	1.463540119677936e-11
83300000	0.004998570984171788	1.6140112538155674e-49	-1.0210029478695924e-42	2.4105395113011906e-9	1.989224096014046e-15	2.853187969301835e-6	-7.6268252909136e-21	7.36818748642056e-21	1.6538033224284158e-12	6.316903879072035e-12	1.463540119677936e-11
83400000	0.004998570984171788	1.6140112538155674e-49	-1.022230492165646e-42	2.4105395113011906e-9	1.989224096014046e-15	2.853187969301835e-6	-7.626825094542102e-21	7.36818748642056e-21	1.6538033224284158e-12	6.316903879072035e-12	1.463540119677936e-11
83500000	0.004998570984171788	1.6140112538155674e-49	-1.0234580364616995e-42	2.4105395113011906e-9	1.989224096014046e-15	2.853187969301835e-6	-7.626824898170603e-21	7.36818748642056e-21	1.6538033224284158e-12	6.316903879072035e-12	1.463540119677936e-11
83600000	0.004998570984171788	1.6140112538155674e-49	-1.024685580757753e-42	2.4105395113011906e-9	1.989224096014046e-15	2.853187969301835e-6	-7.626824701799106e-21	7.36818748642056e-21	1.6538033224284158e-12	6.316903879072035e-12	1.463540119677936e-11
83700000	0.004998570984171788	1.6140112538155674e-49	-1.0259131250538066e-42	2.4105395113011906e-9	1.989224096014046e-15	2.853187969301835e-6	-7.626824505427608e-21	7.36818748642056e-21	1.6538033224284158e-12	6.316903879072035e-12	1.463540119677936e-11
83800000	0.004998570984171788	1.6140112538155674e-49	-1.02714066934986e-42	2.4105395113011906e-9	1.989224096014046e-15	2.853187969301835e-6	-7.62682430905611e-21	7.36818748642056e-21	1.6538033224284158e-12	6.316903879072035e-12	1.463540119677936e-11
83900000	0.004998570984171788	1.6140112538155674e-49	-1.0283682136459134e-42	2.4105395113011906e-9	1.989224096014046e-15	2.853187969301835e-6	-7.626824112684612e-21	7.36818748642056e-21	1.6538033224284158e-12	6.316903879072035e-12	1.463540119677936e-11
84000000	0.004998570984171788	1.6140112538155674e-49	-1.029595757941967e-42	2.4105395113011906e-9	1.989224096014046e-15	2.853187969301835e-6	-7.626823916313114e-21	7.36818748642056e-21	1.6538033224284158e-12	6.316903879072035e-12	1.463540119677936e-11
84100000	0.004998570984171788	1.6140112538155674e-49	-1.0308233022380204e-42	2.4105395113011906e-9	1.989224096014046e-15	2.853187969301835e-6	-7.626823719941617e-21	7.36818748642056e-21	1.6538033224284158e-12	6.316903879072035e-12	1.463540119677936e-11
84200000	0.004998570984171788	1.6140112538155674e-49	-1.0320508465340739e-42	2.4105395113011906e-9	1.989224096014046e-15	2.853187969301835e-6	-7.626823523570118e-21	7.36818748642056e-21	1.6538033224284158e-12	6.316903879072035e-12	1.463540119677936e-11
84300000	0.004998570984171788	1.6140112538155674e-49	-1.0332783908301273e-42	2.4105395113011906e-9	1.9892240960140456e-15	2.853187969301835e-6	-7.62682332719862e-21	7.36818748642056e-21	1.6538033224284158e-12	6.316903879072035e-12	1.463540119677936e-11
84400000	0.004998570984171788	1.6140112538155674e-49	-1.0345059351261807e-42	2.4105395113011906e-9	1.9892240960140456e-15	2.853187969301835e-6	-7.626823130827123e-21	7.36818748642056e-21	1.6538033224284158e-12	6.316903879072035e-12	1.463540119677936e-11
84500000	0.004998570984171788	1.6140112538155674e-49	-1.0357334794222342e-42	2.4105395113011906e-9	1.9892240960140456e-15	2.853187969301835e-6	-7.626822934455626e-21	7.36818748642056e-21	1.6538033224284158e-12	6.316903879072035e-12	1.463540119677936e-11
84600000	0.004998570984171788	1.6140112538155674e-49	-1.0369610237182876e-42	2.4105395113011906e-9	1.9892240960140456e-15	2.853187969301835e-6	-7.626822738084127e-21	7.36818748642056e-21	1.6538033224284158e-12	6.316903879072035e-12	1.463540119677936e-11
84700000	0.004998570984171789	1.6140112538155674e-49	-1.038188568014341e-42	2.4105395113011906e-9	1.9892240960140456e-15	2.853187969301835e-6	-7.626822541712629e-21	7.36818748642056e-21	1.6538033224284158e-12	6.316903879072035e-12	1.463540119677936e-11
84800000	0.004998570984171789	1.6140112538155674e-49	-1.0394161123103944e-42	2.4105395113011906e-9	1.9892240960140456e-15	2.853187969301835e-6	-7.626822345341132e-21	7.36818748642056e-21	1.6538033224284158e-12	6.316903879072035e-12	1.463540119677936e-11
84900000	0.004998570984171789	1.6140112538155674e-49	-1.0406436566064479e-42	2.4105395113011906e-9	1.9892240960140456e-15	2.853187969301835e-6	-7.626822148969634e-21	7.36818748642056e-21	1.6538033224284158e-12	6.316903879072035e-12	1.463540119677936e-11
85000000	0.004998570984171789	1.6140112538155674e-49	-1.0418712009025013e-42	2.4105395113011906e-9	1.9892240960140456e-15	2.853187969301835e-6	-7.626821952598135e-21	7.36818748642056e-21	1.6538033224284158e-12	6.316903879072035e-12	1.463540119677936e-11
85100000	0.004998570984171789	1.6140112538155674e-49	-1.0430987451985547e-42	2.4105395113011906e-9	1.9892240960140456e-15	2.853187969301835e-6	-7.626821756226638e-21	7.36818748642056e-21	1.6538033224284158e-12	6.316903879072035e-12	1.463540119677936e-11
85200000	0.004998570984171789	1.6140112538155674e-49	-1.0443262894946083e-42	2.4105395113011906e-9	1.9892240960140456e-15	2.853187969301835e-6	-7.62682155985514e-21	7.36818748642056e-21	1.6538033224284158e-12	6.316903879072035e-12	1.463540119677936e-11
85300000	0.004998570984171789	1.6140112538155674e-49	-1.0455538337906617e-42	2.4105395113011906e-9	1.9892240960140456e-15	2.853187969301835e-6	-7.626821363483643e-21	7.36818748642056e-21	1.6538033224284158e-12	6.316903879072035e-12	1.463540119677936e-11
85400000	0.004998570984171789	1.6140112538155674e-49	-1.0467813780867153e-42	2.4105395113011906e-9	1.9892240960140456e-15	2.853187969301835e-6	-7.626821167112144e-21	7.36818748642056e-21	1.6538033224284158e-12	6.316903879072035e-12	1.463540119677936e-11
85500000	0.004998570984171789	1.6140112538155674e-49	-1.0480089223827688e-42	2.4105395113011906e-9	1.9892240960140456e-15	2.853187969301835e-6	-7.626820970740646e-21	7.36818748642056e-21	1.6538033224284158e-12	6.316903879072035e-12	1.463540119677936e-11
85600000	0.004998570984171789	1.6140112538155674e-49	-1.0492364666788223e-42	2.4105395113011906e-9	1.9892240960140456e-15	2.853187969301835e-6	-7.626820774369149e-21	7.36818748642056e-21	1.6538033224284158e-12	6.316903879072035e-12	1.463540119677936e-11
85700000	0.004998570984171789	1.6140112538155674e-49	-1.050464010974876e-42	2.4105395113011906e-9	1.9892240960140456e-15	2.853187969301835e-6	-7.626820577997652e-21	7.36818748642056e-21	1.6538033224284158e-12	6.316903879072035e-12	1.463540119677936e-11
85800000	0.004998570984171789	1.6140112538155672e-49	-1.0516915552709295e-42	2.4105395113011906e-9	1.9892240960140456e-15	2.853187969301835e-6	-7.626820381626153e-21	7.36818748642056e-21	1.6538033224284158e-12	6.316903879072035e-12	1.463540119677936e-11
85900000	0.004998570984171789	1.6140112538155672e-49	-1.0529190995669831e-42	2.4105395113011906e-9	1.9892240960140456e-15	2.853187969301835e-6	-7.626820185254655e-21	7.36818748642056e-21	1.6538033224284158e-12	6.316903879072035e-12	1.463540119677936e-11
86000000	0.004998570984171789	1.6140112538155672e-49	-1.0541466438630367e-42	2.4105395113011906e-9	1.9892240960140456e-15	2.853187969301835e-6	-7.626819988883158e-21	7.36818748642056e-21	1.6538033224284158e-12	6.316903879072035e-12	1.463540119677936e-11
86100000	0.004998570984171789	1.6140112538155672e-49	-1.0553741881590904e-42	2.4105395113011906e-9	1.9892240960140456e-15	2.853187969301835e-6	-7.62681979251166e-21	7.36818748642056e-21	1.6538033224284158e-12	6.316903879072035e-12	1.463540119677936e-11
86200000	0.004998570984171789	1.6140112538155672e-49	-1.0566017324551442e-42	2.4105395113011906e-9	1.9892240960140456e-15	2.853187969301835e-6	-7.626819596140161e-21	7.36818748642056e-21	1.6538033224284158e-12	6.316903879072035e-12	1.463540119677936e-11
86300000	0.004998570984171789	1.6140112538155672e-49	-1.057829276751198e-42	2.4105395113011906e-9	1.9892240960140456e-15	2.853187969301835e-6	-7.626819399768664e-21	7.36818748642056e-21	1.6538033224284158e-12	6.316903879072035e-12	1.463540119677936e-11
86400000	0.004998570984171789	1.6140112538155672e-49	-1.0590568210472517e-42	2.4105395113011906e-9	1.9892240960140456e-15	2.853187969301835e-6	-7.626819203397166e-21	7.36818748642056e-21	1.6538033224284158e-12	6.316903879072035e-12	1.463540119677936e-11
86500000	0.004998570984171789	1.6140112538155672e-49	-1.0602843653433054e-42	2.4105395113011906e-9	1.9892240960140456e-15	2.853187969301835e-6	-7.626819007025667e-21	7.36818748642056e-21	1.6538033224284158e-12	6.316903879072035e-12	1.463540119677936e-11
86600000	0.004998570984171789	1.6140112538155672e-49	-1.0615119096393593e-42	2.4105395113011906e-9	1.9892240960140456e-15	2.853187969301835e-6	-7.62681881065417e-21	7.36818748642056e-21	1.6538033224284158e-12	6.316903879072035e-12	1.463540119677936e-11
86700000	0.004998570984171789	1.6140112538155672e-49	-1.0627394539354133e-42	2.4105395113011906e-9	1.9892240960140456e-15	2.853187969301835e-6	-7.626818614282672e-21	7.36818748642056e-21	1.6538033224284158e-12	6.316903879072035e-12	1.463540119677936e-11
86800000	0.004998570984171789	1.6140112538155672e-49	-1.0639669982314672e-42	2.4105395113011906e-9	1.9892240960140456e-15	2.853187969301835e-6	-7.626818417911175e-21	7.36818748642056e-21	1.6538033224284158e-12	6.316903879072035e-12	1.463540119677936e-11
86900000	0.004998570984171789	1.6140112538155672e-49	-1.065194542527521e-42	2.4105395113011906e-9	1.9892240960140456e-15	2.853187969301835e-6	-7.626818221539676e-21	7.36818748642056e-21	1.6538033224284158e-12	6.316903879072035e-12	1.463540119677936e-11
87000000	0.004998570984171789	1.6140112538155672e-49	-1.0664220868235751e-42	2.4105395113011906e-9	1.9892240960140456e-15	2.853187969301835e-6	-7.626818025168179e-21	7.36818748642056e-21	1.6538033224284158e-12	6.316903879072035e-12	1.463540119677936e-11
87100000	0.004998570984171789	1.6140112538155672e-49	-1.0676496311196292e-42	2.4105395113011906e-9	1.9892240960140456e-15	2.853187969301835e-6	-7.626817828796681e-21	7.36818748642056e-21	1.6538033224284158e-12	6.316903879072035e-12	1.463540119677936e-11
87200000	0.004998570984171789	1.6140112538155672e-49	-1.0688771754156834e-42	2.4105395113011906e-9	1.9892240960140456e-15	2.853187969301835e-6	-7.626817632425184e-21	7.36818748642056e-21	1.6538033224284158e-12	6.316903879072035e-12	1.463540119677936e-11
87300000	0.004998570984171789	1.6140112538155672e-49	-1.0701047197117376e-42	2.4105395113011906e-9	1.9892240960140456e-15	2.853187969301835e-6	-7.626817436053685e-21	7.36818748642056e-21	1.6538033224284158e-12	6.316903879072035e-12	1.463540119677936e-11
87400000	0.004998570984171789	1.6140112538155672e-49	-1.0713322640077919e-42	2.4105395113011906e-9	1.9892240960140456e-15	2.853187969301835e-6	-7.626817239682187e-21	7.36818748642056e-21	1.6538033224284158e-12	6.316903879072035e-12	1.463540119677936e-11
87500000	0.004998570984171789	1.6140112538155672e-49	-1.0725598083038461e-42	2.4105395113011906e-9	1.9892240960140456e-15	2.853187969301835e-6	-7.62681704331069e-21	7.36818748642056e-21	1.6538033224284158e-12	6.316903879072035e-12	1.463540119677936e-11
87600000	0.004998570984171789	1.6140112538155672e-49	-1.0737873525999005e-42	2.4105395113011906e-9	1.9892240960140456e-15	2.853187969301835e-6	-7.626816846939192e-21	7.36818748642056e-21	1.6538033224284158e-12	6.316903879072035e-12	1.463540119677936e-11
87700000	0.004998570984171789	1.6140112538155672e-49	-1.0750148968959549e-42	2.4105395113011906e-9	1.9892240960140456e-15	2.853187969301835e-6	-7.626816650567693e-21	7.36818748642056e-21	1.6538033224284158e-12	6.316903879072035e-12	1.463540119677936e-11
87800000	0.004998570984171789	1.6140112538155672e-49	-1.0762424411920094e-42	2.4105395113011906e-9	1.9892240960140456e-15	2.853187969301835e-6	-7.626816454196196e-21	7.36818748642056e-21	1.6538033224284158e-12	6.316903879072035e-12	1.463540119677936e-11
87900000	0.004998570984171789	1.6140112538155672e-49	-1.0774699854880636e-42	2.4105395113011906e-9	1.9892240960140456e-15	2.853187969301835e-6	-7.626816257824698e-21	7.36818748642056e-21	1.6538033224284158e-12	6.316903879072035e-12	1.463540119677936e-11
88000000	0.004998570984171789	1.6140112538155672e-49	-1.0786975297841177e-42	2.4105395113011906e-9	1.9892240960140456e-15	2.853187969301835e-6	-7.626816061453201e-21	7.36818748642056e-21	1.6538033224284158e-12	6.316903879072035e-12	1.463540119677936e-11
88100000	0.004998570984171789	1.6140112538155672e-49	-1.0799250740801713e-42	2.4105395113011906e-9	1.9892240960140456e-15	2.853187969301835e-6	-7.626815865081702e-21	7.36818748642056e-21	1.6538033224284158e-12	6.316903879072035e-12	1.463540119677936e-11
88200000	0.004998570984171789	1.6140112538155672e-49	-1.0811526183762247e-42	2.4105395113011906e-9	1.9892240960140456e-15	2.853187969301835e-6	-7.626815668710204e-21	7.36818748642056e-21	1.6538033224284158e-12	6.316903879072035e-12	1.463540119677936e-11
88300000	0.004998570984171789	1.6140112538155672e-49	-1.0823801626722777e-42	2.4105395113011906e-9	1.9892240960140456e-15	2.853187969301835e-6	-7.626815472338707e-21	7.36818748642056e-21	1.6538033224284158e-12	6.316903879072035e-12	1.463540119677936e-11
88400000	0.004998570984171789	1.6140112538155672e-49	-1.0836077069683305e-42	2.4105395113011906e-9	1.9892240960140456e-15	2.853187969301835e-6	-7.62681527596721e-21	7.36818748642056e-21	1.6538033224284158e-12	6.316903879072035e-12	1.463540119677936e-11
88500000	0.004998570984171789	1.6140112538155672e-49	-1.084835251264383e-42	2.4105395113011906e-9	1.9892240960140456e-15	2.853187969301835e-6	-7.62681507959571e-21	7.36818748642056e-21	1.6538033224284158e-12	6.316903879072035e-12	1.463540119677936e-11
88600000	0.004998570984171789	1.6140112538155672e-49	-1.086062795560435e-42	2.4105395113011906e-9	1.9892240960140456e-15	2.853187969301835e-6	-7.626814883224213e-21	7.36818748642056e-21	1.6538033224284158e-12	6.316903879072035e-12	1.463540119677936e-11
88700000	0.004998570984171789	1.6140112538155672e-49	-1.087290339856487e-42	2.4105395113011906e-9	1.9892240960140456e-15	2.853187969301835e-6	-7.626814686852716e-21	7.36818748642056e-21	1.6538033224284158e-12	6.316903879072035e-12	1.463540119677936e-11
88800000	0.004998570984171789	1.6140112538155672e-49	-1.0885178841525384e-42	2.4105395113011906e-9	1.9892240960140456e-15	2.853187969301835e-6	-7.626814490481217e-21	7.36818748642056e-21	1.6538033224284158e-12	6.316903879072035e-12	1.463540119677936e-11
88900000	0.004998570984171789	1.6140112538155672e-49	-1.0897454284485898e-42	2.4105395113011906e-9	1.9892240960140456e-15	2.853187969301835e-6	-7.626814294109719e-21	7.36818748642056e-21	1.6538033224284158e-12	6.316903879072035e-12	1.463540119677936e-11
89000000	0.004998570984171789	1.6140112538155672e-49	-1.0909729727446408e-42	2.4105395113011906e-9	1.9892240960140456e-15	2.853187969301835e-6	-7.626814097738222e-21	7.36818748642056e-21	1.6538033224284158e-12	6.316903879072035e-12	1.463540119677936e-11
89100000	0.004998570984171789	1.6140112538155672e-49	-1.0922005170406917e-42	2.4105395113011906e-9	1.9892240960140456e-15	2.853187969301835e-6	-7.626813901366724e-21	7.36818748642056e-21	1.6538033224284158e-12	6.316903879072035e-12	1.463540119677936e-11
89200000	0.004998570984171789	1.6140112538155672e-49	-1.0934280613367423e-42	2.4105395113011906e-9	1.9892240960140456e-15	2.853187969301835e-6	-7.626813704995225e-21	7.36818748642056e-21	1.6538033224284158e-12	6.316903879072035e-12	1.463540119677936e-11
89300000	0.004998570984171789	1.6140112538155672e-49	-1.0946556056327927e-42	2.4105395113011906e-9	1.9892240960140456e-15	2.853187969301835e-6	-7.626813508623728e-21	7.36818748642056e-21	1.6538033224284158e-12	6.316903879072035e-12	1.463540119677936e-11
89400000	0.004998570984171789	1.6140112538155672e-49	-1.0958831499288428e-42	2.4105395113011906e-9	1.9892240960140456e-15	2.853187969301835e-6	-7.62681331225223e-21	7.36818748642056e-21	1.6538033224284158e-12	6.316903879072035e-12	1.463540119677936e-11
89500000	0.004998570984171789	1.6140112538155672e-49	-1.0971106942248927e-42	2.4105395113011906e-9	1.9892240960140456e-15	2.853187969301835e-6	-7.626813115880733e-21	7.36818748642056e-21	1.6538033224284158e-12	6.316903879072035e-12	1.463540119677936e-11
89600000	0.004998570984171789	1.6140112538155672e-49	-1.0983382385209425e-42	2.4105395113011906e-9	1.9892240960140456e-15	2.853187969301835e-6	-7.626812919509234e-21	7.36818748642056e-21	1.6538033224284158e-12	6.316903879072035e-12	1.463540119677936e-11
89700000	0.004998570984171789	1.6140112538155672e-49	-1.099565782816992e-42	2.4105395113011906e-9	1.9892240960140456e-15	2.853187969301835e-6	-7.626812723137737e-21	7.36818748642056e-21	1.6538033224284158e-12	6.316903879072035e-12	1.463540119677936e-11
89800000	0.004998570984171789	1.6140112538155672e-49	-1.1007933271130413e-42	2.4105395113011906e-9	1.9892240960140456e-15	2.853187969301835e-6	-7.626812526766239e-21	7.36818748642056e-21	1.6538033224284158e-12	6.316903879072035e-12	1.463540119677936e-11
89900000	0.004998570984171789	1.6140112538155672e-49	-1.1020208714090905e-42	2.4105395113011906e-9	1.9892240960140456e-15	2.853187969301835e-6	-7.626812330394742e-21	7.36818748642056e-21	1.6538033224284158e-12	6.316903879072035e-12	1.463540119677936e-11
90000000	0.004998570984171789	1.6140112538155672e-49	-1.1032484157051396e-42	2.4105395113011906e-9	1.9892240960140456e-15	2.853187969301835e-6	-7.626812134023243e-21	7.36818748642056e-21	1.6538033224284158e-12	6.316903879072035e-12	1.463540119677936e-11
90100000	0.004998570984171789	1.6140112538155672e-49	-1.1044759600011884e-42	2.4105395113011906e-9	1.9892240960140456e-15	2.853187969301835e-6	-7.626811937651745e-21	7.36818748642056e-21	1.6538033224284158e-12	6.316903879072035e-12	1.463540119677936e-11
90200000	0.004998570984171789	1.6140112538155672e-49	-1.105703504297237e-42	2.4105395113011906e-9	1.9892240960140456e-15	2.853187969301835e-6	-7.626811741280248e-21	7.36818748642056e-21	1.6538033224284158e-12	6.316903879072035e-12	1.463540119677936e-11
90300000	0.004998570984171789	1.6140112538155672e-49	-1.1069310485932857e-42	2.4105395113011906e-9	1.9892240960140456e-15	2.853187969301835e-6	-7.62681154490875e-21	7.36818748642056e-21	1.6538033224284158e-12	6.316903879072035e-12	1.463540119677936e-11
90400000	0.004998570984171789	1.6140112538155672e-49	-1.108158592889334e-42	2.4105395113011906e-9	1.9892240960140456e-15	2.853187969301835e-6	-7.626811348537251e-21	7.36818748642056e-21	1.6538033224284158e-12	6.316903879072035e-12	1.463540119677936e-11
90500000	0.004998570984171789	1.6140112538155672e-49	-1.1093861371853824e-42	2.4105395113011906e-9	1.9892240960140456e-15	2.853187969301835e-6	-7.626811152165754e-21	7.36818748642056e-21	1.6538033224284158e-12	6.316903879072035e-12	1.463540119677936e-11
90600000	0.004998570984171789	1.6140112538155672e-49	-1.1106136814814305e-42	2.4105395113011906e-9	1.9892240960140456e-15	2.853187969301835e-6	-7.626810955794256e-21	7.36818748642056e-21	1.6538033224284158e-12	6.316903879072035e-12	1.463540119677936e-11
90700000	0.004998570984171789	1.6140112538155672e-49	-1.1118412257774787e-42	2.4105395113011906e-9	1.9892240960140456e-15	2.853187969301835e-6	-7.626810759422757e-21	7.36818748642056e-21	1.6538033224284158e-12	6.316903879072035e-12	1.463540119677936e-11
90800000	0.004998570984171789	1.6140112538155672e-49	-1.1130687700735266e-42	2.4105395113011906e-9	1.9892240960140456e-15	2.853187969301835e-6	-7.62681056305126e-21	7.36818748642056e-21	1.6538033224284158e-12	6.316903879072035e-12	1.463540119677936e-11
90900000	0.004998570984171789	1.6140112538155672e-49	-1.1142963143695746e-42	2.4105395113011906e-9	1.9892240960140456e-15	2.853187969301835e-6	-7.626810366679762e-21	7.36818748642056e-21	1.6538033224284158e-12	6.316903879072035e-12	1.463540119677936e-11
91000000	0.004998570984171789	1.6140112538155672e-49	-1.1155238586656223e-42	2.4105395113011906e-9	1.9892240960140456e-15	2.853187969301835e-6	-7.626810170308265e-21	7.36818748642056e-21	1.6538033224284158e-12	6.316903879072035e-12	1.463540119677936e-11
91100000	0.004998570984171789	1.6140112538155672e-49	-1.11675140296167e-42	2.4105395113011906e-9	1.9892240960140456e-15	2.853187969301835e-6	-7.626809973936766e-21	7.36818748642056e-21	1.6538033224284158e-12	6.316903879072035e-12	1.463540119677936e-11
91200000	0.004998570984171789	1.6140112538155672e-49	-1.1179789472577177e-42	2.4105395113011906e-9	1.9892240960140456e-15	2.853187969301835e-6	-7.626809777565269e-21	7.36818748642056e-21	1.6538033224284158e-12	6.316903879072035e-12	1.4635401196779358e-11
91300000	0.004998570984171789	1.6140112538155672e-49	-1.1192064915537654e-42	2.4105395113011906e-9	1.9892240960140456e-15	2.853187969301835e-6	-7.626809581193771e-21	7.36818748642056e-21	1.6538033224284158e-12	6.316903879072035e-12	1.4635401196779358e-11
91400000	0.004998570984171789	1.6140112538155672e-49	-1.1204340358498129e-42	2.4105395113011906e-9	1.9892240960140456e-15	2.853187969301835e-6	-7.626809384822274e-21	7.36818748642056e-21	1.6538033224284158e-12	6.316903879072035e-12	1.4635401196779358e-11
91500000	0.004998570984171789	1.6140112538155672e-49	-1.1216615801458604e-42	2.4105395113011906e-9	1.9892240960140456e-15	2.853187969301835e-6	-7.626809188450775e-21	7.36818748642056e-21	1.6538033224284158e-12	6.316903879072035e-12	1.4635401196779358e-11
91600000	0.004998570984171789	1.6140112538155672e-49	-1.1228891244419078e-42	2.4105395113011906e-9	1.9892240960140456e-15	2.853187969301835e-6	-7.626808992079277e-21	7.36818748642056e-21	1.6538033224284158e-12	6.316903879072035e-12	1.4635401196779358e-11
91700000	0.004998570984171789	1.6140112538155672e-49	-1.1241166687379553e-42	2.4105395113011906e-9	1.9892240960140456e-15	2.853187969301835e-6	-7.62680879570778e-21	7.36818748642056e-21	1.6538033224284158e-12	6.316903879072035e-12	1.4635401196779358e-11
91800000	0.004998570984171789	1.6140112538155672e-49	-1.1253442130340027e-42	2.4105395113011906e-9	1.9892240960140456e-15	2.853187969301835e-6	-7.626808599336282e-21	7.36818748642056e-21	1.6538033224284158e-12	6.316903879072035e-12	1.4635401196779358e-11
91900000	0.004998570984171789	1.6140112538155672e-49	-1.1265717573300502e-42	2.4105395113011906e-9	1.9892240960140456e-15	2.853187969301835e-6	-7.626808402964783e-21	7.36818748642056e-21	1.6538033224284158e-12	6.316903879072035e-12	1.4635401196779358e-11
92000000	0.004998570984171789	1.6140112538155672e-49	-1.1277993016260976e-42	2.4105395113011906e-9	1.9892240960140456e-15	2.853187969301835e-6	-7.626808206593286e-21	7.36818748642056e-21	1.6538033224284158e-12	6.316903879072035e-12	1.4635401196779358e-11
92100000	0.004998570984171789	1.6140112538155672e-49	-1.1290268459221452e-42	2.4105395113011906e-9	1.9892240960140456e-15	2.853187969301835e-6	-7.626808010221788e-21	7.36818748642056e-21	1.6538033224284158e-12	6.316903879072035e-12	1.4635401196779358e-11
92200000	0.004998570984171789	1.6140112538155672e-49	-1.1302543902181925e-42	2.4105395113011906e-9	1.9892240960140456e-15	2.853187969301835e-6	-7.626807813850291e-21	7.36818748642056e-21	1.6538033224284158e-12	6.316903879072035e-12	1.4635401196779358e-11
92300000	0.004998570984171789	1.6140112538155672e-49	-1.13148193451424e-42	2.4105395113011906e-9	1.9892240960140456e-15	2.853187969301835e-6	-7.626807617478792e-21	7.36818748642056e-21	1.6538033224284158e-12	6.316903879072035e-12	1.4635401196779358e-11
92400000	0.004998570984171789	1.6140112538155672e-49	-1.1327094788102876e-42	2.4105395113011906e-9	1.9892240960140456e-15	2.853187969301835e-6	-7.626807421107295e-21	7.36818748642056e-21	1.6538033224284158e-12	6.316903879072035e-12	1.4635401196779358e-11
92500000	0.004998570984171789	1.6140112538155672e-49	-1.1339370231063351e-42	2.4105395113011906e-9	1.9892240960140456e-15	2.853187969301835e-6	-7.626807224735797e-21	7.36818748642056e-21	1.6538033224284158e-12	6.316903879072035e-12	1.4635401196779358e-11
92600000	0.004998570984171789	1.6140112538155672e-49	-1.1351645674023828e-42	2.4105395113011906e-9	1.9892240960140456e-15	2.853187969301835e-6	-7.626807028364298e-21	7.36818748642056e-21	1.6538033224284158e-12	6.316903879072035e-12	1.4635401196779358e-11
92700000	0.004998570984171789	1.6140112538155672e-49	-1.1363921116984305e-42	2.4105395113011906e-9	1.9892240960140456e-15	2.853187969301835e-6	-7.6268068319928e-21	7.36818748642056e-21	1.6538033224284158e-12	6.316903879072035e-12	1.4635401196779358e-11
92800000	0.004998570984171789	1.6140112538155672e-49	-1.1376196559944784e-42	2.4105395113011906e-9	1.9892240960140456e-15	2.853187969301835e-6	-7.626806635621303e-21	7.36818748642056e-21	1.6538033224284158e-12	6.316903879072035e-12	1.4635401196779358e-11
92900000	0.004998570984171789	1.6140112538155672e-49	-1.1388472002905262e-42	2.4105395113011906e-9	1.9892240960140456e-15	2.853187969301835e-6	-7.626806439249806e-21	7.36818748642056e-21	1.6538033224284158e-12	6.316903879072035e-12	1.4635401196779358e-11
93000000	0.004998570984171789	1.6140112538155672e-49	-1.1400747445865741e-42	2.4105395113011906e-9	1.9892240960140456e-15	2.853187969301835e-6	-7.626806242878307e-21	7.36818748642056e-21	1.6538033224284158e-12	6.316903879072035e-12	1.4635401196779358e-11
93100000	0.004998570984171789	1.6140112538155672e-49	-1.1413022888826221e-42	2.4105395113011906e-9	1.9892240960140456e-15	2.853187969301835e-6	-7.62680604650681e-21	7.36818748642056e-21	1.6538033224284158e-12	6.316903879072035e-12	1.4635401196779358e-11
93200000	0.004998570984171789	1.6140112538155672e-49	-1.1425298331786703e-42	2.4105395113011906e-9	1.9892240960140456e-15	2.853187969301835e-6	-7.626805850135312e-21	7.36818748642056e-21	1.6538033224284158e-12	6.316903879072035e-12	1.4635401196779358e-11
93300000	0.004998570984171789	1.6140112538155672e-49	-1.1437573774747186e-42	2.4105395113011906e-9	1.9892240960140456e-15	2.853187969301835e-6	-7.626805653763814e-21	7.36818748642056e-21	1.6538033224284158e-12	6.316903879072035e-12	1.4635401196779358e-11
93400000	0.004998570984171789	1.6140112538155672e-49	-1.144984921770767e-42	2.4105395113011906e-9	1.9892240960140456e-15	2.853187969301835e-6	-7.626805457392315e-21	7.36818748642056e-21	1.6538033224284158e-12	6.316903879072035e-12	1.4635401196779358e-11
93500000	0.004998570984171789	1.6140112538155672e-49	-1.1462124660668154e-42	2.4105395113011906e-9	1.9892240960140456e-15	2.853187969301835e-6	-7.626805261020818e-21	7.36818748642056e-21	1.6538033224284158e-12	6.316903879072035e-12	1.4635401196779358e-11
93600000	0.004998570984171789	1.6140112538155672e-49	-1.147440010362864e-42	2.4105395113011906e-9	1.9892240960140456e-15	2.853187969301835e-6	-7.62680506464932e-21	7.36818748642056e-21	1.6538033224284158e-12	6.316903879072035e-12	1.4635401196779358e-11
93700000	0.004998570984171789	1.6140112538155672e-49	-1.1486675546589129e-42	2.4105395113011906e-9	1.9892240960140456e-15	2.853187969301835e-6	-7.626804868277823e-21	7.36818748642056e-21	1.6538033224284158e-12	6.316903879072035e-12	1.4635401196779358e-11
93800000	0.004998570984171789	1.6140112538155672e-49	-1.1498950989549618e-42	2.4105395113011906e-9	1.9892240960140456e-15	2.853187969301835e-6	-7.626804671906324e-21	7.36818748642056e-21	1.6538033224284158e-12	6.316903879072035e-12	1.4635401196779358e-11
93900000	0.004998570984171789	1.6140112538155672e-49	-1.151122643251011e-42	2.4105395113011906e-9	1.9892240960140456e-15	2.853187969301835e-6	-7.626804475534827e-21	7.36818748642056e-21	1.6538033224284158e-12	6.316903879072035e-12	1.4635401196779358e-11
94000000	0.004998570984171789	1.6140112538155672e-49	-1.15235018754706e-42	2.4105395113011906e-9	1.9892240960140456e-15	2.853187969301835e-6	-7.626804279163329e-21	7.36818748642056e-21	1.6538033224284158e-12	6.316903879072035e-12	1.4635401196779358e-11
94100000	0.004998570984171789	1.6140112538155672e-49	-1.1535777318431086e-42	2.4105395113011906e-9	1.9892240960140456e-15	2.853187969301835e-6	-7.626804082791832e-21	7.36818748642056e-21	1.6538033224284158e-12	6.316903879072035e-12	1.4635401196779358e-11
94200000	0.004998570984171789	1.6140112538155672e-49	-1.1548052761391571e-42	2.4105395113011906e-9	1.9892240960140456e-15	2.853187969301835e-6	-7.626803886420333e-21	7.36818748642056e-21	1.6538033224284158e-12	6.316903879072035e-12	1.4635401196779358e-11
94300000	0.004998570984171789	1.6140112538155672e-49	-1.1560328204352051e-42	2.4105395113011906e-9	1.9892240960140456e-15	2.853187969301835e-6	-7.626803690048835e-21	7.36818748642056e-21	1.6538033224284158e-12	6.316903879072035e-12	1.4635401196779358e-11
94400000	0.004998570984171789	1.6140112538155672e-49	-1.1572603647312528e-42	2.4105395113011906e-9	1.9892240960140456e-15	2.853187969301835e-6	-7.626803493677338e-21	7.36818748642056e-21	1.6538033224284158e-12	6.316903879072035e-12	1.4635401196779358e-11
94500000	0.004998570984171789	1.6140112538155672e-49	-1.1584879090273002e-42	2.4105395113011906e-9	1.9892240960140456e-15	2.853187969301835e-6	-7.626803297305839e-21	7.36818748642056e-21	1.6538033224284158e-12	6.316903879072035e-12	1.4635401196779358e-11
94600000	0.004998570984171789	1.6140112538155672e-49	-1.1597154533233474e-42	2.4105395113011906e-9	1.9892240960140456e-15	2.853187969301835e-6	-7.626803100934341e-21	7.36818748642056e-21	1.6538033224284158e-12	6.316903879072035e-12	1.4635401196779358e-11
94700000	0.004998570984171789	1.6140112538155672e-49	-1.1609429976193941e-42	2.4105395113011906e-9	1.9892240960140456e-15	2.853187969301835e-6	-7.626802904562844e-21	7.36818748642056e-21	1.6538033224284158e-12	6.316903879072035e-12	1.4635401196779358e-11
94800000	0.004998570984171789	1.6140112538155672e-49	-1.1621705419154407e-42	2.4105395113011906e-9	1.9892240960140456e-15	2.853187969301835e-6	-7.626802708191346e-21	7.36818748642056e-21	1.6538033224284158e-12	6.316903879072035e-12	1.4635401196779358e-11
94900000	0.004998570984171789	1.6140112538155672e-49	-1.163398086211487e-42	2.4105395113011906e-9	1.9892240960140456e-15	2.853187969301835e-6	-7.626802511819847e-21	7.36818748642056e-21	1.6538033224284158e-12	6.316903879072035e-12	1.4635401196779358e-11
95000000	0.004998570984171789	1.6140112538155672e-49	-1.164625630507533e-42	2.4105395113011906e-9	1.9892240960140456e-15	2.853187969301835e-6	-7.62680231544835e-21	7.36818748642056e-21	1.6538033224284158e-12	6.316903879072035e-12	1.4635401196779358e-11
95100000	0.004998570984171789	1.6140112538155672e-49	-1.1658531748035788e-42	2.4105395113011906e-9	1.9892240960140456e-15	2.853187969301835e-6	-7.626802119076853e-21	7.36818748642056e-21	1.6538033224284158e-12	6.316903879072035e-12	1.4635401196779358e-11
95200000	0.004998570984171789	1.6140112538155672e-49	-1.1670807190996243e-42	2.4105395113011906e-9	1.9892240960140456e-15	2.853187969301835e-6	-7.626801922705355e-21	7.36818748642056e-21	1.6538033224284158e-12	6.316903879072035e-12	1.4635401196779358e-11
95300000	0.004998570984171789	1.6140112538155672e-49	-1.1683082633956696e-42	2.4105395113011906e-9	1.9892240960140456e-15	2.853187969301835e-6	-7.626801726333856e-21	7.36818748642056e-21	1.6538033224284158e-12	6.316903879072035e-12	1.4635401196779358e-11
95400000	0.004998570984171789	1.6140112538155672e-49	-1.1695358076917146e-42	2.4105395113011906e-9	1.9892240960140456e-15	2.853187969301835e-6	-7.626801529962359e-21	7.36818748642056e-21	1.6538033224284158e-12	6.316903879072035e-12	1.4635401196779358e-11
95500000	0.004998570984171789	1.6140112538155672e-49	-1.1707633519877594e-42	2.4105395113011906e-9	1.9892240960140456e-15	2.853187969301835e-6	-7.626801333590861e-21	7.36818748642056e-21	1.6538033224284158e-12	6.316903879072035e-12	1.4635401196779358e-11
95600000	0.004998570984171789	1.6140112538155672e-49	-1.1719908962838041e-42	2.4105395113011906e-9	1.9892240960140456e-15	2.853187969301835e-6	-7.626801137219364e-21	7.36818748642056e-21	1.6538033224284158e-12	6.316903879072035e-12	1.4635401196779358e-11
95700000	0.004998570984171789	1.6140112538155672e-49	-1.1732184405798486e-42	2.4105395113011906e-9	1.9892240960140456e-15	2.853187969301835e-6	-7.626800940847865e-21	7.36818748642056e-21	1.6538033224284158e-12	6.316903879072035e-12	1.4635401196779358e-11
95800000	0.004998570984171789	1.6140112538155672e-49	-1.1744459848758928e-42	2.4105395113011906e-9	1.9892240960140456e-15	2.853187969301835e-6	-7.626800744476367e-21	7.36818748642056e-21	1.6538033224284158e-12	6.316903879072035e-12	1.4635401196779358e-11
95900000	0.004998570984171789	1.6140112538155672e-49	-1.1756735291719368e-42	2.4105395113011906e-9	1.9892240960140456e-15	2.853187969301835e-6	-7.62680054810487e-21	7.36818748642056e-21	1.6538033224284158e-12	6.316903879072035e-12	1.4635401196779358e-11
96000000	0.004998570984171789	1.6140112538155672e-49	-1.1769010734679807e-42	2.4105395113011906e-9	1.9892240960140456e-15	2.853187969301835e-6	-7.626800351733372e-21	7.36818748642056e-21	1.6538033224284158e-12	6.316903879072035e-12	1.4635401196779358e-11
96100000	0.004998570984171789	1.6140112538155672e-49	-1.1781286177640244e-42	2.4105395113011906e-9	1.9892240960140456e-15	2.853187969301835e-6	-7.626800155361873e-21	7.36818748642056e-21	1.6538033224284158e-12	6.316903879072035e-12	1.4635401196779358e-11
96200000	0.004998570984171789	1.6140112538155672e-49	-1.179356162060068e-42	2.4105395113011906e-9	1.9892240960140456e-15	2.853187969301835e-6	-7.626799958990376e-21	7.36818748642056e-21	1.6538033224284158e-12	6.316903879072035e-12	1.4635401196779358e-11
96300000	0.004998570984171789	1.6140112538155672e-49	-1.1805837063561113e-42	2.4105395113011906e-9	1.9892240960140456e-15	2.853187969301835e-6	-7.626799762618878e-21	7.36818748642056e-21	1.6538033224284158e-12	6.316903879072035e-12	1.4635401196779358e-11
96400000	0.004998570984171789	1.6140112538155672e-49	-1.1818112506521546e-42	2.4105395113011906e-9	1.9892240960140456e-15	2.853187969301835e-6	-7.62679956624738e-21	7.36818748642056e-21	1.6538033224284158e-12	6.316903879072035e-12	1.4635401196779358e-11
96500000	0.004998570984171789	1.6140112538155672e-49	-1.1830387949481976e-42	2.4105395113011906e-9	1.9892240960140456e-15	2.853187969301835e-6	-7.626799369875882e-21	7.36818748642056e-21	1.6538033224284158e-12	6.316903879072035e-12	1.4635401196779358e-11
96600000	0.004998570984171789	1.6140112538155672e-49	-1.1842663392442407e-42	2.4105395113011906e-9	1.9892240960140456e-15	2.853187969301835e-6	-7.626799173504385e-21	7.36818748642056e-21	1.6538033224284158e-12	6.316903879072035e-12	1.4635401196779358e-11
96700000	0.004998570984171789	1.6140112538155672e-49	-1.1854938835402835e-42	2.4105395113011906e-9	1.9892240960140456e-15	2.853187969301835e-6	-7.626798977132887e-21	7.36818748642056e-21	1.6538033224284158e-12	6.316903879072035e-12	1.4635401196779358e-11
96800000	0.004998570984171789	1.6140112538155672e-49	-1.1867214278363262e-42	2.410539511301191e-9	1.9892240960140456e-15	2.853187969301835e-6	-7.626798780761388e-21	7.36818748642056e-21	1.6538033224284158e-12	6.316903879072035e-12	1.4635401196779358e-11
96900000	0.004998570984171789	1.6140112538155672e-49	-1.187948972132369e-42	2.410539511301191e-9	1.9892240960140456e-15	2.853187969301835e-6	-7.62679858438989e-21	7.36818748642056e-21	1.6538033224284158e-12	6.316903879072035e-12	1.4635401196779358e-11
97000000	0.004998570984171789	1.6140112538155672e-49	-1.1891765164284116e-42	2.410539511301191e-9	1.9892240960140456e-15	2.853187969301835e-6	-7.626798388018393e-21	7.36818748642056e-21	1.6538033224284158e-12	6.316903879072035e-12	1.4635401196779358e-11
97100000	0.004998570984171789	1.6140112538155672e-49	-1.190404060724454e-42	2.410539511301191e-9	1.9892240960140456e-15	2.853187969301835e-6	-7.626798191646896e-21	7.36818748642056e-21	1.6538033224284158e-12	6.316903879072035e-12	1.4635401196779358e-11
97200000	0.004998570984171789	1.6140112538155672e-49	-1.1916316050204965e-42	2.410539511301191e-9	1.9892240960140456e-15	2.853187969301835e-6	-7.626797995275397e-21	7.36818748642056e-21	1.6538033224284158e-12	6.316903879072035e-12	1.4635401196779358e-11
97300000	0.004998570984171789	1.6140112538155672e-49	-1.1928591493165387e-42	2.410539511301191e-9	1.9892240960140456e-15	2.853187969301835e-6	-7.6267977989039e-21	7.36818748642056e-21	1.6538033224284158e-12	6.316903879072035e-12	1.4635401196779358e-11
97400000	0.004998570984171789	1.6140112538155672e-49	-1.194086693612581e-42	2.410539511301191e-9	1.9892240960140456e-15	2.853187969301835e-6	-7.626797602532402e-21	7.36818748642056e-21	1.6538033224284158e-12	6.316903879072035e-12	1.4635401196779358e-11
97500000	0.004998570984171789	1.614011253815567e-49	-1.1953142379086233e-42	2.410539511301191e-9	1.9892240960140456e-15	2.853187969301835e-6	-7.626797406160904e-21	7.36818748642056e-21	1.6538033224284158e-12	6.316903879072035e-12	1.4635401196779358e-11
97600000	0.004998570984171789	1.614011253815567e-49	-1.1965417822046656e-42	2.410539511301191e-9	1.9892240960140456e-15	2.853187969301835e-6	-7.626797209789405e-21	7.36818748642056e-21	1.6538033224284158e-12	6.316903879072035e-12	1.4635401196779358e-11
97700000	0.004998570984171789	1.614011253815567e-49	-1.1977693265007077e-42	2.410539511301191e-9	1.9892240960140456e-15	2.853187969301835e-6	-7.626797013417908e-21	7.36818748642056e-21	1.6538033224284158e-12	6.316903879072035e-12	1.4635401196779358e-11
97800000	0.004998570984171789	1.614011253815567e-49	-1.1989968707967498e-42	2.410539511301191e-9	1.9892240960140456e-15	2.853187969301835e-6	-7.62679681704641e-21	7.36818748642056e-21	1.6538033224284158e-12	6.316903879072035e-12	1.4635401196779358e-11
97900000	0.004998570984171789	1.614011253815567e-49	-1.2002244150927919e-42	2.410539511301191e-9	1.9892240960140456e-15	2.853187969301835e-6	-7.626796620674913e-21	7.36818748642056e-21	1.6538033224284158e-12	6.316903879072035e-12	1.4635401196779358e-11
98000000	0.004998570984171789	1.614011253815567e-49	-1.201451959388834e-42	2.410539511301191e-9	1.9892240960140456e-15	2.853187969301835e-6	-7.626796424303414e-21	7.36818748642056e-21	1.6538033224284158e-12	6.316903879072035e-12	1.4635401196779358e-11
98100000	0.004998570984171789	1.614011253815567e-49	-1.2026795036848761e-42	2.410539511301191e-9	1.9892240960140456e-15	2.853187969301835e-6	-7.626796227931917e-21	7.36818748642056e-21	1.6538033224284158e-12	6.316903879072035e-12	1.4635401196779358e-11
98200000	0.004998570984171789	1.614011253815567e-49	-1.2039070479809184e-42	2.410539511301191e-9	1.9892240960140456e-15	2.853187969301835e-6	-7.626796031560419e-21	7.36818748642056e-21	1.6538033224284158e-12	6.316903879072035e-12	1.4635401196779358e-11
98300000	0.004998570984171789	1.614011253815567e-49	-1.2051345922769605e-42	2.410539511301191e-9	1.9892240960140456e-15	2.853187969301835e-6	-7.62679583518892e-21	7.36818748642056e-21	1.6538033224284158e-12	6.316903879072035e-12	1.4635401196779358e-11
98400000	0.004998570984171789	1.614011253815567e-49	-1.2063621365730027e-42	2.410539511301191e-9	1.9892240960140456e-15	2.853187969301835e-6	-7.626795638817423e-21	7.36818748642056e-21	1.6538033224284158e-12	6.316903879072035e-12	1.4635401196779358e-11
98500000	0.004998570984171789	1.614011253815567e-49	-1.207589680869045e-42	2.410539511301191e-9	1.9892240960140456e-15	2.853187969301835e-6	-7.626795442445925e-21	7.36818748642056e-21	1.6538033224284158e-12	6.316903879072035e-12	1.4635401196779358e-11
98600000	0.004998570984171789	1.614011253815567e-49	-1.2088172251650872e-42	2.410539511301191e-9	1.9892240960140456e-15	2.853187969301835e-6	-7.626795246074428e-21	7.36818748642056e-21	1.6538033224284158e-12	6.316903879072035e-12	1.4635401196779358e-11
98700000	0.004998570984171789	1.614011253815567e-49	-1.2100447694611295e-42	2.410539511301191e-9	1.9892240960140456e-15	2.853187969301835e-6	-7.626795049702929e-21	7.36818748642056e-21	1.6538033224284158e-12	6.316903879072035e-12	1.4635401196779358e-11
98800000	0.004998570984171789	1.614011253815567e-49	-1.211272313757172e-42	2.410539511301191e-9	1.9892240960140456e-15	2.853187969301835e-6	-7.626794853331431e-21	7.36818748642056e-21	1.6538033224284158e-12	6.316903879072035e-12	1.4635401196779358e-11
98900000	0.004998570984171789	1.614011253815567e-49	-1.2124998580532144e-42	2.410539511301191e-9	1.9892240960140456e-15	2.853187969301835e-6	-7.626794656959934e-21	7.36818748642056e-21	1.6538033224284158e-12	6.316903879072035e-12	1.4635401196779358e-11
99000000	0.004998570984171789	1.614011253815567e-49	-1.213727402349257e-42	2.410539511301191e-9	1.9892240960140456e-15	2.853187969301835e-6	-7.626794460588436e-21	7.36818748642056e-21	1.6538033224284158e-12	6.316903879072035e-12	1.4635401196779358e-11
99100000	0.004998570984171789	1.614011253815567e-49	-1.2149549466452996e-42	2.410539511301191e-9	1.9892240960140456e-15	2.853187969301835e-6	-7.626794264216938e-21	7.36818748642056e-21	1.6538033224284158e-12	6.316903879072035e-12	1.4635401196779358e-11
99200000	0.004998570984171789	1.614011253815567e-49	-1.2161824909413423e-42	2.410539511301191e-9	1.9892240960140456e-15	2.853187969301835e-6	-7.62679406784544e-21	7.36818748642056e-21	1.6538033224284158e-12	6.316903879072035e-12	1.4635401196779358e-11
99300000	0.004998570984171789	1.614011253815567e-49	-1.2174100352373852e-42	2.410539511301191e-9	1.9892240960140456e-15	2.853187969301835e-6	-7.626793871473943e-21	7.36818748642056e-21	1.6538033224284158e-12	6.316903879072035e-12	1.4635401196779358e-11
99400000	0.004998570984171789	1.614011253815567e-49	-1.2186375795334281e-42	2.410539511301191e-9	1.9892240960140456e-15	2.853187969301835e-6	-7.626793675102445e-21	7.36818748642056e-21	1.6538033224284158e-12	6.316903879072035e-12	1.4635401196779358e-11
99500000	0.004998570984171789	1.614011253815567e-49	-1.2198651238294712e-42	2.410539511301191e-9	1.9892240960140456e-15	2.853187969301835e-6	-7.626793478730946e-21	7.36818748642056e-21	1.6538033224284158e-12	6.316903879072035e-12	1.4635401196779358e-11
99600000	0.004998570984171789	1.614011253815567e-49	-1.2210926681255143e-42	2.410539511301191e-9	1.9892240960140456e-15	2.853187969301835e-6	-7.626793282359449e-21	7.36818748642056e-21	1.6538033224284158e-12	6.316903879072035e-12	1.4635401196779358e-11
99700000	0.004998570984171789	1.614011253815567e-49	-1.2223202124215577e-42	2.410539511301191e-9	1.9892240960140456e-15	2.853187969301835e-6	-7.626793085987951e-21	7.36818748642056e-21	1.6538033224284158e-12	6.316903879072035e-12	1.4635401196779358e-11
99800000	0.004998570984171789	1.614011253815567e-49	-1.2235477567176012e-42	2.410539511301191e-9	1.9892240960140456e-15	2.853187969301835e-6	-7.626792889616454e-21	7.36818748642056e-21	1.6538033224284158e-12	6.316903879072035e-12	1.4635401196779358e-11
99900000	0.004998570984171789	1.614011253815567e-49	-1.2247753010136448e-42	2.410539511301191e-9	1.9892240960140456e-15	2.853187969301835e-6	-7.626792693244955e-21	7.36818748642056e-21	1.6538033224284158e-12	6.316903879072035e-12	1.4635401196779358e-11
100000000	0.004998570984171789	1.614011253815567e-49	-1.2260028453096887e-42	2.410539511301191e-9	1.9892240960140456e-15	2.853187969301835e-6	-7.626792496873457e-21	7.36818748642056e-21	1.6538033224284158e-12	6.316903879072035e-12	1.4635401196779358e-11
