# Supplementary material for: Thermodynamics Underpinning the Microbial Community‐Level Nitrogen Energy Metabolism
Source: Environ Microbiol. 2025 Feb 16;27(2):e70055. doi: 10.1111/1462-2920.70055 (PMC11830459; doi:10.1111/1462-2920.70055)
Supplement: Supplementary file 1 — Data S1. [file EMI-27-e70055-s001.zip › SI/Nnetwork/Results/kdef_-10/Iin_-5/p_0.2/O2_-11.2_H_-11..csv]

time	N2	N2H4	N2H5	N2O	NH2OH	NH3	NH3OH	NH4	NO	NO2	NO3
0	0.00001	0.00001	0.00001	0.00001	0.00001	0.00001	0.00001	0.00001	0.00001	0.00001	0.00001
100000	0.00022311758872277845	-1.7664344924493255e-21	-2.0260233139592447e-46	2.547893309696844e-14	1.0561278842710502e-14	0.009553764822492834	-2.4358393313482248e-20	7.802154730613707e-19	4.404996146949324e-18	8.420681602887679e-17	3.0348398984631064e-19
200000	0.0002231175887227785	-1.7664344924493255e-21	-5.419339378020939e-46	2.5478933096968438e-14	1.0561278842655348e-14	0.009553764822492835	-2.4358393280557744e-20	7.802071605302362e-19	4.4049961469493234e-18	8.4206806350702e-17	3.0348381456051135e-19
300000	0.0002231175887227785	-1.7664344924493255e-21	-8.812382589903341e-46	2.547893309696844e-14	1.0561278842654805e-14	0.009553764822492835	-2.435839324763324e-20	7.802070789110277e-19	4.4049961469493234e-18	8.420680625567372e-17	3.034838128703e-19
400000	0.0002231175887227785	-1.7664344924493255e-21	-1.2205464221205204e-45	2.5478933096968444e-14	1.0561278842654835e-14	0.009553764822492834	-2.4358393214708737e-20	7.802070832279775e-19	4.4049961469493234e-18	8.420680626069968e-17	3.034838129579145e-19
500000	0.00022311758872277848	-1.7664344924493255e-21	-1.5598533943628378e-45	2.5478933096968444e-14	1.056127884265485e-14	0.009553764822492834	-2.4358393181784233e-20	7.802070853667306e-19	4.4049961469493234e-18	8.420680626318969e-17	3.0348381300132016e-19
600000	0.00022311758872277848	-1.7664344924493255e-21	-1.8991594163002505e-45	2.5478933096968444e-14	1.0561278842654853e-14	0.009553764822492834	-2.435839314885973e-20	7.802070857673261e-19	4.4049961469493234e-18	8.420680626365608e-17	3.03483813009448e-19
700000	0.00022311758872277848	-1.7664344924493255e-21	-2.238464728515722e-45	2.5478933096968444e-14	1.0561278842654846e-14	0.009553764822492834	-2.4358393115935226e-20	7.802070848698028e-19	4.4049961469493234e-18	8.420680626261115e-17	3.034838129912292e-19
800000	0.0002231175887227785	-1.7664344924493255e-21	-2.577769571592216e-45	2.5478933096968444e-14	1.0561278842654835e-14	0.009553764822492834	-2.4358393083010722e-20	7.802070831141996e-19	4.4049961469493234e-18	8.420680626056722e-17	3.034838129555947e-19
900000	0.0002231175887227785	-1.7664344924493255e-21	-2.9170741861126975e-45	2.5478933096968444e-14	1.056127884265482e-14	0.009553764822492835	-2.4358393050086218e-20	7.802070809405553e-19	4.4049961469493234e-18	8.420680625803658e-17	3.0348381291147563e-19
1000000	0.0002231175887227785	-1.7664344924493255e-21	-3.2563788126601286e-45	2.547893309696844e-14	1.0561278842654805e-14	0.009553764822492835	-2.4358393017161718e-20	7.802070787889091e-19	4.4049961469493234e-18	8.420680625553155e-17	3.03483812867803e-19
1100000	0.0002231175887227785	-1.7664344924493255e-21	-3.595683691817475e-45	2.547893309696844e-14	1.0561278842654794e-14	0.009553764822492835	-2.4358392984237214e-20	7.802070770992997e-19	4.4049961469493234e-18	8.420680625356446e-17	3.034838128335079e-19
1200000	0.0002231175887227785	-1.7664344924493255e-21	-3.934989064167699e-45	2.547893309696844e-14	1.056127884265479e-14	0.009553764822492835	-2.435839295131271e-20	7.80207076311766e-19	4.4049961469493234e-18	8.420680625264758e-17	3.0348381281752144e-19
1300000	0.0002231175887227785	-1.7664344924493255e-21	-4.274294324528368e-45	2.547893309696844e-14	1.056127884265479e-14	0.009553764822492835	-2.4358392918388207e-20	7.802070763035528e-19	4.4049961469493234e-18	8.420680625263801e-17	3.034838128173525e-19
1400000	0.0002231175887227785	-1.7664344924493255e-21	-4.61359827817223e-45	2.547893309696844e-14	1.056127884265479e-14	0.009553764822492835	-2.4358392885463703e-20	7.802070763070442e-19	4.4049961469493234e-18	8.420680625264208e-17	3.0348381281742207e-19
1500000	0.0002231175887227785	-1.7664344924493255e-21	-4.952901142016171e-45	2.547893309696844e-14	1.056127884265479e-14	0.009553764822492835	-2.43583928525392e-20	7.802070763084569e-19	4.4049961469493234e-18	8.420680625264373e-17	3.034838128174502e-19
1600000	0.0002231175887227785	-1.7664344924493255e-21	-5.292203156640546e-45	2.547893309696844e-14	1.056127884265479e-14	0.009553764822492835	-2.4358392819614696e-20	7.802070763082501e-19	4.4049961469493234e-18	8.420680625264349e-17	3.034838128174461e-19
1700000	0.0002231175887227785	-1.7664344924493255e-21	-5.631504562625712e-45	2.5478933096968438e-14	1.056127884265479e-14	0.009553764822492835	-2.4358392786690192e-20	7.802070763068825e-19	4.404996146949324e-18	8.42068062526419e-17	3.0348381281741884e-19
1800000	0.0002231175887227785	-1.7664344924493255e-21	-5.970805600552021e-45	2.5478933096968438e-14	1.056127884265479e-14	0.009553764822492835	-2.4358392753765692e-20	7.802070763048128e-19	4.404996146949324e-18	8.420680625263948e-17	3.034838128173776e-19
1900000	0.0002231175887227785	-1.7664344924493255e-21	-6.310106510999829e-45	2.5478933096968438e-14	1.0561278842654788e-14	0.009553764822492835	-2.4358392720841188e-20	7.802070763025e-19	4.404996146949324e-18	8.420680625263679e-17	3.0348381281733155e-19
2000000	0.0002231175887227785	-1.7664344924493255e-21	-6.64940753454949e-45	2.5478933096968438e-14	1.0561278842654788e-14	0.009553764822492835	-2.4358392687916684e-20	7.802070763004029e-19	4.404996146949324e-18	8.420680625263434e-17	3.0348381281728975e-19
2100000	0.0002231175887227785	-1.7664344924493255e-21	-6.98870891178136e-45	2.5478933096968438e-14	1.0561278842654788e-14	0.009553764822492835	-2.435839265499218e-20	7.802070762989804e-19	4.404996146949324e-18	8.420680625263269e-17	3.034838128172614e-19
2200000	0.0002231175887227785	-1.7664344924493255e-21	-7.328010852399965e-45	2.5478933096968438e-14	1.0561278842654788e-14	0.009553764822492835	-2.4358392622067677e-20	7.802070762986335e-19	4.404996146949324e-18	8.420680625263228e-17	3.034838128172545e-19
2300000	0.0002231175887227785	-1.7664344924493255e-21	-7.667312967474015e-45	2.5478933096968438e-14	1.0561278842654788e-14	0.009553764822492835	-2.4358392589143173e-20	7.802070762986407e-19	4.404996146949324e-18	8.420680625263229e-17	3.0348381281725465e-19
2400000	0.0002231175887227785	-1.7664344924493255e-21	-8.006615067490403e-45	2.5478933096968438e-14	1.0561278842654788e-14	0.009553764822492835	-2.435839255621867e-20	7.802070762986474e-19	4.404996146949324e-18	8.420680625263229e-17	3.034838128172548e-19
2500000	0.0002231175887227785	-1.7664344924493255e-21	-8.345917152689713e-45	2.5478933096968438e-14	1.0561278842654788e-14	0.009553764822492835	-2.4358392523294166e-20	7.80207076298654e-19	4.404996146949324e-18	8.42068062526323e-17	3.034838128172549e-19
2600000	0.0002231175887227785	-1.7664344924493255e-21	-8.68521922331252e-45	2.5478933096968438e-14	1.0561278842654788e-14	0.009553764822492835	-2.4358392490369665e-20	7.802070762986602e-19	4.404996146949324e-18	8.42068062526323e-17	3.0348381281725504e-19
2700000	0.0002231175887227785	-1.7664344924493255e-21	-9.024521279599412e-45	2.5478933096968438e-14	1.0561278842654788e-14	0.009553764822492835	-2.4358392457445162e-20	7.802070762986661e-19	4.404996146949324e-18	8.420680625263232e-17	3.0348381281725514e-19
2800000	0.0002231175887227785	-1.7664344924493255e-21	-9.36382332179096e-45	2.5478933096968438e-14	1.0561278842654788e-14	0.009553764822492835	-2.4358392424520658e-20	7.802070762986718e-19	4.404996146949324e-18	8.420680625263232e-17	3.034838128172553e-19
2900000	0.0002231175887227785	-1.7664344924493255e-21	-9.703125350127757e-45	2.5478933096968438e-14	1.0561278842654788e-14	0.009553764822492835	-2.4358392391596154e-20	7.802070762986772e-19	4.404996146949324e-18	8.420680625263233e-17	3.034838128172554e-19
3000000	0.0002231175887227785	-1.7664344924493255e-21	-1.0042427364850368e-44	2.5478933096968438e-14	1.0561278842654788e-14	0.009553764822492835	-2.435839235867165e-20	7.802070762986823e-19	4.404996146949324e-18	8.420680625263233e-17	3.0348381281725547e-19
3100000	0.0002231175887227785	-1.7664344924493255e-21	-1.0381729366199381e-44	2.5478933096968438e-14	1.0561278842654786e-14	0.009553764822492834	-2.4358392325747147e-20	7.802070762986871e-19	4.404996146949324e-18	8.420680625263233e-17	3.0348381281725557e-19
3200000	0.0002231175887227785	-1.7664344924493255e-21	-1.0721031354415372e-44	2.5478933096968438e-14	1.0561278842654786e-14	0.009553764822492834	-2.4358392292822643e-20	7.802070762986916e-19	4.404996146949324e-18	8.420680625263234e-17	3.0348381281725567e-19
3300000	0.0002231175887227785	-1.7664344924493255e-21	-1.1060333329738929e-44	2.5478933096968438e-14	1.0561278842654786e-14	0.009553764822492834	-2.435839225989814e-20	7.802070762986959e-19	4.404996146949324e-18	8.420680625263234e-17	3.0348381281725576e-19
3400000	0.0002231175887227785	-1.7664344924493255e-21	-1.1399635292410622e-44	2.5478933096968438e-14	1.0561278842654786e-14	0.009553764822492834	-2.4358392226973636e-20	7.802070762987e-19	4.404996146949324e-18	8.420680625263235e-17	3.034838128172558e-19
3500000	0.0002231175887227785	-1.7664344924493255e-21	-1.1738937242671034e-44	2.5478933096968438e-14	1.0561278842654786e-14	0.009553764822492834	-2.4358392194049136e-20	7.802070762987038e-19	4.404996146949324e-18	8.420680625263235e-17	3.034838128172559e-19
3600000	0.0002231175887227785	-1.7664344924493255e-21	-1.2078239180760752e-44	2.5478933096968438e-14	1.0561278842654786e-14	0.009553764822492834	-2.4358392161124632e-20	7.802070762987074e-19	4.404996146949324e-18	8.420680625263235e-17	3.0348381281725595e-19
3700000	0.0002231175887227785	-1.7664344924493255e-21	-1.2417541106920352e-44	2.5478933096968438e-14	1.0561278842654786e-14	0.009553764822492834	-2.4358392128200128e-20	7.802070762987108e-19	4.404996146949324e-18	8.420680625263235e-17	3.0348381281725605e-19
3800000	0.0002231175887227785	-1.7664344924493255e-21	-1.2756843021390411e-44	2.5478933096968438e-14	1.0561278842654786e-14	0.009553764822492834	-2.4358392095275625e-20	7.8020707629871385e-19	4.404996146949324e-18	8.420680625263237e-17	3.034838128172561e-19
3900000	0.0002231175887227785	-1.7664344924493255e-21	-1.3096144924411511e-44	2.5478933096968438e-14	1.0561278842654786e-14	0.009553764822492834	-2.435839206235112e-20	7.802070762987167e-19	4.404996146949324e-18	8.420680625263237e-17	3.0348381281725615e-19
4000000	0.0002231175887227785	-1.7664344924493255e-21	-1.3435446816224234e-44	2.5478933096968435e-14	1.0561278842654786e-14	0.009553764822492834	-2.4358392029426617e-20	7.802070762987193e-19	4.404996146949324e-18	8.420680625263237e-17	3.034838128172562e-19
4100000	0.0002231175887227785	-1.7664344924493255e-21	-1.377474869706916e-44	2.5478933096968435e-14	1.0561278842654786e-14	0.009553764822492834	-2.4358391996502114e-20	7.802070762987218e-19	4.404996146949324e-18	8.420680625263237e-17	3.0348381281725624e-19
4200000	0.0002231175887227785	-1.7664344924493255e-21	-1.4114050567186864e-44	2.5478933096968435e-14	1.0561278842654786e-14	0.009553764822492834	-2.435839196357761e-20	7.802070762987241e-19	4.404996146949324e-18	8.420680625263237e-17	3.034838128172563e-19
4300000	0.0002231175887227785	-1.7664344924493255e-21	-1.445335242681793e-44	2.5478933096968435e-14	1.0561278842654786e-14	0.009553764822492834	-2.4358391930653106e-20	7.802070762987261e-19	4.404996146949324e-18	8.420680625263238e-17	3.0348381281725634e-19
4400000	0.0002231175887227785	-1.7664344924493255e-21	-1.4792654276202941e-44	2.5478933096968435e-14	1.0561278842654786e-14	0.009553764822492834	-2.4358391897728606e-20	7.802070762987278e-19	4.404996146949324e-18	8.420680625263238e-17	3.034838128172564e-19
4500000	0.0002231175887227785	-1.7664344924493255e-21	-1.5131956115582474e-44	2.5478933096968435e-14	1.0561278842654786e-14	0.009553764822492834	-2.4358391864804102e-20	7.8020707629872945e-19	4.404996146949324e-18	8.420680625263238e-17	3.034838128172564e-19
4600000	0.0002231175887227785	-1.7664344924493255e-21	-1.5471257945197105e-44	2.5478933096968435e-14	1.0561278842654786e-14	0.009553764822492834	-2.4358391831879598e-20	7.802070762987309e-19	4.404996146949324e-18	8.420680625263238e-17	3.0348381281725644e-19
4700000	0.0002231175887227785	-1.7664344924493255e-21	-1.581055976528742e-44	2.5478933096968435e-14	1.0561278842654786e-14	0.009553764822492834	-2.4358391798955095e-20	7.8020707629873205e-19	4.404996146949324e-18	8.420680625263238e-17	3.0348381281725644e-19
4800000	0.0002231175887227785	-1.7664344924493255e-21	-1.6149861576093998e-44	2.5478933096968435e-14	1.0561278842654786e-14	0.009553764822492834	-2.435839176603059e-20	7.802070762987331e-19	4.404996146949324e-18	8.420680625263238e-17	3.034838128172565e-19
4900000	0.0002231175887227785	-1.7664344924493255e-21	-1.648916337785742e-44	2.5478933096968435e-14	1.0561278842654786e-14	0.009553764822492834	-2.4358391733106087e-20	7.80207076298734e-19	4.404996146949324e-18	8.420680625263238e-17	3.034838128172565e-19
5000000	0.0002231175887227785	-1.7664344924493255e-21	-1.6828465170818262e-44	2.5478933096968435e-14	1.0561278842654786e-14	0.009553764822492834	-2.4358391700181584e-20	7.8020707629873465e-19	4.404996146949324e-18	8.420680625263238e-17	3.0348381281725653e-19
5100000	0.0002231175887227785	-1.7664344924493255e-21	-1.7167766955217106e-44	2.5478933096968435e-14	1.0561278842654786e-14	0.009553764822492834	-2.435839166725708e-20	7.802070762987351e-19	4.404996146949324e-18	8.420680625263238e-17	3.0348381281725653e-19
5200000	0.0002231175887227785	-1.7664344924493255e-21	-1.7507068731294536e-44	2.5478933096968435e-14	1.0561278842654786e-14	0.009553764822492834	-2.435839163433258e-20	7.802070762987355e-19	4.404996146949324e-18	8.420680625263238e-17	3.0348381281725653e-19
5300000	0.0002231175887227785	-1.7664344924493255e-21	-1.7846370499291125e-44	2.5478933096968435e-14	1.0561278842654786e-14	0.009553764822492834	-2.4358391601408076e-20	7.802070762987357e-19	4.404996146949324e-18	8.420680625263238e-17	3.0348381281725653e-19
5400000	0.0002231175887227785	-1.7664344924493255e-21	-1.8185672259447459e-44	2.5478933096968435e-14	1.0561278842654786e-14	0.009553764822492834	-2.4358391568483572e-20	7.802070762987357e-19	4.404996146949324e-18	8.420680625263238e-17	3.0348381281725653e-19
5500000	0.0002231175887227785	-1.7664344924493255e-21	-1.8524974012004114e-44	2.5478933096968435e-14	1.0561278842654786e-14	0.009553764822492834	-2.435839153555907e-20	7.802070762987356e-19	4.404996146949324e-18	8.420680625263238e-17	3.0348381281725653e-19
5600000	0.00022311758872277848	-1.7664344924493255e-21	-1.8864275757201676e-44	2.5478933096968435e-14	1.0561278842654786e-14	0.009553764822492834	-2.4358391502634565e-20	7.802070762987353e-19	4.404996146949324e-18	8.420680625263238e-17	3.0348381281725653e-19
5700000	0.00022311758872277848	-1.7664344924493255e-21	-1.9203577495280718e-44	2.5478933096968435e-14	1.0561278842654786e-14	0.009553764822492834	-2.435839146971006e-20	7.802070762987348e-19	4.404996146949324e-18	8.420680625263238e-17	3.0348381281725653e-19
5800000	0.00022311758872277848	-1.7664344924493255e-21	-1.9542879226481822e-44	2.5478933096968435e-14	1.0561278842654786e-14	0.009553764822492834	-2.4358391436785558e-20	7.802070762987344e-19	4.404996146949324e-18	8.420680625263238e-17	3.034838128172565e-19
5900000	0.00022311758872277848	-1.7664344924493255e-21	-1.9882180951045573e-44	2.5478933096968435e-14	1.0561278842654786e-14	0.009553764822492834	-2.4358391403861054e-20	7.802070762987337e-19	4.404996146949324e-18	8.420680625263238e-17	3.034838128172565e-19
6000000	0.00022311758872277848	-1.7664344924493255e-21	-2.0221482669212544e-44	2.5478933096968435e-14	1.0561278842654786e-14	0.009553764822492834	-2.435839137093655e-20	7.802070762987328e-19	4.404996146949324e-18	8.420680625263238e-17	3.034838128172565e-19
6100000	0.00022311758872277848	-1.7664344924493255e-21	-2.056078438122332e-44	2.5478933096968435e-14	1.0561278842654786e-14	0.009553764822492834	-2.435839133801205e-20	7.802070762987319e-19	4.404996146949324e-18	8.420680625263238e-17	3.0348381281725644e-19
6200000	0.00022311758872277848	-1.7664344924493255e-21	-2.090008608731848e-44	2.5478933096968435e-14	1.0561278842654786e-14	0.009553764822492834	-2.4358391305087546e-20	7.802070762987308e-19	4.404996146949324e-18	8.420680625263238e-17	3.0348381281725644e-19
6300000	0.00022311758872277848	-1.7664344924493255e-21	-2.1239387787738603e-44	2.5478933096968435e-14	1.0561278842654786e-14	0.009553764822492834	-2.4358391272163042e-20	7.802070762987296e-19	4.404996146949324e-18	8.420680625263238e-17	3.034838128172564e-19
6400000	0.00022311758872277848	-1.7664344924493255e-21	-2.157868948272427e-44	2.5478933096968435e-14	1.0561278842654786e-14	0.009553764822492834	-2.435839123923854e-20	7.802070762987284e-19	4.404996146949324e-18	8.420680625263238e-17	3.034838128172564e-19
6500000	0.00022311758872277848	-1.7664344924493255e-21	-2.1917991172516058e-44	2.5478933096968435e-14	1.0561278842654786e-14	0.009553764822492834	-2.4358391206314035e-20	7.80207076298727e-19	4.404996146949324e-18	8.420680625263238e-17	3.0348381281725634e-19
6600000	0.00022311758872277848	-1.7664344924493255e-21	-2.2257292857354554e-44	2.5478933096968435e-14	1.0561278842654786e-14	0.009553764822492834	-2.435839117338953e-20	7.802070762987255e-19	4.404996146949324e-18	8.420680625263238e-17	3.0348381281725634e-19
6700000	0.00022311758872277848	-1.7664344924493255e-21	-2.2596594537480335e-44	2.5478933096968435e-14	1.0561278842654786e-14	0.009553764822492834	-2.4358391140465028e-20	7.80207076298724e-19	4.404996146949324e-18	8.420680625263237e-17	3.034838128172563e-19
6800000	0.00022311758872277848	-1.7664344924493255e-21	-2.2935896213133973e-44	2.5478933096968438e-14	1.0561278842654786e-14	0.009553764822492834	-2.4358391107540524e-20	7.802070762987223e-19	4.404996146949324e-18	8.420680625263237e-17	3.0348381281725624e-19
6900000	0.00022311758872277848	-1.7664344924493255e-21	-2.327519788455606e-44	2.5478933096968438e-14	1.0561278842654786e-14	0.009553764822492834	-2.4358391074616023e-20	7.802070762987206e-19	4.404996146949324e-18	8.420680625263237e-17	3.0348381281725624e-19
7000000	0.00022311758872277848	-1.7664344924493255e-21	-2.3614499551987174e-44	2.5478933096968438e-14	1.0561278842654786e-14	0.009553764822492834	-2.435839104169152e-20	7.802070762987188e-19	4.404996146949324e-18	8.420680625263237e-17	3.034838128172562e-19
7100000	0.00022311758872277848	-1.7664344924493255e-21	-2.395380121566789e-44	2.5478933096968438e-14	1.0561278842654788e-14	0.009553764822492834	-2.4358391008767016e-20	7.802070762987168e-19	4.404996146949324e-18	8.420680625263237e-17	3.0348381281725615e-19
7200000	0.00022311758872277848	-1.7664344924493255e-21	-2.4293102875838787e-44	2.5478933096968438e-14	1.0561278842654788e-14	0.009553764822492834	-2.4358390975842512e-20	7.802070762987148e-19	4.404996146949324e-18	8.420680625263237e-17	3.034838128172561e-19
7300000	0.00022311758872277848	-1.7664344924493255e-21	-2.4632404532740454e-44	2.5478933096968438e-14	1.0561278842654788e-14	0.009553764822492834	-2.435839094291801e-20	7.802070762987128e-19	4.404996146949324e-18	8.420680625263237e-17	3.0348381281725605e-19
7400000	0.00022311758872277848	-1.7664344924493255e-21	-2.4971706186613464e-44	2.5478933096968438e-14	1.0561278842654788e-14	0.009553764822492834	-2.4358390909993505e-20	7.802070762987108e-19	4.404996146949324e-18	8.420680625263235e-17	3.0348381281725605e-19
7500000	0.00022311758872277848	-1.7664344924493255e-21	-2.53110078376984e-44	2.5478933096968438e-14	1.0561278842654788e-14	0.009553764822492834	-2.4358390877069002e-20	7.802070762987086e-19	4.404996146949324e-18	8.420680625263235e-17	3.03483812817256e-19
7600000	0.00022311758872277848	-1.7664344924493255e-21	-2.5650309486235836e-44	2.5478933096968438e-14	1.0561278842654788e-14	0.009553764822492834	-2.4358390844144498e-20	7.802070762987063e-19	4.404996146949324e-18	8.420680625263235e-17	3.0348381281725595e-19
7700000	0.00022311758872277848	-1.7664344924493255e-21	-2.598961113246636e-44	2.5478933096968438e-14	1.0561278842654788e-14	0.009553764822492834	-2.4358390811219994e-20	7.802070762987041e-19	4.404996146949324e-18	8.420680625263235e-17	3.034838128172559e-19
7800000	0.00022311758872277848	-1.7664344924493255e-21	-2.632891277663055e-44	2.5478933096968438e-14	1.0561278842654788e-14	0.009553764822492834	-2.4358390778295494e-20	7.802070762987018e-19	4.404996146949324e-18	8.420680625263235e-17	3.0348381281725586e-19
7900000	0.00022311758872277848	-1.7664344924493255e-21	-2.6668214418968984e-44	2.5478933096968438e-14	1.0561278842654788e-14	0.009553764822492835	-2.435839074537099e-20	7.802070762986995e-19	4.404996146949324e-18	8.420680625263234e-17	3.034838128172558e-19
8000000	0.00022311758872277848	-1.7664344924493255e-21	-2.7007516059722245e-44	2.5478933096968438e-14	1.0561278842654788e-14	0.009553764822492835	-2.4358390712446486e-20	7.802070762986972e-19	4.404996146949324e-18	8.420680625263234e-17	3.0348381281725576e-19
8100000	0.00022311758872277848	-1.7664344924493255e-21	-2.7346817699130907e-44	2.5478933096968438e-14	1.0561278842654788e-14	0.009553764822492835	-2.4358390679521983e-20	7.802070762986948e-19	4.404996146949324e-18	8.420680625263234e-17	3.034838128172557e-19
8200000	0.00022311758872277848	-1.7664344924493255e-21	-2.768611933743556e-44	2.5478933096968438e-14	1.0561278842654788e-14	0.009553764822492835	-2.435839064659748e-20	7.802070762986924e-19	4.404996146949324e-18	8.420680625263234e-17	3.0348381281725567e-19
8300000	0.00022311758872277848	-1.7664344924493255e-21	-2.8025420974876774e-44	2.5478933096968438e-14	1.0561278842654788e-14	0.009553764822492835	-2.4358390613672975e-20	7.8020707629869e-19	4.404996146949324e-18	8.420680625263234e-17	3.034838128172556e-19
8400000	0.00022311758872277848	-1.7664344924493255e-21	-2.836472261169514e-44	2.5478933096968438e-14	1.0561278842654788e-14	0.009553764822492835	-2.4358390580748472e-20	7.802070762986875e-19	4.404996146949324e-18	8.420680625263233e-17	3.0348381281725557e-19
8500000	0.00022311758872277848	-1.7664344924493255e-21	-2.8704024248131225e-44	2.5478933096968438e-14	1.0561278842654788e-14	0.009553764822492835	-2.4358390547823968e-20	7.802070762986851e-19	4.404996146949324e-18	8.420680625263233e-17	3.034838128172555e-19
8600000	0.00022311758872277848	-1.7664344924493255e-21	-2.9043325884425616e-44	2.5478933096968438e-14	1.0561278842654788e-14	0.009553764822492835	-2.4358390514899464e-20	7.8020707629868265e-19	4.404996146949324e-18	8.420680625263233e-17	3.0348381281725547e-19
8700000	0.00022311758872277848	-1.7664344924493255e-21	-2.93826275208189e-44	2.5478933096968438e-14	1.0561278842654788e-14	0.009553764822492835	-2.4358390481974964e-20	7.802070762986801e-19	4.404996146949324e-18	8.420680625263233e-17	3.0348381281725543e-19
8800000	0.00022311758872277848	-1.7664344924493255e-21	-2.972192915755164e-44	2.5478933096968438e-14	1.0561278842654788e-14	0.009553764822492835	-2.435839044905046e-20	7.802070762986777e-19	4.404996146949324e-18	8.420680625263233e-17	3.034838128172554e-19
8900000	0.00022311758872277848	-1.7664344924493255e-21	-3.0061230794864433e-44	2.5478933096968438e-14	1.0561278842654788e-14	0.009553764822492835	-2.4358390416125956e-20	7.802070762986753e-19	4.404996146949324e-18	8.420680625263233e-17	3.0348381281725533e-19
9000000	0.00022311758872277848	-1.7664344924493255e-21	-3.040053243299785e-44	2.5478933096968438e-14	1.0561278842654788e-14	0.009553764822492835	-2.4358390383201453e-20	7.802070762986729e-19	4.404996146949324e-18	8.420680625263232e-17	3.034838128172553e-19
9100000	0.00022311758872277848	-1.7664344924493255e-21	-3.0739834072192475e-44	2.5478933096968438e-14	1.0561278842654788e-14	0.009553764822492835	-2.435839035027695e-20	7.802070762986705e-19	4.4049961469493234e-18	8.420680625263232e-17	3.0348381281725523e-19
9200000	0.00022311758872277848	-1.7664344924493255e-21	-3.1079135712688885e-44	2.5478933096968438e-14	1.0561278842654788e-14	0.009553764822492835	-2.4358390317352445e-20	7.802070762986681e-19	4.4049961469493234e-18	8.420680625263232e-17	3.034838128172552e-19
9300000	0.00022311758872277848	-1.7664344924493255e-21	-3.1418437354727656e-44	2.5478933096968438e-14	1.0561278842654788e-14	0.009553764822492835	-2.4358390284427942e-20	7.802070762986658e-19	4.4049961469493234e-18	8.420680625263232e-17	3.0348381281725514e-19
9400000	0.00022311758872277848	-1.7664344924493255e-21	-3.175773899854938e-44	2.5478933096968438e-14	1.0561278842654788e-14	0.009553764822492835	-2.4358390251503438e-20	7.802070762986635e-19	4.4049961469493234e-18	8.420680625263232e-17	3.034838128172551e-19
9500000	0.00022311758872277848	-1.7664344924493255e-21	-3.2097040644394633e-44	2.5478933096968438e-14	1.0561278842654788e-14	0.009553764822492835	-2.4358390218578938e-20	7.802070762986613e-19	4.4049961469493234e-18	8.42068062526323e-17	3.0348381281725504e-19
9600000	0.00022311758872277848	-1.7664344924493255e-21	-3.243634229250399e-44	2.5478933096968438e-14	1.0561278842654788e-14	0.009553764822492835	-2.4358390185654434e-20	7.802070762986591e-19	4.4049961469493234e-18	8.42068062526323e-17	3.03483812817255e-19
9700000	0.00022311758872277848	-1.7664344924493255e-21	-3.2775643943118033e-44	2.5478933096968438e-14	1.0561278842654788e-14	0.009553764822492835	-2.435839015272993e-20	7.802070762986568e-19	4.4049961469493234e-18	8.42068062526323e-17	3.0348381281725494e-19
9800000	0.00022311758872277848	-1.7664344924493255e-21	-3.311494559647734e-44	2.5478933096968438e-14	1.056127884265479e-14	0.009553764822492835	-2.4358390119805427e-20	7.802070762986547e-19	4.4049961469493234e-18	8.42068062526323e-17	3.034838128172549e-19
9900000	0.00022311758872277848	-1.7664344924493255e-21	-3.3454247252822496e-44	2.5478933096968438e-14	1.056127884265479e-14	0.009553764822492835	-2.4358390086880923e-20	7.802070762986527e-19	4.4049961469493234e-18	8.42068062526323e-17	3.034838128172549e-19
10000000	0.00022311758872277848	-1.7664344924493255e-21	-3.3793548912394086e-44	2.5478933096968438e-14	1.056127884265479e-14	0.009553764822492835	-2.435839005395642e-20	7.802070762986508e-19	4.4049961469493234e-18	8.42068062526323e-17	3.0348381281725485e-19
10100000	0.00022311758872277848	-1.7664344924493255e-21	-3.4132850575432676e-44	2.5478933096968438e-14	1.056127884265479e-14	0.009553764822492835	-2.4358390021031916e-20	7.8020707629864885e-19	4.4049961469493234e-18	8.420680625263229e-17	3.034838128172548e-19
10200000	0.00022311758872277848	-1.7664344924493255e-21	-3.4472152242178855e-44	2.5478933096968438e-14	1.056127884265479e-14	0.009553764822492835	-2.4358389988107412e-20	7.80207076298647e-19	4.4049961469493234e-18	8.420680625263229e-17	3.0348381281725475e-19
10300000	0.00022311758872277848	-1.7664344924493255e-21	-3.48114539128732e-44	2.5478933096968438e-14	1.056127884265479e-14	0.009553764822492835	-2.4358389955182908e-20	7.802070762986452e-19	4.4049961469493234e-18	8.420680625263229e-17	3.0348381281725475e-19
10400000	0.00022311758872277848	-1.7664344924493255e-21	-3.5150755587756293e-44	2.5478933096968438e-14	1.056127884265479e-14	0.009553764822492835	-2.4358389922258408e-20	7.802070762986436e-19	4.4049961469493234e-18	8.420680625263229e-17	3.034838128172547e-19
10500000	0.00022311758872277848	-1.7664344924493255e-21	-3.5490057267068716e-44	2.5478933096968438e-14	1.056127884265479e-14	0.009553764822492835	-2.4358389889333904e-20	7.802070762986419e-19	4.4049961469493234e-18	8.420680625263229e-17	3.0348381281725465e-19
10600000	0.00022311758872277848	-1.7664344924493255e-21	-3.5829358951051044e-44	2.5478933096968438e-14	1.056127884265479e-14	0.009553764822492835	-2.43583898564094e-20	7.802070762986405e-19	4.4049961469493234e-18	8.420680625263229e-17	3.0348381281725465e-19
10700000	0.00022311758872277848	-1.7664344924493255e-21	-3.6168660639943864e-44	2.5478933096968438e-14	1.056127884265479e-14	0.009553764822492835	-2.4358389823484897e-20	7.80207076298639e-19	4.4049961469493234e-18	8.420680625263229e-17	3.034838128172546e-19
10800000	0.00022311758872277848	-1.7664344924493255e-21	-3.6507962333987747e-44	2.5478933096968438e-14	1.056127884265479e-14	0.009553764822492835	-2.4358389790560393e-20	7.802070762986378e-19	4.4049961469493234e-18	8.420680625263228e-17	3.034838128172546e-19
10900000	0.00022311758872277848	-1.7664344924493255e-21	-3.684726403342328e-44	2.5478933096968438e-14	1.056127884265479e-14	0.009553764822492835	-2.435838975763589e-20	7.802070762986366e-19	4.4049961469493234e-18	8.420680625263228e-17	3.0348381281725456e-19
11000000	0.00022311758872277848	-1.7664344924493255e-21	-3.718656573849104e-44	2.5478933096968438e-14	1.056127884265479e-14	0.009553764822492835	-2.4358389724711386e-20	7.802070762986355e-19	4.4049961469493234e-18	8.420680625263228e-17	3.0348381281725456e-19
11100000	0.00022311758872277848	-1.7664344924493255e-21	-3.752586744943161e-44	2.5478933096968438e-14	1.056127884265479e-14	0.009553764822492835	-2.4358389691786882e-20	7.802070762986346e-19	4.4049961469493234e-18	8.420680625263228e-17	3.034838128172545e-19
11200000	0.00022311758872277848	-1.7664344924493255e-21	-3.7865169166485566e-44	2.5478933096968438e-14	1.056127884265479e-14	0.009553764822492835	-2.4358389658862378e-20	7.802070762986337e-19	4.4049961469493234e-18	8.420680625263228e-17	3.034838128172545e-19
11300000	0.00022311758872277848	-1.7664344924493255e-21	-3.8204470889893493e-44	2.5478933096968438e-14	1.056127884265479e-14	0.009553764822492835	-2.4358389625937878e-20	7.80207076298633e-19	4.4049961469493234e-18	8.420680625263228e-17	3.034838128172545e-19
11400000	0.00022311758872277848	-1.7664344924493255e-21	-3.854377261989597e-44	2.5478933096968438e-14	1.056127884265479e-14	0.009553764822492835	-2.4358389593013374e-20	7.802070762986325e-19	4.4049961469493234e-18	8.420680625263228e-17	3.0348381281725446e-19
11500000	0.00022311758872277848	-1.7664344924493255e-21	-3.8883074356733573e-44	2.5478933096968438e-14	1.056127884265479e-14	0.009553764822492835	-2.435838956008887e-20	7.80207076298632e-19	4.4049961469493234e-18	8.420680625263228e-17	3.0348381281725446e-19
11600000	0.00022311758872277848	-1.7664344924493255e-21	-3.9222376100646883e-44	2.5478933096968438e-14	1.056127884265479e-14	0.009553764822492835	-2.4358389527164367e-20	7.802070762986317e-19	4.4049961469493234e-18	8.420680625263228e-17	3.0348381281725446e-19
11700000	0.00022311758872277848	-1.7664344924493255e-21	-3.9561677851876484e-44	2.5478933096968438e-14	1.056127884265479e-14	0.009553764822492835	-2.4358389494239863e-20	7.802070762986315e-19	4.4049961469493234e-18	8.420680625263228e-17	3.0348381281725446e-19
11800000	0.00022311758872277848	-1.7664344924493255e-21	-3.990097960802854e-44	2.5478933096968438e-14	1.056127884265479e-14	0.009553764822492835	-2.435838946131536e-20	7.802070762986315e-19	4.4049961469493234e-18	8.420680625263228e-17	3.0348381281725446e-19
11900000	0.00022311758872277848	-1.7664344924493255e-21	-4.0240281352069227e-44	2.5478933096968438e-14	1.056127884265479e-14	0.009553764822492835	-2.4358389428390856e-20	7.802070762986315e-19	4.4049961469493234e-18	8.420680625263228e-17	3.0348381281725446e-19
12000000	0.00022311758872277848	-1.7664344924493255e-21	-4.0579583081100704e-44	2.5478933096968438e-14	1.056127884265479e-14	0.009553764822492835	-2.4358389395466352e-20	7.802070762986315e-19	4.4049961469493234e-18	8.420680625263228e-17	3.0348381281725446e-19
12100000	0.00022311758872277848	-1.7664344924493255e-21	-4.091888479536354e-44	2.5478933096968438e-14	1.056127884265479e-14	0.009553764822492835	-2.435838936254185e-20	7.802070762986315e-19	4.4049961469493234e-18	8.420680625263228e-17	3.0348381281725446e-19
12200000	0.00022311758872277848	-1.7664344924493255e-21	-4.1258186495098323e-44	2.5478933096968438e-14	1.056127884265479e-14	0.009553764822492835	-2.4358389329617348e-20	7.802070762986315e-19	4.4049961469493234e-18	8.420680625263228e-17	3.0348381281725446e-19
12300000	0.00022311758872277848	-1.7664344924493255e-21	-4.1597488180545633e-44	2.5478933096968438e-14	1.056127884265479e-14	0.009553764822492835	-2.4358389296692844e-20	7.802070762986315e-19	4.4049961469493234e-18	8.420680625263228e-17	3.0348381281725446e-19
12400000	0.00022311758872277848	-1.7664344924493255e-21	-4.193678985194604e-44	2.5478933096968438e-14	1.056127884265479e-14	0.009553764822492835	-2.435838926376834e-20	7.802070762986315e-19	4.4049961469493234e-18	8.420680625263228e-17	3.0348381281725446e-19
12500000	0.00022311758872277848	-1.7664344924493255e-21	-4.227609150954014e-44	2.5478933096968438e-14	1.056127884265479e-14	0.009553764822492835	-2.4358389230843837e-20	7.802070762986315e-19	4.4049961469493234e-18	8.420680625263228e-17	3.0348381281725446e-19
12600000	0.00022311758872277848	-1.7664344924493255e-21	-4.26153931535685e-44	2.5478933096968438e-14	1.056127884265479e-14	0.009553764822492835	-2.4358389197919333e-20	7.802070762986315e-19	4.4049961469493234e-18	8.420680625263228e-17	3.0348381281725446e-19
12700000	0.00022311758872277848	-1.7664344924493255e-21	-4.2954694784271705e-44	2.5478933096968438e-14	1.056127884265479e-14	0.009553764822492835	-2.435838916499483e-20	7.802070762986315e-19	4.4049961469493234e-18	8.420680625263228e-17	3.0348381281725446e-19
12800000	0.00022311758872277848	-1.7664344924493255e-21	-4.3293996401890334e-44	2.5478933096968438e-14	1.056127884265479e-14	0.009553764822492835	-2.4358389132070326e-20	7.802070762986315e-19	4.4049961469493234e-18	8.420680625263228e-17	3.0348381281725446e-19
12900000	0.00022311758872277848	-1.7664344924493255e-21	-4.3633298006664964e-44	2.5478933096968438e-14	1.056127884265479e-14	0.009553764822492835	-2.4358389099145822e-20	7.802070762986315e-19	4.4049961469493234e-18	8.420680625263228e-17	3.0348381281725446e-19
13000000	0.00022311758872277848	-1.7664344924493255e-21	-4.3972599598836175e-44	2.5478933096968438e-14	1.056127884265479e-14	0.009553764822492835	-2.435838906622132e-20	7.802070762986315e-19	4.4049961469493234e-18	8.420680625263228e-17	3.0348381281725446e-19
13100000	0.00022311758872277848	-1.7664344924493255e-21	-4.431190117864456e-44	2.5478933096968438e-14	1.056127884265479e-14	0.009553764822492835	-2.4358389033296818e-20	7.802070762986315e-19	4.4049961469493234e-18	8.420680625263228e-17	3.0348381281725446e-19
13200000	0.00022311758872277848	-1.7664344924493255e-21	-4.465120274633068e-44	2.5478933096968438e-14	1.056127884265479e-14	0.009553764822492835	-2.4358389000372314e-20	7.802070762986315e-19	4.4049961469493234e-18	8.420680625263228e-17	3.0348381281725446e-19
13300000	0.00022311758872277848	-1.7664344924493255e-21	-4.499050430213513e-44	2.5478933096968438e-14	1.056127884265479e-14	0.009553764822492835	-2.435838896744781e-20	7.802070762986315e-19	4.4049961469493234e-18	8.420680625263228e-17	3.0348381281725446e-19
13400000	0.00022311758872277848	-1.7664344924493255e-21	-4.532980584629848e-44	2.5478933096968438e-14	1.056127884265479e-14	0.009553764822492835	-2.4358388934523307e-20	7.802070762986315e-19	4.4049961469493234e-18	8.420680625263228e-17	3.0348381281725446e-19
13500000	0.00022311758872277848	-1.7664344924493255e-21	-4.56691073790613e-44	2.5478933096968438e-14	1.056127884265479e-14	0.009553764822492835	-2.4358388901598804e-20	7.802070762986315e-19	4.4049961469493234e-18	8.420680625263228e-17	3.0348381281725446e-19
13600000	0.00022311758872277848	-1.7664344924493255e-21	-4.60084089006642e-44	2.5478933096968438e-14	1.056127884265479e-14	0.009553764822492835	-2.43583888686743e-20	7.802070762986315e-19	4.4049961469493234e-18	8.420680625263228e-17	3.0348381281725446e-19
13700000	0.00022311758872277848	-1.7664344924493255e-21	-4.634771041134772e-44	2.5478933096968438e-14	1.056127884265479e-14	0.009553764822492835	-2.4358388835749796e-20	7.802070762986315e-19	4.4049961469493234e-18	8.420680625263228e-17	3.0348381281725446e-19
13800000	0.00022311758872277848	-1.7664344924493255e-21	-4.668701191135249e-44	2.5478933096968438e-14	1.056127884265479e-14	0.009553764822492835	-2.4358388802825293e-20	7.802070762986315e-19	4.4049961469493234e-18	8.420680625263228e-17	3.0348381281725446e-19
13900000	0.00022311758872277848	-1.7664344924493255e-21	-4.702631340091905e-44	2.5478933096968438e-14	1.056127884265479e-14	0.009553764822492835	-2.4358388769900792e-20	7.802070762986315e-19	4.4049961469493234e-18	8.420680625263228e-17	3.0348381281725446e-19
14000000	0.00022311758872277848	-1.7664344924493255e-21	-4.736561488028798e-44	2.5478933096968438e-14	1.056127884265479e-14	0.009553764822492835	-2.4358388736976288e-20	7.802070762986315e-19	4.4049961469493234e-18	8.420680625263228e-17	3.0348381281725446e-19
14100000	0.00022311758872277848	-1.7664344924493255e-21	-4.770491634969989e-44	2.5478933096968438e-14	1.056127884265479e-14	0.009553764822492835	-2.4358388704051785e-20	7.802070762986315e-19	4.4049961469493234e-18	8.420680625263228e-17	3.0348381281725446e-19
14200000	0.00022311758872277848	-1.7664344924493255e-21	-4.804421780939533e-44	2.5478933096968438e-14	1.056127884265479e-14	0.009553764822492835	-2.435838867112728e-20	7.802070762986315e-19	4.4049961469493234e-18	8.420680625263228e-17	3.0348381281725446e-19
14300000	0.00022311758872277848	-1.7664344924493255e-21	-4.83835192596149e-44	2.5478933096968438e-14	1.056127884265479e-14	0.009553764822492835	-2.4358388638202777e-20	7.802070762986315e-19	4.4049961469493234e-18	8.420680625263228e-17	3.0348381281725446e-19
14400000	0.00022311758872277848	-1.7664344924493255e-21	-4.872282070059917e-44	2.5478933096968438e-14	1.056127884265479e-14	0.009553764822492835	-2.4358388605278274e-20	7.802070762986315e-19	4.4049961469493234e-18	8.420680625263228e-17	3.0348381281725446e-19
14500000	0.00022311758872277848	-1.7664344924493255e-21	-4.906212213258871e-44	2.5478933096968438e-14	1.056127884265479e-14	0.009553764822492835	-2.435838857235377e-20	7.802070762986315e-19	4.4049961469493234e-18	8.420680625263228e-17	3.0348381281725446e-19
14600000	0.00022311758872277848	-1.7664344924493255e-21	-4.940142355582411e-44	2.5478933096968438e-14	1.056127884265479e-14	0.009553764822492835	-2.4358388539429266e-20	7.802070762986315e-19	4.4049961469493234e-18	8.420680625263228e-17	3.0348381281725446e-19
14700000	0.00022311758872277848	-1.7664344924493255e-21	-4.974072497054598e-44	2.5478933096968438e-14	1.056127884265479e-14	0.009553764822492835	-2.4358388506504763e-20	7.802070762986315e-19	4.4049961469493234e-18	8.420680625263228e-17	3.0348381281725446e-19
14800000	0.00022311758872277848	-1.7664344924493255e-21	-5.008002637699484e-44	2.5478933096968438e-14	1.056127884265479e-14	0.009553764822492835	-2.4358388473580262e-20	7.802070762986315e-19	4.4049961469493234e-18	8.420680625263228e-17	3.0348381281725446e-19
14900000	0.00022311758872277848	-1.7664344924493255e-21	-5.041932777541131e-44	2.5478933096968438e-14	1.056127884265479e-14	0.009553764822492835	-2.4358388440655758e-20	7.802070762986315e-19	4.4049961469493234e-18	8.420680625263228e-17	3.0348381281725446e-19
15000000	0.00022311758872277848	-1.7664344924493255e-21	-5.075862916603596e-44	2.5478933096968438e-14	1.056127884265479e-14	0.009553764822492835	-2.4358388407731255e-20	7.802070762986315e-19	4.4049961469493234e-18	8.420680625263228e-17	3.0348381281725446e-19
15100000	0.00022311758872277848	-1.7664344924493255e-21	-5.109793054910937e-44	2.5478933096968438e-14	1.056127884265479e-14	0.009553764822492835	-2.435838837480675e-20	7.802070762986315e-19	4.4049961469493234e-18	8.420680625263228e-17	3.0348381281725446e-19
15200000	0.00022311758872277848	-1.7664344924493255e-21	-5.143723192487212e-44	2.5478933096968438e-14	1.056127884265479e-14	0.009553764822492835	-2.4358388341882247e-20	7.802070762986315e-19	4.4049961469493234e-18	8.420680625263228e-17	3.0348381281725446e-19
15300000	0.00022311758872277848	-1.7664344924493255e-21	-5.177653329356478e-44	2.5478933096968438e-14	1.056127884265479e-14	0.009553764822492835	-2.4358388308957744e-20	7.802070762986315e-19	4.4049961469493234e-18	8.420680625263228e-17	3.0348381281725446e-19
15400000	0.00022311758872277848	-1.7664344924493255e-21	-5.211583465542795e-44	2.5478933096968438e-14	1.056127884265479e-14	0.009553764822492835	-2.435838827603324e-20	7.802070762986316e-19	4.4049961469493234e-18	8.420680625263228e-17	3.0348381281725446e-19
15500000	0.00022311758872277848	-1.7664344924493255e-21	-5.245513601070221e-44	2.5478933096968438e-14	1.056127884265479e-14	0.009553764822492835	-2.4358388243108737e-20	7.802070762986316e-19	4.4049961469493234e-18	8.420680625263228e-17	3.0348381281725446e-19
15600000	0.00022311758872277848	-1.7664344924493255e-21	-5.279443735962811e-44	2.5478933096968438e-14	1.056127884265479e-14	0.009553764822492835	-2.4358388210184236e-20	7.802070762986316e-19	4.4049961469493234e-18	8.420680625263228e-17	3.0348381281725446e-19
15700000	0.00022311758872277848	-1.7664344924493255e-21	-5.313373870244626e-44	2.5478933096968438e-14	1.056127884265479e-14	0.009553764822492835	-2.4358388177259732e-20	7.802070762986316e-19	4.4049961469493234e-18	8.420680625263228e-17	3.0348381281725446e-19
15800000	0.00022311758872277848	-1.7664344924493255e-21	-5.347304003939722e-44	2.5478933096968438e-14	1.056127884265479e-14	0.009553764822492835	-2.435838814433523e-20	7.802070762986316e-19	4.4049961469493234e-18	8.420680625263228e-17	3.0348381281725446e-19
15900000	0.00022311758872277848	-1.7664344924493255e-21	-5.381234137072159e-44	2.5478933096968438e-14	1.056127884265479e-14	0.009553764822492835	-2.4358388111410725e-20	7.802070762986316e-19	4.4049961469493234e-18	8.420680625263228e-17	3.0348381281725446e-19
16000000	0.00022311758872277848	-1.7664344924493255e-21	-5.415164269665993e-44	2.5478933096968438e-14	1.056127884265479e-14	0.009553764822492835	-2.435838807848622e-20	7.802070762986316e-19	4.4049961469493234e-18	8.420680625263228e-17	3.0348381281725446e-19
16100000	0.00022311758872277848	-1.7664344924493255e-21	-5.449094401745283e-44	2.5478933096968438e-14	1.056127884265479e-14	0.009553764822492835	-2.4358388045561718e-20	7.802070762986316e-19	4.4049961469493234e-18	8.420680625263228e-17	3.0348381281725446e-19
16200000	0.00022311758872277848	-1.7664344924493255e-21	-5.483024533334086e-44	2.5478933096968438e-14	1.056127884265479e-14	0.009553764822492835	-2.4358388012637214e-20	7.802070762986316e-19	4.4049961469493234e-18	8.420680625263228e-17	3.0348381281725446e-19
16300000	0.00022311758872277848	-1.7664344924493255e-21	-5.516954664456462e-44	2.5478933096968438e-14	1.056127884265479e-14	0.009553764822492835	-2.435838797971271e-20	7.802070762986316e-19	4.4049961469493234e-18	8.420680625263228e-17	3.0348381281725446e-19
16400000	0.00022311758872277848	-1.7664344924493255e-21	-5.550884795136468e-44	2.5478933096968438e-14	1.056127884265479e-14	0.009553764822492835	-2.4358387946788207e-20	7.802070762986316e-19	4.4049961469493234e-18	8.420680625263228e-17	3.0348381281725446e-19
16500000	0.00022311758872277848	-1.7664344924493255e-21	-5.584814925398161e-44	2.5478933096968438e-14	1.056127884265479e-14	0.009553764822492835	-2.4358387913863706e-20	7.802070762986316e-19	4.4049961469493234e-18	8.420680625263228e-17	3.0348381281725446e-19
16600000	0.00022311758872277848	-1.7664344924493255e-21	-5.618745055265599e-44	2.5478933096968438e-14	1.056127884265479e-14	0.009553764822492835	-2.4358387880939202e-20	7.802070762986316e-19	4.4049961469493234e-18	8.420680625263228e-17	3.0348381281725446e-19
16700000	0.00022311758872277848	-1.7664344924493255e-21	-5.652675184762842e-44	2.5478933096968438e-14	1.056127884265479e-14	0.009553764822492835	-2.43583878480147e-20	7.802070762986316e-19	4.4049961469493234e-18	8.420680625263228e-17	3.0348381281725446e-19
16800000	0.00022311758872277848	-1.7664344924493255e-21	-5.686605313913947e-44	2.5478933096968438e-14	1.056127884265479e-14	0.009553764822492835	-2.4358387815090195e-20	7.802070762986316e-19	4.4049961469493234e-18	8.420680625263228e-17	3.0348381281725446e-19
16900000	0.00022311758872277848	-1.7664344924493255e-21	-5.72053544274297e-44	2.5478933096968438e-14	1.056127884265479e-14	0.009553764822492835	-2.435838778216569e-20	7.802070762986316e-19	4.4049961469493234e-18	8.420680625263228e-17	3.0348381281725446e-19
17000000	0.00022311758872277848	-1.7664344924493255e-21	-5.754465571273973e-44	2.5478933096968438e-14	1.056127884265479e-14	0.009553764822492835	-2.4358387749241188e-20	7.802070762986316e-19	4.4049961469493234e-18	8.420680625263228e-17	3.0348381281725446e-19
17100000	0.00022311758872277848	-1.7664344924493255e-21	-5.78839569953101e-44	2.5478933096968438e-14	1.056127884265479e-14	0.009553764822492835	-2.4358387716316684e-20	7.802070762986316e-19	4.4049961469493234e-18	8.420680625263228e-17	3.0348381281725446e-19
17200000	0.00022311758872277848	-1.7664344924493255e-21	-5.822325827538141e-44	2.5478933096968438e-14	1.056127884265479e-14	0.009553764822492835	-2.435838768339218e-20	7.802070762986316e-19	4.4049961469493234e-18	8.420680625263228e-17	3.0348381281725446e-19
17300000	0.00022311758872277848	-1.7664344924493255e-21	-5.856255955319424e-44	2.5478933096968435e-14	1.056127884265479e-14	0.009553764822492835	-2.4358387650467677e-20	7.802070762986316e-19	4.4049961469493234e-18	8.420680625263228e-17	3.0348381281725446e-19
17400000	0.00022311758872277848	-1.7664344924493255e-21	-5.890186082898916e-44	2.5478933096968435e-14	1.056127884265479e-14	0.009553764822492835	-2.4358387617543176e-20	7.802070762986316e-19	4.4049961469493234e-18	8.420680625263228e-17	3.0348381281725446e-19
17500000	0.00022311758872277848	-1.7664344924493255e-21	-5.924116210300676e-44	2.5478933096968435e-14	1.056127884265479e-14	0.009553764822492835	-2.4358387584618673e-20	7.802070762986316e-19	4.4049961469493234e-18	8.420680625263228e-17	3.0348381281725446e-19
17600000	0.00022311758872277848	-1.7664344924493255e-21	-5.958046337548761e-44	2.5478933096968435e-14	1.056127884265479e-14	0.009553764822492835	-2.435838755169417e-20	7.802070762986316e-19	4.4049961469493234e-18	8.420680625263228e-17	3.0348381281725446e-19
17700000	0.00022311758872277848	-1.7664344924493255e-21	-5.99197646466723e-44	2.5478933096968435e-14	1.0561278842654788e-14	0.009553764822492835	-2.4358387518769665e-20	7.802070762986316e-19	4.4049961469493234e-18	8.420680625263228e-17	3.0348381281725446e-19
17800000	0.00022311758872277848	-1.7664344924493255e-21	-6.025906591680141e-44	2.5478933096968435e-14	1.0561278842654788e-14	0.009553764822492835	-2.4358387485845162e-20	7.802070762986316e-19	4.4049961469493234e-18	8.420680625263228e-17	3.0348381281725446e-19
17900000	0.00022311758872277848	-1.7664344924493255e-21	-6.059836718611551e-44	2.5478933096968435e-14	1.0561278842654788e-14	0.009553764822492835	-2.4358387452920658e-20	7.802070762986316e-19	4.4049961469493234e-18	8.420680625263228e-17	3.0348381281725446e-19
18000000	0.00022311758872277848	-1.7664344924493255e-21	-6.093766845485519e-44	2.5478933096968435e-14	1.0561278842654788e-14	0.009553764822492835	-2.4358387419996154e-20	7.802070762986316e-19	4.4049961469493234e-18	8.420680625263228e-17	3.0348381281725446e-19
18100000	0.00022311758872277848	-1.7664344924493255e-21	-6.1276969723261015e-44	2.5478933096968435e-14	1.0561278842654788e-14	0.009553764822492835	-2.435838738707165e-20	7.802070762986316e-19	4.4049961469493234e-18	8.420680625263228e-17	3.0348381281725446e-19
18200000	0.00022311758872277848	-1.7664344924493255e-21	-6.161627099157358e-44	2.5478933096968435e-14	1.0561278842654788e-14	0.009553764822492835	-2.435838735414715e-20	7.802070762986316e-19	4.4049961469493234e-18	8.420680625263228e-17	3.0348381281725446e-19
18300000	0.00022311758872277848	-1.7664344924493255e-21	-6.195557226003346e-44	2.5478933096968435e-14	1.0561278842654788e-14	0.009553764822492835	-2.4358387321222646e-20	7.802070762986316e-19	4.4049961469493234e-18	8.420680625263228e-17	3.0348381281725446e-19
18400000	0.00022311758872277848	-1.7664344924493255e-21	-6.229487352888123e-44	2.5478933096968435e-14	1.0561278842654788e-14	0.009553764822492835	-2.4358387288298143e-20	7.802070762986316e-19	4.4049961469493234e-18	8.420680625263228e-17	3.0348381281725446e-19
18500000	0.00022311758872277848	-1.7664344924493255e-21	-6.263417479835748e-44	2.5478933096968435e-14	1.0561278842654788e-14	0.009553764822492835	-2.435838725537364e-20	7.802070762986316e-19	4.4049961469493234e-18	8.420680625263228e-17	3.0348381281725446e-19
18600000	0.00022311758872277848	-1.7664344924493255e-21	-6.297347606870279e-44	2.5478933096968435e-14	1.0561278842654788e-14	0.009553764822492835	-2.4358387222449135e-20	7.802070762986316e-19	4.4049961469493234e-18	8.420680625263228e-17	3.0348381281725446e-19
18700000	0.00022311758872277848	-1.7664344924493255e-21	-6.331277734015772e-44	2.5478933096968435e-14	1.0561278842654788e-14	0.009553764822492835	-2.4358387189524632e-20	7.802070762986316e-19	4.4049961469493234e-18	8.420680625263228e-17	3.0348381281725446e-19
18800000	0.00022311758872277848	-1.7664344924493255e-21	-6.365207861296287e-44	2.5478933096968435e-14	1.0561278842654788e-14	0.009553764822492835	-2.4358387156600128e-20	7.802070762986316e-19	4.404996146949324e-18	8.420680625263228e-17	3.0348381281725446e-19
18900000	0.00022311758872277848	-1.7664344924493255e-21	-6.399137988735882e-44	2.5478933096968435e-14	1.0561278842654788e-14	0.009553764822492835	-2.4358387123675624e-20	7.802070762986316e-19	4.404996146949324e-18	8.420680625263228e-17	3.0348381281725446e-19
19000000	0.00022311758872277848	-1.7664344924493255e-21	-6.433068116358614e-44	2.5478933096968435e-14	1.0561278842654788e-14	0.009553764822492835	-2.435838709075112e-20	7.802070762986316e-19	4.404996146949324e-18	8.420680625263228e-17	3.0348381281725446e-19
19100000	0.00022311758872277848	-1.7664344924493255e-21	-6.466998244188541e-44	2.5478933096968435e-14	1.0561278842654788e-14	0.009553764822492835	-2.435838705782662e-20	7.802070762986316e-19	4.404996146949324e-18	8.420680625263228e-17	3.0348381281725446e-19
19200000	0.00022311758872277848	-1.7664344924493255e-21	-6.500928372249722e-44	2.5478933096968435e-14	1.0561278842654788e-14	0.009553764822492835	-2.4358387024902116e-20	7.802070762986316e-19	4.404996146949324e-18	8.420680625263228e-17	3.0348381281725446e-19
19300000	0.00022311758872277848	-1.7664344924493255e-21	-6.534858500566212e-44	2.5478933096968435e-14	1.0561278842654788e-14	0.009553764822492835	-2.4358386991977613e-20	7.802070762986317e-19	4.404996146949324e-18	8.420680625263228e-17	3.0348381281725446e-19
19400000	0.00022311758872277848	-1.7664344924493255e-21	-6.568788629162074e-44	2.5478933096968435e-14	1.0561278842654788e-14	0.009553764822492835	-2.435838695905311e-20	7.802070762986317e-19	4.404996146949324e-18	8.420680625263228e-17	3.0348381281725446e-19
19500000	0.00022311758872277848	-1.7664344924493255e-21	-6.602718758061363e-44	2.5478933096968435e-14	1.0561278842654788e-14	0.009553764822492835	-2.4358386926128606e-20	7.802070762986317e-19	4.404996146949324e-18	8.420680625263228e-17	3.0348381281725446e-19
19600000	0.00022311758872277848	-1.7664344924493255e-21	-6.636648887288136e-44	2.5478933096968435e-14	1.0561278842654788e-14	0.009553764822492835	-2.4358386893204102e-20	7.802070762986317e-19	4.404996146949324e-18	8.420680625263228e-17	3.0348381281725446e-19
19700000	0.00022311758872277848	-1.7664344924493255e-21	-6.670579016866452e-44	2.5478933096968435e-14	1.0561278842654788e-14	0.009553764822492835	-2.4358386860279598e-20	7.802070762986317e-19	4.404996146949324e-18	8.420680625263228e-17	3.0348381281725446e-19
19800000	0.00022311758872277848	-1.7664344924493255e-21	-6.704509146820371e-44	2.5478933096968435e-14	1.0561278842654788e-14	0.009553764822492835	-2.4358386827355095e-20	7.802070762986317e-19	4.404996146949324e-18	8.420680625263228e-17	3.0348381281725446e-19
19900000	0.00022311758872277848	-1.7664344924493255e-21	-6.738439277173947e-44	2.5478933096968435e-14	1.0561278842654788e-14	0.009553764822492835	-2.4358386794430594e-20	7.802070762986317e-19	4.404996146949324e-18	8.420680625263228e-17	3.0348381281725446e-19
20000000	0.00022311758872277848	-1.7664344924493255e-21	-6.772369407951242e-44	2.5478933096968435e-14	1.0561278842654788e-14	0.009553764822492835	-2.435838676150609e-20	7.802070762986317e-19	4.404996146949324e-18	8.420680625263228e-17	3.0348381281725446e-19
20100000	0.00022311758872277848	-1.7664344924493255e-21	-6.806299539176311e-44	2.5478933096968435e-14	1.0561278842654788e-14	0.009553764822492835	-2.4358386728581587e-20	7.802070762986317e-19	4.404996146949324e-18	8.420680625263228e-17	3.0348381281725446e-19
20200000	0.00022311758872277848	-1.7664344924493255e-21	-6.840229670873214e-44	2.5478933096968435e-14	1.0561278842654788e-14	0.009553764822492835	-2.4358386695657083e-20	7.802070762986317e-19	4.404996146949324e-18	8.420680625263228e-17	3.0348381281725446e-19
20300000	0.00022311758872277848	-1.7664344924493255e-21	-6.874159803066008e-44	2.5478933096968435e-14	1.0561278842654788e-14	0.009553764822492835	-2.435838666273258e-20	7.802070762986317e-19	4.404996146949324e-18	8.420680625263228e-17	3.0348381281725446e-19
20400000	0.00022311758872277848	-1.7664344924493255e-21	-6.908089935778751e-44	2.5478933096968435e-14	1.0561278842654788e-14	0.009553764822492835	-2.4358386629808076e-20	7.802070762986317e-19	4.404996146949324e-18	8.420680625263228e-17	3.0348381281725446e-19
20500000	0.00022311758872277848	-1.7664344924493255e-21	-6.942020069035501e-44	2.5478933096968435e-14	1.0561278842654788e-14	0.009553764822492835	-2.4358386596883572e-20	7.802070762986317e-19	4.404996146949324e-18	8.420680625263228e-17	3.0348381281725446e-19
20600000	0.00022311758872277848	-1.7664344924493255e-21	-6.975950202860316e-44	2.5478933096968435e-14	1.0561278842654788e-14	0.009553764822492835	-2.4358386563959068e-20	7.802070762986317e-19	4.404996146949324e-18	8.420680625263228e-17	3.0348381281725446e-19
20700000	0.00022311758872277848	-1.7664344924493255e-21	-7.009880337277253e-44	2.5478933096968435e-14	1.0561278842654788e-14	0.009553764822492835	-2.4358386531034565e-20	7.802070762986317e-19	4.404996146949324e-18	8.420680625263228e-17	3.0348381281725446e-19
20800000	0.00022311758872277848	-1.7664344924493255e-21	-7.043810472310373e-44	2.5478933096968435e-14	1.0561278842654788e-14	0.009553764822492835	-2.4358386498110064e-20	7.802070762986317e-19	4.404996146949324e-18	8.420680625263228e-17	3.0348381281725446e-19
20900000	0.00022311758872277848	-1.7664344924493255e-21	-7.077740607983731e-44	2.5478933096968435e-14	1.0561278842654788e-14	0.009553764822492835	-2.435838646518556e-20	7.802070762986317e-19	4.404996146949324e-18	8.420680625263228e-17	3.0348381281725446e-19
21000000	0.00022311758872277848	-1.7664344924493255e-21	-7.111670744321386e-44	2.5478933096968435e-14	1.0561278842654788e-14	0.009553764822492835	-2.4358386432261057e-20	7.802070762986317e-19	4.404996146949324e-18	8.420680625263228e-17	3.0348381281725446e-19
21100000	0.00022311758872277848	-1.7664344924493255e-21	-7.145600881347396e-44	2.5478933096968435e-14	1.0561278842654788e-14	0.009553764822492835	-2.4358386399336553e-20	7.802070762986317e-19	4.404996146949324e-18	8.420680625263228e-17	3.0348381281725446e-19
21200000	0.00022311758872277848	-1.7664344924493255e-21	-7.179531019085819e-44	2.5478933096968435e-14	1.0561278842654788e-14	0.009553764822492835	-2.435838636641205e-20	7.802070762986317e-19	4.404996146949324e-18	8.420680625263228e-17	3.0348381281725446e-19
21300000	0.00022311758872277848	-1.7664344924493255e-21	-7.213461157560713e-44	2.5478933096968435e-14	1.0561278842654788e-14	0.009553764822492835	-2.4358386333487546e-20	7.802070762986317e-19	4.404996146949324e-18	8.420680625263228e-17	3.0348381281725446e-19
21400000	0.00022311758872277848	-1.7664344924493255e-21	-7.247391296278971e-44	2.5478933096968435e-14	1.0561278842654788e-14	0.009553764822492835	-2.4358386300563042e-20	7.802070762986317e-19	4.404996146949324e-18	8.420680625263228e-17	3.0348381281725446e-19
21500000	0.00022311758872277848	-1.7664344924493255e-21	-7.281321433655395e-44	2.5478933096968435e-14	1.0561278842654788e-14	0.009553764822492835	-2.435838626763854e-20	7.802070762986317e-19	4.404996146949324e-18	8.420680625263228e-17	3.0348381281725446e-19
21600000	0.00022311758872277848	-1.7664344924493255e-21	-7.315251569596971e-44	2.5478933096968435e-14	1.0561278842654788e-14	0.009553764822492835	-2.4358386234714035e-20	7.802070762986317e-19	4.404996146949324e-18	8.420680625263228e-17	3.0348381281725446e-19
21700000	0.00022311758872277848	-1.7664344924493255e-21	-7.349181704125777e-44	2.5478933096968435e-14	1.0561278842654788e-14	0.009553764822492835	-2.4358386201789534e-20	7.802070762986317e-19	4.404996146949324e-18	8.420680625263228e-17	3.0348381281725446e-19
21800000	0.00022311758872277848	-1.7664344924493255e-21	-7.383111837263893e-44	2.5478933096968435e-14	1.0561278842654788e-14	0.009553764822492835	-2.435838616886503e-20	7.802070762986317e-19	4.404996146949324e-18	8.420680625263228e-17	3.0348381281725446e-19
21900000	0.00022311758872277848	-1.7664344924493255e-21	-7.417041969033396e-44	2.5478933096968435e-14	1.0561278842654788e-14	0.009553764822492835	-2.4358386135940527e-20	7.802070762986317e-19	4.404996146949324e-18	8.420680625263228e-17	3.0348381281725446e-19
22000000	0.00022311758872277848	-1.7664344924493255e-21	-7.450972099456367e-44	2.5478933096968435e-14	1.0561278842654788e-14	0.009553764822492835	-2.4358386103016023e-20	7.802070762986317e-19	4.404996146949324e-18	8.420680625263228e-17	3.0348381281725446e-19
22100000	0.00022311758872277848	-1.7664344924493255e-21	-7.484902228554885e-44	2.5478933096968435e-14	1.0561278842654788e-14	0.009553764822492835	-2.435838607009152e-20	7.802070762986317e-19	4.404996146949324e-18	8.420680625263228e-17	3.0348381281725446e-19
22200000	0.00022311758872277848	-1.7664344924493255e-21	-7.518832356351026e-44	2.5478933096968435e-14	1.0561278842654788e-14	0.009553764822492835	-2.4358386037167016e-20	7.802070762986317e-19	4.404996146949324e-18	8.420680625263228e-17	3.0348381281725446e-19
22300000	0.00022311758872277848	-1.7664344924493255e-21	-7.552762482866873e-44	2.5478933096968435e-14	1.0561278842654788e-14	0.009553764822492835	-2.4358386004242512e-20	7.802070762986317e-19	4.404996146949324e-18	8.420680625263228e-17	3.0348381281725446e-19
22400000	0.00022311758872277848	-1.7664344924493255e-21	-7.586692608124502e-44	2.5478933096968435e-14	1.0561278842654788e-14	0.009553764822492835	-2.435838597131801e-20	7.802070762986317e-19	4.404996146949324e-18	8.420680625263228e-17	3.0348381281725446e-19
22500000	0.00022311758872277848	-1.7664344924493255e-21	-7.620622732145993e-44	2.5478933096968435e-14	1.0561278842654788e-14	0.009553764822492835	-2.4358385938393505e-20	7.802070762986317e-19	4.404996146949324e-18	8.420680625263228e-17	3.0348381281725446e-19
22600000	0.00022311758872277848	-1.7664344924493255e-21	-7.654552854953424e-44	2.5478933096968435e-14	1.0561278842654788e-14	0.009553764822492835	-2.4358385905469004e-20	7.802070762986317e-19	4.404996146949324e-18	8.420680625263228e-17	3.0348381281725446e-19
22700000	0.00022311758872277848	-1.7664344924493255e-21	-7.688482976568877e-44	2.5478933096968435e-14	1.0561278842654788e-14	0.009553764822492835	-2.43583858725445e-20	7.802070762986317e-19	4.404996146949324e-18	8.420680625263228e-17	3.0348381281725446e-19
22800000	0.00022311758872277848	-1.7664344924493255e-21	-7.722413097014426e-44	2.5478933096968435e-14	1.0561278842654788e-14	0.009553764822492835	-2.4358385839619997e-20	7.802070762986317e-19	4.404996146949324e-18	8.420680625263228e-17	3.0348381281725446e-19
22900000	0.00022311758872277848	-1.7664344924493255e-21	-7.756343216312155e-44	2.5478933096968435e-14	1.0561278842654788e-14	0.009553764822492835	-2.4358385806695493e-20	7.802070762986317e-19	4.404996146949324e-18	8.420680625263228e-17	3.0348381281725446e-19
23000000	0.00022311758872277848	-1.7664344924493255e-21	-7.790273334484139e-44	2.5478933096968435e-14	1.0561278842654788e-14	0.009553764822492835	-2.435838577377099e-20	7.802070762986317e-19	4.404996146949324e-18	8.420680625263228e-17	3.0348381281725446e-19
23100000	0.00022311758872277848	-1.7664344924493255e-21	-7.824203451552459e-44	2.5478933096968435e-14	1.0561278842654788e-14	0.009553764822492835	-2.4358385740846486e-20	7.802070762986317e-19	4.404996146949324e-18	8.420680625263228e-17	3.0348381281725446e-19
23200000	0.00022311758872277848	-1.7664344924493255e-21	-7.858133567539193e-44	2.5478933096968435e-14	1.0561278842654788e-14	0.009553764822492835	-2.4358385707921983e-20	7.802070762986317e-19	4.404996146949324e-18	8.420680625263228e-17	3.0348381281725446e-19
23300000	0.00022311758872277848	-1.7664344924493255e-21	-7.892063682466422e-44	2.5478933096968435e-14	1.0561278842654788e-14	0.009553764822492835	-2.435838567499748e-20	7.802070762986317e-19	4.404996146949324e-18	8.420680625263228e-17	3.0348381281725446e-19
23400000	0.00022311758872277848	-1.7664344924493255e-21	-7.925993796356222e-44	2.5478933096968435e-14	1.0561278842654788e-14	0.009553764822492835	-2.4358385642072975e-20	7.802070762986317e-19	4.404996146949324e-18	8.420680625263228e-17	3.0348381281725446e-19
23500000	0.00022311758872277848	-1.7664344924493255e-21	-7.959923909230673e-44	2.5478933096968435e-14	1.0561278842654788e-14	0.009553764822492835	-2.4358385609148475e-20	7.802070762986317e-19	4.404996146949324e-18	8.420680625263228e-17	3.0348381281725446e-19
23600000	0.00022311758872277848	-1.7664344924493255e-21	-7.993854021111854e-44	2.5478933096968435e-14	1.0561278842654788e-14	0.009553764822492835	-2.435838557622397e-20	7.802070762986317e-19	4.404996146949324e-18	8.420680625263228e-17	3.0348381281725446e-19
23700000	0.00022311758872277848	-1.7664344924493255e-21	-8.027784132021844e-44	2.5478933096968435e-14	1.0561278842654788e-14	0.009553764822492835	-2.4358385543299467e-20	7.802070762986317e-19	4.404996146949324e-18	8.420680625263228e-17	3.0348381281725446e-19
23800000	0.00022311758872277848	-1.7664344924493255e-21	-8.061714241982722e-44	2.5478933096968435e-14	1.0561278842654788e-14	0.009553764822492835	-2.4358385510374964e-20	7.802070762986317e-19	4.404996146949324e-18	8.420680625263228e-17	3.0348381281725446e-19
23900000	0.00022311758872277848	-1.7664344924493255e-21	-8.095644351016568e-44	2.5478933096968435e-14	1.0561278842654788e-14	0.009553764822492835	-2.435838547745046e-20	7.802070762986317e-19	4.404996146949324e-18	8.420680625263228e-17	3.0348381281725446e-19
24000000	0.00022311758872277848	-1.7664344924493255e-21	-8.129574459145457e-44	2.5478933096968435e-14	1.0561278842654788e-14	0.009553764822492835	-2.4358385444525956e-20	7.802070762986317e-19	4.404996146949324e-18	8.420680625263228e-17	3.0348381281725446e-19
24100000	0.00022311758872277848	-1.7664344924493255e-21	-8.163504566391474e-44	2.5478933096968435e-14	1.0561278842654788e-14	0.009553764822492835	-2.4358385411601453e-20	7.802070762986317e-19	4.404996146949324e-18	8.420680625263228e-17	3.0348381281725446e-19
24200000	0.00022311758872277848	-1.7664344924493255e-21	-8.197434672776693e-44	2.5478933096968435e-14	1.0561278842654788e-14	0.009553764822492835	-2.435838537867695e-20	7.802070762986317e-19	4.404996146949324e-18	8.420680625263228e-17	3.0348381281725446e-19
24300000	0.00022311758872277848	-1.7664344924493255e-21	-8.2313647783231945e-44	2.5478933096968435e-14	1.0561278842654788e-14	0.009553764822492835	-2.4358385345752445e-20	7.802070762986317e-19	4.404996146949324e-18	8.420680625263228e-17	3.0348381281725446e-19
24400000	0.00022311758872277848	-1.7664344924493255e-21	-8.265294883053058e-44	2.5478933096968435e-14	1.0561278842654788e-14	0.009553764822492835	-2.4358385312827945e-20	7.802070762986317e-19	4.404996146949324e-18	8.420680625263228e-17	3.0348381281725446e-19
24500000	0.00022311758872277848	-1.7664344924493255e-21	-8.299224986988362e-44	2.5478933096968435e-14	1.0561278842654788e-14	0.009553764822492835	-2.435838527990344e-20	7.802070762986317e-19	4.404996146949324e-18	8.420680625263228e-17	3.0348381281725446e-19
24600000	0.00022311758872277848	-1.7664344924493255e-21	-8.333155090151185e-44	2.5478933096968435e-14	1.0561278842654788e-14	0.009553764822492835	-2.4358385246978937e-20	7.802070762986317e-19	4.404996146949324e-18	8.420680625263228e-17	3.0348381281725446e-19
24700000	0.00022311758872277848	-1.7664344924493255e-21	-8.367085192563606e-44	2.5478933096968435e-14	1.0561278842654788e-14	0.009553764822492835	-2.4358385214054434e-20	7.802070762986317e-19	4.404996146949324e-18	8.420680625263228e-17	3.0348381281725446e-19
24800000	0.00022311758872277848	-1.7664344924493255e-21	-8.401015294247705e-44	2.5478933096968435e-14	1.0561278842654788e-14	0.009553764822492835	-2.435838518112993e-20	7.802070762986317e-19	4.404996146949324e-18	8.420680625263228e-17	3.0348381281725446e-19
24900000	0.00022311758872277848	-1.7664344924493255e-21	-8.434945395225559e-44	2.5478933096968435e-14	1.0561278842654788e-14	0.009553764822492835	-2.4358385148205426e-20	7.802070762986317e-19	4.404996146949324e-18	8.420680625263228e-17	3.0348381281725446e-19
25000000	0.00022311758872277848	-1.7664344924493255e-21	-8.46887549551925e-44	2.5478933096968435e-14	1.0561278842654788e-14	0.009553764822492835	-2.4358385115280923e-20	7.802070762986317e-19	4.404996146949324e-18	8.420680625263228e-17	3.0348381281725446e-19
25100000	0.00022311758872277848	-1.7664344924493255e-21	-8.502805595150853e-44	2.5478933096968435e-14	1.0561278842654788e-14	0.009553764822492835	-2.435838508235642e-20	7.802070762986317e-19	4.404996146949324e-18	8.420680625263228e-17	3.0348381281725446e-19
25200000	0.00022311758872277848	-1.7664344924493255e-21	-8.53673569414245e-44	2.5478933096968435e-14	1.0561278842654788e-14	0.009553764822492835	-2.4358385049431916e-20	7.802070762986317e-19	4.404996146949324e-18	8.420680625263228e-17	3.0348381281725446e-19
25300000	0.00022311758872277848	-1.7664344924493255e-21	-8.570665792516119e-44	2.5478933096968435e-14	1.0561278842654788e-14	0.009553764822492835	-2.4358385016507412e-20	7.802070762986317e-19	4.404996146949324e-18	8.420680625263228e-17	3.0348381281725446e-19
25400000	0.00022311758872277848	-1.7664344924493255e-21	-8.604595890293938e-44	2.5478933096968435e-14	1.0561278842654788e-14	0.009553764822492835	-2.435838498358291e-20	7.802070762986317e-19	4.404996146949324e-18	8.420680625263228e-17	3.0348381281725446e-19
25500000	0.00022311758872277848	-1.7664344924493255e-21	-8.638525987497988e-44	2.5478933096968435e-14	1.0561278842654788e-14	0.009553764822492835	-2.4358384950658408e-20	7.802070762986317e-19	4.404996146949324e-18	8.420680625263228e-17	3.0348381281725446e-19
25600000	0.00022311758872277848	-1.7664344924493255e-21	-8.672456084150346e-44	2.5478933096968435e-14	1.0561278842654788e-14	0.009553764822492835	-2.4358384917733904e-20	7.802070762986317e-19	4.404996146949324e-18	8.420680625263228e-17	3.0348381281725446e-19
25700000	0.00022311758872277848	-1.7664344924493255e-21	-8.7063861802730915e-44	2.5478933096968435e-14	1.0561278842654788e-14	0.009553764822492835	-2.43583848848094e-20	7.802070762986317e-19	4.404996146949324e-18	8.420680625263228e-17	3.0348381281725446e-19
25800000	0.00022311758872277848	-1.7664344924493255e-21	-8.740316275888303e-44	2.5478933096968435e-14	1.0561278842654788e-14	0.009553764822492835	-2.4358384851884897e-20	7.802070762986317e-19	4.404996146949324e-18	8.420680625263228e-17	3.0348381281725446e-19
25900000	0.00022311758872277848	-1.7664344924493255e-21	-8.77424637101806e-44	2.5478933096968435e-14	1.0561278842654788e-14	0.009553764822492835	-2.4358384818960393e-20	7.802070762986317e-19	4.404996146949324e-18	8.420680625263228e-17	3.0348381281725446e-19
26000000	0.00022311758872277848	-1.7664344924493255e-21	-8.808176465684442e-44	2.5478933096968438e-14	1.0561278842654788e-14	0.009553764822492835	-2.435838478603589e-20	7.802070762986317e-19	4.404996146949324e-18	8.420680625263228e-17	3.034838128172544e-19
26100000	0.00022311758872277848	-1.7664344924493255e-21	-8.842106559909528e-44	2.5478933096968438e-14	1.0561278842654788e-14	0.009553764822492835	-2.4358384753111386e-20	7.802070762986317e-19	4.404996146949324e-18	8.420680625263228e-17	3.034838128172544e-19
26200000	0.00022311758872277848	-1.7664344924493255e-21	-8.876036653715394e-44	2.5478933096968438e-14	1.0561278842654788e-14	0.009553764822492835	-2.4358384720186882e-20	7.802070762986317e-19	4.404996146949324e-18	8.420680625263228e-17	3.034838128172544e-19
26300000	0.00022311758872277848	-1.7664344924493255e-21	-8.909966747124123e-44	2.5478933096968438e-14	1.0561278842654788e-14	0.009553764822492835	-2.435838468726238e-20	7.802070762986316e-19	4.404996146949324e-18	8.420680625263228e-17	3.034838128172544e-19
26400000	0.00022311758872277848	-1.7664344924493255e-21	-8.943896840157792e-44	2.5478933096968438e-14	1.0561278842654788e-14	0.009553764822492835	-2.4358384654337878e-20	7.802070762986316e-19	4.404996146949324e-18	8.420680625263228e-17	3.034838128172544e-19
26500000	0.00022311758872277848	-1.7664344924493255e-21	-8.97782693283848e-44	2.5478933096968438e-14	1.0561278842654788e-14	0.009553764822492835	-2.4358384621413374e-20	7.802070762986316e-19	4.404996146949324e-18	8.420680625263228e-17	3.034838128172544e-19
26600000	0.00022311758872277848	-1.7664344924493255e-21	-9.011757025188264e-44	2.5478933096968438e-14	1.0561278842654788e-14	0.009553764822492835	-2.435838458848887e-20	7.802070762986316e-19	4.404996146949324e-18	8.420680625263228e-17	3.034838128172544e-19
26700000	0.00022311758872277848	-1.7664344924493255e-21	-9.045687117229225e-44	2.5478933096968438e-14	1.0561278842654788e-14	0.009553764822492835	-2.4358384555564367e-20	7.802070762986316e-19	4.404996146949324e-18	8.420680625263228e-17	3.034838128172544e-19
26800000	0.00022311758872277848	-1.7664344924493255e-21	-9.079617208983444e-44	2.5478933096968438e-14	1.0561278842654788e-14	0.009553764822492835	-2.4358384522639863e-20	7.802070762986316e-19	4.404996146949324e-18	8.420680625263228e-17	3.034838128172544e-19
26900000	0.00022311758872277848	-1.7664344924493255e-21	-9.113547300472997e-44	2.5478933096968438e-14	1.0561278842654788e-14	0.009553764822492835	-2.435838448971536e-20	7.802070762986316e-19	4.404996146949324e-18	8.420680625263228e-17	3.034838128172544e-19
27000000	0.00022311758872277848	-1.7664344924493255e-21	-9.147477391719964e-44	2.5478933096968438e-14	1.0561278842654788e-14	0.009553764822492835	-2.4358384456790856e-20	7.802070762986316e-19	4.404996146949324e-18	8.420680625263228e-17	3.034838128172544e-19
27100000	0.00022311758872277848	-1.7664344924493255e-21	-9.181407482746423e-44	2.5478933096968438e-14	1.0561278842654788e-14	0.009553764822492835	-2.4358384423866352e-20	7.802070762986316e-19	4.404996146949324e-18	8.420680625263228e-17	3.034838128172544e-19
27200000	0.00022311758872277848	-1.7664344924493255e-21	-9.215337573574452e-44	2.5478933096968438e-14	1.0561278842654788e-14	0.009553764822492835	-2.4358384390941852e-20	7.802070762986316e-19	4.404996146949324e-18	8.420680625263228e-17	3.034838128172544e-19
27300000	0.00022311758872277848	-1.7664344924493255e-21	-9.249267664226134e-44	2.5478933096968438e-14	1.0561278842654788e-14	0.009553764822492835	-2.4358384358017348e-20	7.802070762986316e-19	4.404996146949324e-18	8.420680625263228e-17	3.034838128172544e-19
27400000	0.0002231175887227785	-1.7664344924493255e-21	-9.283197754723543e-44	2.5478933096968438e-14	1.0561278842654788e-14	0.009553764822492835	-2.4358384325092844e-20	7.802070762986316e-19	4.404996146949324e-18	8.420680625263228e-17	3.034838128172544e-19
27500000	0.0002231175887227785	-1.7664344924493255e-21	-9.31712784508876e-44	2.5478933096968438e-14	1.0561278842654788e-14	0.009553764822492835	-2.435838429216834e-20	7.802070762986316e-19	4.404996146949324e-18	8.420680625263228e-17	3.034838128172544e-19
27600000	0.0002231175887227785	-1.7664344924493255e-21	-9.351057935343866e-44	2.5478933096968438e-14	1.0561278842654788e-14	0.009553764822492835	-2.4358384259243837e-20	7.802070762986316e-19	4.404996146949324e-18	8.420680625263228e-17	3.034838128172544e-19
27700000	0.0002231175887227785	-1.7664344924493255e-21	-9.38498802551094e-44	2.5478933096968438e-14	1.0561278842654788e-14	0.009553764822492835	-2.4358384226319333e-20	7.802070762986316e-19	4.404996146949324e-18	8.420680625263228e-17	3.034838128172544e-19
27800000	0.0002231175887227785	-1.7664344924493255e-21	-9.418918115612055e-44	2.5478933096968438e-14	1.0561278842654788e-14	0.009553764822492835	-2.435838419339483e-20	7.802070762986316e-19	4.404996146949324e-18	8.420680625263228e-17	3.034838128172544e-19
27900000	0.0002231175887227785	-1.7664344924493255e-21	-9.452848205669297e-44	2.5478933096968438e-14	1.0561278842654788e-14	0.009553764822492835	-2.4358384160470326e-20	7.802070762986316e-19	4.404996146949324e-18	8.420680625263228e-17	3.034838128172544e-19
28000000	0.0002231175887227785	-1.7664344924493255e-21	-9.48677829570474e-44	2.5478933096968438e-14	1.0561278842654788e-14	0.009553764822492835	-2.4358384127545822e-20	7.802070762986316e-19	4.404996146949324e-18	8.420680625263228e-17	3.034838128172544e-19
28100000	0.0002231175887227785	-1.7664344924493255e-21	-9.520708385740465e-44	2.5478933096968438e-14	1.0561278842654788e-14	0.009553764822492835	-2.4358384094621322e-20	7.802070762986316e-19	4.404996146949324e-18	8.420680625263228e-17	3.034838128172544e-19
28200000	0.0002231175887227785	-1.7664344924493255e-21	-9.554638475798551e-44	2.5478933096968438e-14	1.0561278842654788e-14	0.009553764822492835	-2.4358384061696818e-20	7.802070762986316e-19	4.404996146949324e-18	8.420680625263228e-17	3.034838128172544e-19
28300000	0.0002231175887227785	-1.7664344924493255e-21	-9.588568565901079e-44	2.5478933096968438e-14	1.0561278842654788e-14	0.009553764822492835	-2.4358384028772314e-20	7.802070762986316e-19	4.404996146949324e-18	8.420680625263228e-17	3.034838128172544e-19
28400000	0.0002231175887227785	-1.7664344924493255e-21	-9.622498656070123e-44	2.5478933096968438e-14	1.0561278842654788e-14	0.009553764822492835	-2.435838399584781e-20	7.802070762986316e-19	4.404996146949324e-18	8.420680625263228e-17	3.034838128172544e-19
28500000	0.0002231175887227785	-1.7664344924493255e-21	-9.656428746327764e-44	2.5478933096968438e-14	1.0561278842654788e-14	0.009553764822492835	-2.4358383962923307e-20	7.802070762986316e-19	4.404996146949324e-18	8.420680625263228e-17	3.034838128172544e-19
28600000	0.0002231175887227785	-1.7664344924493255e-21	-9.690358836696083e-44	2.5478933096968438e-14	1.0561278842654788e-14	0.009553764822492835	-2.4358383929998803e-20	7.802070762986316e-19	4.404996146949324e-18	8.420680625263228e-17	3.034838128172544e-19
28700000	0.0002231175887227785	-1.7664344924493255e-21	-9.724288927197158e-44	2.5478933096968438e-14	1.0561278842654788e-14	0.009553764822492835	-2.43583838970743e-20	7.802070762986316e-19	4.404996146949324e-18	8.420680625263228e-17	3.034838128172544e-19
28800000	0.0002231175887227785	-1.7664344924493255e-21	-9.758219017853065e-44	2.5478933096968438e-14	1.0561278842654788e-14	0.009553764822492835	-2.4358383864149796e-20	7.802070762986316e-19	4.404996146949324e-18	8.420680625263228e-17	3.034838128172544e-19
28900000	0.0002231175887227785	-1.7664344924493255e-21	-9.792149108685888e-44	2.5478933096968438e-14	1.0561278842654788e-14	0.009553764822492835	-2.4358383831225292e-20	7.802070762986316e-19	4.404996146949324e-18	8.420680625263228e-17	3.034838128172544e-19
29000000	0.0002231175887227785	-1.7664344924493255e-21	-9.826079199717701e-44	2.5478933096968438e-14	1.0561278842654788e-14	0.009553764822492835	-2.4358383798300792e-20	7.802070762986316e-19	4.404996146949324e-18	8.420680625263228e-17	3.034838128172544e-19
29100000	0.0002231175887227785	-1.7664344924493255e-21	-9.860009290970586e-44	2.5478933096968438e-14	1.0561278842654788e-14	0.009553764822492835	-2.4358383765376288e-20	7.802070762986316e-19	4.404996146949324e-18	8.420680625263228e-17	3.034838128172544e-19
29200000	0.0002231175887227785	-1.7664344924493255e-21	-9.89393938246662e-44	2.5478933096968438e-14	1.0561278842654788e-14	0.009553764822492835	-2.4358383732451785e-20	7.802070762986316e-19	4.404996146949324e-18	8.420680625263228e-17	3.034838128172544e-19
29300000	0.0002231175887227785	-1.7664344924493255e-21	-9.927869474227885e-44	2.5478933096968438e-14	1.0561278842654788e-14	0.009553764822492835	-2.435838369952728e-20	7.802070762986315e-19	4.404996146949324e-18	8.420680625263228e-17	3.034838128172544e-19
29400000	0.0002231175887227785	-1.7664344924493255e-21	-9.961799566276456e-44	2.547893309696844e-14	1.0561278842654788e-14	0.009553764822492835	-2.4358383666602777e-20	7.802070762986315e-19	4.404996146949324e-18	8.420680625263228e-17	3.034838128172544e-19
29500000	0.0002231175887227785	-1.7664344924493255e-21	-9.995729658634415e-44	2.547893309696844e-14	1.0561278842654788e-14	0.009553764822492835	-2.4358383633678274e-20	7.802070762986315e-19	4.404996146949324e-18	8.420680625263228e-17	3.034838128172544e-19
29600000	0.0002231175887227785	-1.7664344924493255e-21	-1.0029659751323839e-43	2.547893309696844e-14	1.0561278842654788e-14	0.009553764822492835	-2.435838360075377e-20	7.802070762986315e-19	4.404996146949324e-18	8.420680625263228e-17	3.034838128172544e-19
29700000	0.0002231175887227785	-1.7664344924493255e-21	-1.006358984436681e-43	2.547893309696844e-14	1.0561278842654788e-14	0.009553764822492835	-2.4358383567829266e-20	7.802070762986315e-19	4.404996146949324e-18	8.420680625263228e-17	3.034838128172544e-19
29800000	0.0002231175887227785	-1.7664344924493255e-21	-1.0097519937785401e-43	2.547893309696844e-14	1.0561278842654788e-14	0.009553764822492835	-2.4358383534904763e-20	7.802070762986315e-19	4.404996146949324e-18	8.420680625263228e-17	3.034838128172544e-19
29900000	0.0002231175887227785	-1.7664344924493255e-21	-1.0131450031601696e-43	2.547893309696844e-14	1.0561278842654788e-14	0.009553764822492835	-2.4358383501980262e-20	7.802070762986315e-19	4.404996146949324e-18	8.420680625263228e-17	3.034838128172544e-19
30000000	0.0002231175887227785	-1.7664344924493255e-21	-1.0165380125837773e-43	2.547893309696844e-14	1.0561278842654788e-14	0.009553764822492835	-2.4358383469055758e-20	7.802070762986315e-19	4.404996146949324e-18	8.420680625263228e-17	3.034838128172544e-19
30100000	0.0002231175887227785	-1.7664344924493255e-21	-1.019931022051571e-43	2.547893309696844e-14	1.0561278842654788e-14	0.009553764822492835	-2.4358383436131255e-20	7.802070762986315e-19	4.404996146949324e-18	8.420680625263228e-17	3.034838128172544e-19
30200000	0.0002231175887227785	-1.7664344924493255e-21	-1.0233240315657586e-43	2.547893309696844e-14	1.0561278842654788e-14	0.009553764822492835	-2.435838340320675e-20	7.802070762986315e-19	4.404996146949324e-18	8.420680625263228e-17	3.034838128172544e-19
30300000	0.0002231175887227785	-1.7664344924493255e-21	-1.0267170411285481e-43	2.547893309696844e-14	1.0561278842654788e-14	0.009553764822492835	-2.4358383370282247e-20	7.802070762986315e-19	4.404996146949324e-18	8.420680625263228e-17	3.034838128172544e-19
30400000	0.0002231175887227785	-1.7664344924493255e-21	-1.0301100507421472e-43	2.547893309696844e-14	1.0561278842654788e-14	0.009553764822492835	-2.4358383337357744e-20	7.802070762986315e-19	4.404996146949324e-18	8.420680625263228e-17	3.034838128172544e-19
30500000	0.0002231175887227785	-1.7664344924493255e-21	-1.0335030604087641e-43	2.547893309696844e-14	1.0561278842654788e-14	0.009553764822492835	-2.435838330443324e-20	7.802070762986315e-19	4.404996146949324e-18	8.420680625263228e-17	3.034838128172544e-19
30600000	0.0002231175887227785	-1.7664344924493255e-21	-1.0368960701306064e-43	2.547893309696844e-14	1.0561278842654788e-14	0.009553764822492835	-2.4358383271508736e-20	7.802070762986315e-19	4.404996146949324e-18	8.420680625263228e-17	3.034838128172544e-19
30700000	0.0002231175887227785	-1.7664344924493255e-21	-1.040289079909882e-43	2.547893309696844e-14	1.0561278842654788e-14	0.009553764822492835	-2.4358383238584233e-20	7.802070762986315e-19	4.404996146949324e-18	8.420680625263228e-17	3.034838128172544e-19
30800000	0.0002231175887227785	-1.7664344924493255e-21	-1.043682089748799e-43	2.547893309696844e-14	1.0561278842654788e-14	0.009553764822492835	-2.4358383205659732e-20	7.802070762986315e-19	4.404996146949324e-18	8.420680625263228e-17	3.034838128172544e-19
30900000	0.0002231175887227785	-1.7664344924493255e-21	-1.0470750996495652e-43	2.547893309696844e-14	1.0561278842654788e-14	0.009553764822492835	-2.4358383172735228e-20	7.802070762986315e-19	4.404996146949324e-18	8.420680625263228e-17	3.034838128172544e-19
31000000	0.0002231175887227785	-1.7664344924493255e-21	-1.0504681096143885e-43	2.547893309696844e-14	1.0561278842654788e-14	0.009553764822492835	-2.4358383139810725e-20	7.802070762986315e-19	4.404996146949324e-18	8.420680625263228e-17	3.034838128172544e-19
31100000	0.0002231175887227785	-1.7664344924493255e-21	-1.0538611196454765e-43	2.547893309696844e-14	1.0561278842654788e-14	0.009553764822492835	-2.435838310688622e-20	7.802070762986315e-19	4.404996146949324e-18	8.420680625263228e-17	3.034838128172544e-19
31200000	0.0002231175887227785	-1.7664344924493255e-21	-1.0572541297450375e-43	2.547893309696844e-14	1.0561278842654788e-14	0.009553764822492835	-2.4358383073961718e-20	7.802070762986315e-19	4.404996146949324e-18	8.420680625263228e-17	3.034838128172544e-19
31300000	0.0002231175887227785	-1.7664344924493255e-21	-1.0606471399152794e-43	2.547893309696844e-14	1.0561278842654788e-14	0.009553764822492835	-2.4358383041037214e-20	7.802070762986315e-19	4.404996146949324e-18	8.420680625263228e-17	3.034838128172544e-19
31400000	0.0002231175887227785	-1.7664344924493255e-21	-1.0640401501074486e-43	2.547893309696844e-14	1.0561278842654788e-14	0.009553764822492835	-2.435838300811271e-20	7.802070762986315e-19	4.404996146949324e-18	8.420680625263228e-17	3.034838128172544e-19
31500000	0.0002231175887227785	-1.7664344924493255e-21	-1.06743316016527e-43	2.547893309696844e-14	1.0561278842654788e-14	0.009553764822492835	-2.4358382975188207e-20	7.802070762986315e-19	4.404996146949324e-18	8.420680625263228e-17	3.034838128172544e-19
31600000	0.0002231175887227785	-1.7664344924493255e-21	-1.0708261700796068e-43	2.547893309696844e-14	1.0561278842654788e-14	0.009553764822492835	-2.4358382942263703e-20	7.802070762986315e-19	4.404996146949324e-18	8.420680625263228e-17	3.034838128172544e-19
31700000	0.0002231175887227785	-1.7664344924493255e-21	-1.0742191798526665e-43	2.547893309696844e-14	1.0561278842654788e-14	0.009553764822492835	-2.4358382909339202e-20	7.802070762986315e-19	4.404996146949324e-18	8.420680625263228e-17	3.034838128172544e-19
31800000	0.0002231175887227785	-1.7664344924493255e-21	-1.0776121894866573e-43	2.547893309696844e-14	1.0561278842654788e-14	0.009553764822492835	-2.43583828764147e-20	7.802070762986315e-19	4.404996146949324e-18	8.420680625263228e-17	3.034838128172544e-19
31900000	0.0002231175887227785	-1.7664344924493255e-21	-1.0810051989837872e-43	2.547893309696844e-14	1.0561278842654788e-14	0.009553764822492835	-2.4358382843490195e-20	7.802070762986315e-19	4.404996146949324e-18	8.420680625263228e-17	3.034838128172544e-19
32000000	0.0002231175887227785	-1.7664344924493255e-21	-1.084398208346264e-43	2.547893309696844e-14	1.0561278842654788e-14	0.009553764822492835	-2.435838281056569e-20	7.802070762986315e-19	4.404996146949324e-18	8.420680625263228e-17	3.034838128172544e-19
32100000	0.0002231175887227785	-1.7664344924493255e-21	-1.0877912175762955e-43	2.547893309696844e-14	1.0561278842654788e-14	0.009553764822492835	-2.4358382777641188e-20	7.802070762986315e-19	4.404996146949324e-18	8.420680625263228e-17	3.034838128172544e-19
32200000	0.0002231175887227785	-1.7664344924493255e-21	-1.0911842266760898e-43	2.547893309696844e-14	1.0561278842654788e-14	0.009553764822492835	-2.4358382744716684e-20	7.802070762986315e-19	4.404996146949324e-18	8.420680625263228e-17	3.034838128172544e-19
32300000	0.0002231175887227785	-1.7664344924493255e-21	-1.0945772356478546e-43	2.547893309696844e-14	1.0561278842654788e-14	0.009553764822492835	-2.435838271179218e-20	7.802070762986315e-19	4.404996146949324e-18	8.420680625263228e-17	3.034838128172544e-19
32400000	0.0002231175887227785	-1.7664344924493255e-21	-1.0979702444937976e-43	2.547893309696844e-14	1.0561278842654788e-14	0.009553764822492835	-2.4358382678867677e-20	7.802070762986315e-19	4.404996146949324e-18	8.420680625263228e-17	3.034838128172544e-19
32500000	0.0002231175887227785	-1.7664344924493255e-21	-1.1013632532161272e-43	2.547893309696844e-14	1.0561278842654788e-14	0.009553764822492835	-2.4358382645943173e-20	7.802070762986315e-19	4.404996146949324e-18	8.420680625263228e-17	3.034838128172544e-19
32600000	0.0002231175887227785	-1.7664344924493255e-21	-1.104756261817051e-43	2.547893309696844e-14	1.0561278842654788e-14	0.009553764822492835	-2.4358382613018672e-20	7.802070762986315e-19	4.404996146949324e-18	8.420680625263228e-17	3.034838128172544e-19
32700000	0.0002231175887227785	-1.7664344924493255e-21	-1.1081492702987767e-43	2.547893309696844e-14	1.0561278842654788e-14	0.009553764822492835	-2.435838258009417e-20	7.802070762986315e-19	4.404996146949324e-18	8.420680625263228e-17	3.034838128172544e-19
32800000	0.0002231175887227785	-1.7664344924493255e-21	-1.1115422786635125e-43	2.547893309696844e-14	1.0561278842654788e-14	0.009553764822492835	-2.4358382547169665e-20	7.802070762986315e-19	4.404996146949324e-18	8.420680625263228e-17	3.034838128172544e-19
32900000	0.0002231175887227785	-1.7664344924493255e-21	-1.1149352869134661e-43	2.547893309696844e-14	1.0561278842654788e-14	0.009553764822492835	-2.435838251424516e-20	7.802070762986315e-19	4.404996146949324e-18	8.420680625263228e-17	3.034838128172544e-19
33000000	0.0002231175887227785	-1.7664344924493255e-21	-1.1183282950508455e-43	2.547893309696844e-14	1.0561278842654788e-14	0.009553764822492835	-2.4358382481320658e-20	7.802070762986315e-19	4.404996146949324e-18	8.420680625263228e-17	3.034838128172544e-19
33100000	0.0002231175887227785	-1.7664344924493255e-21	-1.1217213030778586e-43	2.547893309696844e-14	1.0561278842654788e-14	0.009553764822492835	-2.4358382448396154e-20	7.802070762986315e-19	4.404996146949324e-18	8.420680625263228e-17	3.034838128172544e-19
33200000	0.0002231175887227785	-1.7664344924493255e-21	-1.1251143109967133e-43	2.547893309696844e-14	1.0561278842654788e-14	0.009553764822492835	-2.435838241547165e-20	7.802070762986315e-19	4.404996146949324e-18	8.420680625263228e-17	3.034838128172544e-19
33300000	0.0002231175887227785	-1.7664344924493255e-21	-1.1285073188096175e-43	2.547893309696844e-14	1.0561278842654788e-14	0.009553764822492835	-2.4358382382547147e-20	7.802070762986315e-19	4.404996146949324e-18	8.420680625263228e-17	3.034838128172544e-19
33400000	0.0002231175887227785	-1.7664344924493255e-21	-1.1319003265187789e-43	2.547893309696844e-14	1.0561278842654788e-14	0.009553764822492835	-2.4358382349622643e-20	7.802070762986315e-19	4.404996146949324e-18	8.420680625263228e-17	3.034838128172544e-19
33500000	0.0002231175887227785	-1.7664344924493255e-21	-1.1352933341264056e-43	2.547893309696844e-14	1.0561278842654788e-14	0.009553764822492835	-2.4358382316698143e-20	7.802070762986315e-19	4.404996146949324e-18	8.420680625263228e-17	3.034838128172544e-19
33600000	0.0002231175887227785	-1.7664344924493255e-21	-1.1386863416347054e-43	2.547893309696844e-14	1.0561278842654788e-14	0.009553764822492835	-2.435838228377364e-20	7.802070762986315e-19	4.404996146949324e-18	8.420680625263228e-17	3.034838128172544e-19
33700000	0.0002231175887227785	-1.7664344924493255e-21	-1.1420793490458861e-43	2.547893309696844e-14	1.0561278842654788e-14	0.009553764822492835	-2.4358382250849135e-20	7.802070762986315e-19	4.404996146949324e-18	8.420680625263228e-17	3.034838128172544e-19
33800000	0.0002231175887227785	-1.7664344924493255e-21	-1.145472356362156e-43	2.547893309696844e-14	1.0561278842654788e-14	0.009553764822492835	-2.4358382217924632e-20	7.802070762986315e-19	4.404996146949324e-18	8.420680625263228e-17	3.034838128172544e-19
33900000	0.0002231175887227785	-1.7664344924493255e-21	-1.1488653635857223e-43	2.547893309696844e-14	1.0561278842654788e-14	0.009553764822492835	-2.4358382185000128e-20	7.802070762986315e-19	4.404996146949324e-18	8.420680625263228e-17	3.034838128172544e-19
34000000	0.0002231175887227785	-1.7664344924493255e-21	-1.1522583707187934e-43	2.547893309696844e-14	1.0561278842654788e-14	0.009553764822492835	-2.4358382152075624e-20	7.802070762986315e-19	4.404996146949324e-18	8.420680625263228e-17	3.034838128172544e-19
34100000	0.0002231175887227785	-1.7664344924493255e-21	-1.1556513777635774e-43	2.547893309696844e-14	1.0561278842654788e-14	0.009553764822492835	-2.435838211915112e-20	7.802070762986315e-19	4.404996146949324e-18	8.420680625263228e-17	3.034838128172544e-19
34200000	0.0002231175887227785	-1.7664344924493255e-21	-1.1590443847222814e-43	2.547893309696844e-14	1.0561278842654788e-14	0.009553764822492835	-2.4358382086226617e-20	7.802070762986315e-19	4.404996146949324e-18	8.420680625263228e-17	3.034838128172544e-19
34300000	0.0002231175887227785	-1.7664344924493255e-21	-1.162437391597114e-43	2.547893309696844e-14	1.0561278842654788e-14	0.009553764822492835	-2.4358382053302113e-20	7.802070762986315e-19	4.404996146949324e-18	8.420680625263228e-17	3.034838128172544e-19
34400000	0.0002231175887227785	-1.7664344924493255e-21	-1.1658303983902829e-43	2.547893309696844e-14	1.0561278842654788e-14	0.009553764822492835	-2.4358382020377613e-20	7.802070762986315e-19	4.404996146949324e-18	8.420680625263228e-17	3.034838128172544e-19
34500000	0.0002231175887227785	-1.7664344924493255e-21	-1.1692234051039956e-43	2.547893309696844e-14	1.0561278842654788e-14	0.009553764822492835	-2.435838198745311e-20	7.802070762986315e-19	4.404996146949324e-18	8.420680625263228e-17	3.034838128172544e-19
34600000	0.0002231175887227785	-1.7664344924493255e-21	-1.1726164117404607e-43	2.547893309696844e-14	1.0561278842654788e-14	0.009553764822492835	-2.4358381954528605e-20	7.802070762986315e-19	4.404996146949324e-18	8.420680625263228e-17	3.034838128172544e-19
34700000	0.0002231175887227785	-1.7664344924493255e-21	-1.1760094183018855e-43	2.547893309696844e-14	1.0561278842654788e-14	0.009553764822492835	-2.4358381921604102e-20	7.802070762986315e-19	4.404996146949324e-18	8.420680625263228e-17	3.034838128172544e-19
34800000	0.0002231175887227785	-1.7664344924493255e-21	-1.1794024247904782e-43	2.547893309696844e-14	1.0561278842654788e-14	0.009553764822492835	-2.4358381888679598e-20	7.802070762986315e-19	4.404996146949324e-18	8.420680625263228e-17	3.034838128172544e-19
34900000	0.0002231175887227785	-1.7664344924493255e-21	-1.1827954312084466e-43	2.547893309696844e-14	1.0561278842654788e-14	0.009553764822492835	-2.4358381855755094e-20	7.802070762986315e-19	4.404996146949324e-18	8.420680625263228e-17	3.034838128172544e-19
35000000	0.0002231175887227785	-1.7664344924493255e-21	-1.1861884375579985e-43	2.547893309696844e-14	1.0561278842654788e-14	0.009553764822492835	-2.435838182283059e-20	7.802070762986315e-19	4.404996146949324e-18	8.420680625263228e-17	3.034838128172544e-19
35100000	0.0002231175887227785	-1.7664344924493255e-21	-1.1895814438413418e-43	2.547893309696844e-14	1.0561278842654788e-14	0.009553764822492835	-2.4358381789906087e-20	7.802070762986315e-19	4.404996146949324e-18	8.420680625263228e-17	3.034838128172544e-19
35200000	0.0002231175887227785	-1.7664344924493255e-21	-1.1929744500606847e-43	2.547893309696844e-14	1.0561278842654788e-14	0.009553764822492835	-2.4358381756981584e-20	7.802070762986315e-19	4.404996146949324e-18	8.420680625263228e-17	3.034838128172544e-19
35300000	0.0002231175887227785	-1.7664344924493255e-21	-1.1963674562182347e-43	2.547893309696844e-14	1.0561278842654788e-14	0.009553764822492835	-2.435838172405708e-20	7.802070762986315e-19	4.404996146949324e-18	8.420680625263228e-17	3.034838128172544e-19
35400000	0.0002231175887227785	-1.7664344924493255e-21	-1.1997604623161997e-43	2.547893309696844e-14	1.0561278842654788e-14	0.009553764822492835	-2.435838169113258e-20	7.802070762986315e-19	4.404996146949324e-18	8.420680625263228e-17	3.034838128172544e-19
35500000	0.0002231175887227785	-1.7664344924493255e-21	-1.203153468356788e-43	2.547893309696844e-14	1.0561278842654788e-14	0.009553764822492835	-2.4358381658208076e-20	7.802070762986315e-19	4.404996146949324e-18	8.420680625263228e-17	3.034838128172544e-19
35600000	0.0002231175887227785	-1.7664344924493255e-21	-1.206546474342207e-43	2.547893309696844e-14	1.0561278842654788e-14	0.009553764822492835	-2.4358381625283572e-20	7.802070762986315e-19	4.404996146949324e-18	8.420680625263228e-17	3.034838128172544e-19
35700000	0.0002231175887227785	-1.7664344924493255e-21	-1.209939480274665e-43	2.547893309696844e-14	1.0561278842654788e-14	0.009553764822492835	-2.4358381592359068e-20	7.802070762986315e-19	4.404996146949324e-18	8.420680625263228e-17	3.034838128172544e-19
35800000	0.0002231175887227785	-1.7664344924493255e-21	-1.2133324861563697e-43	2.547893309696844e-14	1.0561278842654788e-14	0.009553764822492835	-2.4358381559434565e-20	7.802070762986315e-19	4.404996146949324e-18	8.420680625263228e-17	3.034838128172544e-19
35900000	0.0002231175887227785	-1.7664344924493255e-21	-1.216725491989529e-43	2.547893309696844e-14	1.0561278842654788e-14	0.009553764822492835	-2.435838152651006e-20	7.802070762986315e-19	4.404996146949324e-18	8.420680625263228e-17	3.034838128172544e-19
36000000	0.0002231175887227785	-1.7664344924493255e-21	-1.2201184977763505e-43	2.547893309696844e-14	1.0561278842654788e-14	0.009553764822492835	-2.4358381493585557e-20	7.802070762986315e-19	4.404996146949324e-18	8.420680625263228e-17	3.034838128172544e-19
36100000	0.0002231175887227785	-1.7664344924493255e-21	-1.2235115035190427e-43	2.547893309696844e-14	1.0561278842654788e-14	0.009553764822492835	-2.4358381460661054e-20	7.802070762986315e-19	4.404996146949324e-18	8.420680625263228e-17	3.034838128172544e-19
36200000	0.0002231175887227785	-1.7664344924493255e-21	-1.226904509219813e-43	2.5478933096968438e-14	1.0561278842654788e-14	0.009553764822492835	-2.435838142773655e-20	7.802070762986315e-19	4.404996146949324e-18	8.420680625263228e-17	3.034838128172544e-19
36300000	0.0002231175887227785	-1.7664344924493255e-21	-1.2302975148808696e-43	2.5478933096968438e-14	1.0561278842654788e-14	0.009553764822492835	-2.435838139481205e-20	7.802070762986316e-19	4.404996146949324e-18	8.420680625263228e-17	3.034838128172544e-19
36400000	0.0002231175887227785	-1.7664344924493255e-21	-1.23369052050442e-43	2.5478933096968438e-14	1.0561278842654788e-14	0.009553764822492835	-2.4358381361887546e-20	7.802070762986316e-19	4.404996146949324e-18	8.420680625263228e-17	3.034838128172544e-19
36500000	0.0002231175887227785	-1.7664344924493255e-21	-1.2370835260926727e-43	2.5478933096968438e-14	1.0561278842654788e-14	0.009553764822492835	-2.4358381328963042e-20	7.802070762986316e-19	4.404996146949324e-18	8.420680625263228e-17	3.034838128172544e-19
36600000	0.0002231175887227785	-1.7664344924493255e-21	-1.2404765316478349e-43	2.5478933096968438e-14	1.0561278842654788e-14	0.009553764822492835	-2.4358381296038538e-20	7.802070762986316e-19	4.404996146949324e-18	8.420680625263228e-17	3.034838128172544e-19
36700000	0.0002231175887227785	-1.7664344924493255e-21	-1.243869537172115e-43	2.5478933096968438e-14	1.0561278842654788e-14	0.009553764822492835	-2.4358381263114035e-20	7.802070762986316e-19	4.404996146949324e-18	8.420680625263228e-17	3.034838128172544e-19
36800000	0.0002231175887227785	-1.7664344924493255e-21	-1.2472625426677207e-43	2.5478933096968438e-14	1.0561278842654788e-14	0.009553764822492835	-2.435838123018953e-20	7.802070762986316e-19	4.404996146949324e-18	8.420680625263228e-17	3.034838128172544e-19
36900000	0.0002231175887227785	-1.7664344924493255e-21	-1.25065554813686e-43	2.5478933096968438e-14	1.0561278842654788e-14	0.009553764822492835	-2.4358381197265027e-20	7.802070762986316e-19	4.404996146949324e-18	8.420680625263228e-17	3.0348381281725446e-19
37000000	0.0002231175887227785	-1.7664344924493255e-21	-1.2540485535817403e-43	2.5478933096968438e-14	1.0561278842654788e-14	0.009553764822492835	-2.4358381164340524e-20	7.802070762986316e-19	4.404996146949324e-18	8.420680625263228e-17	3.0348381281725446e-19
37100000	0.0002231175887227785	-1.7664344924493255e-21	-1.2574415590045702e-43	2.5478933096968438e-14	1.0561278842654788e-14	0.009553764822492835	-2.435838113141602e-20	7.802070762986316e-19	4.404996146949324e-18	8.420680625263228e-17	3.0348381281725446e-19
37200000	0.0002231175887227785	-1.7664344924493255e-21	-1.2608345644075573e-43	2.5478933096968438e-14	1.0561278842654788e-14	0.009553764822492835	-2.435838109849152e-20	7.802070762986316e-19	4.404996146949324e-18	8.420680625263228e-17	3.0348381281725446e-19
37300000	0.0002231175887227785	-1.7664344924493255e-21	-1.2642275697929092e-43	2.5478933096968438e-14	1.0561278842654788e-14	0.009553764822492835	-2.4358381065567016e-20	7.802070762986316e-19	4.404996146949324e-18	8.420680625263228e-17	3.0348381281725446e-19
37400000	0.0002231175887227785	-1.7664344924493255e-21	-1.2676205751628342e-43	2.5478933096968438e-14	1.0561278842654788e-14	0.009553764822492835	-2.4358381032642512e-20	7.802070762986316e-19	4.404996146949324e-18	8.420680625263228e-17	3.0348381281725446e-19
37500000	0.0002231175887227785	-1.7664344924493255e-21	-1.27101358051954e-43	2.5478933096968438e-14	1.0561278842654788e-14	0.009553764822492835	-2.435838099971801e-20	7.802070762986316e-19	4.404996146949324e-18	8.420680625263228e-17	3.0348381281725446e-19
37600000	0.0002231175887227785	-1.7664344924493255e-21	-1.2744065858652347e-43	2.5478933096968438e-14	1.0561278842654788e-14	0.009553764822492835	-2.4358380966793505e-20	7.802070762986316e-19	4.404996146949324e-18	8.420680625263228e-17	3.0348381281725446e-19
37700000	0.0002231175887227785	-1.7664344924493255e-21	-1.2777995912021258e-43	2.5478933096968438e-14	1.0561278842654788e-14	0.009553764822492835	-2.4358380933869e-20	7.802070762986316e-19	4.404996146949324e-18	8.420680625263228e-17	3.0348381281725446e-19
37800000	0.0002231175887227785	-1.7664344924493255e-21	-1.2811925965324216e-43	2.5478933096968438e-14	1.0561278842654788e-14	0.009553764822492835	-2.4358380900944498e-20	7.802070762986316e-19	4.404996146949324e-18	8.420680625263228e-17	3.0348381281725446e-19
37900000	0.00022311758872277848	-1.7664344924493255e-21	-1.2845856018583297e-43	2.5478933096968438e-14	1.0561278842654788e-14	0.009553764822492835	-2.4358380868019994e-20	7.802070762986316e-19	4.404996146949324e-18	8.420680625263228e-17	3.0348381281725446e-19
38000000	0.00022311758872277848	-1.7664344924493255e-21	-1.2879786071820582e-43	2.5478933096968438e-14	1.0561278842654788e-14	0.009553764822492835	-2.435838083509549e-20	7.802070762986316e-19	4.404996146949324e-18	8.420680625263228e-17	3.0348381281725446e-19
38100000	0.00022311758872277848	-1.7664344924493255e-21	-1.2913716125058148e-43	2.5478933096968438e-14	1.0561278842654788e-14	0.009553764822492835	-2.435838080217099e-20	7.802070762986316e-19	4.404996146949324e-18	8.420680625263228e-17	3.0348381281725446e-19
38200000	0.00022311758872277848	-1.7664344924493255e-21	-1.2947646178318075e-43	2.5478933096968438e-14	1.0561278842654788e-14	0.009553764822492835	-2.4358380769246486e-20	7.802070762986316e-19	4.404996146949324e-18	8.420680625263228e-17	3.0348381281725446e-19
38300000	0.00022311758872277848	-1.7664344924493255e-21	-1.2981576231622441e-43	2.5478933096968438e-14	1.0561278842654788e-14	0.009553764822492835	-2.4358380736321982e-20	7.802070762986316e-19	4.404996146949324e-18	8.420680625263228e-17	3.0348381281725446e-19
38400000	0.00022311758872277848	-1.7664344924493255e-21	-1.3015506284993325e-43	2.5478933096968438e-14	1.0561278842654788e-14	0.009553764822492835	-2.435838070339748e-20	7.802070762986316e-19	4.404996146949324e-18	8.420680625263228e-17	3.0348381281725446e-19
38500000	0.00022311758872277848	-1.7664344924493255e-21	-1.3049436338452809e-43	2.5478933096968438e-14	1.0561278842654788e-14	0.009553764822492835	-2.4358380670472975e-20	7.802070762986316e-19	4.404996146949324e-18	8.420680625263228e-17	3.0348381281725446e-19
38600000	0.00022311758872277848	-1.7664344924493255e-21	-1.3083366392022966e-43	2.5478933096968438e-14	1.0561278842654788e-14	0.009553764822492835	-2.435838063754847e-20	7.802070762986316e-19	4.404996146949324e-18	8.420680625263228e-17	3.0348381281725446e-19
38700000	0.00022311758872277848	-1.7664344924493255e-21	-1.311729644572588e-43	2.5478933096968438e-14	1.0561278842654788e-14	0.009553764822492835	-2.4358380604623968e-20	7.802070762986316e-19	4.404996146949324e-18	8.420680625263228e-17	3.0348381281725446e-19
38800000	0.00022311758872277848	-1.7664344924493255e-21	-1.3151226499583629e-43	2.5478933096968438e-14	1.0561278842654788e-14	0.009553764822492835	-2.4358380571699464e-20	7.802070762986316e-19	4.404996146949324e-18	8.420680625263228e-17	3.0348381281725446e-19
38900000	0.00022311758872277848	-1.7664344924493255e-21	-1.318515655361829e-43	2.5478933096968438e-14	1.0561278842654788e-14	0.009553764822492835	-2.435838053877496e-20	7.802070762986316e-19	4.404996146949324e-18	8.420680625263228e-17	3.0348381281725446e-19
39000000	0.00022311758872277848	-1.7664344924493255e-21	-1.3219086607851943e-43	2.5478933096968438e-14	1.0561278842654788e-14	0.009553764822492835	-2.435838050585046e-20	7.802070762986316e-19	4.404996146949324e-18	8.420680625263228e-17	3.0348381281725446e-19
39100000	0.00022311758872277848	-1.7664344924493255e-21	-1.3253016662306667e-43	2.5478933096968438e-14	1.0561278842654788e-14	0.009553764822492835	-2.4358380472925956e-20	7.802070762986316e-19	4.404996146949324e-18	8.420680625263228e-17	3.0348381281725446e-19
39200000	0.00022311758872277848	-1.7664344924493255e-21	-1.328694671700454e-43	2.5478933096968435e-14	1.0561278842654788e-14	0.009553764822492835	-2.4358380440001453e-20	7.802070762986316e-19	4.404996146949324e-18	8.420680625263228e-17	3.0348381281725446e-19
39300000	0.00022311758872277848	-1.7664344924493255e-21	-1.3320876771967644e-43	2.5478933096968435e-14	1.0561278842654788e-14	0.009553764822492835	-2.435838040707695e-20	7.802070762986316e-19	4.404996146949324e-18	8.420680625263228e-17	3.0348381281725446e-19
39400000	0.00022311758872277848	-1.7664344924493255e-21	-1.3354806827218054e-43	2.5478933096968435e-14	1.0561278842654788e-14	0.009553764822492835	-2.4358380374152445e-20	7.802070762986316e-19	4.404996146949324e-18	8.420680625263228e-17	3.0348381281725446e-19
39500000	0.00022311758872277848	-1.7664344924493255e-21	-1.338873688277785e-43	2.5478933096968435e-14	1.0561278842654788e-14	0.009553764822492835	-2.4358380341227942e-20	7.802070762986317e-19	4.404996146949324e-18	8.420680625263228e-17	3.0348381281725446e-19
39600000	0.00022311758872277848	-1.7664344924493255e-21	-1.3422666938669113e-43	2.5478933096968435e-14	1.0561278842654788e-14	0.009553764822492835	-2.4358380308303438e-20	7.802070762986317e-19	4.404996146949324e-18	8.420680625263228e-17	3.0348381281725446e-19
39700000	0.00022311758872277848	-1.7664344924493255e-21	-1.3456596994913918e-43	2.5478933096968435e-14	1.0561278842654788e-14	0.009553764822492835	-2.4358380275378934e-20	7.802070762986317e-19	4.404996146949324e-18	8.420680625263228e-17	3.0348381281725446e-19
39800000	0.00022311758872277848	-1.7664344924493255e-21	-1.3490527051534347e-43	2.5478933096968435e-14	1.0561278842654788e-14	0.009553764822492835	-2.435838024245443e-20	7.802070762986317e-19	4.404996146949324e-18	8.420680625263228e-17	3.0348381281725446e-19
39900000	0.00022311758872277848	-1.7664344924493255e-21	-1.352445710855248e-43	2.5478933096968435e-14	1.0561278842654788e-14	0.009553764822492835	-2.435838020952993e-20	7.802070762986317e-19	4.404996146949324e-18	8.420680625263228e-17	3.0348381281725446e-19
40000000	0.00022311758872277848	-1.7664344924493255e-21	-1.3558387165990392e-43	2.5478933096968435e-14	1.0561278842654788e-14	0.009553764822492835	-2.4358380176605426e-20	7.802070762986317e-19	4.404996146949324e-18	8.420680625263228e-17	3.0348381281725446e-19
40100000	0.00022311758872277848	-1.7664344924493255e-21	-1.3592317223870164e-43	2.5478933096968435e-14	1.0561278842654788e-14	0.009553764822492835	-2.4358380143680923e-20	7.802070762986317e-19	4.404996146949324e-18	8.420680625263228e-17	3.0348381281725446e-19
40200000	0.00022311758872277848	-1.7664344924493255e-21	-1.3626247282213876e-43	2.5478933096968435e-14	1.0561278842654788e-14	0.009553764822492835	-2.435838011075642e-20	7.802070762986317e-19	4.404996146949324e-18	8.420680625263228e-17	3.0348381281725446e-19
40300000	0.00022311758872277848	-1.7664344924493255e-21	-1.3660177341043605e-43	2.5478933096968435e-14	1.0561278842654788e-14	0.009553764822492835	-2.4358380077831915e-20	7.802070762986317e-19	4.404996146949324e-18	8.420680625263228e-17	3.0348381281725446e-19
40400000	0.00022311758872277848	-1.7664344924493255e-21	-1.369410740038143e-43	2.5478933096968435e-14	1.0561278842654788e-14	0.009553764822492835	-2.4358380044907412e-20	7.802070762986317e-19	4.404996146949324e-18	8.420680625263228e-17	3.0348381281725446e-19
40500000	0.00022311758872277848	-1.7664344924493255e-21	-1.372803746024943e-43	2.5478933096968435e-14	1.0561278842654788e-14	0.009553764822492835	-2.4358380011982908e-20	7.802070762986317e-19	4.404996146949324e-18	8.420680625263228e-17	3.0348381281725446e-19
40600000	0.00022311758872277848	-1.7664344924493255e-21	-1.3761967520669686e-43	2.5478933096968435e-14	1.0561278842654788e-14	0.009553764822492835	-2.4358379979058404e-20	7.802070762986317e-19	4.404996146949324e-18	8.420680625263228e-17	3.0348381281725446e-19
40700000	0.00022311758872277848	-1.7664344924493255e-21	-1.3795897581664276e-43	2.5478933096968435e-14	1.0561278842654788e-14	0.009553764822492835	-2.43583799461339e-20	7.802070762986317e-19	4.404996146949324e-18	8.420680625263228e-17	3.0348381281725446e-19
40800000	0.00022311758872277848	-1.7664344924493255e-21	-1.3829827643255277e-43	2.5478933096968435e-14	1.0561278842654788e-14	0.009553764822492835	-2.43583799132094e-20	7.802070762986317e-19	4.404996146949324e-18	8.420680625263228e-17	3.0348381281725446e-19
40900000	0.00022311758872277848	-1.7664344924493255e-21	-1.386375770546477e-43	2.5478933096968435e-14	1.0561278842654788e-14	0.009553764822492835	-2.4358379880284896e-20	7.802070762986317e-19	4.404996146949324e-18	8.420680625263228e-17	3.0348381281725446e-19
41000000	0.00022311758872277848	-1.7664344924493255e-21	-1.3897687768314831e-43	2.5478933096968435e-14	1.0561278842654788e-14	0.009553764822492835	-2.4358379847360393e-20	7.802070762986317e-19	4.404996146949324e-18	8.420680625263228e-17	3.0348381281725446e-19
41100000	0.00022311758872277848	-1.7664344924493255e-21	-1.3931617831827543e-43	2.5478933096968435e-14	1.0561278842654788e-14	0.009553764822492835	-2.435837981443589e-20	7.802070762986317e-19	4.404996146949324e-18	8.420680625263228e-17	3.0348381281725446e-19
41200000	0.00022311758872277848	-1.7664344924493255e-21	-1.3965547896024982e-43	2.5478933096968435e-14	1.0561278842654788e-14	0.009553764822492835	-2.4358379781511386e-20	7.802070762986317e-19	4.404996146949324e-18	8.420680625263228e-17	3.0348381281725446e-19
41300000	0.00022311758872277848	-1.7664344924493255e-21	-1.3999477960929228e-43	2.5478933096968435e-14	1.0561278842654788e-14	0.009553764822492835	-2.4358379748586882e-20	7.802070762986317e-19	4.404996146949324e-18	8.420680625263228e-17	3.0348381281725446e-19
41400000	0.00022311758872277848	-1.7664344924493255e-21	-1.403340802605275e-43	2.5478933096968435e-14	1.0561278842654788e-14	0.009553764822492835	-2.4358379715662378e-20	7.802070762986317e-19	4.404996146949324e-18	8.420680625263228e-17	3.0348381281725446e-19
41500000	0.00022311758872277848	-1.7664344924493255e-21	-1.406733808983279e-43	2.5478933096968435e-14	1.0561278842654788e-14	0.009553764822492835	-2.4358379682737875e-20	7.802070762986317e-19	4.404996146949324e-18	8.420680625263228e-17	3.0348381281725446e-19
41600000	0.00022311758872277848	-1.7664344924493255e-21	-1.4101268152177987e-43	2.5478933096968435e-14	1.0561278842654788e-14	0.009553764822492835	-2.435837964981337e-20	7.802070762986317e-19	4.404996146949324e-18	8.420680625263228e-17	3.0348381281725446e-19
41700000	0.00022311758872277848	-1.7664344924493255e-21	-1.4135198213110418e-43	2.5478933096968435e-14	1.0561278842654788e-14	0.009553764822492835	-2.435837961688887e-20	7.802070762986317e-19	4.404996146949324e-18	8.420680625263228e-17	3.0348381281725446e-19
41800000	0.00022311758872277848	-1.7664344924493255e-21	-1.4169128272652161e-43	2.5478933096968435e-14	1.0561278842654788e-14	0.009553764822492835	-2.4358379583964367e-20	7.802070762986317e-19	4.404996146949324e-18	8.420680625263228e-17	3.0348381281725446e-19
41900000	0.00022311758872277848	-1.7664344924493255e-21	-1.4203058330825295e-43	2.5478933096968435e-14	1.0561278842654788e-14	0.009553764822492835	-2.4358379551039863e-20	7.802070762986317e-19	4.404996146949324e-18	8.420680625263228e-17	3.0348381281725446e-19
42000000	0.00022311758872277848	-1.7664344924493255e-21	-1.42369883876519e-43	2.5478933096968435e-14	1.0561278842654788e-14	0.009553764822492835	-2.435837951811536e-20	7.802070762986317e-19	4.404996146949324e-18	8.420680625263228e-17	3.0348381281725446e-19
42100000	0.00022311758872277848	-1.7664344924493255e-21	-1.4270918443154054e-43	2.5478933096968435e-14	1.0561278842654788e-14	0.009553764822492835	-2.4358379485190856e-20	7.802070762986317e-19	4.404996146949324e-18	8.420680625263228e-17	3.0348381281725446e-19
42200000	0.00022311758872277848	-1.7664344924493255e-21	-1.4304848497353833e-43	2.5478933096968435e-14	1.0561278842654788e-14	0.009553764822492835	-2.4358379452266352e-20	7.802070762986317e-19	4.404996146949324e-18	8.420680625263228e-17	3.0348381281725446e-19
42300000	0.00022311758872277848	-1.7664344924493255e-21	-1.4338778550273323e-43	2.5478933096968435e-14	1.0561278842654788e-14	0.009553764822492835	-2.4358379419341848e-20	7.802070762986317e-19	4.404996146949324e-18	8.420680625263228e-17	3.0348381281725446e-19
42400000	0.00022311758872277848	-1.7664344924493255e-21	-1.4372708601934596e-43	2.5478933096968435e-14	1.0561278842654788e-14	0.009553764822492835	-2.4358379386417345e-20	7.802070762986317e-19	4.404996146949324e-18	8.420680625263228e-17	3.0348381281725446e-19
42500000	0.00022311758872277848	-1.7664344924493255e-21	-1.4406638652359735e-43	2.5478933096968435e-14	1.0561278842654788e-14	0.009553764822492835	-2.435837935349284e-20	7.802070762986317e-19	4.404996146949324e-18	8.420680625263228e-17	3.0348381281725446e-19
42600000	0.00022311758872277848	-1.7664344924493255e-21	-1.4440568701570815e-43	2.5478933096968435e-14	1.0561278842654788e-14	0.009553764822492835	-2.435837932056834e-20	7.802070762986317e-19	4.404996146949324e-18	8.420680625263228e-17	3.0348381281725446e-19
42700000	0.00022311758872277848	-1.7664344924493255e-21	-1.447449874958992e-43	2.5478933096968435e-14	1.0561278842654788e-14	0.009553764822492835	-2.4358379287643837e-20	7.802070762986317e-19	4.404996146949324e-18	8.420680625263228e-17	3.0348381281725446e-19
42800000	0.00022311758872277848	-1.7664344924493255e-21	-1.4508428796439125e-43	2.5478933096968435e-14	1.0561278842654788e-14	0.009553764822492835	-2.4358379254719333e-20	7.802070762986317e-19	4.404996146949324e-18	8.420680625263228e-17	3.0348381281725446e-19
42900000	0.00022311758872277848	-1.7664344924493255e-21	-1.4542358842140512e-43	2.5478933096968435e-14	1.0561278842654788e-14	0.009553764822492835	-2.435837922179483e-20	7.802070762986317e-19	4.404996146949324e-18	8.420680625263228e-17	3.0348381281725446e-19
43000000	0.00022311758872277848	-1.7664344924493255e-21	-1.4576288886716155e-43	2.5478933096968435e-14	1.0561278842654788e-14	0.009553764822492835	-2.4358379188870326e-20	7.802070762986317e-19	4.404996146949324e-18	8.420680625263228e-17	3.0348381281725446e-19
43100000	0.00022311758872277848	-1.7664344924493255e-21	-1.4610218930188137e-43	2.5478933096968435e-14	1.0561278842654788e-14	0.009553764822492835	-2.4358379155945822e-20	7.802070762986317e-19	4.404996146949324e-18	8.420680625263228e-17	3.0348381281725446e-19
43200000	0.00022311758872277848	-1.7664344924493255e-21	-1.4644148972578537e-43	2.5478933096968435e-14	1.0561278842654788e-14	0.009553764822492835	-2.435837912302132e-20	7.802070762986317e-19	4.404996146949324e-18	8.420680625263228e-17	3.0348381281725446e-19
43300000	0.00022311758872277848	-1.7664344924493255e-21	-1.4678079013909432e-43	2.5478933096968435e-14	1.0561278842654788e-14	0.009553764822492835	-2.4358379090096815e-20	7.802070762986317e-19	4.404996146949324e-18	8.420680625263228e-17	3.0348381281725446e-19
43400000	0.00022311758872277848	-1.7664344924493255e-21	-1.47120090542029e-43	2.5478933096968435e-14	1.0561278842654788e-14	0.009553764822492835	-2.435837905717231e-20	7.802070762986317e-19	4.404996146949324e-18	8.420680625263228e-17	3.0348381281725446e-19
43500000	0.00022311758872277848	-1.7664344924493255e-21	-1.4745939093481023e-43	2.5478933096968435e-14	1.0561278842654788e-14	0.009553764822492835	-2.435837902424781e-20	7.802070762986317e-19	4.404996146949324e-18	8.420680625263228e-17	3.0348381281725446e-19
43600000	0.00022311758872277848	-1.7664344924493255e-21	-1.4779869131765878e-43	2.5478933096968435e-14	1.0561278842654788e-14	0.009553764822492835	-2.4358378991323307e-20	7.802070762986317e-19	4.404996146949324e-18	8.420680625263228e-17	3.0348381281725446e-19
43700000	0.00022311758872277848	-1.7664344924493255e-21	-1.4813799169079544e-43	2.5478933096968435e-14	1.0561278842654788e-14	0.009553764822492835	-2.4358378958398803e-20	7.802070762986317e-19	4.404996146949324e-18	8.420680625263228e-17	3.0348381281725446e-19
43800000	0.00022311758872277848	-1.7664344924493255e-21	-1.4847729205444098e-43	2.5478933096968435e-14	1.0561278842654788e-14	0.009553764822492835	-2.43583789254743e-20	7.802070762986317e-19	4.404996146949324e-18	8.420680625263228e-17	3.0348381281725446e-19
43900000	0.00022311758872277848	-1.7664344924493255e-21	-1.4881659240881624e-43	2.5478933096968435e-14	1.0561278842654788e-14	0.009553764822492835	-2.4358378892549796e-20	7.802070762986317e-19	4.404996146949324e-18	8.420680625263228e-17	3.0348381281725446e-19
44000000	0.00022311758872277848	-1.7664344924493255e-21	-1.4915589275414196e-43	2.5478933096968435e-14	1.0561278842654788e-14	0.009553764822492835	-2.4358378859625292e-20	7.802070762986317e-19	4.404996146949324e-18	8.420680625263228e-17	3.0348381281725446e-19
44100000	0.00022311758872277848	-1.7664344924493255e-21	-1.4949519309063896e-43	2.5478933096968435e-14	1.0561278842654788e-14	0.009553764822492835	-2.435837882670079e-20	7.802070762986317e-19	4.404996146949324e-18	8.420680625263228e-17	3.0348381281725446e-19
44200000	0.00022311758872277848	-1.7664344924493255e-21	-1.49834493418528e-43	2.5478933096968435e-14	1.0561278842654788e-14	0.009553764822492835	-2.4358378793776285e-20	7.802070762986317e-19	4.404996146949324e-18	8.420680625263228e-17	3.0348381281725446e-19
44300000	0.00022311758872277848	-1.7664344924493255e-21	-1.5017379373802989e-43	2.5478933096968435e-14	1.0561278842654788e-14	0.009553764822492835	-2.435837876085178e-20	7.802070762986317e-19	4.404996146949324e-18	8.420680625263228e-17	3.0348381281725446e-19
44400000	0.00022311758872277848	-1.7664344924493255e-21	-1.505130940493654e-43	2.5478933096968435e-14	1.0561278842654788e-14	0.009553764822492835	-2.435837872792728e-20	7.802070762986317e-19	4.404996146949324e-18	8.420680625263228e-17	3.0348381281725446e-19
44500000	0.00022311758872277848	-1.7664344924493255e-21	-1.5085239435275535e-43	2.5478933096968435e-14	1.0561278842654788e-14	0.009553764822492835	-2.4358378695002777e-20	7.802070762986317e-19	4.404996146949324e-18	8.420680625263228e-17	3.0348381281725446e-19
44600000	0.00022311758872277848	-1.7664344924493255e-21	-1.511916946484205e-43	2.5478933096968435e-14	1.0561278842654788e-14	0.009553764822492835	-2.4358378662078273e-20	7.802070762986317e-19	4.404996146949324e-18	8.420680625263228e-17	3.0348381281725446e-19
44700000	0.00022311758872277848	-1.7664344924493255e-21	-1.5153099493658167e-43	2.5478933096968435e-14	1.0561278842654788e-14	0.009553764822492835	-2.435837862915377e-20	7.802070762986317e-19	4.404996146949324e-18	8.420680625263228e-17	3.0348381281725446e-19
44800000	0.00022311758872277848	-1.7664344924493255e-21	-1.5187029521745961e-43	2.5478933096968435e-14	1.0561278842654788e-14	0.009553764822492835	-2.4358378596229266e-20	7.802070762986317e-19	4.404996146949324e-18	8.420680625263228e-17	3.0348381281725446e-19
44900000	0.00022311758872277848	-1.7664344924493255e-21	-1.5220959549127512e-43	2.5478933096968435e-14	1.0561278842654788e-14	0.009553764822492835	-2.4358378563304762e-20	7.802070762986317e-19	4.404996146949324e-18	8.420680625263228e-17	3.0348381281725446e-19
45000000	0.00022311758872277848	-1.7664344924493255e-21	-1.5254889575824901e-43	2.5478933096968435e-14	1.0561278842654788e-14	0.009553764822492835	-2.435837853038026e-20	7.802070762986317e-19	4.404996146949324e-18	8.420680625263228e-17	3.0348381281725446e-19
45100000	0.00022311758872277848	-1.7664344924493255e-21	-1.5288819601860206e-43	2.5478933096968435e-14	1.0561278842654788e-14	0.009553764822492835	-2.4358378497455755e-20	7.802070762986317e-19	4.404996146949324e-18	8.420680625263228e-17	3.0348381281725446e-19
45200000	0.00022311758872277848	-1.7664344924493255e-21	-1.5322749627255504e-43	2.5478933096968435e-14	1.0561278842654788e-14	0.009553764822492835	-2.4358378464531252e-20	7.802070762986317e-19	4.404996146949324e-18	8.420680625263228e-17	3.0348381281725446e-19
45300000	0.00022311758872277848	-1.7664344924493255e-21	-1.5356679652032875e-43	2.5478933096968435e-14	1.0561278842654788e-14	0.009553764822492835	-2.4358378431606748e-20	7.802070762986317e-19	4.404996146949324e-18	8.420680625263228e-17	3.0348381281725446e-19
45400000	0.00022311758872277848	-1.7664344924493255e-21	-1.5390609676214398e-43	2.5478933096968435e-14	1.0561278842654788e-14	0.009553764822492835	-2.4358378398682247e-20	7.802070762986317e-19	4.404996146949324e-18	8.420680625263228e-17	3.0348381281725446e-19
45500000	0.00022311758872277848	-1.7664344924493255e-21	-1.5424539699822153e-43	2.5478933096968435e-14	1.0561278842654788e-14	0.009553764822492835	-2.4358378365757744e-20	7.802070762986317e-19	4.404996146949324e-18	8.420680625263228e-17	3.0348381281725446e-19
45600000	0.00022311758872277848	-1.7664344924493255e-21	-1.5458469722878218e-43	2.5478933096968435e-14	1.0561278842654788e-14	0.009553764822492835	-2.435837833283324e-20	7.802070762986317e-19	4.404996146949324e-18	8.420680625263228e-17	3.0348381281725446e-19
45700000	0.00022311758872277848	-1.7664344924493255e-21	-1.549239974540467e-43	2.5478933096968435e-14	1.0561278842654788e-14	0.009553764822492835	-2.4358378299908736e-20	7.802070762986317e-19	4.404996146949324e-18	8.420680625263228e-17	3.0348381281725446e-19
45800000	0.00022311758872277848	-1.7664344924493255e-21	-1.552632976742359e-43	2.5478933096968435e-14	1.0561278842654788e-14	0.009553764822492835	-2.4358378266984233e-20	7.802070762986317e-19	4.404996146949324e-18	8.420680625263228e-17	3.0348381281725446e-19
45900000	0.00022311758872277848	-1.7664344924493255e-21	-1.5560259788957058e-43	2.5478933096968435e-14	1.0561278842654788e-14	0.009553764822492835	-2.435837823405973e-20	7.802070762986317e-19	4.404996146949324e-18	8.420680625263228e-17	3.0348381281725446e-19
46000000	0.00022311758872277848	-1.7664344924493255e-21	-1.5594189810027151e-43	2.5478933096968438e-14	1.0561278842654788e-14	0.009553764822492835	-2.4358378201135225e-20	7.802070762986317e-19	4.404996146949324e-18	8.420680625263228e-17	3.0348381281725446e-19
46100000	0.00022311758872277848	-1.7664344924493255e-21	-1.5628119830655948e-43	2.5478933096968438e-14	1.0561278842654788e-14	0.009553764822492835	-2.4358378168210722e-20	7.802070762986317e-19	4.404996146949324e-18	8.420680625263228e-17	3.0348381281725446e-19
46200000	0.00022311758872277848	-1.7664344924493255e-21	-1.5662049850865528e-43	2.5478933096968438e-14	1.0561278842654788e-14	0.009553764822492835	-2.4358378135286218e-20	7.802070762986317e-19	4.404996146949324e-18	8.420680625263228e-17	3.0348381281725446e-19
46300000	0.00022311758872277848	-1.7664344924493255e-21	-1.5695979870677969e-43	2.5478933096968438e-14	1.0561278842654788e-14	0.009553764822492835	-2.4358378102361717e-20	7.802070762986316e-19	4.404996146949324e-18	8.420680625263228e-17	3.0348381281725446e-19
46400000	0.00022311758872277848	-1.7664344924493255e-21	-1.5729909890115352e-43	2.5478933096968438e-14	1.0561278842654788e-14	0.009553764822492835	-2.4358378069437214e-20	7.802070762986316e-19	4.404996146949324e-18	8.420680625263228e-17	3.0348381281725446e-19
46500000	0.00022311758872277848	-1.7664344924493255e-21	-1.5763839909199755e-43	2.5478933096968438e-14	1.0561278842654788e-14	0.009553764822492835	-2.435837803651271e-20	7.802070762986316e-19	4.404996146949324e-18	8.420680625263228e-17	3.0348381281725446e-19
46600000	0.00022311758872277848	-1.7664344924493255e-21	-1.5797769927953256e-43	2.5478933096968438e-14	1.0561278842654788e-14	0.009553764822492835	-2.4358378003588206e-20	7.802070762986316e-19	4.404996146949324e-18	8.420680625263228e-17	3.0348381281725446e-19
46700000	0.00022311758872277848	-1.7664344924493255e-21	-1.5831699946397935e-43	2.5478933096968438e-14	1.0561278842654788e-14	0.009553764822492835	-2.4358377970663703e-20	7.802070762986316e-19	4.404996146949324e-18	8.420680625263228e-17	3.0348381281725446e-19
46800000	0.00022311758872277848	-1.7664344924493255e-21	-1.586562996455587e-43	2.5478933096968438e-14	1.0561278842654788e-14	0.009553764822492835	-2.43583779377392e-20	7.802070762986316e-19	4.404996146949324e-18	8.420680625263228e-17	3.0348381281725446e-19
46900000	0.00022311758872277848	-1.7664344924493255e-21	-1.589955998244914e-43	2.5478933096968438e-14	1.0561278842654788e-14	0.009553764822492835	-2.4358377904814695e-20	7.802070762986316e-19	4.404996146949324e-18	8.420680625263228e-17	3.0348381281725446e-19
47000000	0.00022311758872277848	-1.7664344924493255e-21	-1.5933490000099825e-43	2.5478933096968438e-14	1.0561278842654788e-14	0.009553764822492835	-2.4358377871890192e-20	7.802070762986316e-19	4.404996146949324e-18	8.420680625263228e-17	3.0348381281725446e-19
47100000	0.00022311758872277848	-1.7664344924493255e-21	-1.5967420017530002e-43	2.5478933096968438e-14	1.0561278842654788e-14	0.009553764822492835	-2.4358377838965688e-20	7.802070762986316e-19	4.404996146949324e-18	8.420680625263228e-17	3.0348381281725446e-19
47200000	0.00022311758872277848	-1.7664344924493255e-21	-1.6001350034761751e-43	2.5478933096968438e-14	1.0561278842654788e-14	0.009553764822492835	-2.4358377806041188e-20	7.802070762986316e-19	4.404996146949324e-18	8.420680625263228e-17	3.0348381281725446e-19
47300000	0.00022311758872277848	-1.7664344924493255e-21	-1.6035280051817153e-43	2.5478933096968438e-14	1.0561278842654788e-14	0.009553764822492835	-2.4358377773116684e-20	7.802070762986316e-19	4.404996146949324e-18	8.420680625263228e-17	3.0348381281725446e-19
47400000	0.00022311758872277848	-1.7664344924493255e-21	-1.6069210068718282e-43	2.5478933096968438e-14	1.0561278842654788e-14	0.009553764822492835	-2.435837774019218e-20	7.802070762986316e-19	4.404996146949324e-18	8.420680625263228e-17	3.0348381281725446e-19
47500000	0.00022311758872277848	-1.7664344924493255e-21	-1.6103140085487222e-43	2.5478933096968438e-14	1.0561278842654788e-14	0.009553764822492835	-2.4358377707267677e-20	7.802070762986316e-19	4.404996146949324e-18	8.420680625263228e-17	3.0348381281725446e-19
47600000	0.00022311758872277848	-1.7664344924493255e-21	-1.6137070102146047e-43	2.5478933096968438e-14	1.0561278842654788e-14	0.009553764822492835	-2.4358377674343173e-20	7.802070762986316e-19	4.404996146949324e-18	8.420680625263228e-17	3.0348381281725446e-19
47700000	0.00022311758872277848	-1.7664344924493255e-21	-1.6171000118716838e-43	2.5478933096968438e-14	1.0561278842654788e-14	0.009553764822492835	-2.435837764141867e-20	7.802070762986316e-19	4.404996146949324e-18	8.420680625263228e-17	3.0348381281725446e-19
47800000	0.00022311758872277848	-1.7664344924493255e-21	-1.6204930135221676e-43	2.5478933096968438e-14	1.0561278842654788e-14	0.009553764822492835	-2.4358377608494166e-20	7.802070762986316e-19	4.404996146949324e-18	8.420680625263228e-17	3.034838128172544e-19
47900000	0.00022311758872277848	-1.7664344924493255e-21	-1.6238860151682637e-43	2.5478933096968438e-14	1.0561278842654788e-14	0.009553764822492835	-2.4358377575569662e-20	7.802070762986316e-19	4.404996146949324e-18	8.420680625263228e-17	3.034838128172544e-19
48000000	0.0002231175887227785	-1.7664344924493255e-21	-1.6272790168121803e-43	2.5478933096968438e-14	1.0561278842654788e-14	0.009553764822492835	-2.4358377542645158e-20	7.802070762986316e-19	4.404996146949324e-18	8.420680625263228e-17	3.034838128172544e-19
48100000	0.0002231175887227785	-1.7664344924493255e-21	-1.630672018456125e-43	2.5478933096968438e-14	1.0561278842654788e-14	0.009553764822492835	-2.4358377509720658e-20	7.802070762986316e-19	4.404996146949324e-18	8.420680625263228e-17	3.034838128172544e-19
48200000	0.0002231175887227785	-1.7664344924493255e-21	-1.6340650201023056e-43	2.5478933096968438e-14	1.0561278842654788e-14	0.009553764822492835	-2.4358377476796154e-20	7.802070762986316e-19	4.404996146949324e-18	8.420680625263228e-17	3.034838128172544e-19
48300000	0.0002231175887227785	-1.7664344924493255e-21	-1.6374580217529303e-43	2.5478933096968438e-14	1.0561278842654788e-14	0.009553764822492835	-2.435837744387165e-20	7.802070762986316e-19	4.404996146949324e-18	8.420680625263228e-17	3.034838128172544e-19
48400000	0.0002231175887227785	-1.7664344924493255e-21	-1.6408510234102068e-43	2.5478933096968438e-14	1.0561278842654788e-14	0.009553764822492835	-2.4358377410947147e-20	7.802070762986316e-19	4.404996146949324e-18	8.420680625263228e-17	3.034838128172544e-19
48500000	0.0002231175887227785	-1.7664344924493255e-21	-1.644244025076343e-43	2.5478933096968438e-14	1.0561278842654788e-14	0.009553764822492835	-2.4358377378022643e-20	7.802070762986316e-19	4.404996146949324e-18	8.420680625263228e-17	3.034838128172544e-19
48600000	0.0002231175887227785	-1.7664344924493255e-21	-1.6476370267535469e-43	2.5478933096968438e-14	1.0561278842654788e-14	0.009553764822492835	-2.435837734509814e-20	7.802070762986316e-19	4.404996146949324e-18	8.420680625263228e-17	3.034838128172544e-19
48700000	0.0002231175887227785	-1.7664344924493255e-21	-1.6510300284440264e-43	2.5478933096968438e-14	1.0561278842654788e-14	0.009553764822492835	-2.4358377312173636e-20	7.802070762986316e-19	4.404996146949324e-18	8.420680625263228e-17	3.034838128172544e-19
48800000	0.0002231175887227785	-1.7664344924493255e-21	-1.6544230301499891e-43	2.5478933096968438e-14	1.0561278842654788e-14	0.009553764822492835	-2.4358377279249132e-20	7.802070762986316e-19	4.404996146949324e-18	8.420680625263228e-17	3.034838128172544e-19
48900000	0.0002231175887227785	-1.7664344924493255e-21	-1.6578160318736431e-43	2.5478933096968438e-14	1.0561278842654788e-14	0.009553764822492835	-2.435837724632463e-20	7.802070762986316e-19	4.404996146949324e-18	8.420680625263228e-17	3.034838128172544e-19
49000000	0.0002231175887227785	-1.7664344924493255e-21	-1.6612090336171965e-43	2.5478933096968438e-14	1.0561278842654788e-14	0.009553764822492835	-2.4358377213400128e-20	7.802070762986316e-19	4.404996146949324e-18	8.420680625263228e-17	3.034838128172544e-19
49100000	0.0002231175887227785	-1.7664344924493255e-21	-1.6646020353828568e-43	2.5478933096968438e-14	1.0561278842654788e-14	0.009553764822492835	-2.4358377180475624e-20	7.802070762986316e-19	4.404996146949324e-18	8.420680625263228e-17	3.034838128172544e-19
49200000	0.0002231175887227785	-1.7664344924493255e-21	-1.667995037172832e-43	2.5478933096968438e-14	1.0561278842654788e-14	0.009553764822492835	-2.435837714755112e-20	7.802070762986316e-19	4.404996146949324e-18	8.420680625263228e-17	3.034838128172544e-19
49300000	0.0002231175887227785	-1.7664344924493255e-21	-1.67138803898933e-43	2.547893309696844e-14	1.0561278842654788e-14	0.009553764822492835	-2.4358377114626617e-20	7.802070762986315e-19	4.404996146949324e-18	8.420680625263228e-17	3.034838128172544e-19
49400000	0.0002231175887227785	-1.7664344924493255e-21	-1.674781040834559e-43	2.547893309696844e-14	1.0561278842654788e-14	0.009553764822492835	-2.4358377081702113e-20	7.802070762986315e-19	4.404996146949324e-18	8.420680625263228e-17	3.034838128172544e-19
49500000	0.0002231175887227785	-1.7664344924493255e-21	-1.6781740427107264e-43	2.547893309696844e-14	1.0561278842654788e-14	0.009553764822492835	-2.435837704877761e-20	7.802070762986315e-19	4.404996146949324e-18	8.420680625263228e-17	3.034838128172544e-19
49600000	0.0002231175887227785	-1.7664344924493255e-21	-1.6815670446200404e-43	2.547893309696844e-14	1.0561278842654788e-14	0.009553764822492835	-2.4358377015853106e-20	7.802070762986315e-19	4.404996146949324e-18	8.420680625263228e-17	3.034838128172544e-19
49700000	0.0002231175887227785	-1.7664344924493255e-21	-1.6849600465647086e-43	2.547893309696844e-14	1.0561278842654788e-14	0.009553764822492835	-2.4358376982928602e-20	7.802070762986315e-19	4.404996146949324e-18	8.420680625263228e-17	3.034838128172544e-19
49800000	0.0002231175887227785	-1.7664344924493255e-21	-1.6883530485469392e-43	2.547893309696844e-14	1.0561278842654788e-14	0.009553764822492835	-2.43583769500041e-20	7.802070762986315e-19	4.404996146949324e-18	8.420680625263228e-17	3.034838128172544e-19
49900000	0.0002231175887227785	-1.7664344924493255e-21	-1.6917460505689401e-43	2.547893309696844e-14	1.0561278842654788e-14	0.009553764822492835	-2.4358376917079598e-20	7.802070762986315e-19	4.404996146949324e-18	8.420680625263228e-17	3.034838128172544e-19
50000000	0.0002231175887227785	-1.7664344924493255e-21	-1.695139052632919e-43	2.547893309696844e-14	1.0561278842654788e-14	0.009553764822492835	-2.4358376884155094e-20	7.802070762986315e-19	4.404996146949324e-18	8.420680625263228e-17	3.034838128172544e-19
50100000	0.0002231175887227785	-1.7664344924493255e-21	-1.6985320547410837e-43	2.547893309696844e-14	1.0561278842654788e-14	0.009553764822492835	-2.435837685123059e-20	7.802070762986315e-19	4.404996146949324e-18	8.420680625263228e-17	3.034838128172544e-19
50200000	0.0002231175887227785	-1.7664344924493255e-21	-1.7019250568956424e-43	2.547893309696844e-14	1.0561278842654788e-14	0.009553764822492835	-2.4358376818306087e-20	7.802070762986315e-19	4.404996146949324e-18	8.420680625263228e-17	3.034838128172544e-19
50300000	0.0002231175887227785	-1.7664344924493255e-21	-1.7053180590988026e-43	2.547893309696844e-14	1.0561278842654788e-14	0.009553764822492835	-2.4358376785381583e-20	7.802070762986315e-19	4.404996146949324e-18	8.420680625263228e-17	3.034838128172544e-19
50400000	0.0002231175887227785	-1.7664344924493255e-21	-1.7087110613527726e-43	2.547893309696844e-14	1.0561278842654788e-14	0.009553764822492835	-2.435837675245708e-20	7.802070762986315e-19	4.404996146949324e-18	8.420680625263228e-17	3.034838128172544e-19
50500000	0.0002231175887227785	-1.7664344924493255e-21	-1.71210406365976e-43	2.547893309696844e-14	1.0561278842654788e-14	0.009553764822492835	-2.4358376719532576e-20	7.802070762986315e-19	4.404996146949324e-18	8.420680625263228e-17	3.034838128172544e-19
50600000	0.0002231175887227785	-1.7664344924493255e-21	-1.7154970660219728e-43	2.547893309696844e-14	1.0561278842654788e-14	0.009553764822492835	-2.4358376686608072e-20	7.802070762986315e-19	4.404996146949324e-18	8.420680625263228e-17	3.034838128172544e-19
50700000	0.0002231175887227785	-1.7664344924493255e-21	-1.718890068441619e-43	2.547893309696844e-14	1.0561278842654788e-14	0.009553764822492835	-2.435837665368357e-20	7.802070762986315e-19	4.404996146949324e-18	8.420680625263228e-17	3.034838128172544e-19
50800000	0.0002231175887227785	-1.7664344924493255e-21	-1.7222830709209063e-43	2.547893309696844e-14	1.0561278842654788e-14	0.009553764822492835	-2.4358376620759068e-20	7.802070762986315e-19	4.404996146949324e-18	8.420680625263228e-17	3.034838128172544e-19
50900000	0.0002231175887227785	-1.7664344924493255e-21	-1.7256760734620425e-43	2.547893309696844e-14	1.0561278842654788e-14	0.009553764822492835	-2.4358376587834565e-20	7.802070762986315e-19	4.404996146949324e-18	8.420680625263228e-17	3.034838128172544e-19
51000000	0.0002231175887227785	-1.7664344924493255e-21	-1.7290690760672357e-43	2.547893309696844e-14	1.0561278842654788e-14	0.009553764822492835	-2.435837655491006e-20	7.802070762986315e-19	4.404996146949324e-18	8.420680625263228e-17	3.034838128172544e-19
51100000	0.0002231175887227785	-1.7664344924493255e-21	-1.7324620787386938e-43	2.547893309696844e-14	1.0561278842654788e-14	0.009553764822492835	-2.4358376521985557e-20	7.802070762986315e-19	4.404996146949324e-18	8.420680625263228e-17	3.034838128172544e-19
51200000	0.0002231175887227785	-1.7664344924493255e-21	-1.7358550814786246e-43	2.547893309696844e-14	1.0561278842654788e-14	0.009553764822492835	-2.4358376489061054e-20	7.802070762986315e-19	4.404996146949324e-18	8.420680625263228e-17	3.034838128172544e-19
51300000	0.0002231175887227785	-1.7664344924493255e-21	-1.7392480842892359e-43	2.547893309696844e-14	1.0561278842654788e-14	0.009553764822492835	-2.435837645613655e-20	7.802070762986315e-19	4.404996146949324e-18	8.420680625263228e-17	3.034838128172544e-19
51400000	0.0002231175887227785	-1.7664344924493255e-21	-1.7426410871217749e-43	2.547893309696844e-14	1.0561278842654788e-14	0.009553764822492835	-2.4358376423212046e-20	7.802070762986315e-19	4.404996146949324e-18	8.420680625263228e-17	3.034838128172544e-19
51500000	0.0002231175887227785	-1.7664344924493255e-21	-1.7460340898199658e-43	2.547893309696844e-14	1.0561278842654788e-14	0.009553764822492835	-2.4358376390287543e-20	7.802070762986315e-19	4.404996146949324e-18	8.420680625263228e-17	3.034838128172544e-19
51600000	0.0002231175887227785	-1.7664344924493255e-21	-1.7494270923746726e-43	2.547893309696844e-14	1.0561278842654788e-14	0.009553764822492835	-2.435837635736304e-20	7.802070762986315e-19	4.404996146949324e-18	8.420680625263228e-17	3.034838128172544e-19
51700000	0.0002231175887227785	-1.7664344924493255e-21	-1.752820094788103e-43	2.547893309696844e-14	1.0561278842654788e-14	0.009553764822492835	-2.4358376324438538e-20	7.802070762986315e-19	4.404996146949324e-18	8.420680625263228e-17	3.034838128172544e-19
51800000	0.0002231175887227785	-1.7664344924493255e-21	-1.7562130970624646e-43	2.547893309696844e-14	1.0561278842654788e-14	0.009553764822492835	-2.4358376291514035e-20	7.802070762986315e-19	4.404996146949324e-18	8.420680625263228e-17	3.034838128172544e-19
51900000	0.0002231175887227785	-1.7664344924493255e-21	-1.7596060991999655e-43	2.547893309696844e-14	1.0561278842654788e-14	0.009553764822492835	-2.435837625858953e-20	7.802070762986315e-19	4.404996146949324e-18	8.420680625263228e-17	3.034838128172544e-19
52000000	0.0002231175887227785	-1.7664344924493255e-21	-1.7629991012028137e-43	2.547893309696844e-14	1.0561278842654788e-14	0.009553764822492835	-2.4358376225665027e-20	7.802070762986315e-19	4.404996146949324e-18	8.420680625263228e-17	3.034838128172544e-19
52100000	0.0002231175887227785	-1.7664344924493255e-21	-1.7663921030732167e-43	2.547893309696844e-14	1.0561278842654788e-14	0.009553764822492835	-2.4358376192740524e-20	7.802070762986315e-19	4.404996146949324e-18	8.420680625263228e-17	3.034838128172544e-19
52200000	0.0002231175887227785	-1.7664344924493255e-21	-1.7697851048133828e-43	2.547893309696844e-14	1.0561278842654788e-14	0.009553764822492835	-2.435837615981602e-20	7.802070762986315e-19	4.404996146949324e-18	8.420680625263228e-17	3.034838128172544e-19
52300000	0.0002231175887227785	-1.7664344924493255e-21	-1.7731781064255196e-43	2.547893309696844e-14	1.0561278842654788e-14	0.009553764822492835	-2.4358376126891516e-20	7.802070762986315e-19	4.404996146949324e-18	8.420680625263228e-17	3.034838128172544e-19
52400000	0.0002231175887227785	-1.7664344924493255e-21	-1.7765711079118352e-43	2.547893309696844e-14	1.0561278842654788e-14	0.009553764822492835	-2.4358376093967013e-20	7.802070762986315e-19	4.404996146949324e-18	8.420680625263228e-17	3.034838128172544e-19
52500000	0.0002231175887227785	-1.7664344924493255e-21	-1.7799641092745374e-43	2.547893309696844e-14	1.0561278842654788e-14	0.009553764822492835	-2.435837606104251e-20	7.802070762986315e-19	4.404996146949324e-18	8.420680625263228e-17	3.034838128172544e-19
52600000	0.0002231175887227785	-1.7664344924493255e-21	-1.783357110515834e-43	2.547893309696844e-14	1.0561278842654788e-14	0.009553764822492835	-2.4358376028118008e-20	7.802070762986315e-19	4.404996146949324e-18	8.420680625263228e-17	3.034838128172544e-19
52700000	0.0002231175887227785	-1.7664344924493255e-21	-1.786750111637933e-43	2.547893309696844e-14	1.0561278842654788e-14	0.009553764822492835	-2.4358375995193505e-20	7.802070762986315e-19	4.404996146949324e-18	8.420680625263228e-17	3.034838128172544e-19
52800000	0.0002231175887227785	-1.7664344924493255e-21	-1.7901431126430423e-43	2.547893309696844e-14	1.0561278842654788e-14	0.009553764822492835	-2.4358375962269e-20	7.802070762986315e-19	4.404996146949324e-18	8.420680625263228e-17	3.034838128172544e-19
52900000	0.0002231175887227785	-1.7664344924493255e-21	-1.7935361135333696e-43	2.547893309696844e-14	1.0561278842654788e-14	0.009553764822492835	-2.4358375929344498e-20	7.802070762986315e-19	4.404996146949324e-18	8.420680625263228e-17	3.034838128172544e-19
53000000	0.0002231175887227785	-1.7664344924493255e-21	-1.796929114311123e-43	2.547893309696844e-14	1.0561278842654788e-14	0.009553764822492835	-2.4358375896419994e-20	7.802070762986315e-19	4.404996146949324e-18	8.420680625263228e-17	3.034838128172544e-19
53100000	0.0002231175887227785	-1.7664344924493255e-21	-1.8003221149785105e-43	2.547893309696844e-14	1.0561278842654788e-14	0.009553764822492835	-2.435837586349549e-20	7.802070762986315e-19	4.404996146949324e-18	8.420680625263228e-17	3.034838128172544e-19
53200000	0.0002231175887227785	-1.7664344924493255e-21	-1.8037151155377396e-43	2.547893309696844e-14	1.0561278842654788e-14	0.009553764822492835	-2.4358375830570987e-20	7.802070762986315e-19	4.404996146949324e-18	8.420680625263228e-17	3.034838128172544e-19
53300000	0.0002231175887227785	-1.7664344924493255e-21	-1.8071081159910185e-43	2.547893309696844e-14	1.0561278842654788e-14	0.009553764822492835	-2.4358375797646483e-20	7.802070762986315e-19	4.404996146949324e-18	8.420680625263228e-17	3.034838128172544e-19
53400000	0.0002231175887227785	-1.7664344924493255e-21	-1.810501116340555e-43	2.547893309696844e-14	1.0561278842654788e-14	0.009553764822492835	-2.435837576472198e-20	7.802070762986315e-19	4.404996146949324e-18	8.420680625263228e-17	3.034838128172544e-19
53500000	0.0002231175887227785	-1.7664344924493255e-21	-1.8138941165885564e-43	2.547893309696844e-14	1.0561278842654788e-14	0.009553764822492835	-2.435837573179748e-20	7.802070762986315e-19	4.404996146949324e-18	8.420680625263228e-17	3.034838128172544e-19
53600000	0.0002231175887227785	-1.7664344924493255e-21	-1.8172871167372318e-43	2.547893309696844e-14	1.0561278842654788e-14	0.009553764822492835	-2.4358375698872975e-20	7.802070762986315e-19	4.404996146949324e-18	8.420680625263228e-17	3.034838128172544e-19
53700000	0.0002231175887227785	-1.7664344924493255e-21	-1.820680116788788e-43	2.547893309696844e-14	1.0561278842654788e-14	0.009553764822492835	-2.435837566594847e-20	7.802070762986315e-19	4.404996146949324e-18	8.420680625263228e-17	3.034838128172544e-19
53800000	0.0002231175887227785	-1.7664344924493255e-21	-1.8240731167454336e-43	2.547893309696844e-14	1.0561278842654788e-14	0.009553764822492835	-2.4358375633023968e-20	7.802070762986315e-19	4.404996146949324e-18	8.420680625263228e-17	3.034838128172544e-19
53900000	0.0002231175887227785	-1.7664344924493255e-21	-1.827466116609376e-43	2.547893309696844e-14	1.0561278842654788e-14	0.009553764822492835	-2.4358375600099464e-20	7.802070762986315e-19	4.404996146949324e-18	8.420680625263228e-17	3.034838128172544e-19
54000000	0.0002231175887227785	-1.7664344924493255e-21	-1.8308591163828233e-43	2.547893309696844e-14	1.0561278842654788e-14	0.009553764822492835	-2.435837556717496e-20	7.802070762986315e-19	4.404996146949324e-18	8.420680625263228e-17	3.034838128172544e-19
54100000	0.0002231175887227785	-1.7664344924493255e-21	-1.8342521160679834e-43	2.547893309696844e-14	1.0561278842654788e-14	0.009553764822492835	-2.4358375534250457e-20	7.802070762986315e-19	4.404996146949324e-18	8.420680625263228e-17	3.034838128172544e-19
54200000	0.0002231175887227785	-1.7664344924493255e-21	-1.837645115667064e-43	2.547893309696844e-14	1.0561278842654788e-14	0.009553764822492835	-2.4358375501325953e-20	7.802070762986315e-19	4.404996146949324e-18	8.420680625263228e-17	3.034838128172544e-19
54300000	0.0002231175887227785	-1.7664344924493255e-21	-1.841038115182273e-43	2.547893309696844e-14	1.0561278842654788e-14	0.009553764822492835	-2.435837546840145e-20	7.802070762986315e-19	4.404996146949324e-18	8.420680625263228e-17	3.034838128172544e-19
54400000	0.0002231175887227785	-1.7664344924493255e-21	-1.844431114615819e-43	2.547893309696844e-14	1.0561278842654788e-14	0.009553764822492835	-2.435837543547695e-20	7.802070762986315e-19	4.404996146949324e-18	8.420680625263228e-17	3.034838128172544e-19
54500000	0.0002231175887227785	-1.7664344924493255e-21	-1.8478241139699088e-43	2.547893309696844e-14	1.0561278842654788e-14	0.009553764822492835	-2.4358375402552445e-20	7.802070762986315e-19	4.404996146949324e-18	8.420680625263228e-17	3.034838128172544e-19
54600000	0.0002231175887227785	-1.7664344924493255e-21	-1.851217113246751e-43	2.547893309696844e-14	1.0561278842654788e-14	0.009553764822492835	-2.435837536962794e-20	7.802070762986315e-19	4.404996146949324e-18	8.420680625263228e-17	3.034838128172544e-19
54700000	0.0002231175887227785	-1.7664344924493255e-21	-1.854610112448553e-43	2.547893309696844e-14	1.0561278842654788e-14	0.009553764822492835	-2.4358375336703438e-20	7.802070762986315e-19	4.404996146949324e-18	8.420680625263228e-17	3.034838128172544e-19
54800000	0.0002231175887227785	-1.7664344924493255e-21	-1.8580031115775234e-43	2.547893309696844e-14	1.0561278842654788e-14	0.009553764822492835	-2.4358375303778934e-20	7.802070762986315e-19	4.404996146949324e-18	8.420680625263228e-17	3.034838128172544e-19
54900000	0.0002231175887227785	-1.7664344924493255e-21	-1.8613961106358696e-43	2.547893309696844e-14	1.0561278842654788e-14	0.009553764822492835	-2.435837527085443e-20	7.802070762986315e-19	4.404996146949324e-18	8.420680625263228e-17	3.034838128172544e-19
55000000	0.0002231175887227785	-1.7664344924493255e-21	-1.8647891096257992e-43	2.547893309696844e-14	1.0561278842654788e-14	0.009553764822492835	-2.4358375237929927e-20	7.802070762986315e-19	4.404996146949324e-18	8.420680625263228e-17	3.034838128172544e-19
55100000	0.0002231175887227785	-1.7664344924493255e-21	-1.8681821085495207e-43	2.547893309696844e-14	1.0561278842654788e-14	0.009553764822492835	-2.4358375205005423e-20	7.802070762986315e-19	4.404996146949324e-18	8.420680625263228e-17	3.034838128172544e-19
55200000	0.0002231175887227785	-1.7664344924493255e-21	-1.8715751074092418e-43	2.547893309696844e-14	1.0561278842654788e-14	0.009553764822492835	-2.435837517208092e-20	7.802070762986315e-19	4.404996146949324e-18	8.420680625263228e-17	3.034838128172544e-19
55300000	0.0002231175887227785	-1.7664344924493255e-21	-1.87496810620717e-43	2.547893309696844e-14	1.0561278842654788e-14	0.009553764822492835	-2.4358375139156416e-20	7.802070762986315e-19	4.404996146949324e-18	8.420680625263228e-17	3.034838128172544e-19
55400000	0.0002231175887227785	-1.7664344924493255e-21	-1.8783611049455133e-43	2.547893309696844e-14	1.0561278842654788e-14	0.009553764822492835	-2.4358375106231915e-20	7.802070762986315e-19	4.404996146949324e-18	8.420680625263228e-17	3.034838128172544e-19
55500000	0.0002231175887227785	-1.7664344924493255e-21	-1.8817541036264803e-43	2.547893309696844e-14	1.0561278842654788e-14	0.009553764822492835	-2.4358375073307412e-20	7.802070762986315e-19	4.404996146949324e-18	8.420680625263228e-17	3.034838128172544e-19
55600000	0.0002231175887227785	-1.7664344924493255e-21	-1.885147102252278e-43	2.547893309696844e-14	1.0561278842654788e-14	0.009553764822492835	-2.4358375040382908e-20	7.802070762986315e-19	4.404996146949324e-18	8.420680625263228e-17	3.034838128172544e-19
55700000	0.0002231175887227785	-1.7664344924493255e-21	-1.8885401008251148e-43	2.547893309696844e-14	1.0561278842654788e-14	0.009553764822492835	-2.4358375007458404e-20	7.802070762986315e-19	4.404996146949324e-18	8.420680625263228e-17	3.034838128172544e-19
55800000	0.0002231175887227785	-1.7664344924493255e-21	-1.8919330993471983e-43	2.547893309696844e-14	1.0561278842654788e-14	0.009553764822492835	-2.43583749745339e-20	7.802070762986315e-19	4.404996146949324e-18	8.420680625263228e-17	3.034838128172544e-19
55900000	0.0002231175887227785	-1.7664344924493255e-21	-1.8953260978207363e-43	2.547893309696844e-14	1.0561278842654788e-14	0.009553764822492835	-2.4358374941609397e-20	7.802070762986315e-19	4.404996146949324e-18	8.420680625263228e-17	3.034838128172544e-19
56000000	0.0002231175887227785	-1.7664344924493255e-21	-1.898719096247937e-43	2.547893309696844e-14	1.0561278842654788e-14	0.009553764822492835	-2.4358374908684893e-20	7.802070762986315e-19	4.404996146949324e-18	8.420680625263228e-17	3.034838128172544e-19
56100000	0.0002231175887227785	-1.7664344924493255e-21	-1.9021120946310085e-43	2.547893309696844e-14	1.0561278842654788e-14	0.009553764822492835	-2.435837487576039e-20	7.802070762986315e-19	4.404996146949324e-18	8.420680625263228e-17	3.034838128172544e-19
56200000	0.0002231175887227785	-1.7664344924493255e-21	-1.905505092972158e-43	2.547893309696844e-14	1.0561278842654788e-14	0.009553764822492835	-2.4358374842835886e-20	7.802070762986315e-19	4.404996146949324e-18	8.420680625263228e-17	3.034838128172544e-19
56300000	0.0002231175887227785	-1.7664344924493255e-21	-1.9088980912735937e-43	2.547893309696844e-14	1.0561278842654788e-14	0.009553764822492835	-2.4358374809911385e-20	7.802070762986315e-19	4.404996146949324e-18	8.420680625263228e-17	3.034838128172544e-19
56400000	0.0002231175887227785	-1.7664344924493255e-21	-1.912291089537524e-43	2.547893309696844e-14	1.0561278842654788e-14	0.009553764822492835	-2.4358374776986882e-20	7.802070762986315e-19	4.404996146949324e-18	8.420680625263228e-17	3.034838128172544e-19
56500000	0.0002231175887227785	-1.7664344924493255e-21	-1.915684087766156e-43	2.547893309696844e-14	1.0561278842654788e-14	0.009553764822492835	-2.4358374744062378e-20	7.802070762986315e-19	4.404996146949324e-18	8.420680625263228e-17	3.034838128172544e-19
56600000	0.0002231175887227785	-1.7664344924493255e-21	-1.9190770859616978e-43	2.547893309696844e-14	1.0561278842654788e-14	0.009553764822492835	-2.4358374711137874e-20	7.802070762986315e-19	4.404996146949324e-18	8.420680625263228e-17	3.034838128172544e-19
56700000	0.0002231175887227785	-1.7664344924493255e-21	-1.9224700841263576e-43	2.547893309696844e-14	1.0561278842654788e-14	0.009553764822492835	-2.435837467821337e-20	7.802070762986315e-19	4.404996146949324e-18	8.420680625263228e-17	3.034838128172544e-19
56800000	0.0002231175887227785	-1.7664344924493255e-21	-1.925863082262343e-43	2.547893309696844e-14	1.0561278842654788e-14	0.009553764822492835	-2.4358374645288867e-20	7.802070762986315e-19	4.404996146949324e-18	8.420680625263228e-17	3.034838128172544e-19
56900000	0.0002231175887227785	-1.7664344924493255e-21	-1.929256080371862e-43	2.547893309696844e-14	1.0561278842654788e-14	0.009553764822492835	-2.4358374612364364e-20	7.802070762986315e-19	4.404996146949324e-18	8.420680625263228e-17	3.034838128172544e-19
57000000	0.0002231175887227785	-1.7664344924493255e-21	-1.932649078457122e-43	2.547893309696844e-14	1.0561278842654788e-14	0.009553764822492835	-2.435837457943986e-20	7.802070762986315e-19	4.404996146949324e-18	8.420680625263228e-17	3.034838128172544e-19
57100000	0.0002231175887227785	-1.7664344924493255e-21	-1.9360420765203318e-43	2.547893309696844e-14	1.0561278842654788e-14	0.009553764822492835	-2.4358374546515356e-20	7.802070762986315e-19	4.404996146949324e-18	8.420680625263228e-17	3.034838128172544e-19
57200000	0.0002231175887227785	-1.7664344924493255e-21	-1.9394350745636987e-43	2.547893309696844e-14	1.0561278842654788e-14	0.009553764822492835	-2.4358374513590856e-20	7.802070762986315e-19	4.404996146949324e-18	8.420680625263228e-17	3.034838128172544e-19
57300000	0.0002231175887227785	-1.7664344924493255e-21	-1.9428280725894306e-43	2.547893309696844e-14	1.0561278842654788e-14	0.009553764822492835	-2.4358374480666352e-20	7.802070762986315e-19	4.404996146949324e-18	8.420680625263228e-17	3.034838128172544e-19
57400000	0.0002231175887227785	-1.7664344924493255e-21	-1.9462210705997357e-43	2.547893309696844e-14	1.0561278842654788e-14	0.009553764822492835	-2.4358374447741848e-20	7.802070762986315e-19	4.404996146949324e-18	8.420680625263228e-17	3.034838128172544e-19
57500000	0.0002231175887227785	-1.7664344924493255e-21	-1.9496140685968214e-43	2.547893309696844e-14	1.0561278842654788e-14	0.009553764822492835	-2.4358374414817345e-20	7.802070762986315e-19	4.404996146949324e-18	8.420680625263228e-17	3.034838128172544e-19
57600000	0.0002231175887227785	-1.7664344924493255e-21	-1.953007066582896e-43	2.547893309696844e-14	1.0561278842654788e-14	0.009553764822492835	-2.435837438189284e-20	7.802070762986315e-19	4.404996146949324e-18	8.420680625263228e-17	3.034838128172544e-19
57700000	0.0002231175887227785	-1.7664344924493255e-21	-1.9564000645601672e-43	2.547893309696844e-14	1.0561278842654788e-14	0.009553764822492835	-2.4358374348968337e-20	7.802070762986315e-19	4.404996146949324e-18	8.420680625263228e-17	3.034838128172544e-19
57800000	0.0002231175887227785	-1.7664344924493255e-21	-1.959793062530843e-43	2.547893309696844e-14	1.0561278842654788e-14	0.009553764822492835	-2.4358374316043834e-20	7.802070762986315e-19	4.404996146949324e-18	8.420680625263228e-17	3.034838128172544e-19
57900000	0.0002231175887227785	-1.7664344924493255e-21	-1.9631860604971314e-43	2.547893309696844e-14	1.0561278842654788e-14	0.009553764822492835	-2.435837428311933e-20	7.802070762986315e-19	4.404996146949324e-18	8.420680625263228e-17	3.034838128172544e-19
58000000	0.0002231175887227785	-1.7664344924493255e-21	-1.9665790584612397e-43	2.547893309696844e-14	1.0561278842654788e-14	0.009553764822492835	-2.4358374250194826e-20	7.802070762986315e-19	4.404996146949324e-18	8.420680625263228e-17	3.034838128172544e-19
58100000	0.0002231175887227785	-1.7664344924493255e-21	-1.9699720564253767e-43	2.547893309696844e-14	1.0561278842654788e-14	0.009553764822492835	-2.4358374217270326e-20	7.802070762986315e-19	4.404996146949324e-18	8.420680625263228e-17	3.034838128172544e-19
58200000	0.0002231175887227785	-1.7664344924493255e-21	-1.973365054391749e-43	2.547893309696844e-14	1.0561278842654788e-14	0.009553764822492835	-2.4358374184345822e-20	7.802070762986315e-19	4.404996146949324e-18	8.420680625263228e-17	3.034838128172544e-19
58300000	0.0002231175887227785	-1.7664344924493255e-21	-1.976758052362566e-43	2.547893309696844e-14	1.0561278842654788e-14	0.009553764822492835	-2.4358374151421318e-20	7.802070762986315e-19	4.404996146949324e-18	8.420680625263228e-17	3.0348381281725446e-19
58400000	0.0002231175887227785	-1.7664344924493255e-21	-1.9801510503400346e-43	2.547893309696844e-14	1.0561278842654788e-14	0.009553764822492835	-2.4358374118496815e-20	7.802070762986315e-19	4.404996146949324e-18	8.420680625263228e-17	3.0348381281725446e-19
58500000	0.0002231175887227785	-1.7664344924493255e-21	-1.983544048326363e-43	2.547893309696844e-14	1.0561278842654788e-14	0.009553764822492835	-2.435837408557231e-20	7.802070762986315e-19	4.404996146949324e-18	8.420680625263228e-17	3.0348381281725446e-19
58600000	0.0002231175887227785	-1.7664344924493255e-21	-1.9869370463237585e-43	2.5478933096968438e-14	1.0561278842654788e-14	0.009553764822492835	-2.4358374052647807e-20	7.802070762986315e-19	4.404996146949324e-18	8.420680625263228e-17	3.0348381281725446e-19
58700000	0.0002231175887227785	-1.7664344924493255e-21	-1.99033004433443e-43	2.5478933096968438e-14	1.0561278842654788e-14	0.009553764822492835	-2.4358374019723304e-20	7.802070762986315e-19	4.404996146949324e-18	8.420680625263228e-17	3.0348381281725446e-19
58800000	0.0002231175887227785	-1.7664344924493255e-21	-1.993723042360585e-43	2.5478933096968438e-14	1.0561278842654788e-14	0.009553764822492835	-2.43583739867988e-20	7.802070762986316e-19	4.404996146949324e-18	8.420680625263228e-17	3.0348381281725446e-19
58900000	0.0002231175887227785	-1.7664344924493255e-21	-1.997116040404431e-43	2.5478933096968438e-14	1.0561278842654788e-14	0.009553764822492835	-2.4358373953874297e-20	7.802070762986316e-19	4.404996146949324e-18	8.420680625263228e-17	3.0348381281725446e-19
59000000	0.0002231175887227785	-1.7664344924493255e-21	-2.000509038468176e-43	2.5478933096968438e-14	1.0561278842654788e-14	0.009553764822492835	-2.4358373920949796e-20	7.802070762986316e-19	4.404996146949324e-18	8.420680625263228e-17	3.0348381281725446e-19
59100000	0.0002231175887227785	-1.7664344924493255e-21	-2.0039020365540283e-43	2.5478933096968438e-14	1.0561278842654788e-14	0.009553764822492835	-2.4358373888025292e-20	7.802070762986316e-19	4.404996146949324e-18	8.420680625263228e-17	3.0348381281725446e-19
59200000	0.0002231175887227785	-1.7664344924493255e-21	-2.0072950346641952e-43	2.5478933096968438e-14	1.0561278842654788e-14	0.009553764822492835	-2.435837385510079e-20	7.802070762986316e-19	4.404996146949324e-18	8.420680625263228e-17	3.0348381281725446e-19
59300000	0.0002231175887227785	-1.7664344924493255e-21	-2.010688032800885e-43	2.5478933096968438e-14	1.0561278842654788e-14	0.009553764822492835	-2.4358373822176285e-20	7.802070762986316e-19	4.404996146949324e-18	8.420680625263228e-17	3.0348381281725446e-19
59400000	0.0002231175887227785	-1.7664344924493255e-21	-2.014081030966306e-43	2.5478933096968438e-14	1.0561278842654788e-14	0.009553764822492835	-2.435837378925178e-20	7.802070762986316e-19	4.404996146949324e-18	8.420680625263228e-17	3.0348381281725446e-19
59500000	0.0002231175887227785	-1.7664344924493255e-21	-2.0174740291626652e-43	2.5478933096968438e-14	1.0561278842654788e-14	0.009553764822492835	-2.4358373756327278e-20	7.802070762986316e-19	4.404996146949324e-18	8.420680625263228e-17	3.0348381281725446e-19
59600000	0.0002231175887227785	-1.7664344924493255e-21	-2.0208670273921707e-43	2.5478933096968438e-14	1.0561278842654788e-14	0.009553764822492835	-2.4358373723402774e-20	7.802070762986316e-19	4.404996146949324e-18	8.420680625263228e-17	3.0348381281725446e-19
59700000	0.0002231175887227785	-1.7664344924493255e-21	-2.024260025657031e-43	2.5478933096968438e-14	1.0561278842654788e-14	0.009553764822492835	-2.435837369047827e-20	7.802070762986316e-19	4.404996146949324e-18	8.420680625263228e-17	3.0348381281725446e-19
59800000	0.0002231175887227785	-1.7664344924493255e-21	-2.0276530239594533e-43	2.5478933096968438e-14	1.0561278842654788e-14	0.009553764822492835	-2.4358373657553767e-20	7.802070762986316e-19	4.404996146949324e-18	8.420680625263228e-17	3.0348381281725446e-19
59900000	0.0002231175887227785	-1.7664344924493255e-21	-2.0310460223016456e-43	2.5478933096968438e-14	1.0561278842654788e-14	0.009553764822492835	-2.4358373624629266e-20	7.802070762986316e-19	4.404996146949324e-18	8.420680625263228e-17	3.0348381281725446e-19
60000000	0.0002231175887227785	-1.7664344924493255e-21	-2.034439020685816e-43	2.5478933096968438e-14	1.0561278842654788e-14	0.009553764822492835	-2.4358373591704762e-20	7.802070762986316e-19	4.404996146949324e-18	8.420680625263228e-17	3.0348381281725446e-19
60100000	0.0002231175887227785	-1.7664344924493255e-21	-2.0378320191141724e-43	2.5478933096968438e-14	1.0561278842654788e-14	0.009553764822492835	-2.435837355878026e-20	7.802070762986316e-19	4.404996146949324e-18	8.420680625263228e-17	3.0348381281725446e-19
60200000	0.0002231175887227785	-1.7664344924493255e-21	-2.0412250175889224e-43	2.5478933096968438e-14	1.0561278842654788e-14	0.009553764822492835	-2.4358373525855755e-20	7.802070762986316e-19	4.404996146949324e-18	8.420680625263228e-17	3.0348381281725446e-19
60300000	0.0002231175887227785	-1.7664344924493255e-21	-2.044618016112274e-43	2.5478933096968438e-14	1.0561278842654788e-14	0.009553764822492835	-2.435837349293125e-20	7.802070762986316e-19	4.404996146949324e-18	8.420680625263228e-17	3.0348381281725446e-19
60400000	0.0002231175887227785	-1.7664344924493255e-21	-2.0480110146864353e-43	2.5478933096968438e-14	1.0561278842654788e-14	0.009553764822492835	-2.4358373460006748e-20	7.802070762986316e-19	4.404996146949324e-18	8.420680625263228e-17	3.0348381281725446e-19
60500000	0.0002231175887227785	-1.7664344924493255e-21	-2.0514040133136143e-43	2.5478933096968438e-14	1.0561278842654788e-14	0.009553764822492835	-2.4358373427082244e-20	7.802070762986316e-19	4.404996146949324e-18	8.420680625263228e-17	3.0348381281725446e-19
60600000	0.0002231175887227785	-1.7664344924493255e-21	-2.0547970119960183e-43	2.5478933096968438e-14	1.0561278842654788e-14	0.009553764822492835	-2.435837339415774e-20	7.802070762986316e-19	4.404996146949324e-18	8.420680625263228e-17	3.0348381281725446e-19
60700000	0.0002231175887227785	-1.7664344924493255e-21	-2.0581900107358556e-43	2.5478933096968438e-14	1.0561278842654788e-14	0.009553764822492835	-2.4358373361233237e-20	7.802070762986316e-19	4.404996146949324e-18	8.420680625263228e-17	3.0348381281725446e-19
60800000	0.0002231175887227785	-1.7664344924493255e-21	-2.061583009535334e-43	2.5478933096968438e-14	1.0561278842654788e-14	0.009553764822492835	-2.4358373328308736e-20	7.802070762986316e-19	4.404996146949324e-18	8.420680625263228e-17	3.0348381281725446e-19
60900000	0.0002231175887227785	-1.7664344924493255e-21	-2.0649760083966615e-43	2.5478933096968438e-14	1.0561278842654788e-14	0.009553764822492835	-2.4358373295384233e-20	7.802070762986316e-19	4.404996146949324e-18	8.420680625263228e-17	3.0348381281725446e-19
61000000	0.0002231175887227785	-1.7664344924493255e-21	-2.0683690073220454e-43	2.5478933096968438e-14	1.0561278842654788e-14	0.009553764822492835	-2.435837326245973e-20	7.802070762986316e-19	4.404996146949324e-18	8.420680625263228e-17	3.0348381281725446e-19
61100000	0.0002231175887227785	-1.7664344924493255e-21	-2.0717620063136944e-43	2.5478933096968438e-14	1.0561278842654788e-14	0.009553764822492835	-2.4358373229535225e-20	7.802070762986316e-19	4.404996146949324e-18	8.420680625263228e-17	3.0348381281725446e-19
61200000	0.0002231175887227785	-1.7664344924493255e-21	-2.075155005373816e-43	2.5478933096968438e-14	1.0561278842654788e-14	0.009553764822492835	-2.4358373196610722e-20	7.802070762986316e-19	4.404996146949324e-18	8.420680625263228e-17	3.0348381281725446e-19
61300000	0.0002231175887227785	-1.7664344924493255e-21	-2.0785480045046184e-43	2.5478933096968438e-14	1.0561278842654788e-14	0.009553764822492835	-2.4358373163686218e-20	7.802070762986316e-19	4.404996146949324e-18	8.420680625263228e-17	3.0348381281725446e-19
61400000	0.0002231175887227785	-1.7664344924493255e-21	-2.0819410036573477e-43	2.5478933096968438e-14	1.0561278842654788e-14	0.009553764822492835	-2.4358373130761714e-20	7.802070762986316e-19	4.404996146949324e-18	8.420680625263228e-17	3.0348381281725446e-19
61500000	0.0002231175887227785	-1.7664344924493255e-21	-2.08533400267573e-43	2.5478933096968438e-14	1.0561278842654788e-14	0.009553764822492835	-2.435837309783721e-20	7.802070762986316e-19	4.404996146949324e-18	8.420680625263228e-17	3.0348381281725446e-19
61600000	0.0002231175887227785	-1.7664344924493255e-21	-2.0887270015506276e-43	2.5478933096968438e-14	1.0561278842654788e-14	0.009553764822492835	-2.4358373064912707e-20	7.802070762986316e-19	4.404996146949324e-18	8.420680625263228e-17	3.0348381281725446e-19
61700000	0.0002231175887227785	-1.7664344924493255e-21	-2.092120000284249e-43	2.5478933096968438e-14	1.0561278842654788e-14	0.009553764822492835	-2.4358373031988206e-20	7.802070762986316e-19	4.404996146949324e-18	8.420680625263228e-17	3.0348381281725446e-19
61800000	0.0002231175887227785	-1.7664344924493255e-21	-2.095512998878802e-43	2.5478933096968438e-14	1.0561278842654788e-14	0.009553764822492835	-2.4358372999063703e-20	7.802070762986316e-19	4.404996146949324e-18	8.420680625263228e-17	3.0348381281725446e-19
61900000	0.0002231175887227785	-1.7664344924493255e-21	-2.0989059973364942e-43	2.5478933096968438e-14	1.0561278842654788e-14	0.009553764822492835	-2.43583729661392e-20	7.802070762986316e-19	4.404996146949324e-18	8.420680625263228e-17	3.0348381281725446e-19
62000000	0.0002231175887227785	-1.7664344924493255e-21	-2.102298995659534e-43	2.5478933096968438e-14	1.0561278842654788e-14	0.009553764822492835	-2.4358372933214695e-20	7.802070762986316e-19	4.404996146949324e-18	8.420680625263228e-17	3.0348381281725446e-19
62100000	0.0002231175887227785	-1.7664344924493255e-21	-2.105691993850129e-43	2.5478933096968438e-14	1.0561278842654788e-14	0.009553764822492835	-2.4358372900290192e-20	7.802070762986316e-19	4.404996146949324e-18	8.420680625263228e-17	3.0348381281725446e-19
62200000	0.0002231175887227785	-1.7664344924493255e-21	-2.109084991910487e-43	2.5478933096968438e-14	1.0561278842654788e-14	0.009553764822492835	-2.4358372867365688e-20	7.802070762986316e-19	4.404996146949324e-18	8.420680625263228e-17	3.0348381281725446e-19
62300000	0.0002231175887227785	-1.7664344924493255e-21	-2.112477989842816e-43	2.5478933096968438e-14	1.0561278842654788e-14	0.009553764822492835	-2.4358372834441184e-20	7.802070762986316e-19	4.404996146949324e-18	8.420680625263228e-17	3.0348381281725446e-19
62400000	0.0002231175887227785	-1.7664344924493255e-21	-2.1158709876493237e-43	2.5478933096968438e-14	1.0561278842654788e-14	0.009553764822492835	-2.435837280151668e-20	7.802070762986316e-19	4.404996146949324e-18	8.420680625263228e-17	3.0348381281725446e-19
62500000	0.0002231175887227785	-1.7664344924493255e-21	-2.119263985332218e-43	2.5478933096968438e-14	1.0561278842654788e-14	0.009553764822492835	-2.4358372768592177e-20	7.802070762986316e-19	4.404996146949324e-18	8.420680625263228e-17	3.0348381281725446e-19
62600000	0.0002231175887227785	-1.7664344924493255e-21	-2.1226569828937075e-43	2.5478933096968438e-14	1.0561278842654788e-14	0.009553764822492835	-2.4358372735667676e-20	7.802070762986316e-19	4.404996146949324e-18	8.420680625263228e-17	3.0348381281725446e-19
62700000	0.0002231175887227785	-1.7664344924493255e-21	-2.126049980335999e-43	2.5478933096968438e-14	1.0561278842654788e-14	0.009553764822492835	-2.4358372702743173e-20	7.802070762986316e-19	4.404996146949324e-18	8.420680625263228e-17	3.0348381281725446e-19
62800000	0.0002231175887227785	-1.7664344924493255e-21	-2.1294429776613013e-43	2.5478933096968438e-14	1.0561278842654788e-14	0.009553764822492835	-2.435837266981867e-20	7.802070762986316e-19	4.404996146949324e-18	8.420680625263228e-17	3.0348381281725446e-19
62900000	0.0002231175887227785	-1.7664344924493255e-21	-2.1328359748718213e-43	2.5478933096968438e-14	1.0561278842654788e-14	0.009553764822492835	-2.4358372636894166e-20	7.802070762986316e-19	4.404996146949324e-18	8.420680625263228e-17	3.0348381281725446e-19
63000000	0.0002231175887227785	-1.7664344924493255e-21	-2.136228971969768e-43	2.5478933096968438e-14	1.0561278842654788e-14	0.009553764822492835	-2.4358372603969662e-20	7.802070762986316e-19	4.404996146949324e-18	8.420680625263228e-17	3.0348381281725446e-19
63100000	0.0002231175887227785	-1.7664344924493255e-21	-2.1396219689573483e-43	2.5478933096968438e-14	1.0561278842654788e-14	0.009553764822492835	-2.4358372571045158e-20	7.802070762986316e-19	4.404996146949324e-18	8.420680625263228e-17	3.0348381281725446e-19
63200000	0.0002231175887227785	-1.7664344924493255e-21	-2.1430149658367704e-43	2.5478933096968438e-14	1.0561278842654788e-14	0.009553764822492835	-2.4358372538120655e-20	7.802070762986316e-19	4.404996146949324e-18	8.420680625263228e-17	3.0348381281725446e-19
63300000	0.0002231175887227785	-1.7664344924493255e-21	-2.1464079626102424e-43	2.5478933096968438e-14	1.0561278842654788e-14	0.009553764822492835	-2.435837250519615e-20	7.802070762986316e-19	4.404996146949324e-18	8.420680625263228e-17	3.0348381281725446e-19
63400000	0.0002231175887227785	-1.7664344924493255e-21	-2.1498009592799723e-43	2.5478933096968438e-14	1.0561278842654788e-14	0.009553764822492835	-2.4358372472271647e-20	7.802070762986316e-19	4.404996146949324e-18	8.420680625263228e-17	3.0348381281725446e-19
63500000	0.0002231175887227785	-1.7664344924493255e-21	-2.1531939558481676e-43	2.5478933096968438e-14	1.0561278842654788e-14	0.009553764822492835	-2.4358372439347147e-20	7.802070762986316e-19	4.404996146949324e-18	8.420680625263228e-17	3.0348381281725446e-19
63600000	0.0002231175887227785	-1.7664344924493255e-21	-2.1565869523170365e-43	2.5478933096968438e-14	1.0561278842654788e-14	0.009553764822492835	-2.4358372406422643e-20	7.802070762986316e-19	4.404996146949324e-18	8.420680625263228e-17	3.0348381281725446e-19
63700000	0.0002231175887227785	-1.7664344924493255e-21	-2.1599799486887864e-43	2.5478933096968438e-14	1.0561278842654788e-14	0.009553764822492835	-2.435837237349814e-20	7.802070762986316e-19	4.404996146949324e-18	8.420680625263228e-17	3.0348381281725446e-19
63800000	0.0002231175887227785	-1.7664344924493255e-21	-2.163372944965626e-43	2.5478933096968438e-14	1.0561278842654788e-14	0.009553764822492835	-2.4358372340573636e-20	7.802070762986316e-19	4.404996146949324e-18	8.420680625263228e-17	3.0348381281725446e-19
63900000	0.0002231175887227785	-1.7664344924493255e-21	-2.1667659411497623e-43	2.5478933096968438e-14	1.0561278842654788e-14	0.009553764822492835	-2.4358372307649132e-20	7.802070762986316e-19	4.404996146949324e-18	8.420680625263228e-17	3.0348381281725446e-19
64000000	0.0002231175887227785	-1.7664344924493255e-21	-2.170158937243404e-43	2.5478933096968438e-14	1.0561278842654788e-14	0.009553764822492835	-2.4358372274724628e-20	7.802070762986316e-19	4.404996146949324e-18	8.420680625263228e-17	3.0348381281725446e-19
64100000	0.0002231175887227785	-1.7664344924493255e-21	-2.1735519332487578e-43	2.5478933096968438e-14	1.0561278842654788e-14	0.009553764822492835	-2.4358372241800125e-20	7.802070762986316e-19	4.404996146949324e-18	8.420680625263228e-17	3.0348381281725446e-19
64200000	0.0002231175887227785	-1.7664344924493255e-21	-2.176944929168033e-43	2.5478933096968438e-14	1.0561278842654788e-14	0.009553764822492835	-2.435837220887562e-20	7.802070762986316e-19	4.404996146949324e-18	8.420680625263228e-17	3.0348381281725446e-19
64300000	0.0002231175887227785	-1.7664344924493255e-21	-2.1803379250034364e-43	2.5478933096968438e-14	1.0561278842654788e-14	0.009553764822492835	-2.4358372175951117e-20	7.802070762986316e-19	4.404996146949324e-18	8.420680625263228e-17	3.0348381281725446e-19
64400000	0.0002231175887227785	-1.7664344924493255e-21	-2.1837309207571766e-43	2.5478933096968438e-14	1.0561278842654788e-14	0.009553764822492835	-2.4358372143026617e-20	7.802070762986316e-19	4.404996146949324e-18	8.420680625263228e-17	3.0348381281725446e-19
64500000	0.0002231175887227785	-1.7664344924493255e-21	-2.187123916431461e-43	2.5478933096968438e-14	1.0561278842654788e-14	0.009553764822492835	-2.4358372110102113e-20	7.802070762986316e-19	4.404996146949324e-18	8.420680625263228e-17	3.0348381281725446e-19
64600000	0.0002231175887227785	-1.7664344924493255e-21	-2.190516912028498e-43	2.5478933096968438e-14	1.0561278842654788e-14	0.009553764822492835	-2.435837207717761e-20	7.802070762986316e-19	4.404996146949324e-18	8.420680625263228e-17	3.0348381281725446e-19
64700000	0.0002231175887227785	-1.7664344924493255e-21	-2.1939099075504947e-43	2.5478933096968438e-14	1.0561278842654788e-14	0.009553764822492835	-2.4358372044253106e-20	7.802070762986316e-19	4.404996146949324e-18	8.420680625263228e-17	3.0348381281725446e-19
64800000	0.0002231175887227785	-1.7664344924493255e-21	-2.1973029029996596e-43	2.5478933096968438e-14	1.0561278842654788e-14	0.009553764822492835	-2.4358372011328602e-20	7.802070762986316e-19	4.404996146949324e-18	8.420680625263228e-17	3.0348381281725446e-19
64900000	0.0002231175887227785	-1.7664344924493255e-21	-2.2006958983782004e-43	2.5478933096968438e-14	1.0561278842654788e-14	0.009553764822492835	-2.43583719784041e-20	7.802070762986316e-19	4.404996146949324e-18	8.420680625263228e-17	3.0348381281725446e-19
65000000	0.0002231175887227785	-1.7664344924493255e-21	-2.204088893688325e-43	2.5478933096968438e-14	1.0561278842654788e-14	0.009553764822492835	-2.4358371945479595e-20	7.802070762986316e-19	4.404996146949324e-18	8.420680625263228e-17	3.0348381281725446e-19
65100000	0.0002231175887227785	-1.7664344924493255e-21	-2.2074818889322417e-43	2.5478933096968438e-14	1.0561278842654788e-14	0.009553764822492835	-2.435837191255509e-20	7.802070762986316e-19	4.404996146949324e-18	8.420680625263228e-17	3.0348381281725446e-19
65200000	0.0002231175887227785	-1.7664344924493255e-21	-2.2108748841121574e-43	2.5478933096968438e-14	1.0561278842654788e-14	0.009553764822492835	-2.4358371879630588e-20	7.802070762986316e-19	4.404996146949324e-18	8.420680625263228e-17	3.0348381281725446e-19
65300000	0.0002231175887227785	-1.7664344924493255e-21	-2.214267879230281e-43	2.5478933096968438e-14	1.0561278842654788e-14	0.009553764822492835	-2.4358371846706084e-20	7.802070762986316e-19	4.404996146949324e-18	8.420680625263228e-17	3.0348381281725446e-19
65400000	0.0002231175887227785	-1.7664344924493255e-21	-2.21766087428882e-43	2.5478933096968438e-14	1.0561278842654788e-14	0.009553764822492835	-2.4358371813781583e-20	7.802070762986316e-19	4.404996146949324e-18	8.420680625263228e-17	3.0348381281725446e-19
65500000	0.0002231175887227785	-1.7664344924493255e-21	-2.2210538692899815e-43	2.5478933096968438e-14	1.0561278842654788e-14	0.009553764822492835	-2.435837178085708e-20	7.802070762986316e-19	4.404996146949324e-18	8.420680625263228e-17	3.0348381281725446e-19
65600000	0.0002231175887227785	-1.7664344924493255e-21	-2.2244468642359748e-43	2.5478933096968438e-14	1.0561278842654788e-14	0.009553764822492835	-2.4358371747932576e-20	7.802070762986316e-19	4.404996146949324e-18	8.420680625263228e-17	3.0348381281725446e-19
65700000	0.0002231175887227785	-1.7664344924493255e-21	-2.227839859129007e-43	2.5478933096968438e-14	1.0561278842654788e-14	0.009553764822492835	-2.4358371715008072e-20	7.802070762986316e-19	4.404996146949324e-18	8.420680625263228e-17	3.0348381281725446e-19
65800000	0.0002231175887227785	-1.7664344924493255e-21	-2.231232853971286e-43	2.5478933096968438e-14	1.0561278842654788e-14	0.009553764822492835	-2.435837168208357e-20	7.802070762986316e-19	4.404996146949324e-18	8.420680625263228e-17	3.0348381281725446e-19
65900000	0.0002231175887227785	-1.7664344924493255e-21	-2.2346258487650194e-43	2.5478933096968438e-14	1.0561278842654788e-14	0.009553764822492835	-2.4358371649159065e-20	7.802070762986316e-19	4.404996146949324e-18	8.420680625263228e-17	3.0348381281725446e-19
66000000	0.0002231175887227785	-1.7664344924493255e-21	-2.2380188435124158e-43	2.5478933096968438e-14	1.0561278842654788e-14	0.009553764822492835	-2.435837161623456e-20	7.802070762986316e-19	4.404996146949324e-18	8.420680625263228e-17	3.0348381281725446e-19
66100000	0.0002231175887227785	-1.7664344924493255e-21	-2.2414118382156824e-43	2.5478933096968438e-14	1.0561278842654788e-14	0.009553764822492835	-2.4358371583310058e-20	7.802070762986316e-19	4.404996146949324e-18	8.420680625263228e-17	3.0348381281725446e-19
66200000	0.0002231175887227785	-1.7664344924493255e-21	-2.244804832877028e-43	2.5478933096968438e-14	1.0561278842654788e-14	0.009553764822492835	-2.4358371550385554e-20	7.802070762986316e-19	4.404996146949324e-18	8.420680625263228e-17	3.0348381281725446e-19
66300000	0.0002231175887227785	-1.7664344924493255e-21	-2.2481978274986593e-43	2.5478933096968438e-14	1.0561278842654788e-14	0.009553764822492835	-2.4358371517461053e-20	7.802070762986316e-19	4.404996146949324e-18	8.420680625263228e-17	3.0348381281725446e-19
66400000	0.0002231175887227785	-1.7664344924493255e-21	-2.251590822082785e-43	2.5478933096968438e-14	1.0561278842654788e-14	0.009553764822492835	-2.435837148453655e-20	7.802070762986316e-19	4.404996146949324e-18	8.420680625263228e-17	3.0348381281725446e-19
66500000	0.0002231175887227785	-1.7664344924493255e-21	-2.254983816631613e-43	2.5478933096968438e-14	1.0561278842654788e-14	0.009553764822492835	-2.4358371451612046e-20	7.802070762986316e-19	4.404996146949324e-18	8.420680625263228e-17	3.0348381281725446e-19
66600000	0.0002231175887227785	-1.7664344924493255e-21	-2.25837681114735e-43	2.5478933096968438e-14	1.0561278842654788e-14	0.009553764822492835	-2.4358371418687542e-20	7.802070762986316e-19	4.404996146949324e-18	8.420680625263228e-17	3.0348381281725446e-19
66700000	0.0002231175887227785	-1.7664344924493255e-21	-2.261769805632206e-43	2.5478933096968438e-14	1.0561278842654788e-14	0.009553764822492835	-2.435837138576304e-20	7.802070762986316e-19	4.404996146949324e-18	8.420680625263228e-17	3.0348381281725446e-19
66800000	0.0002231175887227785	-1.7664344924493255e-21	-2.265162800088387e-43	2.5478933096968438e-14	1.0561278842654788e-14	0.009553764822492835	-2.4358371352838535e-20	7.802070762986316e-19	4.404996146949324e-18	8.420680625263228e-17	3.0348381281725446e-19
66900000	0.0002231175887227785	-1.7664344924493255e-21	-2.268555794518102e-43	2.5478933096968438e-14	1.0561278842654788e-14	0.009553764822492835	-2.4358371319914032e-20	7.802070762986316e-19	4.404996146949324e-18	8.420680625263228e-17	3.0348381281725446e-19
67000000	0.0002231175887227785	-1.7664344924493255e-21	-2.2719487889235582e-43	2.5478933096968438e-14	1.0561278842654788e-14	0.009553764822492835	-2.4358371286989528e-20	7.802070762986316e-19	4.404996146949324e-18	8.420680625263228e-17	3.0348381281725446e-19
67100000	0.0002231175887227785	-1.7664344924493255e-21	-2.275341783306964e-43	2.5478933096968438e-14	1.0561278842654788e-14	0.009553764822492835	-2.4358371254065024e-20	7.802070762986316e-19	4.404996146949324e-18	8.420680625263228e-17	3.0348381281725446e-19
67200000	0.0002231175887227785	-1.7664344924493255e-21	-2.2787347776705267e-43	2.5478933096968438e-14	1.0561278842654788e-14	0.009553764822492835	-2.4358371221140524e-20	7.802070762986316e-19	4.404996146949324e-18	8.420680625263228e-17	3.0348381281725446e-19
67300000	0.00022311758872277848	-1.7664344924493255e-21	-2.2821277720164544e-43	2.5478933096968438e-14	1.0561278842654788e-14	0.009553764822492835	-2.435837118821602e-20	7.802070762986316e-19	4.404996146949324e-18	8.420680625263228e-17	3.0348381281725446e-19
67400000	0.00022311758872277848	-1.7664344924493255e-21	-2.2855207663469554e-43	2.5478933096968438e-14	1.0561278842654788e-14	0.009553764822492835	-2.4358371155291516e-20	7.802070762986316e-19	4.404996146949324e-18	8.420680625263228e-17	3.0348381281725446e-19
67500000	0.00022311758872277848	-1.7664344924493255e-21	-2.2889137606642373e-43	2.5478933096968438e-14	1.0561278842654788e-14	0.009553764822492835	-2.4358371122367013e-20	7.802070762986316e-19	4.404996146949324e-18	8.420680625263228e-17	3.0348381281725446e-19
67600000	0.00022311758872277848	-1.7664344924493255e-21	-2.2923067549705078e-43	2.5478933096968438e-14	1.0561278842654788e-14	0.009553764822492835	-2.435837108944251e-20	7.802070762986316e-19	4.404996146949324e-18	8.420680625263228e-17	3.0348381281725446e-19
67700000	0.00022311758872277848	-1.7664344924493255e-21	-2.295699749267975e-43	2.5478933096968438e-14	1.0561278842654788e-14	0.009553764822492835	-2.4358371056518005e-20	7.802070762986316e-19	4.404996146949324e-18	8.420680625263228e-17	3.0348381281725446e-19
67800000	0.00022311758872277848	-1.7664344924493255e-21	-2.299092743558847e-43	2.5478933096968438e-14	1.0561278842654788e-14	0.009553764822492835	-2.4358371023593502e-20	7.802070762986316e-19	4.404996146949324e-18	8.420680625263228e-17	3.0348381281725446e-19
67900000	0.00022311758872277848	-1.7664344924493255e-21	-2.302485737845331e-43	2.5478933096968438e-14	1.0561278842654788e-14	0.009553764822492835	-2.4358370990668998e-20	7.802070762986316e-19	4.404996146949324e-18	8.420680625263228e-17	3.0348381281725446e-19
68000000	0.00022311758872277848	-1.7664344924493255e-21	-2.3058787321296356e-43	2.5478933096968438e-14	1.0561278842654788e-14	0.009553764822492835	-2.4358370957744494e-20	7.802070762986316e-19	4.404996146949324e-18	8.420680625263228e-17	3.0348381281725446e-19
68100000	0.00022311758872277848	-1.7664344924493255e-21	-2.3092717264139684e-43	2.5478933096968438e-14	1.0561278842654788e-14	0.009553764822492835	-2.4358370924819994e-20	7.802070762986316e-19	4.404996146949324e-18	8.420680625263228e-17	3.0348381281725446e-19
68200000	0.00022311758872277848	-1.7664344924493255e-21	-2.312664720700537e-43	2.5478933096968438e-14	1.0561278842654788e-14	0.009553764822492835	-2.435837089189549e-20	7.802070762986316e-19	4.404996146949324e-18	8.420680625263228e-17	3.0348381281725446e-19
68300000	0.00022311758872277848	-1.7664344924493255e-21	-2.3160577149915498e-43	2.5478933096968438e-14	1.0561278842654788e-14	0.009553764822492835	-2.4358370858970986e-20	7.802070762986316e-19	4.404996146949324e-18	8.420680625263228e-17	3.0348381281725446e-19
68400000	0.00022311758872277848	-1.7664344924493255e-21	-2.3194507092892144e-43	2.5478933096968438e-14	1.0561278842654788e-14	0.009553764822492835	-2.4358370826046483e-20	7.802070762986316e-19	4.404996146949324e-18	8.420680625263228e-17	3.0348381281725446e-19
68500000	0.00022311758872277848	-1.7664344924493255e-21	-2.3228437035957385e-43	2.5478933096968438e-14	1.0561278842654788e-14	0.009553764822492835	-2.435837079312198e-20	7.802070762986316e-19	4.404996146949324e-18	8.420680625263228e-17	3.0348381281725446e-19
68600000	0.00022311758872277848	-1.7664344924493255e-21	-2.3262366979133307e-43	2.5478933096968438e-14	1.0561278842654788e-14	0.009553764822492835	-2.4358370760197475e-20	7.802070762986316e-19	4.404996146949324e-18	8.420680625263228e-17	3.0348381281725446e-19
68700000	0.00022311758872277848	-1.7664344924493255e-21	-2.3296296922441977e-43	2.5478933096968438e-14	1.0561278842654788e-14	0.009553764822492835	-2.4358370727272972e-20	7.802070762986316e-19	4.404996146949324e-18	8.420680625263228e-17	3.0348381281725446e-19
68800000	0.00022311758872277848	-1.7664344924493255e-21	-2.3330226865905484e-43	2.5478933096968438e-14	1.0561278842654788e-14	0.009553764822492835	-2.4358370694348468e-20	7.802070762986316e-19	4.404996146949324e-18	8.420680625263228e-17	3.0348381281725446e-19
68900000	0.00022311758872277848	-1.7664344924493255e-21	-2.3364156809545903e-43	2.5478933096968438e-14	1.0561278842654788e-14	0.009553764822492835	-2.4358370661423965e-20	7.802070762986316e-19	4.404996146949324e-18	8.420680625263228e-17	3.0348381281725446e-19
69000000	0.00022311758872277848	-1.7664344924493255e-21	-2.3398086753385316e-43	2.5478933096968438e-14	1.0561278842654788e-14	0.009553764822492835	-2.4358370628499464e-20	7.802070762986316e-19	4.404996146949324e-18	8.420680625263228e-17	3.0348381281725446e-19
69100000	0.00022311758872277848	-1.7664344924493255e-21	-2.34320166974458e-43	2.5478933096968438e-14	1.0561278842654788e-14	0.009553764822492835	-2.435837059557496e-20	7.802070762986316e-19	4.404996146949324e-18	8.420680625263228e-17	3.0348381281725446e-19
69200000	0.00022311758872277848	-1.7664344924493255e-21	-2.3465946641749426e-43	2.5478933096968438e-14	1.0561278842654788e-14	0.009553764822492835	-2.4358370562650457e-20	7.802070762986316e-19	4.404996146949324e-18	8.420680625263228e-17	3.0348381281725446e-19
69300000	0.00022311758872277848	-1.7664344924493255e-21	-2.3499876586318284e-43	2.5478933096968438e-14	1.0561278842654788e-14	0.009553764822492835	-2.4358370529725953e-20	7.802070762986316e-19	4.404996146949324e-18	8.420680625263228e-17	3.0348381281725446e-19
69400000	0.00022311758872277848	-1.7664344924493255e-21	-2.353380653117445e-43	2.5478933096968438e-14	1.0561278842654788e-14	0.009553764822492835	-2.435837049680145e-20	7.802070762986316e-19	4.404996146949324e-18	8.420680625263228e-17	3.0348381281725446e-19
69500000	0.00022311758872277848	-1.7664344924493255e-21	-2.356773647634e-43	2.5478933096968438e-14	1.0561278842654788e-14	0.009553764822492835	-2.4358370463876946e-20	7.802070762986316e-19	4.404996146949324e-18	8.420680625263228e-17	3.0348381281725446e-19
69600000	0.00022311758872277848	-1.7664344924493255e-21	-2.3601666421837014e-43	2.5478933096968438e-14	1.0561278842654788e-14	0.009553764822492835	-2.4358370430952442e-20	7.802070762986316e-19	4.404996146949324e-18	8.420680625263228e-17	3.0348381281725446e-19
69700000	0.00022311758872277848	-1.7664344924493255e-21	-2.363559636768757e-43	2.5478933096968438e-14	1.0561278842654788e-14	0.009553764822492835	-2.4358370398027938e-20	7.802070762986316e-19	4.404996146949324e-18	8.420680625263228e-17	3.0348381281725446e-19
69800000	0.00022311758872277848	-1.7664344924493255e-21	-2.366952631391375e-43	2.5478933096968438e-14	1.0561278842654788e-14	0.009553764822492835	-2.4358370365103435e-20	7.802070762986316e-19	4.404996146949324e-18	8.420680625263228e-17	3.0348381281725446e-19
69900000	0.00022311758872277848	-1.7664344924493255e-21	-2.370345626053763e-43	2.5478933096968438e-14	1.0561278842654788e-14	0.009553764822492835	-2.4358370332178934e-20	7.802070762986316e-19	4.404996146949324e-18	8.420680625263228e-17	3.0348381281725446e-19
70000000	0.00022311758872277848	-1.7664344924493255e-21	-2.373738620758129e-43	2.5478933096968438e-14	1.0561278842654788e-14	0.009553764822492835	-2.435837029925443e-20	7.802070762986316e-19	4.404996146949324e-18	8.420680625263228e-17	3.0348381281725446e-19
70100000	0.00022311758872277848	-1.7664344924493255e-21	-2.3771316155066808e-43	2.5478933096968438e-14	1.0561278842654788e-14	0.009553764822492835	-2.4358370266329927e-20	7.802070762986316e-19	4.404996146949324e-18	8.420680625263228e-17	3.0348381281725446e-19
70200000	0.00022311758872277848	-1.7664344924493255e-21	-2.3805246103016266e-43	2.5478933096968438e-14	1.0561278842654788e-14	0.009553764822492835	-2.4358370233405423e-20	7.802070762986316e-19	4.404996146949324e-18	8.420680625263228e-17	3.0348381281725446e-19
70300000	0.00022311758872277848	-1.7664344924493255e-21	-2.3839176051451737e-43	2.5478933096968438e-14	1.0561278842654788e-14	0.009553764822492835	-2.435837020048092e-20	7.802070762986316e-19	4.404996146949324e-18	8.420680625263228e-17	3.0348381281725446e-19
70400000	0.00022311758872277848	-1.7664344924493255e-21	-2.3873106000395305e-43	2.5478933096968438e-14	1.0561278842654788e-14	0.009553764822492835	-2.4358370167556416e-20	7.802070762986316e-19	4.404996146949324e-18	8.420680625263228e-17	3.0348381281725446e-19
70500000	0.00022311758872277848	-1.7664344924493255e-21	-2.3907035949869046e-43	2.5478933096968438e-14	1.0561278842654788e-14	0.009553764822492835	-2.4358370134631912e-20	7.802070762986316e-19	4.404996146949324e-18	8.420680625263228e-17	3.0348381281725446e-19
70600000	0.00022311758872277848	-1.7664344924493255e-21	-2.3940965899895036e-43	2.5478933096968438e-14	1.0561278842654788e-14	0.009553764822492835	-2.4358370101707408e-20	7.802070762986316e-19	4.404996146949324e-18	8.420680625263228e-17	3.0348381281725446e-19
70700000	0.00022311758872277848	-1.7664344924493255e-21	-2.3974895850495363e-43	2.5478933096968438e-14	1.0561278842654788e-14	0.009553764822492835	-2.4358370068782905e-20	7.802070762986316e-19	4.404996146949324e-18	8.420680625263228e-17	3.0348381281725446e-19
70800000	0.00022311758872277848	-1.7664344924493255e-21	-2.4008825801692096e-43	2.5478933096968438e-14	1.0561278842654788e-14	0.009553764822492835	-2.4358370035858404e-20	7.802070762986316e-19	4.404996146949324e-18	8.420680625263228e-17	3.0348381281725446e-19
70900000	0.00022311758872277848	-1.7664344924493255e-21	-2.404275575350732e-43	2.5478933096968438e-14	1.0561278842654788e-14	0.009553764822492835	-2.43583700029339e-20	7.802070762986316e-19	4.404996146949324e-18	8.420680625263228e-17	3.0348381281725446e-19
71000000	0.00022311758872277848	-1.7664344924493255e-21	-2.4076685705963113e-43	2.5478933096968438e-14	1.0561278842654788e-14	0.009553764822492835	-2.4358369970009397e-20	7.802070762986316e-19	4.404996146949324e-18	8.420680625263228e-17	3.0348381281725446e-19
71100000	0.00022311758872277848	-1.7664344924493255e-21	-2.411061565908155e-43	2.5478933096968438e-14	1.0561278842654788e-14	0.009553764822492835	-2.4358369937084893e-20	7.802070762986316e-19	4.404996146949324e-18	8.420680625263228e-17	3.0348381281725446e-19
71200000	0.00022311758872277848	-1.7664344924493255e-21	-2.4144545612884717e-43	2.5478933096968438e-14	1.0561278842654788e-14	0.009553764822492835	-2.435836990416039e-20	7.802070762986316e-19	4.404996146949324e-18	8.420680625263228e-17	3.0348381281725446e-19
71300000	0.00022311758872277848	-1.7664344924493255e-21	-2.4178475567394683e-43	2.5478933096968438e-14	1.0561278842654788e-14	0.009553764822492835	-2.4358369871235886e-20	7.802070762986316e-19	4.404996146949324e-18	8.420680625263228e-17	3.0348381281725446e-19
71400000	0.00022311758872277848	-1.7664344924493255e-21	-2.4212405522123926e-43	2.5478933096968438e-14	1.0561278842654788e-14	0.009553764822492835	-2.4358369838311382e-20	7.802070762986316e-19	4.404996146949324e-18	8.420680625263228e-17	3.0348381281725446e-19
71500000	0.00022311758872277848	-1.7664344924493255e-21	-2.4246335475509695e-43	2.5478933096968438e-14	1.0561278842654788e-14	0.009553764822492835	-2.435836980538688e-20	7.802070762986316e-19	4.404996146949324e-18	8.420680625263228e-17	3.0348381281725446e-19
71600000	0.00022311758872277848	-1.7664344924493255e-21	-2.4280265427460626e-43	2.5478933096968438e-14	1.0561278842654788e-14	0.009553764822492835	-2.4358369772462375e-20	7.802070762986316e-19	4.404996146949324e-18	8.420680625263228e-17	3.0348381281725446e-19
71700000	0.00022311758872277848	-1.7664344924493255e-21	-2.431419537799879e-43	2.5478933096968438e-14	1.0561278842654788e-14	0.009553764822492835	-2.4358369739537874e-20	7.802070762986316e-19	4.404996146949324e-18	8.420680625263228e-17	3.0348381281725446e-19
71800000	0.00022311758872277848	-1.7664344924493255e-21	-2.4348125327146275e-43	2.5478933096968438e-14	1.0561278842654788e-14	0.009553764822492835	-2.435836970661337e-20	7.802070762986316e-19	4.404996146949324e-18	8.420680625263228e-17	3.0348381281725446e-19
71900000	0.00022311758872277848	-1.7664344924493255e-21	-2.4382055274925153e-43	2.5478933096968438e-14	1.0561278842654788e-14	0.009553764822492835	-2.4358369673688867e-20	7.802070762986316e-19	4.404996146949324e-18	8.420680625263228e-17	3.0348381281725446e-19
72000000	0.00022311758872277848	-1.7664344924493255e-21	-2.4415985221357506e-43	2.5478933096968438e-14	1.0561278842654788e-14	0.009553764822492835	-2.4358369640764363e-20	7.802070762986316e-19	4.404996146949324e-18	8.420680625263228e-17	3.0348381281725446e-19
72100000	0.00022311758872277848	-1.7664344924493255e-21	-2.4449915166465414e-43	2.5478933096968438e-14	1.0561278842654788e-14	0.009553764822492835	-2.435836960783986e-20	7.802070762986316e-19	4.404996146949324e-18	8.420680625263228e-17	3.0348381281725446e-19
72200000	0.00022311758872277848	-1.7664344924493255e-21	-2.4483845110270953e-43	2.5478933096968438e-14	1.0561278842654788e-14	0.009553764822492835	-2.4358369574915356e-20	7.802070762986316e-19	4.404996146949324e-18	8.420680625263228e-17	3.0348381281725446e-19
72300000	0.00022311758872277848	-1.7664344924493255e-21	-2.4517775052796205e-43	2.5478933096968438e-14	1.0561278842654788e-14	0.009553764822492835	-2.4358369541990852e-20	7.802070762986316e-19	4.404996146949324e-18	8.420680625263228e-17	3.0348381281725446e-19
72400000	0.00022311758872277848	-1.7664344924493255e-21	-2.4551704994063244e-43	2.5478933096968438e-14	1.0561278842654788e-14	0.009553764822492835	-2.435836950906635e-20	7.802070762986316e-19	4.404996146949324e-18	8.420680625263228e-17	3.0348381281725446e-19
72500000	0.00022311758872277848	-1.7664344924493255e-21	-2.458563493409415e-43	2.5478933096968438e-14	1.0561278842654788e-14	0.009553764822492835	-2.4358369476141845e-20	7.802070762986316e-19	4.404996146949324e-18	8.420680625263228e-17	3.0348381281725446e-19
72600000	0.00022311758872277848	-1.7664344924493255e-21	-2.4619564872911007e-43	2.5478933096968438e-14	1.0561278842654788e-14	0.009553764822492835	-2.4358369443217345e-20	7.802070762986316e-19	4.404996146949324e-18	8.420680625263228e-17	3.0348381281725446e-19
72700000	0.00022311758872277848	-1.7664344924493255e-21	-2.4653494810535888e-43	2.5478933096968438e-14	1.0561278842654788e-14	0.009553764822492835	-2.435836941029284e-20	7.802070762986316e-19	4.404996146949324e-18	8.420680625263228e-17	3.0348381281725446e-19
72800000	0.00022311758872277848	-1.7664344924493255e-21	-2.4687424746990877e-43	2.5478933096968438e-14	1.0561278842654788e-14	0.009553764822492835	-2.4358369377368337e-20	7.802070762986316e-19	4.404996146949324e-18	8.420680625263228e-17	3.0348381281725446e-19
72900000	0.00022311758872277848	-1.7664344924493255e-21	-2.472135468229805e-43	2.5478933096968438e-14	1.0561278842654788e-14	0.009553764822492835	-2.4358369344443834e-20	7.802070762986316e-19	4.404996146949324e-18	8.420680625263228e-17	3.0348381281725446e-19
73000000	0.00022311758872277848	-1.7664344924493255e-21	-2.475528461647948e-43	2.5478933096968438e-14	1.0561278842654788e-14	0.009553764822492835	-2.435836931151933e-20	7.802070762986316e-19	4.404996146949324e-18	8.420680625263228e-17	3.0348381281725446e-19
73100000	0.00022311758872277848	-1.7664344924493255e-21	-2.4789214549557255e-43	2.5478933096968438e-14	1.0561278842654788e-14	0.009553764822492835	-2.4358369278594826e-20	7.802070762986316e-19	4.404996146949324e-18	8.420680625263228e-17	3.0348381281725446e-19
73200000	0.00022311758872277848	-1.7664344924493255e-21	-2.482314448155345e-43	2.5478933096968438e-14	1.0561278842654788e-14	0.009553764822492835	-2.4358369245670323e-20	7.802070762986316e-19	4.404996146949324e-18	8.420680625263228e-17	3.0348381281725446e-19
73300000	0.00022311758872277848	-1.7664344924493255e-21	-2.4857074412490145e-43	2.5478933096968438e-14	1.0561278842654788e-14	0.009553764822492835	-2.435836921274582e-20	7.802070762986316e-19	4.404996146949324e-18	8.420680625263228e-17	3.0348381281725446e-19
73400000	0.00022311758872277848	-1.7664344924493255e-21	-2.489100434238942e-43	2.5478933096968438e-14	1.0561278842654788e-14	0.009553764822492835	-2.4358369179821315e-20	7.802070762986316e-19	4.404996146949324e-18	8.420680625263228e-17	3.0348381281725446e-19
73500000	0.00022311758872277848	-1.7664344924493255e-21	-2.4924934271273346e-43	2.5478933096968438e-14	1.0561278842654788e-14	0.009553764822492835	-2.4358369146896815e-20	7.802070762986316e-19	4.404996146949324e-18	8.420680625263228e-17	3.0348381281725446e-19
73600000	0.00022311758872277848	-1.7664344924493255e-21	-2.495886419916401e-43	2.5478933096968438e-14	1.0561278842654788e-14	0.009553764822492835	-2.435836911397231e-20	7.802070762986316e-19	4.404996146949324e-18	8.420680625263228e-17	3.0348381281725446e-19
73700000	0.00022311758872277848	-1.7664344924493255e-21	-2.4992794126083487e-43	2.5478933096968438e-14	1.0561278842654788e-14	0.009553764822492835	-2.4358369081047807e-20	7.802070762986316e-19	4.404996146949324e-18	8.420680625263228e-17	3.0348381281725446e-19
73800000	0.00022311758872277848	-1.7664344924493255e-21	-2.502672405205386e-43	2.5478933096968438e-14	1.0561278842654788e-14	0.009553764822492835	-2.4358369048123304e-20	7.802070762986316e-19	4.404996146949324e-18	8.420680625263228e-17	3.0348381281725446e-19
73900000	0.00022311758872277848	-1.7664344924493255e-21	-2.5060653977097203e-43	2.5478933096968438e-14	1.0561278842654788e-14	0.009553764822492835	-2.43583690151988e-20	7.802070762986316e-19	4.404996146949324e-18	8.420680625263228e-17	3.0348381281725446e-19
74000000	0.00022311758872277848	-1.7664344924493255e-21	-2.50945839012356e-43	2.5478933096968438e-14	1.0561278842654788e-14	0.009553764822492835	-2.4358368982274296e-20	7.802070762986316e-19	4.404996146949324e-18	8.420680625263228e-17	3.0348381281725446e-19
74100000	0.00022311758872277848	-1.7664344924493255e-21	-2.5128513824491123e-43	2.5478933096968438e-14	1.0561278842654788e-14	0.009553764822492835	-2.4358368949349793e-20	7.802070762986316e-19	4.404996146949324e-18	8.420680625263228e-17	3.0348381281725446e-19
74200000	0.00022311758872277848	-1.7664344924493255e-21	-2.5162443746885854e-43	2.5478933096968438e-14	1.0561278842654788e-14	0.009553764822492835	-2.435836891642529e-20	7.802070762986316e-19	4.404996146949324e-18	8.420680625263228e-17	3.0348381281725446e-19
74300000	0.00022311758872277848	-1.7664344924493255e-21	-2.5196373668441873e-43	2.5478933096968438e-14	1.0561278842654788e-14	0.009553764822492835	-2.4358368883500785e-20	7.802070762986316e-19	4.404996146949324e-18	8.420680625263228e-17	3.0348381281725446e-19
74400000	0.00022311758872277848	-1.7664344924493255e-21	-2.523030358918126e-43	2.5478933096968438e-14	1.0561278842654788e-14	0.009553764822492835	-2.4358368850576285e-20	7.802070762986316e-19	4.404996146949324e-18	8.420680625263228e-17	3.0348381281725446e-19
74500000	0.00022311758872277848	-1.7664344924493255e-21	-2.526423350912609e-43	2.5478933096968438e-14	1.0561278842654788e-14	0.009553764822492835	-2.435836881765178e-20	7.802070762986316e-19	4.404996146949324e-18	8.420680625263228e-17	3.0348381281725446e-19
74600000	0.00022311758872277848	-1.7664344924493255e-21	-2.5298163428298444e-43	2.5478933096968438e-14	1.0561278842654788e-14	0.009553764822492835	-2.4358368784727278e-20	7.802070762986316e-19	4.404996146949324e-18	8.420680625263228e-17	3.0348381281725446e-19
74700000	0.00022311758872277848	-1.7664344924493255e-21	-2.5332093346720398e-43	2.5478933096968438e-14	1.0561278842654788e-14	0.009553764822492835	-2.4358368751802774e-20	7.802070762986316e-19	4.404996146949324e-18	8.420680625263228e-17	3.0348381281725446e-19
74800000	0.00022311758872277848	-1.7664344924493255e-21	-2.5366023264414034e-43	2.5478933096968438e-14	1.0561278842654788e-14	0.009553764822492835	-2.435836871887827e-20	7.802070762986316e-19	4.404996146949324e-18	8.420680625263228e-17	3.0348381281725446e-19
74900000	0.00022311758872277848	-1.7664344924493255e-21	-2.5399953181401433e-43	2.5478933096968438e-14	1.0561278842654788e-14	0.009553764822492835	-2.4358368685953767e-20	7.802070762986316e-19	4.404996146949324e-18	8.420680625263228e-17	3.0348381281725446e-19
75000000	0.00022311758872277848	-1.7664344924493255e-21	-2.543388309770467e-43	2.5478933096968438e-14	1.0561278842654788e-14	0.009553764822492835	-2.4358368653029263e-20	7.802070762986316e-19	4.404996146949324e-18	8.420680625263228e-17	3.0348381281725446e-19
75100000	0.00022311758872277848	-1.7664344924493255e-21	-2.546781301334582e-43	2.5478933096968438e-14	1.0561278842654788e-14	0.009553764822492835	-2.435836862010476e-20	7.802070762986316e-19	4.404996146949324e-18	8.420680625263228e-17	3.0348381281725446e-19
75200000	0.00022311758872277848	-1.7664344924493255e-21	-2.5501742928346973e-43	2.5478933096968438e-14	1.0561278842654788e-14	0.009553764822492835	-2.4358368587180256e-20	7.802070762986316e-19	4.404996146949324e-18	8.420680625263228e-17	3.0348381281725446e-19
75300000	0.00022311758872277848	-1.7664344924493255e-21	-2.5535672842730196e-43	2.5478933096968438e-14	1.0561278842654788e-14	0.009553764822492835	-2.4358368554255752e-20	7.802070762986316e-19	4.404996146949324e-18	8.420680625263228e-17	3.0348381281725446e-19
75400000	0.00022311758872277848	-1.7664344924493255e-21	-2.5569602756517575e-43	2.5478933096968438e-14	1.0561278842654788e-14	0.009553764822492835	-2.435836852133125e-20	7.802070762986316e-19	4.404996146949324e-18	8.420680625263228e-17	3.0348381281725446e-19
75500000	0.00022311758872277848	-1.7664344924493255e-21	-2.560353266973119e-43	2.5478933096968438e-14	1.0561278842654788e-14	0.009553764822492835	-2.4358368488406748e-20	7.802070762986316e-19	4.404996146949324e-18	8.420680625263228e-17	3.0348381281725446e-19
75600000	0.00022311758872277848	-1.7664344924493255e-21	-2.5637462582393112e-43	2.5478933096968438e-14	1.0561278842654788e-14	0.009553764822492835	-2.4358368455482244e-20	7.802070762986316e-19	4.404996146949324e-18	8.420680625263228e-17	3.0348381281725446e-19
75700000	0.00022311758872277848	-1.7664344924493255e-21	-2.5671392494525424e-43	2.5478933096968438e-14	1.0561278842654788e-14	0.009553764822492835	-2.435836842255774e-20	7.802070762986316e-19	4.404996146949324e-18	8.420680625263228e-17	3.0348381281725446e-19
75800000	0.00022311758872277848	-1.7664344924493255e-21	-2.570532240615021e-43	2.5478933096968438e-14	1.0561278842654788e-14	0.009553764822492835	-2.4358368389633237e-20	7.802070762986316e-19	4.404996146949324e-18	8.420680625263228e-17	3.0348381281725446e-19
75900000	0.00022311758872277848	-1.7664344924493255e-21	-2.573925231728954e-43	2.5478933096968438e-14	1.0561278842654788e-14	0.009553764822492835	-2.4358368356708733e-20	7.802070762986316e-19	4.404996146949324e-18	8.420680625263228e-17	3.0348381281725446e-19
76000000	0.00022311758872277848	-1.7664344924493255e-21	-2.57731822279655e-43	2.5478933096968438e-14	1.0561278842654788e-14	0.009553764822492835	-2.435836832378423e-20	7.802070762986316e-19	4.404996146949324e-18	8.420680625263228e-17	3.0348381281725446e-19
76100000	0.00022311758872277848	-1.7664344924493255e-21	-2.580711213820016e-43	2.5478933096968438e-14	1.0561278842654788e-14	0.009553764822492835	-2.4358368290859726e-20	7.802070762986316e-19	4.404996146949324e-18	8.420680625263228e-17	3.0348381281725446e-19
76200000	0.00022311758872277848	-1.7664344924493255e-21	-2.584104204801561e-43	2.5478933096968438e-14	1.0561278842654788e-14	0.009553764822492835	-2.4358368257935222e-20	7.802070762986316e-19	4.404996146949324e-18	8.420680625263228e-17	3.0348381281725446e-19
76300000	0.00022311758872277848	-1.7664344924493255e-21	-2.5874971957433923e-43	2.5478933096968438e-14	1.0561278842654788e-14	0.009553764822492835	-2.435836822501072e-20	7.802070762986316e-19	4.404996146949324e-18	8.420680625263228e-17	3.0348381281725446e-19
76400000	0.00022311758872277848	-1.7664344924493255e-21	-2.5908901866477177e-43	2.5478933096968438e-14	1.0561278842654788e-14	0.009553764822492835	-2.4358368192086218e-20	7.802070762986316e-19	4.404996146949324e-18	8.420680625263228e-17	3.0348381281725446e-19
76500000	0.00022311758872277848	-1.7664344924493255e-21	-2.594283177516745e-43	2.5478933096968438e-14	1.0561278842654788e-14	0.009553764822492835	-2.4358368159161714e-20	7.802070762986316e-19	4.404996146949324e-18	8.420680625263228e-17	3.0348381281725446e-19
76600000	0.00022311758872277848	-1.7664344924493255e-21	-2.5976761683526826e-43	2.5478933096968438e-14	1.0561278842654788e-14	0.009553764822492835	-2.435836812623721e-20	7.802070762986316e-19	4.404996146949324e-18	8.420680625263228e-17	3.0348381281725446e-19
76700000	0.00022311758872277848	-1.7664344924493255e-21	-2.6010691591577377e-43	2.5478933096968438e-14	1.0561278842654788e-14	0.009553764822492835	-2.4358368093312707e-20	7.802070762986316e-19	4.404996146949324e-18	8.420680625263228e-17	3.0348381281725446e-19
76800000	0.00022311758872277848	-1.7664344924493255e-21	-2.6044621499341188e-43	2.5478933096968438e-14	1.0561278842654788e-14	0.009553764822492835	-2.4358368060388203e-20	7.802070762986316e-19	4.404996146949324e-18	8.420680625263228e-17	3.0348381281725446e-19
76900000	0.00022311758872277848	-1.7664344924493255e-21	-2.6078551406840334e-43	2.5478933096968438e-14	1.0561278842654788e-14	0.009553764822492835	-2.43583680274637e-20	7.802070762986316e-19	4.404996146949324e-18	8.420680625263228e-17	3.034838128172544e-19
77000000	0.00022311758872277848	-1.7664344924493255e-21	-2.6112481314096896e-43	2.5478933096968438e-14	1.0561278842654788e-14	0.009553764822492835	-2.4358367994539196e-20	7.802070762986316e-19	4.404996146949324e-18	8.420680625263228e-17	3.034838128172544e-19
77100000	0.00022311758872277848	-1.7664344924493255e-21	-2.614641122113295e-43	2.5478933096968438e-14	1.0561278842654788e-14	0.009553764822492835	-2.4358367961614692e-20	7.802070762986316e-19	4.404996146949324e-18	8.420680625263228e-17	3.034838128172544e-19
77200000	0.00022311758872277848	-1.7664344924493255e-21	-2.6180341127970577e-43	2.5478933096968438e-14	1.0561278842654788e-14	0.009553764822492835	-2.4358367928690192e-20	7.802070762986316e-19	4.404996146949324e-18	8.420680625263228e-17	3.034838128172544e-19
77300000	0.00022311758872277848	-1.7664344924493255e-21	-2.6214271034631856e-43	2.5478933096968438e-14	1.0561278842654788e-14	0.009553764822492835	-2.4358367895765688e-20	7.802070762986316e-19	4.404996146949324e-18	8.420680625263228e-17	3.034838128172544e-19
77400000	0.00022311758872277848	-1.7664344924493255e-21	-2.624820094113887e-43	2.5478933096968438e-14	1.0561278842654788e-14	0.009553764822492835	-2.4358367862841184e-20	7.802070762986316e-19	4.404996146949324e-18	8.420680625263228e-17	3.034838128172544e-19
77500000	0.00022311758872277848	-1.7664344924493255e-21	-2.6282130847513686e-43	2.5478933096968438e-14	1.0561278842654788e-14	0.009553764822492835	-2.435836782991668e-20	7.802070762986316e-19	4.404996146949324e-18	8.420680625263228e-17	3.034838128172544e-19
77600000	0.00022311758872277848	-1.7664344924493255e-21	-2.631606075377839e-43	2.5478933096968438e-14	1.0561278842654788e-14	0.009553764822492835	-2.4358367796992177e-20	7.802070762986316e-19	4.404996146949324e-18	8.420680625263228e-17	3.034838128172544e-19
77700000	0.00022311758872277848	-1.7664344924493255e-21	-2.6349990659955062e-43	2.5478933096968438e-14	1.0561278842654788e-14	0.009553764822492835	-2.4358367764067673e-20	7.802070762986316e-19	4.404996146949324e-18	8.420680625263228e-17	3.034838128172544e-19
77800000	0.00022311758872277848	-1.7664344924493255e-21	-2.638392056606578e-43	2.5478933096968438e-14	1.0561278842654788e-14	0.009553764822492835	-2.435836773114317e-20	7.802070762986316e-19	4.404996146949324e-18	8.420680625263228e-17	3.034838128172544e-19
77900000	0.00022311758872277848	-1.7664344924493255e-21	-2.6417850472132626e-43	2.5478933096968438e-14	1.0561278842654788e-14	0.009553764822492835	-2.4358367698218666e-20	7.802070762986316e-19	4.404996146949324e-18	8.420680625263228e-17	3.034838128172544e-19
78000000	0.0002231175887227785	-1.7664344924493255e-21	-2.645178037817767e-43	2.5478933096968438e-14	1.0561278842654788e-14	0.009553764822492835	-2.4358367665294162e-20	7.802070762986316e-19	4.404996146949324e-18	8.420680625263228e-17	3.034838128172544e-19
78100000	0.0002231175887227785	-1.7664344924493255e-21	-2.6485710284222996e-43	2.5478933096968438e-14	1.0561278842654788e-14	0.009553764822492835	-2.4358367632369662e-20	7.802070762986316e-19	4.404996146949324e-18	8.420680625263228e-17	3.034838128172544e-19
78200000	0.0002231175887227785	-1.7664344924493255e-21	-2.6519640190290685e-43	2.5478933096968438e-14	1.0561278842654788e-14	0.009553764822492835	-2.4358367599445158e-20	7.802070762986316e-19	4.404996146949324e-18	8.420680625263228e-17	3.034838128172544e-19
78300000	0.0002231175887227785	-1.7664344924493255e-21	-2.655357009640281e-43	2.5478933096968438e-14	1.0561278842654788e-14	0.009553764822492835	-2.4358367566520654e-20	7.802070762986316e-19	4.404996146949324e-18	8.420680625263228e-17	3.034838128172544e-19
78400000	0.0002231175887227785	-1.7664344924493255e-21	-2.658750000258146e-43	2.5478933096968438e-14	1.0561278842654788e-14	0.009553764822492835	-2.435836753359615e-20	7.802070762986316e-19	4.404996146949324e-18	8.420680625263228e-17	3.034838128172544e-19
78500000	0.0002231175887227785	-1.7664344924493255e-21	-2.66214299088487e-43	2.5478933096968438e-14	1.0561278842654788e-14	0.009553764822492835	-2.4358367500671647e-20	7.802070762986316e-19	4.404996146949324e-18	8.420680625263228e-17	3.034838128172544e-19
78600000	0.0002231175887227785	-1.7664344924493255e-21	-2.665535981522662e-43	2.5478933096968438e-14	1.0561278842654788e-14	0.009553764822492835	-2.4358367467747144e-20	7.802070762986316e-19	4.404996146949324e-18	8.420680625263228e-17	3.034838128172544e-19
78700000	0.0002231175887227785	-1.7664344924493255e-21	-2.668928972173729e-43	2.5478933096968438e-14	1.0561278842654788e-14	0.009553764822492835	-2.435836743482264e-20	7.802070762986316e-19	4.404996146949324e-18	8.420680625263228e-17	3.034838128172544e-19
78800000	0.0002231175887227785	-1.7664344924493255e-21	-2.6723219628402796e-43	2.5478933096968438e-14	1.0561278842654788e-14	0.009553764822492835	-2.4358367401898136e-20	7.802070762986316e-19	4.404996146949324e-18	8.420680625263228e-17	3.034838128172544e-19
78900000	0.0002231175887227785	-1.7664344924493255e-21	-2.6757149535245218e-43	2.5478933096968438e-14	1.0561278842654788e-14	0.009553764822492835	-2.4358367368973633e-20	7.802070762986316e-19	4.404996146949324e-18	8.420680625263228e-17	3.034838128172544e-19
79000000	0.0002231175887227785	-1.7664344924493255e-21	-2.6791079442286625e-43	2.5478933096968438e-14	1.0561278842654788e-14	0.009553764822492835	-2.4358367336049132e-20	7.802070762986316e-19	4.404996146949324e-18	8.420680625263228e-17	3.034838128172544e-19
79100000	0.0002231175887227785	-1.7664344924493255e-21	-2.6825009349549105e-43	2.5478933096968438e-14	1.0561278842654788e-14	0.009553764822492835	-2.4358367303124628e-20	7.802070762986316e-19	4.404996146949324e-18	8.420680625263228e-17	3.034838128172544e-19
79200000	0.0002231175887227785	-1.7664344924493255e-21	-2.6858939257054735e-43	2.5478933096968438e-14	1.0561278842654788e-14	0.009553764822492835	-2.4358367270200125e-20	7.802070762986316e-19	4.404996146949324e-18	8.420680625263228e-17	3.034838128172544e-19
79300000	0.0002231175887227785	-1.7664344924493255e-21	-2.689286916482559e-43	2.5478933096968438e-14	1.0561278842654788e-14	0.009553764822492835	-2.435836723727562e-20	7.802070762986316e-19	4.404996146949324e-18	8.420680625263228e-17	3.034838128172544e-19
79400000	0.0002231175887227785	-1.7664344924493255e-21	-2.6926799072883753e-43	2.5478933096968438e-14	1.0561278842654788e-14	0.009553764822492835	-2.4358367204351117e-20	7.802070762986316e-19	4.404996146949324e-18	8.420680625263228e-17	3.034838128172544e-19
79500000	0.0002231175887227785	-1.7664344924493255e-21	-2.69607289812513e-43	2.5478933096968438e-14	1.0561278842654788e-14	0.009553764822492835	-2.4358367171426614e-20	7.802070762986316e-19	4.404996146949324e-18	8.420680625263228e-17	3.034838128172544e-19
79600000	0.0002231175887227785	-1.7664344924493255e-21	-2.6994658889950313e-43	2.5478933096968438e-14	1.0561278842654788e-14	0.009553764822492835	-2.435836713850211e-20	7.802070762986316e-19	4.404996146949324e-18	8.420680625263228e-17	3.034838128172544e-19
79700000	0.0002231175887227785	-1.7664344924493255e-21	-2.7028588799002867e-43	2.5478933096968438e-14	1.0561278842654788e-14	0.009553764822492835	-2.4358367105577606e-20	7.802070762986316e-19	4.404996146949324e-18	8.420680625263228e-17	3.034838128172544e-19
79800000	0.0002231175887227785	-1.7664344924493255e-21	-2.706251870843104e-43	2.5478933096968438e-14	1.0561278842654788e-14	0.009553764822492835	-2.4358367072653103e-20	7.802070762986316e-19	4.404996146949324e-18	8.420680625263228e-17	3.034838128172544e-19
79900000	0.0002231175887227785	-1.7664344924493255e-21	-2.7096448618256918e-43	2.5478933096968438e-14	1.0561278842654788e-14	0.009553764822492835	-2.4358367039728602e-20	7.802070762986316e-19	4.404996146949324e-18	8.420680625263228e-17	3.034838128172544e-19
80000000	0.0002231175887227785	-1.7664344924493255e-21	-2.7130378528502574e-43	2.5478933096968438e-14	1.0561278842654788e-14	0.009553764822492835	-2.4358367006804098e-20	7.802070762986316e-19	4.404996146949324e-18	8.420680625263228e-17	3.034838128172544e-19
80100000	0.0002231175887227785	-1.7664344924493255e-21	-2.7164308439190087e-43	2.5478933096968438e-14	1.0561278842654788e-14	0.009553764822492835	-2.4358366973879595e-20	7.802070762986316e-19	4.404996146949324e-18	8.420680625263228e-17	3.034838128172544e-19
80200000	0.0002231175887227785	-1.7664344924493255e-21	-2.719823835034154e-43	2.5478933096968438e-14	1.0561278842654788e-14	0.009553764822492835	-2.435836694095509e-20	7.802070762986316e-19	4.404996146949324e-18	8.420680625263228e-17	3.034838128172544e-19
80300000	0.0002231175887227785	-1.7664344924493255e-21	-2.7232168261979005e-43	2.5478933096968438e-14	1.0561278842654788e-14	0.009553764822492835	-2.4358366908030587e-20	7.802070762986316e-19	4.404996146949324e-18	8.420680625263228e-17	3.034838128172544e-19
80400000	0.0002231175887227785	-1.7664344924493255e-21	-2.7266098174124563e-43	2.5478933096968438e-14	1.0561278842654788e-14	0.009553764822492835	-2.4358366875106084e-20	7.802070762986316e-19	4.404996146949324e-18	8.420680625263228e-17	3.034838128172544e-19
80500000	0.0002231175887227785	-1.7664344924493255e-21	-2.7300028086800298e-43	2.5478933096968438e-14	1.0561278842654788e-14	0.009553764822492835	-2.435836684218158e-20	7.802070762986316e-19	4.404996146949324e-18	8.420680625263228e-17	3.034838128172544e-19
80600000	0.0002231175887227785	-1.7664344924493255e-21	-2.7333958000028282e-43	2.5478933096968438e-14	1.0561278842654788e-14	0.009553764822492835	-2.4358366809257077e-20	7.802070762986316e-19	4.404996146949324e-18	8.420680625263228e-17	3.034838128172544e-19
80700000	0.0002231175887227785	-1.7664344924493255e-21	-2.73678879138306e-43	2.5478933096968438e-14	1.0561278842654788e-14	0.009553764822492835	-2.4358366776332573e-20	7.802070762986316e-19	4.404996146949324e-18	8.420680625263228e-17	3.034838128172544e-19
80800000	0.0002231175887227785	-1.7664344924493255e-21	-2.7401817828229324e-43	2.5478933096968438e-14	1.0561278842654788e-14	0.009553764822492835	-2.4358366743408072e-20	7.802070762986316e-19	4.404996146949324e-18	8.420680625263228e-17	3.034838128172544e-19
80900000	0.0002231175887227785	-1.7664344924493255e-21	-2.743574774324654e-43	2.5478933096968438e-14	1.0561278842654788e-14	0.009553764822492835	-2.435836671048357e-20	7.802070762986316e-19	4.404996146949324e-18	8.420680625263228e-17	3.034838128172544e-19
81000000	0.0002231175887227785	-1.7664344924493255e-21	-2.746967765890432e-43	2.5478933096968438e-14	1.0561278842654788e-14	0.009553764822492835	-2.4358366677559065e-20	7.802070762986316e-19	4.404996146949324e-18	8.420680625263228e-17	3.034838128172544e-19
81100000	0.0002231175887227785	-1.7664344924493255e-21	-2.750360757522475e-43	2.5478933096968438e-14	1.0561278842654788e-14	0.009553764822492835	-2.435836664463456e-20	7.802070762986316e-19	4.404996146949324e-18	8.420680625263228e-17	3.034838128172544e-19
81200000	0.0002231175887227785	-1.7664344924493255e-21	-2.75375374922299e-43	2.5478933096968438e-14	1.0561278842654788e-14	0.009553764822492835	-2.4358366611710058e-20	7.802070762986316e-19	4.404996146949324e-18	8.420680625263228e-17	3.034838128172544e-19
81300000	0.0002231175887227785	-1.7664344924493255e-21	-2.757146740994186e-43	2.5478933096968438e-14	1.0561278842654788e-14	0.009553764822492835	-2.4358366578785554e-20	7.802070762986316e-19	4.404996146949324e-18	8.420680625263228e-17	3.034838128172544e-19
81400000	0.0002231175887227785	-1.7664344924493255e-21	-2.7605397327849016e-43	2.5478933096968438e-14	1.0561278842654788e-14	0.009553764822492835	-2.435836654586105e-20	7.802070762986316e-19	4.404996146949324e-18	8.420680625263228e-17	3.034838128172544e-19
81500000	0.0002231175887227785	-1.7664344924493255e-21	-2.7639327244315306e-43	2.5478933096968438e-14	1.0561278842654788e-14	0.009553764822492835	-2.4358366512936547e-20	7.802070762986316e-19	4.404996146949324e-18	8.420680625263228e-17	3.034838128172544e-19
81600000	0.0002231175887227785	-1.7664344924493255e-21	-2.7673257159247206e-43	2.5478933096968438e-14	1.0561278842654788e-14	0.009553764822492835	-2.4358366480012043e-20	7.802070762986316e-19	4.404996146949324e-18	8.420680625263228e-17	3.034838128172544e-19
81700000	0.0002231175887227785	-1.7664344924493255e-21	-2.770718707267006e-43	2.5478933096968438e-14	1.0561278842654788e-14	0.009553764822492835	-2.4358366447087542e-20	7.802070762986316e-19	4.404996146949324e-18	8.420680625263228e-17	3.034838128172544e-19
81800000	0.0002231175887227785	-1.7664344924493255e-21	-2.774111698460921e-43	2.5478933096968438e-14	1.0561278842654788e-14	0.009553764822492835	-2.435836641416304e-20	7.802070762986316e-19	4.404996146949324e-18	8.420680625263228e-17	3.034838128172544e-19
81900000	0.0002231175887227785	-1.7664344924493255e-21	-2.777504689509e-43	2.5478933096968438e-14	1.0561278842654788e-14	0.009553764822492835	-2.4358366381238535e-20	7.802070762986316e-19	4.404996146949324e-18	8.420680625263228e-17	3.034838128172544e-19
82000000	0.0002231175887227785	-1.7664344924493255e-21	-2.780897680413777e-43	2.5478933096968438e-14	1.0561278842654788e-14	0.009553764822492835	-2.435836634831403e-20	7.802070762986316e-19	4.404996146949324e-18	8.420680625263228e-17	3.034838128172544e-19
82100000	0.0002231175887227785	-1.7664344924493255e-21	-2.7842906711777865e-43	2.5478933096968438e-14	1.0561278842654788e-14	0.009553764822492835	-2.4358366315389528e-20	7.802070762986316e-19	4.404996146949324e-18	8.420680625263228e-17	3.034838128172544e-19
82200000	0.0002231175887227785	-1.7664344924493255e-21	-2.787683661803562e-43	2.5478933096968438e-14	1.0561278842654788e-14	0.009553764822492835	-2.4358366282465024e-20	7.802070762986316e-19	4.404996146949324e-18	8.420680625263228e-17	3.034838128172544e-19
82300000	0.0002231175887227785	-1.7664344924493255e-21	-2.7910766522936384e-43	2.5478933096968438e-14	1.0561278842654788e-14	0.009553764822492835	-2.435836624954052e-20	7.802070762986316e-19	4.404996146949324e-18	8.420680625263228e-17	3.034838128172544e-19
82400000	0.0002231175887227785	-1.7664344924493255e-21	-2.7944696426505496e-43	2.5478933096968438e-14	1.0561278842654788e-14	0.009553764822492835	-2.4358366216616017e-20	7.802070762986316e-19	4.404996146949324e-18	8.420680625263228e-17	3.034838128172544e-19
82500000	0.0002231175887227785	-1.7664344924493255e-21	-2.79786263287683e-43	2.5478933096968438e-14	1.0561278842654788e-14	0.009553764822492835	-2.4358366183691513e-20	7.802070762986316e-19	4.404996146949324e-18	8.420680625263228e-17	3.034838128172544e-19
82600000	0.0002231175887227785	-1.7664344924493255e-21	-2.8012556229750135e-43	2.5478933096968438e-14	1.0561278842654788e-14	0.009553764822492835	-2.4358366150767013e-20	7.802070762986316e-19	4.404996146949324e-18	8.420680625263228e-17	3.034838128172544e-19
82700000	0.0002231175887227785	-1.7664344924493255e-21	-2.8046486129476347e-43	2.5478933096968438e-14	1.0561278842654788e-14	0.009553764822492835	-2.435836611784251e-20	7.802070762986316e-19	4.404996146949324e-18	8.420680625263228e-17	3.034838128172544e-19
82800000	0.0002231175887227785	-1.7664344924493255e-21	-2.8080416027972274e-43	2.5478933096968438e-14	1.0561278842654788e-14	0.009553764822492835	-2.4358366084918005e-20	7.802070762986316e-19	4.404996146949324e-18	8.420680625263228e-17	3.034838128172544e-19
82900000	0.0002231175887227785	-1.7664344924493255e-21	-2.811434592526326e-43	2.5478933096968438e-14	1.0561278842654788e-14	0.009553764822492835	-2.4358366051993502e-20	7.802070762986316e-19	4.404996146949324e-18	8.420680625263228e-17	3.034838128172544e-19
83000000	0.0002231175887227785	-1.7664344924493255e-21	-2.814827582137465e-43	2.5478933096968438e-14	1.0561278842654788e-14	0.009553764822492835	-2.4358366019068998e-20	7.802070762986316e-19	4.404996146949324e-18	8.420680625263228e-17	3.034838128172544e-19
83100000	0.0002231175887227785	-1.7664344924493255e-21	-2.8182205716331784e-43	2.5478933096968438e-14	1.0561278842654788e-14	0.009553764822492835	-2.4358365986144494e-20	7.802070762986316e-19	4.404996146949324e-18	8.420680625263228e-17	3.034838128172544e-19
83200000	0.0002231175887227785	-1.7664344924493255e-21	-2.821613561016e-43	2.5478933096968438e-14	1.0561278842654788e-14	0.009553764822492835	-2.435836595321999e-20	7.802070762986316e-19	4.404996146949324e-18	8.420680625263228e-17	3.034838128172544e-19
83300000	0.0002231175887227785	-1.7664344924493255e-21	-2.8250065502884643e-43	2.5478933096968438e-14	1.0561278842654788e-14	0.009553764822492835	-2.4358365920295487e-20	7.802070762986316e-19	4.404996146949324e-18	8.420680625263228e-17	3.034838128172544e-19
83400000	0.0002231175887227785	-1.7664344924493255e-21	-2.828399539453106e-43	2.5478933096968438e-14	1.0561278842654788e-14	0.009553764822492835	-2.4358365887370983e-20	7.802070762986316e-19	4.404996146949324e-18	8.420680625263228e-17	3.034838128172544e-19
83500000	0.0002231175887227785	-1.7664344924493255e-21	-2.8317925285124585e-43	2.5478933096968438e-14	1.0561278842654788e-14	0.009553764822492835	-2.4358365854446483e-20	7.802070762986316e-19	4.404996146949324e-18	8.420680625263228e-17	3.034838128172544e-19
83600000	0.0002231175887227785	-1.7664344924493255e-21	-2.8351855174690563e-43	2.5478933096968438e-14	1.0561278842654788e-14	0.009553764822492835	-2.435836582152198e-20	7.802070762986316e-19	4.404996146949324e-18	8.420680625263228e-17	3.034838128172544e-19
83700000	0.0002231175887227785	-1.7664344924493255e-21	-2.8385785063254338e-43	2.5478933096968438e-14	1.0561278842654788e-14	0.009553764822492835	-2.4358365788597475e-20	7.802070762986316e-19	4.404996146949324e-18	8.420680625263228e-17	3.034838128172544e-19
83800000	0.0002231175887227785	-1.7664344924493255e-21	-2.841971495084125e-43	2.5478933096968438e-14	1.0561278842654788e-14	0.009553764822492835	-2.4358365755672972e-20	7.802070762986316e-19	4.404996146949324e-18	8.420680625263228e-17	3.034838128172544e-19
83900000	0.0002231175887227785	-1.7664344924493255e-21	-2.8453644837476642e-43	2.5478933096968438e-14	1.0561278842654788e-14	0.009553764822492835	-2.4358365722748468e-20	7.802070762986316e-19	4.404996146949324e-18	8.420680625263228e-17	3.034838128172544e-19
84000000	0.0002231175887227785	-1.7664344924493255e-21	-2.848757472318586e-43	2.5478933096968438e-14	1.0561278842654788e-14	0.009553764822492835	-2.4358365689823964e-20	7.802070762986316e-19	4.404996146949324e-18	8.420680625263228e-17	3.034838128172544e-19
84100000	0.0002231175887227785	-1.7664344924493255e-21	-2.8521504607994235e-43	2.5478933096968438e-14	1.0561278842654788e-14	0.009553764822492835	-2.435836565689946e-20	7.802070762986316e-19	4.404996146949324e-18	8.420680625263228e-17	3.034838128172544e-19
84200000	0.0002231175887227785	-1.7664344924493255e-21	-2.855543449192712e-43	2.5478933096968438e-14	1.0561278842654788e-14	0.009553764822492835	-2.4358365623974957e-20	7.802070762986316e-19	4.404996146949324e-18	8.420680625263228e-17	3.034838128172544e-19
84300000	0.0002231175887227785	-1.7664344924493255e-21	-2.8589364375009854e-43	2.5478933096968438e-14	1.0561278842654788e-14	0.009553764822492835	-2.4358365591050453e-20	7.802070762986316e-19	4.404996146949324e-18	8.420680625263228e-17	3.034838128172544e-19
84400000	0.0002231175887227785	-1.7664344924493255e-21	-2.8623294257267777e-43	2.5478933096968438e-14	1.0561278842654788e-14	0.009553764822492835	-2.4358365558125953e-20	7.802070762986316e-19	4.404996146949324e-18	8.420680625263228e-17	3.034838128172544e-19
84500000	0.0002231175887227785	-1.7664344924493255e-21	-2.8657224138726235e-43	2.5478933096968438e-14	1.0561278842654788e-14	0.009553764822492835	-2.435836552520145e-20	7.802070762986316e-19	4.404996146949324e-18	8.420680625263228e-17	3.034838128172544e-19
84600000	0.0002231175887227785	-1.7664344924493255e-21	-2.8691154019410565e-43	2.5478933096968438e-14	1.0561278842654788e-14	0.009553764822492835	-2.4358365492276946e-20	7.802070762986316e-19	4.404996146949324e-18	8.420680625263228e-17	3.034838128172544e-19
84700000	0.0002231175887227785	-1.7664344924493255e-21	-2.872508389934611e-43	2.5478933096968438e-14	1.0561278842654788e-14	0.009553764822492835	-2.4358365459352442e-20	7.802070762986316e-19	4.404996146949324e-18	8.420680625263228e-17	3.034838128172544e-19
84800000	0.0002231175887227785	-1.7664344924493255e-21	-2.8759013778558213e-43	2.5478933096968438e-14	1.0561278842654788e-14	0.009553764822492835	-2.4358365426427938e-20	7.802070762986316e-19	4.404996146949324e-18	8.420680625263228e-17	3.034838128172544e-19
84900000	0.0002231175887227785	-1.7664344924493255e-21	-2.879294365707222e-43	2.5478933096968438e-14	1.0561278842654788e-14	0.009553764822492835	-2.4358365393503435e-20	7.802070762986316e-19	4.404996146949324e-18	8.420680625263228e-17	3.034838128172544e-19
85000000	0.0002231175887227785	-1.7664344924493255e-21	-2.882687353491347e-43	2.5478933096968438e-14	1.0561278842654788e-14	0.009553764822492835	-2.435836536057893e-20	7.802070762986316e-19	4.404996146949324e-18	8.420680625263228e-17	3.034838128172544e-19
85100000	0.0002231175887227785	-1.7664344924493255e-21	-2.8860803412107305e-43	2.5478933096968438e-14	1.0561278842654788e-14	0.009553764822492835	-2.4358365327654427e-20	7.802070762986316e-19	4.404996146949324e-18	8.420680625263228e-17	3.034838128172544e-19
85200000	0.0002231175887227785	-1.7664344924493255e-21	-2.8894733288679065e-43	2.5478933096968438e-14	1.0561278842654788e-14	0.009553764822492835	-2.4358365294729924e-20	7.802070762986316e-19	4.404996146949324e-18	8.420680625263228e-17	3.034838128172544e-19
85300000	0.0002231175887227785	-1.7664344924493255e-21	-2.8928663164654092e-43	2.5478933096968438e-14	1.0561278842654788e-14	0.009553764822492835	-2.4358365261805423e-20	7.802070762986316e-19	4.404996146949324e-18	8.420680625263228e-17	3.034838128172544e-19
85400000	0.0002231175887227785	-1.7664344924493255e-21	-2.8962593040057733e-43	2.5478933096968438e-14	1.0561278842654788e-14	0.009553764822492835	-2.435836522888092e-20	7.802070762986316e-19	4.404996146949324e-18	8.420680625263228e-17	3.034838128172544e-19
85500000	0.0002231175887227785	-1.7664344924493255e-21	-2.8996522914915326e-43	2.5478933096968438e-14	1.0561278842654788e-14	0.009553764822492835	-2.4358365195956416e-20	7.802070762986316e-19	4.404996146949324e-18	8.420680625263228e-17	3.034838128172544e-19
85600000	0.0002231175887227785	-1.7664344924493255e-21	-2.9030452789252213e-43	2.5478933096968438e-14	1.0561278842654788e-14	0.009553764822492835	-2.4358365163031912e-20	7.802070762986316e-19	4.4049961469493234e-18	8.420680625263228e-17	3.034838128172544e-19
85700000	0.0002231175887227785	-1.7664344924493255e-21	-2.906438266309374e-43	2.5478933096968438e-14	1.0561278842654788e-14	0.009553764822492835	-2.4358365130107408e-20	7.802070762986316e-19	4.4049961469493234e-18	8.420680625263228e-17	3.034838128172544e-19
85800000	0.0002231175887227785	-1.7664344924493255e-21	-2.9098312536465245e-43	2.5478933096968438e-14	1.0561278842654788e-14	0.009553764822492835	-2.4358365097182905e-20	7.802070762986316e-19	4.4049961469493234e-18	8.420680625263228e-17	3.034838128172544e-19
85900000	0.0002231175887227785	-1.7664344924493255e-21	-2.913224240939207e-43	2.5478933096968438e-14	1.0561278842654788e-14	0.009553764822492835	-2.43583650642584e-20	7.802070762986316e-19	4.4049961469493234e-18	8.420680625263228e-17	3.034838128172544e-19
86000000	0.0002231175887227785	-1.7664344924493255e-21	-2.9166172281899562e-43	2.5478933096968438e-14	1.0561278842654788e-14	0.009553764822492835	-2.4358365031333897e-20	7.802070762986316e-19	4.4049961469493234e-18	8.420680625263228e-17	3.034838128172544e-19
86100000	0.0002231175887227785	-1.7664344924493255e-21	-2.920010215401306e-43	2.5478933096968438e-14	1.0561278842654788e-14	0.009553764822492835	-2.4358364998409394e-20	7.802070762986316e-19	4.4049961469493234e-18	8.420680625263228e-17	3.034838128172544e-19
86200000	0.0002231175887227785	-1.7664344924493255e-21	-2.92340320257579e-43	2.5478933096968438e-14	1.0561278842654788e-14	0.009553764822492835	-2.4358364965484893e-20	7.802070762986316e-19	4.4049961469493234e-18	8.420680625263228e-17	3.034838128172544e-19
86300000	0.0002231175887227785	-1.7664344924493255e-21	-2.9267961897159433e-43	2.5478933096968438e-14	1.0561278842654788e-14	0.009553764822492835	-2.435836493256039e-20	7.802070762986316e-19	4.4049961469493234e-18	8.420680625263228e-17	3.034838128172544e-19
86400000	0.0002231175887227785	-1.7664344924493255e-21	-2.9301891768243e-43	2.5478933096968438e-14	1.0561278842654788e-14	0.009553764822492835	-2.4358364899635886e-20	7.802070762986316e-19	4.4049961469493234e-18	8.420680625263228e-17	3.034838128172544e-19
86500000	0.0002231175887227785	-1.7664344924493255e-21	-2.933582163903394e-43	2.5478933096968438e-14	1.0561278842654788e-14	0.009553764822492835	-2.4358364866711382e-20	7.802070762986316e-19	4.4049961469493234e-18	8.420680625263228e-17	3.034838128172544e-19
86600000	0.0002231175887227785	-1.7664344924493255e-21	-2.9369751509557592e-43	2.5478933096968438e-14	1.0561278842654788e-14	0.009553764822492835	-2.435836483378688e-20	7.802070762986316e-19	4.4049961469493234e-18	8.420680625263228e-17	3.034838128172544e-19
86700000	0.0002231175887227785	-1.7664344924493255e-21	-2.9403681379839308e-43	2.5478933096968438e-14	1.0561278842654788e-14	0.009553764822492835	-2.4358364800862375e-20	7.802070762986316e-19	4.4049961469493234e-18	8.420680625263228e-17	3.034838128172544e-19
86800000	0.0002231175887227785	-1.7664344924493255e-21	-2.943761124990442e-43	2.5478933096968438e-14	1.0561278842654788e-14	0.009553764822492835	-2.435836476793787e-20	7.802070762986316e-19	4.4049961469493234e-18	8.420680625263228e-17	3.034838128172544e-19
86900000	0.0002231175887227785	-1.7664344924493255e-21	-2.9471541119778274e-43	2.5478933096968438e-14	1.0561278842654788e-14	0.009553764822492835	-2.4358364735013368e-20	7.802070762986316e-19	4.4049961469493234e-18	8.420680625263228e-17	3.034838128172544e-19
87000000	0.0002231175887227785	-1.7664344924493255e-21	-2.9505470989486213e-43	2.5478933096968438e-14	1.0561278842654788e-14	0.009553764822492835	-2.4358364702088864e-20	7.802070762986316e-19	4.4049961469493234e-18	8.420680625263228e-17	3.034838128172544e-19
87100000	0.0002231175887227785	-1.7664344924493255e-21	-2.953940085905358e-43	2.5478933096968438e-14	1.0561278842654788e-14	0.009553764822492835	-2.4358364669164363e-20	7.802070762986316e-19	4.4049961469493234e-18	8.420680625263228e-17	3.034838128172544e-19
87200000	0.0002231175887227785	-1.7664344924493255e-21	-2.9573330728505715e-43	2.5478933096968438e-14	1.0561278842654788e-14	0.009553764822492835	-2.435836463623986e-20	7.802070762986316e-19	4.4049961469493234e-18	8.420680625263228e-17	3.034838128172544e-19
87300000	0.0002231175887227785	-1.7664344924493255e-21	-2.9607260597867957e-43	2.5478933096968438e-14	1.0561278842654788e-14	0.009553764822492835	-2.4358364603315356e-20	7.802070762986316e-19	4.4049961469493234e-18	8.420680625263228e-17	3.034838128172544e-19
87400000	0.0002231175887227785	-1.7664344924493255e-21	-2.9641190467165656e-43	2.5478933096968438e-14	1.0561278842654788e-14	0.009553764822492835	-2.4358364570390852e-20	7.802070762986316e-19	4.4049961469493234e-18	8.420680625263228e-17	3.034838128172544e-19
87500000	0.0002231175887227785	-1.7664344924493255e-21	-2.9675120336424148e-43	2.5478933096968438e-14	1.0561278842654788e-14	0.009553764822492835	-2.435836453746635e-20	7.802070762986316e-19	4.4049961469493234e-18	8.420680625263228e-17	3.034838128172544e-19
87600000	0.0002231175887227785	-1.7664344924493255e-21	-2.9709050205668776e-43	2.5478933096968438e-14	1.0561278842654788e-14	0.009553764822492835	-2.4358364504541845e-20	7.802070762986316e-19	4.4049961469493234e-18	8.420680625263228e-17	3.034838128172544e-19
87700000	0.0002231175887227785	-1.7664344924493255e-21	-2.9742980074924883e-43	2.5478933096968438e-14	1.0561278842654788e-14	0.009553764822492835	-2.435836447161734e-20	7.802070762986316e-19	4.4049961469493234e-18	8.420680625263228e-17	3.034838128172544e-19
87800000	0.0002231175887227785	-1.7664344924493255e-21	-2.977690994421781e-43	2.5478933096968438e-14	1.0561278842654788e-14	0.009553764822492835	-2.4358364438692838e-20	7.802070762986316e-19	4.4049961469493234e-18	8.420680625263228e-17	3.034838128172544e-19
87900000	0.0002231175887227785	-1.7664344924493255e-21	-2.9810839813572903e-43	2.5478933096968438e-14	1.0561278842654788e-14	0.009553764822492835	-2.4358364405768334e-20	7.802070762986316e-19	4.4049961469493234e-18	8.420680625263228e-17	3.0348381281725446e-19
88000000	0.0002231175887227785	-1.7664344924493255e-21	-2.9844769683015497e-43	2.5478933096968438e-14	1.0561278842654788e-14	0.009553764822492835	-2.4358364372843833e-20	7.802070762986316e-19	4.4049961469493234e-18	8.420680625263228e-17	3.0348381281725446e-19
88100000	0.0002231175887227785	-1.7664344924493255e-21	-2.987869955257094e-43	2.5478933096968438e-14	1.0561278842654788e-14	0.009553764822492835	-2.435836433991933e-20	7.802070762986316e-19	4.4049961469493234e-18	8.420680625263228e-17	3.0348381281725446e-19
88200000	0.0002231175887227785	-1.7664344924493255e-21	-2.9912629422264575e-43	2.5478933096968438e-14	1.0561278842654788e-14	0.009553764822492835	-2.4358364306994826e-20	7.802070762986316e-19	4.4049961469493234e-18	8.420680625263228e-17	3.0348381281725446e-19
88300000	0.0002231175887227785	-1.7664344924493255e-21	-2.994655929212174e-43	2.5478933096968438e-14	1.0561278842654788e-14	0.009553764822492835	-2.4358364274070322e-20	7.802070762986316e-19	4.4049961469493234e-18	8.420680625263228e-17	3.0348381281725446e-19
88400000	0.0002231175887227785	-1.7664344924493255e-21	-2.9980489162167777e-43	2.5478933096968438e-14	1.0561278842654788e-14	0.009553764822492835	-2.435836424114582e-20	7.802070762986316e-19	4.4049961469493234e-18	8.420680625263228e-17	3.0348381281725446e-19
88500000	0.0002231175887227785	-1.7664344924493255e-21	-3.001441903242803e-43	2.5478933096968438e-14	1.0561278842654788e-14	0.009553764822492835	-2.4358364208221315e-20	7.802070762986316e-19	4.4049961469493234e-18	8.420680625263228e-17	3.0348381281725446e-19
88600000	0.0002231175887227785	-1.7664344924493255e-21	-3.004834890292784e-43	2.5478933096968438e-14	1.0561278842654788e-14	0.009553764822492835	-2.4358364175296812e-20	7.802070762986316e-19	4.4049961469493234e-18	8.420680625263228e-17	3.0348381281725446e-19
88700000	0.0002231175887227785	-1.7664344924493255e-21	-3.0082278773692547e-43	2.5478933096968438e-14	1.0561278842654788e-14	0.009553764822492835	-2.4358364142372308e-20	7.802070762986316e-19	4.4049961469493234e-18	8.420680625263228e-17	3.0348381281725446e-19
88800000	0.0002231175887227785	-1.7664344924493255e-21	-3.0116208644747498e-43	2.5478933096968438e-14	1.0561278842654788e-14	0.009553764822492835	-2.4358364109447804e-20	7.802070762986316e-19	4.4049961469493234e-18	8.420680625263228e-17	3.0348381281725446e-19
88900000	0.0002231175887227785	-1.7664344924493255e-21	-3.0150138516118036e-43	2.5478933096968438e-14	1.0561278842654788e-14	0.009553764822492835	-2.4358364076523304e-20	7.802070762986316e-19	4.4049961469493234e-18	8.420680625263228e-17	3.0348381281725446e-19
89000000	0.0002231175887227785	-1.7664344924493255e-21	-3.0184068387829495e-43	2.5478933096968438e-14	1.0561278842654788e-14	0.009553764822492835	-2.43583640435988e-20	7.802070762986316e-19	4.4049961469493234e-18	8.420680625263228e-17	3.0348381281725446e-19
89100000	0.0002231175887227785	-1.7664344924493255e-21	-3.0217998259907222e-43	2.5478933096968438e-14	1.0561278842654788e-14	0.009553764822492835	-2.4358364010674296e-20	7.802070762986316e-19	4.4049961469493234e-18	8.420680625263228e-17	3.0348381281725446e-19
89200000	0.0002231175887227785	-1.7664344924493255e-21	-3.0251928132376563e-43	2.5478933096968438e-14	1.0561278842654788e-14	0.009553764822492835	-2.4358363977749793e-20	7.802070762986316e-19	4.4049961469493234e-18	8.420680625263228e-17	3.0348381281725446e-19
89300000	0.0002231175887227785	-1.7664344924493255e-21	-3.0285858005262853e-43	2.5478933096968438e-14	1.0561278842654788e-14	0.009553764822492835	-2.435836394482529e-20	7.802070762986316e-19	4.4049961469493234e-18	8.420680625263228e-17	3.0348381281725446e-19
89400000	0.0002231175887227785	-1.7664344924493255e-21	-3.031978787859144e-43	2.5478933096968438e-14	1.0561278842654788e-14	0.009553764822492835	-2.4358363911900785e-20	7.802070762986316e-19	4.4049961469493234e-18	8.420680625263228e-17	3.0348381281725446e-19
89500000	0.0002231175887227785	-1.7664344924493255e-21	-3.035371775238766e-43	2.5478933096968438e-14	1.0561278842654788e-14	0.009553764822492835	-2.4358363878976282e-20	7.802070762986316e-19	4.4049961469493234e-18	8.420680625263228e-17	3.0348381281725446e-19
89600000	0.0002231175887227785	-1.7664344924493255e-21	-3.0387647626676857e-43	2.5478933096968438e-14	1.0561278842654788e-14	0.009553764822492835	-2.4358363846051778e-20	7.802070762986316e-19	4.4049961469493234e-18	8.420680625263228e-17	3.0348381281725446e-19
89700000	0.0002231175887227785	-1.7664344924493255e-21	-3.042157750148438e-43	2.5478933096968438e-14	1.0561278842654788e-14	0.009553764822492835	-2.4358363813127274e-20	7.802070762986316e-19	4.4049961469493234e-18	8.420680625263228e-17	3.0348381281725446e-19
89800000	0.0002231175887227785	-1.7664344924493255e-21	-3.045550737683556e-43	2.5478933096968438e-14	1.0561278842654788e-14	0.009553764822492835	-2.4358363780202774e-20	7.802070762986316e-19	4.4049961469493234e-18	8.420680625263228e-17	3.0348381281725446e-19
89900000	0.0002231175887227785	-1.7664344924493255e-21	-3.0489437252755745e-43	2.5478933096968438e-14	1.0561278842654788e-14	0.009553764822492835	-2.435836374727827e-20	7.802070762986316e-19	4.4049961469493234e-18	8.420680625263228e-17	3.0348381281725446e-19
90000000	0.0002231175887227785	-1.7664344924493255e-21	-3.052336712927028e-43	2.5478933096968438e-14	1.0561278842654788e-14	0.009553764822492835	-2.4358363714353766e-20	7.802070762986316e-19	4.4049961469493234e-18	8.420680625263228e-17	3.0348381281725446e-19
90100000	0.0002231175887227785	-1.7664344924493255e-21	-3.0557297006404502e-43	2.5478933096968438e-14	1.0561278842654788e-14	0.009553764822492835	-2.4358363681429263e-20	7.802070762986316e-19	4.4049961469493234e-18	8.420680625263228e-17	3.0348381281725446e-19
90200000	0.0002231175887227785	-1.7664344924493255e-21	-3.0591226884183754e-43	2.5478933096968438e-14	1.0561278842654788e-14	0.009553764822492835	-2.435836364850476e-20	7.802070762986316e-19	4.4049961469493234e-18	8.420680625263228e-17	3.0348381281725446e-19
90300000	0.0002231175887227785	-1.7664344924493255e-21	-3.062515676263338e-43	2.5478933096968438e-14	1.0561278842654788e-14	0.009553764822492835	-2.4358363615580255e-20	7.802070762986316e-19	4.4049961469493234e-18	8.420680625263228e-17	3.0348381281725446e-19
90400000	0.0002231175887227785	-1.7664344924493255e-21	-3.065908664177872e-43	2.5478933096968438e-14	1.0561278842654788e-14	0.009553764822492835	-2.4358363582655752e-20	7.802070762986316e-19	4.4049961469493234e-18	8.420680625263228e-17	3.0348381281725446e-19
90500000	0.0002231175887227785	-1.7664344924493255e-21	-3.0693016521645117e-43	2.5478933096968438e-14	1.0561278842654788e-14	0.009553764822492835	-2.4358363549731248e-20	7.802070762986316e-19	4.4049961469493234e-18	8.420680625263228e-17	3.0348381281725446e-19
90600000	0.0002231175887227785	-1.7664344924493255e-21	-3.0726946402257913e-43	2.5478933096968438e-14	1.0561278842654788e-14	0.009553764822492835	-2.4358363516806745e-20	7.802070762986316e-19	4.4049961469493234e-18	8.420680625263228e-17	3.0348381281725446e-19
90700000	0.0002231175887227785	-1.7664344924493255e-21	-3.0760876283505956e-43	2.5478933096968438e-14	1.0561278842654788e-14	0.009553764822492835	-2.4358363483882244e-20	7.802070762986316e-19	4.4049961469493234e-18	8.420680625263228e-17	3.0348381281725446e-19
90800000	0.0002231175887227785	-1.7664344924493255e-21	-3.0794806163701295e-43	2.5478933096968438e-14	1.0561278842654788e-14	0.009553764822492835	-2.435836345095774e-20	7.802070762986316e-19	4.4049961469493234e-18	8.420680625263228e-17	3.0348381281725446e-19
90900000	0.0002231175887227785	-1.7664344924493255e-21	-3.082873604235364e-43	2.5478933096968438e-14	1.0561278842654788e-14	0.009553764822492835	-2.4358363418033237e-20	7.802070762986316e-19	4.4049961469493234e-18	8.420680625263228e-17	3.0348381281725446e-19
91000000	0.0002231175887227785	-1.7664344924493255e-21	-3.086266591948833e-43	2.5478933096968438e-14	1.0561278842654788e-14	0.009553764822492835	-2.4358363385108733e-20	7.802070762986316e-19	4.4049961469493234e-18	8.420680625263228e-17	3.0348381281725446e-19
91100000	0.0002231175887227785	-1.7664344924493255e-21	-3.089659579513071e-43	2.5478933096968438e-14	1.0561278842654788e-14	0.009553764822492835	-2.435836335218423e-20	7.802070762986316e-19	4.4049961469493234e-18	8.420680625263228e-17	3.0348381281725446e-19
91200000	0.0002231175887227785	-1.7664344924493255e-21	-3.093052566930612e-43	2.5478933096968438e-14	1.0561278842654788e-14	0.009553764822492835	-2.4358363319259726e-20	7.802070762986316e-19	4.4049961469493234e-18	8.420680625263228e-17	3.0348381281725446e-19
91300000	0.0002231175887227785	-1.7664344924493255e-21	-3.0964455542039903e-43	2.5478933096968438e-14	1.0561278842654788e-14	0.009553764822492835	-2.4358363286335222e-20	7.802070762986316e-19	4.4049961469493234e-18	8.420680625263228e-17	3.0348381281725446e-19
91400000	0.0002231175887227785	-1.7664344924493255e-21	-3.0998385413357403e-43	2.5478933096968438e-14	1.0561278842654788e-14	0.009553764822492835	-2.4358363253410718e-20	7.802070762986316e-19	4.4049961469493234e-18	8.420680625263228e-17	3.0348381281725446e-19
91500000	0.0002231175887227785	-1.7664344924493255e-21	-3.103231528328396e-43	2.5478933096968438e-14	1.0561278842654788e-14	0.009553764822492835	-2.4358363220486215e-20	7.802070762986316e-19	4.4049961469493234e-18	8.420680625263228e-17	3.0348381281725446e-19
91600000	0.0002231175887227785	-1.7664344924493255e-21	-3.106624515184491e-43	2.5478933096968438e-14	1.0561278842654788e-14	0.009553764822492835	-2.4358363187561714e-20	7.802070762986316e-19	4.4049961469493234e-18	8.420680625263228e-17	3.0348381281725446e-19
91700000	0.0002231175887227785	-1.7664344924493255e-21	-3.1100175019065608e-43	2.5478933096968438e-14	1.0561278842654788e-14	0.009553764822492835	-2.435836315463721e-20	7.802070762986316e-19	4.4049961469493234e-18	8.420680625263228e-17	3.0348381281725446e-19
91800000	0.0002231175887227785	-1.7664344924493255e-21	-3.1134104884971386e-43	2.5478933096968438e-14	1.0561278842654788e-14	0.009553764822492835	-2.4358363121712707e-20	7.802070762986316e-19	4.4049961469493234e-18	8.420680625263228e-17	3.0348381281725446e-19
91900000	0.0002231175887227785	-1.7664344924493255e-21	-3.116803474958759e-43	2.5478933096968438e-14	1.0561278842654788e-14	0.009553764822492835	-2.4358363088788203e-20	7.802070762986316e-19	4.4049961469493234e-18	8.420680625263228e-17	3.0348381281725446e-19
92000000	0.0002231175887227785	-1.7664344924493255e-21	-3.1201964612939558e-43	2.5478933096968438e-14	1.0561278842654788e-14	0.009553764822492835	-2.43583630558637e-20	7.802070762986316e-19	4.4049961469493234e-18	8.420680625263228e-17	3.0348381281725446e-19
92100000	0.0002231175887227785	-1.7664344924493255e-21	-3.123589447505264e-43	2.5478933096968438e-14	1.0561278842654788e-14	0.009553764822492835	-2.4358363022939196e-20	7.802070762986316e-19	4.4049961469493234e-18	8.420680625263228e-17	3.0348381281725446e-19
92200000	0.0002231175887227785	-1.7664344924493255e-21	-3.1269824335952173e-43	2.5478933096968438e-14	1.0561278842654788e-14	0.009553764822492835	-2.4358362990014692e-20	7.802070762986316e-19	4.4049961469493234e-18	8.420680625263228e-17	3.0348381281725446e-19
92300000	0.0002231175887227785	-1.7664344924493255e-21	-3.1303754195663497e-43	2.5478933096968438e-14	1.0561278842654788e-14	0.009553764822492835	-2.4358362957090188e-20	7.802070762986316e-19	4.4049961469493234e-18	8.420680625263228e-17	3.0348381281725446e-19
92400000	0.0002231175887227785	-1.7664344924493255e-21	-3.133768405421196e-43	2.5478933096968438e-14	1.0561278842654788e-14	0.009553764822492835	-2.4358362924165685e-20	7.802070762986316e-19	4.4049961469493234e-18	8.420680625263228e-17	3.0348381281725446e-19
92500000	0.0002231175887227785	-1.7664344924493255e-21	-3.1371613911622893e-43	2.5478933096968438e-14	1.0561278842654788e-14	0.009553764822492835	-2.4358362891241184e-20	7.802070762986316e-19	4.4049961469493234e-18	8.420680625263228e-17	3.0348381281725446e-19
92600000	0.0002231175887227785	-1.7664344924493255e-21	-3.140554376792165e-43	2.5478933096968438e-14	1.0561278842654788e-14	0.009553764822492835	-2.435836285831668e-20	7.802070762986316e-19	4.4049961469493234e-18	8.420680625263228e-17	3.0348381281725446e-19
92700000	0.0002231175887227785	-1.7664344924493255e-21	-3.143947362313357e-43	2.5478933096968438e-14	1.0561278842654788e-14	0.009553764822492835	-2.4358362825392177e-20	7.802070762986316e-19	4.4049961469493234e-18	8.420680625263228e-17	3.0348381281725446e-19
92800000	0.0002231175887227785	-1.7664344924493255e-21	-3.1473403477283994e-43	2.5478933096968438e-14	1.0561278842654788e-14	0.009553764822492835	-2.4358362792467673e-20	7.802070762986316e-19	4.4049961469493234e-18	8.420680625263228e-17	3.0348381281725446e-19
92900000	0.0002231175887227785	-1.7664344924493255e-21	-3.1507333330398264e-43	2.5478933096968438e-14	1.0561278842654788e-14	0.009553764822492835	-2.435836275954317e-20	7.802070762986316e-19	4.4049961469493234e-18	8.420680625263228e-17	3.0348381281725446e-19
93000000	0.0002231175887227785	-1.7664344924493255e-21	-3.1541263182501717e-43	2.5478933096968438e-14	1.0561278842654788e-14	0.009553764822492835	-2.4358362726618666e-20	7.802070762986316e-19	4.4049961469493234e-18	8.420680625263228e-17	3.0348381281725446e-19
93100000	0.0002231175887227785	-1.7664344924493255e-21	-3.1575193033619704e-43	2.5478933096968438e-14	1.0561278842654788e-14	0.009553764822492835	-2.4358362693694162e-20	7.802070762986316e-19	4.4049961469493234e-18	8.420680625263228e-17	3.0348381281725446e-19
93200000	0.0002231175887227785	-1.7664344924493255e-21	-3.160912288377756e-43	2.5478933096968438e-14	1.0561278842654788e-14	0.009553764822492835	-2.435836266076966e-20	7.802070762986316e-19	4.4049961469493234e-18	8.420680625263228e-17	3.0348381281725446e-19
93300000	0.0002231175887227785	-1.7664344924493255e-21	-3.1643052733000633e-43	2.5478933096968438e-14	1.0561278842654788e-14	0.009553764822492835	-2.4358362627845158e-20	7.802070762986316e-19	4.4049961469493234e-18	8.420680625263228e-17	3.0348381281725446e-19
93400000	0.0002231175887227785	-1.7664344924493255e-21	-3.167698258131426e-43	2.5478933096968438e-14	1.0561278842654788e-14	0.009553764822492835	-2.4358362594920654e-20	7.802070762986316e-19	4.4049961469493234e-18	8.420680625263228e-17	3.0348381281725446e-19
93500000	0.0002231175887227785	-1.7664344924493255e-21	-3.1710912428743785e-43	2.5478933096968438e-14	1.0561278842654788e-14	0.009553764822492835	-2.435836256199615e-20	7.802070762986316e-19	4.4049961469493234e-18	8.420680625263228e-17	3.0348381281725446e-19
93600000	0.0002231175887227785	-1.7664344924493255e-21	-3.174484227531455e-43	2.5478933096968438e-14	1.0561278842654788e-14	0.009553764822492835	-2.4358362529071647e-20	7.802070762986316e-19	4.4049961469493234e-18	8.420680625263228e-17	3.0348381281725446e-19
93700000	0.0002231175887227785	-1.7664344924493255e-21	-3.17787721210519e-43	2.5478933096968438e-14	1.0561278842654788e-14	0.009553764822492835	-2.4358362496147143e-20	7.802070762986316e-19	4.4049961469493234e-18	8.420680625263228e-17	3.0348381281725446e-19
93800000	0.0002231175887227785	-1.7664344924493255e-21	-3.181270196598117e-43	2.5478933096968438e-14	1.0561278842654788e-14	0.009553764822492835	-2.435836246322264e-20	7.802070762986316e-19	4.4049961469493234e-18	8.420680625263228e-17	3.0348381281725446e-19
93900000	0.0002231175887227785	-1.7664344924493255e-21	-3.1846631810127707e-43	2.5478933096968438e-14	1.0561278842654788e-14	0.009553764822492835	-2.4358362430298136e-20	7.802070762986316e-19	4.4049961469493234e-18	8.420680625263228e-17	3.0348381281725446e-19
94000000	0.0002231175887227785	-1.7664344924493255e-21	-3.188056165351685e-43	2.5478933096968438e-14	1.0561278842654788e-14	0.009553764822492835	-2.4358362397373632e-20	7.802070762986316e-19	4.4049961469493234e-18	8.420680625263228e-17	3.0348381281725446e-19
94100000	0.0002231175887227785	-1.7664344924493255e-21	-3.191449149617395e-43	2.5478933096968438e-14	1.0561278842654788e-14	0.009553764822492835	-2.435836236444913e-20	7.802070762986316e-19	4.4049961469493234e-18	8.420680625263228e-17	3.0348381281725446e-19
94200000	0.0002231175887227785	-1.7664344924493255e-21	-3.194842133812434e-43	2.5478933096968438e-14	1.0561278842654788e-14	0.009553764822492835	-2.4358362331524628e-20	7.802070762986316e-19	4.4049961469493234e-18	8.420680625263228e-17	3.0348381281725446e-19
94300000	0.0002231175887227785	-1.7664344924493255e-21	-3.198235117939336e-43	2.5478933096968438e-14	1.0561278842654788e-14	0.009553764822492835	-2.4358362298600124e-20	7.802070762986316e-19	4.4049961469493234e-18	8.420680625263228e-17	3.0348381281725446e-19
94400000	0.0002231175887227785	-1.7664344924493255e-21	-3.201628102000636e-43	2.5478933096968438e-14	1.0561278842654788e-14	0.009553764822492835	-2.435836226567562e-20	7.802070762986316e-19	4.4049961469493234e-18	8.420680625263228e-17	3.0348381281725446e-19
94500000	0.0002231175887227785	-1.7664344924493255e-21	-3.205021085998868e-43	2.5478933096968438e-14	1.0561278842654788e-14	0.009553764822492835	-2.4358362232751117e-20	7.802070762986316e-19	4.4049961469493234e-18	8.420680625263228e-17	3.0348381281725446e-19
94600000	0.0002231175887227785	-1.7664344924493255e-21	-3.2084140699365657e-43	2.5478933096968438e-14	1.0561278842654788e-14	0.009553764822492835	-2.4358362199826614e-20	7.802070762986316e-19	4.4049961469493234e-18	8.420680625263228e-17	3.0348381281725446e-19
94700000	0.0002231175887227785	-1.7664344924493255e-21	-3.211807053816264e-43	2.5478933096968438e-14	1.0561278842654788e-14	0.009553764822492835	-2.435836216690211e-20	7.802070762986316e-19	4.4049961469493234e-18	8.420680625263228e-17	3.0348381281725446e-19
94800000	0.0002231175887227785	-1.7664344924493255e-21	-3.215200037640496e-43	2.5478933096968438e-14	1.0561278842654788e-14	0.009553764822492835	-2.4358362133977606e-20	7.802070762986316e-19	4.4049961469493234e-18	8.420680625263228e-17	3.0348381281725446e-19
94900000	0.0002231175887227785	-1.7664344924493255e-21	-3.2185930214117976e-43	2.5478933096968438e-14	1.0561278842654788e-14	0.009553764822492835	-2.4358362101053103e-20	7.802070762986316e-19	4.4049961469493234e-18	8.420680625263228e-17	3.0348381281725446e-19
95000000	0.0002231175887227785	-1.7664344924493255e-21	-3.2219860051327016e-43	2.5478933096968438e-14	1.0561278842654788e-14	0.009553764822492835	-2.43583620681286e-20	7.802070762986316e-19	4.4049961469493234e-18	8.420680625263228e-17	3.0348381281725446e-19
95100000	0.0002231175887227785	-1.7664344924493255e-21	-3.2253789888057427e-43	2.5478933096968438e-14	1.0561278842654788e-14	0.009553764822492835	-2.4358362035204098e-20	7.802070762986316e-19	4.4049961469493234e-18	8.420680625263228e-17	3.0348381281725446e-19
95200000	0.0002231175887227785	-1.7664344924493255e-21	-3.228771972433455e-43	2.5478933096968438e-14	1.0561278842654788e-14	0.009553764822492835	-2.4358362002279595e-20	7.802070762986316e-19	4.4049961469493234e-18	8.420680625263228e-17	3.0348381281725446e-19
95300000	0.0002231175887227785	-1.7664344924493255e-21	-3.232164956018373e-43	2.5478933096968438e-14	1.0561278842654788e-14	0.009553764822492835	-2.435836196935509e-20	7.802070762986316e-19	4.4049961469493234e-18	8.420680625263228e-17	3.0348381281725446e-19
95400000	0.0002231175887227785	-1.7664344924493255e-21	-3.235557939563031e-43	2.5478933096968438e-14	1.0561278842654788e-14	0.009553764822492835	-2.4358361936430587e-20	7.802070762986316e-19	4.4049961469493234e-18	8.420680625263228e-17	3.0348381281725446e-19
95500000	0.0002231175887227785	-1.7664344924493255e-21	-3.2389509230699624e-43	2.5478933096968438e-14	1.0561278842654788e-14	0.009553764822492835	-2.4358361903506084e-20	7.802070762986316e-19	4.4049961469493234e-18	8.420680625263228e-17	3.0348381281725446e-19
95600000	0.0002231175887227785	-1.7664344924493255e-21	-3.242343906541702e-43	2.5478933096968438e-14	1.0561278842654788e-14	0.009553764822492835	-2.435836187058158e-20	7.802070762986316e-19	4.4049961469493234e-18	8.420680625263228e-17	3.0348381281725446e-19
95700000	0.0002231175887227785	-1.7664344924493255e-21	-3.245736889980784e-43	2.5478933096968438e-14	1.0561278842654788e-14	0.009553764822492835	-2.4358361837657076e-20	7.802070762986316e-19	4.4049961469493234e-18	8.420680625263228e-17	3.0348381281725446e-19
95800000	0.0002231175887227785	-1.7664344924493255e-21	-3.2491298733897423e-43	2.5478933096968438e-14	1.0561278842654788e-14	0.009553764822492835	-2.4358361804732573e-20	7.802070762986316e-19	4.4049961469493234e-18	8.420680625263228e-17	3.0348381281725446e-19
95900000	0.0002231175887227785	-1.7664344924493255e-21	-3.2525228567711113e-43	2.5478933096968438e-14	1.0561278842654788e-14	0.009553764822492835	-2.435836177180807e-20	7.802070762986316e-19	4.4049961469493234e-18	8.420680625263228e-17	3.0348381281725446e-19
96000000	0.0002231175887227785	-1.7664344924493255e-21	-3.2559158401274255e-43	2.5478933096968438e-14	1.0561278842654788e-14	0.009553764822492835	-2.4358361738883568e-20	7.802070762986316e-19	4.4049961469493234e-18	8.420680625263228e-17	3.0348381281725446e-19
96100000	0.0002231175887227785	-1.7664344924493255e-21	-3.259308823461219e-43	2.5478933096968438e-14	1.0561278842654788e-14	0.009553764822492835	-2.4358361705959065e-20	7.802070762986317e-19	4.4049961469493234e-18	8.420680625263228e-17	3.0348381281725446e-19
96200000	0.00022311758872277848	-1.7664344924493255e-21	-3.2627018067750253e-43	2.5478933096968438e-14	1.0561278842654788e-14	0.009553764822492835	-2.435836167303456e-20	7.802070762986317e-19	4.4049961469493234e-18	8.420680625263228e-17	3.0348381281725446e-19
96300000	0.00022311758872277848	-1.7664344924493255e-21	-3.2660947900713794e-43	2.5478933096968438e-14	1.0561278842654788e-14	0.009553764822492835	-2.4358361640110058e-20	7.802070762986317e-19	4.4049961469493234e-18	8.420680625263228e-17	3.0348381281725446e-19
96400000	0.00022311758872277848	-1.7664344924493255e-21	-3.269487773352815e-43	2.5478933096968438e-14	1.0561278842654788e-14	0.009553764822492835	-2.4358361607185554e-20	7.802070762986317e-19	4.4049961469493234e-18	8.420680625263228e-17	3.0348381281725446e-19
96500000	0.00022311758872277848	-1.7664344924493255e-21	-3.2728807566218667e-43	2.5478933096968438e-14	1.0561278842654788e-14	0.009553764822492835	-2.435836157426105e-20	7.802070762986317e-19	4.4049961469493234e-18	8.420680625263228e-17	3.0348381281725446e-19
96600000	0.00022311758872277848	-1.7664344924493255e-21	-3.2762737398810688e-43	2.5478933096968438e-14	1.0561278842654788e-14	0.009553764822492835	-2.4358361541336547e-20	7.802070762986317e-19	4.4049961469493234e-18	8.420680625263228e-17	3.0348381281725446e-19
96700000	0.00022311758872277848	-1.7664344924493255e-21	-3.279666723132955e-43	2.5478933096968438e-14	1.0561278842654788e-14	0.009553764822492835	-2.4358361508412043e-20	7.802070762986317e-19	4.4049961469493234e-18	8.420680625263228e-17	3.0348381281725446e-19
96800000	0.00022311758872277848	-1.7664344924493255e-21	-3.28305970638006e-43	2.5478933096968438e-14	1.0561278842654788e-14	0.009553764822492835	-2.435836147548754e-20	7.802070762986317e-19	4.4049961469493234e-18	8.420680625263228e-17	3.0348381281725446e-19
96900000	0.00022311758872277848	-1.7664344924493255e-21	-3.2864526896249176e-43	2.5478933096968438e-14	1.0561278842654788e-14	0.009553764822492835	-2.435836144256304e-20	7.802070762986317e-19	4.4049961469493234e-18	8.420680625263228e-17	3.0348381281725446e-19
97000000	0.00022311758872277848	-1.7664344924493255e-21	-3.2898456728700622e-43	2.5478933096968438e-14	1.0561278842654788e-14	0.009553764822492835	-2.4358361409638535e-20	7.802070762986317e-19	4.4049961469493234e-18	8.420680625263228e-17	3.0348381281725446e-19
97100000	0.00022311758872277848	-1.7664344924493255e-21	-3.2932386561180278e-43	2.5478933096968438e-14	1.0561278842654788e-14	0.009553764822492835	-2.435836137671403e-20	7.802070762986317e-19	4.4049961469493234e-18	8.420680625263228e-17	3.0348381281725446e-19
97200000	0.00022311758872277848	-1.7664344924493255e-21	-3.296631639371349e-43	2.5478933096968438e-14	1.0561278842654788e-14	0.009553764822492835	-2.4358361343789528e-20	7.802070762986317e-19	4.4049961469493234e-18	8.420680625263228e-17	3.0348381281725446e-19
97300000	0.00022311758872277848	-1.7664344924493255e-21	-3.3000246226325594e-43	2.5478933096968438e-14	1.0561278842654788e-14	0.009553764822492835	-2.4358361310865024e-20	7.802070762986317e-19	4.4049961469493234e-18	8.420680625263228e-17	3.0348381281725446e-19
97400000	0.00022311758872277848	-1.7664344924493255e-21	-3.303417605904194e-43	2.5478933096968438e-14	1.0561278842654788e-14	0.009553764822492835	-2.435836127794052e-20	7.802070762986317e-19	4.4049961469493234e-18	8.420680625263228e-17	3.0348381281725446e-19
97500000	0.00022311758872277848	-1.7664344924493255e-21	-3.3068105891887867e-43	2.5478933096968438e-14	1.0561278842654788e-14	0.009553764822492835	-2.4358361245016017e-20	7.802070762986317e-19	4.4049961469493234e-18	8.420680625263228e-17	3.0348381281725446e-19
97600000	0.00022311758872277848	-1.7664344924493255e-21	-3.310203572488871e-43	2.5478933096968438e-14	1.0561278842654788e-14	0.009553764822492835	-2.4358361212091513e-20	7.802070762986317e-19	4.4049961469493234e-18	8.420680625263228e-17	3.0348381281725446e-19
97700000	0.00022311758872277848	-1.7664344924493255e-21	-3.3135965558069824e-43	2.5478933096968438e-14	1.0561278842654788e-14	0.009553764822492835	-2.435836117916701e-20	7.802070762986317e-19	4.4049961469493234e-18	8.420680625263228e-17	3.0348381281725446e-19
97800000	0.00022311758872277848	-1.7664344924493255e-21	-3.316989539145654e-43	2.5478933096968438e-14	1.0561278842654788e-14	0.009553764822492835	-2.435836114624251e-20	7.802070762986317e-19	4.4049961469493234e-18	8.420680625263228e-17	3.0348381281725446e-19
97900000	0.00022311758872277848	-1.7664344924493255e-21	-3.3203825225074203e-43	2.5478933096968438e-14	1.0561278842654788e-14	0.009553764822492835	-2.4358361113318005e-20	7.802070762986317e-19	4.4049961469493234e-18	8.420680625263228e-17	3.0348381281725446e-19
98000000	0.00022311758872277848	-1.7664344924493255e-21	-3.323775505894816e-43	2.5478933096968438e-14	1.0561278842654788e-14	0.009553764822492835	-2.43583610803935e-20	7.802070762986317e-19	4.4049961469493234e-18	8.420680625263228e-17	3.0348381281725446e-19
98100000	0.00022311758872277848	-1.7664344924493255e-21	-3.327168489310375e-43	2.5478933096968438e-14	1.0561278842654788e-14	0.009553764822492835	-2.4358361047468998e-20	7.802070762986317e-19	4.4049961469493234e-18	8.420680625263228e-17	3.0348381281725446e-19
98200000	0.00022311758872277848	-1.7664344924493255e-21	-3.330561472756631e-43	2.5478933096968438e-14	1.0561278842654788e-14	0.009553764822492835	-2.4358361014544494e-20	7.802070762986317e-19	4.4049961469493234e-18	8.420680625263228e-17	3.0348381281725446e-19
98300000	0.00022311758872277848	-1.7664344924493255e-21	-3.3339544562361186e-43	2.5478933096968438e-14	1.0561278842654788e-14	0.009553764822492835	-2.435836098161999e-20	7.802070762986317e-19	4.4049961469493234e-18	8.420680625263228e-17	3.0348381281725446e-19
98400000	0.00022311758872277848	-1.7664344924493255e-21	-3.3373474397513723e-43	2.5478933096968438e-14	1.0561278842654788e-14	0.009553764822492835	-2.4358360948695487e-20	7.802070762986317e-19	4.4049961469493234e-18	8.420680625263228e-17	3.0348381281725446e-19
98500000	0.00022311758872277848	-1.7664344924493255e-21	-3.340740423304926e-43	2.5478933096968438e-14	1.0561278842654788e-14	0.009553764822492835	-2.4358360915770983e-20	7.802070762986317e-19	4.4049961469493234e-18	8.420680625263228e-17	3.0348381281725446e-19
98600000	0.00022311758872277848	-1.7664344924493255e-21	-3.344133406899314e-43	2.5478933096968438e-14	1.0561278842654788e-14	0.009553764822492835	-2.435836088284648e-20	7.802070762986317e-19	4.4049961469493234e-18	8.420680625263228e-17	3.0348381281725446e-19
98700000	0.00022311758872277848	-1.7664344924493255e-21	-3.3475263905370702e-43	2.5478933096968438e-14	1.0561278842654788e-14	0.009553764822492835	-2.435836084992198e-20	7.802070762986317e-19	4.4049961469493234e-18	8.420680625263228e-17	3.0348381281725446e-19
98800000	0.00022311758872277848	-1.7664344924493255e-21	-3.3509193742207293e-43	2.5478933096968438e-14	1.0561278842654788e-14	0.009553764822492835	-2.4358360816997475e-20	7.802070762986317e-19	4.4049961469493234e-18	8.420680625263228e-17	3.0348381281725446e-19
98900000	0.00022311758872277848	-1.7664344924493255e-21	-3.3543123579528255e-43	2.5478933096968438e-14	1.0561278842654788e-14	0.009553764822492835	-2.4358360784072972e-20	7.802070762986317e-19	4.4049961469493234e-18	8.420680625263228e-17	3.0348381281725446e-19
99000000	0.00022311758872277848	-1.7664344924493255e-21	-3.3577053417358923e-43	2.5478933096968438e-14	1.0561278842654788e-14	0.009553764822492835	-2.4358360751148468e-20	7.802070762986317e-19	4.4049961469493234e-18	8.420680625263228e-17	3.0348381281725446e-19
99100000	0.00022311758872277848	-1.7664344924493255e-21	-3.3610983255724647e-43	2.5478933096968438e-14	1.0561278842654788e-14	0.009553764822492835	-2.4358360718223964e-20	7.802070762986317e-19	4.4049961469493234e-18	8.420680625263228e-17	3.0348381281725446e-19
99200000	0.00022311758872277848	-1.7664344924493255e-21	-3.3644913094650765e-43	2.5478933096968438e-14	1.0561278842654788e-14	0.009553764822492835	-2.435836068529946e-20	7.802070762986317e-19	4.4049961469493234e-18	8.420680625263228e-17	3.0348381281725446e-19
99300000	0.00022311758872277848	-1.7664344924493255e-21	-3.367884293416262e-43	2.5478933096968438e-14	1.0561278842654788e-14	0.009553764822492835	-2.4358360652374957e-20	7.802070762986317e-19	4.4049961469493234e-18	8.420680625263228e-17	3.0348381281725446e-19
99400000	0.00022311758872277848	-1.7664344924493255e-21	-3.371277277428555e-43	2.5478933096968438e-14	1.0561278842654788e-14	0.009553764822492835	-2.4358360619450453e-20	7.802070762986317e-19	4.4049961469493234e-18	8.420680625263228e-17	3.0348381281725446e-19
99500000	0.00022311758872277848	-1.7664344924493255e-21	-3.3746702615044903e-43	2.5478933096968438e-14	1.0561278842654788e-14	0.009553764822492835	-2.435836058652595e-20	7.802070762986317e-19	4.4049961469493234e-18	8.420680625263228e-17	3.0348381281725446e-19
99600000	0.00022311758872277848	-1.7664344924493255e-21	-3.3780632456466022e-43	2.5478933096968438e-14	1.0561278842654788e-14	0.009553764822492835	-2.435836055360145e-20	7.802070762986317e-19	4.4049961469493234e-18	8.420680625263228e-17	3.0348381281725446e-19
99700000	0.00022311758872277848	-1.7664344924493255e-21	-3.381456229857424e-43	2.5478933096968438e-14	1.0561278842654788e-14	0.009553764822492835	-2.4358360520676945e-20	7.802070762986317e-19	4.4049961469493234e-18	8.420680625263228e-17	3.0348381281725446e-19
99800000	0.00022311758872277848	-1.7664344924493255e-21	-3.384849214139491e-43	2.5478933096968438e-14	1.0561278842654788e-14	0.009553764822492835	-2.4358360487752442e-20	7.802070762986317e-19	4.4049961469493234e-18	8.420680625263228e-17	3.0348381281725446e-19
99900000	0.00022311758872277848	-1.7664344924493255e-21	-3.388242198495337e-43	2.5478933096968438e-14	1.0561278842654788e-14	0.009553764822492835	-2.4358360454827938e-20	7.802070762986317e-19	4.4049961469493234e-18	8.420680625263228e-17	3.0348381281725446e-19
100000000	0.00022311758872277848	-1.7664344924493255e-21	-3.391635182927496e-43	2.5478933096968438e-14	1.0561278842654788e-14	0.009553764822492835	-2.4358360421903434e-20	7.802070762986317e-19	4.4049961469493234e-18	8.420680625263228e-17	3.0348381281725446e-19
