# Supplementary material for: Thermodynamics Underpinning the Microbial Community‐Level Nitrogen Energy Metabolism
Source: Environ Microbiol. 2025 Feb 16;27(2):e70055. doi: 10.1111/1462-2920.70055 (PMC11830459; doi:10.1111/1462-2920.70055)
Supplement: Supplementary file 1 — Data S1. [file EMI-27-e70055-s001.zip › SI/Nnetwork/Results/kdef_-10/Iin_-5/p_0.2/O2_-5._H_-6..csv]

time	N2	N2H4	N2H5	N2O	NH2OH	NH3	NH3OH	NH4	NO	NO2	NO3
0	0.00001	0.00001	0.00001	0.00001	0.00001	0.00001	0.00001	0.00001	0.00001	0.00001	0.00001
100000	0.004999487363748347	1.297600237992409e-49	1.0469044708528862e-63	6.362169697918078e-9	1.3971466584091532e-15	1.0124418524434792e-6	-4.8348663935691663e-20	8.267698904319178e-18	6.233798267205426e-12	1.780458257830786e-11	8.227168098888392e-11
200000	0.004999487363748349	1.2976002379924105e-49	1.0469044708614562e-63	6.3621696979180795e-9	1.3971466584365205e-15	1.0124418524434792e-6	-4.8172086242151736e-20	8.267699288333465e-18	6.2337982672054256e-12	1.7804582578325976e-11	8.22716809888855e-11
300000	0.004999487363748348	1.2976002379924102e-49	1.0469044708631519e-63	6.362169697918077e-9	1.3971466584419942e-15	1.0124418524434787e-6	-4.817163620983336e-20	8.267699364383815e-18	6.233798267205426e-12	1.7804582578329563e-11	8.22716809888858e-11
400000	0.004999487363748348	1.29760023799241e-49	1.046904470863237e-63	6.362169697918078e-9	1.3971466584422695e-15	1.0124418524434787e-6	-4.817118617751497e-20	8.267699368202955e-18	6.233798267205426e-12	1.7804582578329744e-11	8.227168098888582e-11
500000	0.004999487363748347	1.297600237992409e-49	1.0469044708632462e-63	6.362169697918079e-9	1.3971466584422983e-15	1.0124418524434787e-6	-4.8170736145196575e-20	8.26769936860542e-18	6.2337982672054256e-12	1.780458257832976e-11	8.227168098888582e-11
600000	0.004999487363748347	1.2976002379924085e-49	1.0469044708632462e-63	6.3621696979180795e-9	1.3971466584422977e-15	1.0124418524434787e-6	-4.817028611287818e-20	8.267699368596524e-18	6.233798267205425e-12	1.780458257832976e-11	8.227168098888582e-11
700000	0.004999487363748347	1.297600237992408e-49	1.0469044708632462e-63	6.36216969791808e-9	1.3971466584422974e-15	1.012441852443479e-6	-4.816983608055979e-20	8.267699368589734e-18	6.233798267205425e-12	1.7804582578329757e-11	8.227168098888582e-11
800000	0.004999487363748347	1.2976002379924079e-49	1.0469044708632462e-63	6.36216969791808e-9	1.397146658442297e-15	1.012441852443479e-6	-4.8169386048241396e-20	8.267699368584852e-18	6.233798267205425e-12	1.7804582578329757e-11	8.227168098888582e-11
900000	0.004999487363748346	1.2976002379924077e-49	1.0469044708632462e-63	6.362169697918081e-9	1.3971466584422968e-15	1.012441852443479e-6	-4.8168936015923003e-20	8.267699368581678e-18	6.233798267205425e-12	1.7804582578329757e-11	8.227168098888582e-11
1000000	0.004999487363748346	1.2976002379924077e-49	1.0469044708632462e-63	6.362169697918081e-9	1.3971466584422966e-15	1.012441852443479e-6	-4.8168485983604604e-20	8.267699368580017e-18	6.233798267205425e-12	1.7804582578329757e-11	8.227168098888582e-11
1100000	0.004999487363748346	1.2976002379924077e-49	1.0469044708632462e-63	6.362169697918081e-9	1.3971466584422966e-15	1.0124418524434792e-6	-4.816803595128621e-20	8.267699368579669e-18	6.233798267205425e-12	1.7804582578329757e-11	8.227168098888582e-11
1200000	0.004999487363748346	1.2976002379924077e-49	1.0469044708632462e-63	6.36216969791808e-9	1.3971466584422966e-15	1.0124418524434792e-6	-4.816758591896782e-20	8.267699368580438e-18	6.233798267205425e-12	1.7804582578329757e-11	8.227168098888582e-11
1300000	0.004999487363748346	1.2976002379924079e-49	1.0469044708632462e-63	6.36216969791808e-9	1.3971466584422968e-15	1.0124418524434792e-6	-4.8167135886649425e-20	8.267699368582123e-18	6.233798267205425e-12	1.780458257832976e-11	8.227168098888582e-11
1400000	0.004999487363748346	1.297600237992408e-49	1.0469044708632463e-63	6.36216969791808e-9	1.397146658442297e-15	1.0124418524434792e-6	-4.816668585433103e-20	8.26769936858453e-18	6.233798267205425e-12	1.780458257832976e-11	8.227168098888582e-11
1500000	0.004999487363748347	1.2976002379924085e-49	1.0469044708632463e-63	6.3621696979180795e-9	1.3971466584422972e-15	1.012441852443479e-6	-4.816623582201264e-20	8.267699368587459e-18	6.233798267205425e-12	1.780458257832976e-11	8.227168098888582e-11
1600000	0.004999487363748347	1.2976002379924086e-49	1.0469044708632463e-63	6.3621696979180795e-9	1.3971466584422974e-15	1.012441852443479e-6	-4.816578578969424e-20	8.267699368590711e-18	6.2337982672054256e-12	1.780458257832976e-11	8.227168098888582e-11
1700000	0.004999487363748347	1.2976002379924088e-49	1.0469044708632465e-63	6.362169697918079e-9	1.3971466584422975e-15	1.012441852443479e-6	-4.8165335757375847e-20	8.26769936859409e-18	6.2337982672054256e-12	1.780458257832976e-11	8.227168098888582e-11
1800000	0.004999487363748347	1.2976002379924092e-49	1.0469044708632465e-63	6.362169697918079e-9	1.3971466584422977e-15	1.012441852443479e-6	-4.8164885725057454e-20	8.267699368597397e-18	6.2337982672054256e-12	1.780458257832976e-11	8.227168098888582e-11
1900000	0.004999487363748347	1.2976002379924094e-49	1.0469044708632465e-63	6.362169697918078e-9	1.397146658442298e-15	1.012441852443479e-6	-4.816443569273906e-20	8.267699368600433e-18	6.2337982672054256e-12	1.7804582578329763e-11	8.227168098888582e-11
2000000	0.004999487363748347	1.2976002379924096e-49	1.0469044708632465e-63	6.362169697918078e-9	1.3971466584422981e-15	1.012441852443479e-6	-4.816398566042067e-20	8.267699368603003e-18	6.233798267205426e-12	1.7804582578329763e-11	8.227168098888582e-11
2100000	0.004999487363748347	1.2976002379924098e-49	1.0469044708632466e-63	6.362169697918077e-9	1.3971466584422983e-15	1.012441852443479e-6	-4.8163535628102275e-20	8.267699368604909e-18	6.233798267205426e-12	1.7804582578329763e-11	8.227168098888582e-11
2200000	0.004999487363748347	1.29760023799241e-49	1.0469044708632466e-63	6.362169697918077e-9	1.3971466584422983e-15	1.012441852443479e-6	-4.8163085595783876e-20	8.267699368605949e-18	6.233798267205426e-12	1.7804582578329763e-11	8.227168098888582e-11
2300000	0.004999487363748347	1.29760023799241e-49	1.0469044708632466e-63	6.362169697918077e-9	1.3971466584422983e-15	1.012441852443479e-6	-4.816263556346548e-20	8.267699368606082e-18	6.233798267205426e-12	1.7804582578329763e-11	8.227168098888582e-11
2400000	0.004999487363748347	1.29760023799241e-49	1.0469044708632466e-63	6.362169697918077e-9	1.3971466584422983e-15	1.012441852443479e-6	-4.816218553114709e-20	8.267699368606077e-18	6.233798267205426e-12	1.7804582578329763e-11	8.227168098888582e-11
2500000	0.004999487363748347	1.29760023799241e-49	1.0469044708632466e-63	6.362169697918077e-9	1.3971466584422983e-15	1.012441852443479e-6	-4.8161735498828697e-20	8.267699368606074e-18	6.233798267205426e-12	1.7804582578329763e-11	8.227168098888582e-11
2600000	0.004999487363748347	1.29760023799241e-49	1.0469044708632466e-63	6.362169697918077e-9	1.3971466584422983e-15	1.012441852443479e-6	-4.8161285466510304e-20	8.267699368606071e-18	6.233798267205426e-12	1.7804582578329763e-11	8.227168098888582e-11
2700000	0.004999487363748347	1.29760023799241e-49	1.0469044708632466e-63	6.362169697918077e-9	1.3971466584422983e-15	1.012441852443479e-6	-4.816083543419191e-20	8.26769936860607e-18	6.233798267205426e-12	1.7804582578329763e-11	8.227168098888582e-11
2800000	0.004999487363748347	1.29760023799241e-49	1.0469044708632466e-63	6.362169697918077e-9	1.3971466584422983e-15	1.012441852443479e-6	-4.816038540187351e-20	8.26769936860607e-18	6.233798267205426e-12	1.7804582578329763e-11	8.227168098888582e-11
2900000	0.004999487363748347	1.29760023799241e-49	1.0469044708632466e-63	6.362169697918077e-9	1.3971466584422983e-15	1.012441852443479e-6	-4.815993536955512e-20	8.26769936860607e-18	6.233798267205426e-12	1.7804582578329763e-11	8.227168098888582e-11
3000000	0.004999487363748347	1.29760023799241e-49	1.0469044708632465e-63	6.362169697918077e-9	1.3971466584422983e-15	1.012441852443479e-6	-4.8159485337236726e-20	8.26769936860607e-18	6.233798267205426e-12	1.7804582578329763e-11	8.227168098888582e-11
3100000	0.004999487363748347	1.29760023799241e-49	1.0469044708632465e-63	6.362169697918077e-9	1.3971466584422983e-15	1.012441852443479e-6	-4.815903530491833e-20	8.267699368606071e-18	6.233798267205426e-12	1.7804582578329763e-11	8.227168098888582e-11
3200000	0.004999487363748347	1.2976002379924098e-49	1.0469044708632465e-63	6.362169697918077e-9	1.3971466584422983e-15	1.012441852443479e-6	-4.815858527259994e-20	8.267699368606072e-18	6.233798267205426e-12	1.7804582578329763e-11	8.227168098888582e-11
3300000	0.004999487363748346	1.2976002379924098e-49	1.0469044708632463e-63	6.362169697918077e-9	1.3971466584422983e-15	1.012441852443479e-6	-4.8158135240281546e-20	8.267699368606074e-18	6.233798267205426e-12	1.7804582578329763e-11	8.227168098888582e-11
3400000	0.004999487363748346	1.2976002379924098e-49	1.0469044708632463e-63	6.362169697918077e-9	1.3971466584422983e-15	1.0124418524434787e-6	-4.815768520796315e-20	8.267699368606076e-18	6.233798267205426e-12	1.7804582578329763e-11	8.227168098888582e-11
3500000	0.004999487363748346	1.2976002379924096e-49	1.0469044708632463e-63	6.362169697918077e-9	1.3971466584422981e-15	1.0124418524434787e-6	-4.8157235175644754e-20	8.267699368606077e-18	6.233798267205426e-12	1.7804582578329763e-11	8.227168098888582e-11
3600000	0.004999487363748346	1.2976002379924096e-49	1.0469044708632462e-63	6.362169697918077e-9	1.3971466584422981e-15	1.0124418524434787e-6	-4.815678514332636e-20	8.267699368606079e-18	6.233798267205426e-12	1.7804582578329763e-11	8.227168098888582e-11
3700000	0.004999487363748346	1.2976002379924096e-49	1.0469044708632462e-63	6.362169697918077e-9	1.3971466584422981e-15	1.0124418524434787e-6	-4.815633511100797e-20	8.26769936860608e-18	6.233798267205426e-12	1.7804582578329763e-11	8.227168098888582e-11
3800000	0.004999487363748346	1.2976002379924094e-49	1.0469044708632462e-63	6.362169697918077e-9	1.3971466584422981e-15	1.0124418524434787e-6	-4.8155885078689575e-20	8.267699368606082e-18	6.233798267205426e-12	1.7804582578329763e-11	8.227168098888582e-11
3900000	0.004999487363748346	1.2976002379924094e-49	1.046904470863246e-63	6.362169697918077e-9	1.3971466584422981e-15	1.0124418524434787e-6	-4.815543504637118e-20	8.267699368606083e-18	6.233798267205426e-12	1.7804582578329763e-11	8.227168098888582e-11
4000000	0.004999487363748346	1.2976002379924094e-49	1.046904470863246e-63	6.362169697918077e-9	1.3971466584422981e-15	1.0124418524434787e-6	-4.8154985014052783e-20	8.267699368606083e-18	6.233798267205426e-12	1.7804582578329763e-11	8.227168098888582e-11
4100000	0.004999487363748346	1.2976002379924094e-49	1.046904470863246e-63	6.362169697918077e-9	1.3971466584422981e-15	1.0124418524434787e-6	-4.815453498173439e-20	8.267699368606083e-18	6.233798267205426e-12	1.7804582578329763e-11	8.227168098888582e-11
4200000	0.004999487363748346	1.2976002379924094e-49	1.046904470863246e-63	6.362169697918077e-9	1.3971466584422981e-15	1.0124418524434787e-6	-4.8154084949416e-20	8.267699368606083e-18	6.233798267205426e-12	1.7804582578329763e-11	8.227168098888582e-11
4300000	0.004999487363748346	1.2976002379924094e-49	1.0469044708632459e-63	6.362169697918077e-9	1.3971466584422981e-15	1.0124418524434787e-6	-4.8153634917097604e-20	8.267699368606083e-18	6.233798267205426e-12	1.7804582578329763e-11	8.227168098888582e-11
4400000	0.004999487363748346	1.2976002379924092e-49	1.0469044708632459e-63	6.362169697918077e-9	1.3971466584422981e-15	1.0124418524434787e-6	-4.815318488477921e-20	8.267699368606083e-18	6.233798267205426e-12	1.7804582578329763e-11	8.227168098888582e-11
4500000	0.004999487363748346	1.2976002379924092e-49	1.0469044708632459e-63	6.362169697918077e-9	1.3971466584422981e-15	1.0124418524434787e-6	-4.815273485246082e-20	8.267699368606083e-18	6.233798267205426e-12	1.7804582578329763e-11	8.227168098888582e-11
4600000	0.004999487363748346	1.2976002379924092e-49	1.0469044708632459e-63	6.362169697918077e-9	1.3971466584422981e-15	1.0124418524434787e-6	-4.815228482014242e-20	8.267699368606083e-18	6.233798267205426e-12	1.7804582578329763e-11	8.227168098888582e-11
4700000	0.004999487363748346	1.2976002379924092e-49	1.0469044708632459e-63	6.362169697918077e-9	1.3971466584422981e-15	1.0124418524434787e-6	-4.8151834787824026e-20	8.267699368606083e-18	6.233798267205426e-12	1.7804582578329763e-11	8.227168098888582e-11
4800000	0.004999487363748346	1.2976002379924092e-49	1.0469044708632458e-63	6.362169697918077e-9	1.3971466584422981e-15	1.0124418524434787e-6	-4.8151384755505633e-20	8.267699368606083e-18	6.233798267205426e-12	1.7804582578329763e-11	8.227168098888582e-11
4900000	0.004999487363748346	1.2976002379924092e-49	1.0469044708632458e-63	6.362169697918077e-9	1.3971466584422981e-15	1.0124418524434787e-6	-4.815093472318724e-20	8.267699368606083e-18	6.233798267205426e-12	1.7804582578329763e-11	8.227168098888582e-11
5000000	0.004999487363748346	1.2976002379924092e-49	1.0469044708632458e-63	6.362169697918077e-9	1.397146658442298e-15	1.0124418524434787e-6	-4.8150484690868847e-20	8.267699368606083e-18	6.233798267205426e-12	1.7804582578329763e-11	8.227168098888582e-11
5100000	0.004999487363748346	1.2976002379924092e-49	1.0469044708632458e-63	6.362169697918077e-9	1.397146658442298e-15	1.0124418524434787e-6	-4.8150034658550454e-20	8.267699368606083e-18	6.233798267205426e-12	1.7804582578329763e-11	8.227168098888582e-11
5200000	0.004999487363748346	1.2976002379924092e-49	1.0469044708632458e-63	6.362169697918077e-9	1.397146658442298e-15	1.0124418524434787e-6	-4.8149584626232055e-20	8.267699368606083e-18	6.233798267205426e-12	1.7804582578329763e-11	8.227168098888582e-11
5300000	0.004999487363748346	1.297600237992409e-49	1.0469044708632458e-63	6.362169697918077e-9	1.397146658442298e-15	1.0124418524434785e-6	-4.814913459391366e-20	8.267699368606083e-18	6.233798267205426e-12	1.7804582578329763e-11	8.227168098888582e-11
5400000	0.004999487363748346	1.297600237992409e-49	1.0469044708632458e-63	6.362169697918077e-9	1.397146658442298e-15	1.0124418524434785e-6	-4.814868456159527e-20	8.267699368606083e-18	6.2337982672054256e-12	1.7804582578329763e-11	8.227168098888582e-11
5500000	0.004999487363748346	1.297600237992409e-49	1.0469044708632458e-63	6.362169697918077e-9	1.397146658442298e-15	1.0124418524434785e-6	-4.8148234529276876e-20	8.267699368606083e-18	6.2337982672054256e-12	1.7804582578329763e-11	8.227168098888582e-11
5600000	0.004999487363748346	1.297600237992409e-49	1.0469044708632457e-63	6.362169697918077e-9	1.397146658442298e-15	1.0124418524434785e-6	-4.814778449695848e-20	8.267699368606083e-18	6.2337982672054256e-12	1.7804582578329763e-11	8.227168098888582e-11
5700000	0.004999487363748346	1.297600237992409e-49	1.0469044708632457e-63	6.362169697918077e-9	1.397146658442298e-15	1.0124418524434785e-6	-4.814733446464009e-20	8.267699368606083e-18	6.2337982672054256e-12	1.7804582578329763e-11	8.227168098888582e-11
5800000	0.004999487363748346	1.297600237992409e-49	1.0469044708632457e-63	6.362169697918077e-9	1.397146658442298e-15	1.0124418524434785e-6	-4.8146884432321697e-20	8.267699368606083e-18	6.2337982672054256e-12	1.7804582578329763e-11	8.227168098888582e-11
5900000	0.004999487363748346	1.297600237992409e-49	1.0469044708632457e-63	6.362169697918077e-9	1.397146658442298e-15	1.0124418524434785e-6	-4.81464344000033e-20	8.267699368606083e-18	6.2337982672054256e-12	1.7804582578329763e-11	8.227168098888582e-11
6000000	0.004999487363748346	1.297600237992409e-49	1.0469044708632457e-63	6.362169697918077e-9	1.397146658442298e-15	1.0124418524434785e-6	-4.8145984367684905e-20	8.267699368606083e-18	6.2337982672054256e-12	1.7804582578329763e-11	8.227168098888582e-11
6100000	0.004999487363748346	1.297600237992409e-49	1.0469044708632457e-63	6.362169697918077e-9	1.397146658442298e-15	1.0124418524434785e-6	-4.814553433536651e-20	8.267699368606083e-18	6.2337982672054256e-12	1.7804582578329763e-11	8.227168098888582e-11
6200000	0.004999487363748346	1.297600237992409e-49	1.0469044708632457e-63	6.362169697918077e-9	1.397146658442298e-15	1.0124418524434785e-6	-4.814508430304812e-20	8.267699368606083e-18	6.2337982672054256e-12	1.7804582578329763e-11	8.227168098888582e-11
6300000	0.004999487363748346	1.297600237992409e-49	1.0469044708632457e-63	6.362169697918077e-9	1.397146658442298e-15	1.0124418524434785e-6	-4.8144634270729726e-20	8.267699368606083e-18	6.2337982672054256e-12	1.780458257832976e-11	8.227168098888582e-11
6400000	0.004999487363748346	1.297600237992409e-49	1.0469044708632457e-63	6.362169697918077e-9	1.397146658442298e-15	1.0124418524434785e-6	-4.814418423841133e-20	8.267699368606083e-18	6.2337982672054256e-12	1.780458257832976e-11	8.227168098888582e-11
6500000	0.004999487363748346	1.297600237992409e-49	1.0469044708632457e-63	6.362169697918077e-9	1.397146658442298e-15	1.0124418524434785e-6	-4.8143734206092934e-20	8.267699368606083e-18	6.2337982672054256e-12	1.780458257832976e-11	8.227168098888582e-11
6600000	0.004999487363748346	1.297600237992409e-49	1.0469044708632457e-63	6.362169697918077e-9	1.397146658442298e-15	1.0124418524434785e-6	-4.814328417377454e-20	8.267699368606083e-18	6.2337982672054256e-12	1.780458257832976e-11	8.227168098888582e-11
6700000	0.004999487363748346	1.297600237992409e-49	1.0469044708632457e-63	6.362169697918077e-9	1.397146658442298e-15	1.0124418524434785e-6	-4.814283414145615e-20	8.267699368606083e-18	6.2337982672054256e-12	1.780458257832976e-11	8.227168098888582e-11
6800000	0.004999487363748346	1.297600237992409e-49	1.0469044708632457e-63	6.362169697918077e-9	1.397146658442298e-15	1.0124418524434785e-6	-4.8142384109137754e-20	8.267699368606083e-18	6.2337982672054256e-12	1.780458257832976e-11	8.227168098888582e-11
6900000	0.004999487363748346	1.297600237992409e-49	1.0469044708632457e-63	6.362169697918077e-9	1.397146658442298e-15	1.0124418524434785e-6	-4.814193407681936e-20	8.267699368606083e-18	6.2337982672054256e-12	1.780458257832976e-11	8.227168098888582e-11
7000000	0.004999487363748346	1.297600237992409e-49	1.0469044708632457e-63	6.362169697918077e-9	1.397146658442298e-15	1.0124418524434785e-6	-4.814148404450097e-20	8.267699368606083e-18	6.2337982672054256e-12	1.780458257832976e-11	8.227168098888582e-11
7100000	0.004999487363748346	1.297600237992409e-49	1.0469044708632457e-63	6.362169697918077e-9	1.397146658442298e-15	1.0124418524434785e-6	-4.814103401218257e-20	8.267699368606083e-18	6.2337982672054256e-12	1.780458257832976e-11	8.227168098888582e-11
7200000	0.004999487363748346	1.297600237992409e-49	1.0469044708632457e-63	6.362169697918077e-9	1.397146658442298e-15	1.0124418524434785e-6	-4.8140583979864176e-20	8.267699368606083e-18	6.2337982672054256e-12	1.780458257832976e-11	8.227168098888582e-11
7300000	0.004999487363748346	1.297600237992409e-49	1.0469044708632457e-63	6.362169697918077e-9	1.397146658442298e-15	1.0124418524434785e-6	-4.8140133947545783e-20	8.267699368606083e-18	6.2337982672054256e-12	1.780458257832976e-11	8.227168098888582e-11
7400000	0.004999487363748346	1.297600237992409e-49	1.0469044708632457e-63	6.362169697918077e-9	1.397146658442298e-15	1.0124418524434785e-6	-4.813968391522739e-20	8.267699368606083e-18	6.2337982672054256e-12	1.780458257832976e-11	8.227168098888582e-11
7500000	0.004999487363748346	1.297600237992409e-49	1.0469044708632457e-63	6.362169697918077e-9	1.397146658442298e-15	1.0124418524434785e-6	-4.8139233882909e-20	8.267699368606083e-18	6.2337982672054256e-12	1.780458257832976e-11	8.227168098888582e-11
7600000	0.004999487363748346	1.297600237992409e-49	1.0469044708632457e-63	6.362169697918077e-9	1.397146658442298e-15	1.0124418524434785e-6	-4.8138783850590604e-20	8.267699368606083e-18	6.2337982672054256e-12	1.780458257832976e-11	8.227168098888582e-11
7700000	0.004999487363748346	1.297600237992409e-49	1.0469044708632457e-63	6.362169697918077e-9	1.397146658442298e-15	1.0124418524434785e-6	-4.8138333818272205e-20	8.267699368606083e-18	6.2337982672054256e-12	1.780458257832976e-11	8.227168098888582e-11
7800000	0.004999487363748346	1.297600237992409e-49	1.0469044708632457e-63	6.362169697918077e-9	1.397146658442298e-15	1.0124418524434785e-6	-4.813788378595381e-20	8.267699368606083e-18	6.2337982672054256e-12	1.780458257832976e-11	8.227168098888582e-11
7900000	0.004999487363748346	1.297600237992409e-49	1.0469044708632457e-63	6.362169697918077e-9	1.397146658442298e-15	1.0124418524434785e-6	-4.813743375363542e-20	8.267699368606083e-18	6.2337982672054256e-12	1.780458257832976e-11	8.227168098888582e-11
8000000	0.004999487363748346	1.297600237992409e-49	1.0469044708632457e-63	6.362169697918077e-9	1.397146658442298e-15	1.0124418524434785e-6	-4.8136983721317026e-20	8.267699368606083e-18	6.2337982672054256e-12	1.780458257832976e-11	8.227168098888582e-11
8100000	0.004999487363748346	1.297600237992409e-49	1.0469044708632457e-63	6.362169697918077e-9	1.397146658442298e-15	1.0124418524434785e-6	-4.8136533688998633e-20	8.267699368606083e-18	6.2337982672054256e-12	1.780458257832976e-11	8.227168098888582e-11
8200000	0.004999487363748346	1.297600237992409e-49	1.0469044708632457e-63	6.362169697918077e-9	1.397146658442298e-15	1.0124418524434785e-6	-4.813608365668024e-20	8.267699368606083e-18	6.2337982672054256e-12	1.780458257832976e-11	8.227168098888582e-11
8300000	0.004999487363748346	1.297600237992409e-49	1.0469044708632457e-63	6.362169697918077e-9	1.397146658442298e-15	1.0124418524434787e-6	-4.813563362436185e-20	8.267699368606083e-18	6.2337982672054256e-12	1.780458257832976e-11	8.227168098888582e-11
8400000	0.004999487363748346	1.297600237992409e-49	1.0469044708632457e-63	6.362169697918077e-9	1.397146658442298e-15	1.0124418524434787e-6	-4.813518359204345e-20	8.267699368606083e-18	6.2337982672054256e-12	1.780458257832976e-11	8.227168098888582e-11
8500000	0.004999487363748346	1.297600237992409e-49	1.0469044708632457e-63	6.362169697918077e-9	1.397146658442298e-15	1.0124418524434787e-6	-4.8134733559725055e-20	8.267699368606083e-18	6.2337982672054256e-12	1.780458257832976e-11	8.227168098888582e-11
8600000	0.004999487363748346	1.297600237992409e-49	1.0469044708632457e-63	6.362169697918077e-9	1.397146658442298e-15	1.0124418524434787e-6	-4.813428352740666e-20	8.267699368606083e-18	6.2337982672054256e-12	1.780458257832976e-11	8.227168098888582e-11
8700000	0.004999487363748346	1.297600237992409e-49	1.0469044708632457e-63	6.362169697918077e-9	1.397146658442298e-15	1.0124418524434787e-6	-4.813383349508827e-20	8.267699368606083e-18	6.2337982672054256e-12	1.780458257832976e-11	8.227168098888582e-11
8800000	0.004999487363748346	1.297600237992409e-49	1.0469044708632457e-63	6.362169697918077e-9	1.397146658442298e-15	1.0124418524434787e-6	-4.8133383462769876e-20	8.267699368606083e-18	6.2337982672054256e-12	1.780458257832976e-11	8.227168098888582e-11
8900000	0.004999487363748346	1.297600237992409e-49	1.0469044708632457e-63	6.362169697918077e-9	1.397146658442298e-15	1.0124418524434787e-6	-4.813293343045148e-20	8.267699368606083e-18	6.2337982672054256e-12	1.780458257832976e-11	8.227168098888582e-11
9000000	0.004999487363748346	1.297600237992409e-49	1.0469044708632457e-63	6.362169697918077e-9	1.397146658442298e-15	1.0124418524434787e-6	-4.8132483398133084e-20	8.267699368606083e-18	6.2337982672054256e-12	1.780458257832976e-11	8.227168098888582e-11
9100000	0.004999487363748346	1.297600237992409e-49	1.0469044708632457e-63	6.362169697918078e-9	1.3971466584422981e-15	1.0124418524434787e-6	-4.813203336581469e-20	8.267699368606083e-18	6.2337982672054256e-12	1.780458257832976e-11	8.227168098888582e-11
9200000	0.004999487363748346	1.297600237992409e-49	1.0469044708632457e-63	6.362169697918078e-9	1.3971466584422981e-15	1.0124418524434787e-6	-4.81315833334963e-20	8.267699368606083e-18	6.2337982672054256e-12	1.780458257832976e-11	8.227168098888582e-11
9300000	0.004999487363748346	1.297600237992409e-49	1.0469044708632457e-63	6.362169697918078e-9	1.3971466584422981e-15	1.0124418524434787e-6	-4.8131133301177905e-20	8.267699368606083e-18	6.2337982672054256e-12	1.780458257832976e-11	8.227168098888582e-11
9400000	0.004999487363748346	1.297600237992409e-49	1.0469044708632457e-63	6.362169697918078e-9	1.3971466584422981e-15	1.0124418524434787e-6	-4.813068326885951e-20	8.267699368606083e-18	6.2337982672054256e-12	1.780458257832976e-11	8.227168098888582e-11
9500000	0.004999487363748346	1.297600237992409e-49	1.0469044708632457e-63	6.362169697918078e-9	1.3971466584422981e-15	1.0124418524434787e-6	-4.813023323654112e-20	8.267699368606083e-18	6.2337982672054256e-12	1.780458257832976e-11	8.227168098888582e-11
9600000	0.004999487363748346	1.297600237992409e-49	1.0469044708632457e-63	6.362169697918078e-9	1.3971466584422981e-15	1.0124418524434787e-6	-4.812978320422272e-20	8.267699368606083e-18	6.2337982672054256e-12	1.780458257832976e-11	8.227168098888582e-11
9700000	0.004999487363748346	1.297600237992409e-49	1.0469044708632458e-63	6.362169697918078e-9	1.3971466584422981e-15	1.0124418524434787e-6	-4.8129333171904327e-20	8.267699368606083e-18	6.2337982672054256e-12	1.780458257832976e-11	8.227168098888582e-11
9800000	0.004999487363748346	1.297600237992409e-49	1.0469044708632458e-63	6.362169697918078e-9	1.3971466584422981e-15	1.0124418524434787e-6	-4.8128883139585934e-20	8.267699368606083e-18	6.2337982672054256e-12	1.780458257832976e-11	8.227168098888582e-11
9900000	0.004999487363748346	1.297600237992409e-49	1.0469044708632458e-63	6.362169697918078e-9	1.3971466584422981e-15	1.0124418524434787e-6	-4.812843310726754e-20	8.267699368606083e-18	6.2337982672054256e-12	1.780458257832976e-11	8.227168098888582e-11
10000000	0.004999487363748346	1.2976002379924092e-49	1.0469044708632458e-63	6.362169697918078e-9	1.3971466584422981e-15	1.0124418524434787e-6	-4.812798307494915e-20	8.267699368606083e-18	6.2337982672054256e-12	1.780458257832976e-11	8.227168098888582e-11
10100000	0.004999487363748346	1.2976002379924092e-49	1.0469044708632458e-63	6.362169697918078e-9	1.3971466584422981e-15	1.0124418524434787e-6	-4.8127533042630755e-20	8.267699368606083e-18	6.2337982672054256e-12	1.780458257832976e-11	8.227168098888582e-11
10200000	0.004999487363748346	1.2976002379924092e-49	1.0469044708632458e-63	6.362169697918078e-9	1.3971466584422981e-15	1.0124418524434787e-6	-4.812708301031236e-20	8.267699368606083e-18	6.2337982672054256e-12	1.780458257832976e-11	8.227168098888582e-11
10300000	0.004999487363748346	1.2976002379924092e-49	1.0469044708632458e-63	6.362169697918078e-9	1.3971466584422981e-15	1.0124418524434787e-6	-4.812663297799396e-20	8.267699368606083e-18	6.2337982672054256e-12	1.780458257832976e-11	8.227168098888582e-11
10400000	0.004999487363748346	1.2976002379924092e-49	1.0469044708632458e-63	6.362169697918078e-9	1.3971466584422981e-15	1.0124418524434787e-6	-4.812618294567557e-20	8.267699368606083e-18	6.2337982672054256e-12	1.780458257832976e-11	8.227168098888582e-11
10500000	0.004999487363748346	1.2976002379924092e-49	1.0469044708632458e-63	6.362169697918078e-9	1.3971466584422981e-15	1.0124418524434787e-6	-4.8125732913357176e-20	8.267699368606083e-18	6.2337982672054256e-12	1.780458257832976e-11	8.227168098888582e-11
10600000	0.004999487363748346	1.2976002379924092e-49	1.0469044708632458e-63	6.362169697918078e-9	1.3971466584422981e-15	1.0124418524434787e-6	-4.8125282881038783e-20	8.267699368606083e-18	6.2337982672054256e-12	1.780458257832976e-11	8.227168098888582e-11
10700000	0.004999487363748346	1.2976002379924092e-49	1.0469044708632458e-63	6.362169697918078e-9	1.3971466584422981e-15	1.0124418524434787e-6	-4.812483284872039e-20	8.267699368606083e-18	6.2337982672054256e-12	1.780458257832976e-11	8.227168098888582e-11
10800000	0.004999487363748346	1.2976002379924092e-49	1.0469044708632458e-63	6.362169697918078e-9	1.3971466584422981e-15	1.0124418524434787e-6	-4.8124382816402e-20	8.267699368606083e-18	6.2337982672054256e-12	1.780458257832976e-11	8.22716809888858e-11
10900000	0.004999487363748346	1.2976002379924092e-49	1.0469044708632458e-63	6.362169697918078e-9	1.3971466584422981e-15	1.0124418524434787e-6	-4.81239327840836e-20	8.267699368606083e-18	6.2337982672054256e-12	1.780458257832976e-11	8.22716809888858e-11
11000000	0.004999487363748346	1.2976002379924092e-49	1.0469044708632459e-63	6.362169697918078e-9	1.3971466584422981e-15	1.0124418524434787e-6	-4.8123482751765205e-20	8.267699368606083e-18	6.2337982672054256e-12	1.780458257832976e-11	8.22716809888858e-11
11100000	0.004999487363748346	1.2976002379924092e-49	1.0469044708632459e-63	6.362169697918078e-9	1.3971466584422981e-15	1.0124418524434787e-6	-4.812303271944681e-20	8.267699368606083e-18	6.2337982672054256e-12	1.780458257832976e-11	8.22716809888858e-11
11200000	0.004999487363748346	1.2976002379924092e-49	1.0469044708632459e-63	6.362169697918078e-9	1.3971466584422981e-15	1.0124418524434787e-6	-4.812258268712842e-20	8.267699368606083e-18	6.2337982672054256e-12	1.780458257832976e-11	8.22716809888858e-11
11300000	0.004999487363748347	1.2976002379924092e-49	1.0469044708632459e-63	6.362169697918078e-9	1.3971466584422981e-15	1.0124418524434787e-6	-4.8122132654810026e-20	8.267699368606085e-18	6.2337982672054256e-12	1.780458257832976e-11	8.22716809888858e-11
11400000	0.004999487363748347	1.2976002379924092e-49	1.0469044708632459e-63	6.362169697918078e-9	1.3971466584422981e-15	1.0124418524434787e-6	-4.8121682622491633e-20	8.267699368606085e-18	6.2337982672054256e-12	1.780458257832976e-11	8.22716809888858e-11
11500000	0.004999487363748347	1.2976002379924092e-49	1.0469044708632459e-63	6.362169697918078e-9	1.3971466584422981e-15	1.0124418524434787e-6	-4.8121232590173234e-20	8.267699368606085e-18	6.2337982672054256e-12	1.780458257832976e-11	8.22716809888858e-11
11600000	0.004999487363748347	1.2976002379924092e-49	1.0469044708632459e-63	6.362169697918078e-9	1.3971466584422981e-15	1.0124418524434787e-6	-4.812078255785484e-20	8.267699368606085e-18	6.2337982672054256e-12	1.780458257832976e-11	8.22716809888858e-11
11700000	0.004999487363748347	1.2976002379924092e-49	1.0469044708632459e-63	6.362169697918078e-9	1.3971466584422981e-15	1.012441852443479e-6	-4.812033252553645e-20	8.267699368606085e-18	6.2337982672054256e-12	1.780458257832976e-11	8.22716809888858e-11
11800000	0.004999487363748347	1.2976002379924092e-49	1.0469044708632459e-63	6.362169697918078e-9	1.3971466584422981e-15	1.012441852443479e-6	-4.8119882493218055e-20	8.267699368606085e-18	6.2337982672054256e-12	1.780458257832976e-11	8.22716809888858e-11
11900000	0.004999487363748347	1.2976002379924092e-49	1.0469044708632459e-63	6.362169697918078e-9	1.3971466584422981e-15	1.012441852443479e-6	-4.811943246089966e-20	8.267699368606085e-18	6.2337982672054256e-12	1.780458257832976e-11	8.22716809888858e-11
12000000	0.004999487363748347	1.2976002379924094e-49	1.0469044708632459e-63	6.362169697918078e-9	1.3971466584422981e-15	1.012441852443479e-6	-4.811898242858127e-20	8.267699368606085e-18	6.2337982672054256e-12	1.780458257832976e-11	8.22716809888858e-11
12100000	0.004999487363748347	1.2976002379924094e-49	1.0469044708632459e-63	6.362169697918078e-9	1.3971466584422983e-15	1.012441852443479e-6	-4.811853239626287e-20	8.267699368606085e-18	6.2337982672054256e-12	1.780458257832976e-11	8.22716809888858e-11
12200000	0.004999487363748347	1.2976002379924094e-49	1.0469044708632459e-63	6.362169697918078e-9	1.3971466584422983e-15	1.012441852443479e-6	-4.8118082363944477e-20	8.267699368606085e-18	6.2337982672054256e-12	1.780458257832976e-11	8.22716809888858e-11
12300000	0.004999487363748347	1.2976002379924094e-49	1.0469044708632459e-63	6.362169697918078e-9	1.3971466584422983e-15	1.012441852443479e-6	-4.8117632331626084e-20	8.267699368606085e-18	6.2337982672054256e-12	1.780458257832976e-11	8.22716809888858e-11
12400000	0.004999487363748347	1.2976002379924094e-49	1.0469044708632459e-63	6.362169697918078e-9	1.3971466584422983e-15	1.012441852443479e-6	-4.811718229930769e-20	8.267699368606085e-18	6.2337982672054256e-12	1.780458257832976e-11	8.22716809888858e-11
12500000	0.004999487363748347	1.2976002379924094e-49	1.046904470863246e-63	6.362169697918078e-9	1.3971466584422983e-15	1.012441852443479e-6	-4.81167322669893e-20	8.267699368606085e-18	6.2337982672054256e-12	1.780458257832976e-11	8.22716809888858e-11
12600000	0.004999487363748347	1.2976002379924094e-49	1.046904470863246e-63	6.362169697918078e-9	1.3971466584422983e-15	1.012441852443479e-6	-4.8116282234670905e-20	8.267699368606085e-18	6.2337982672054256e-12	1.780458257832976e-11	8.22716809888858e-11
12700000	0.004999487363748347	1.2976002379924094e-49	1.046904470863246e-63	6.362169697918078e-9	1.3971466584422983e-15	1.012441852443479e-6	-4.811583220235251e-20	8.267699368606085e-18	6.2337982672054256e-12	1.780458257832976e-11	8.22716809888858e-11
12800000	0.004999487363748347	1.2976002379924094e-49	1.046904470863246e-63	6.362169697918078e-9	1.3971466584422983e-15	1.012441852443479e-6	-4.811538217003411e-20	8.267699368606085e-18	6.2337982672054256e-12	1.780458257832976e-11	8.22716809888858e-11
12900000	0.004999487363748347	1.2976002379924094e-49	1.046904470863246e-63	6.362169697918078e-9	1.3971466584422983e-15	1.012441852443479e-6	-4.811493213771572e-20	8.267699368606085e-18	6.2337982672054256e-12	1.780458257832976e-11	8.22716809888858e-11
13000000	0.004999487363748347	1.2976002379924094e-49	1.046904470863246e-63	6.362169697918078e-9	1.3971466584422983e-15	1.012441852443479e-6	-4.8114482105397327e-20	8.267699368606085e-18	6.2337982672054256e-12	1.780458257832976e-11	8.22716809888858e-11
13100000	0.004999487363748347	1.2976002379924094e-49	1.046904470863246e-63	6.362169697918078e-9	1.3971466584422983e-15	1.012441852443479e-6	-4.8114032073078934e-20	8.267699368606085e-18	6.2337982672054256e-12	1.780458257832976e-11	8.22716809888858e-11
13200000	0.004999487363748347	1.2976002379924094e-49	1.046904470863246e-63	6.362169697918078e-9	1.3971466584422983e-15	1.012441852443479e-6	-4.811358204076054e-20	8.267699368606085e-18	6.2337982672054256e-12	1.780458257832976e-11	8.22716809888858e-11
13300000	0.004999487363748347	1.2976002379924094e-49	1.046904470863246e-63	6.362169697918078e-9	1.3971466584422983e-15	1.012441852443479e-6	-4.811313200844215e-20	8.267699368606085e-18	6.2337982672054256e-12	1.780458257832976e-11	8.22716809888858e-11
13400000	0.004999487363748347	1.2976002379924094e-49	1.046904470863246e-63	6.362169697918078e-9	1.3971466584422983e-15	1.012441852443479e-6	-4.811268197612375e-20	8.267699368606085e-18	6.2337982672054256e-12	1.780458257832976e-11	8.22716809888858e-11
13500000	0.004999487363748347	1.2976002379924094e-49	1.046904470863246e-63	6.362169697918078e-9	1.3971466584422983e-15	1.012441852443479e-6	-4.8112231943805356e-20	8.267699368606085e-18	6.2337982672054256e-12	1.780458257832976e-11	8.22716809888858e-11
13600000	0.004999487363748347	1.2976002379924094e-49	1.046904470863246e-63	6.362169697918078e-9	1.3971466584422983e-15	1.012441852443479e-6	-4.811178191148696e-20	8.267699368606085e-18	6.2337982672054256e-12	1.780458257832976e-11	8.22716809888858e-11
13700000	0.004999487363748347	1.2976002379924094e-49	1.046904470863246e-63	6.362169697918078e-9	1.3971466584422983e-15	1.012441852443479e-6	-4.811133187916857e-20	8.267699368606085e-18	6.2337982672054256e-12	1.780458257832976e-11	8.22716809888858e-11
13800000	0.004999487363748347	1.2976002379924094e-49	1.046904470863246e-63	6.362169697918078e-9	1.3971466584422983e-15	1.012441852443479e-6	-4.8110881846850177e-20	8.267699368606085e-18	6.2337982672054256e-12	1.780458257832976e-11	8.22716809888858e-11
13900000	0.004999487363748347	1.2976002379924094e-49	1.046904470863246e-63	6.362169697918078e-9	1.3971466584422983e-15	1.012441852443479e-6	-4.8110431814531783e-20	8.267699368606085e-18	6.2337982672054256e-12	1.780458257832976e-11	8.22716809888858e-11
14000000	0.004999487363748347	1.2976002379924094e-49	1.046904470863246e-63	6.362169697918078e-9	1.3971466584422983e-15	1.012441852443479e-6	-4.8109981782213384e-20	8.267699368606085e-18	6.2337982672054256e-12	1.780458257832976e-11	8.22716809888858e-11
14100000	0.004999487363748347	1.2976002379924094e-49	1.046904470863246e-63	6.362169697918078e-9	1.3971466584422983e-15	1.012441852443479e-6	-4.810953174989499e-20	8.267699368606085e-18	6.2337982672054256e-12	1.780458257832976e-11	8.22716809888858e-11
14200000	0.004999487363748347	1.2976002379924094e-49	1.046904470863246e-63	6.362169697918078e-9	1.3971466584422983e-15	1.012441852443479e-6	-4.81090817175766e-20	8.267699368606085e-18	6.2337982672054256e-12	1.780458257832976e-11	8.22716809888858e-11
14300000	0.004999487363748347	1.2976002379924094e-49	1.046904470863246e-63	6.362169697918078e-9	1.3971466584422983e-15	1.012441852443479e-6	-4.8108631685258205e-20	8.267699368606085e-18	6.2337982672054256e-12	1.780458257832976e-11	8.22716809888858e-11
14400000	0.004999487363748347	1.2976002379924094e-49	1.046904470863246e-63	6.362169697918078e-9	1.3971466584422983e-15	1.012441852443479e-6	-4.810818165293981e-20	8.267699368606085e-18	6.2337982672054256e-12	1.780458257832976e-11	8.22716809888858e-11
14500000	0.004999487363748347	1.2976002379924094e-49	1.046904470863246e-63	6.362169697918078e-9	1.3971466584422983e-15	1.012441852443479e-6	-4.810773162062142e-20	8.267699368606085e-18	6.2337982672054256e-12	1.780458257832976e-11	8.22716809888858e-11
14600000	0.004999487363748347	1.2976002379924094e-49	1.046904470863246e-63	6.362169697918078e-9	1.3971466584422983e-15	1.012441852443479e-6	-4.810728158830302e-20	8.267699368606085e-18	6.2337982672054256e-12	1.780458257832976e-11	8.22716809888858e-11
14700000	0.004999487363748347	1.2976002379924094e-49	1.046904470863246e-63	6.362169697918078e-9	1.3971466584422983e-15	1.012441852443479e-6	-4.810683155598463e-20	8.267699368606085e-18	6.2337982672054256e-12	1.780458257832976e-11	8.22716809888858e-11
14800000	0.004999487363748347	1.2976002379924094e-49	1.046904470863246e-63	6.362169697918078e-9	1.3971466584422983e-15	1.012441852443479e-6	-4.8106381523666234e-20	8.267699368606085e-18	6.2337982672054256e-12	1.780458257832976e-11	8.22716809888858e-11
14900000	0.004999487363748347	1.2976002379924094e-49	1.046904470863246e-63	6.362169697918078e-9	1.3971466584422983e-15	1.012441852443479e-6	-4.810593149134784e-20	8.267699368606085e-18	6.2337982672054256e-12	1.780458257832976e-11	8.22716809888858e-11
15000000	0.004999487363748347	1.2976002379924094e-49	1.046904470863246e-63	6.362169697918078e-9	1.3971466584422983e-15	1.012441852443479e-6	-4.810548145902945e-20	8.267699368606085e-18	6.2337982672054256e-12	1.780458257832976e-11	8.22716809888858e-11
15100000	0.004999487363748347	1.2976002379924094e-49	1.046904470863246e-63	6.362169697918078e-9	1.3971466584422983e-15	1.012441852443479e-6	-4.8105031426711055e-20	8.267699368606085e-18	6.2337982672054256e-12	1.780458257832976e-11	8.22716809888858e-11
15200000	0.004999487363748347	1.2976002379924094e-49	1.046904470863246e-63	6.362169697918078e-9	1.3971466584422983e-15	1.012441852443479e-6	-4.8104581394392656e-20	8.267699368606085e-18	6.2337982672054256e-12	1.780458257832976e-11	8.22716809888858e-11
15300000	0.004999487363748347	1.2976002379924094e-49	1.046904470863246e-63	6.362169697918078e-9	1.3971466584422983e-15	1.012441852443479e-6	-4.8104131362074263e-20	8.267699368606085e-18	6.2337982672054256e-12	1.780458257832976e-11	8.22716809888858e-11
15400000	0.004999487363748347	1.2976002379924094e-49	1.046904470863246e-63	6.362169697918078e-9	1.3971466584422983e-15	1.012441852443479e-6	-4.810368132975587e-20	8.267699368606085e-18	6.2337982672054256e-12	1.780458257832976e-11	8.22716809888858e-11
15500000	0.004999487363748347	1.2976002379924094e-49	1.046904470863246e-63	6.362169697918078e-9	1.3971466584422983e-15	1.012441852443479e-6	-4.810323129743748e-20	8.267699368606085e-18	6.2337982672054256e-12	1.780458257832976e-11	8.22716809888858e-11
15600000	0.004999487363748347	1.2976002379924094e-49	1.046904470863246e-63	6.362169697918078e-9	1.3971466584422983e-15	1.012441852443479e-6	-4.8102781265119084e-20	8.267699368606085e-18	6.2337982672054256e-12	1.780458257832976e-11	8.22716809888858e-11
15700000	0.004999487363748347	1.2976002379924094e-49	1.046904470863246e-63	6.362169697918078e-9	1.3971466584422983e-15	1.012441852443479e-6	-4.810233123280069e-20	8.267699368606085e-18	6.2337982672054256e-12	1.780458257832976e-11	8.22716809888858e-11
15800000	0.004999487363748347	1.2976002379924094e-49	1.046904470863246e-63	6.362169697918078e-9	1.3971466584422983e-15	1.012441852443479e-6	-4.81018812004823e-20	8.267699368606085e-18	6.2337982672054256e-12	1.780458257832976e-11	8.22716809888858e-11
15900000	0.004999487363748347	1.2976002379924094e-49	1.046904470863246e-63	6.362169697918078e-9	1.3971466584422983e-15	1.012441852443479e-6	-4.81014311681639e-20	8.267699368606085e-18	6.2337982672054256e-12	1.780458257832976e-11	8.22716809888858e-11
16000000	0.004999487363748347	1.2976002379924094e-49	1.046904470863246e-63	6.362169697918078e-9	1.3971466584422983e-15	1.012441852443479e-6	-4.8100981135845506e-20	8.267699368606085e-18	6.2337982672054256e-12	1.780458257832976e-11	8.22716809888858e-11
16100000	0.004999487363748347	1.2976002379924094e-49	1.046904470863246e-63	6.362169697918078e-9	1.3971466584422983e-15	1.012441852443479e-6	-4.810053110352711e-20	8.267699368606085e-18	6.2337982672054256e-12	1.780458257832976e-11	8.22716809888858e-11
16200000	0.004999487363748347	1.2976002379924094e-49	1.046904470863246e-63	6.362169697918078e-9	1.3971466584422983e-15	1.012441852443479e-6	-4.810008107120872e-20	8.267699368606085e-18	6.2337982672054256e-12	1.780458257832976e-11	8.22716809888858e-11
16300000	0.004999487363748347	1.2976002379924094e-49	1.046904470863246e-63	6.362169697918078e-9	1.3971466584422983e-15	1.012441852443479e-6	-4.8099631038890327e-20	8.267699368606085e-18	6.2337982672054256e-12	1.780458257832976e-11	8.22716809888858e-11
16400000	0.004999487363748347	1.2976002379924094e-49	1.046904470863246e-63	6.362169697918078e-9	1.3971466584422983e-15	1.012441852443479e-6	-4.8099181006571934e-20	8.267699368606085e-18	6.2337982672054256e-12	1.780458257832976e-11	8.22716809888858e-11
16500000	0.004999487363748347	1.2976002379924094e-49	1.046904470863246e-63	6.362169697918078e-9	1.3971466584422983e-15	1.012441852443479e-6	-4.8098730974253535e-20	8.267699368606085e-18	6.2337982672054256e-12	1.780458257832976e-11	8.22716809888858e-11
16600000	0.004999487363748347	1.2976002379924094e-49	1.046904470863246e-63	6.362169697918078e-9	1.3971466584422983e-15	1.012441852443479e-6	-4.809828094193514e-20	8.267699368606085e-18	6.2337982672054256e-12	1.780458257832976e-11	8.22716809888858e-11
16700000	0.004999487363748347	1.2976002379924094e-49	1.046904470863246e-63	6.362169697918078e-9	1.3971466584422983e-15	1.012441852443479e-6	-4.809783090961675e-20	8.267699368606085e-18	6.2337982672054256e-12	1.780458257832976e-11	8.22716809888858e-11
16800000	0.004999487363748347	1.2976002379924094e-49	1.046904470863246e-63	6.362169697918078e-9	1.3971466584422983e-15	1.012441852443479e-6	-4.8097380877298356e-20	8.267699368606085e-18	6.2337982672054256e-12	1.780458257832976e-11	8.22716809888858e-11
16900000	0.004999487363748347	1.2976002379924094e-49	1.046904470863246e-63	6.362169697918078e-9	1.3971466584422983e-15	1.012441852443479e-6	-4.809693084497996e-20	8.267699368606085e-18	6.2337982672054256e-12	1.780458257832976e-11	8.22716809888858e-11
17000000	0.004999487363748347	1.2976002379924092e-49	1.046904470863246e-63	6.362169697918078e-9	1.3971466584422983e-15	1.012441852443479e-6	-4.809648081266157e-20	8.267699368606085e-18	6.2337982672054256e-12	1.780458257832976e-11	8.22716809888858e-11
17100000	0.004999487363748347	1.2976002379924092e-49	1.046904470863246e-63	6.362169697918078e-9	1.3971466584422983e-15	1.012441852443479e-6	-4.809603078034317e-20	8.267699368606085e-18	6.2337982672054256e-12	1.780458257832976e-11	8.22716809888858e-11
17200000	0.004999487363748347	1.2976002379924092e-49	1.046904470863246e-63	6.362169697918078e-9	1.3971466584422983e-15	1.012441852443479e-6	-4.809558074802478e-20	8.267699368606085e-18	6.2337982672054256e-12	1.780458257832976e-11	8.22716809888858e-11
17300000	0.004999487363748347	1.2976002379924092e-49	1.046904470863246e-63	6.362169697918078e-9	1.3971466584422983e-15	1.012441852443479e-6	-4.8095130715706385e-20	8.267699368606085e-18	6.2337982672054256e-12	1.780458257832976e-11	8.22716809888858e-11
17400000	0.004999487363748347	1.2976002379924092e-49	1.046904470863246e-63	6.362169697918078e-9	1.3971466584422983e-15	1.012441852443479e-6	-4.809468068338799e-20	8.267699368606085e-18	6.2337982672054256e-12	1.780458257832976e-11	8.22716809888858e-11
17500000	0.004999487363748347	1.2976002379924092e-49	1.046904470863246e-63	6.362169697918078e-9	1.3971466584422983e-15	1.012441852443479e-6	-4.80942306510696e-20	8.267699368606085e-18	6.2337982672054256e-12	1.780458257832976e-11	8.22716809888858e-11
17600000	0.004999487363748347	1.2976002379924092e-49	1.046904470863246e-63	6.362169697918078e-9	1.3971466584422983e-15	1.012441852443479e-6	-4.8093780618751205e-20	8.267699368606085e-18	6.2337982672054256e-12	1.780458257832976e-11	8.22716809888858e-11
17700000	0.004999487363748347	1.2976002379924092e-49	1.046904470863246e-63	6.362169697918078e-9	1.3971466584422983e-15	1.012441852443479e-6	-4.8093330586432806e-20	8.267699368606085e-18	6.2337982672054256e-12	1.780458257832976e-11	8.22716809888858e-11
17800000	0.004999487363748347	1.2976002379924092e-49	1.046904470863246e-63	6.362169697918078e-9	1.3971466584422983e-15	1.012441852443479e-6	-4.8092880554114413e-20	8.267699368606085e-18	6.2337982672054256e-12	1.780458257832976e-11	8.22716809888858e-11
17900000	0.004999487363748347	1.2976002379924092e-49	1.046904470863246e-63	6.362169697918078e-9	1.3971466584422983e-15	1.012441852443479e-6	-4.809243052179602e-20	8.267699368606085e-18	6.2337982672054256e-12	1.780458257832976e-11	8.22716809888858e-11
18000000	0.004999487363748347	1.2976002379924092e-49	1.046904470863246e-63	6.362169697918078e-9	1.3971466584422983e-15	1.012441852443479e-6	-4.809198048947763e-20	8.267699368606085e-18	6.2337982672054256e-12	1.780458257832976e-11	8.22716809888858e-11
18100000	0.004999487363748347	1.2976002379924092e-49	1.046904470863246e-63	6.362169697918078e-9	1.3971466584422983e-15	1.012441852443479e-6	-4.8091530457159234e-20	8.267699368606085e-18	6.2337982672054256e-12	1.780458257832976e-11	8.22716809888858e-11
18200000	0.004999487363748347	1.2976002379924092e-49	1.046904470863246e-63	6.362169697918078e-9	1.3971466584422983e-15	1.012441852443479e-6	-4.809108042484084e-20	8.267699368606085e-18	6.2337982672054256e-12	1.780458257832976e-11	8.22716809888858e-11
18300000	0.004999487363748347	1.2976002379924092e-49	1.046904470863246e-63	6.362169697918078e-9	1.3971466584422983e-15	1.012441852443479e-6	-4.809063039252245e-20	8.267699368606085e-18	6.2337982672054256e-12	1.780458257832976e-11	8.22716809888858e-11
18400000	0.004999487363748347	1.2976002379924092e-49	1.046904470863246e-63	6.362169697918078e-9	1.3971466584422983e-15	1.012441852443479e-6	-4.809018036020405e-20	8.267699368606085e-18	6.2337982672054256e-12	1.780458257832976e-11	8.22716809888858e-11
18500000	0.004999487363748347	1.2976002379924092e-49	1.046904470863246e-63	6.362169697918078e-9	1.3971466584422983e-15	1.012441852443479e-6	-4.8089730327885656e-20	8.267699368606085e-18	6.2337982672054256e-12	1.780458257832976e-11	8.22716809888858e-11
18600000	0.004999487363748347	1.2976002379924092e-49	1.046904470863246e-63	6.362169697918078e-9	1.3971466584422983e-15	1.012441852443479e-6	-4.8089280295567263e-20	8.267699368606085e-18	6.2337982672054256e-12	1.780458257832976e-11	8.22716809888858e-11
18700000	0.004999487363748347	1.2976002379924092e-49	1.046904470863246e-63	6.362169697918078e-9	1.3971466584422983e-15	1.012441852443479e-6	-4.808883026324887e-20	8.267699368606085e-18	6.2337982672054256e-12	1.780458257832976e-11	8.22716809888858e-11
18800000	0.004999487363748347	1.2976002379924092e-49	1.046904470863246e-63	6.362169697918078e-9	1.3971466584422983e-15	1.012441852443479e-6	-4.808838023093048e-20	8.267699368606085e-18	6.2337982672054256e-12	1.780458257832976e-11	8.22716809888858e-11
18900000	0.004999487363748347	1.2976002379924092e-49	1.046904470863246e-63	6.362169697918078e-9	1.3971466584422983e-15	1.012441852443479e-6	-4.8087930198612084e-20	8.267699368606085e-18	6.2337982672054256e-12	1.780458257832976e-11	8.22716809888858e-11
19000000	0.004999487363748347	1.2976002379924092e-49	1.046904470863246e-63	6.362169697918078e-9	1.3971466584422983e-15	1.012441852443479e-6	-4.8087480166293685e-20	8.267699368606085e-18	6.2337982672054256e-12	1.780458257832976e-11	8.22716809888858e-11
19100000	0.004999487363748347	1.2976002379924092e-49	1.046904470863246e-63	6.362169697918078e-9	1.3971466584422983e-15	1.012441852443479e-6	-4.808703013397529e-20	8.267699368606085e-18	6.2337982672054256e-12	1.780458257832976e-11	8.22716809888858e-11
19200000	0.004999487363748347	1.2976002379924092e-49	1.046904470863246e-63	6.362169697918078e-9	1.3971466584422983e-15	1.012441852443479e-6	-4.80865801016569e-20	8.267699368606085e-18	6.2337982672054256e-12	1.780458257832976e-11	8.22716809888858e-11
19300000	0.004999487363748347	1.2976002379924092e-49	1.046904470863246e-63	6.362169697918078e-9	1.3971466584422983e-15	1.012441852443479e-6	-4.8086130069338506e-20	8.267699368606085e-18	6.2337982672054256e-12	1.780458257832976e-11	8.22716809888858e-11
19400000	0.004999487363748347	1.2976002379924092e-49	1.046904470863246e-63	6.362169697918078e-9	1.3971466584422983e-15	1.012441852443479e-6	-4.808568003702011e-20	8.267699368606085e-18	6.2337982672054256e-12	1.780458257832976e-11	8.22716809888858e-11
19500000	0.004999487363748347	1.2976002379924092e-49	1.046904470863246e-63	6.362169697918078e-9	1.3971466584422983e-15	1.012441852443479e-6	-4.808523000470172e-20	8.267699368606085e-18	6.2337982672054256e-12	1.780458257832976e-11	8.22716809888858e-11
19600000	0.004999487363748347	1.2976002379924092e-49	1.046904470863246e-63	6.362169697918078e-9	1.3971466584422983e-15	1.012441852443479e-6	-4.808477997238332e-20	8.267699368606085e-18	6.2337982672054256e-12	1.780458257832976e-11	8.22716809888858e-11
19700000	0.004999487363748347	1.2976002379924092e-49	1.046904470863246e-63	6.362169697918078e-9	1.3971466584422983e-15	1.012441852443479e-6	-4.808432994006493e-20	8.267699368606085e-18	6.2337982672054256e-12	1.780458257832976e-11	8.22716809888858e-11
19800000	0.004999487363748347	1.2976002379924092e-49	1.046904470863246e-63	6.362169697918078e-9	1.3971466584422983e-15	1.012441852443479e-6	-4.8083879907746535e-20	8.267699368606085e-18	6.2337982672054256e-12	1.780458257832976e-11	8.22716809888858e-11
19900000	0.004999487363748347	1.297600237992409e-49	1.046904470863246e-63	6.362169697918078e-9	1.3971466584422983e-15	1.012441852443479e-6	-4.808342987542814e-20	8.267699368606085e-18	6.2337982672054256e-12	1.780458257832976e-11	8.22716809888858e-11
20000000	0.004999487363748347	1.297600237992409e-49	1.046904470863246e-63	6.362169697918078e-9	1.3971466584422983e-15	1.012441852443479e-6	-4.808297984310975e-20	8.267699368606085e-18	6.2337982672054256e-12	1.780458257832976e-11	8.22716809888858e-11
20100000	0.004999487363748346	1.297600237992409e-49	1.046904470863246e-63	6.362169697918078e-9	1.3971466584422983e-15	1.012441852443479e-6	-4.8082529810791356e-20	8.267699368606085e-18	6.2337982672054256e-12	1.780458257832976e-11	8.22716809888858e-11
20200000	0.004999487363748346	1.297600237992409e-49	1.046904470863246e-63	6.362169697918078e-9	1.3971466584422983e-15	1.012441852443479e-6	-4.808207977847296e-20	8.267699368606085e-18	6.2337982672054256e-12	1.780458257832976e-11	8.22716809888858e-11
20300000	0.004999487363748346	1.297600237992409e-49	1.046904470863246e-63	6.362169697918078e-9	1.3971466584422981e-15	1.0124418524434787e-6	-4.8081629746154564e-20	8.267699368606085e-18	6.2337982672054256e-12	1.780458257832976e-11	8.22716809888858e-11
20400000	0.004999487363748346	1.297600237992409e-49	1.046904470863246e-63	6.362169697918078e-9	1.3971466584422981e-15	1.0124418524434787e-6	-4.808117971383617e-20	8.267699368606085e-18	6.2337982672054256e-12	1.780458257832976e-11	8.22716809888858e-11
20500000	0.004999487363748346	1.297600237992409e-49	1.046904470863246e-63	6.362169697918078e-9	1.3971466584422981e-15	1.0124418524434787e-6	-4.808072968151778e-20	8.267699368606085e-18	6.2337982672054256e-12	1.780458257832976e-11	8.22716809888858e-11
20600000	0.004999487363748346	1.297600237992409e-49	1.046904470863246e-63	6.362169697918078e-9	1.3971466584422981e-15	1.0124418524434787e-6	-4.8080279649199385e-20	8.267699368606085e-18	6.2337982672054256e-12	1.7804582578329763e-11	8.22716809888858e-11
20700000	0.004999487363748346	1.297600237992409e-49	1.046904470863246e-63	6.362169697918078e-9	1.3971466584422981e-15	1.0124418524434787e-6	-4.807982961688099e-20	8.267699368606085e-18	6.2337982672054256e-12	1.7804582578329763e-11	8.22716809888858e-11
20800000	0.004999487363748346	1.297600237992409e-49	1.046904470863246e-63	6.362169697918078e-9	1.3971466584422981e-15	1.0124418524434787e-6	-4.80793795845626e-20	8.267699368606085e-18	6.2337982672054256e-12	1.7804582578329763e-11	8.227168098888582e-11
20900000	0.004999487363748346	1.297600237992409e-49	1.046904470863246e-63	6.362169697918077e-9	1.3971466584422981e-15	1.0124418524434787e-6	-4.80789295522442e-20	8.267699368606085e-18	6.2337982672054256e-12	1.7804582578329763e-11	8.227168098888582e-11
21000000	0.004999487363748346	1.297600237992409e-49	1.046904470863246e-63	6.362169697918077e-9	1.3971466584422981e-15	1.0124418524434787e-6	-4.8078479519925806e-20	8.267699368606085e-18	6.2337982672054256e-12	1.7804582578329763e-11	8.227168098888582e-11
21100000	0.004999487363748346	1.297600237992409e-49	1.046904470863246e-63	6.362169697918077e-9	1.3971466584422981e-15	1.0124418524434787e-6	-4.8078029487607413e-20	8.267699368606085e-18	6.2337982672054256e-12	1.7804582578329763e-11	8.227168098888582e-11
21200000	0.004999487363748346	1.297600237992409e-49	1.046904470863246e-63	6.362169697918077e-9	1.3971466584422981e-15	1.0124418524434787e-6	-4.807757945528902e-20	8.267699368606085e-18	6.2337982672054256e-12	1.7804582578329763e-11	8.227168098888582e-11
21300000	0.004999487363748346	1.297600237992409e-49	1.046904470863246e-63	6.362169697918077e-9	1.3971466584422981e-15	1.0124418524434787e-6	-4.807712942297063e-20	8.267699368606085e-18	6.2337982672054256e-12	1.7804582578329763e-11	8.227168098888582e-11
21400000	0.004999487363748346	1.297600237992409e-49	1.046904470863246e-63	6.362169697918077e-9	1.3971466584422981e-15	1.0124418524434787e-6	-4.8076679390652234e-20	8.267699368606085e-18	6.2337982672054256e-12	1.7804582578329763e-11	8.227168098888582e-11
21500000	0.004999487363748346	1.297600237992409e-49	1.046904470863246e-63	6.362169697918077e-9	1.3971466584422981e-15	1.0124418524434787e-6	-4.8076229358333835e-20	8.267699368606085e-18	6.2337982672054256e-12	1.7804582578329763e-11	8.227168098888582e-11
21600000	0.004999487363748346	1.297600237992409e-49	1.046904470863246e-63	6.362169697918077e-9	1.3971466584422981e-15	1.0124418524434787e-6	-4.807577932601544e-20	8.267699368606085e-18	6.2337982672054256e-12	1.7804582578329763e-11	8.227168098888582e-11
21700000	0.004999487363748346	1.297600237992409e-49	1.046904470863246e-63	6.362169697918077e-9	1.3971466584422981e-15	1.0124418524434787e-6	-4.807532929369705e-20	8.267699368606085e-18	6.2337982672054256e-12	1.7804582578329763e-11	8.227168098888582e-11
21800000	0.004999487363748346	1.297600237992409e-49	1.046904470863246e-63	6.362169697918077e-9	1.3971466584422981e-15	1.0124418524434787e-6	-4.8074879261378656e-20	8.267699368606085e-18	6.2337982672054256e-12	1.7804582578329763e-11	8.227168098888582e-11
21900000	0.004999487363748346	1.297600237992409e-49	1.046904470863246e-63	6.362169697918077e-9	1.3971466584422981e-15	1.0124418524434787e-6	-4.8074429229060263e-20	8.267699368606085e-18	6.2337982672054256e-12	1.7804582578329763e-11	8.227168098888582e-11
22000000	0.004999487363748346	1.297600237992409e-49	1.046904470863246e-63	6.362169697918077e-9	1.3971466584422981e-15	1.0124418524434787e-6	-4.807397919674187e-20	8.267699368606085e-18	6.2337982672054256e-12	1.7804582578329763e-11	8.227168098888582e-11
22100000	0.004999487363748346	1.297600237992409e-49	1.046904470863246e-63	6.362169697918077e-9	1.3971466584422981e-15	1.0124418524434787e-6	-4.807352916442347e-20	8.267699368606085e-18	6.2337982672054256e-12	1.7804582578329763e-11	8.227168098888582e-11
22200000	0.004999487363748346	1.297600237992409e-49	1.046904470863246e-63	6.362169697918077e-9	1.3971466584422981e-15	1.0124418524434787e-6	-4.807307913210508e-20	8.267699368606085e-18	6.2337982672054256e-12	1.7804582578329763e-11	8.227168098888582e-11
22300000	0.004999487363748346	1.297600237992409e-49	1.046904470863246e-63	6.362169697918077e-9	1.3971466584422981e-15	1.0124418524434787e-6	-4.8072629099786685e-20	8.267699368606085e-18	6.2337982672054256e-12	1.7804582578329763e-11	8.227168098888582e-11
22400000	0.004999487363748346	1.297600237992409e-49	1.046904470863246e-63	6.362169697918077e-9	1.3971466584422981e-15	1.0124418524434787e-6	-4.807217906746829e-20	8.267699368606085e-18	6.2337982672054256e-12	1.7804582578329763e-11	8.227168098888582e-11
22500000	0.004999487363748346	1.2976002379924088e-49	1.046904470863246e-63	6.362169697918077e-9	1.3971466584422981e-15	1.0124418524434787e-6	-4.80717290351499e-20	8.267699368606085e-18	6.2337982672054256e-12	1.7804582578329763e-11	8.227168098888582e-11
22600000	0.004999487363748346	1.2976002379924088e-49	1.046904470863246e-63	6.362169697918077e-9	1.3971466584422981e-15	1.0124418524434787e-6	-4.8071279002831506e-20	8.267699368606085e-18	6.2337982672054256e-12	1.7804582578329763e-11	8.227168098888582e-11
22700000	0.004999487363748346	1.2976002379924088e-49	1.046904470863246e-63	6.362169697918077e-9	1.3971466584422981e-15	1.0124418524434787e-6	-4.807082897051311e-20	8.267699368606085e-18	6.2337982672054256e-12	1.7804582578329763e-11	8.227168098888582e-11
22800000	0.004999487363748346	1.2976002379924088e-49	1.046904470863246e-63	6.362169697918077e-9	1.3971466584422981e-15	1.0124418524434787e-6	-4.8070378938194714e-20	8.267699368606085e-18	6.2337982672054256e-12	1.7804582578329763e-11	8.227168098888582e-11
22900000	0.004999487363748346	1.2976002379924088e-49	1.046904470863246e-63	6.362169697918077e-9	1.3971466584422981e-15	1.0124418524434787e-6	-4.806992890587632e-20	8.267699368606085e-18	6.2337982672054256e-12	1.7804582578329763e-11	8.227168098888582e-11
23000000	0.004999487363748346	1.2976002379924088e-49	1.046904470863246e-63	6.362169697918077e-9	1.3971466584422981e-15	1.0124418524434787e-6	-4.806947887355793e-20	8.267699368606085e-18	6.2337982672054256e-12	1.7804582578329763e-11	8.227168098888582e-11
23100000	0.004999487363748346	1.2976002379924088e-49	1.046904470863246e-63	6.362169697918077e-9	1.3971466584422981e-15	1.0124418524434787e-6	-4.8069028841239535e-20	8.267699368606085e-18	6.2337982672054256e-12	1.7804582578329763e-11	8.227168098888582e-11
23200000	0.004999487363748346	1.2976002379924088e-49	1.046904470863246e-63	6.362169697918077e-9	1.3971466584422981e-15	1.0124418524434787e-6	-4.806857880892114e-20	8.267699368606085e-18	6.2337982672054256e-12	1.7804582578329763e-11	8.227168098888582e-11
23300000	0.004999487363748346	1.2976002379924088e-49	1.046904470863246e-63	6.362169697918077e-9	1.3971466584422981e-15	1.0124418524434787e-6	-4.806812877660275e-20	8.267699368606085e-18	6.2337982672054256e-12	1.7804582578329763e-11	8.227168098888582e-11
23400000	0.004999487363748346	1.2976002379924088e-49	1.046904470863246e-63	6.362169697918077e-9	1.3971466584422981e-15	1.0124418524434787e-6	-4.806767874428435e-20	8.267699368606085e-18	6.2337982672054256e-12	1.7804582578329763e-11	8.227168098888582e-11
23500000	0.004999487363748346	1.2976002379924088e-49	1.046904470863246e-63	6.362169697918077e-9	1.3971466584422981e-15	1.0124418524434787e-6	-4.8067228711965957e-20	8.267699368606085e-18	6.2337982672054256e-12	1.7804582578329763e-11	8.227168098888582e-11
23600000	0.004999487363748346	1.2976002379924088e-49	1.046904470863246e-63	6.362169697918077e-9	1.3971466584422981e-15	1.0124418524434787e-6	-4.8066778679647564e-20	8.267699368606085e-18	6.2337982672054256e-12	1.7804582578329763e-11	8.227168098888582e-11
23700000	0.004999487363748346	1.2976002379924088e-49	1.046904470863246e-63	6.362169697918077e-9	1.3971466584422981e-15	1.0124418524434787e-6	-4.806632864732917e-20	8.267699368606085e-18	6.2337982672054256e-12	1.7804582578329763e-11	8.227168098888582e-11
23800000	0.004999487363748346	1.2976002379924088e-49	1.046904470863246e-63	6.362169697918077e-9	1.3971466584422981e-15	1.0124418524434787e-6	-4.806587861501078e-20	8.267699368606085e-18	6.2337982672054256e-12	1.7804582578329763e-11	8.227168098888582e-11
23900000	0.004999487363748346	1.2976002379924088e-49	1.046904470863246e-63	6.362169697918077e-9	1.3971466584422981e-15	1.0124418524434787e-6	-4.8065428582692385e-20	8.267699368606085e-18	6.2337982672054256e-12	1.7804582578329763e-11	8.227168098888582e-11
24000000	0.004999487363748346	1.2976002379924088e-49	1.046904470863246e-63	6.362169697918077e-9	1.3971466584422981e-15	1.0124418524434787e-6	-4.8064978550373986e-20	8.267699368606085e-18	6.2337982672054256e-12	1.7804582578329763e-11	8.227168098888582e-11
24100000	0.004999487363748346	1.2976002379924088e-49	1.046904470863246e-63	6.362169697918077e-9	1.3971466584422981e-15	1.0124418524434787e-6	-4.806452851805559e-20	8.267699368606085e-18	6.2337982672054256e-12	1.7804582578329763e-11	8.227168098888582e-11
24200000	0.004999487363748346	1.2976002379924088e-49	1.046904470863246e-63	6.362169697918077e-9	1.3971466584422981e-15	1.0124418524434787e-6	-4.80640784857372e-20	8.267699368606085e-18	6.2337982672054256e-12	1.7804582578329763e-11	8.227168098888582e-11
24300000	0.004999487363748346	1.2976002379924088e-49	1.046904470863246e-63	6.362169697918077e-9	1.3971466584422981e-15	1.0124418524434787e-6	-4.8063628453418807e-20	8.267699368606085e-18	6.2337982672054256e-12	1.7804582578329763e-11	8.227168098888582e-11
24400000	0.004999487363748346	1.2976002379924088e-49	1.046904470863246e-63	6.362169697918077e-9	1.3971466584422981e-15	1.0124418524434787e-6	-4.8063178421100414e-20	8.267699368606085e-18	6.2337982672054256e-12	1.7804582578329763e-11	8.227168098888582e-11
24500000	0.004999487363748346	1.2976002379924088e-49	1.046904470863246e-63	6.362169697918077e-9	1.3971466584422981e-15	1.0124418524434787e-6	-4.806272838878202e-20	8.267699368606085e-18	6.2337982672054256e-12	1.7804582578329763e-11	8.227168098888582e-11
24600000	0.004999487363748346	1.2976002379924088e-49	1.046904470863246e-63	6.362169697918077e-9	1.3971466584422981e-15	1.0124418524434787e-6	-4.806227835646362e-20	8.267699368606085e-18	6.2337982672054256e-12	1.7804582578329763e-11	8.227168098888582e-11
24700000	0.004999487363748346	1.2976002379924088e-49	1.046904470863246e-63	6.362169697918077e-9	1.3971466584422981e-15	1.0124418524434787e-6	-4.806182832414523e-20	8.267699368606085e-18	6.2337982672054256e-12	1.7804582578329763e-11	8.227168098888582e-11
24800000	0.004999487363748346	1.2976002379924088e-49	1.046904470863246e-63	6.362169697918077e-9	1.3971466584422981e-15	1.0124418524434787e-6	-4.8061378291826835e-20	8.267699368606085e-18	6.2337982672054256e-12	1.7804582578329763e-11	8.227168098888582e-11
24900000	0.004999487363748346	1.2976002379924088e-49	1.046904470863246e-63	6.362169697918077e-9	1.3971466584422981e-15	1.0124418524434787e-6	-4.806092825950844e-20	8.267699368606085e-18	6.2337982672054256e-12	1.7804582578329763e-11	8.227168098888582e-11
25000000	0.004999487363748346	1.2976002379924088e-49	1.046904470863246e-63	6.362169697918077e-9	1.3971466584422981e-15	1.0124418524434787e-6	-4.806047822719005e-20	8.267699368606085e-18	6.2337982672054256e-12	1.7804582578329763e-11	8.227168098888582e-11
25100000	0.004999487363748346	1.2976002379924088e-49	1.046904470863246e-63	6.362169697918077e-9	1.3971466584422981e-15	1.0124418524434787e-6	-4.8060028194871656e-20	8.267699368606085e-18	6.2337982672054256e-12	1.7804582578329763e-11	8.227168098888582e-11
25200000	0.004999487363748346	1.2976002379924088e-49	1.046904470863246e-63	6.362169697918077e-9	1.3971466584422981e-15	1.0124418524434787e-6	-4.805957816255326e-20	8.267699368606085e-18	6.2337982672054256e-12	1.7804582578329763e-11	8.227168098888582e-11
25300000	0.004999487363748346	1.2976002379924088e-49	1.046904470863246e-63	6.362169697918077e-9	1.3971466584422981e-15	1.0124418524434787e-6	-4.8059128130234864e-20	8.267699368606085e-18	6.2337982672054256e-12	1.7804582578329763e-11	8.227168098888582e-11
25400000	0.004999487363748346	1.2976002379924088e-49	1.046904470863246e-63	6.362169697918077e-9	1.3971466584422981e-15	1.0124418524434787e-6	-4.805867809791647e-20	8.267699368606085e-18	6.2337982672054256e-12	1.7804582578329763e-11	8.227168098888582e-11
25500000	0.004999487363748346	1.2976002379924088e-49	1.046904470863246e-63	6.362169697918077e-9	1.3971466584422981e-15	1.0124418524434787e-6	-4.805822806559808e-20	8.267699368606085e-18	6.2337982672054256e-12	1.7804582578329763e-11	8.227168098888582e-11
25600000	0.004999487363748346	1.2976002379924088e-49	1.046904470863246e-63	6.362169697918077e-9	1.3971466584422981e-15	1.0124418524434787e-6	-4.8057778033279685e-20	8.267699368606085e-18	6.2337982672054256e-12	1.7804582578329763e-11	8.227168098888582e-11
25700000	0.004999487363748346	1.2976002379924088e-49	1.046904470863246e-63	6.362169697918077e-9	1.3971466584422981e-15	1.0124418524434787e-6	-4.805732800096129e-20	8.267699368606085e-18	6.2337982672054256e-12	1.7804582578329763e-11	8.227168098888582e-11
25800000	0.004999487363748346	1.2976002379924088e-49	1.046904470863246e-63	6.362169697918077e-9	1.3971466584422981e-15	1.0124418524434787e-6	-4.80568779686429e-20	8.267699368606085e-18	6.2337982672054256e-12	1.7804582578329763e-11	8.227168098888582e-11
25900000	0.004999487363748346	1.2976002379924088e-49	1.046904470863246e-63	6.362169697918077e-9	1.3971466584422981e-15	1.0124418524434787e-6	-4.80564279363245e-20	8.267699368606085e-18	6.2337982672054256e-12	1.7804582578329763e-11	8.227168098888582e-11
26000000	0.004999487363748346	1.2976002379924088e-49	1.046904470863246e-63	6.362169697918077e-9	1.3971466584422981e-15	1.0124418524434787e-6	-4.805597790400611e-20	8.267699368606085e-18	6.2337982672054256e-12	1.7804582578329763e-11	8.227168098888582e-11
26100000	0.004999487363748346	1.2976002379924088e-49	1.046904470863246e-63	6.362169697918077e-9	1.3971466584422981e-15	1.0124418524434787e-6	-4.8055527871687714e-20	8.267699368606085e-18	6.2337982672054256e-12	1.7804582578329763e-11	8.227168098888582e-11
26200000	0.004999487363748346	1.2976002379924088e-49	1.046904470863246e-63	6.362169697918077e-9	1.3971466584422981e-15	1.0124418524434787e-6	-4.805507783936932e-20	8.267699368606085e-18	6.2337982672054256e-12	1.7804582578329763e-11	8.227168098888582e-11
26300000	0.004999487363748346	1.2976002379924088e-49	1.046904470863246e-63	6.362169697918077e-9	1.3971466584422981e-15	1.0124418524434787e-6	-4.805462780705093e-20	8.267699368606085e-18	6.2337982672054256e-12	1.7804582578329763e-11	8.227168098888582e-11
26400000	0.004999487363748346	1.2976002379924088e-49	1.046904470863246e-63	6.362169697918077e-9	1.3971466584422981e-15	1.0124418524434787e-6	-4.8054177774732535e-20	8.267699368606085e-18	6.2337982672054256e-12	1.7804582578329763e-11	8.227168098888582e-11
26500000	0.004999487363748346	1.2976002379924088e-49	1.046904470863246e-63	6.362169697918077e-9	1.3971466584422981e-15	1.0124418524434787e-6	-4.8053727742414136e-20	8.267699368606085e-18	6.2337982672054256e-12	1.7804582578329763e-11	8.227168098888582e-11
26600000	0.004999487363748346	1.2976002379924088e-49	1.046904470863246e-63	6.362169697918077e-9	1.3971466584422981e-15	1.0124418524434787e-6	-4.805327771009574e-20	8.267699368606085e-18	6.2337982672054256e-12	1.7804582578329763e-11	8.227168098888582e-11
26700000	0.004999487363748346	1.2976002379924088e-49	1.046904470863246e-63	6.362169697918077e-9	1.3971466584422981e-15	1.0124418524434787e-6	-4.805282767777735e-20	8.267699368606085e-18	6.2337982672054256e-12	1.7804582578329763e-11	8.227168098888582e-11
26800000	0.004999487363748346	1.2976002379924088e-49	1.046904470863246e-63	6.362169697918077e-9	1.3971466584422981e-15	1.0124418524434787e-6	-4.8052377645458957e-20	8.267699368606085e-18	6.2337982672054256e-12	1.7804582578329763e-11	8.227168098888582e-11
26900000	0.004999487363748346	1.2976002379924088e-49	1.046904470863246e-63	6.362169697918077e-9	1.3971466584422981e-15	1.0124418524434787e-6	-4.8051927613140564e-20	8.267699368606085e-18	6.2337982672054256e-12	1.7804582578329763e-11	8.227168098888582e-11
27000000	0.004999487363748346	1.2976002379924088e-49	1.046904470863246e-63	6.362169697918077e-9	1.3971466584422981e-15	1.0124418524434787e-6	-4.805147758082217e-20	8.267699368606085e-18	6.2337982672054256e-12	1.7804582578329763e-11	8.227168098888582e-11
27100000	0.004999487363748346	1.2976002379924088e-49	1.046904470863246e-63	6.362169697918077e-9	1.3971466584422981e-15	1.0124418524434787e-6	-4.805102754850377e-20	8.267699368606085e-18	6.2337982672054256e-12	1.7804582578329763e-11	8.227168098888582e-11
27200000	0.004999487363748346	1.2976002379924088e-49	1.046904470863246e-63	6.362169697918077e-9	1.3971466584422981e-15	1.0124418524434787e-6	-4.805057751618538e-20	8.267699368606085e-18	6.2337982672054256e-12	1.7804582578329763e-11	8.227168098888582e-11
27300000	0.004999487363748346	1.2976002379924088e-49	1.046904470863246e-63	6.362169697918077e-9	1.3971466584422981e-15	1.0124418524434787e-6	-4.8050127483866986e-20	8.267699368606085e-18	6.2337982672054256e-12	1.7804582578329763e-11	8.227168098888582e-11
27400000	0.004999487363748346	1.2976002379924088e-49	1.046904470863246e-63	6.362169697918077e-9	1.3971466584422981e-15	1.0124418524434787e-6	-4.804967745154859e-20	8.267699368606085e-18	6.2337982672054256e-12	1.7804582578329763e-11	8.227168098888582e-11
27500000	0.004999487363748346	1.2976002379924088e-49	1.046904470863246e-63	6.362169697918077e-9	1.3971466584422981e-15	1.0124418524434787e-6	-4.80492274192302e-20	8.267699368606085e-18	6.2337982672054256e-12	1.7804582578329763e-11	8.227168098888582e-11
27600000	0.004999487363748346	1.2976002379924088e-49	1.046904470863246e-63	6.362169697918077e-9	1.3971466584422981e-15	1.0124418524434787e-6	-4.8048777386911807e-20	8.267699368606085e-18	6.2337982672054256e-12	1.7804582578329763e-11	8.227168098888582e-11
27700000	0.004999487363748346	1.2976002379924088e-49	1.046904470863246e-63	6.362169697918077e-9	1.3971466584422981e-15	1.0124418524434787e-6	-4.804832735459341e-20	8.267699368606085e-18	6.2337982672054256e-12	1.7804582578329763e-11	8.227168098888582e-11
27800000	0.004999487363748346	1.2976002379924088e-49	1.046904470863246e-63	6.362169697918077e-9	1.3971466584422981e-15	1.0124418524434787e-6	-4.8047877322275015e-20	8.267699368606085e-18	6.2337982672054256e-12	1.7804582578329763e-11	8.227168098888582e-11
27900000	0.004999487363748346	1.2976002379924088e-49	1.046904470863246e-63	6.362169697918077e-9	1.3971466584422981e-15	1.0124418524434787e-6	-4.804742728995662e-20	8.267699368606085e-18	6.2337982672054256e-12	1.7804582578329763e-11	8.227168098888582e-11
28000000	0.004999487363748346	1.2976002379924088e-49	1.046904470863246e-63	6.362169697918077e-9	1.3971466584422981e-15	1.0124418524434787e-6	-4.804697725763823e-20	8.267699368606085e-18	6.2337982672054256e-12	1.7804582578329763e-11	8.227168098888582e-11
28100000	0.004999487363748346	1.2976002379924088e-49	1.046904470863246e-63	6.362169697918077e-9	1.3971466584422981e-15	1.0124418524434787e-6	-4.8046527225319835e-20	8.267699368606085e-18	6.2337982672054256e-12	1.7804582578329763e-11	8.227168098888582e-11
28200000	0.004999487363748346	1.2976002379924088e-49	1.046904470863246e-63	6.362169697918077e-9	1.3971466584422981e-15	1.0124418524434787e-6	-4.804607719300144e-20	8.267699368606085e-18	6.2337982672054256e-12	1.7804582578329763e-11	8.227168098888582e-11
28300000	0.004999487363748346	1.2976002379924088e-49	1.046904470863246e-63	6.362169697918077e-9	1.3971466584422981e-15	1.0124418524434787e-6	-4.804562716068305e-20	8.267699368606085e-18	6.2337982672054256e-12	1.7804582578329763e-11	8.227168098888582e-11
28400000	0.004999487363748346	1.2976002379924088e-49	1.046904470863246e-63	6.362169697918077e-9	1.3971466584422981e-15	1.0124418524434787e-6	-4.804517712836465e-20	8.267699368606085e-18	6.2337982672054256e-12	1.7804582578329763e-11	8.227168098888582e-11
28500000	0.004999487363748346	1.2976002379924088e-49	1.046904470863246e-63	6.362169697918077e-9	1.3971466584422981e-15	1.0124418524434787e-6	-4.804472709604626e-20	8.267699368606085e-18	6.2337982672054256e-12	1.7804582578329763e-11	8.227168098888582e-11
28600000	0.004999487363748346	1.2976002379924088e-49	1.046904470863246e-63	6.362169697918077e-9	1.3971466584422981e-15	1.0124418524434787e-6	-4.8044277063727864e-20	8.267699368606085e-18	6.2337982672054256e-12	1.7804582578329763e-11	8.227168098888582e-11
28700000	0.004999487363748346	1.2976002379924088e-49	1.046904470863246e-63	6.362169697918077e-9	1.3971466584422981e-15	1.0124418524434787e-6	-4.804382703140947e-20	8.267699368606085e-18	6.2337982672054256e-12	1.7804582578329763e-11	8.227168098888582e-11
28800000	0.004999487363748346	1.2976002379924088e-49	1.046904470863246e-63	6.362169697918077e-9	1.3971466584422981e-15	1.0124418524434787e-6	-4.804337699909108e-20	8.267699368606085e-18	6.2337982672054256e-12	1.7804582578329763e-11	8.227168098888582e-11
28900000	0.004999487363748346	1.2976002379924088e-49	1.046904470863246e-63	6.362169697918077e-9	1.3971466584422981e-15	1.0124418524434787e-6	-4.8042926966772685e-20	8.267699368606085e-18	6.2337982672054256e-12	1.7804582578329763e-11	8.227168098888582e-11
29000000	0.004999487363748346	1.2976002379924088e-49	1.046904470863246e-63	6.362169697918077e-9	1.3971466584422981e-15	1.0124418524434787e-6	-4.8042476934454286e-20	8.267699368606085e-18	6.2337982672054256e-12	1.7804582578329763e-11	8.227168098888582e-11
29100000	0.004999487363748346	1.2976002379924088e-49	1.046904470863246e-63	6.362169697918077e-9	1.3971466584422981e-15	1.0124418524434787e-6	-4.8042026902135893e-20	8.267699368606085e-18	6.2337982672054256e-12	1.7804582578329763e-11	8.227168098888582e-11
29200000	0.004999487363748346	1.2976002379924088e-49	1.046904470863246e-63	6.362169697918077e-9	1.3971466584422981e-15	1.0124418524434787e-6	-4.80415768698175e-20	8.267699368606085e-18	6.2337982672054256e-12	1.7804582578329763e-11	8.227168098888582e-11
29300000	0.004999487363748346	1.2976002379924088e-49	1.046904470863246e-63	6.362169697918077e-9	1.3971466584422981e-15	1.0124418524434787e-6	-4.804112683749911e-20	8.267699368606085e-18	6.2337982672054256e-12	1.7804582578329763e-11	8.227168098888582e-11
29400000	0.004999487363748346	1.2976002379924088e-49	1.046904470863246e-63	6.362169697918077e-9	1.3971466584422981e-15	1.0124418524434787e-6	-4.8040676805180714e-20	8.267699368606085e-18	6.2337982672054256e-12	1.7804582578329763e-11	8.227168098888582e-11
29500000	0.004999487363748346	1.2976002379924088e-49	1.046904470863246e-63	6.362169697918077e-9	1.3971466584422981e-15	1.0124418524434787e-6	-4.804022677286232e-20	8.267699368606085e-18	6.2337982672054256e-12	1.7804582578329763e-11	8.227168098888582e-11
29600000	0.004999487363748346	1.2976002379924088e-49	1.046904470863246e-63	6.362169697918077e-9	1.3971466584422981e-15	1.0124418524434787e-6	-4.803977674054392e-20	8.267699368606085e-18	6.2337982672054256e-12	1.7804582578329763e-11	8.227168098888582e-11
29700000	0.004999487363748346	1.2976002379924088e-49	1.046904470863246e-63	6.362169697918077e-9	1.397146658442298e-15	1.0124418524434787e-6	-4.803932670822553e-20	8.267699368606085e-18	6.2337982672054256e-12	1.7804582578329763e-11	8.227168098888582e-11
29800000	0.004999487363748346	1.2976002379924088e-49	1.046904470863246e-63	6.362169697918077e-9	1.397146658442298e-15	1.0124418524434787e-6	-4.8038876675907136e-20	8.267699368606085e-18	6.2337982672054256e-12	1.7804582578329763e-11	8.227168098888582e-11
29900000	0.004999487363748346	1.2976002379924088e-49	1.046904470863246e-63	6.362169697918077e-9	1.397146658442298e-15	1.0124418524434787e-6	-4.803842664358874e-20	8.267699368606085e-18	6.2337982672054256e-12	1.7804582578329763e-11	8.227168098888582e-11
30000000	0.004999487363748346	1.2976002379924088e-49	1.046904470863246e-63	6.362169697918077e-9	1.397146658442298e-15	1.0124418524434787e-6	-4.803797661127035e-20	8.267699368606085e-18	6.2337982672054256e-12	1.7804582578329763e-11	8.227168098888582e-11
30100000	0.004999487363748346	1.2976002379924088e-49	1.046904470863246e-63	6.362169697918077e-9	1.397146658442298e-15	1.0124418524434787e-6	-4.8037526578951957e-20	8.267699368606085e-18	6.2337982672054256e-12	1.7804582578329763e-11	8.227168098888582e-11
30200000	0.004999487363748346	1.2976002379924088e-49	1.046904470863246e-63	6.362169697918077e-9	1.397146658442298e-15	1.0124418524434787e-6	-4.8037076546633564e-20	8.267699368606085e-18	6.2337982672054256e-12	1.7804582578329763e-11	8.227168098888582e-11
30300000	0.004999487363748346	1.2976002379924088e-49	1.0469044708632459e-63	6.362169697918078e-9	1.397146658442298e-15	1.0124418524434787e-6	-4.8036626514315165e-20	8.267699368606085e-18	6.2337982672054256e-12	1.780458257832976e-11	8.227168098888582e-11
30400000	0.004999487363748346	1.2976002379924088e-49	1.0469044708632459e-63	6.362169697918078e-9	1.397146658442298e-15	1.0124418524434787e-6	-4.803617648199677e-20	8.267699368606085e-18	6.2337982672054256e-12	1.780458257832976e-11	8.227168098888582e-11
30500000	0.004999487363748346	1.2976002379924088e-49	1.0469044708632459e-63	6.362169697918078e-9	1.397146658442298e-15	1.0124418524434787e-6	-4.803572644967838e-20	8.267699368606085e-18	6.2337982672054256e-12	1.780458257832976e-11	8.22716809888858e-11
30600000	0.004999487363748346	1.2976002379924088e-49	1.0469044708632459e-63	6.362169697918078e-9	1.397146658442298e-15	1.0124418524434787e-6	-4.8035276417359986e-20	8.267699368606085e-18	6.2337982672054256e-12	1.780458257832976e-11	8.22716809888858e-11
30700000	0.004999487363748346	1.2976002379924088e-49	1.0469044708632459e-63	6.362169697918078e-9	1.397146658442298e-15	1.0124418524434787e-6	-4.803482638504159e-20	8.267699368606085e-18	6.2337982672054256e-12	1.780458257832976e-11	8.22716809888858e-11
30800000	0.004999487363748346	1.2976002379924088e-49	1.0469044708632459e-63	6.362169697918078e-9	1.397146658442298e-15	1.0124418524434787e-6	-4.80343763527232e-20	8.267699368606085e-18	6.2337982672054256e-12	1.780458257832976e-11	8.22716809888858e-11
30900000	0.004999487363748346	1.2976002379924088e-49	1.0469044708632459e-63	6.362169697918078e-9	1.397146658442298e-15	1.0124418524434787e-6	-4.80339263204048e-20	8.267699368606085e-18	6.2337982672054256e-12	1.780458257832976e-11	8.22716809888858e-11
31000000	0.004999487363748346	1.2976002379924088e-49	1.0469044708632459e-63	6.362169697918078e-9	1.397146658442298e-15	1.0124418524434787e-6	-4.803347628808641e-20	8.267699368606085e-18	6.2337982672054256e-12	1.780458257832976e-11	8.22716809888858e-11
31100000	0.004999487363748346	1.2976002379924088e-49	1.0469044708632459e-63	6.362169697918078e-9	1.397146658442298e-15	1.0124418524434787e-6	-4.8033026255768015e-20	8.267699368606085e-18	6.2337982672054256e-12	1.780458257832976e-11	8.22716809888858e-11
31200000	0.004999487363748346	1.2976002379924088e-49	1.0469044708632459e-63	6.362169697918078e-9	1.397146658442298e-15	1.0124418524434787e-6	-4.803257622344962e-20	8.267699368606085e-18	6.2337982672054256e-12	1.780458257832976e-11	8.22716809888858e-11
31300000	0.004999487363748346	1.2976002379924088e-49	1.0469044708632459e-63	6.362169697918078e-9	1.397146658442298e-15	1.0124418524434787e-6	-4.803212619113123e-20	8.267699368606085e-18	6.2337982672054256e-12	1.780458257832976e-11	8.22716809888858e-11
31400000	0.004999487363748346	1.2976002379924088e-49	1.0469044708632459e-63	6.362169697918078e-9	1.397146658442298e-15	1.0124418524434787e-6	-4.8031676158812836e-20	8.267699368606085e-18	6.2337982672054256e-12	1.780458257832976e-11	8.22716809888858e-11
31500000	0.004999487363748346	1.2976002379924088e-49	1.0469044708632459e-63	6.362169697918078e-9	1.397146658442298e-15	1.0124418524434787e-6	-4.8031226126494437e-20	8.267699368606085e-18	6.2337982672054256e-12	1.780458257832976e-11	8.22716809888858e-11
31600000	0.004999487363748346	1.297600237992409e-49	1.0469044708632459e-63	6.362169697918078e-9	1.397146658442298e-15	1.0124418524434787e-6	-4.8030776094176043e-20	8.267699368606085e-18	6.2337982672054256e-12	1.780458257832976e-11	8.22716809888858e-11
31700000	0.004999487363748346	1.297600237992409e-49	1.0469044708632459e-63	6.362169697918078e-9	1.397146658442298e-15	1.0124418524434787e-6	-4.803032606185765e-20	8.267699368606085e-18	6.2337982672054256e-12	1.780458257832976e-11	8.22716809888858e-11
31800000	0.004999487363748346	1.297600237992409e-49	1.0469044708632459e-63	6.362169697918078e-9	1.397146658442298e-15	1.0124418524434787e-6	-4.802987602953926e-20	8.267699368606085e-18	6.2337982672054256e-12	1.780458257832976e-11	8.22716809888858e-11
31900000	0.004999487363748346	1.297600237992409e-49	1.0469044708632459e-63	6.362169697918078e-9	1.397146658442298e-15	1.0124418524434787e-6	-4.8029425997220864e-20	8.267699368606085e-18	6.2337982672054256e-12	1.780458257832976e-11	8.22716809888858e-11
32000000	0.004999487363748346	1.297600237992409e-49	1.0469044708632459e-63	6.362169697918078e-9	1.397146658442298e-15	1.0124418524434787e-6	-4.802897596490247e-20	8.267699368606085e-18	6.2337982672054256e-12	1.780458257832976e-11	8.22716809888858e-11
32100000	0.004999487363748346	1.297600237992409e-49	1.0469044708632459e-63	6.362169697918078e-9	1.397146658442298e-15	1.0124418524434787e-6	-4.802852593258407e-20	8.267699368606085e-18	6.2337982672054256e-12	1.780458257832976e-11	8.22716809888858e-11
32200000	0.004999487363748346	1.297600237992409e-49	1.0469044708632459e-63	6.362169697918078e-9	1.397146658442298e-15	1.0124418524434787e-6	-4.802807590026568e-20	8.267699368606085e-18	6.2337982672054256e-12	1.780458257832976e-11	8.22716809888858e-11
32300000	0.004999487363748346	1.297600237992409e-49	1.0469044708632459e-63	6.362169697918078e-9	1.397146658442298e-15	1.0124418524434787e-6	-4.8027625867947286e-20	8.267699368606085e-18	6.2337982672054256e-12	1.780458257832976e-11	8.22716809888858e-11
32400000	0.004999487363748346	1.297600237992409e-49	1.0469044708632459e-63	6.362169697918078e-9	1.397146658442298e-15	1.0124418524434787e-6	-4.8027175835628893e-20	8.267699368606085e-18	6.2337982672054256e-12	1.780458257832976e-11	8.22716809888858e-11
32500000	0.004999487363748346	1.297600237992409e-49	1.0469044708632459e-63	6.362169697918078e-9	1.397146658442298e-15	1.0124418524434787e-6	-4.80267258033105e-20	8.267699368606085e-18	6.2337982672054256e-12	1.780458257832976e-11	8.22716809888858e-11
32600000	0.004999487363748346	1.297600237992409e-49	1.0469044708632459e-63	6.362169697918078e-9	1.397146658442298e-15	1.0124418524434787e-6	-4.802627577099211e-20	8.267699368606085e-18	6.2337982672054256e-12	1.780458257832976e-11	8.22716809888858e-11
32700000	0.004999487363748346	1.297600237992409e-49	1.0469044708632459e-63	6.362169697918078e-9	1.397146658442298e-15	1.0124418524434787e-6	-4.8025825738673714e-20	8.267699368606085e-18	6.2337982672054256e-12	1.780458257832976e-11	8.22716809888858e-11
32800000	0.004999487363748346	1.297600237992409e-49	1.0469044708632459e-63	6.362169697918078e-9	1.397146658442298e-15	1.0124418524434787e-6	-4.8025375706355315e-20	8.267699368606085e-18	6.2337982672054256e-12	1.780458257832976e-11	8.22716809888858e-11
32900000	0.004999487363748346	1.297600237992409e-49	1.0469044708632459e-63	6.362169697918078e-9	1.397146658442298e-15	1.0124418524434787e-6	-4.802492567403692e-20	8.267699368606085e-18	6.2337982672054256e-12	1.780458257832976e-11	8.22716809888858e-11
33000000	0.004999487363748346	1.297600237992409e-49	1.0469044708632459e-63	6.362169697918078e-9	1.397146658442298e-15	1.0124418524434787e-6	-4.802447564171853e-20	8.267699368606085e-18	6.2337982672054256e-12	1.780458257832976e-11	8.22716809888858e-11
33100000	0.004999487363748346	1.297600237992409e-49	1.0469044708632459e-63	6.362169697918078e-9	1.397146658442298e-15	1.0124418524434787e-6	-4.8024025609400136e-20	8.267699368606085e-18	6.2337982672054256e-12	1.780458257832976e-11	8.22716809888858e-11
33200000	0.004999487363748346	1.297600237992409e-49	1.0469044708632459e-63	6.362169697918078e-9	1.397146658442298e-15	1.0124418524434787e-6	-4.8023575577081743e-20	8.267699368606085e-18	6.2337982672054256e-12	1.780458257832976e-11	8.22716809888858e-11
33300000	0.004999487363748346	1.297600237992409e-49	1.0469044708632459e-63	6.362169697918078e-9	1.397146658442298e-15	1.0124418524434787e-6	-4.802312554476335e-20	8.267699368606085e-18	6.2337982672054256e-12	1.780458257832976e-11	8.22716809888858e-11
33400000	0.004999487363748346	1.297600237992409e-49	1.0469044708632459e-63	6.362169697918078e-9	1.397146658442298e-15	1.0124418524434787e-6	-4.802267551244495e-20	8.267699368606085e-18	6.2337982672054256e-12	1.780458257832976e-11	8.22716809888858e-11
33500000	0.004999487363748346	1.297600237992409e-49	1.0469044708632459e-63	6.362169697918078e-9	1.397146658442298e-15	1.0124418524434787e-6	-4.802222548012656e-20	8.267699368606085e-18	6.2337982672054256e-12	1.780458257832976e-11	8.22716809888858e-11
33600000	0.004999487363748346	1.297600237992409e-49	1.0469044708632459e-63	6.362169697918078e-9	1.397146658442298e-15	1.0124418524434787e-6	-4.8021775447808165e-20	8.267699368606085e-18	6.2337982672054256e-12	1.780458257832976e-11	8.22716809888858e-11
33700000	0.004999487363748346	1.297600237992409e-49	1.0469044708632459e-63	6.362169697918078e-9	1.397146658442298e-15	1.0124418524434787e-6	-4.802132541548977e-20	8.267699368606085e-18	6.2337982672054256e-12	1.780458257832976e-11	8.22716809888858e-11
33800000	0.004999487363748346	1.297600237992409e-49	1.0469044708632459e-63	6.362169697918078e-9	1.397146658442298e-15	1.0124418524434787e-6	-4.802087538317138e-20	8.267699368606085e-18	6.2337982672054256e-12	1.780458257832976e-11	8.22716809888858e-11
33900000	0.004999487363748346	1.297600237992409e-49	1.0469044708632459e-63	6.362169697918078e-9	1.397146658442298e-15	1.0124418524434787e-6	-4.8020425350852986e-20	8.267699368606085e-18	6.2337982672054256e-12	1.780458257832976e-11	8.22716809888858e-11
34000000	0.004999487363748346	1.297600237992409e-49	1.0469044708632459e-63	6.362169697918078e-9	1.397146658442298e-15	1.0124418524434787e-6	-4.8019975318534587e-20	8.267699368606085e-18	6.2337982672054256e-12	1.780458257832976e-11	8.22716809888858e-11
34100000	0.004999487363748346	1.297600237992409e-49	1.0469044708632459e-63	6.362169697918078e-9	1.397146658442298e-15	1.0124418524434787e-6	-4.8019525286216194e-20	8.267699368606085e-18	6.2337982672054256e-12	1.780458257832976e-11	8.22716809888858e-11
34200000	0.004999487363748346	1.297600237992409e-49	1.0469044708632459e-63	6.362169697918078e-9	1.397146658442298e-15	1.0124418524434787e-6	-4.80190752538978e-20	8.267699368606085e-18	6.2337982672054256e-12	1.780458257832976e-11	8.22716809888858e-11
34300000	0.004999487363748346	1.297600237992409e-49	1.0469044708632459e-63	6.362169697918078e-9	1.397146658442298e-15	1.0124418524434787e-6	-4.801862522157941e-20	8.267699368606085e-18	6.2337982672054256e-12	1.780458257832976e-11	8.22716809888858e-11
34400000	0.004999487363748346	1.297600237992409e-49	1.0469044708632459e-63	6.362169697918078e-9	1.397146658442298e-15	1.0124418524434787e-6	-4.8018175189261015e-20	8.267699368606085e-18	6.2337982672054256e-12	1.780458257832976e-11	8.22716809888858e-11
34500000	0.004999487363748346	1.297600237992409e-49	1.0469044708632459e-63	6.362169697918078e-9	1.397146658442298e-15	1.0124418524434787e-6	-4.801772515694262e-20	8.267699368606085e-18	6.2337982672054256e-12	1.780458257832976e-11	8.22716809888858e-11
34600000	0.004999487363748346	1.297600237992409e-49	1.0469044708632459e-63	6.362169697918078e-9	1.397146658442298e-15	1.0124418524434787e-6	-4.801727512462422e-20	8.267699368606085e-18	6.2337982672054256e-12	1.780458257832976e-11	8.22716809888858e-11
34700000	0.004999487363748346	1.297600237992409e-49	1.0469044708632459e-63	6.362169697918078e-9	1.397146658442298e-15	1.0124418524434787e-6	-4.801682509230583e-20	8.267699368606085e-18	6.2337982672054256e-12	1.780458257832976e-11	8.22716809888858e-11
34800000	0.004999487363748346	1.297600237992409e-49	1.0469044708632459e-63	6.362169697918078e-9	1.397146658442298e-15	1.0124418524434787e-6	-4.8016375059987437e-20	8.267699368606085e-18	6.2337982672054256e-12	1.780458257832976e-11	8.22716809888858e-11
34900000	0.004999487363748346	1.297600237992409e-49	1.0469044708632459e-63	6.362169697918078e-9	1.397146658442298e-15	1.0124418524434787e-6	-4.8015925027669044e-20	8.267699368606085e-18	6.2337982672054256e-12	1.780458257832976e-11	8.22716809888858e-11
35000000	0.004999487363748346	1.297600237992409e-49	1.0469044708632459e-63	6.362169697918078e-9	1.397146658442298e-15	1.0124418524434787e-6	-4.801547499535065e-20	8.267699368606085e-18	6.2337982672054256e-12	1.780458257832976e-11	8.22716809888858e-11
35100000	0.004999487363748346	1.297600237992409e-49	1.0469044708632459e-63	6.362169697918078e-9	1.397146658442298e-15	1.0124418524434787e-6	-4.801502496303226e-20	8.267699368606085e-18	6.2337982672054256e-12	1.780458257832976e-11	8.22716809888858e-11
35200000	0.004999487363748346	1.297600237992409e-49	1.0469044708632459e-63	6.362169697918078e-9	1.397146658442298e-15	1.0124418524434787e-6	-4.801457493071386e-20	8.267699368606085e-18	6.2337982672054256e-12	1.780458257832976e-11	8.22716809888858e-11
35300000	0.004999487363748346	1.297600237992409e-49	1.0469044708632459e-63	6.362169697918078e-9	1.397146658442298e-15	1.0124418524434787e-6	-4.8014124898395465e-20	8.267699368606085e-18	6.2337982672054256e-12	1.780458257832976e-11	8.22716809888858e-11
35400000	0.004999487363748346	1.297600237992409e-49	1.0469044708632459e-63	6.362169697918078e-9	1.397146658442298e-15	1.0124418524434787e-6	-4.801367486607707e-20	8.267699368606085e-18	6.2337982672054256e-12	1.780458257832976e-11	8.22716809888858e-11
35500000	0.004999487363748346	1.297600237992409e-49	1.0469044708632459e-63	6.362169697918078e-9	1.397146658442298e-15	1.0124418524434787e-6	-4.801322483375868e-20	8.267699368606085e-18	6.2337982672054256e-12	1.780458257832976e-11	8.22716809888858e-11
35600000	0.004999487363748346	1.297600237992409e-49	1.0469044708632459e-63	6.362169697918078e-9	1.397146658442298e-15	1.0124418524434787e-6	-4.8012774801440286e-20	8.267699368606085e-18	6.2337982672054256e-12	1.780458257832976e-11	8.22716809888858e-11
35700000	0.004999487363748346	1.297600237992409e-49	1.0469044708632459e-63	6.362169697918078e-9	1.397146658442298e-15	1.0124418524434787e-6	-4.8012324769121893e-20	8.267699368606085e-18	6.2337982672054256e-12	1.780458257832976e-11	8.22716809888858e-11
35800000	0.004999487363748346	1.297600237992409e-49	1.0469044708632459e-63	6.362169697918078e-9	1.397146658442298e-15	1.0124418524434787e-6	-4.80118747368035e-20	8.267699368606085e-18	6.2337982672054256e-12	1.780458257832976e-11	8.22716809888858e-11
35900000	0.004999487363748346	1.297600237992409e-49	1.0469044708632459e-63	6.362169697918078e-9	1.397146658442298e-15	1.0124418524434787e-6	-4.80114247044851e-20	8.267699368606085e-18	6.2337982672054256e-12	1.780458257832976e-11	8.22716809888858e-11
36000000	0.004999487363748346	1.297600237992409e-49	1.0469044708632459e-63	6.362169697918078e-9	1.397146658442298e-15	1.0124418524434787e-6	-4.801097467216671e-20	8.267699368606085e-18	6.2337982672054256e-12	1.780458257832976e-11	8.22716809888858e-11
36100000	0.004999487363748346	1.297600237992409e-49	1.0469044708632459e-63	6.362169697918078e-9	1.397146658442298e-15	1.0124418524434787e-6	-4.8010524639848315e-20	8.267699368606085e-18	6.2337982672054256e-12	1.780458257832976e-11	8.22716809888858e-11
36200000	0.004999487363748346	1.297600237992409e-49	1.0469044708632459e-63	6.362169697918078e-9	1.397146658442298e-15	1.0124418524434787e-6	-4.801007460752992e-20	8.267699368606085e-18	6.2337982672054256e-12	1.780458257832976e-11	8.22716809888858e-11
36300000	0.004999487363748346	1.297600237992409e-49	1.0469044708632459e-63	6.362169697918078e-9	1.397146658442298e-15	1.0124418524434787e-6	-4.800962457521153e-20	8.267699368606085e-18	6.2337982672054256e-12	1.780458257832976e-11	8.22716809888858e-11
36400000	0.004999487363748346	1.297600237992409e-49	1.0469044708632459e-63	6.362169697918078e-9	1.397146658442298e-15	1.0124418524434787e-6	-4.8009174542893136e-20	8.267699368606085e-18	6.2337982672054256e-12	1.780458257832976e-11	8.22716809888858e-11
36500000	0.004999487363748346	1.2976002379924092e-49	1.0469044708632459e-63	6.362169697918078e-9	1.397146658442298e-15	1.0124418524434787e-6	-4.800872451057474e-20	8.267699368606085e-18	6.2337982672054256e-12	1.780458257832976e-11	8.22716809888858e-11
36600000	0.004999487363748346	1.2976002379924092e-49	1.0469044708632459e-63	6.362169697918078e-9	1.397146658442298e-15	1.0124418524434787e-6	-4.8008274478256344e-20	8.267699368606085e-18	6.2337982672054256e-12	1.780458257832976e-11	8.22716809888858e-11
36700000	0.004999487363748346	1.2976002379924092e-49	1.0469044708632459e-63	6.362169697918078e-9	1.397146658442298e-15	1.0124418524434787e-6	-4.800782444593795e-20	8.267699368606085e-18	6.2337982672054256e-12	1.780458257832976e-11	8.22716809888858e-11
36800000	0.004999487363748346	1.2976002379924092e-49	1.0469044708632459e-63	6.362169697918078e-9	1.397146658442298e-15	1.0124418524434787e-6	-4.800737441361956e-20	8.267699368606085e-18	6.2337982672054256e-12	1.780458257832976e-11	8.22716809888858e-11
36900000	0.004999487363748346	1.2976002379924092e-49	1.0469044708632459e-63	6.362169697918078e-9	1.397146658442298e-15	1.0124418524434787e-6	-4.8006924381301165e-20	8.267699368606085e-18	6.2337982672054256e-12	1.780458257832976e-11	8.22716809888858e-11
37000000	0.004999487363748346	1.2976002379924092e-49	1.0469044708632459e-63	6.362169697918078e-9	1.397146658442298e-15	1.0124418524434787e-6	-4.800647434898277e-20	8.267699368606085e-18	6.2337982672054256e-12	1.780458257832976e-11	8.22716809888858e-11
37100000	0.004999487363748346	1.2976002379924092e-49	1.0469044708632459e-63	6.362169697918078e-9	1.397146658442298e-15	1.0124418524434787e-6	-4.800602431666437e-20	8.267699368606085e-18	6.2337982672054256e-12	1.780458257832976e-11	8.22716809888858e-11
37200000	0.004999487363748346	1.2976002379924092e-49	1.0469044708632459e-63	6.362169697918078e-9	1.397146658442298e-15	1.0124418524434787e-6	-4.800557428434598e-20	8.267699368606085e-18	6.2337982672054256e-12	1.780458257832976e-11	8.22716809888858e-11
37300000	0.004999487363748346	1.2976002379924092e-49	1.0469044708632459e-63	6.362169697918078e-9	1.397146658442298e-15	1.0124418524434787e-6	-4.8005124252027587e-20	8.267699368606085e-18	6.2337982672054256e-12	1.780458257832976e-11	8.22716809888858e-11
37400000	0.004999487363748346	1.2976002379924092e-49	1.0469044708632459e-63	6.362169697918078e-9	1.397146658442298e-15	1.0124418524434787e-6	-4.8004674219709194e-20	8.267699368606085e-18	6.2337982672054256e-12	1.780458257832976e-11	8.22716809888858e-11
37500000	0.004999487363748346	1.2976002379924092e-49	1.0469044708632459e-63	6.362169697918078e-9	1.397146658442298e-15	1.0124418524434787e-6	-4.80042241873908e-20	8.267699368606085e-18	6.2337982672054256e-12	1.780458257832976e-11	8.22716809888858e-11
37600000	0.004999487363748346	1.2976002379924092e-49	1.0469044708632459e-63	6.362169697918078e-9	1.397146658442298e-15	1.0124418524434787e-6	-4.800377415507241e-20	8.267699368606085e-18	6.2337982672054256e-12	1.780458257832976e-11	8.22716809888858e-11
37700000	0.004999487363748346	1.2976002379924092e-49	1.046904470863246e-63	6.362169697918078e-9	1.397146658442298e-15	1.0124418524434787e-6	-4.800332412275401e-20	8.267699368606085e-18	6.2337982672054256e-12	1.780458257832976e-11	8.22716809888858e-11
37800000	0.004999487363748346	1.2976002379924092e-49	1.046904470863246e-63	6.362169697918078e-9	1.397146658442298e-15	1.0124418524434787e-6	-4.8002874090435616e-20	8.267699368606085e-18	6.2337982672054256e-12	1.780458257832976e-11	8.22716809888858e-11
37900000	0.004999487363748346	1.2976002379924092e-49	1.046904470863246e-63	6.362169697918078e-9	1.397146658442298e-15	1.0124418524434787e-6	-4.800242405811722e-20	8.267699368606085e-18	6.2337982672054256e-12	1.780458257832976e-11	8.22716809888858e-11
38000000	0.004999487363748346	1.2976002379924092e-49	1.046904470863246e-63	6.362169697918078e-9	1.397146658442298e-15	1.0124418524434787e-6	-4.800197402579883e-20	8.267699368606085e-18	6.2337982672054256e-12	1.780458257832976e-11	8.22716809888858e-11
38100000	0.004999487363748346	1.2976002379924092e-49	1.046904470863246e-63	6.362169697918078e-9	1.397146658442298e-15	1.0124418524434787e-6	-4.8001523993480437e-20	8.267699368606085e-18	6.2337982672054256e-12	1.780458257832976e-11	8.22716809888858e-11
38200000	0.004999487363748346	1.2976002379924092e-49	1.046904470863246e-63	6.362169697918078e-9	1.397146658442298e-15	1.0124418524434787e-6	-4.8001073961162044e-20	8.267699368606085e-18	6.2337982672054256e-12	1.780458257832976e-11	8.22716809888858e-11
38300000	0.004999487363748346	1.2976002379924092e-49	1.046904470863246e-63	6.362169697918078e-9	1.397146658442298e-15	1.0124418524434787e-6	-4.800062392884365e-20	8.267699368606085e-18	6.2337982672054256e-12	1.780458257832976e-11	8.22716809888858e-11
38400000	0.004999487363748346	1.2976002379924092e-49	1.046904470863246e-63	6.362169697918078e-9	1.397146658442298e-15	1.0124418524434787e-6	-4.800017389652525e-20	8.267699368606085e-18	6.2337982672054256e-12	1.780458257832976e-11	8.22716809888858e-11
38500000	0.004999487363748346	1.2976002379924092e-49	1.046904470863246e-63	6.362169697918078e-9	1.397146658442298e-15	1.0124418524434787e-6	-4.799972386420686e-20	8.267699368606085e-18	6.2337982672054256e-12	1.780458257832976e-11	8.22716809888858e-11
38600000	0.004999487363748346	1.2976002379924092e-49	1.046904470863246e-63	6.362169697918078e-9	1.397146658442298e-15	1.0124418524434787e-6	-4.7999273831888466e-20	8.267699368606085e-18	6.2337982672054256e-12	1.780458257832976e-11	8.22716809888858e-11
38700000	0.004999487363748346	1.2976002379924092e-49	1.046904470863246e-63	6.362169697918078e-9	1.397146658442298e-15	1.012441852443479e-6	-4.799882379957007e-20	8.267699368606085e-18	6.2337982672054256e-12	1.780458257832976e-11	8.22716809888858e-11
38800000	0.004999487363748346	1.2976002379924092e-49	1.046904470863246e-63	6.362169697918078e-9	1.397146658442298e-15	1.012441852443479e-6	-4.799837376725168e-20	8.267699368606085e-18	6.2337982672054256e-12	1.780458257832976e-11	8.22716809888858e-11
38900000	0.004999487363748346	1.2976002379924092e-49	1.046904470863246e-63	6.362169697918078e-9	1.397146658442298e-15	1.012441852443479e-6	-4.7997923734933286e-20	8.267699368606085e-18	6.2337982672054256e-12	1.780458257832976e-11	8.22716809888858e-11
39000000	0.004999487363748346	1.2976002379924092e-49	1.046904470863246e-63	6.362169697918078e-9	1.397146658442298e-15	1.012441852443479e-6	-4.799747370261489e-20	8.267699368606085e-18	6.2337982672054256e-12	1.780458257832976e-11	8.22716809888858e-11
39100000	0.004999487363748346	1.2976002379924092e-49	1.046904470863246e-63	6.362169697918078e-9	1.397146658442298e-15	1.012441852443479e-6	-4.7997023670296494e-20	8.267699368606085e-18	6.2337982672054256e-12	1.780458257832976e-11	8.22716809888858e-11
39200000	0.004999487363748346	1.2976002379924092e-49	1.046904470863246e-63	6.362169697918078e-9	1.397146658442298e-15	1.012441852443479e-6	-4.79965736379781e-20	8.267699368606085e-18	6.2337982672054256e-12	1.780458257832976e-11	8.22716809888858e-11
39300000	0.004999487363748346	1.2976002379924092e-49	1.046904470863246e-63	6.362169697918078e-9	1.397146658442298e-15	1.012441852443479e-6	-4.799612360565971e-20	8.267699368606085e-18	6.2337982672054256e-12	1.780458257832976e-11	8.22716809888858e-11
39400000	0.004999487363748346	1.2976002379924092e-49	1.046904470863246e-63	6.362169697918078e-9	1.397146658442298e-15	1.012441852443479e-6	-4.7995673573341315e-20	8.267699368606085e-18	6.2337982672054256e-12	1.780458257832976e-11	8.22716809888858e-11
39500000	0.004999487363748346	1.2976002379924092e-49	1.046904470863246e-63	6.362169697918078e-9	1.397146658442298e-15	1.012441852443479e-6	-4.799522354102292e-20	8.267699368606085e-18	6.2337982672054256e-12	1.780458257832976e-11	8.22716809888858e-11
39600000	0.004999487363748346	1.2976002379924092e-49	1.046904470863246e-63	6.362169697918077e-9	1.397146658442298e-15	1.012441852443479e-6	-4.7994773508704523e-20	8.267699368606085e-18	6.2337982672054256e-12	1.780458257832976e-11	8.22716809888858e-11
39700000	0.004999487363748346	1.2976002379924092e-49	1.046904470863246e-63	6.362169697918077e-9	1.397146658442298e-15	1.012441852443479e-6	-4.799432347638613e-20	8.267699368606085e-18	6.2337982672054256e-12	1.780458257832976e-11	8.22716809888858e-11
39800000	0.004999487363748346	1.2976002379924092e-49	1.046904470863246e-63	6.362169697918077e-9	1.397146658442298e-15	1.012441852443479e-6	-4.799387344406774e-20	8.267699368606085e-18	6.2337982672054256e-12	1.780458257832976e-11	8.22716809888858e-11
39900000	0.004999487363748346	1.2976002379924094e-49	1.046904470863246e-63	6.362169697918077e-9	1.397146658442298e-15	1.012441852443479e-6	-4.7993423411749344e-20	8.267699368606085e-18	6.2337982672054256e-12	1.780458257832976e-11	8.22716809888858e-11
40000000	0.004999487363748346	1.2976002379924094e-49	1.046904470863246e-63	6.362169697918077e-9	1.397146658442298e-15	1.012441852443479e-6	-4.799297337943095e-20	8.267699368606085e-18	6.2337982672054256e-12	1.780458257832976e-11	8.22716809888858e-11
40100000	0.004999487363748346	1.2976002379924094e-49	1.046904470863246e-63	6.362169697918077e-9	1.397146658442298e-15	1.012441852443479e-6	-4.799252334711256e-20	8.267699368606085e-18	6.2337982672054256e-12	1.780458257832976e-11	8.22716809888858e-11
40200000	0.004999487363748346	1.2976002379924094e-49	1.046904470863246e-63	6.362169697918077e-9	1.397146658442298e-15	1.012441852443479e-6	-4.7992073314794165e-20	8.267699368606085e-18	6.2337982672054256e-12	1.780458257832976e-11	8.22716809888858e-11
40300000	0.004999487363748346	1.2976002379924094e-49	1.0469044708632462e-63	6.362169697918077e-9	1.397146658442298e-15	1.012441852443479e-6	-4.7991623282475766e-20	8.267699368606085e-18	6.2337982672054256e-12	1.780458257832976e-11	8.22716809888858e-11
40400000	0.004999487363748346	1.2976002379924094e-49	1.0469044708632462e-63	6.362169697918077e-9	1.397146658442298e-15	1.012441852443479e-6	-4.799117325015737e-20	8.267699368606085e-18	6.2337982672054256e-12	1.780458257832976e-11	8.22716809888858e-11
40500000	0.004999487363748347	1.2976002379924094e-49	1.0469044708632462e-63	6.362169697918077e-9	1.3971466584422981e-15	1.012441852443479e-6	-4.799072321783898e-20	8.267699368606085e-18	6.2337982672054256e-12	1.780458257832976e-11	8.227168098888582e-11
40600000	0.004999487363748347	1.2976002379924094e-49	1.0469044708632462e-63	6.362169697918077e-9	1.3971466584422981e-15	1.012441852443479e-6	-4.7990273185520587e-20	8.267699368606085e-18	6.2337982672054256e-12	1.780458257832976e-11	8.227168098888582e-11
40700000	0.004999487363748347	1.2976002379924094e-49	1.0469044708632462e-63	6.362169697918077e-9	1.3971466584422981e-15	1.012441852443479e-6	-4.7989823153202194e-20	8.267699368606085e-18	6.2337982672054256e-12	1.780458257832976e-11	8.227168098888582e-11
40800000	0.004999487363748347	1.2976002379924094e-49	1.0469044708632462e-63	6.362169697918077e-9	1.3971466584422981e-15	1.012441852443479e-6	-4.79893731208838e-20	8.267699368606085e-18	6.2337982672054256e-12	1.780458257832976e-11	8.227168098888582e-11
40900000	0.004999487363748347	1.2976002379924094e-49	1.0469044708632462e-63	6.362169697918077e-9	1.3971466584422981e-15	1.012441852443479e-6	-4.79889230885654e-20	8.267699368606085e-18	6.2337982672054256e-12	1.780458257832976e-11	8.227168098888582e-11
41000000	0.004999487363748347	1.2976002379924094e-49	1.0469044708632462e-63	6.362169697918077e-9	1.3971466584422981e-15	1.012441852443479e-6	-4.798847305624701e-20	8.267699368606085e-18	6.2337982672054256e-12	1.780458257832976e-11	8.227168098888582e-11
41100000	0.004999487363748347	1.2976002379924094e-49	1.0469044708632462e-63	6.362169697918077e-9	1.3971466584422981e-15	1.012441852443479e-6	-4.7988023023928616e-20	8.267699368606085e-18	6.2337982672054256e-12	1.780458257832976e-11	8.227168098888582e-11
41200000	0.004999487363748347	1.2976002379924094e-49	1.0469044708632462e-63	6.362169697918077e-9	1.3971466584422981e-15	1.012441852443479e-6	-4.798757299161022e-20	8.267699368606085e-18	6.2337982672054256e-12	1.780458257832976e-11	8.227168098888582e-11
41300000	0.004999487363748347	1.2976002379924094e-49	1.0469044708632462e-63	6.362169697918077e-9	1.3971466584422981e-15	1.012441852443479e-6	-4.798712295929183e-20	8.267699368606085e-18	6.2337982672054256e-12	1.780458257832976e-11	8.227168098888582e-11
41400000	0.004999487363748347	1.2976002379924094e-49	1.0469044708632462e-63	6.362169697918077e-9	1.3971466584422981e-15	1.012441852443479e-6	-4.7986672926973437e-20	8.267699368606085e-18	6.2337982672054256e-12	1.780458257832976e-11	8.227168098888582e-11
41500000	0.004999487363748347	1.2976002379924094e-49	1.0469044708632462e-63	6.362169697918077e-9	1.3971466584422981e-15	1.012441852443479e-6	-4.798622289465504e-20	8.267699368606085e-18	6.2337982672054256e-12	1.780458257832976e-11	8.227168098888582e-11
41600000	0.004999487363748347	1.2976002379924094e-49	1.0469044708632462e-63	6.362169697918077e-9	1.3971466584422981e-15	1.012441852443479e-6	-4.7985772862336645e-20	8.267699368606085e-18	6.2337982672054256e-12	1.780458257832976e-11	8.227168098888582e-11
41700000	0.004999487363748347	1.2976002379924094e-49	1.0469044708632462e-63	6.362169697918077e-9	1.3971466584422981e-15	1.012441852443479e-6	-4.798532283001825e-20	8.267699368606085e-18	6.2337982672054256e-12	1.780458257832976e-11	8.227168098888582e-11
41800000	0.004999487363748347	1.2976002379924094e-49	1.0469044708632462e-63	6.362169697918077e-9	1.3971466584422981e-15	1.012441852443479e-6	-4.798487279769986e-20	8.267699368606085e-18	6.2337982672054256e-12	1.780458257832976e-11	8.227168098888582e-11
41900000	0.004999487363748347	1.2976002379924094e-49	1.0469044708632462e-63	6.362169697918077e-9	1.3971466584422981e-15	1.012441852443479e-6	-4.7984422765381466e-20	8.267699368606085e-18	6.2337982672054256e-12	1.780458257832976e-11	8.227168098888582e-11
42000000	0.004999487363748347	1.2976002379924094e-49	1.0469044708632462e-63	6.362169697918077e-9	1.3971466584422981e-15	1.012441852443479e-6	-4.798397273306307e-20	8.267699368606085e-18	6.2337982672054256e-12	1.780458257832976e-11	8.227168098888582e-11
42100000	0.004999487363748347	1.2976002379924094e-49	1.0469044708632462e-63	6.362169697918077e-9	1.3971466584422981e-15	1.012441852443479e-6	-4.7983522700744674e-20	8.267699368606085e-18	6.2337982672054256e-12	1.780458257832976e-11	8.227168098888582e-11
42200000	0.004999487363748347	1.2976002379924094e-49	1.0469044708632462e-63	6.362169697918077e-9	1.3971466584422981e-15	1.012441852443479e-6	-4.798307266842628e-20	8.267699368606085e-18	6.2337982672054256e-12	1.780458257832976e-11	8.227168098888582e-11
42300000	0.004999487363748347	1.2976002379924094e-49	1.0469044708632462e-63	6.362169697918077e-9	1.3971466584422981e-15	1.012441852443479e-6	-4.798262263610789e-20	8.267699368606085e-18	6.2337982672054256e-12	1.780458257832976e-11	8.227168098888582e-11
42400000	0.004999487363748347	1.2976002379924094e-49	1.0469044708632462e-63	6.362169697918077e-9	1.3971466584422981e-15	1.012441852443479e-6	-4.7982172603789494e-20	8.267699368606085e-18	6.2337982672054256e-12	1.780458257832976e-11	8.227168098888582e-11
42500000	0.004999487363748347	1.2976002379924094e-49	1.0469044708632462e-63	6.362169697918077e-9	1.3971466584422981e-15	1.012441852443479e-6	-4.79817225714711e-20	8.267699368606085e-18	6.2337982672054256e-12	1.780458257832976e-11	8.227168098888582e-11
42600000	0.004999487363748347	1.2976002379924094e-49	1.0469044708632462e-63	6.362169697918077e-9	1.3971466584422981e-15	1.012441852443479e-6	-4.798127253915271e-20	8.267699368606085e-18	6.2337982672054256e-12	1.780458257832976e-11	8.227168098888582e-11
42700000	0.004999487363748347	1.2976002379924096e-49	1.0469044708632463e-63	6.362169697918077e-9	1.3971466584422981e-15	1.012441852443479e-6	-4.7980822506834315e-20	8.267699368606085e-18	6.2337982672054256e-12	1.780458257832976e-11	8.227168098888582e-11
42800000	0.004999487363748347	1.2976002379924096e-49	1.0469044708632463e-63	6.362169697918077e-9	1.3971466584422981e-15	1.012441852443479e-6	-4.7980372474515916e-20	8.267699368606085e-18	6.2337982672054256e-12	1.780458257832976e-11	8.227168098888582e-11
42900000	0.004999487363748347	1.2976002379924096e-49	1.0469044708632463e-63	6.362169697918077e-9	1.3971466584422981e-15	1.012441852443479e-6	-4.7979922442197523e-20	8.267699368606085e-18	6.2337982672054256e-12	1.780458257832976e-11	8.227168098888582e-11
43000000	0.004999487363748347	1.2976002379924096e-49	1.0469044708632463e-63	6.362169697918077e-9	1.3971466584422981e-15	1.012441852443479e-6	-4.797947240987913e-20	8.267699368606085e-18	6.2337982672054256e-12	1.780458257832976e-11	8.227168098888582e-11
43100000	0.004999487363748347	1.2976002379924096e-49	1.0469044708632463e-63	6.362169697918077e-9	1.3971466584422981e-15	1.012441852443479e-6	-4.797902237756074e-20	8.267699368606085e-18	6.2337982672054256e-12	1.780458257832976e-11	8.227168098888582e-11
43200000	0.004999487363748347	1.2976002379924096e-49	1.0469044708632463e-63	6.362169697918077e-9	1.3971466584422981e-15	1.012441852443479e-6	-4.7978572345242344e-20	8.267699368606085e-18	6.2337982672054256e-12	1.780458257832976e-11	8.227168098888582e-11
43300000	0.004999487363748347	1.2976002379924096e-49	1.0469044708632463e-63	6.362169697918077e-9	1.3971466584422981e-15	1.012441852443479e-6	-4.797812231292395e-20	8.267699368606085e-18	6.2337982672054256e-12	1.780458257832976e-11	8.227168098888582e-11
43400000	0.004999487363748347	1.2976002379924096e-49	1.0469044708632463e-63	6.362169697918077e-9	1.3971466584422981e-15	1.012441852443479e-6	-4.797767228060555e-20	8.267699368606085e-18	6.2337982672054256e-12	1.780458257832976e-11	8.227168098888582e-11
43500000	0.004999487363748347	1.2976002379924096e-49	1.0469044708632463e-63	6.362169697918077e-9	1.3971466584422981e-15	1.012441852443479e-6	-4.797722224828716e-20	8.267699368606085e-18	6.2337982672054256e-12	1.780458257832976e-11	8.227168098888582e-11
43600000	0.004999487363748347	1.2976002379924096e-49	1.0469044708632463e-63	6.362169697918077e-9	1.3971466584422981e-15	1.012441852443479e-6	-4.7976772215968766e-20	8.267699368606085e-18	6.2337982672054256e-12	1.780458257832976e-11	8.227168098888582e-11
43700000	0.004999487363748347	1.2976002379924096e-49	1.0469044708632463e-63	6.362169697918077e-9	1.3971466584422981e-15	1.012441852443479e-6	-4.7976322183650373e-20	8.267699368606085e-18	6.2337982672054256e-12	1.780458257832976e-11	8.227168098888582e-11
43800000	0.004999487363748347	1.2976002379924096e-49	1.0469044708632463e-63	6.362169697918077e-9	1.3971466584422981e-15	1.012441852443479e-6	-4.797587215133198e-20	8.267699368606085e-18	6.2337982672054256e-12	1.780458257832976e-11	8.227168098888582e-11
43900000	0.004999487363748347	1.2976002379924096e-49	1.0469044708632463e-63	6.362169697918077e-9	1.3971466584422981e-15	1.012441852443479e-6	-4.797542211901359e-20	8.267699368606085e-18	6.2337982672054256e-12	1.780458257832976e-11	8.227168098888582e-11
44000000	0.004999487363748347	1.2976002379924096e-49	1.0469044708632463e-63	6.362169697918077e-9	1.3971466584422981e-15	1.012441852443479e-6	-4.797497208669519e-20	8.267699368606085e-18	6.2337982672054256e-12	1.780458257832976e-11	8.227168098888582e-11
44100000	0.004999487363748347	1.2976002379924096e-49	1.0469044708632463e-63	6.362169697918077e-9	1.3971466584422981e-15	1.012441852443479e-6	-4.7974522054376795e-20	8.267699368606085e-18	6.2337982672054256e-12	1.780458257832976e-11	8.227168098888582e-11
44200000	0.004999487363748347	1.2976002379924096e-49	1.0469044708632463e-63	6.362169697918077e-9	1.3971466584422981e-15	1.012441852443479e-6	-4.79740720220584e-20	8.267699368606085e-18	6.2337982672054256e-12	1.780458257832976e-11	8.227168098888582e-11
44300000	0.004999487363748347	1.2976002379924096e-49	1.0469044708632463e-63	6.362169697918077e-9	1.3971466584422981e-15	1.012441852443479e-6	-4.797362198974001e-20	8.267699368606085e-18	6.2337982672054256e-12	1.780458257832976e-11	8.227168098888582e-11
44400000	0.004999487363748347	1.2976002379924096e-49	1.0469044708632463e-63	6.362169697918077e-9	1.3971466584422981e-15	1.012441852443479e-6	-4.7973171957421616e-20	8.267699368606085e-18	6.2337982672054256e-12	1.780458257832976e-11	8.227168098888582e-11
44500000	0.004999487363748347	1.2976002379924096e-49	1.0469044708632463e-63	6.362169697918077e-9	1.3971466584422981e-15	1.012441852443479e-6	-4.797272192510322e-20	8.267699368606085e-18	6.2337982672054256e-12	1.780458257832976e-11	8.227168098888582e-11
44600000	0.004999487363748347	1.2976002379924096e-49	1.0469044708632463e-63	6.362169697918077e-9	1.3971466584422981e-15	1.012441852443479e-6	-4.7972271892784824e-20	8.267699368606085e-18	6.2337982672054256e-12	1.780458257832976e-11	8.227168098888582e-11
44700000	0.004999487363748347	1.2976002379924096e-49	1.0469044708632463e-63	6.362169697918077e-9	1.3971466584422981e-15	1.012441852443479e-6	-4.797182186046643e-20	8.267699368606085e-18	6.2337982672054256e-12	1.780458257832976e-11	8.227168098888582e-11
44800000	0.004999487363748347	1.2976002379924096e-49	1.0469044708632463e-63	6.362169697918077e-9	1.3971466584422981e-15	1.012441852443479e-6	-4.797137182814804e-20	8.267699368606085e-18	6.2337982672054256e-12	1.780458257832976e-11	8.227168098888582e-11
44900000	0.004999487363748347	1.2976002379924096e-49	1.0469044708632463e-63	6.362169697918077e-9	1.3971466584422981e-15	1.012441852443479e-6	-4.7970921795829645e-20	8.267699368606085e-18	6.2337982672054256e-12	1.780458257832976e-11	8.227168098888582e-11
45000000	0.004999487363748347	1.2976002379924096e-49	1.0469044708632463e-63	6.362169697918077e-9	1.3971466584422981e-15	1.012441852443479e-6	-4.797047176351125e-20	8.267699368606085e-18	6.2337982672054256e-12	1.780458257832976e-11	8.227168098888582e-11
45100000	0.004999487363748347	1.2976002379924096e-49	1.0469044708632463e-63	6.362169697918077e-9	1.3971466584422981e-15	1.012441852443479e-6	-4.797002173119286e-20	8.267699368606085e-18	6.2337982672054256e-12	1.780458257832976e-11	8.227168098888582e-11
45200000	0.004999487363748347	1.2976002379924096e-49	1.0469044708632463e-63	6.362169697918077e-9	1.3971466584422981e-15	1.012441852443479e-6	-4.796957169887446e-20	8.267699368606085e-18	6.2337982672054256e-12	1.780458257832976e-11	8.227168098888582e-11
45300000	0.004999487363748347	1.2976002379924096e-49	1.0469044708632463e-63	6.362169697918077e-9	1.3971466584422981e-15	1.012441852443479e-6	-4.7969121666556067e-20	8.267699368606085e-18	6.2337982672054256e-12	1.780458257832976e-11	8.227168098888582e-11
45400000	0.004999487363748347	1.2976002379924096e-49	1.0469044708632463e-63	6.362169697918077e-9	1.3971466584422981e-15	1.012441852443479e-6	-4.7968671634237674e-20	8.267699368606085e-18	6.2337982672054256e-12	1.780458257832976e-11	8.227168098888582e-11
45500000	0.004999487363748347	1.2976002379924096e-49	1.0469044708632463e-63	6.362169697918077e-9	1.3971466584422981e-15	1.012441852443479e-6	-4.796822160191928e-20	8.267699368606085e-18	6.2337982672054256e-12	1.780458257832976e-11	8.227168098888582e-11
45600000	0.004999487363748347	1.2976002379924096e-49	1.0469044708632463e-63	6.362169697918077e-9	1.3971466584422981e-15	1.012441852443479e-6	-4.796777156960089e-20	8.267699368606085e-18	6.2337982672054256e-12	1.780458257832976e-11	8.227168098888582e-11
45700000	0.004999487363748347	1.2976002379924096e-49	1.0469044708632463e-63	6.362169697918077e-9	1.3971466584422981e-15	1.012441852443479e-6	-4.7967321537282495e-20	8.267699368606085e-18	6.2337982672054256e-12	1.780458257832976e-11	8.227168098888582e-11
45800000	0.004999487363748347	1.2976002379924096e-49	1.0469044708632463e-63	6.362169697918077e-9	1.3971466584422981e-15	1.012441852443479e-6	-4.79668715049641e-20	8.267699368606085e-18	6.2337982672054256e-12	1.780458257832976e-11	8.227168098888582e-11
45900000	0.004999487363748347	1.2976002379924096e-49	1.0469044708632463e-63	6.362169697918077e-9	1.3971466584422981e-15	1.012441852443479e-6	-4.79664214726457e-20	8.267699368606085e-18	6.2337982672054256e-12	1.780458257832976e-11	8.227168098888582e-11
46000000	0.004999487363748347	1.2976002379924096e-49	1.0469044708632463e-63	6.362169697918077e-9	1.3971466584422981e-15	1.012441852443479e-6	-4.796597144032731e-20	8.267699368606085e-18	6.2337982672054256e-12	1.780458257832976e-11	8.227168098888582e-11
46100000	0.004999487363748347	1.2976002379924096e-49	1.0469044708632463e-63	6.362169697918077e-9	1.3971466584422981e-15	1.012441852443479e-6	-4.7965521408008916e-20	8.267699368606085e-18	6.2337982672054256e-12	1.780458257832976e-11	8.227168098888582e-11
46200000	0.004999487363748347	1.2976002379924098e-49	1.0469044708632463e-63	6.362169697918077e-9	1.3971466584422981e-15	1.012441852443479e-6	-4.7965071375690523e-20	8.267699368606085e-18	6.2337982672054256e-12	1.780458257832976e-11	8.227168098888582e-11
46300000	0.004999487363748347	1.2976002379924098e-49	1.0469044708632463e-63	6.362169697918077e-9	1.3971466584422981e-15	1.012441852443479e-6	-4.796462134337213e-20	8.267699368606085e-18	6.2337982672054256e-12	1.780458257832976e-11	8.227168098888582e-11
46400000	0.004999487363748347	1.2976002379924098e-49	1.0469044708632463e-63	6.362169697918077e-9	1.3971466584422981e-15	1.012441852443479e-6	-4.796417131105374e-20	8.267699368606085e-18	6.2337982672054256e-12	1.780458257832976e-11	8.227168098888582e-11
46500000	0.004999487363748347	1.2976002379924098e-49	1.0469044708632463e-63	6.362169697918077e-9	1.3971466584422981e-15	1.012441852443479e-6	-4.796372127873534e-20	8.267699368606085e-18	6.2337982672054256e-12	1.780458257832976e-11	8.227168098888582e-11
46600000	0.004999487363748347	1.2976002379924098e-49	1.0469044708632463e-63	6.362169697918077e-9	1.3971466584422981e-15	1.012441852443479e-6	-4.7963271246416945e-20	8.267699368606085e-18	6.2337982672054256e-12	1.780458257832976e-11	8.227168098888582e-11
46700000	0.004999487363748347	1.2976002379924098e-49	1.0469044708632463e-63	6.362169697918077e-9	1.3971466584422981e-15	1.012441852443479e-6	-4.796282121409855e-20	8.267699368606085e-18	6.2337982672054256e-12	1.780458257832976e-11	8.227168098888582e-11
46800000	0.004999487363748347	1.2976002379924098e-49	1.0469044708632463e-63	6.362169697918077e-9	1.3971466584422981e-15	1.012441852443479e-6	-4.796237118178016e-20	8.267699368606085e-18	6.2337982672054256e-12	1.780458257832976e-11	8.227168098888582e-11
46900000	0.004999487363748347	1.2976002379924098e-49	1.0469044708632463e-63	6.362169697918077e-9	1.3971466584422981e-15	1.012441852443479e-6	-4.7961921149461766e-20	8.267699368606085e-18	6.2337982672054256e-12	1.780458257832976e-11	8.227168098888582e-11
47000000	0.004999487363748347	1.2976002379924098e-49	1.0469044708632463e-63	6.362169697918077e-9	1.3971466584422981e-15	1.012441852443479e-6	-4.7961471117143373e-20	8.267699368606085e-18	6.2337982672054256e-12	1.780458257832976e-11	8.227168098888582e-11
47100000	0.004999487363748347	1.2976002379924098e-49	1.0469044708632463e-63	6.362169697918077e-9	1.3971466584422981e-15	1.012441852443479e-6	-4.7961021084824974e-20	8.267699368606085e-18	6.2337982672054256e-12	1.780458257832976e-11	8.227168098888582e-11
47200000	0.004999487363748347	1.2976002379924098e-49	1.0469044708632463e-63	6.362169697918077e-9	1.3971466584422981e-15	1.012441852443479e-6	-4.796057105250658e-20	8.267699368606085e-18	6.2337982672054256e-12	1.780458257832976e-11	8.227168098888582e-11
47300000	0.004999487363748347	1.2976002379924098e-49	1.0469044708632463e-63	6.362169697918077e-9	1.3971466584422981e-15	1.012441852443479e-6	-4.796012102018819e-20	8.267699368606085e-18	6.2337982672054256e-12	1.780458257832976e-11	8.227168098888582e-11
47400000	0.004999487363748347	1.2976002379924098e-49	1.0469044708632463e-63	6.362169697918077e-9	1.3971466584422981e-15	1.012441852443479e-6	-4.7959670987869795e-20	8.267699368606085e-18	6.2337982672054256e-12	1.780458257832976e-11	8.227168098888582e-11
47500000	0.004999487363748347	1.2976002379924098e-49	1.0469044708632463e-63	6.362169697918077e-9	1.3971466584422981e-15	1.012441852443479e-6	-4.79592209555514e-20	8.267699368606085e-18	6.2337982672054256e-12	1.780458257832976e-11	8.227168098888582e-11
47600000	0.004999487363748347	1.2976002379924098e-49	1.0469044708632463e-63	6.362169697918077e-9	1.3971466584422981e-15	1.012441852443479e-6	-4.795877092323301e-20	8.267699368606085e-18	6.2337982672054256e-12	1.780458257832976e-11	8.227168098888582e-11
47700000	0.004999487363748347	1.2976002379924098e-49	1.0469044708632463e-63	6.362169697918077e-9	1.3971466584422981e-15	1.012441852443479e-6	-4.795832089091461e-20	8.267699368606085e-18	6.2337982672054256e-12	1.780458257832976e-11	8.227168098888582e-11
47800000	0.004999487363748347	1.2976002379924098e-49	1.0469044708632463e-63	6.362169697918077e-9	1.3971466584422981e-15	1.012441852443479e-6	-4.7957870858596217e-20	8.267699368606085e-18	6.2337982672054256e-12	1.780458257832976e-11	8.227168098888582e-11
47900000	0.004999487363748347	1.2976002379924098e-49	1.0469044708632463e-63	6.362169697918077e-9	1.3971466584422981e-15	1.012441852443479e-6	-4.7957420826277824e-20	8.267699368606085e-18	6.2337982672054256e-12	1.780458257832976e-11	8.227168098888582e-11
48000000	0.004999487363748347	1.2976002379924098e-49	1.0469044708632463e-63	6.362169697918077e-9	1.3971466584422981e-15	1.012441852443479e-6	-4.795697079395943e-20	8.267699368606085e-18	6.2337982672054256e-12	1.780458257832976e-11	8.227168098888582e-11
48100000	0.004999487363748347	1.2976002379924098e-49	1.0469044708632463e-63	6.362169697918077e-9	1.3971466584422981e-15	1.012441852443479e-6	-4.795652076164104e-20	8.267699368606085e-18	6.2337982672054256e-12	1.780458257832976e-11	8.227168098888582e-11
48200000	0.004999487363748347	1.2976002379924098e-49	1.0469044708632463e-63	6.362169697918077e-9	1.3971466584422981e-15	1.012441852443479e-6	-4.7956070729322645e-20	8.267699368606085e-18	6.2337982672054256e-12	1.780458257832976e-11	8.227168098888582e-11
48300000	0.004999487363748347	1.2976002379924098e-49	1.0469044708632463e-63	6.362169697918077e-9	1.3971466584422981e-15	1.012441852443479e-6	-4.795562069700425e-20	8.267699368606085e-18	6.2337982672054256e-12	1.780458257832976e-11	8.227168098888582e-11
48400000	0.004999487363748347	1.2976002379924098e-49	1.0469044708632463e-63	6.362169697918077e-9	1.3971466584422981e-15	1.012441852443479e-6	-4.795517066468585e-20	8.267699368606085e-18	6.2337982672054256e-12	1.780458257832976e-11	8.227168098888582e-11
48500000	0.004999487363748347	1.2976002379924098e-49	1.0469044708632463e-63	6.362169697918077e-9	1.3971466584422981e-15	1.012441852443479e-6	-4.795472063236746e-20	8.267699368606085e-18	6.2337982672054256e-12	1.780458257832976e-11	8.227168098888582e-11
48600000	0.004999487363748347	1.2976002379924098e-49	1.0469044708632463e-63	6.362169697918077e-9	1.3971466584422981e-15	1.012441852443479e-6	-4.7954270600049067e-20	8.267699368606085e-18	6.2337982672054256e-12	1.780458257832976e-11	8.227168098888582e-11
48700000	0.004999487363748347	1.2976002379924098e-49	1.0469044708632463e-63	6.362169697918077e-9	1.3971466584422981e-15	1.012441852443479e-6	-4.7953820567730674e-20	8.267699368606085e-18	6.2337982672054256e-12	1.780458257832976e-11	8.227168098888582e-11
48800000	0.004999487363748347	1.2976002379924096e-49	1.0469044708632463e-63	6.362169697918077e-9	1.3971466584422981e-15	1.012441852443479e-6	-4.795337053541228e-20	8.267699368606085e-18	6.2337982672054256e-12	1.780458257832976e-11	8.227168098888582e-11
48900000	0.004999487363748347	1.2976002379924096e-49	1.0469044708632463e-63	6.362169697918077e-9	1.3971466584422981e-15	1.012441852443479e-6	-4.795292050309389e-20	8.267699368606085e-18	6.2337982672054256e-12	1.780458257832976e-11	8.227168098888582e-11
49000000	0.004999487363748347	1.2976002379924096e-49	1.0469044708632463e-63	6.362169697918077e-9	1.3971466584422981e-15	1.012441852443479e-6	-4.795247047077549e-20	8.267699368606085e-18	6.2337982672054256e-12	1.780458257832976e-11	8.227168098888582e-11
49100000	0.004999487363748347	1.2976002379924096e-49	1.0469044708632463e-63	6.362169697918077e-9	1.3971466584422981e-15	1.012441852443479e-6	-4.7952020438457096e-20	8.267699368606085e-18	6.2337982672054256e-12	1.780458257832976e-11	8.227168098888582e-11
49200000	0.004999487363748347	1.2976002379924096e-49	1.0469044708632463e-63	6.362169697918077e-9	1.3971466584422981e-15	1.012441852443479e-6	-4.79515704061387e-20	8.267699368606085e-18	6.2337982672054256e-12	1.780458257832976e-11	8.227168098888582e-11
49300000	0.004999487363748347	1.2976002379924096e-49	1.0469044708632463e-63	6.362169697918077e-9	1.3971466584422981e-15	1.012441852443479e-6	-4.795112037382031e-20	8.267699368606085e-18	6.2337982672054256e-12	1.780458257832976e-11	8.227168098888582e-11
49400000	0.004999487363748347	1.2976002379924096e-49	1.0469044708632463e-63	6.362169697918077e-9	1.3971466584422981e-15	1.012441852443479e-6	-4.7950670341501916e-20	8.267699368606085e-18	6.2337982672054256e-12	1.780458257832976e-11	8.227168098888582e-11
49500000	0.004999487363748347	1.2976002379924096e-49	1.0469044708632463e-63	6.362169697918077e-9	1.3971466584422981e-15	1.012441852443479e-6	-4.7950220309183523e-20	8.267699368606085e-18	6.2337982672054256e-12	1.780458257832976e-11	8.227168098888582e-11
49600000	0.004999487363748347	1.2976002379924096e-49	1.0469044708632463e-63	6.362169697918077e-9	1.3971466584422981e-15	1.012441852443479e-6	-4.7949770276865124e-20	8.267699368606085e-18	6.2337982672054256e-12	1.780458257832976e-11	8.227168098888582e-11
49700000	0.004999487363748347	1.2976002379924096e-49	1.0469044708632463e-63	6.362169697918077e-9	1.3971466584422981e-15	1.012441852443479e-6	-4.794932024454673e-20	8.267699368606085e-18	6.2337982672054256e-12	1.780458257832976e-11	8.227168098888582e-11
49800000	0.004999487363748347	1.2976002379924096e-49	1.0469044708632463e-63	6.362169697918077e-9	1.3971466584422981e-15	1.012441852443479e-6	-4.794887021222834e-20	8.267699368606085e-18	6.2337982672054256e-12	1.780458257832976e-11	8.227168098888582e-11
49900000	0.004999487363748347	1.2976002379924096e-49	1.0469044708632463e-63	6.362169697918077e-9	1.3971466584422981e-15	1.012441852443479e-6	-4.7948420179909945e-20	8.267699368606085e-18	6.2337982672054256e-12	1.780458257832976e-11	8.227168098888582e-11
50000000	0.004999487363748347	1.2976002379924096e-49	1.0469044708632463e-63	6.362169697918077e-9	1.3971466584422981e-15	1.012441852443479e-6	-4.794797014759155e-20	8.267699368606085e-18	6.2337982672054256e-12	1.780458257832976e-11	8.227168098888582e-11
50100000	0.004999487363748347	1.2976002379924096e-49	1.0469044708632463e-63	6.362169697918078e-9	1.3971466584422981e-15	1.012441852443479e-6	-4.794752011527316e-20	8.267699368606085e-18	6.2337982672054256e-12	1.780458257832976e-11	8.227168098888582e-11
50200000	0.004999487363748347	1.2976002379924096e-49	1.0469044708632463e-63	6.362169697918078e-9	1.3971466584422981e-15	1.012441852443479e-6	-4.7947070082954766e-20	8.267699368606085e-18	6.2337982672054256e-12	1.780458257832976e-11	8.227168098888582e-11
50300000	0.004999487363748347	1.2976002379924096e-49	1.0469044708632463e-63	6.362169697918078e-9	1.3971466584422981e-15	1.012441852443479e-6	-4.794662005063637e-20	8.267699368606085e-18	6.2337982672054256e-12	1.780458257832976e-11	8.227168098888582e-11
50400000	0.004999487363748347	1.2976002379924096e-49	1.0469044708632463e-63	6.362169697918078e-9	1.3971466584422981e-15	1.012441852443479e-6	-4.7946170018317974e-20	8.267699368606085e-18	6.2337982672054256e-12	1.780458257832976e-11	8.227168098888582e-11
50500000	0.004999487363748347	1.2976002379924096e-49	1.0469044708632463e-63	6.362169697918078e-9	1.3971466584422981e-15	1.012441852443479e-6	-4.794571998599958e-20	8.267699368606085e-18	6.2337982672054256e-12	1.780458257832976e-11	8.227168098888582e-11
50600000	0.004999487363748347	1.2976002379924096e-49	1.0469044708632463e-63	6.362169697918078e-9	1.3971466584422981e-15	1.012441852443479e-6	-4.794526995368119e-20	8.267699368606085e-18	6.2337982672054256e-12	1.780458257832976e-11	8.227168098888582e-11
50700000	0.004999487363748347	1.2976002379924096e-49	1.0469044708632463e-63	6.362169697918078e-9	1.3971466584422981e-15	1.012441852443479e-6	-4.7944819921362795e-20	8.267699368606085e-18	6.2337982672054256e-12	1.780458257832976e-11	8.22716809888858e-11
50800000	0.004999487363748347	1.2976002379924096e-49	1.0469044708632463e-63	6.362169697918078e-9	1.3971466584422981e-15	1.012441852443479e-6	-4.79443698890444e-20	8.267699368606085e-18	6.2337982672054256e-12	1.780458257832976e-11	8.22716809888858e-11
50900000	0.004999487363748347	1.2976002379924096e-49	1.0469044708632463e-63	6.362169697918078e-9	1.3971466584422981e-15	1.012441852443479e-6	-4.7943919856726003e-20	8.267699368606085e-18	6.2337982672054256e-12	1.780458257832976e-11	8.22716809888858e-11
51000000	0.004999487363748347	1.2976002379924096e-49	1.0469044708632463e-63	6.362169697918078e-9	1.3971466584422981e-15	1.012441852443479e-6	-4.794346982440761e-20	8.267699368606085e-18	6.2337982672054256e-12	1.780458257832976e-11	8.22716809888858e-11
51100000	0.004999487363748347	1.2976002379924096e-49	1.0469044708632462e-63	6.362169697918078e-9	1.3971466584422981e-15	1.012441852443479e-6	-4.794301979208922e-20	8.267699368606085e-18	6.2337982672054256e-12	1.780458257832976e-11	8.22716809888858e-11
51200000	0.004999487363748347	1.2976002379924096e-49	1.0469044708632462e-63	6.362169697918078e-9	1.3971466584422981e-15	1.012441852443479e-6	-4.7942569759770824e-20	8.267699368606085e-18	6.2337982672054256e-12	1.780458257832976e-11	8.22716809888858e-11
51300000	0.004999487363748347	1.2976002379924096e-49	1.0469044708632462e-63	6.362169697918078e-9	1.3971466584422981e-15	1.012441852443479e-6	-4.794211972745243e-20	8.267699368606085e-18	6.2337982672054256e-12	1.780458257832976e-11	8.22716809888858e-11
51400000	0.004999487363748347	1.2976002379924096e-49	1.0469044708632462e-63	6.362169697918078e-9	1.3971466584422981e-15	1.012441852443479e-6	-4.794166969513404e-20	8.267699368606085e-18	6.2337982672054256e-12	1.780458257832976e-11	8.22716809888858e-11
51500000	0.004999487363748347	1.2976002379924096e-49	1.0469044708632462e-63	6.362169697918078e-9	1.3971466584422981e-15	1.012441852443479e-6	-4.794121966281564e-20	8.267699368606085e-18	6.2337982672054256e-12	1.780458257832976e-11	8.22716809888858e-11
51600000	0.004999487363748347	1.2976002379924096e-49	1.0469044708632462e-63	6.362169697918078e-9	1.3971466584422981e-15	1.012441852443479e-6	-4.7940769630497246e-20	8.267699368606085e-18	6.2337982672054256e-12	1.780458257832976e-11	8.22716809888858e-11
51700000	0.004999487363748347	1.2976002379924096e-49	1.0469044708632462e-63	6.362169697918078e-9	1.3971466584422981e-15	1.012441852443479e-6	-4.794031959817885e-20	8.267699368606085e-18	6.2337982672054256e-12	1.780458257832976e-11	8.22716809888858e-11
51800000	0.004999487363748347	1.2976002379924096e-49	1.0469044708632462e-63	6.362169697918078e-9	1.3971466584422981e-15	1.012441852443479e-6	-4.793986956586046e-20	8.267699368606085e-18	6.2337982672054256e-12	1.780458257832976e-11	8.22716809888858e-11
51900000	0.004999487363748347	1.2976002379924096e-49	1.0469044708632462e-63	6.362169697918078e-9	1.3971466584422981e-15	1.012441852443479e-6	-4.7939419533542067e-20	8.267699368606085e-18	6.2337982672054256e-12	1.780458257832976e-11	8.22716809888858e-11
52000000	0.004999487363748347	1.2976002379924096e-49	1.0469044708632462e-63	6.362169697918078e-9	1.3971466584422981e-15	1.012441852443479e-6	-4.7938969501223674e-20	8.267699368606085e-18	6.2337982672054256e-12	1.780458257832976e-11	8.22716809888858e-11
52100000	0.004999487363748347	1.2976002379924096e-49	1.0469044708632462e-63	6.362169697918078e-9	1.3971466584422981e-15	1.012441852443479e-6	-4.7938519468905275e-20	8.267699368606085e-18	6.2337982672054256e-12	1.780458257832976e-11	8.22716809888858e-11
52200000	0.004999487363748347	1.2976002379924096e-49	1.0469044708632462e-63	6.362169697918078e-9	1.3971466584422981e-15	1.012441852443479e-6	-4.793806943658688e-20	8.267699368606085e-18	6.2337982672054256e-12	1.780458257832976e-11	8.22716809888858e-11
52300000	0.004999487363748347	1.2976002379924096e-49	1.0469044708632462e-63	6.362169697918078e-9	1.3971466584422981e-15	1.012441852443479e-6	-4.793761940426849e-20	8.267699368606085e-18	6.2337982672054256e-12	1.780458257832976e-11	8.22716809888858e-11
52400000	0.004999487363748347	1.2976002379924096e-49	1.0469044708632462e-63	6.362169697918078e-9	1.3971466584422981e-15	1.012441852443479e-6	-4.7937169371950096e-20	8.267699368606085e-18	6.2337982672054256e-12	1.780458257832976e-11	8.22716809888858e-11
52500000	0.004999487363748347	1.2976002379924096e-49	1.0469044708632462e-63	6.362169697918078e-9	1.3971466584422981e-15	1.012441852443479e-6	-4.79367193396317e-20	8.267699368606085e-18	6.2337982672054256e-12	1.780458257832976e-11	8.22716809888858e-11
52600000	0.004999487363748347	1.2976002379924096e-49	1.0469044708632462e-63	6.362169697918078e-9	1.3971466584422981e-15	1.012441852443479e-6	-4.793626930731331e-20	8.267699368606085e-18	6.2337982672054256e-12	1.780458257832976e-11	8.22716809888858e-11
52700000	0.004999487363748347	1.2976002379924096e-49	1.0469044708632462e-63	6.362169697918078e-9	1.3971466584422981e-15	1.012441852443479e-6	-4.7935819274994917e-20	8.267699368606085e-18	6.2337982672054256e-12	1.780458257832976e-11	8.22716809888858e-11
52800000	0.004999487363748347	1.2976002379924096e-49	1.0469044708632462e-63	6.362169697918078e-9	1.3971466584422981e-15	1.012441852443479e-6	-4.793536924267652e-20	8.267699368606085e-18	6.2337982672054256e-12	1.780458257832976e-11	8.22716809888858e-11
52900000	0.004999487363748347	1.2976002379924096e-49	1.0469044708632462e-63	6.362169697918078e-9	1.3971466584422981e-15	1.012441852443479e-6	-4.7934919210358124e-20	8.267699368606085e-18	6.2337982672054256e-12	1.780458257832976e-11	8.22716809888858e-11
53000000	0.004999487363748347	1.2976002379924096e-49	1.0469044708632462e-63	6.362169697918078e-9	1.3971466584422981e-15	1.012441852443479e-6	-4.793446917803973e-20	8.267699368606085e-18	6.2337982672054256e-12	1.780458257832976e-11	8.22716809888858e-11
53100000	0.004999487363748347	1.2976002379924096e-49	1.0469044708632462e-63	6.362169697918078e-9	1.3971466584422981e-15	1.012441852443479e-6	-4.793401914572134e-20	8.267699368606085e-18	6.2337982672054256e-12	1.780458257832976e-11	8.22716809888858e-11
53200000	0.004999487363748347	1.2976002379924096e-49	1.0469044708632462e-63	6.362169697918078e-9	1.3971466584422981e-15	1.012441852443479e-6	-4.7933569113402945e-20	8.267699368606085e-18	6.2337982672054256e-12	1.780458257832976e-11	8.22716809888858e-11
53300000	0.004999487363748347	1.2976002379924096e-49	1.0469044708632462e-63	6.362169697918078e-9	1.3971466584422981e-15	1.012441852443479e-6	-4.793311908108455e-20	8.267699368606085e-18	6.2337982672054256e-12	1.780458257832976e-11	8.22716809888858e-11
53400000	0.004999487363748347	1.2976002379924096e-49	1.0469044708632462e-63	6.362169697918078e-9	1.3971466584422981e-15	1.012441852443479e-6	-4.7932669048766153e-20	8.267699368606085e-18	6.2337982672054256e-12	1.780458257832976e-11	8.22716809888858e-11
53500000	0.004999487363748347	1.2976002379924096e-49	1.0469044708632462e-63	6.362169697918078e-9	1.3971466584422981e-15	1.012441852443479e-6	-4.793221901644776e-20	8.267699368606085e-18	6.2337982672054256e-12	1.780458257832976e-11	8.22716809888858e-11
53600000	0.004999487363748347	1.2976002379924096e-49	1.0469044708632462e-63	6.362169697918078e-9	1.3971466584422981e-15	1.012441852443479e-6	-4.793176898412937e-20	8.267699368606085e-18	6.2337982672054256e-12	1.780458257832976e-11	8.22716809888858e-11
53700000	0.004999487363748347	1.2976002379924096e-49	1.0469044708632462e-63	6.362169697918078e-9	1.3971466584422981e-15	1.012441852443479e-6	-4.7931318951810974e-20	8.267699368606085e-18	6.2337982672054256e-12	1.780458257832976e-11	8.22716809888858e-11
53800000	0.004999487363748347	1.2976002379924096e-49	1.0469044708632462e-63	6.362169697918078e-9	1.3971466584422981e-15	1.012441852443479e-6	-4.793086891949258e-20	8.267699368606085e-18	6.2337982672054256e-12	1.780458257832976e-11	8.22716809888858e-11
53900000	0.004999487363748347	1.2976002379924096e-49	1.0469044708632462e-63	6.362169697918078e-9	1.3971466584422981e-15	1.012441852443479e-6	-4.793041888717419e-20	8.267699368606085e-18	6.2337982672054256e-12	1.780458257832976e-11	8.22716809888858e-11
54000000	0.004999487363748347	1.2976002379924096e-49	1.0469044708632462e-63	6.362169697918078e-9	1.3971466584422981e-15	1.012441852443479e-6	-4.792996885485579e-20	8.267699368606085e-18	6.2337982672054256e-12	1.780458257832976e-11	8.22716809888858e-11
54100000	0.004999487363748347	1.2976002379924096e-49	1.0469044708632462e-63	6.362169697918078e-9	1.3971466584422981e-15	1.012441852443479e-6	-4.7929518822537396e-20	8.267699368606085e-18	6.2337982672054256e-12	1.780458257832976e-11	8.22716809888858e-11
54200000	0.004999487363748347	1.2976002379924096e-49	1.0469044708632462e-63	6.362169697918078e-9	1.3971466584422981e-15	1.012441852443479e-6	-4.7929068790219003e-20	8.267699368606085e-18	6.2337982672054256e-12	1.780458257832976e-11	8.22716809888858e-11
54300000	0.004999487363748347	1.2976002379924096e-49	1.0469044708632462e-63	6.362169697918078e-9	1.3971466584422981e-15	1.012441852443479e-6	-4.792861875790061e-20	8.267699368606085e-18	6.2337982672054256e-12	1.780458257832976e-11	8.22716809888858e-11
54400000	0.004999487363748347	1.2976002379924096e-49	1.0469044708632462e-63	6.362169697918078e-9	1.3971466584422981e-15	1.012441852443479e-6	-4.792816872558222e-20	8.267699368606085e-18	6.2337982672054256e-12	1.780458257832976e-11	8.22716809888858e-11
54500000	0.004999487363748347	1.2976002379924096e-49	1.0469044708632462e-63	6.362169697918078e-9	1.3971466584422981e-15	1.012441852443479e-6	-4.7927718693263824e-20	8.267699368606085e-18	6.2337982672054256e-12	1.780458257832976e-11	8.22716809888858e-11
54600000	0.004999487363748347	1.2976002379924096e-49	1.0469044708632462e-63	6.362169697918078e-9	1.3971466584422981e-15	1.012441852443479e-6	-4.7927268660945425e-20	8.267699368606085e-18	6.2337982672054256e-12	1.780458257832976e-11	8.22716809888858e-11
54700000	0.004999487363748347	1.2976002379924096e-49	1.0469044708632462e-63	6.362169697918078e-9	1.3971466584422981e-15	1.012441852443479e-6	-4.792681862862703e-20	8.267699368606085e-18	6.2337982672054256e-12	1.780458257832976e-11	8.22716809888858e-11
54800000	0.004999487363748347	1.2976002379924096e-49	1.0469044708632462e-63	6.362169697918078e-9	1.3971466584422981e-15	1.012441852443479e-6	-4.792636859630864e-20	8.267699368606085e-18	6.2337982672054256e-12	1.780458257832976e-11	8.22716809888858e-11
54900000	0.004999487363748347	1.2976002379924096e-49	1.0469044708632462e-63	6.362169697918078e-9	1.3971466584422981e-15	1.012441852443479e-6	-4.7925918563990246e-20	8.267699368606085e-18	6.2337982672054256e-12	1.780458257832976e-11	8.22716809888858e-11
55000000	0.004999487363748347	1.2976002379924096e-49	1.0469044708632462e-63	6.362169697918078e-9	1.3971466584422981e-15	1.012441852443479e-6	-4.792546853167185e-20	8.267699368606085e-18	6.2337982672054256e-12	1.780458257832976e-11	8.22716809888858e-11
55100000	0.004999487363748347	1.2976002379924096e-49	1.0469044708632462e-63	6.362169697918078e-9	1.3971466584422981e-15	1.012441852443479e-6	-4.792501849935346e-20	8.267699368606085e-18	6.2337982672054256e-12	1.780458257832976e-11	8.22716809888858e-11
55200000	0.004999487363748347	1.2976002379924096e-49	1.0469044708632462e-63	6.362169697918078e-9	1.3971466584422981e-15	1.012441852443479e-6	-4.792456846703506e-20	8.267699368606085e-18	6.2337982672054256e-12	1.780458257832976e-11	8.22716809888858e-11
55300000	0.004999487363748347	1.2976002379924096e-49	1.0469044708632462e-63	6.362169697918078e-9	1.3971466584422981e-15	1.012441852443479e-6	-4.792411843471667e-20	8.267699368606085e-18	6.2337982672054256e-12	1.780458257832976e-11	8.22716809888858e-11
55400000	0.004999487363748347	1.2976002379924096e-49	1.0469044708632462e-63	6.362169697918078e-9	1.3971466584422981e-15	1.012441852443479e-6	-4.7923668402398275e-20	8.267699368606085e-18	6.2337982672054256e-12	1.780458257832976e-11	8.22716809888858e-11
55500000	0.004999487363748347	1.2976002379924096e-49	1.0469044708632462e-63	6.362169697918078e-9	1.3971466584422981e-15	1.012441852443479e-6	-4.792321837007988e-20	8.267699368606085e-18	6.2337982672054256e-12	1.780458257832976e-11	8.22716809888858e-11
55600000	0.004999487363748347	1.2976002379924096e-49	1.0469044708632462e-63	6.362169697918078e-9	1.3971466584422981e-15	1.012441852443479e-6	-4.792276833776149e-20	8.267699368606085e-18	6.2337982672054256e-12	1.780458257832976e-11	8.22716809888858e-11
55700000	0.004999487363748347	1.2976002379924096e-49	1.0469044708632462e-63	6.362169697918078e-9	1.3971466584422981e-15	1.012441852443479e-6	-4.7922318305443096e-20	8.267699368606085e-18	6.2337982672054256e-12	1.780458257832976e-11	8.22716809888858e-11
55800000	0.004999487363748347	1.2976002379924096e-49	1.0469044708632462e-63	6.362169697918078e-9	1.3971466584422981e-15	1.012441852443479e-6	-4.79218682731247e-20	8.267699368606085e-18	6.2337982672054256e-12	1.780458257832976e-11	8.22716809888858e-11
55900000	0.004999487363748347	1.2976002379924096e-49	1.0469044708632462e-63	6.362169697918078e-9	1.3971466584422981e-15	1.012441852443479e-6	-4.7921418240806304e-20	8.267699368606085e-18	6.2337982672054256e-12	1.780458257832976e-11	8.22716809888858e-11
56000000	0.004999487363748347	1.2976002379924096e-49	1.0469044708632462e-63	6.362169697918078e-9	1.3971466584422981e-15	1.012441852443479e-6	-4.792096820848791e-20	8.267699368606085e-18	6.2337982672054256e-12	1.780458257832976e-11	8.22716809888858e-11
56100000	0.004999487363748347	1.2976002379924096e-49	1.0469044708632462e-63	6.362169697918078e-9	1.3971466584422981e-15	1.012441852443479e-6	-4.792051817616952e-20	8.267699368606085e-18	6.2337982672054256e-12	1.780458257832976e-11	8.22716809888858e-11
56200000	0.004999487363748347	1.2976002379924096e-49	1.0469044708632462e-63	6.362169697918078e-9	1.3971466584422981e-15	1.012441852443479e-6	-4.7920068143851125e-20	8.267699368606085e-18	6.2337982672054256e-12	1.780458257832976e-11	8.22716809888858e-11
56300000	0.004999487363748347	1.2976002379924096e-49	1.0469044708632462e-63	6.362169697918078e-9	1.3971466584422981e-15	1.012441852443479e-6	-4.791961811153273e-20	8.267699368606085e-18	6.2337982672054256e-12	1.780458257832976e-11	8.22716809888858e-11
56400000	0.004999487363748347	1.2976002379924096e-49	1.0469044708632462e-63	6.362169697918078e-9	1.3971466584422981e-15	1.012441852443479e-6	-4.791916807921434e-20	8.267699368606085e-18	6.2337982672054256e-12	1.780458257832976e-11	8.22716809888858e-11
56500000	0.004999487363748347	1.2976002379924096e-49	1.0469044708632462e-63	6.362169697918078e-9	1.3971466584422981e-15	1.012441852443479e-6	-4.791871804689594e-20	8.267699368606085e-18	6.2337982672054256e-12	1.780458257832976e-11	8.22716809888858e-11
56600000	0.004999487363748347	1.2976002379924096e-49	1.0469044708632462e-63	6.362169697918078e-9	1.3971466584422981e-15	1.012441852443479e-6	-4.7918268014577546e-20	8.267699368606085e-18	6.2337982672054256e-12	1.780458257832976e-11	8.22716809888858e-11
56700000	0.004999487363748347	1.2976002379924096e-49	1.0469044708632462e-63	6.362169697918078e-9	1.3971466584422981e-15	1.012441852443479e-6	-4.7917817982259153e-20	8.267699368606085e-18	6.2337982672054256e-12	1.780458257832976e-11	8.22716809888858e-11
56800000	0.004999487363748347	1.2976002379924096e-49	1.0469044708632462e-63	6.362169697918078e-9	1.3971466584422981e-15	1.012441852443479e-6	-4.791736794994076e-20	8.267699368606085e-18	6.2337982672054256e-12	1.780458257832976e-11	8.22716809888858e-11
56900000	0.004999487363748347	1.2976002379924096e-49	1.0469044708632462e-63	6.362169697918078e-9	1.3971466584422981e-15	1.012441852443479e-6	-4.791691791762237e-20	8.267699368606085e-18	6.2337982672054256e-12	1.780458257832976e-11	8.22716809888858e-11
57000000	0.004999487363748347	1.2976002379924096e-49	1.0469044708632462e-63	6.362169697918078e-9	1.3971466584422981e-15	1.012441852443479e-6	-4.7916467885303974e-20	8.267699368606085e-18	6.2337982672054256e-12	1.780458257832976e-11	8.22716809888858e-11
57100000	0.004999487363748347	1.2976002379924096e-49	1.0469044708632462e-63	6.362169697918078e-9	1.3971466584422981e-15	1.012441852443479e-6	-4.7916017852985575e-20	8.267699368606085e-18	6.2337982672054256e-12	1.780458257832976e-11	8.22716809888858e-11
57200000	0.004999487363748347	1.2976002379924096e-49	1.0469044708632462e-63	6.362169697918078e-9	1.3971466584422981e-15	1.012441852443479e-6	-4.791556782066718e-20	8.267699368606085e-18	6.2337982672054256e-12	1.780458257832976e-11	8.22716809888858e-11
57300000	0.004999487363748347	1.2976002379924096e-49	1.0469044708632462e-63	6.362169697918078e-9	1.3971466584422981e-15	1.012441852443479e-6	-4.791511778834879e-20	8.267699368606085e-18	6.2337982672054256e-12	1.780458257832976e-11	8.22716809888858e-11
57400000	0.004999487363748347	1.2976002379924096e-49	1.0469044708632462e-63	6.362169697918078e-9	1.3971466584422981e-15	1.012441852443479e-6	-4.7914667756030396e-20	8.267699368606085e-18	6.2337982672054256e-12	1.780458257832976e-11	8.22716809888858e-11
57500000	0.004999487363748347	1.2976002379924096e-49	1.0469044708632462e-63	6.362169697918078e-9	1.3971466584422981e-15	1.012441852443479e-6	-4.7914217723712003e-20	8.267699368606085e-18	6.2337982672054256e-12	1.780458257832976e-11	8.22716809888858e-11
57600000	0.004999487363748347	1.2976002379924096e-49	1.0469044708632462e-63	6.362169697918078e-9	1.3971466584422981e-15	1.012441852443479e-6	-4.791376769139361e-20	8.267699368606085e-18	6.2337982672054256e-12	1.780458257832976e-11	8.22716809888858e-11
57700000	0.004999487363748347	1.2976002379924096e-49	1.0469044708632462e-63	6.362169697918078e-9	1.3971466584422981e-15	1.012441852443479e-6	-4.791331765907521e-20	8.267699368606085e-18	6.2337982672054256e-12	1.780458257832976e-11	8.22716809888858e-11
57800000	0.004999487363748347	1.2976002379924096e-49	1.0469044708632462e-63	6.362169697918078e-9	1.3971466584422981e-15	1.012441852443479e-6	-4.791286762675682e-20	8.267699368606085e-18	6.2337982672054256e-12	1.780458257832976e-11	8.22716809888858e-11
57900000	0.004999487363748347	1.2976002379924096e-49	1.0469044708632462e-63	6.362169697918078e-9	1.3971466584422981e-15	1.012441852443479e-6	-4.7912417594438425e-20	8.267699368606085e-18	6.2337982672054256e-12	1.780458257832976e-11	8.22716809888858e-11
58000000	0.004999487363748347	1.2976002379924096e-49	1.0469044708632462e-63	6.362169697918078e-9	1.3971466584422981e-15	1.012441852443479e-6	-4.791196756212003e-20	8.267699368606085e-18	6.2337982672054256e-12	1.780458257832976e-11	8.22716809888858e-11
58100000	0.004999487363748347	1.2976002379924096e-49	1.0469044708632462e-63	6.362169697918078e-9	1.3971466584422981e-15	1.012441852443479e-6	-4.791151752980164e-20	8.267699368606085e-18	6.2337982672054256e-12	1.780458257832976e-11	8.22716809888858e-11
58200000	0.004999487363748347	1.2976002379924096e-49	1.0469044708632462e-63	6.362169697918078e-9	1.3971466584422981e-15	1.012441852443479e-6	-4.7911067497483246e-20	8.267699368606085e-18	6.2337982672054256e-12	1.780458257832976e-11	8.22716809888858e-11
58300000	0.004999487363748347	1.2976002379924096e-49	1.0469044708632462e-63	6.362169697918078e-9	1.3971466584422981e-15	1.012441852443479e-6	-4.791061746516485e-20	8.267699368606085e-18	6.2337982672054256e-12	1.780458257832976e-11	8.22716809888858e-11
58400000	0.004999487363748347	1.2976002379924096e-49	1.0469044708632462e-63	6.362169697918078e-9	1.3971466584422981e-15	1.012441852443479e-6	-4.7910167432846454e-20	8.267699368606085e-18	6.2337982672054256e-12	1.780458257832976e-11	8.22716809888858e-11
58500000	0.004999487363748347	1.2976002379924096e-49	1.0469044708632462e-63	6.362169697918078e-9	1.3971466584422981e-15	1.012441852443479e-6	-4.790971740052806e-20	8.267699368606085e-18	6.2337982672054256e-12	1.780458257832976e-11	8.22716809888858e-11
58600000	0.004999487363748347	1.2976002379924096e-49	1.0469044708632462e-63	6.362169697918078e-9	1.3971466584422981e-15	1.012441852443479e-6	-4.790926736820967e-20	8.267699368606085e-18	6.2337982672054256e-12	1.780458257832976e-11	8.22716809888858e-11
58700000	0.004999487363748347	1.2976002379924096e-49	1.0469044708632462e-63	6.362169697918078e-9	1.3971466584422981e-15	1.012441852443479e-6	-4.7908817335891275e-20	8.267699368606085e-18	6.2337982672054256e-12	1.780458257832976e-11	8.22716809888858e-11
58800000	0.004999487363748347	1.2976002379924096e-49	1.0469044708632462e-63	6.362169697918078e-9	1.3971466584422981e-15	1.012441852443479e-6	-4.790836730357288e-20	8.267699368606085e-18	6.2337982672054256e-12	1.780458257832976e-11	8.22716809888858e-11
58900000	0.004999487363748347	1.2976002379924096e-49	1.0469044708632462e-63	6.362169697918078e-9	1.3971466584422981e-15	1.012441852443479e-6	-4.790791727125449e-20	8.267699368606085e-18	6.2337982672054256e-12	1.780458257832976e-11	8.22716809888858e-11
59000000	0.004999487363748347	1.2976002379924096e-49	1.0469044708632462e-63	6.362169697918078e-9	1.3971466584422981e-15	1.012441852443479e-6	-4.790746723893609e-20	8.267699368606085e-18	6.2337982672054256e-12	1.780458257832976e-11	8.22716809888858e-11
59100000	0.004999487363748347	1.2976002379924096e-49	1.0469044708632462e-63	6.362169697918078e-9	1.3971466584422981e-15	1.012441852443479e-6	-4.7907017206617697e-20	8.267699368606085e-18	6.2337982672054256e-12	1.780458257832976e-11	8.22716809888858e-11
59200000	0.004999487363748347	1.2976002379924096e-49	1.0469044708632462e-63	6.362169697918078e-9	1.3971466584422981e-15	1.012441852443479e-6	-4.7906567174299304e-20	8.267699368606085e-18	6.2337982672054256e-12	1.780458257832976e-11	8.22716809888858e-11
59300000	0.004999487363748347	1.2976002379924096e-49	1.0469044708632462e-63	6.362169697918078e-9	1.3971466584422981e-15	1.012441852443479e-6	-4.790611714198091e-20	8.267699368606085e-18	6.2337982672054256e-12	1.780458257832976e-11	8.22716809888858e-11
59400000	0.004999487363748347	1.2976002379924096e-49	1.0469044708632462e-63	6.362169697918078e-9	1.3971466584422981e-15	1.012441852443479e-6	-4.790566710966252e-20	8.267699368606085e-18	6.2337982672054256e-12	1.780458257832976e-11	8.22716809888858e-11
59500000	0.004999487363748347	1.2976002379924096e-49	1.0469044708632462e-63	6.362169697918078e-9	1.3971466584422981e-15	1.012441852443479e-6	-4.7905217077344125e-20	8.267699368606085e-18	6.2337982672054256e-12	1.780458257832976e-11	8.22716809888858e-11
59600000	0.004999487363748347	1.2976002379924096e-49	1.0469044708632462e-63	6.362169697918078e-9	1.3971466584422981e-15	1.012441852443479e-6	-4.7904767045025726e-20	8.267699368606085e-18	6.2337982672054256e-12	1.780458257832976e-11	8.22716809888858e-11
59700000	0.004999487363748347	1.2976002379924094e-49	1.0469044708632462e-63	6.362169697918078e-9	1.3971466584422981e-15	1.012441852443479e-6	-4.790431701270733e-20	8.267699368606085e-18	6.2337982672054256e-12	1.780458257832976e-11	8.22716809888858e-11
59800000	0.004999487363748347	1.2976002379924094e-49	1.0469044708632462e-63	6.362169697918078e-9	1.3971466584422981e-15	1.012441852443479e-6	-4.790386698038894e-20	8.267699368606085e-18	6.2337982672054256e-12	1.780458257832976e-11	8.22716809888858e-11
59900000	0.004999487363748347	1.2976002379924094e-49	1.0469044708632462e-63	6.362169697918078e-9	1.3971466584422981e-15	1.012441852443479e-6	-4.7903416948070547e-20	8.267699368606085e-18	6.2337982672054256e-12	1.780458257832976e-11	8.22716809888858e-11
60000000	0.004999487363748347	1.2976002379924094e-49	1.0469044708632462e-63	6.362169697918078e-9	1.3971466584422981e-15	1.012441852443479e-6	-4.7902966915752153e-20	8.267699368606085e-18	6.2337982672054256e-12	1.780458257832976e-11	8.22716809888858e-11
60100000	0.004999487363748347	1.2976002379924094e-49	1.0469044708632462e-63	6.362169697918078e-9	1.3971466584422981e-15	1.012441852443479e-6	-4.790251688343376e-20	8.267699368606085e-18	6.2337982672054256e-12	1.780458257832976e-11	8.22716809888858e-11
60200000	0.004999487363748347	1.2976002379924094e-49	1.0469044708632462e-63	6.362169697918077e-9	1.3971466584422981e-15	1.012441852443479e-6	-4.790206685111537e-20	8.267699368606085e-18	6.2337982672054256e-12	1.780458257832976e-11	8.22716809888858e-11
60300000	0.004999487363748347	1.2976002379924094e-49	1.0469044708632462e-63	6.362169697918077e-9	1.3971466584422981e-15	1.012441852443479e-6	-4.790161681879697e-20	8.267699368606085e-18	6.2337982672054256e-12	1.780458257832976e-11	8.227168098888582e-11
60400000	0.004999487363748347	1.2976002379924094e-49	1.0469044708632462e-63	6.362169697918077e-9	1.3971466584422981e-15	1.012441852443479e-6	-4.7901166786478575e-20	8.267699368606085e-18	6.2337982672054256e-12	1.780458257832976e-11	8.227168098888582e-11
60500000	0.004999487363748347	1.2976002379924094e-49	1.0469044708632462e-63	6.362169697918077e-9	1.3971466584422981e-15	1.012441852443479e-6	-4.790071675416018e-20	8.267699368606085e-18	6.2337982672054256e-12	1.780458257832976e-11	8.227168098888582e-11
60600000	0.004999487363748347	1.2976002379924094e-49	1.0469044708632462e-63	6.362169697918077e-9	1.3971466584422981e-15	1.012441852443479e-6	-4.790026672184179e-20	8.267699368606085e-18	6.2337982672054256e-12	1.780458257832976e-11	8.227168098888582e-11
60700000	0.004999487363748347	1.2976002379924094e-49	1.0469044708632462e-63	6.362169697918077e-9	1.3971466584422981e-15	1.012441852443479e-6	-4.7899816689523396e-20	8.267699368606085e-18	6.2337982672054256e-12	1.780458257832976e-11	8.227168098888582e-11
60800000	0.004999487363748347	1.2976002379924094e-49	1.0469044708632462e-63	6.362169697918077e-9	1.3971466584422981e-15	1.012441852443479e-6	-4.7899366657205003e-20	8.267699368606085e-18	6.2337982672054256e-12	1.780458257832976e-11	8.227168098888582e-11
60900000	0.004999487363748347	1.2976002379924094e-49	1.0469044708632462e-63	6.362169697918077e-9	1.3971466584422981e-15	1.012441852443479e-6	-4.7898916624886604e-20	8.267699368606085e-18	6.2337982672054256e-12	1.780458257832976e-11	8.227168098888582e-11
61000000	0.004999487363748347	1.2976002379924094e-49	1.0469044708632462e-63	6.362169697918077e-9	1.3971466584422981e-15	1.012441852443479e-6	-4.789846659256821e-20	8.267699368606085e-18	6.2337982672054256e-12	1.780458257832976e-11	8.227168098888582e-11
61100000	0.004999487363748347	1.2976002379924094e-49	1.0469044708632462e-63	6.362169697918077e-9	1.3971466584422981e-15	1.012441852443479e-6	-4.789801656024982e-20	8.267699368606085e-18	6.2337982672054256e-12	1.780458257832976e-11	8.227168098888582e-11
61200000	0.004999487363748347	1.2976002379924094e-49	1.0469044708632462e-63	6.362169697918077e-9	1.3971466584422981e-15	1.012441852443479e-6	-4.7897566527931425e-20	8.267699368606085e-18	6.2337982672054256e-12	1.780458257832976e-11	8.227168098888582e-11
61300000	0.004999487363748347	1.2976002379924094e-49	1.0469044708632462e-63	6.362169697918077e-9	1.3971466584422981e-15	1.012441852443479e-6	-4.789711649561303e-20	8.267699368606085e-18	6.2337982672054256e-12	1.780458257832976e-11	8.227168098888582e-11
61400000	0.004999487363748347	1.2976002379924094e-49	1.0469044708632462e-63	6.362169697918077e-9	1.3971466584422981e-15	1.012441852443479e-6	-4.789666646329464e-20	8.267699368606085e-18	6.2337982672054256e-12	1.780458257832976e-11	8.227168098888582e-11
61500000	0.004999487363748347	1.2976002379924094e-49	1.0469044708632462e-63	6.362169697918077e-9	1.3971466584422981e-15	1.012441852443479e-6	-4.789621643097624e-20	8.267699368606085e-18	6.2337982672054256e-12	1.780458257832976e-11	8.227168098888582e-11
61600000	0.004999487363748347	1.2976002379924094e-49	1.0469044708632462e-63	6.362169697918077e-9	1.3971466584422981e-15	1.012441852443479e-6	-4.789576639865785e-20	8.267699368606085e-18	6.2337982672054256e-12	1.780458257832976e-11	8.227168098888582e-11
61700000	0.004999487363748347	1.2976002379924094e-49	1.0469044708632462e-63	6.362169697918077e-9	1.3971466584422981e-15	1.012441852443479e-6	-4.7895316366339454e-20	8.267699368606085e-18	6.2337982672054256e-12	1.780458257832976e-11	8.227168098888582e-11
61800000	0.004999487363748347	1.2976002379924094e-49	1.0469044708632462e-63	6.362169697918077e-9	1.3971466584422981e-15	1.012441852443479e-6	-4.789486633402106e-20	8.267699368606085e-18	6.2337982672054256e-12	1.780458257832976e-11	8.227168098888582e-11
61900000	0.004999487363748347	1.2976002379924094e-49	1.0469044708632462e-63	6.362169697918077e-9	1.3971466584422981e-15	1.012441852443479e-6	-4.789441630170267e-20	8.267699368606085e-18	6.2337982672054256e-12	1.780458257832976e-11	8.227168098888582e-11
62000000	0.004999487363748347	1.2976002379924094e-49	1.0469044708632462e-63	6.362169697918077e-9	1.3971466584422981e-15	1.012441852443479e-6	-4.7893966269384275e-20	8.267699368606085e-18	6.2337982672054256e-12	1.780458257832976e-11	8.227168098888582e-11
62100000	0.004999487363748347	1.2976002379924094e-49	1.0469044708632462e-63	6.362169697918077e-9	1.3971466584422981e-15	1.012441852443479e-6	-4.7893516237065876e-20	8.267699368606085e-18	6.2337982672054256e-12	1.780458257832976e-11	8.227168098888582e-11
62200000	0.004999487363748347	1.2976002379924094e-49	1.0469044708632462e-63	6.362169697918077e-9	1.3971466584422981e-15	1.012441852443479e-6	-4.789306620474748e-20	8.267699368606085e-18	6.2337982672054256e-12	1.780458257832976e-11	8.227168098888582e-11
62300000	0.004999487363748347	1.2976002379924094e-49	1.0469044708632462e-63	6.362169697918077e-9	1.3971466584422981e-15	1.012441852443479e-6	-4.789261617242909e-20	8.267699368606085e-18	6.2337982672054256e-12	1.780458257832976e-11	8.227168098888582e-11
62400000	0.004999487363748347	1.2976002379924094e-49	1.0469044708632462e-63	6.362169697918077e-9	1.3971466584422981e-15	1.012441852443479e-6	-4.7892166140110697e-20	8.267699368606085e-18	6.2337982672054256e-12	1.780458257832976e-11	8.227168098888582e-11
62500000	0.004999487363748347	1.2976002379924094e-49	1.0469044708632462e-63	6.362169697918077e-9	1.3971466584422981e-15	1.012441852443479e-6	-4.7891716107792304e-20	8.267699368606085e-18	6.2337982672054256e-12	1.780458257832976e-11	8.227168098888582e-11
62600000	0.004999487363748347	1.2976002379924094e-49	1.0469044708632462e-63	6.362169697918077e-9	1.3971466584422981e-15	1.012441852443479e-6	-4.789126607547391e-20	8.267699368606085e-18	6.2337982672054256e-12	1.780458257832976e-11	8.227168098888582e-11
62700000	0.004999487363748347	1.2976002379924094e-49	1.0469044708632462e-63	6.362169697918077e-9	1.3971466584422981e-15	1.012441852443479e-6	-4.789081604315552e-20	8.267699368606085e-18	6.2337982672054256e-12	1.780458257832976e-11	8.227168098888582e-11
62800000	0.004999487363748347	1.2976002379924094e-49	1.0469044708632462e-63	6.362169697918077e-9	1.3971466584422981e-15	1.012441852443479e-6	-4.789036601083712e-20	8.267699368606085e-18	6.2337982672054256e-12	1.780458257832976e-11	8.227168098888582e-11
62900000	0.004999487363748347	1.2976002379924094e-49	1.0469044708632462e-63	6.362169697918077e-9	1.3971466584422981e-15	1.012441852443479e-6	-4.7889915978518726e-20	8.267699368606085e-18	6.2337982672054256e-12	1.780458257832976e-11	8.227168098888582e-11
63000000	0.004999487363748347	1.2976002379924094e-49	1.0469044708632462e-63	6.362169697918077e-9	1.3971466584422981e-15	1.012441852443479e-6	-4.788946594620033e-20	8.267699368606085e-18	6.2337982672054256e-12	1.780458257832976e-11	8.227168098888582e-11
63100000	0.004999487363748347	1.2976002379924094e-49	1.0469044708632462e-63	6.362169697918077e-9	1.3971466584422981e-15	1.012441852443479e-6	-4.788901591388194e-20	8.267699368606085e-18	6.2337982672054256e-12	1.780458257832976e-11	8.227168098888582e-11
63200000	0.004999487363748347	1.2976002379924094e-49	1.0469044708632462e-63	6.362169697918077e-9	1.3971466584422981e-15	1.012441852443479e-6	-4.7888565881563547e-20	8.267699368606085e-18	6.2337982672054256e-12	1.780458257832976e-11	8.227168098888582e-11
63300000	0.004999487363748347	1.2976002379924094e-49	1.0469044708632462e-63	6.362169697918077e-9	1.3971466584422981e-15	1.012441852443479e-6	-4.7888115849245154e-20	8.267699368606085e-18	6.2337982672054256e-12	1.780458257832976e-11	8.227168098888582e-11
63400000	0.004999487363748347	1.2976002379924094e-49	1.0469044708632462e-63	6.362169697918077e-9	1.3971466584422981e-15	1.012441852443479e-6	-4.7887665816926755e-20	8.267699368606085e-18	6.2337982672054256e-12	1.780458257832976e-11	8.227168098888582e-11
63500000	0.004999487363748347	1.2976002379924094e-49	1.0469044708632462e-63	6.362169697918077e-9	1.3971466584422981e-15	1.012441852443479e-6	-4.788721578460836e-20	8.267699368606085e-18	6.2337982672054256e-12	1.780458257832976e-11	8.227168098888582e-11
63600000	0.004999487363748347	1.2976002379924094e-49	1.0469044708632462e-63	6.362169697918077e-9	1.3971466584422981e-15	1.012441852443479e-6	-4.788676575228997e-20	8.267699368606085e-18	6.2337982672054256e-12	1.780458257832976e-11	8.227168098888582e-11
63700000	0.004999487363748347	1.2976002379924094e-49	1.0469044708632462e-63	6.362169697918077e-9	1.3971466584422981e-15	1.012441852443479e-6	-4.7886315719971575e-20	8.267699368606085e-18	6.2337982672054256e-12	1.780458257832976e-11	8.227168098888582e-11
63800000	0.004999487363748347	1.2976002379924094e-49	1.0469044708632462e-63	6.362169697918077e-9	1.3971466584422981e-15	1.012441852443479e-6	-4.788586568765318e-20	8.267699368606085e-18	6.2337982672054256e-12	1.780458257832976e-11	8.227168098888582e-11
63900000	0.004999487363748347	1.2976002379924094e-49	1.0469044708632462e-63	6.362169697918077e-9	1.3971466584422981e-15	1.012441852443479e-6	-4.788541565533479e-20	8.267699368606085e-18	6.2337982672054256e-12	1.780458257832976e-11	8.227168098888582e-11
64000000	0.004999487363748347	1.2976002379924094e-49	1.0469044708632462e-63	6.362169697918077e-9	1.3971466584422981e-15	1.012441852443479e-6	-4.788496562301639e-20	8.267699368606085e-18	6.2337982672054256e-12	1.780458257832976e-11	8.227168098888582e-11
64100000	0.004999487363748347	1.2976002379924094e-49	1.0469044708632462e-63	6.362169697918077e-9	1.3971466584422981e-15	1.012441852443479e-6	-4.7884515590698e-20	8.267699368606085e-18	6.2337982672054256e-12	1.780458257832976e-11	8.227168098888582e-11
64200000	0.004999487363748347	1.2976002379924094e-49	1.0469044708632462e-63	6.362169697918077e-9	1.3971466584422981e-15	1.012441852443479e-6	-4.7884065558379604e-20	8.267699368606085e-18	6.2337982672054256e-12	1.780458257832976e-11	8.227168098888582e-11
64300000	0.004999487363748347	1.2976002379924094e-49	1.0469044708632462e-63	6.362169697918077e-9	1.3971466584422981e-15	1.012441852443479e-6	-4.788361552606121e-20	8.267699368606085e-18	6.2337982672054256e-12	1.780458257832976e-11	8.227168098888582e-11
64400000	0.004999487363748347	1.2976002379924094e-49	1.0469044708632462e-63	6.362169697918077e-9	1.3971466584422981e-15	1.012441852443479e-6	-4.788316549374282e-20	8.267699368606085e-18	6.2337982672054256e-12	1.780458257832976e-11	8.227168098888582e-11
64500000	0.004999487363748347	1.2976002379924094e-49	1.0469044708632462e-63	6.362169697918077e-9	1.3971466584422981e-15	1.012441852443479e-6	-4.7882715461424425e-20	8.267699368606085e-18	6.2337982672054256e-12	1.780458257832976e-11	8.227168098888582e-11
64600000	0.004999487363748347	1.2976002379924094e-49	1.0469044708632462e-63	6.362169697918077e-9	1.3971466584422981e-15	1.012441852443479e-6	-4.7882265429106026e-20	8.267699368606085e-18	6.2337982672054256e-12	1.780458257832976e-11	8.227168098888582e-11
64700000	0.004999487363748347	1.2976002379924094e-49	1.0469044708632462e-63	6.362169697918077e-9	1.3971466584422981e-15	1.012441852443479e-6	-4.7881815396787633e-20	8.267699368606085e-18	6.2337982672054256e-12	1.780458257832976e-11	8.227168098888582e-11
64800000	0.004999487363748347	1.2976002379924094e-49	1.0469044708632462e-63	6.362169697918077e-9	1.3971466584422981e-15	1.012441852443479e-6	-4.788136536446924e-20	8.267699368606085e-18	6.2337982672054256e-12	1.780458257832976e-11	8.227168098888582e-11
64900000	0.004999487363748347	1.2976002379924094e-49	1.0469044708632462e-63	6.362169697918077e-9	1.3971466584422981e-15	1.012441852443479e-6	-4.788091533215085e-20	8.267699368606085e-18	6.2337982672054256e-12	1.780458257832976e-11	8.227168098888582e-11
65000000	0.004999487363748347	1.2976002379924094e-49	1.0469044708632462e-63	6.362169697918077e-9	1.3971466584422981e-15	1.012441852443479e-6	-4.7880465299832454e-20	8.267699368606085e-18	6.2337982672054256e-12	1.780458257832976e-11	8.227168098888582e-11
65100000	0.004999487363748347	1.2976002379924094e-49	1.0469044708632462e-63	6.362169697918077e-9	1.3971466584422981e-15	1.012441852443479e-6	-4.788001526751406e-20	8.267699368606085e-18	6.2337982672054256e-12	1.780458257832976e-11	8.227168098888582e-11
65200000	0.004999487363748347	1.2976002379924094e-49	1.0469044708632462e-63	6.362169697918077e-9	1.3971466584422981e-15	1.012441852443479e-6	-4.787956523519566e-20	8.267699368606085e-18	6.2337982672054256e-12	1.780458257832976e-11	8.227168098888582e-11
65300000	0.004999487363748347	1.2976002379924094e-49	1.0469044708632462e-63	6.362169697918077e-9	1.3971466584422981e-15	1.012441852443479e-6	-4.787911520287727e-20	8.267699368606085e-18	6.2337982672054256e-12	1.780458257832976e-11	8.227168098888582e-11
65400000	0.004999487363748347	1.2976002379924094e-49	1.0469044708632462e-63	6.362169697918077e-9	1.3971466584422981e-15	1.012441852443479e-6	-4.7878665170558876e-20	8.267699368606085e-18	6.2337982672054256e-12	1.780458257832976e-11	8.227168098888582e-11
65500000	0.004999487363748347	1.2976002379924094e-49	1.0469044708632462e-63	6.362169697918077e-9	1.3971466584422981e-15	1.012441852443479e-6	-4.787821513824048e-20	8.267699368606085e-18	6.2337982672054256e-12	1.780458257832976e-11	8.227168098888582e-11
65600000	0.004999487363748347	1.2976002379924094e-49	1.0469044708632462e-63	6.362169697918077e-9	1.3971466584422981e-15	1.012441852443479e-6	-4.787776510592209e-20	8.267699368606085e-18	6.2337982672054256e-12	1.780458257832976e-11	8.227168098888582e-11
65700000	0.004999487363748347	1.2976002379924094e-49	1.0469044708632462e-63	6.362169697918077e-9	1.3971466584422981e-15	1.012441852443479e-6	-4.7877315073603697e-20	8.267699368606085e-18	6.2337982672054256e-12	1.780458257832976e-11	8.227168098888582e-11
65800000	0.004999487363748347	1.2976002379924094e-49	1.0469044708632462e-63	6.362169697918077e-9	1.3971466584422981e-15	1.012441852443479e-6	-4.7876865041285304e-20	8.267699368606085e-18	6.2337982672054256e-12	1.780458257832976e-11	8.227168098888582e-11
65900000	0.004999487363748347	1.2976002379924094e-49	1.0469044708632462e-63	6.362169697918077e-9	1.3971466584422981e-15	1.012441852443479e-6	-4.7876415008966905e-20	8.267699368606085e-18	6.2337982672054256e-12	1.780458257832976e-11	8.227168098888582e-11
66000000	0.004999487363748347	1.2976002379924094e-49	1.0469044708632462e-63	6.362169697918077e-9	1.3971466584422981e-15	1.012441852443479e-6	-4.787596497664851e-20	8.267699368606085e-18	6.2337982672054256e-12	1.780458257832976e-11	8.227168098888582e-11
66100000	0.004999487363748347	1.2976002379924094e-49	1.0469044708632462e-63	6.362169697918077e-9	1.3971466584422981e-15	1.012441852443479e-6	-4.787551494433012e-20	8.267699368606085e-18	6.2337982672054256e-12	1.780458257832976e-11	8.227168098888582e-11
66200000	0.004999487363748347	1.2976002379924094e-49	1.0469044708632462e-63	6.362169697918077e-9	1.3971466584422981e-15	1.012441852443479e-6	-4.7875064912011726e-20	8.267699368606085e-18	6.2337982672054256e-12	1.780458257832976e-11	8.227168098888582e-11
66300000	0.004999487363748347	1.2976002379924094e-49	1.0469044708632462e-63	6.362169697918077e-9	1.3971466584422981e-15	1.012441852443479e-6	-4.787461487969333e-20	8.267699368606085e-18	6.2337982672054256e-12	1.780458257832976e-11	8.227168098888582e-11
66400000	0.004999487363748347	1.2976002379924094e-49	1.0469044708632462e-63	6.362169697918077e-9	1.3971466584422981e-15	1.012441852443479e-6	-4.787416484737494e-20	8.267699368606085e-18	6.2337982672054256e-12	1.780458257832976e-11	8.227168098888582e-11
66500000	0.004999487363748347	1.2976002379924094e-49	1.0469044708632462e-63	6.362169697918077e-9	1.3971466584422981e-15	1.012441852443479e-6	-4.787371481505654e-20	8.267699368606085e-18	6.2337982672054256e-12	1.780458257832976e-11	8.227168098888582e-11
66600000	0.004999487363748347	1.2976002379924094e-49	1.0469044708632462e-63	6.362169697918077e-9	1.3971466584422981e-15	1.012441852443479e-6	-4.787326478273815e-20	8.267699368606085e-18	6.2337982672054256e-12	1.780458257832976e-11	8.227168098888582e-11
66700000	0.004999487363748347	1.2976002379924094e-49	1.0469044708632462e-63	6.362169697918077e-9	1.3971466584422981e-15	1.012441852443479e-6	-4.7872814750419755e-20	8.267699368606085e-18	6.2337982672054256e-12	1.780458257832976e-11	8.227168098888582e-11
66800000	0.004999487363748347	1.2976002379924094e-49	1.0469044708632462e-63	6.362169697918077e-9	1.3971466584422981e-15	1.012441852443479e-6	-4.787236471810136e-20	8.267699368606085e-18	6.2337982672054256e-12	1.780458257832976e-11	8.227168098888582e-11
66900000	0.004999487363748347	1.2976002379924094e-49	1.0469044708632462e-63	6.362169697918077e-9	1.3971466584422981e-15	1.012441852443479e-6	-4.787191468578297e-20	8.267699368606085e-18	6.2337982672054256e-12	1.780458257832976e-11	8.227168098888582e-11
67000000	0.004999487363748347	1.2976002379924094e-49	1.0469044708632462e-63	6.362169697918077e-9	1.3971466584422981e-15	1.012441852443479e-6	-4.7871464653464576e-20	8.267699368606085e-18	6.2337982672054256e-12	1.780458257832976e-11	8.227168098888582e-11
67100000	0.004999487363748347	1.2976002379924094e-49	1.0469044708632462e-63	6.362169697918077e-9	1.3971466584422981e-15	1.012441852443479e-6	-4.7871014621146176e-20	8.267699368606085e-18	6.2337982672054256e-12	1.780458257832976e-11	8.227168098888582e-11
67200000	0.004999487363748347	1.2976002379924094e-49	1.0469044708632462e-63	6.362169697918077e-9	1.3971466584422981e-15	1.012441852443479e-6	-4.7870564588827783e-20	8.267699368606085e-18	6.2337982672054256e-12	1.780458257832976e-11	8.227168098888582e-11
67300000	0.004999487363748347	1.2976002379924092e-49	1.0469044708632462e-63	6.362169697918077e-9	1.3971466584422981e-15	1.012441852443479e-6	-4.787011455650939e-20	8.267699368606085e-18	6.2337982672054256e-12	1.780458257832976e-11	8.227168098888582e-11
67400000	0.004999487363748347	1.2976002379924092e-49	1.0469044708632462e-63	6.362169697918077e-9	1.3971466584422981e-15	1.012441852443479e-6	-4.7869664524191e-20	8.267699368606085e-18	6.2337982672054256e-12	1.780458257832976e-11	8.227168098888582e-11
67500000	0.004999487363748347	1.2976002379924092e-49	1.0469044708632462e-63	6.362169697918077e-9	1.3971466584422981e-15	1.012441852443479e-6	-4.7869214491872604e-20	8.267699368606085e-18	6.2337982672054256e-12	1.780458257832976e-11	8.227168098888582e-11
67600000	0.004999487363748347	1.2976002379924092e-49	1.0469044708632462e-63	6.362169697918077e-9	1.3971466584422981e-15	1.012441852443479e-6	-4.786876445955421e-20	8.267699368606085e-18	6.2337982672054256e-12	1.780458257832976e-11	8.227168098888582e-11
67700000	0.004999487363748347	1.2976002379924092e-49	1.0469044708632462e-63	6.362169697918077e-9	1.3971466584422981e-15	1.012441852443479e-6	-4.786831442723581e-20	8.267699368606085e-18	6.2337982672054256e-12	1.780458257832976e-11	8.227168098888582e-11
67800000	0.004999487363748347	1.2976002379924092e-49	1.0469044708632462e-63	6.362169697918077e-9	1.3971466584422981e-15	1.012441852443479e-6	-4.786786439491742e-20	8.267699368606085e-18	6.2337982672054256e-12	1.780458257832976e-11	8.227168098888582e-11
67900000	0.004999487363748347	1.2976002379924092e-49	1.0469044708632462e-63	6.362169697918077e-9	1.3971466584422981e-15	1.012441852443479e-6	-4.7867414362599026e-20	8.267699368606085e-18	6.2337982672054256e-12	1.780458257832976e-11	8.227168098888582e-11
68000000	0.004999487363748347	1.2976002379924092e-49	1.0469044708632462e-63	6.362169697918077e-9	1.3971466584422981e-15	1.012441852443479e-6	-4.7866964330280633e-20	8.267699368606085e-18	6.2337982672054256e-12	1.780458257832976e-11	8.227168098888582e-11
68100000	0.004999487363748347	1.2976002379924092e-49	1.0469044708632462e-63	6.362169697918077e-9	1.3971466584422981e-15	1.012441852443479e-6	-4.786651429796224e-20	8.267699368606085e-18	6.2337982672054256e-12	1.780458257832976e-11	8.227168098888582e-11
68200000	0.004999487363748347	1.2976002379924092e-49	1.0469044708632462e-63	6.362169697918077e-9	1.3971466584422981e-15	1.012441852443479e-6	-4.786606426564385e-20	8.267699368606085e-18	6.2337982672054256e-12	1.780458257832976e-11	8.227168098888582e-11
68300000	0.004999487363748347	1.2976002379924092e-49	1.0469044708632462e-63	6.362169697918077e-9	1.3971466584422981e-15	1.012441852443479e-6	-4.7865614233325454e-20	8.267699368606085e-18	6.2337982672054256e-12	1.780458257832976e-11	8.227168098888582e-11
68400000	0.004999487363748347	1.2976002379924092e-49	1.0469044708632462e-63	6.362169697918077e-9	1.3971466584422981e-15	1.012441852443479e-6	-4.7865164201007055e-20	8.267699368606085e-18	6.2337982672054256e-12	1.780458257832976e-11	8.227168098888582e-11
68500000	0.004999487363748347	1.2976002379924092e-49	1.0469044708632462e-63	6.362169697918078e-9	1.3971466584422981e-15	1.012441852443479e-6	-4.786471416868866e-20	8.267699368606085e-18	6.2337982672054256e-12	1.780458257832976e-11	8.227168098888582e-11
68600000	0.004999487363748347	1.2976002379924092e-49	1.0469044708632462e-63	6.362169697918078e-9	1.3971466584422981e-15	1.012441852443479e-6	-4.786426413637027e-20	8.267699368606085e-18	6.2337982672054256e-12	1.780458257832976e-11	8.227168098888582e-11
68700000	0.004999487363748347	1.2976002379924092e-49	1.0469044708632462e-63	6.362169697918078e-9	1.3971466584422981e-15	1.0124418524434787e-6	-4.7863814104051876e-20	8.267699368606085e-18	6.2337982672054256e-12	1.780458257832976e-11	8.227168098888582e-11
68800000	0.004999487363748347	1.2976002379924092e-49	1.0469044708632462e-63	6.362169697918078e-9	1.3971466584422981e-15	1.0124418524434787e-6	-4.7863364071733483e-20	8.267699368606085e-18	6.2337982672054256e-12	1.780458257832976e-11	8.227168098888582e-11
68900000	0.004999487363748347	1.2976002379924092e-49	1.0469044708632462e-63	6.362169697918078e-9	1.3971466584422981e-15	1.0124418524434787e-6	-4.786291403941509e-20	8.267699368606085e-18	6.2337982672054256e-12	1.780458257832976e-11	8.227168098888582e-11
69000000	0.004999487363748347	1.2976002379924092e-49	1.0469044708632462e-63	6.362169697918078e-9	1.3971466584422981e-15	1.0124418524434787e-6	-4.786246400709669e-20	8.267699368606085e-18	6.2337982672054256e-12	1.780458257832976e-11	8.227168098888582e-11
69100000	0.004999487363748347	1.2976002379924092e-49	1.0469044708632462e-63	6.362169697918078e-9	1.3971466584422981e-15	1.0124418524434787e-6	-4.78620139747783e-20	8.267699368606085e-18	6.2337982672054256e-12	1.780458257832976e-11	8.227168098888582e-11
69200000	0.004999487363748347	1.2976002379924092e-49	1.0469044708632462e-63	6.362169697918078e-9	1.3971466584422981e-15	1.0124418524434787e-6	-4.7861563942459905e-20	8.267699368606085e-18	6.2337982672054256e-12	1.780458257832976e-11	8.227168098888582e-11
69300000	0.004999487363748347	1.2976002379924092e-49	1.0469044708632462e-63	6.362169697918078e-9	1.3971466584422981e-15	1.0124418524434787e-6	-4.786111391014151e-20	8.267699368606085e-18	6.2337982672054256e-12	1.780458257832976e-11	8.227168098888582e-11
69400000	0.004999487363748347	1.2976002379924092e-49	1.0469044708632462e-63	6.362169697918078e-9	1.3971466584422981e-15	1.0124418524434787e-6	-4.786066387782312e-20	8.267699368606085e-18	6.2337982672054256e-12	1.780458257832976e-11	8.227168098888582e-11
69500000	0.004999487363748347	1.2976002379924092e-49	1.0469044708632462e-63	6.362169697918078e-9	1.3971466584422981e-15	1.0124418524434787e-6	-4.7860213845504726e-20	8.267699368606085e-18	6.2337982672054256e-12	1.780458257832976e-11	8.227168098888582e-11
69600000	0.004999487363748347	1.2976002379924092e-49	1.0469044708632462e-63	6.362169697918078e-9	1.3971466584422981e-15	1.0124418524434787e-6	-4.7859763813186327e-20	8.267699368606085e-18	6.2337982672054256e-12	1.780458257832976e-11	8.227168098888582e-11
69700000	0.004999487363748347	1.2976002379924092e-49	1.0469044708632462e-63	6.362169697918078e-9	1.3971466584422981e-15	1.0124418524434787e-6	-4.7859313780867934e-20	8.267699368606085e-18	6.2337982672054256e-12	1.780458257832976e-11	8.227168098888582e-11
69800000	0.004999487363748347	1.2976002379924092e-49	1.0469044708632462e-63	6.362169697918078e-9	1.3971466584422981e-15	1.0124418524434787e-6	-4.785886374854954e-20	8.267699368606085e-18	6.2337982672054256e-12	1.780458257832976e-11	8.227168098888582e-11
69900000	0.004999487363748347	1.2976002379924092e-49	1.0469044708632462e-63	6.362169697918078e-9	1.3971466584422981e-15	1.0124418524434787e-6	-4.785841371623115e-20	8.267699368606085e-18	6.2337982672054256e-12	1.780458257832976e-11	8.227168098888582e-11
70000000	0.004999487363748347	1.2976002379924092e-49	1.0469044708632462e-63	6.362169697918078e-9	1.3971466584422981e-15	1.0124418524434787e-6	-4.7857963683912755e-20	8.267699368606085e-18	6.2337982672054256e-12	1.780458257832976e-11	8.227168098888582e-11
70100000	0.004999487363748347	1.2976002379924092e-49	1.0469044708632462e-63	6.362169697918078e-9	1.3971466584422981e-15	1.0124418524434787e-6	-4.785751365159436e-20	8.267699368606085e-18	6.2337982672054256e-12	1.780458257832976e-11	8.227168098888582e-11
70200000	0.004999487363748347	1.2976002379924092e-49	1.0469044708632462e-63	6.362169697918078e-9	1.3971466584422981e-15	1.0124418524434787e-6	-4.785706361927597e-20	8.267699368606085e-18	6.2337982672054256e-12	1.780458257832976e-11	8.227168098888582e-11
70300000	0.004999487363748347	1.2976002379924092e-49	1.0469044708632462e-63	6.362169697918078e-9	1.3971466584422981e-15	1.0124418524434787e-6	-4.785661358695757e-20	8.267699368606085e-18	6.2337982672054256e-12	1.780458257832976e-11	8.227168098888582e-11
70400000	0.004999487363748347	1.2976002379924092e-49	1.0469044708632462e-63	6.362169697918078e-9	1.3971466584422981e-15	1.0124418524434787e-6	-4.7856163554639177e-20	8.267699368606085e-18	6.2337982672054256e-12	1.780458257832976e-11	8.227168098888582e-11
70500000	0.004999487363748347	1.2976002379924092e-49	1.0469044708632462e-63	6.362169697918078e-9	1.3971466584422981e-15	1.0124418524434787e-6	-4.7855713522320784e-20	8.267699368606085e-18	6.2337982672054256e-12	1.780458257832976e-11	8.227168098888582e-11
70600000	0.004999487363748347	1.2976002379924092e-49	1.0469044708632462e-63	6.362169697918078e-9	1.3971466584422981e-15	1.0124418524434787e-6	-4.785526349000239e-20	8.267699368606085e-18	6.2337982672054256e-12	1.780458257832976e-11	8.227168098888582e-11
70700000	0.004999487363748347	1.2976002379924092e-49	1.0469044708632462e-63	6.362169697918078e-9	1.3971466584422981e-15	1.0124418524434787e-6	-4.7854813457684e-20	8.267699368606085e-18	6.2337982672054256e-12	1.780458257832976e-11	8.227168098888582e-11
70800000	0.004999487363748347	1.2976002379924092e-49	1.0469044708632462e-63	6.362169697918078e-9	1.3971466584422981e-15	1.0124418524434787e-6	-4.7854363425365604e-20	8.267699368606085e-18	6.2337982672054256e-12	1.780458257832976e-11	8.227168098888582e-11
70900000	0.004999487363748347	1.2976002379924092e-49	1.0469044708632462e-63	6.362169697918078e-9	1.3971466584422981e-15	1.0124418524434787e-6	-4.7853913393047205e-20	8.267699368606085e-18	6.2337982672054256e-12	1.780458257832976e-11	8.22716809888858e-11
71000000	0.004999487363748347	1.2976002379924092e-49	1.0469044708632462e-63	6.362169697918078e-9	1.3971466584422981e-15	1.0124418524434787e-6	-4.785346336072881e-20	8.267699368606085e-18	6.2337982672054256e-12	1.780458257832976e-11	8.22716809888858e-11
71100000	0.004999487363748347	1.2976002379924092e-49	1.0469044708632462e-63	6.362169697918078e-9	1.3971466584422981e-15	1.0124418524434787e-6	-4.785301332841042e-20	8.267699368606085e-18	6.2337982672054256e-12	1.780458257832976e-11	8.22716809888858e-11
71200000	0.004999487363748347	1.2976002379924092e-49	1.0469044708632462e-63	6.362169697918078e-9	1.3971466584422981e-15	1.0124418524434787e-6	-4.7852563296092026e-20	8.267699368606085e-18	6.2337982672054256e-12	1.780458257832976e-11	8.22716809888858e-11
71300000	0.004999487363748347	1.2976002379924092e-49	1.0469044708632462e-63	6.362169697918078e-9	1.3971466584422981e-15	1.0124418524434787e-6	-4.7852113263773633e-20	8.267699368606085e-18	6.2337982672054256e-12	1.780458257832976e-11	8.22716809888858e-11
71400000	0.004999487363748347	1.2976002379924092e-49	1.0469044708632462e-63	6.362169697918078e-9	1.3971466584422981e-15	1.0124418524434787e-6	-4.785166323145524e-20	8.267699368606085e-18	6.2337982672054256e-12	1.780458257832976e-11	8.22716809888858e-11
71500000	0.004999487363748347	1.297600237992409e-49	1.0469044708632462e-63	6.362169697918078e-9	1.3971466584422981e-15	1.0124418524434787e-6	-4.785121319913684e-20	8.267699368606085e-18	6.2337982672054256e-12	1.780458257832976e-11	8.22716809888858e-11
71600000	0.004999487363748347	1.297600237992409e-49	1.0469044708632462e-63	6.362169697918078e-9	1.3971466584422981e-15	1.0124418524434787e-6	-4.785076316681845e-20	8.267699368606085e-18	6.2337982672054256e-12	1.780458257832976e-11	8.22716809888858e-11
71700000	0.004999487363748347	1.297600237992409e-49	1.0469044708632462e-63	6.362169697918078e-9	1.3971466584422981e-15	1.0124418524434787e-6	-4.7850313134500055e-20	8.267699368606085e-18	6.2337982672054256e-12	1.780458257832976e-11	8.22716809888858e-11
71800000	0.004999487363748347	1.297600237992409e-49	1.0469044708632462e-63	6.362169697918078e-9	1.3971466584422981e-15	1.0124418524434787e-6	-4.784986310218166e-20	8.267699368606085e-18	6.2337982672054256e-12	1.780458257832976e-11	8.22716809888858e-11
71900000	0.004999487363748347	1.297600237992409e-49	1.0469044708632462e-63	6.362169697918078e-9	1.3971466584422981e-15	1.0124418524434787e-6	-4.784941306986327e-20	8.267699368606085e-18	6.2337982672054256e-12	1.780458257832976e-11	8.22716809888858e-11
72000000	0.004999487363748347	1.297600237992409e-49	1.0469044708632462e-63	6.362169697918078e-9	1.3971466584422981e-15	1.0124418524434787e-6	-4.7848963037544876e-20	8.267699368606085e-18	6.2337982672054256e-12	1.780458257832976e-11	8.22716809888858e-11
72100000	0.004999487363748347	1.297600237992409e-49	1.0469044708632462e-63	6.362169697918079e-9	1.3971466584422981e-15	1.0124418524434787e-6	-4.784851300522648e-20	8.267699368606085e-18	6.2337982672054256e-12	1.780458257832976e-11	8.22716809888858e-11
72200000	0.004999487363748347	1.297600237992409e-49	1.0469044708632462e-63	6.362169697918079e-9	1.3971466584422981e-15	1.0124418524434787e-6	-4.7848062972908084e-20	8.267699368606085e-18	6.2337982672054256e-12	1.780458257832976e-11	8.22716809888858e-11
72300000	0.004999487363748347	1.297600237992409e-49	1.0469044708632462e-63	6.362169697918079e-9	1.3971466584422981e-15	1.0124418524434787e-6	-4.784761294058969e-20	8.267699368606085e-18	6.2337982672054256e-12	1.780458257832976e-11	8.22716809888858e-11
72400000	0.004999487363748347	1.297600237992409e-49	1.0469044708632462e-63	6.362169697918079e-9	1.3971466584422981e-15	1.0124418524434787e-6	-4.78471629082713e-20	8.267699368606085e-18	6.2337982672054256e-12	1.780458257832976e-11	8.22716809888858e-11
72500000	0.004999487363748347	1.297600237992409e-49	1.0469044708632462e-63	6.362169697918079e-9	1.3971466584422981e-15	1.0124418524434787e-6	-4.7846712875952905e-20	8.267699368606085e-18	6.2337982672054256e-12	1.780458257832976e-11	8.22716809888858e-11
72600000	0.004999487363748347	1.297600237992409e-49	1.0469044708632462e-63	6.362169697918079e-9	1.3971466584422981e-15	1.0124418524434787e-6	-4.784626284363451e-20	8.267699368606085e-18	6.2337982672054256e-12	1.780458257832976e-11	8.22716809888858e-11
72700000	0.004999487363748347	1.297600237992409e-49	1.0469044708632462e-63	6.362169697918079e-9	1.3971466584422981e-15	1.0124418524434787e-6	-4.784581281131612e-20	8.267699368606085e-18	6.2337982672054256e-12	1.780458257832976e-11	8.22716809888858e-11
72800000	0.004999487363748347	1.297600237992409e-49	1.0469044708632462e-63	6.362169697918079e-9	1.3971466584422981e-15	1.0124418524434787e-6	-4.784536277899772e-20	8.267699368606085e-18	6.2337982672054256e-12	1.780458257832976e-11	8.22716809888858e-11
72900000	0.004999487363748347	1.297600237992409e-49	1.0469044708632462e-63	6.362169697918079e-9	1.3971466584422981e-15	1.0124418524434787e-6	-4.7844912746679327e-20	8.267699368606085e-18	6.2337982672054256e-12	1.780458257832976e-11	8.22716809888858e-11
73000000	0.004999487363748347	1.297600237992409e-49	1.0469044708632462e-63	6.362169697918079e-9	1.3971466584422981e-15	1.0124418524434787e-6	-4.7844462714360934e-20	8.267699368606085e-18	6.2337982672054256e-12	1.780458257832976e-11	8.22716809888858e-11
73100000	0.004999487363748347	1.297600237992409e-49	1.0469044708632462e-63	6.362169697918079e-9	1.3971466584422981e-15	1.0124418524434787e-6	-4.784401268204254e-20	8.267699368606085e-18	6.2337982672054256e-12	1.780458257832976e-11	8.22716809888858e-11
73200000	0.004999487363748347	1.297600237992409e-49	1.0469044708632462e-63	6.362169697918079e-9	1.3971466584422981e-15	1.0124418524434787e-6	-4.784356264972415e-20	8.267699368606085e-18	6.2337982672054256e-12	1.780458257832976e-11	8.22716809888858e-11
73300000	0.004999487363748347	1.297600237992409e-49	1.0469044708632462e-63	6.362169697918079e-9	1.3971466584422981e-15	1.0124418524434787e-6	-4.7843112617405755e-20	8.267699368606085e-18	6.2337982672054256e-12	1.780458257832976e-11	8.22716809888858e-11
73400000	0.004999487363748347	1.297600237992409e-49	1.0469044708632462e-63	6.362169697918079e-9	1.3971466584422981e-15	1.0124418524434787e-6	-4.7842662585087356e-20	8.267699368606085e-18	6.2337982672054256e-12	1.780458257832976e-11	8.22716809888858e-11
73500000	0.004999487363748347	1.297600237992409e-49	1.0469044708632462e-63	6.362169697918079e-9	1.3971466584422981e-15	1.0124418524434787e-6	-4.784221255276896e-20	8.267699368606085e-18	6.2337982672054256e-12	1.780458257832976e-11	8.22716809888858e-11
73600000	0.004999487363748347	1.297600237992409e-49	1.0469044708632462e-63	6.362169697918079e-9	1.3971466584422981e-15	1.0124418524434787e-6	-4.784176252045057e-20	8.267699368606085e-18	6.2337982672054256e-12	1.780458257832976e-11	8.22716809888858e-11
73700000	0.004999487363748347	1.297600237992409e-49	1.0469044708632462e-63	6.362169697918079e-9	1.3971466584422981e-15	1.0124418524434787e-6	-4.7841312488132177e-20	8.267699368606085e-18	6.2337982672054256e-12	1.780458257832976e-11	8.22716809888858e-11
73800000	0.004999487363748347	1.297600237992409e-49	1.0469044708632462e-63	6.362169697918079e-9	1.3971466584422981e-15	1.0124418524434787e-6	-4.7840862455813784e-20	8.267699368606085e-18	6.2337982672054256e-12	1.780458257832976e-11	8.22716809888858e-11
73900000	0.004999487363748347	1.297600237992409e-49	1.0469044708632462e-63	6.362169697918079e-9	1.3971466584422981e-15	1.0124418524434787e-6	-4.784041242349539e-20	8.267699368606085e-18	6.2337982672054256e-12	1.780458257832976e-11	8.22716809888858e-11
74000000	0.004999487363748347	1.297600237992409e-49	1.0469044708632462e-63	6.362169697918079e-9	1.3971466584422981e-15	1.0124418524434787e-6	-4.783996239117699e-20	8.267699368606085e-18	6.2337982672054256e-12	1.780458257832976e-11	8.22716809888858e-11
74100000	0.004999487363748347	1.297600237992409e-49	1.0469044708632462e-63	6.362169697918079e-9	1.3971466584422981e-15	1.0124418524434787e-6	-4.78395123588586e-20	8.267699368606085e-18	6.2337982672054256e-12	1.780458257832976e-11	8.22716809888858e-11
74200000	0.004999487363748347	1.297600237992409e-49	1.0469044708632462e-63	6.362169697918079e-9	1.3971466584422981e-15	1.0124418524434787e-6	-4.7839062326540205e-20	8.267699368606085e-18	6.2337982672054256e-12	1.780458257832976e-11	8.22716809888858e-11
74300000	0.004999487363748347	1.297600237992409e-49	1.0469044708632462e-63	6.362169697918079e-9	1.3971466584422981e-15	1.0124418524434787e-6	-4.783861229422181e-20	8.267699368606085e-18	6.2337982672054256e-12	1.780458257832976e-11	8.22716809888858e-11
74400000	0.004999487363748347	1.297600237992409e-49	1.0469044708632462e-63	6.362169697918079e-9	1.3971466584422981e-15	1.0124418524434787e-6	-4.783816226190342e-20	8.267699368606085e-18	6.2337982672054256e-12	1.780458257832976e-11	8.22716809888858e-11
74500000	0.004999487363748347	1.297600237992409e-49	1.0469044708632462e-63	6.362169697918079e-9	1.3971466584422981e-15	1.0124418524434787e-6	-4.7837712229585026e-20	8.267699368606085e-18	6.2337982672054256e-12	1.780458257832976e-11	8.22716809888858e-11
74600000	0.004999487363748347	1.297600237992409e-49	1.0469044708632462e-63	6.362169697918079e-9	1.3971466584422981e-15	1.0124418524434787e-6	-4.783726219726663e-20	8.267699368606085e-18	6.2337982672054256e-12	1.780458257832976e-11	8.22716809888858e-11
74700000	0.004999487363748347	1.297600237992409e-49	1.0469044708632462e-63	6.362169697918079e-9	1.3971466584422981e-15	1.0124418524434787e-6	-4.7836812164948234e-20	8.267699368606085e-18	6.2337982672054256e-12	1.780458257832976e-11	8.22716809888858e-11
74800000	0.004999487363748347	1.297600237992409e-49	1.0469044708632462e-63	6.362169697918079e-9	1.3971466584422981e-15	1.0124418524434787e-6	-4.783636213262984e-20	8.267699368606085e-18	6.2337982672054256e-12	1.780458257832976e-11	8.22716809888858e-11
74900000	0.004999487363748347	1.297600237992409e-49	1.0469044708632462e-63	6.362169697918079e-9	1.3971466584422981e-15	1.0124418524434787e-6	-4.783591210031145e-20	8.267699368606085e-18	6.2337982672054256e-12	1.780458257832976e-11	8.22716809888858e-11
75000000	0.004999487363748347	1.297600237992409e-49	1.0469044708632462e-63	6.362169697918079e-9	1.3971466584422981e-15	1.0124418524434787e-6	-4.7835462067993055e-20	8.267699368606085e-18	6.2337982672054256e-12	1.780458257832976e-11	8.22716809888858e-11
75100000	0.004999487363748347	1.297600237992409e-49	1.0469044708632462e-63	6.362169697918079e-9	1.3971466584422981e-15	1.0124418524434787e-6	-4.783501203567466e-20	8.267699368606085e-18	6.2337982672054256e-12	1.780458257832976e-11	8.22716809888858e-11
75200000	0.004999487363748347	1.297600237992409e-49	1.0469044708632462e-63	6.362169697918079e-9	1.3971466584422981e-15	1.0124418524434787e-6	-4.783456200335627e-20	8.267699368606085e-18	6.2337982672054256e-12	1.780458257832976e-11	8.22716809888858e-11
75300000	0.004999487363748347	1.297600237992409e-49	1.0469044708632462e-63	6.362169697918079e-9	1.3971466584422981e-15	1.0124418524434787e-6	-4.783411197103787e-20	8.267699368606085e-18	6.2337982672054256e-12	1.780458257832976e-11	8.22716809888858e-11
75400000	0.004999487363748347	1.297600237992409e-49	1.0469044708632462e-63	6.362169697918079e-9	1.3971466584422981e-15	1.0124418524434787e-6	-4.783366193871948e-20	8.267699368606085e-18	6.2337982672054256e-12	1.780458257832976e-11	8.22716809888858e-11
75500000	0.004999487363748347	1.297600237992409e-49	1.0469044708632462e-63	6.362169697918079e-9	1.3971466584422981e-15	1.0124418524434787e-6	-4.7833211906401084e-20	8.267699368606085e-18	6.2337982672054256e-12	1.780458257832976e-11	8.22716809888858e-11
75600000	0.004999487363748347	1.297600237992409e-49	1.0469044708632462e-63	6.362169697918079e-9	1.3971466584422981e-15	1.0124418524434787e-6	-4.783276187408269e-20	8.267699368606085e-18	6.2337982672054256e-12	1.780458257832976e-11	8.22716809888858e-11
75700000	0.004999487363748347	1.297600237992409e-49	1.0469044708632462e-63	6.362169697918079e-9	1.3971466584422981e-15	1.0124418524434787e-6	-4.78323118417643e-20	8.267699368606085e-18	6.2337982672054256e-12	1.780458257832976e-11	8.22716809888858e-11
75800000	0.004999487363748347	1.297600237992409e-49	1.0469044708632462e-63	6.362169697918079e-9	1.3971466584422981e-15	1.0124418524434787e-6	-4.7831861809445905e-20	8.267699368606085e-18	6.2337982672054256e-12	1.780458257832976e-11	8.22716809888858e-11
75900000	0.004999487363748347	1.297600237992409e-49	1.0469044708632462e-63	6.362169697918079e-9	1.3971466584422981e-15	1.0124418524434787e-6	-4.7831411777127506e-20	8.267699368606085e-18	6.2337982672054256e-12	1.780458257832976e-11	8.22716809888858e-11
76000000	0.004999487363748347	1.297600237992409e-49	1.0469044708632462e-63	6.362169697918079e-9	1.3971466584422981e-15	1.0124418524434787e-6	-4.783096174480911e-20	8.267699368606085e-18	6.2337982672054256e-12	1.780458257832976e-11	8.22716809888858e-11
76100000	0.004999487363748347	1.297600237992409e-49	1.0469044708632462e-63	6.362169697918079e-9	1.3971466584422981e-15	1.0124418524434787e-6	-4.783051171249072e-20	8.267699368606085e-18	6.2337982672054256e-12	1.780458257832976e-11	8.22716809888858e-11
76200000	0.004999487363748347	1.297600237992409e-49	1.0469044708632462e-63	6.362169697918079e-9	1.3971466584422981e-15	1.0124418524434787e-6	-4.7830061680172327e-20	8.267699368606085e-18	6.2337982672054256e-12	1.780458257832976e-11	8.22716809888858e-11
76300000	0.004999487363748347	1.297600237992409e-49	1.0469044708632462e-63	6.362169697918079e-9	1.3971466584422981e-15	1.0124418524434787e-6	-4.7829611647853934e-20	8.267699368606085e-18	6.2337982672054256e-12	1.780458257832976e-11	8.22716809888858e-11
76400000	0.004999487363748347	1.297600237992409e-49	1.0469044708632462e-63	6.362169697918079e-9	1.3971466584422981e-15	1.0124418524434787e-6	-4.782916161553554e-20	8.267699368606085e-18	6.2337982672054256e-12	1.780458257832976e-11	8.22716809888858e-11
76500000	0.004999487363748347	1.297600237992409e-49	1.0469044708632462e-63	6.362169697918079e-9	1.3971466584422981e-15	1.0124418524434787e-6	-4.782871158321714e-20	8.267699368606085e-18	6.2337982672054256e-12	1.780458257832976e-11	8.22716809888858e-11
76600000	0.004999487363748347	1.297600237992409e-49	1.0469044708632462e-63	6.362169697918079e-9	1.3971466584422981e-15	1.0124418524434787e-6	-4.782826155089875e-20	8.267699368606085e-18	6.2337982672054256e-12	1.780458257832976e-11	8.22716809888858e-11
76700000	0.004999487363748347	1.297600237992409e-49	1.0469044708632462e-63	6.362169697918079e-9	1.3971466584422981e-15	1.0124418524434787e-6	-4.7827811518580356e-20	8.267699368606085e-18	6.2337982672054256e-12	1.780458257832976e-11	8.22716809888858e-11
76800000	0.004999487363748347	1.297600237992409e-49	1.0469044708632462e-63	6.362169697918079e-9	1.3971466584422981e-15	1.0124418524434787e-6	-4.782736148626196e-20	8.267699368606085e-18	6.2337982672054256e-12	1.780458257832976e-11	8.22716809888858e-11
76900000	0.004999487363748347	1.297600237992409e-49	1.0469044708632462e-63	6.362169697918079e-9	1.3971466584422981e-15	1.0124418524434787e-6	-4.782691145394357e-20	8.267699368606085e-18	6.2337982672054256e-12	1.780458257832976e-11	8.22716809888858e-11
77000000	0.004999487363748347	1.297600237992409e-49	1.0469044708632462e-63	6.362169697918079e-9	1.3971466584422981e-15	1.0124418524434787e-6	-4.7826461421625177e-20	8.267699368606085e-18	6.2337982672054256e-12	1.780458257832976e-11	8.22716809888858e-11
77100000	0.004999487363748347	1.297600237992409e-49	1.0469044708632462e-63	6.362169697918079e-9	1.3971466584422981e-15	1.0124418524434787e-6	-4.782601138930678e-20	8.267699368606085e-18	6.2337982672054256e-12	1.780458257832976e-11	8.22716809888858e-11
77200000	0.004999487363748347	1.297600237992409e-49	1.0469044708632462e-63	6.362169697918079e-9	1.3971466584422981e-15	1.0124418524434787e-6	-4.7825561356988385e-20	8.267699368606085e-18	6.2337982672054256e-12	1.780458257832976e-11	8.22716809888858e-11
77300000	0.004999487363748347	1.297600237992409e-49	1.0469044708632462e-63	6.362169697918079e-9	1.3971466584422981e-15	1.0124418524434787e-6	-4.782511132466999e-20	8.267699368606085e-18	6.2337982672054256e-12	1.780458257832976e-11	8.22716809888858e-11
77400000	0.004999487363748347	1.297600237992409e-49	1.0469044708632462e-63	6.362169697918079e-9	1.3971466584422981e-15	1.0124418524434787e-6	-4.78246612923516e-20	8.267699368606085e-18	6.2337982672054256e-12	1.780458257832976e-11	8.22716809888858e-11
77500000	0.004999487363748347	1.297600237992409e-49	1.0469044708632462e-63	6.362169697918079e-9	1.3971466584422981e-15	1.0124418524434787e-6	-4.7824211260033206e-20	8.267699368606085e-18	6.2337982672054256e-12	1.780458257832976e-11	8.22716809888858e-11
77600000	0.004999487363748347	1.297600237992409e-49	1.0469044708632462e-63	6.362169697918079e-9	1.3971466584422981e-15	1.0124418524434787e-6	-4.782376122771481e-20	8.267699368606085e-18	6.2337982672054256e-12	1.780458257832976e-11	8.22716809888858e-11
77700000	0.004999487363748347	1.297600237992409e-49	1.0469044708632462e-63	6.362169697918079e-9	1.3971466584422981e-15	1.0124418524434787e-6	-4.782331119539642e-20	8.267699368606085e-18	6.2337982672054256e-12	1.780458257832976e-11	8.22716809888858e-11
77800000	0.004999487363748347	1.297600237992409e-49	1.0469044708632462e-63	6.362169697918079e-9	1.3971466584422981e-15	1.0124418524434787e-6	-4.782286116307802e-20	8.267699368606085e-18	6.2337982672054256e-12	1.780458257832976e-11	8.22716809888858e-11
77900000	0.004999487363748347	1.297600237992409e-49	1.0469044708632462e-63	6.362169697918079e-9	1.3971466584422981e-15	1.0124418524434787e-6	-4.782241113075963e-20	8.267699368606085e-18	6.2337982672054256e-12	1.780458257832976e-11	8.22716809888858e-11
78000000	0.004999487363748347	1.297600237992409e-49	1.0469044708632462e-63	6.362169697918079e-9	1.3971466584422981e-15	1.0124418524434787e-6	-4.7821961098441234e-20	8.267699368606085e-18	6.2337982672054256e-12	1.780458257832976e-11	8.22716809888858e-11
78100000	0.004999487363748347	1.297600237992409e-49	1.0469044708632462e-63	6.362169697918079e-9	1.3971466584422981e-15	1.0124418524434787e-6	-4.782151106612284e-20	8.267699368606085e-18	6.2337982672054256e-12	1.780458257832976e-11	8.22716809888858e-11
78200000	0.004999487363748347	1.297600237992409e-49	1.0469044708632462e-63	6.362169697918079e-9	1.3971466584422981e-15	1.0124418524434787e-6	-4.782106103380445e-20	8.267699368606085e-18	6.2337982672054256e-12	1.780458257832976e-11	8.22716809888858e-11
78300000	0.004999487363748347	1.297600237992409e-49	1.0469044708632462e-63	6.362169697918079e-9	1.3971466584422981e-15	1.0124418524434787e-6	-4.7820611001486055e-20	8.267699368606085e-18	6.2337982672054256e-12	1.780458257832976e-11	8.22716809888858e-11
78400000	0.004999487363748347	1.297600237992409e-49	1.0469044708632462e-63	6.362169697918079e-9	1.3971466584422981e-15	1.0124418524434787e-6	-4.7820160969167656e-20	8.267699368606085e-18	6.2337982672054256e-12	1.780458257832976e-11	8.22716809888858e-11
78500000	0.004999487363748347	1.297600237992409e-49	1.0469044708632462e-63	6.362169697918079e-9	1.3971466584422981e-15	1.0124418524434787e-6	-4.7819710936849263e-20	8.267699368606085e-18	6.2337982672054256e-12	1.780458257832976e-11	8.22716809888858e-11
78600000	0.004999487363748347	1.297600237992409e-49	1.0469044708632462e-63	6.362169697918079e-9	1.3971466584422981e-15	1.0124418524434787e-6	-4.781926090453087e-20	8.267699368606085e-18	6.2337982672054256e-12	1.780458257832976e-11	8.22716809888858e-11
78700000	0.004999487363748347	1.297600237992409e-49	1.0469044708632462e-63	6.362169697918079e-9	1.3971466584422981e-15	1.0124418524434787e-6	-4.781881087221248e-20	8.267699368606085e-18	6.2337982672054256e-12	1.780458257832976e-11	8.22716809888858e-11
78800000	0.004999487363748347	1.297600237992409e-49	1.0469044708632462e-63	6.362169697918079e-9	1.3971466584422981e-15	1.0124418524434787e-6	-4.7818360839894084e-20	8.267699368606085e-18	6.2337982672054256e-12	1.780458257832976e-11	8.22716809888858e-11
78900000	0.004999487363748347	1.297600237992409e-49	1.0469044708632462e-63	6.362169697918079e-9	1.3971466584422981e-15	1.0124418524434787e-6	-4.781791080757569e-20	8.267699368606085e-18	6.2337982672054256e-12	1.780458257832976e-11	8.22716809888858e-11
79000000	0.004999487363748347	1.297600237992409e-49	1.0469044708632462e-63	6.362169697918079e-9	1.3971466584422981e-15	1.0124418524434787e-6	-4.781746077525729e-20	8.267699368606085e-18	6.2337982672054256e-12	1.780458257832976e-11	8.22716809888858e-11
79100000	0.004999487363748347	1.297600237992409e-49	1.0469044708632462e-63	6.362169697918079e-9	1.3971466584422981e-15	1.0124418524434787e-6	-4.78170107429389e-20	8.267699368606085e-18	6.2337982672054256e-12	1.780458257832976e-11	8.22716809888858e-11
79200000	0.004999487363748347	1.297600237992409e-49	1.0469044708632462e-63	6.362169697918079e-9	1.3971466584422981e-15	1.0124418524434787e-6	-4.7816560710620506e-20	8.267699368606085e-18	6.2337982672054256e-12	1.780458257832976e-11	8.22716809888858e-11
79300000	0.004999487363748347	1.297600237992409e-49	1.0469044708632462e-63	6.362169697918079e-9	1.3971466584422981e-15	1.0124418524434787e-6	-4.7816110678302113e-20	8.267699368606085e-18	6.2337982672054256e-12	1.780458257832976e-11	8.22716809888858e-11
79400000	0.004999487363748347	1.297600237992409e-49	1.0469044708632462e-63	6.362169697918079e-9	1.3971466584422981e-15	1.0124418524434787e-6	-4.781566064598372e-20	8.267699368606085e-18	6.2337982672054256e-12	1.780458257832976e-11	8.22716809888858e-11
79500000	0.004999487363748347	1.297600237992409e-49	1.0469044708632462e-63	6.362169697918079e-9	1.3971466584422981e-15	1.0124418524434787e-6	-4.781521061366533e-20	8.267699368606085e-18	6.2337982672054256e-12	1.780458257832976e-11	8.22716809888858e-11
79600000	0.004999487363748347	1.297600237992409e-49	1.0469044708632462e-63	6.362169697918079e-9	1.3971466584422981e-15	1.0124418524434787e-6	-4.781476058134693e-20	8.267699368606085e-18	6.2337982672054256e-12	1.780458257832976e-11	8.22716809888858e-11
79700000	0.004999487363748347	1.297600237992409e-49	1.0469044708632462e-63	6.362169697918079e-9	1.3971466584422981e-15	1.0124418524434787e-6	-4.7814310549028535e-20	8.267699368606085e-18	6.2337982672054256e-12	1.780458257832976e-11	8.22716809888858e-11
79800000	0.004999487363748347	1.297600237992409e-49	1.0469044708632462e-63	6.362169697918079e-9	1.3971466584422981e-15	1.0124418524434787e-6	-4.781386051671014e-20	8.267699368606085e-18	6.2337982672054256e-12	1.780458257832976e-11	8.22716809888858e-11
79900000	0.004999487363748347	1.297600237992409e-49	1.0469044708632462e-63	6.362169697918079e-9	1.3971466584422981e-15	1.0124418524434787e-6	-4.781341048439175e-20	8.267699368606085e-18	6.2337982672054256e-12	1.780458257832976e-11	8.22716809888858e-11
80000000	0.004999487363748347	1.297600237992409e-49	1.0469044708632462e-63	6.362169697918079e-9	1.3971466584422981e-15	1.0124418524434787e-6	-4.7812960452073356e-20	8.267699368606085e-18	6.2337982672054256e-12	1.780458257832976e-11	8.22716809888858e-11
80100000	0.004999487363748347	1.297600237992409e-49	1.0469044708632462e-63	6.362169697918079e-9	1.3971466584422981e-15	1.0124418524434787e-6	-4.781251041975496e-20	8.267699368606085e-18	6.2337982672054256e-12	1.780458257832976e-11	8.22716809888858e-11
80200000	0.004999487363748347	1.297600237992409e-49	1.0469044708632462e-63	6.362169697918079e-9	1.3971466584422981e-15	1.0124418524434787e-6	-4.781206038743657e-20	8.267699368606085e-18	6.2337982672054256e-12	1.780458257832976e-11	8.22716809888858e-11
80300000	0.004999487363748347	1.297600237992409e-49	1.0469044708632462e-63	6.362169697918079e-9	1.3971466584422981e-15	1.0124418524434787e-6	-4.781161035511817e-20	8.267699368606085e-18	6.2337982672054256e-12	1.780458257832976e-11	8.227168098888582e-11
80400000	0.004999487363748347	1.297600237992409e-49	1.0469044708632462e-63	6.362169697918079e-9	1.3971466584422981e-15	1.0124418524434787e-6	-4.781116032279978e-20	8.267699368606085e-18	6.2337982672054256e-12	1.780458257832976e-11	8.227168098888582e-11
80500000	0.004999487363748347	1.297600237992409e-49	1.0469044708632462e-63	6.362169697918079e-9	1.3971466584422981e-15	1.0124418524434787e-6	-4.7810710290481385e-20	8.267699368606085e-18	6.2337982672054256e-12	1.780458257832976e-11	8.227168098888582e-11
80600000	0.004999487363748347	1.297600237992409e-49	1.0469044708632462e-63	6.362169697918079e-9	1.3971466584422981e-15	1.0124418524434787e-6	-4.781026025816299e-20	8.267699368606085e-18	6.2337982672054256e-12	1.780458257832976e-11	8.227168098888582e-11
80700000	0.004999487363748347	1.297600237992409e-49	1.0469044708632462e-63	6.362169697918079e-9	1.3971466584422981e-15	1.0124418524434787e-6	-4.78098102258446e-20	8.267699368606085e-18	6.2337982672054256e-12	1.780458257832976e-11	8.227168098888582e-11
80800000	0.004999487363748347	1.297600237992409e-49	1.0469044708632462e-63	6.362169697918079e-9	1.3971466584422981e-15	1.0124418524434787e-6	-4.7809360193526206e-20	8.267699368606085e-18	6.2337982672054256e-12	1.780458257832976e-11	8.227168098888582e-11
80900000	0.004999487363748347	1.297600237992409e-49	1.0469044708632462e-63	6.362169697918079e-9	1.3971466584422981e-15	1.0124418524434787e-6	-4.7808910161207807e-20	8.267699368606085e-18	6.2337982672054256e-12	1.780458257832976e-11	8.227168098888582e-11
81000000	0.004999487363748347	1.2976002379924092e-49	1.0469044708632462e-63	6.362169697918079e-9	1.3971466584422981e-15	1.0124418524434787e-6	-4.7808460128889414e-20	8.267699368606085e-18	6.2337982672054256e-12	1.780458257832976e-11	8.227168098888582e-11
81100000	0.004999487363748347	1.2976002379924092e-49	1.0469044708632462e-63	6.362169697918079e-9	1.3971466584422981e-15	1.0124418524434787e-6	-4.780801009657102e-20	8.267699368606085e-18	6.2337982672054256e-12	1.780458257832976e-11	8.227168098888582e-11
81200000	0.004999487363748347	1.2976002379924092e-49	1.0469044708632462e-63	6.362169697918078e-9	1.3971466584422981e-15	1.0124418524434787e-6	-4.780756006425263e-20	8.267699368606085e-18	6.2337982672054256e-12	1.780458257832976e-11	8.227168098888582e-11
81300000	0.004999487363748347	1.2976002379924092e-49	1.0469044708632462e-63	6.362169697918078e-9	1.3971466584422981e-15	1.0124418524434787e-6	-4.7807110031934235e-20	8.267699368606085e-18	6.2337982672054256e-12	1.780458257832976e-11	8.227168098888582e-11
81400000	0.004999487363748347	1.2976002379924092e-49	1.0469044708632462e-63	6.362169697918078e-9	1.3971466584422981e-15	1.0124418524434787e-6	-4.780665999961584e-20	8.267699368606085e-18	6.2337982672054256e-12	1.780458257832976e-11	8.227168098888582e-11
81500000	0.004999487363748347	1.2976002379924092e-49	1.0469044708632462e-63	6.362169697918078e-9	1.3971466584422981e-15	1.0124418524434787e-6	-4.780620996729744e-20	8.267699368606085e-18	6.2337982672054256e-12	1.780458257832976e-11	8.227168098888582e-11
81600000	0.004999487363748347	1.2976002379924092e-49	1.0469044708632462e-63	6.362169697918078e-9	1.3971466584422981e-15	1.0124418524434787e-6	-4.780575993497905e-20	8.267699368606085e-18	6.2337982672054256e-12	1.780458257832976e-11	8.227168098888582e-11
81700000	0.004999487363748347	1.2976002379924092e-49	1.0469044708632462e-63	6.362169697918078e-9	1.3971466584422981e-15	1.0124418524434787e-6	-4.7805309902660656e-20	8.267699368606085e-18	6.2337982672054256e-12	1.780458257832976e-11	8.227168098888582e-11
81800000	0.004999487363748347	1.2976002379924092e-49	1.0469044708632462e-63	6.362169697918078e-9	1.3971466584422981e-15	1.0124418524434787e-6	-4.7804859870342263e-20	8.267699368606085e-18	6.2337982672054256e-12	1.780458257832976e-11	8.227168098888582e-11
81900000	0.004999487363748347	1.2976002379924092e-49	1.0469044708632462e-63	6.362169697918078e-9	1.3971466584422981e-15	1.0124418524434787e-6	-4.780440983802387e-20	8.267699368606085e-18	6.2337982672054256e-12	1.780458257832976e-11	8.227168098888582e-11
82000000	0.004999487363748347	1.2976002379924092e-49	1.0469044708632462e-63	6.362169697918078e-9	1.3971466584422981e-15	1.0124418524434787e-6	-4.780395980570548e-20	8.267699368606085e-18	6.2337982672054256e-12	1.780458257832976e-11	8.227168098888582e-11
82100000	0.004999487363748347	1.2976002379924092e-49	1.0469044708632462e-63	6.362169697918078e-9	1.3971466584422981e-15	1.0124418524434787e-6	-4.780350977338708e-20	8.267699368606085e-18	6.2337982672054256e-12	1.780458257832976e-11	8.227168098888582e-11
82200000	0.004999487363748347	1.2976002379924092e-49	1.0469044708632462e-63	6.362169697918078e-9	1.3971466584422981e-15	1.0124418524434787e-6	-4.7803059741068685e-20	8.267699368606085e-18	6.2337982672054256e-12	1.780458257832976e-11	8.227168098888582e-11
82300000	0.004999487363748347	1.2976002379924092e-49	1.0469044708632462e-63	6.362169697918078e-9	1.3971466584422981e-15	1.0124418524434787e-6	-4.780260970875029e-20	8.267699368606085e-18	6.2337982672054256e-12	1.780458257832976e-11	8.227168098888582e-11
82400000	0.004999487363748347	1.2976002379924092e-49	1.0469044708632462e-63	6.362169697918078e-9	1.3971466584422981e-15	1.0124418524434787e-6	-4.78021596764319e-20	8.267699368606085e-18	6.2337982672054256e-12	1.780458257832976e-11	8.227168098888582e-11
82500000	0.004999487363748347	1.2976002379924092e-49	1.0469044708632462e-63	6.362169697918078e-9	1.3971466584422981e-15	1.0124418524434787e-6	-4.7801709644113506e-20	8.267699368606085e-18	6.2337982672054256e-12	1.780458257832976e-11	8.227168098888582e-11
82600000	0.004999487363748347	1.2976002379924092e-49	1.0469044708632462e-63	6.362169697918078e-9	1.3971466584422981e-15	1.0124418524434787e-6	-4.7801259611795113e-20	8.267699368606085e-18	6.2337982672054256e-12	1.780458257832976e-11	8.227168098888582e-11
82700000	0.004999487363748347	1.2976002379924092e-49	1.0469044708632462e-63	6.362169697918078e-9	1.3971466584422981e-15	1.0124418524434787e-6	-4.780080957947672e-20	8.267699368606085e-18	6.2337982672054256e-12	1.780458257832976e-11	8.227168098888582e-11
82800000	0.004999487363748347	1.2976002379924092e-49	1.0469044708632462e-63	6.362169697918078e-9	1.3971466584422981e-15	1.0124418524434787e-6	-4.780035954715832e-20	8.267699368606085e-18	6.2337982672054256e-12	1.780458257832976e-11	8.227168098888582e-11
82900000	0.004999487363748347	1.2976002379924092e-49	1.0469044708632462e-63	6.362169697918078e-9	1.3971466584422981e-15	1.0124418524434787e-6	-4.779990951483993e-20	8.267699368606085e-18	6.2337982672054256e-12	1.780458257832976e-11	8.227168098888582e-11
83000000	0.004999487363748347	1.2976002379924092e-49	1.0469044708632462e-63	6.362169697918078e-9	1.3971466584422981e-15	1.0124418524434787e-6	-4.7799459482521535e-20	8.267699368606085e-18	6.2337982672054256e-12	1.780458257832976e-11	8.227168098888582e-11
83100000	0.004999487363748347	1.2976002379924092e-49	1.0469044708632462e-63	6.362169697918078e-9	1.3971466584422981e-15	1.0124418524434787e-6	-4.779900945020314e-20	8.267699368606085e-18	6.2337982672054256e-12	1.780458257832976e-11	8.227168098888582e-11
83200000	0.004999487363748347	1.2976002379924092e-49	1.0469044708632462e-63	6.362169697918078e-9	1.3971466584422981e-15	1.0124418524434787e-6	-4.779855941788475e-20	8.267699368606085e-18	6.2337982672054256e-12	1.780458257832976e-11	8.227168098888582e-11
83300000	0.004999487363748347	1.2976002379924092e-49	1.0469044708632462e-63	6.362169697918078e-9	1.3971466584422981e-15	1.0124418524434787e-6	-4.7798109385566356e-20	8.267699368606085e-18	6.2337982672054256e-12	1.780458257832976e-11	8.227168098888582e-11
83400000	0.004999487363748347	1.2976002379924092e-49	1.0469044708632462e-63	6.362169697918078e-9	1.3971466584422981e-15	1.0124418524434787e-6	-4.7797659353247957e-20	8.267699368606085e-18	6.2337982672054256e-12	1.780458257832976e-11	8.227168098888582e-11
83500000	0.004999487363748347	1.2976002379924092e-49	1.0469044708632462e-63	6.362169697918078e-9	1.3971466584422981e-15	1.0124418524434787e-6	-4.7797209320929564e-20	8.267699368606085e-18	6.2337982672054256e-12	1.780458257832976e-11	8.227168098888582e-11
83600000	0.004999487363748347	1.2976002379924092e-49	1.0469044708632462e-63	6.362169697918078e-9	1.3971466584422981e-15	1.0124418524434787e-6	-4.779675928861117e-20	8.267699368606085e-18	6.2337982672054256e-12	1.780458257832976e-11	8.227168098888582e-11
83700000	0.004999487363748347	1.2976002379924092e-49	1.0469044708632462e-63	6.362169697918078e-9	1.3971466584422981e-15	1.0124418524434787e-6	-4.779630925629278e-20	8.267699368606085e-18	6.2337982672054256e-12	1.780458257832976e-11	8.227168098888582e-11
83800000	0.004999487363748347	1.2976002379924092e-49	1.0469044708632462e-63	6.362169697918078e-9	1.3971466584422981e-15	1.0124418524434787e-6	-4.7795859223974385e-20	8.267699368606085e-18	6.2337982672054256e-12	1.780458257832976e-11	8.227168098888582e-11
83900000	0.004999487363748347	1.2976002379924092e-49	1.0469044708632462e-63	6.362169697918078e-9	1.3971466584422981e-15	1.0124418524434787e-6	-4.779540919165599e-20	8.267699368606085e-18	6.2337982672054256e-12	1.780458257832976e-11	8.227168098888582e-11
84000000	0.004999487363748347	1.2976002379924092e-49	1.0469044708632462e-63	6.362169697918078e-9	1.3971466584422981e-15	1.0124418524434787e-6	-4.779495915933759e-20	8.267699368606085e-18	6.2337982672054256e-12	1.780458257832976e-11	8.227168098888582e-11
84100000	0.004999487363748347	1.2976002379924092e-49	1.0469044708632462e-63	6.362169697918078e-9	1.3971466584422981e-15	1.0124418524434787e-6	-4.77945091270192e-20	8.267699368606085e-18	6.2337982672054256e-12	1.780458257832976e-11	8.227168098888582e-11
84200000	0.004999487363748347	1.2976002379924092e-49	1.0469044708632462e-63	6.362169697918078e-9	1.3971466584422981e-15	1.0124418524434787e-6	-4.7794059094700807e-20	8.267699368606085e-18	6.2337982672054256e-12	1.780458257832976e-11	8.227168098888582e-11
84300000	0.004999487363748347	1.2976002379924092e-49	1.0469044708632462e-63	6.362169697918078e-9	1.3971466584422981e-15	1.0124418524434787e-6	-4.7793609062382414e-20	8.267699368606085e-18	6.2337982672054256e-12	1.780458257832976e-11	8.227168098888582e-11
84400000	0.004999487363748347	1.2976002379924092e-49	1.0469044708632462e-63	6.362169697918078e-9	1.3971466584422981e-15	1.0124418524434787e-6	-4.779315903006402e-20	8.267699368606085e-18	6.2337982672054256e-12	1.780458257832976e-11	8.227168098888582e-11
84500000	0.004999487363748347	1.2976002379924092e-49	1.0469044708632462e-63	6.362169697918078e-9	1.3971466584422981e-15	1.0124418524434787e-6	-4.779270899774563e-20	8.267699368606085e-18	6.2337982672054256e-12	1.780458257832976e-11	8.227168098888582e-11
84600000	0.004999487363748347	1.2976002379924092e-49	1.0469044708632462e-63	6.362169697918078e-9	1.3971466584422981e-15	1.0124418524434787e-6	-4.779225896542723e-20	8.267699368606085e-18	6.2337982672054256e-12	1.780458257832976e-11	8.227168098888582e-11
84700000	0.004999487363748347	1.2976002379924092e-49	1.0469044708632462e-63	6.362169697918078e-9	1.3971466584422981e-15	1.0124418524434787e-6	-4.7791808933108836e-20	8.267699368606085e-18	6.2337982672054256e-12	1.780458257832976e-11	8.227168098888582e-11
84800000	0.004999487363748347	1.2976002379924092e-49	1.0469044708632462e-63	6.362169697918078e-9	1.3971466584422981e-15	1.0124418524434787e-6	-4.779135890079044e-20	8.267699368606085e-18	6.2337982672054256e-12	1.780458257832976e-11	8.227168098888582e-11
84900000	0.004999487363748347	1.2976002379924092e-49	1.0469044708632462e-63	6.362169697918078e-9	1.3971466584422981e-15	1.0124418524434787e-6	-4.779090886847205e-20	8.267699368606085e-18	6.2337982672054256e-12	1.780458257832976e-11	8.227168098888582e-11
85000000	0.004999487363748347	1.2976002379924092e-49	1.0469044708632462e-63	6.362169697918078e-9	1.3971466584422981e-15	1.0124418524434787e-6	-4.7790458836153656e-20	8.267699368606085e-18	6.2337982672054256e-12	1.780458257832976e-11	8.227168098888582e-11
85100000	0.004999487363748347	1.2976002379924092e-49	1.0469044708632462e-63	6.362169697918078e-9	1.3971466584422981e-15	1.0124418524434787e-6	-4.7790008803835263e-20	8.267699368606085e-18	6.2337982672054256e-12	1.780458257832976e-11	8.227168098888582e-11
85200000	0.004999487363748347	1.2976002379924092e-49	1.0469044708632462e-63	6.362169697918078e-9	1.3971466584422981e-15	1.0124418524434787e-6	-4.7789558771516864e-20	8.267699368606085e-18	6.2337982672054256e-12	1.780458257832976e-11	8.227168098888582e-11
85300000	0.004999487363748347	1.2976002379924092e-49	1.0469044708632462e-63	6.362169697918078e-9	1.3971466584422981e-15	1.0124418524434787e-6	-4.778910873919847e-20	8.267699368606085e-18	6.2337982672054256e-12	1.780458257832976e-11	8.227168098888582e-11
85400000	0.004999487363748347	1.2976002379924092e-49	1.0469044708632462e-63	6.362169697918078e-9	1.3971466584422981e-15	1.0124418524434787e-6	-4.778865870688008e-20	8.267699368606085e-18	6.2337982672054256e-12	1.780458257832976e-11	8.227168098888582e-11
85500000	0.004999487363748347	1.2976002379924092e-49	1.0469044708632462e-63	6.362169697918078e-9	1.3971466584422981e-15	1.0124418524434787e-6	-4.7788208674561685e-20	8.267699368606085e-18	6.2337982672054256e-12	1.780458257832976e-11	8.227168098888582e-11
85600000	0.004999487363748347	1.2976002379924092e-49	1.0469044708632462e-63	6.362169697918078e-9	1.3971466584422981e-15	1.0124418524434787e-6	-4.778775864224329e-20	8.267699368606085e-18	6.2337982672054256e-12	1.780458257832976e-11	8.227168098888582e-11
85700000	0.004999487363748347	1.2976002379924092e-49	1.0469044708632462e-63	6.362169697918078e-9	1.3971466584422981e-15	1.0124418524434787e-6	-4.77873086099249e-20	8.267699368606085e-18	6.2337982672054256e-12	1.780458257832976e-11	8.227168098888582e-11
85800000	0.004999487363748347	1.2976002379924092e-49	1.0469044708632462e-63	6.362169697918078e-9	1.3971466584422981e-15	1.0124418524434787e-6	-4.77868585776065e-20	8.267699368606085e-18	6.2337982672054256e-12	1.780458257832976e-11	8.227168098888582e-11
85900000	0.004999487363748347	1.2976002379924092e-49	1.0469044708632462e-63	6.362169697918078e-9	1.3971466584422981e-15	1.0124418524434787e-6	-4.778640854528811e-20	8.267699368606085e-18	6.2337982672054256e-12	1.780458257832976e-11	8.227168098888582e-11
86000000	0.004999487363748347	1.2976002379924092e-49	1.0469044708632462e-63	6.362169697918078e-9	1.3971466584422981e-15	1.0124418524434787e-6	-4.7785958512969714e-20	8.267699368606085e-18	6.2337982672054256e-12	1.780458257832976e-11	8.227168098888582e-11
86100000	0.004999487363748347	1.2976002379924092e-49	1.0469044708632462e-63	6.362169697918078e-9	1.3971466584422981e-15	1.0124418524434787e-6	-4.778550848065132e-20	8.267699368606085e-18	6.2337982672054256e-12	1.780458257832976e-11	8.227168098888582e-11
86200000	0.004999487363748347	1.2976002379924092e-49	1.0469044708632462e-63	6.362169697918078e-9	1.3971466584422981e-15	1.0124418524434787e-6	-4.778505844833293e-20	8.267699368606085e-18	6.2337982672054256e-12	1.780458257832976e-11	8.227168098888582e-11
86300000	0.004999487363748347	1.2976002379924092e-49	1.0469044708632462e-63	6.362169697918078e-9	1.3971466584422981e-15	1.0124418524434787e-6	-4.7784608416014535e-20	8.267699368606085e-18	6.2337982672054256e-12	1.780458257832976e-11	8.227168098888582e-11
86400000	0.004999487363748347	1.2976002379924092e-49	1.0469044708632462e-63	6.362169697918078e-9	1.3971466584422981e-15	1.0124418524434787e-6	-4.7784158383696136e-20	8.267699368606085e-18	6.2337982672054256e-12	1.780458257832976e-11	8.227168098888582e-11
86500000	0.004999487363748347	1.2976002379924092e-49	1.0469044708632462e-63	6.362169697918078e-9	1.3971466584422981e-15	1.0124418524434787e-6	-4.7783708351377743e-20	8.267699368606085e-18	6.2337982672054256e-12	1.780458257832976e-11	8.227168098888582e-11
86600000	0.004999487363748347	1.2976002379924092e-49	1.0469044708632462e-63	6.362169697918078e-9	1.3971466584422981e-15	1.0124418524434787e-6	-4.778325831905935e-20	8.267699368606085e-18	6.2337982672054256e-12	1.780458257832976e-11	8.227168098888582e-11
86700000	0.004999487363748347	1.2976002379924092e-49	1.0469044708632462e-63	6.362169697918078e-9	1.3971466584422981e-15	1.0124418524434787e-6	-4.7782808286740957e-20	8.267699368606085e-18	6.2337982672054256e-12	1.780458257832976e-11	8.227168098888582e-11
86800000	0.004999487363748347	1.2976002379924092e-49	1.0469044708632462e-63	6.362169697918078e-9	1.3971466584422981e-15	1.0124418524434787e-6	-4.7782358254422564e-20	8.267699368606085e-18	6.2337982672054256e-12	1.780458257832976e-11	8.227168098888582e-11
86900000	0.004999487363748347	1.2976002379924092e-49	1.0469044708632462e-63	6.362169697918078e-9	1.3971466584422981e-15	1.0124418524434787e-6	-4.778190822210417e-20	8.267699368606085e-18	6.2337982672054256e-12	1.780458257832976e-11	8.227168098888582e-11
87000000	0.004999487363748347	1.2976002379924092e-49	1.0469044708632462e-63	6.362169697918078e-9	1.3971466584422981e-15	1.0124418524434787e-6	-4.778145818978577e-20	8.267699368606085e-18	6.2337982672054256e-12	1.780458257832976e-11	8.227168098888582e-11
87100000	0.004999487363748347	1.2976002379924092e-49	1.0469044708632462e-63	6.362169697918078e-9	1.3971466584422981e-15	1.0124418524434787e-6	-4.778100815746738e-20	8.267699368606085e-18	6.2337982672054256e-12	1.780458257832976e-11	8.227168098888582e-11
87200000	0.004999487363748347	1.2976002379924092e-49	1.0469044708632462e-63	6.362169697918078e-9	1.3971466584422981e-15	1.0124418524434787e-6	-4.7780558125148986e-20	8.267699368606085e-18	6.2337982672054256e-12	1.780458257832976e-11	8.227168098888582e-11
87300000	0.004999487363748347	1.2976002379924092e-49	1.0469044708632462e-63	6.362169697918078e-9	1.3971466584422981e-15	1.0124418524434787e-6	-4.778010809283059e-20	8.267699368606085e-18	6.2337982672054256e-12	1.780458257832976e-11	8.227168098888582e-11
87400000	0.004999487363748347	1.2976002379924092e-49	1.0469044708632462e-63	6.362169697918078e-9	1.3971466584422981e-15	1.0124418524434787e-6	-4.77796580605122e-20	8.267699368606085e-18	6.2337982672054256e-12	1.780458257832976e-11	8.227168098888582e-11
87500000	0.004999487363748347	1.2976002379924092e-49	1.0469044708632462e-63	6.362169697918078e-9	1.3971466584422981e-15	1.0124418524434787e-6	-4.7779208028193807e-20	8.267699368606085e-18	6.2337982672054256e-12	1.780458257832976e-11	8.227168098888582e-11
87600000	0.004999487363748347	1.2976002379924092e-49	1.0469044708632462e-63	6.362169697918078e-9	1.3971466584422981e-15	1.0124418524434787e-6	-4.777875799587541e-20	8.267699368606085e-18	6.2337982672054256e-12	1.780458257832976e-11	8.227168098888582e-11
87700000	0.004999487363748347	1.2976002379924092e-49	1.0469044708632462e-63	6.362169697918078e-9	1.3971466584422981e-15	1.0124418524434787e-6	-4.7778307963557015e-20	8.267699368606085e-18	6.2337982672054256e-12	1.780458257832976e-11	8.227168098888582e-11
87800000	0.004999487363748347	1.2976002379924092e-49	1.0469044708632462e-63	6.362169697918078e-9	1.3971466584422981e-15	1.0124418524434787e-6	-4.777785793123862e-20	8.267699368606085e-18	6.2337982672054256e-12	1.780458257832976e-11	8.227168098888582e-11
87900000	0.004999487363748347	1.2976002379924092e-49	1.0469044708632462e-63	6.362169697918078e-9	1.3971466584422981e-15	1.0124418524434787e-6	-4.777740789892023e-20	8.267699368606085e-18	6.2337982672054256e-12	1.780458257832976e-11	8.227168098888582e-11
88000000	0.004999487363748347	1.2976002379924092e-49	1.0469044708632462e-63	6.362169697918078e-9	1.3971466584422981e-15	1.0124418524434787e-6	-4.7776957866601836e-20	8.267699368606085e-18	6.2337982672054256e-12	1.780458257832976e-11	8.227168098888582e-11
88100000	0.004999487363748347	1.2976002379924092e-49	1.0469044708632462e-63	6.362169697918078e-9	1.3971466584422981e-15	1.0124418524434787e-6	-4.777650783428344e-20	8.267699368606085e-18	6.2337982672054256e-12	1.780458257832976e-11	8.227168098888582e-11
88200000	0.004999487363748347	1.2976002379924092e-49	1.0469044708632462e-63	6.362169697918078e-9	1.3971466584422981e-15	1.0124418524434787e-6	-4.7776057801965044e-20	8.267699368606085e-18	6.2337982672054256e-12	1.780458257832976e-11	8.227168098888582e-11
88300000	0.004999487363748347	1.2976002379924092e-49	1.0469044708632462e-63	6.362169697918078e-9	1.3971466584422981e-15	1.0124418524434787e-6	-4.777560776964665e-20	8.267699368606085e-18	6.2337982672054256e-12	1.780458257832976e-11	8.227168098888582e-11
88400000	0.004999487363748347	1.2976002379924092e-49	1.0469044708632462e-63	6.362169697918078e-9	1.3971466584422981e-15	1.0124418524434787e-6	-4.777515773732826e-20	8.267699368606085e-18	6.2337982672054256e-12	1.780458257832976e-11	8.227168098888582e-11
88500000	0.004999487363748347	1.2976002379924092e-49	1.0469044708632462e-63	6.362169697918078e-9	1.3971466584422981e-15	1.0124418524434787e-6	-4.7774707705009864e-20	8.267699368606085e-18	6.2337982672054256e-12	1.780458257832976e-11	8.227168098888582e-11
88600000	0.004999487363748347	1.2976002379924092e-49	1.0469044708632462e-63	6.362169697918078e-9	1.3971466584422981e-15	1.0124418524434787e-6	-4.777425767269147e-20	8.267699368606085e-18	6.2337982672054256e-12	1.780458257832976e-11	8.227168098888582e-11
88700000	0.004999487363748347	1.2976002379924092e-49	1.0469044708632462e-63	6.362169697918078e-9	1.3971466584422981e-15	1.0124418524434787e-6	-4.777380764037308e-20	8.267699368606085e-18	6.2337982672054256e-12	1.780458257832976e-11	8.22716809888858e-11
88800000	0.004999487363748347	1.2976002379924092e-49	1.0469044708632462e-63	6.362169697918078e-9	1.3971466584422981e-15	1.0124418524434787e-6	-4.777335760805468e-20	8.267699368606085e-18	6.2337982672054256e-12	1.780458257832976e-11	8.22716809888858e-11
88900000	0.004999487363748347	1.2976002379924092e-49	1.0469044708632462e-63	6.362169697918078e-9	1.3971466584422981e-15	1.0124418524434787e-6	-4.7772907575736286e-20	8.267699368606085e-18	6.2337982672054256e-12	1.780458257832976e-11	8.22716809888858e-11
89000000	0.004999487363748347	1.2976002379924092e-49	1.0469044708632462e-63	6.362169697918078e-9	1.3971466584422981e-15	1.0124418524434787e-6	-4.7772457543417893e-20	8.267699368606085e-18	6.2337982672054256e-12	1.780458257832976e-11	8.22716809888858e-11
89100000	0.004999487363748347	1.2976002379924092e-49	1.0469044708632462e-63	6.362169697918078e-9	1.3971466584422981e-15	1.0124418524434787e-6	-4.77720075110995e-20	8.267699368606085e-18	6.2337982672054256e-12	1.780458257832976e-11	8.22716809888858e-11
89200000	0.004999487363748347	1.2976002379924092e-49	1.0469044708632462e-63	6.362169697918078e-9	1.3971466584422981e-15	1.0124418524434787e-6	-4.777155747878111e-20	8.267699368606085e-18	6.2337982672054256e-12	1.780458257832976e-11	8.22716809888858e-11
89300000	0.004999487363748347	1.2976002379924092e-49	1.0469044708632462e-63	6.362169697918078e-9	1.3971466584422981e-15	1.0124418524434787e-6	-4.7771107446462714e-20	8.267699368606085e-18	6.2337982672054256e-12	1.780458257832976e-11	8.22716809888858e-11
89400000	0.004999487363748347	1.2976002379924092e-49	1.0469044708632462e-63	6.362169697918078e-9	1.3971466584422981e-15	1.0124418524434787e-6	-4.7770657414144315e-20	8.267699368606085e-18	6.2337982672054256e-12	1.780458257832976e-11	8.22716809888858e-11
89500000	0.004999487363748347	1.2976002379924092e-49	1.0469044708632462e-63	6.362169697918078e-9	1.3971466584422981e-15	1.0124418524434787e-6	-4.777020738182592e-20	8.267699368606085e-18	6.2337982672054256e-12	1.780458257832976e-11	8.22716809888858e-11
89600000	0.004999487363748347	1.2976002379924092e-49	1.0469044708632462e-63	6.362169697918078e-9	1.3971466584422981e-15	1.0124418524434787e-6	-4.776975734950753e-20	8.267699368606085e-18	6.2337982672054256e-12	1.780458257832976e-11	8.22716809888858e-11
89700000	0.004999487363748347	1.2976002379924092e-49	1.0469044708632462e-63	6.362169697918078e-9	1.3971466584422981e-15	1.0124418524434787e-6	-4.7769307317189136e-20	8.267699368606085e-18	6.2337982672054256e-12	1.780458257832976e-11	8.22716809888858e-11
89800000	0.004999487363748347	1.2976002379924092e-49	1.0469044708632462e-63	6.362169697918078e-9	1.3971466584422981e-15	1.0124418524434787e-6	-4.7768857284870743e-20	8.267699368606085e-18	6.2337982672054256e-12	1.780458257832976e-11	8.22716809888858e-11
89900000	0.004999487363748347	1.2976002379924092e-49	1.0469044708632462e-63	6.362169697918078e-9	1.3971466584422981e-15	1.0124418524434787e-6	-4.776840725255235e-20	8.267699368606085e-18	6.2337982672054256e-12	1.780458257832976e-11	8.22716809888858e-11
90000000	0.004999487363748347	1.2976002379924092e-49	1.0469044708632462e-63	6.362169697918078e-9	1.3971466584422981e-15	1.0124418524434787e-6	-4.776795722023395e-20	8.267699368606085e-18	6.2337982672054256e-12	1.780458257832976e-11	8.22716809888858e-11
90100000	0.004999487363748347	1.2976002379924092e-49	1.0469044708632462e-63	6.362169697918078e-9	1.3971466584422981e-15	1.0124418524434787e-6	-4.776750718791556e-20	8.267699368606085e-18	6.2337982672054256e-12	1.780458257832976e-11	8.22716809888858e-11
90200000	0.004999487363748347	1.2976002379924092e-49	1.0469044708632462e-63	6.362169697918078e-9	1.3971466584422981e-15	1.0124418524434787e-6	-4.7767057155597165e-20	8.267699368606085e-18	6.2337982672054256e-12	1.780458257832976e-11	8.22716809888858e-11
90300000	0.004999487363748347	1.2976002379924092e-49	1.0469044708632462e-63	6.362169697918078e-9	1.3971466584422981e-15	1.0124418524434787e-6	-4.776660712327877e-20	8.267699368606085e-18	6.2337982672054256e-12	1.780458257832976e-11	8.22716809888858e-11
90400000	0.004999487363748347	1.2976002379924092e-49	1.0469044708632462e-63	6.362169697918078e-9	1.3971466584422981e-15	1.0124418524434787e-6	-4.776615709096038e-20	8.267699368606085e-18	6.2337982672054256e-12	1.780458257832976e-11	8.22716809888858e-11
90500000	0.004999487363748347	1.2976002379924092e-49	1.0469044708632462e-63	6.362169697918078e-9	1.3971466584422981e-15	1.0124418524434787e-6	-4.7765707058641986e-20	8.267699368606085e-18	6.2337982672054256e-12	1.780458257832976e-11	8.22716809888858e-11
90600000	0.004999487363748347	1.2976002379924092e-49	1.0469044708632462e-63	6.362169697918078e-9	1.3971466584422981e-15	1.0124418524434787e-6	-4.7765257026323587e-20	8.267699368606085e-18	6.2337982672054256e-12	1.780458257832976e-11	8.22716809888858e-11
90700000	0.004999487363748347	1.2976002379924092e-49	1.0469044708632462e-63	6.362169697918078e-9	1.3971466584422981e-15	1.0124418524434787e-6	-4.7764806994005194e-20	8.267699368606085e-18	6.2337982672054256e-12	1.780458257832976e-11	8.22716809888858e-11
90800000	0.004999487363748347	1.2976002379924092e-49	1.0469044708632462e-63	6.362169697918078e-9	1.3971466584422981e-15	1.0124418524434787e-6	-4.77643569616868e-20	8.267699368606085e-18	6.2337982672054256e-12	1.780458257832976e-11	8.22716809888858e-11
90900000	0.004999487363748347	1.2976002379924092e-49	1.0469044708632462e-63	6.362169697918078e-9	1.3971466584422981e-15	1.0124418524434787e-6	-4.776390692936841e-20	8.267699368606085e-18	6.2337982672054256e-12	1.780458257832976e-11	8.22716809888858e-11
91000000	0.004999487363748347	1.2976002379924092e-49	1.0469044708632462e-63	6.362169697918078e-9	1.3971466584422981e-15	1.0124418524434787e-6	-4.7763456897050015e-20	8.267699368606085e-18	6.2337982672054256e-12	1.780458257832976e-11	8.22716809888858e-11
91100000	0.004999487363748347	1.2976002379924092e-49	1.0469044708632462e-63	6.362169697918078e-9	1.3971466584422981e-15	1.0124418524434787e-6	-4.776300686473162e-20	8.267699368606085e-18	6.2337982672054256e-12	1.780458257832976e-11	8.22716809888858e-11
91200000	0.004999487363748347	1.2976002379924092e-49	1.0469044708632462e-63	6.362169697918078e-9	1.3971466584422981e-15	1.0124418524434787e-6	-4.776255683241323e-20	8.267699368606085e-18	6.2337982672054256e-12	1.780458257832976e-11	8.22716809888858e-11
91300000	0.004999487363748347	1.2976002379924092e-49	1.0469044708632462e-63	6.362169697918078e-9	1.3971466584422981e-15	1.0124418524434787e-6	-4.776210680009483e-20	8.267699368606085e-18	6.2337982672054256e-12	1.780458257832976e-11	8.22716809888858e-11
91400000	0.004999487363748347	1.2976002379924092e-49	1.0469044708632462e-63	6.362169697918078e-9	1.3971466584422981e-15	1.0124418524434787e-6	-4.7761656767776437e-20	8.267699368606085e-18	6.2337982672054256e-12	1.780458257832976e-11	8.22716809888858e-11
91500000	0.004999487363748347	1.2976002379924092e-49	1.0469044708632462e-63	6.362169697918078e-9	1.3971466584422981e-15	1.0124418524434787e-6	-4.7761206735458044e-20	8.267699368606085e-18	6.2337982672054256e-12	1.780458257832976e-11	8.22716809888858e-11
91600000	0.004999487363748347	1.2976002379924092e-49	1.0469044708632462e-63	6.362169697918078e-9	1.3971466584422981e-15	1.0124418524434787e-6	-4.776075670313965e-20	8.267699368606085e-18	6.2337982672054256e-12	1.780458257832976e-11	8.22716809888858e-11
91700000	0.004999487363748347	1.2976002379924092e-49	1.0469044708632462e-63	6.362169697918078e-9	1.3971466584422981e-15	1.0124418524434787e-6	-4.776030667082126e-20	8.267699368606085e-18	6.2337982672054256e-12	1.780458257832976e-11	8.22716809888858e-11
91800000	0.004999487363748347	1.2976002379924092e-49	1.0469044708632462e-63	6.362169697918078e-9	1.3971466584422981e-15	1.0124418524434787e-6	-4.7759856638502865e-20	8.267699368606085e-18	6.2337982672054256e-12	1.780458257832976e-11	8.22716809888858e-11
91900000	0.004999487363748347	1.2976002379924092e-49	1.0469044708632462e-63	6.362169697918078e-9	1.3971466584422981e-15	1.0124418524434787e-6	-4.7759406606184465e-20	8.267699368606085e-18	6.2337982672054256e-12	1.780458257832976e-11	8.22716809888858e-11
92000000	0.004999487363748347	1.2976002379924092e-49	1.0469044708632462e-63	6.362169697918078e-9	1.3971466584422981e-15	1.0124418524434787e-6	-4.775895657386607e-20	8.267699368606085e-18	6.2337982672054256e-12	1.780458257832976e-11	8.22716809888858e-11
92100000	0.004999487363748347	1.2976002379924092e-49	1.0469044708632462e-63	6.362169697918078e-9	1.3971466584422981e-15	1.0124418524434787e-6	-4.775850654154768e-20	8.267699368606085e-18	6.2337982672054256e-12	1.780458257832976e-11	8.22716809888858e-11
92200000	0.004999487363748347	1.2976002379924092e-49	1.0469044708632462e-63	6.362169697918078e-9	1.3971466584422981e-15	1.0124418524434787e-6	-4.7758056509229286e-20	8.267699368606085e-18	6.2337982672054256e-12	1.780458257832976e-11	8.22716809888858e-11
92300000	0.004999487363748347	1.2976002379924092e-49	1.0469044708632462e-63	6.362169697918078e-9	1.3971466584422981e-15	1.0124418524434787e-6	-4.7757606476910893e-20	8.267699368606085e-18	6.2337982672054256e-12	1.780458257832976e-11	8.22716809888858e-11
92400000	0.004999487363748347	1.2976002379924092e-49	1.0469044708632462e-63	6.362169697918078e-9	1.3971466584422981e-15	1.0124418524434787e-6	-4.77571564445925e-20	8.267699368606085e-18	6.2337982672054256e-12	1.780458257832976e-11	8.22716809888858e-11
92500000	0.004999487363748347	1.2976002379924092e-49	1.0469044708632462e-63	6.362169697918078e-9	1.3971466584422981e-15	1.0124418524434787e-6	-4.77567064122741e-20	8.267699368606085e-18	6.2337982672054256e-12	1.780458257832976e-11	8.22716809888858e-11
92600000	0.004999487363748347	1.2976002379924092e-49	1.0469044708632462e-63	6.362169697918078e-9	1.3971466584422981e-15	1.0124418524434787e-6	-4.775625637995571e-20	8.267699368606085e-18	6.2337982672054256e-12	1.780458257832976e-11	8.22716809888858e-11
92700000	0.004999487363748347	1.2976002379924092e-49	1.0469044708632462e-63	6.362169697918078e-9	1.3971466584422981e-15	1.0124418524434787e-6	-4.7755806347637315e-20	8.267699368606085e-18	6.2337982672054256e-12	1.780458257832976e-11	8.22716809888858e-11
92800000	0.004999487363748347	1.2976002379924092e-49	1.0469044708632462e-63	6.362169697918078e-9	1.3971466584422981e-15	1.0124418524434787e-6	-4.775535631531892e-20	8.267699368606085e-18	6.2337982672054256e-12	1.780458257832976e-11	8.22716809888858e-11
92900000	0.004999487363748347	1.2976002379924092e-49	1.0469044708632462e-63	6.362169697918078e-9	1.3971466584422981e-15	1.0124418524434787e-6	-4.775490628300053e-20	8.267699368606085e-18	6.2337982672054256e-12	1.780458257832976e-11	8.22716809888858e-11
93000000	0.004999487363748347	1.2976002379924092e-49	1.0469044708632462e-63	6.362169697918078e-9	1.3971466584422981e-15	1.0124418524434787e-6	-4.7754456250682136e-20	8.267699368606085e-18	6.2337982672054256e-12	1.780458257832976e-11	8.22716809888858e-11
93100000	0.004999487363748347	1.2976002379924092e-49	1.0469044708632462e-63	6.362169697918078e-9	1.3971466584422981e-15	1.0124418524434787e-6	-4.775400621836374e-20	8.267699368606085e-18	6.2337982672054256e-12	1.780458257832976e-11	8.22716809888858e-11
93200000	0.004999487363748347	1.2976002379924092e-49	1.0469044708632462e-63	6.362169697918078e-9	1.3971466584422981e-15	1.0124418524434787e-6	-4.7753556186045344e-20	8.267699368606085e-18	6.2337982672054256e-12	1.780458257832976e-11	8.22716809888858e-11
93300000	0.004999487363748347	1.2976002379924092e-49	1.0469044708632462e-63	6.362169697918078e-9	1.3971466584422981e-15	1.0124418524434787e-6	-4.775310615372695e-20	8.267699368606085e-18	6.2337982672054256e-12	1.780458257832976e-11	8.22716809888858e-11
93400000	0.004999487363748347	1.2976002379924092e-49	1.0469044708632462e-63	6.362169697918078e-9	1.3971466584422981e-15	1.0124418524434787e-6	-4.775265612140856e-20	8.267699368606085e-18	6.2337982672054256e-12	1.780458257832976e-11	8.22716809888858e-11
93500000	0.004999487363748347	1.2976002379924092e-49	1.0469044708632462e-63	6.362169697918078e-9	1.3971466584422981e-15	1.0124418524434787e-6	-4.7752206089090165e-20	8.267699368606085e-18	6.2337982672054256e-12	1.780458257832976e-11	8.22716809888858e-11
93600000	0.004999487363748347	1.2976002379924092e-49	1.0469044708632462e-63	6.362169697918078e-9	1.3971466584422981e-15	1.0124418524434787e-6	-4.775175605677177e-20	8.267699368606085e-18	6.2337982672054256e-12	1.780458257832976e-11	8.22716809888858e-11
93700000	0.004999487363748347	1.2976002379924092e-49	1.0469044708632462e-63	6.362169697918078e-9	1.3971466584422981e-15	1.0124418524434787e-6	-4.775130602445337e-20	8.267699368606085e-18	6.2337982672054256e-12	1.780458257832976e-11	8.22716809888858e-11
93800000	0.004999487363748347	1.2976002379924092e-49	1.0469044708632462e-63	6.362169697918078e-9	1.3971466584422981e-15	1.0124418524434787e-6	-4.775085599213498e-20	8.267699368606085e-18	6.2337982672054256e-12	1.780458257832976e-11	8.22716809888858e-11
93900000	0.004999487363748347	1.2976002379924092e-49	1.0469044708632462e-63	6.362169697918078e-9	1.3971466584422981e-15	1.0124418524434787e-6	-4.7750405959816587e-20	8.267699368606085e-18	6.2337982672054256e-12	1.780458257832976e-11	8.22716809888858e-11
94000000	0.004999487363748347	1.2976002379924092e-49	1.0469044708632462e-63	6.362169697918078e-9	1.3971466584422981e-15	1.0124418524434787e-6	-4.7749955927498194e-20	8.267699368606085e-18	6.2337982672054256e-12	1.780458257832976e-11	8.22716809888858e-11
94100000	0.004999487363748347	1.2976002379924092e-49	1.0469044708632462e-63	6.362169697918078e-9	1.3971466584422981e-15	1.0124418524434787e-6	-4.77495058951798e-20	8.267699368606085e-18	6.2337982672054256e-12	1.780458257832976e-11	8.22716809888858e-11
94200000	0.004999487363748347	1.2976002379924092e-49	1.0469044708632462e-63	6.362169697918078e-9	1.3971466584422981e-15	1.0124418524434787e-6	-4.774905586286141e-20	8.267699368606085e-18	6.2337982672054256e-12	1.780458257832976e-11	8.22716809888858e-11
94300000	0.004999487363748347	1.2976002379924092e-49	1.0469044708632462e-63	6.362169697918078e-9	1.3971466584422981e-15	1.0124418524434787e-6	-4.774860583054301e-20	8.267699368606085e-18	6.2337982672054256e-12	1.780458257832976e-11	8.22716809888858e-11
94400000	0.004999487363748347	1.2976002379924092e-49	1.0469044708632462e-63	6.362169697918078e-9	1.3971466584422981e-15	1.0124418524434787e-6	-4.7748155798224616e-20	8.267699368606085e-18	6.2337982672054256e-12	1.780458257832976e-11	8.22716809888858e-11
94500000	0.004999487363748347	1.2976002379924092e-49	1.0469044708632462e-63	6.362169697918078e-9	1.3971466584422981e-15	1.0124418524434787e-6	-4.774770576590622e-20	8.267699368606085e-18	6.2337982672054256e-12	1.780458257832976e-11	8.22716809888858e-11
94600000	0.004999487363748347	1.2976002379924092e-49	1.0469044708632462e-63	6.362169697918078e-9	1.3971466584422981e-15	1.0124418524434787e-6	-4.774725573358783e-20	8.267699368606085e-18	6.2337982672054256e-12	1.780458257832976e-11	8.22716809888858e-11
94700000	0.004999487363748347	1.2976002379924092e-49	1.0469044708632462e-63	6.362169697918078e-9	1.3971466584422981e-15	1.0124418524434787e-6	-4.7746805701269437e-20	8.267699368606085e-18	6.2337982672054256e-12	1.780458257832976e-11	8.22716809888858e-11
94800000	0.004999487363748347	1.2976002379924092e-49	1.0469044708632462e-63	6.362169697918078e-9	1.3971466584422981e-15	1.0124418524434787e-6	-4.7746355668951044e-20	8.267699368606085e-18	6.2337982672054256e-12	1.780458257832976e-11	8.22716809888858e-11
94900000	0.004999487363748347	1.2976002379924092e-49	1.0469044708632462e-63	6.362169697918078e-9	1.3971466584422981e-15	1.0124418524434787e-6	-4.7745905636632645e-20	8.267699368606085e-18	6.2337982672054256e-12	1.780458257832976e-11	8.22716809888858e-11
95000000	0.004999487363748347	1.2976002379924092e-49	1.0469044708632462e-63	6.362169697918078e-9	1.3971466584422981e-15	1.0124418524434787e-6	-4.774545560431425e-20	8.267699368606085e-18	6.2337982672054256e-12	1.780458257832976e-11	8.22716809888858e-11
95100000	0.004999487363748347	1.2976002379924092e-49	1.0469044708632462e-63	6.362169697918078e-9	1.3971466584422981e-15	1.0124418524434787e-6	-4.774500557199586e-20	8.267699368606085e-18	6.2337982672054256e-12	1.780458257832976e-11	8.22716809888858e-11
95200000	0.004999487363748347	1.2976002379924092e-49	1.0469044708632462e-63	6.362169697918078e-9	1.3971466584422981e-15	1.0124418524434787e-6	-4.7744555539677466e-20	8.267699368606085e-18	6.2337982672054256e-12	1.780458257832976e-11	8.22716809888858e-11
95300000	0.004999487363748347	1.2976002379924092e-49	1.0469044708632462e-63	6.362169697918078e-9	1.3971466584422981e-15	1.0124418524434787e-6	-4.774410550735907e-20	8.267699368606085e-18	6.2337982672054256e-12	1.780458257832976e-11	8.22716809888858e-11
95400000	0.004999487363748347	1.2976002379924092e-49	1.0469044708632462e-63	6.362169697918078e-9	1.3971466584422981e-15	1.0124418524434787e-6	-4.774365547504068e-20	8.267699368606085e-18	6.2337982672054256e-12	1.780458257832976e-11	8.22716809888858e-11
95500000	0.004999487363748347	1.2976002379924092e-49	1.0469044708632462e-63	6.362169697918078e-9	1.3971466584422981e-15	1.0124418524434787e-6	-4.774320544272228e-20	8.267699368606085e-18	6.2337982672054256e-12	1.780458257832976e-11	8.22716809888858e-11
95600000	0.004999487363748347	1.2976002379924092e-49	1.0469044708632462e-63	6.362169697918078e-9	1.3971466584422981e-15	1.0124418524434787e-6	-4.774275541040389e-20	8.267699368606085e-18	6.2337982672054256e-12	1.780458257832976e-11	8.22716809888858e-11
95700000	0.004999487363748347	1.2976002379924092e-49	1.0469044708632462e-63	6.362169697918078e-9	1.3971466584422981e-15	1.0124418524434787e-6	-4.7742305378085494e-20	8.267699368606086e-18	6.2337982672054256e-12	1.780458257832976e-11	8.22716809888858e-11
95800000	0.004999487363748347	1.2976002379924092e-49	1.0469044708632462e-63	6.362169697918078e-9	1.3971466584422981e-15	1.012441852443479e-6	-4.77418553457671e-20	8.267699368606086e-18	6.2337982672054256e-12	1.780458257832976e-11	8.22716809888858e-11
95900000	0.004999487363748347	1.2976002379924092e-49	1.0469044708632462e-63	6.362169697918078e-9	1.3971466584422981e-15	1.012441852443479e-6	-4.774140531344871e-20	8.267699368606086e-18	6.2337982672054256e-12	1.780458257832976e-11	8.22716809888858e-11
96000000	0.004999487363748347	1.2976002379924092e-49	1.0469044708632462e-63	6.362169697918078e-9	1.3971466584422981e-15	1.012441852443479e-6	-4.7740955281130315e-20	8.267699368606086e-18	6.2337982672054256e-12	1.780458257832976e-11	8.22716809888858e-11
96100000	0.004999487363748347	1.2976002379924092e-49	1.0469044708632462e-63	6.362169697918078e-9	1.3971466584422981e-15	1.012441852443479e-6	-4.7740505248811916e-20	8.267699368606086e-18	6.2337982672054256e-12	1.780458257832976e-11	8.22716809888858e-11
96200000	0.004999487363748347	1.2976002379924092e-49	1.0469044708632462e-63	6.362169697918078e-9	1.3971466584422981e-15	1.012441852443479e-6	-4.7740055216493523e-20	8.267699368606086e-18	6.2337982672054256e-12	1.780458257832976e-11	8.22716809888858e-11
96300000	0.004999487363748347	1.2976002379924092e-49	1.0469044708632462e-63	6.362169697918078e-9	1.3971466584422981e-15	1.012441852443479e-6	-4.773960518417513e-20	8.267699368606086e-18	6.2337982672054256e-12	1.780458257832976e-11	8.22716809888858e-11
96400000	0.004999487363748347	1.2976002379924092e-49	1.0469044708632462e-63	6.362169697918077e-9	1.3971466584422981e-15	1.012441852443479e-6	-4.773915515185674e-20	8.267699368606086e-18	6.2337982672054256e-12	1.780458257832976e-11	8.22716809888858e-11
96500000	0.004999487363748347	1.2976002379924094e-49	1.0469044708632462e-63	6.362169697918077e-9	1.3971466584422981e-15	1.012441852443479e-6	-4.7738705119538344e-20	8.267699368606086e-18	6.2337982672054256e-12	1.780458257832976e-11	8.22716809888858e-11
96600000	0.004999487363748347	1.2976002379924094e-49	1.0469044708632462e-63	6.362169697918077e-9	1.3971466584422981e-15	1.012441852443479e-6	-4.773825508721995e-20	8.267699368606086e-18	6.2337982672054256e-12	1.780458257832976e-11	8.22716809888858e-11
96700000	0.004999487363748347	1.2976002379924094e-49	1.0469044708632462e-63	6.362169697918077e-9	1.3971466584422981e-15	1.012441852443479e-6	-4.773780505490155e-20	8.267699368606086e-18	6.2337982672054256e-12	1.780458257832976e-11	8.22716809888858e-11
96800000	0.004999487363748347	1.2976002379924094e-49	1.0469044708632462e-63	6.362169697918077e-9	1.3971466584422981e-15	1.012441852443479e-6	-4.773735502258316e-20	8.267699368606086e-18	6.2337982672054256e-12	1.780458257832976e-11	8.22716809888858e-11
96900000	0.004999487363748347	1.2976002379924094e-49	1.0469044708632462e-63	6.362169697918077e-9	1.3971466584422981e-15	1.012441852443479e-6	-4.7736904990264766e-20	8.267699368606086e-18	6.2337982672054256e-12	1.780458257832976e-11	8.22716809888858e-11
97000000	0.004999487363748347	1.2976002379924094e-49	1.0469044708632462e-63	6.362169697918077e-9	1.3971466584422981e-15	1.012441852443479e-6	-4.7736454957946373e-20	8.267699368606086e-18	6.2337982672054256e-12	1.780458257832976e-11	8.22716809888858e-11
97100000	0.004999487363748347	1.2976002379924094e-49	1.0469044708632462e-63	6.362169697918077e-9	1.3971466584422981e-15	1.012441852443479e-6	-4.773600492562798e-20	8.267699368606086e-18	6.2337982672054256e-12	1.780458257832976e-11	8.22716809888858e-11
97200000	0.004999487363748347	1.2976002379924094e-49	1.0469044708632462e-63	6.362169697918077e-9	1.3971466584422981e-15	1.012441852443479e-6	-4.773555489330959e-20	8.267699368606086e-18	6.2337982672054256e-12	1.780458257832976e-11	8.22716809888858e-11
97300000	0.004999487363748347	1.2976002379924094e-49	1.0469044708632462e-63	6.362169697918077e-9	1.3971466584422981e-15	1.012441852443479e-6	-4.773510486099119e-20	8.267699368606086e-18	6.2337982672054256e-12	1.780458257832976e-11	8.22716809888858e-11
97400000	0.004999487363748347	1.2976002379924094e-49	1.0469044708632462e-63	6.362169697918077e-9	1.3971466584422981e-15	1.012441852443479e-6	-4.7734654828672795e-20	8.267699368606086e-18	6.2337982672054256e-12	1.780458257832976e-11	8.22716809888858e-11
97500000	0.004999487363748347	1.2976002379924094e-49	1.0469044708632462e-63	6.362169697918077e-9	1.3971466584422981e-15	1.012441852443479e-6	-4.77342047963544e-20	8.267699368606086e-18	6.2337982672054256e-12	1.780458257832976e-11	8.22716809888858e-11
97600000	0.004999487363748347	1.2976002379924094e-49	1.0469044708632462e-63	6.362169697918077e-9	1.3971466584422981e-15	1.012441852443479e-6	-4.773375476403601e-20	8.267699368606086e-18	6.2337982672054256e-12	1.780458257832976e-11	8.22716809888858e-11
97700000	0.004999487363748347	1.2976002379924094e-49	1.0469044708632462e-63	6.362169697918077e-9	1.3971466584422981e-15	1.012441852443479e-6	-4.7733304731717616e-20	8.267699368606086e-18	6.2337982672054256e-12	1.780458257832976e-11	8.22716809888858e-11
97800000	0.004999487363748347	1.2976002379924094e-49	1.0469044708632462e-63	6.362169697918077e-9	1.3971466584422981e-15	1.012441852443479e-6	-4.773285469939922e-20	8.267699368606086e-18	6.2337982672054256e-12	1.780458257832976e-11	8.22716809888858e-11
97900000	0.004999487363748347	1.2976002379924094e-49	1.0469044708632462e-63	6.362169697918077e-9	1.3971466584422981e-15	1.012441852443479e-6	-4.7732404667080824e-20	8.267699368606086e-18	6.2337982672054256e-12	1.780458257832976e-11	8.22716809888858e-11
98000000	0.004999487363748347	1.2976002379924094e-49	1.0469044708632462e-63	6.362169697918077e-9	1.3971466584422981e-15	1.012441852443479e-6	-4.773195463476243e-20	8.267699368606086e-18	6.2337982672054256e-12	1.780458257832976e-11	8.22716809888858e-11
98100000	0.004999487363748347	1.2976002379924094e-49	1.0469044708632462e-63	6.362169697918077e-9	1.3971466584422981e-15	1.012441852443479e-6	-4.773150460244404e-20	8.267699368606086e-18	6.2337982672054256e-12	1.780458257832976e-11	8.22716809888858e-11
98200000	0.004999487363748347	1.2976002379924094e-49	1.0469044708632462e-63	6.362169697918077e-9	1.3971466584422981e-15	1.012441852443479e-6	-4.7731054570125645e-20	8.267699368606086e-18	6.2337982672054256e-12	1.780458257832976e-11	8.22716809888858e-11
98300000	0.004999487363748347	1.2976002379924094e-49	1.0469044708632462e-63	6.362169697918077e-9	1.3971466584422981e-15	1.012441852443479e-6	-4.773060453780725e-20	8.267699368606086e-18	6.2337982672054256e-12	1.780458257832976e-11	8.22716809888858e-11
98400000	0.004999487363748347	1.2976002379924094e-49	1.0469044708632462e-63	6.362169697918077e-9	1.3971466584422981e-15	1.012441852443479e-6	-4.773015450548886e-20	8.267699368606086e-18	6.2337982672054256e-12	1.780458257832976e-11	8.22716809888858e-11
98500000	0.004999487363748347	1.2976002379924094e-49	1.0469044708632462e-63	6.362169697918077e-9	1.3971466584422981e-15	1.012441852443479e-6	-4.772970447317046e-20	8.267699368606086e-18	6.2337982672054256e-12	1.780458257832976e-11	8.22716809888858e-11
98600000	0.004999487363748347	1.2976002379924094e-49	1.0469044708632462e-63	6.362169697918077e-9	1.3971466584422981e-15	1.012441852443479e-6	-4.7729254440852067e-20	8.267699368606086e-18	6.2337982672054256e-12	1.780458257832976e-11	8.22716809888858e-11
98700000	0.004999487363748347	1.2976002379924094e-49	1.0469044708632462e-63	6.362169697918077e-9	1.3971466584422981e-15	1.012441852443479e-6	-4.7728804408533674e-20	8.267699368606086e-18	6.2337982672054256e-12	1.780458257832976e-11	8.22716809888858e-11
98800000	0.004999487363748347	1.2976002379924094e-49	1.0469044708632462e-63	6.362169697918077e-9	1.3971466584422981e-15	1.012441852443479e-6	-4.772835437621528e-20	8.267699368606086e-18	6.2337982672054256e-12	1.780458257832976e-11	8.22716809888858e-11
98900000	0.004999487363748347	1.2976002379924094e-49	1.0469044708632462e-63	6.362169697918077e-9	1.3971466584422981e-15	1.012441852443479e-6	-4.772790434389689e-20	8.267699368606086e-18	6.2337982672054256e-12	1.780458257832976e-11	8.22716809888858e-11
99000000	0.004999487363748347	1.2976002379924094e-49	1.0469044708632462e-63	6.362169697918077e-9	1.3971466584422981e-15	1.012441852443479e-6	-4.7727454311578495e-20	8.267699368606086e-18	6.2337982672054256e-12	1.780458257832976e-11	8.22716809888858e-11
99100000	0.004999487363748347	1.2976002379924094e-49	1.0469044708632462e-63	6.362169697918077e-9	1.3971466584422981e-15	1.012441852443479e-6	-4.7727004279260095e-20	8.267699368606086e-18	6.2337982672054256e-12	1.780458257832976e-11	8.22716809888858e-11
99200000	0.004999487363748347	1.2976002379924094e-49	1.0469044708632462e-63	6.362169697918077e-9	1.3971466584422981e-15	1.012441852443479e-6	-4.77265542469417e-20	8.267699368606086e-18	6.2337982672054256e-12	1.780458257832976e-11	8.22716809888858e-11
99300000	0.004999487363748347	1.2976002379924094e-49	1.0469044708632462e-63	6.362169697918077e-9	1.3971466584422981e-15	1.012441852443479e-6	-4.772610421462331e-20	8.267699368606086e-18	6.2337982672054256e-12	1.780458257832976e-11	8.22716809888858e-11
99400000	0.004999487363748347	1.2976002379924094e-49	1.0469044708632462e-63	6.362169697918077e-9	1.3971466584422981e-15	1.012441852443479e-6	-4.7725654182304916e-20	8.267699368606086e-18	6.2337982672054256e-12	1.780458257832976e-11	8.22716809888858e-11
99500000	0.004999487363748347	1.2976002379924094e-49	1.0469044708632462e-63	6.362169697918077e-9	1.3971466584422981e-15	1.012441852443479e-6	-4.7725204149986523e-20	8.267699368606086e-18	6.2337982672054256e-12	1.780458257832976e-11	8.22716809888858e-11
99600000	0.004999487363748347	1.2976002379924094e-49	1.0469044708632462e-63	6.362169697918077e-9	1.3971466584422981e-15	1.012441852443479e-6	-4.772475411766813e-20	8.267699368606086e-18	6.2337982672054256e-12	1.780458257832976e-11	8.22716809888858e-11
99700000	0.004999487363748347	1.2976002379924094e-49	1.0469044708632462e-63	6.362169697918077e-9	1.3971466584422981e-15	1.012441852443479e-6	-4.772430408534973e-20	8.267699368606086e-18	6.2337982672054256e-12	1.780458257832976e-11	8.22716809888858e-11
99800000	0.004999487363748347	1.2976002379924094e-49	1.0469044708632462e-63	6.362169697918077e-9	1.3971466584422981e-15	1.012441852443479e-6	-4.772385405303134e-20	8.267699368606086e-18	6.2337982672054256e-12	1.780458257832976e-11	8.22716809888858e-11
99900000	0.004999487363748347	1.2976002379924094e-49	1.0469044708632462e-63	6.362169697918077e-9	1.3971466584422981e-15	1.012441852443479e-6	-4.7723404020712945e-20	8.267699368606086e-18	6.2337982672054256e-12	1.780458257832976e-11	8.22716809888858e-11
100000000	0.004999487363748347	1.2976002379924094e-49	1.0469044708632462e-63	6.362169697918077e-9	1.3971466584422981e-15	1.012441852443479e-6	-4.772295398839455e-20	8.267699368606086e-18	6.2337982672054256e-12	1.780458257832976e-11	8.22716809888858e-11
