# Supplementary material for: Thermodynamics Underpinning the Microbial Community‐Level Nitrogen Energy Metabolism
Source: Environ Microbiol. 2025 Feb 16;27(2):e70055. doi: 10.1111/1462-2920.70055 (PMC11830459; doi:10.1111/1462-2920.70055)
Supplement: Supplementary file 1 — Data S1. [file EMI-27-e70055-s001.zip › SI/Nnetwork/Results/kdef_-10/Iin_-5/p_0.2/O2_-7.4_H_-9..csv]

time	N2	N2H4	N2H5	N2O	NH2OH	NH3	NH3OH	NH4	NO	NO2	NO3
0	0.00001	0.00001	0.00001	0.00001	0.00001	0.00001	0.00001	0.00001	0.00001	0.00001	0.00001
100000	0.004968159729746592	1.955889296801816e-49	-9.755686924778076e-45	9.940915086348933e-11	5.5951409214343995e-15	0.00006368034129202098	-4.1932547038415325e-20	5.200422277544152e-19	2.7584701584797757e-14	2.8130563946040714e-13	8.201375064126714e-14
200000	0.00496815972974659	1.9558892968018147e-49	-3.610700260796205e-44	9.940915086348929e-11	5.5951409214505285e-15	0.00006368034129202097	-4.1932545293912977e-20	5.200446458388173e-19	2.7584701584797757e-14	2.813056394632561e-13	8.201375064135662e-14
300000	0.004968159729746591	1.9558892968018166e-49	-6.245831794618995e-44	9.940915086348931e-11	5.595140921450651e-15	0.00006368034129202098	-4.193254354941059e-20	5.2004466407143005e-19	2.7584701584797764e-14	2.8130563946327754e-13	8.201375064135732e-14
400000	0.004968159729746591	1.9558892968018177e-49	-8.880963329845237e-44	9.940915086348931e-11	5.595140921450638e-15	0.00006368034129202098	-4.193254180490821e-20	5.200446621769305e-19	2.7584701584797767e-14	2.813056394632753e-13	8.201375064135726e-14
500000	0.004968159729746591	1.9558892968018177e-49	-1.1516094862993239e-43	9.940915086348931e-11	5.595140921450636e-15	0.00006368034129202098	-4.1932540060405824e-20	5.200446618258922e-19	2.758470158479777e-14	2.813056394632749e-13	8.201375064135725e-14
600000	0.004968159729746591	1.9558892968018173e-49	-1.4151226394704871e-43	9.940915086348931e-11	5.5951409214506405e-15	0.00006368034129202098	-4.1932538315903445e-20	5.200446625416139e-19	2.758470158479777e-14	2.813056394632757e-13	8.201375064135727e-14
700000	0.00496815972974659	1.9558892968018166e-49	-1.6786357925622e-43	9.940915086348931e-11	5.595140921450649e-15	0.00006368034129202098	-4.193253657140106e-20	5.200446638473944e-19	2.7584701584797767e-14	2.8130563946327723e-13	8.201375064135731e-14
800000	0.00496815972974659	1.9558892968018158e-49	-1.9421489456386496e-43	9.94091508634893e-11	5.595140921450658e-15	0.00006368034129202097	-4.1932534826898676e-20	5.200446652665327e-19	2.7584701584797764e-14	2.813056394632789e-13	8.201375064135735e-14
900000	0.004968159729746589	1.9558892968018154e-49	-2.2056620987640226e-43	9.94091508634893e-11	5.595140921450665e-15	0.00006368034129202097	-4.193253308239629e-20	5.200446663223273e-19	2.7584701584797764e-14	2.8130563946328016e-13	8.201375064135737e-14
1000000	0.004968159729746589	1.955889296801815e-49	-2.469175251982986e-43	9.94091508634893e-11	5.5951409214506666e-15	0.00006368034129202097	-4.193253133789391e-20	5.200446665883905e-19	2.7584701584797764e-14	2.8130563946328046e-13	8.201375064135739e-14
1100000	0.004968159729746589	1.955889296801815e-49	-2.732688405023937e-43	9.94091508634893e-11	5.5951409214506666e-15	0.00006368034129202097	-4.1932529593391523e-20	5.200446665847592e-19	2.7584701584797764e-14	2.8130563946328046e-13	8.201375064135739e-14
1200000	0.004968159729746589	1.955889296801815e-49	-2.9962015578295827e-43	9.94091508634893e-11	5.5951409214506666e-15	0.00006368034129202097	-4.193252784888914e-20	5.200446665834773e-19	2.7584701584797764e-14	2.8130563946328046e-13	8.201375064135739e-14
1300000	0.004968159729746589	1.955889296801815e-49	-3.259714710464109e-43	9.94091508634893e-11	5.5951409214506666e-15	0.00006368034129202097	-4.1932526104386755e-20	5.200446665839039e-19	2.7584701584797764e-14	2.8130563946328046e-13	8.201375064135739e-14
1400000	0.004968159729746589	1.955889296801815e-49	-3.5232278629917025e-43	9.94091508634893e-11	5.5951409214506666e-15	0.00006368034129202097	-4.193252435988437e-20	5.200446665853981e-19	2.7584701584797764e-14	2.8130563946328046e-13	8.201375064135739e-14
1500000	0.00496815972974659	1.9558892968018154e-49	-3.78674101547655e-43	9.94091508634893e-11	5.595140921450667e-15	0.00006368034129202097	-4.1932522615381986e-20	5.200446665873192e-19	2.7584701584797764e-14	2.813056394632805e-13	8.201375064135739e-14
1600000	0.00496815972974659	1.9558892968018154e-49	-4.05025416798284e-43	9.94091508634893e-11	5.595140921450667e-15	0.00006368034129202097	-4.19325208708796e-20	5.200446665890263e-19	2.7584701584797764e-14	2.813056394632805e-13	8.201375064135739e-14
1700000	0.00496815972974659	1.9558892968018154e-49	-4.313767320574757e-43	9.94091508634893e-11	5.595140921450667e-15	0.00006368034129202097	-4.193251912637722e-20	5.200446665898783e-19	2.7584701584797764e-14	2.813056394632805e-13	8.201375064135739e-14
1800000	0.00496815972974659	1.9558892968018154e-49	-4.577280473250073e-43	9.94091508634893e-11	5.595140921450667e-15	0.00006368034129202097	-4.193251738187483e-20	5.200446665898862e-19	2.7584701584797764e-14	2.813056394632805e-13	8.201375064135739e-14
1900000	0.00496815972974659	1.9558892968018154e-49	-4.840793625923869e-43	9.94091508634893e-11	5.595140921450667e-15	0.00006368034129202097	-4.193251563737245e-20	5.200446665898788e-19	2.7584701584797764e-14	2.813056394632805e-13	8.201375064135739e-14
2000000	0.00496815972974659	1.9558892968018154e-49	-5.104306778594603e-43	9.94091508634893e-11	5.595140921450667e-15	0.00006368034129202097	-4.1932513892870064e-20	5.200446665898719e-19	2.7584701584797764e-14	2.813056394632805e-13	8.201375064135739e-14
2100000	0.004968159729746591	1.9558892968018158e-49	-5.367819931262342e-43	9.94091508634893e-11	5.595140921450667e-15	0.00006368034129202097	-4.193251214836768e-20	5.200446665898653e-19	2.7584701584797764e-14	2.813056394632805e-13	8.201375064135739e-14
2200000	0.004968159729746591	1.9558892968018158e-49	-5.631333083927153e-43	9.94091508634893e-11	5.595140921450667e-15	0.00006368034129202097	-4.1932510403865296e-20	5.2004466658985915e-19	2.7584701584797764e-14	2.813056394632805e-13	8.201375064135739e-14
2300000	0.004968159729746591	1.9558892968018158e-49	-5.894846236589093e-43	9.94091508634893e-11	5.595140921450667e-15	0.00006368034129202097	-4.193250865936291e-20	5.200446665898534e-19	2.7584701584797764e-14	2.8130563946328057e-13	8.201375064135739e-14
2400000	0.004968159729746591	1.9558892968018158e-49	-6.158359389248236e-43	9.94091508634893e-11	5.595140921450667e-15	0.00006368034129202097	-4.193250691486053e-20	5.20044666589848e-19	2.7584701584797764e-14	2.8130563946328057e-13	8.201375064135739e-14
2500000	0.004968159729746591	1.9558892968018158e-49	-6.421872541904635e-43	9.94091508634893e-11	5.595140921450668e-15	0.00006368034129202097	-4.193250517035815e-20	5.20044666589843e-19	2.758470158479776e-14	2.8130563946328057e-13	8.201375064135739e-14
2600000	0.004968159729746591	1.9558892968018158e-49	-6.6853856945583645e-43	9.94091508634893e-11	5.595140921450668e-15	0.00006368034129202097	-4.1932503425855764e-20	5.200446665898383e-19	2.758470158479776e-14	2.8130563946328057e-13	8.201375064135739e-14
2700000	0.004968159729746591	1.9558892968018158e-49	-6.948898847209481e-43	9.94091508634893e-11	5.595140921450668e-15	0.00006368034129202097	-4.193250168135338e-20	5.200446665898339e-19	2.758470158479776e-14	2.8130563946328057e-13	8.201375064135739e-14
2800000	0.004968159729746591	1.9558892968018158e-49	-7.212411999858052e-43	9.94091508634893e-11	5.595140921450668e-15	0.00006368034129202097	-4.1932499936850995e-20	5.2004466658983e-19	2.758470158479776e-14	2.8130563946328057e-13	8.201375064135739e-14
2900000	0.004968159729746591	1.9558892968018158e-49	-7.475925152504141e-43	9.94091508634893e-11	5.595140921450668e-15	0.00006368034129202097	-4.193249819234861e-20	5.200446665898263e-19	2.758470158479776e-14	2.8130563946328057e-13	8.201375064135739e-14
3000000	0.004968159729746591	1.9558892968018158e-49	-7.739438305147815e-43	9.94091508634893e-11	5.595140921450668e-15	0.00006368034129202097	-4.1932496447846227e-20	5.20044666589823e-19	2.758470158479776e-14	2.8130563946328057e-13	8.201375064135739e-14
3100000	0.004968159729746591	1.9558892968018158e-49	-8.002951457789134e-43	9.94091508634893e-11	5.595140921450668e-15	0.00006368034129202097	-4.193249470334384e-20	5.2004466658982e-19	2.758470158479776e-14	2.8130563946328057e-13	8.201375064135739e-14
3200000	0.004968159729746591	1.9558892968018158e-49	-8.266464610428162e-43	9.94091508634893e-11	5.595140921450668e-15	0.00006368034129202097	-4.193249295884146e-20	5.200446665898174e-19	2.758470158479776e-14	2.8130563946328057e-13	8.201375064135739e-14
3300000	0.004968159729746592	1.9558892968018158e-49	-8.529977763064967e-43	9.94091508634893e-11	5.595140921450668e-15	0.00006368034129202097	-4.1932491214339074e-20	5.2004466658981495e-19	2.758470158479776e-14	2.8130563946328057e-13	8.201375064135739e-14
3400000	0.004968159729746592	1.9558892968018158e-49	-8.793490915699611e-43	9.94091508634893e-11	5.595140921450668e-15	0.00006368034129202097	-4.193248946983669e-20	5.200446665898128e-19	2.758470158479776e-14	2.8130563946328057e-13	8.201375064135739e-14
3500000	0.004968159729746592	1.9558892968018158e-49	-9.057004068332159e-43	9.94091508634893e-11	5.595140921450668e-15	0.00006368034129202097	-4.1932487725334305e-20	5.20044666589811e-19	2.758470158479776e-14	2.8130563946328057e-13	8.201375064135739e-14
3600000	0.004968159729746592	1.9558892968018158e-49	-9.320517220962673e-43	9.94091508634893e-11	5.595140921450668e-15	0.00006368034129202097	-4.1932485980831927e-20	5.200446665898095e-19	2.758470158479776e-14	2.8130563946328057e-13	8.201375064135739e-14
3700000	0.004968159729746592	1.9558892968018158e-49	-9.58403037359122e-43	9.94091508634893e-11	5.595140921450668e-15	0.00006368034129202097	-4.193248423632954e-20	5.200446665898081e-19	2.758470158479776e-14	2.8130563946328057e-13	8.201375064135739e-14
3800000	0.004968159729746592	1.9558892968018158e-49	-9.847543526217864e-43	9.94091508634893e-11	5.595140921450668e-15	0.00006368034129202097	-4.193248249182716e-20	5.2004466658980715e-19	2.758470158479776e-14	2.8130563946328057e-13	8.201375064135739e-14
3900000	0.004968159729746592	1.9558892968018158e-49	-1.0111056678842668e-42	9.94091508634893e-11	5.595140921450668e-15	0.00006368034129202097	-4.1932480747324773e-20	5.200446665898064e-19	2.758470158479776e-14	2.8130563946328057e-13	8.201375064135739e-14
4000000	0.004968159729746592	1.9558892968018158e-49	-1.0374569831465695e-42	9.94091508634893e-11	5.595140921450668e-15	0.00006368034129202097	-4.193247900282239e-20	5.200446665898058e-19	2.758470158479776e-14	2.8130563946328057e-13	8.201375064135737e-14
4100000	0.004968159729746592	1.9558892968018158e-49	-1.0638082984087013e-42	9.94091508634893e-11	5.595140921450668e-15	0.00006368034129202097	-4.1932477258320005e-20	5.200446665898055e-19	2.758470158479776e-14	2.8130563946328057e-13	8.201375064135737e-14
4200000	0.004968159729746592	1.9558892968018158e-49	-1.0901596136706682e-42	9.94091508634893e-11	5.595140921450668e-15	0.00006368034129202097	-4.193247551381762e-20	5.200446665898054e-19	2.758470158479776e-14	2.8130563946328057e-13	8.201375064135737e-14
4300000	0.004968159729746592	1.9558892968018158e-49	-1.1165109289324768e-42	9.94091508634893e-11	5.595140921450668e-15	0.00006368034129202097	-4.1932473769315236e-20	5.200446665898055e-19	2.758470158479776e-14	2.8130563946328057e-13	8.201375064135737e-14
4400000	0.004968159729746592	1.9558892968018158e-49	-1.1428622441941335e-42	9.94091508634893e-11	5.595140921450668e-15	0.00006368034129202097	-4.193247202481285e-20	5.200446665898059e-19	2.758470158479776e-14	2.8130563946328057e-13	8.201375064135737e-14
4500000	0.004968159729746592	1.9558892968018154e-49	-1.1692135594556448e-42	9.94091508634893e-11	5.595140921450668e-15	0.00006368034129202097	-4.193247028031047e-20	5.200446665898064e-19	2.758470158479776e-14	2.8130563946328057e-13	8.201375064135737e-14
4600000	0.004968159729746591	1.9558892968018154e-49	-1.1955648747170168e-42	9.94091508634893e-11	5.595140921450668e-15	0.00006368034129202097	-4.193246853580808e-20	5.200446665898071e-19	2.758470158479776e-14	2.8130563946328057e-13	8.201375064135737e-14
4700000	0.004968159729746591	1.9558892968018154e-49	-1.2219161899782565e-42	9.94091508634893e-11	5.595140921450668e-15	0.00006368034129202097	-4.19324667913057e-20	5.20044666589808e-19	2.758470158479776e-14	2.8130563946328057e-13	8.201375064135737e-14
4800000	0.004968159729746591	1.9558892968018154e-49	-1.2482675052393698e-42	9.94091508634893e-11	5.595140921450667e-15	0.00006368034129202097	-4.193246504680332e-20	5.200446665898091e-19	2.758470158479776e-14	2.8130563946328057e-13	8.201375064135737e-14
4900000	0.004968159729746591	1.9558892968018154e-49	-1.2746188205003634e-42	9.94091508634893e-11	5.595140921450667e-15	0.00006368034129202097	-4.1932463302300936e-20	5.200446665898102e-19	2.758470158479776e-14	2.8130563946328057e-13	8.201375064135737e-14
5000000	0.004968159729746591	1.9558892968018154e-49	-1.3009701357612436e-42	9.94091508634893e-11	5.595140921450667e-15	0.00006368034129202097	-4.193246155779855e-20	5.200446665898117e-19	2.758470158479776e-14	2.8130563946328057e-13	8.201375064135737e-14
5100000	0.004968159729746591	1.9558892968018154e-49	-1.3273214510220168e-42	9.94091508634893e-11	5.595140921450667e-15	0.00006368034129202097	-4.193245981329617e-20	5.200446665898131e-19	2.758470158479776e-14	2.8130563946328057e-13	8.201375064135737e-14
5200000	0.004968159729746591	1.9558892968018154e-49	-1.3536727662826895e-42	9.94091508634893e-11	5.595140921450667e-15	0.00006368034129202097	-4.193245806879378e-20	5.200446665898148e-19	2.758470158479776e-14	2.8130563946328057e-13	8.201375064135737e-14
5300000	0.004968159729746591	1.9558892968018154e-49	-1.3800240815432682e-42	9.94091508634893e-11	5.595140921450667e-15	0.00006368034129202097	-4.19324563242914e-20	5.200446665898166e-19	2.7584701584797757e-14	2.8130563946328057e-13	8.201375064135737e-14
5400000	0.004968159729746591	1.955889296801815e-49	-1.406375396803759e-42	9.94091508634893e-11	5.595140921450667e-15	0.00006368034129202097	-4.1932454579789014e-20	5.200446665898185e-19	2.7584701584797757e-14	2.8130563946328057e-13	8.201375064135737e-14
5500000	0.004968159729746591	1.955889296801815e-49	-1.4327267120641686e-42	9.94091508634893e-11	5.595140921450667e-15	0.00006368034129202097	-4.193245283528663e-20	5.200446665898204e-19	2.7584701584797757e-14	2.8130563946328057e-13	8.201375064135737e-14
5600000	0.004968159729746591	1.955889296801815e-49	-1.4590780273245035e-42	9.94091508634893e-11	5.595140921450667e-15	0.00006368034129202097	-4.1932451090784245e-20	5.200446665898226e-19	2.7584701584797757e-14	2.8130563946328057e-13	8.201375064135737e-14
5700000	0.004968159729746591	1.955889296801815e-49	-1.4854293425847697e-42	9.94091508634893e-11	5.595140921450667e-15	0.00006368034129202097	-4.193244934628186e-20	5.200446665898248e-19	2.7584701584797757e-14	2.8130563946328057e-13	8.201375064135737e-14
5800000	0.004968159729746591	1.955889296801815e-49	-1.511780657844974e-42	9.94091508634893e-11	5.595140921450667e-15	0.00006368034129202097	-4.1932447601779477e-20	5.200446665898271e-19	2.7584701584797757e-14	2.8130563946328057e-13	8.201375064135737e-14
5900000	0.004968159729746591	1.955889296801815e-49	-1.5381319731051225e-42	9.94091508634893e-11	5.595140921450667e-15	0.00006368034129202097	-4.193244585727709e-20	5.200446665898294e-19	2.7584701584797757e-14	2.813056394632805e-13	8.201375064135737e-14
6000000	0.004968159729746591	1.9558892968018147e-49	-1.564483288365222e-42	9.94091508634893e-11	5.595140921450667e-15	0.00006368034129202097	-4.1932444112774714e-20	5.200446665898318e-19	2.7584701584797757e-14	2.813056394632805e-13	8.201375064135737e-14
6100000	0.004968159729746591	1.9558892968018147e-49	-1.5908346036252788e-42	9.94091508634893e-11	5.595140921450667e-15	0.00006368034129202097	-4.193244236827233e-20	5.200446665898343e-19	2.7584701584797757e-14	2.813056394632805e-13	8.201375064135737e-14
6200000	0.004968159729746591	1.9558892968018147e-49	-1.6171859188852993e-42	9.94091508634893e-11	5.595140921450667e-15	0.00006368034129202097	-4.1932440623769945e-20	5.200446665898368e-19	2.7584701584797757e-14	2.813056394632805e-13	8.201375064135737e-14
6300000	0.00496815972974659	1.9558892968018147e-49	-1.6435372341452898e-42	9.94091508634893e-11	5.595140921450667e-15	0.00006368034129202097	-4.193243887926756e-20	5.200446665898394e-19	2.7584701584797757e-14	2.813056394632805e-13	8.201375064135737e-14
6400000	0.00496815972974659	1.9558892968018147e-49	-1.6698885494052567e-42	9.94091508634893e-11	5.595140921450667e-15	0.00006368034129202097	-4.1932437134765177e-20	5.20044666589842e-19	2.7584701584797757e-14	2.813056394632805e-13	8.201375064135737e-14
6500000	0.00496815972974659	1.9558892968018147e-49	-1.6962398646652065e-42	9.94091508634893e-11	5.5951409214506666e-15	0.00006368034129202097	-4.193243539026279e-20	5.200446665898446e-19	2.7584701584797757e-14	2.813056394632805e-13	8.201375064135737e-14
6600000	0.00496815972974659	1.9558892968018147e-49	-1.7225911799251457e-42	9.94091508634893e-11	5.5951409214506666e-15	0.00006368034129202097	-4.193243364576041e-20	5.200446665898473e-19	2.7584701584797757e-14	2.813056394632805e-13	8.201375064135737e-14
6700000	0.00496815972974659	1.9558892968018143e-49	-1.7489424951850804e-42	9.94091508634893e-11	5.5951409214506666e-15	0.00006368034129202097	-4.1932431901258024e-20	5.200446665898499e-19	2.7584701584797757e-14	2.813056394632805e-13	8.201375064135737e-14
6800000	0.00496815972974659	1.9558892968018143e-49	-1.7752938104450174e-42	9.94091508634893e-11	5.5951409214506666e-15	0.00006368034129202097	-4.193243015675564e-20	5.200446665898526e-19	2.7584701584797757e-14	2.813056394632805e-13	8.201375064135737e-14
6900000	0.00496815972974659	1.9558892968018143e-49	-1.8016451257049633e-42	9.94091508634893e-11	5.5951409214506666e-15	0.00006368034129202097	-4.1932428412253255e-20	5.200446665898552e-19	2.7584701584797757e-14	2.813056394632805e-13	8.201375064135737e-14
7000000	0.00496815972974659	1.9558892968018143e-49	-1.827996440964924e-42	9.94091508634893e-11	5.5951409214506666e-15	0.00006368034129202096	-4.193242666775087e-20	5.200446665898578e-19	2.7584701584797757e-14	2.813056394632805e-13	8.201375064135737e-14
7100000	0.00496815972974659	1.9558892968018143e-49	-1.8543477562249058e-42	9.94091508634893e-11	5.5951409214506666e-15	0.00006368034129202096	-4.1932424923248486e-20	5.200446665898604e-19	2.7584701584797757e-14	2.813056394632805e-13	8.201375064135737e-14
7200000	0.00496815972974659	1.9558892968018143e-49	-1.8806990714849158e-42	9.94091508634893e-11	5.5951409214506666e-15	0.00006368034129202096	-4.193242317874611e-20	5.200446665898629e-19	2.7584701584797757e-14	2.813056394632805e-13	8.201375064135737e-14
7300000	0.00496815972974659	1.955889296801814e-49	-1.9070503867449598e-42	9.94091508634893e-11	5.5951409214506666e-15	0.00006368034129202096	-4.1932421434243723e-20	5.200446665898654e-19	2.7584701584797757e-14	2.813056394632805e-13	8.201375064135737e-14
7400000	0.00496815972974659	1.955889296801814e-49	-1.9334017020050447e-42	9.94091508634893e-11	5.5951409214506666e-15	0.00006368034129202096	-4.193241968974134e-20	5.200446665898678e-19	2.7584701584797757e-14	2.813056394632805e-13	8.201375064135737e-14
7500000	0.00496815972974659	1.955889296801814e-49	-1.9597530172651766e-42	9.94091508634893e-11	5.5951409214506666e-15	0.00006368034129202096	-4.1932417945238955e-20	5.200446665898702e-19	2.7584701584797757e-14	2.813056394632805e-13	8.201375064135737e-14
7600000	0.00496815972974659	1.955889296801814e-49	-1.986104332525362e-42	9.94091508634893e-11	5.5951409214506666e-15	0.00006368034129202096	-4.193241620073657e-20	5.200446665898725e-19	2.7584701584797757e-14	2.813056394632805e-13	8.201375064135737e-14
7700000	0.00496815972974659	1.955889296801814e-49	-2.0124556477856076e-42	9.94091508634893e-11	5.5951409214506666e-15	0.00006368034129202096	-4.1932414456234186e-20	5.2004466658987475e-19	2.7584701584797757e-14	2.8130563946328046e-13	8.201375064135737e-14
7800000	0.004968159729746589	1.955889296801814e-49	-2.0388069630459192e-42	9.94091508634893e-11	5.5951409214506666e-15	0.00006368034129202096	-4.19324127117318e-20	5.200446665898769e-19	2.7584701584797757e-14	2.8130563946328046e-13	8.201375064135737e-14
7900000	0.004968159729746589	1.9558892968018135e-49	-2.0651582783063036e-42	9.94091508634893e-11	5.5951409214506666e-15	0.00006368034129202096	-4.193241096722942e-20	5.20044666589879e-19	2.7584701584797757e-14	2.8130563946328046e-13	8.201375064135737e-14
8000000	0.004968159729746589	1.9558892968018135e-49	-2.0915095935667676e-42	9.94091508634893e-11	5.5951409214506666e-15	0.00006368034129202096	-4.193240922272703e-20	5.200446665898809e-19	2.7584701584797757e-14	2.8130563946328046e-13	8.201375064135737e-14
8100000	0.004968159729746589	1.9558892968018135e-49	-2.1178609088273166e-42	9.94091508634893e-11	5.595140921450666e-15	0.00006368034129202096	-4.193240747822465e-20	5.200446665898827e-19	2.7584701584797757e-14	2.8130563946328046e-13	8.201375064135737e-14
8200000	0.004968159729746589	1.9558892968018135e-49	-2.144212224087958e-42	9.94091508634893e-11	5.595140921450666e-15	0.00006368034129202096	-4.1932405733722264e-20	5.200446665898844e-19	2.7584701584797757e-14	2.8130563946328046e-13	8.201375064135737e-14
8300000	0.004968159729746589	1.9558892968018135e-49	-2.1705635393486977e-42	9.94091508634893e-11	5.595140921450666e-15	0.00006368034129202096	-4.193240398921988e-20	5.200446665898859e-19	2.7584701584797757e-14	2.8130563946328046e-13	8.201375064135737e-14
8400000	0.004968159729746589	1.9558892968018135e-49	-2.1969148546095424e-42	9.94091508634893e-11	5.595140921450666e-15	0.00006368034129202096	-4.19324022447175e-20	5.200446665898874e-19	2.7584701584797757e-14	2.8130563946328046e-13	8.201375064135737e-14
8500000	0.004968159729746589	1.9558892968018135e-49	-2.2232661698704983e-42	9.94091508634893e-11	5.595140921450666e-15	0.00006368034129202096	-4.193240050021512e-20	5.200446665898886e-19	2.7584701584797757e-14	2.8130563946328046e-13	8.201375064135737e-14
8600000	0.004968159729746589	1.9558892968018135e-49	-2.2496174851315718e-42	9.94091508634893e-11	5.595140921450666e-15	0.00006368034129202096	-4.193239875571273e-20	5.200446665898898e-19	2.7584701584797757e-14	2.8130563946328046e-13	8.201375064135737e-14
8700000	0.004968159729746589	1.955889296801813e-49	-2.2759688003927696e-42	9.94091508634893e-11	5.595140921450666e-15	0.00006368034129202096	-4.193239701121035e-20	5.200446665898907e-19	2.7584701584797757e-14	2.8130563946328046e-13	8.201375064135737e-14
8800000	0.004968159729746589	1.955889296801813e-49	-2.3023201156540977e-42	9.94091508634893e-11	5.595140921450666e-15	0.00006368034129202096	-4.1932395266707964e-20	5.200446665898915e-19	2.7584701584797757e-14	2.8130563946328046e-13	8.201375064135737e-14
8900000	0.004968159729746589	1.955889296801813e-49	-2.328671430915563e-42	9.94091508634893e-11	5.595140921450666e-15	0.00006368034129202096	-4.193239352220558e-20	5.200446665898921e-19	2.7584701584797757e-14	2.8130563946328046e-13	8.201375064135737e-14
9000000	0.004968159729746589	1.955889296801813e-49	-2.3550227461771715e-42	9.94091508634893e-11	5.595140921450666e-15	0.00006368034129202096	-4.1932391777703195e-20	5.200446665898925e-19	2.7584701584797757e-14	2.8130563946328046e-13	8.201375064135737e-14
9100000	0.004968159729746589	1.955889296801813e-49	-2.38137406143893e-42	9.94091508634893e-11	5.595140921450666e-15	0.00006368034129202096	-4.193239003320081e-20	5.200446665898927e-19	2.7584701584797757e-14	2.8130563946328046e-13	8.201375064135737e-14
9200000	0.004968159729746589	1.955889296801813e-49	-2.4077253767007654e-42	9.94091508634893e-11	5.595140921450666e-15	0.00006368034129202096	-4.1932388288698427e-20	5.200446665898927e-19	2.7584701584797757e-14	2.8130563946328046e-13	8.201375064135737e-14
9300000	0.004968159729746589	1.955889296801813e-49	-2.4340766919623295e-42	9.94091508634893e-11	5.595140921450666e-15	0.00006368034129202096	-4.193238654419604e-20	5.200446665898927e-19	2.7584701584797757e-14	2.8130563946328046e-13	8.201375064135737e-14
9400000	0.004968159729746589	1.955889296801813e-49	-2.4604280072235856e-42	9.94091508634893e-11	5.595140921450666e-15	0.00006368034129202096	-4.193238479969366e-20	5.200446665898927e-19	2.7584701584797757e-14	2.8130563946328046e-13	8.201375064135737e-14
9500000	0.004968159729746589	1.955889296801813e-49	-2.4867793224845406e-42	9.94091508634893e-11	5.595140921450666e-15	0.00006368034129202096	-4.1932383055191274e-20	5.200446665898927e-19	2.7584701584797757e-14	2.8130563946328046e-13	8.201375064135737e-14
9600000	0.004968159729746589	1.955889296801813e-49	-2.5131306377452005e-42	9.94091508634893e-11	5.595140921450666e-15	0.00006368034129202096	-4.1932381310688895e-20	5.200446665898927e-19	2.7584701584797757e-14	2.8130563946328046e-13	8.201375064135737e-14
9700000	0.004968159729746589	1.955889296801813e-49	-2.539481953005572e-42	9.94091508634893e-11	5.595140921450666e-15	0.00006368034129202096	-4.193237956618651e-20	5.200446665898927e-19	2.7584701584797757e-14	2.8130563946328046e-13	8.201375064135737e-14
9800000	0.004968159729746589	1.955889296801813e-49	-2.5658332682656617e-42	9.94091508634893e-11	5.595140921450666e-15	0.00006368034129202096	-4.1932377821684127e-20	5.200446665898927e-19	2.7584701584797757e-14	2.8130563946328046e-13	8.201375064135737e-14
9900000	0.004968159729746589	1.955889296801813e-49	-2.5921845835254754e-42	9.94091508634893e-11	5.595140921450666e-15	0.00006368034129202096	-4.193237607718174e-20	5.200446665898927e-19	2.7584701584797757e-14	2.8130563946328046e-13	8.201375064135737e-14
10000000	0.004968159729746589	1.955889296801813e-49	-2.61853589878502e-42	9.94091508634893e-11	5.595140921450666e-15	0.00006368034129202096	-4.193237433267936e-20	5.200446665898927e-19	2.7584701584797757e-14	2.8130563946328046e-13	8.201375064135737e-14
10100000	0.004968159729746589	1.9558892968018128e-49	-2.6448872140443018e-42	9.94091508634893e-11	5.595140921450666e-15	0.00006368034129202096	-4.1932372588176973e-20	5.200446665898927e-19	2.7584701584797757e-14	2.8130563946328046e-13	8.201375064135737e-14
10200000	0.004968159729746589	1.9558892968018128e-49	-2.6712385293033272e-42	9.94091508634893e-11	5.595140921450666e-15	0.00006368034129202096	-4.193237084367459e-20	5.200446665898927e-19	2.7584701584797757e-14	2.8130563946328046e-13	8.201375064135737e-14
10300000	0.004968159729746589	1.9558892968018128e-49	-2.6975898445621025e-42	9.94091508634893e-11	5.595140921450666e-15	0.00006368034129202096	-4.1932369099172205e-20	5.200446665898927e-19	2.7584701584797757e-14	2.8130563946328046e-13	8.201375064135737e-14
10400000	0.004968159729746589	1.9558892968018128e-49	-2.7239411598206344e-42	9.94091508634893e-11	5.595140921450666e-15	0.00006368034129202096	-4.193236735466982e-20	5.200446665898927e-19	2.7584701584797757e-14	2.8130563946328046e-13	8.201375064135737e-14
10500000	0.004968159729746589	1.9558892968018128e-49	-2.750292475078929e-42	9.94091508634893e-11	5.595140921450666e-15	0.00006368034129202096	-4.1932365610167436e-20	5.200446665898927e-19	2.7584701584797757e-14	2.8130563946328046e-13	8.201375064135737e-14
10600000	0.004968159729746589	1.9558892968018128e-49	-2.776643790336993e-42	9.94091508634893e-11	5.595140921450666e-15	0.00006368034129202096	-4.193236386566505e-20	5.200446665898927e-19	2.7584701584797757e-14	2.8130563946328046e-13	8.201375064135737e-14
10700000	0.004968159729746589	1.9558892968018128e-49	-2.802995105594833e-42	9.94091508634893e-11	5.595140921450666e-15	0.00006368034129202096	-4.193236212116267e-20	5.200446665898927e-19	2.7584701584797757e-14	2.8130563946328046e-13	8.201375064135737e-14
10800000	0.004968159729746589	1.9558892968018128e-49	-2.8293464208524545e-42	9.94091508634893e-11	5.595140921450666e-15	0.00006368034129202096	-4.193236037666029e-20	5.200446665898927e-19	2.7584701584797757e-14	2.8130563946328046e-13	8.201375064135737e-14
10900000	0.004968159729746589	1.9558892968018128e-49	-2.855697736109865e-42	9.94091508634893e-11	5.595140921450666e-15	0.00006368034129202096	-4.1932358632157905e-20	5.200446665898927e-19	2.7584701584797757e-14	2.8130563946328046e-13	8.201375064135737e-14
11000000	0.004968159729746589	1.9558892968018128e-49	-2.8820490513670706e-42	9.94091508634893e-11	5.595140921450666e-15	0.00006368034129202096	-4.193235688765552e-20	5.200446665898927e-19	2.7584701584797757e-14	2.8130563946328046e-13	8.201375064135737e-14
11100000	0.004968159729746589	1.9558892968018128e-49	-2.908400366624077e-42	9.94091508634893e-11	5.595140921450666e-15	0.00006368034129202096	-4.1932355143153136e-20	5.200446665898927e-19	2.7584701584797757e-14	2.8130563946328046e-13	8.201375064135737e-14
11200000	0.004968159729746589	1.9558892968018128e-49	-2.9347516818808915e-42	9.94091508634893e-11	5.595140921450666e-15	0.00006368034129202096	-4.193235339865075e-20	5.200446665898927e-19	2.7584701584797757e-14	2.8130563946328046e-13	8.201375064135737e-14
11300000	0.004968159729746589	1.955889296801813e-49	-2.96110299713752e-42	9.94091508634893e-11	5.595140921450666e-15	0.00006368034129202096	-4.193235165414837e-20	5.200446665898927e-19	2.7584701584797757e-14	2.8130563946328046e-13	8.201375064135737e-14
11400000	0.004968159729746589	1.955889296801813e-49	-2.9874543123939693e-42	9.94091508634893e-11	5.595140921450666e-15	0.00006368034129202096	-4.193234990964598e-20	5.200446665898927e-19	2.7584701584797757e-14	2.8130563946328046e-13	8.201375064135737e-14
11500000	0.004968159729746589	1.955889296801813e-49	-3.013805627650246e-42	9.94091508634893e-11	5.595140921450666e-15	0.00006368034129202096	-4.19323481651436e-20	5.200446665898927e-19	2.7584701584797757e-14	2.8130563946328046e-13	8.201375064135737e-14
11600000	0.004968159729746589	1.955889296801813e-49	-3.040156942906356e-42	9.94091508634893e-11	5.595140921450666e-15	0.00006368034129202096	-4.1932346420641214e-20	5.200446665898927e-19	2.7584701584797757e-14	2.8130563946328046e-13	8.201375064135737e-14
11700000	0.004968159729746589	1.955889296801813e-49	-3.0665082581623056e-42	9.94091508634893e-11	5.595140921450666e-15	0.00006368034129202096	-4.193234467613883e-20	5.200446665898927e-19	2.7584701584797757e-14	2.8130563946328046e-13	8.201375064135737e-14
11800000	0.004968159729746589	1.955889296801813e-49	-3.092859573418102e-42	9.94091508634893e-11	5.595140921450666e-15	0.00006368034129202096	-4.1932342931636445e-20	5.200446665898927e-19	2.7584701584797757e-14	2.8130563946328046e-13	8.201375064135737e-14
11900000	0.004968159729746589	1.955889296801813e-49	-3.11921088867375e-42	9.94091508634893e-11	5.595140921450666e-15	0.00006368034129202096	-4.193234118713406e-20	5.200446665898927e-19	2.7584701584797757e-14	2.8130563946328046e-13	8.201375064135737e-14
12000000	0.004968159729746589	1.955889296801813e-49	-3.1455622039292584e-42	9.94091508634893e-11	5.595140921450666e-15	0.00006368034129202096	-4.193233944263168e-20	5.200446665898927e-19	2.7584701584797757e-14	2.8130563946328046e-13	8.201375064135737e-14
12100000	0.004968159729746589	1.955889296801813e-49	-3.1719135191846315e-42	9.94091508634893e-11	5.595140921450666e-15	0.00006368034129202096	-4.19323376981293e-20	5.200446665898927e-19	2.7584701584797757e-14	2.8130563946328046e-13	8.201375064135737e-14
12200000	0.004968159729746589	1.955889296801813e-49	-3.198264834439877e-42	9.94091508634893e-11	5.595140921450666e-15	0.00006368034129202096	-4.1932335953626914e-20	5.200446665898927e-19	2.7584701584797757e-14	2.8130563946328046e-13	8.201375064135737e-14
12300000	0.004968159729746589	1.955889296801813e-49	-3.224616149695001e-42	9.94091508634893e-11	5.595140921450666e-15	0.00006368034129202096	-4.193233420912453e-20	5.200446665898927e-19	2.7584701584797757e-14	2.8130563946328046e-13	8.201375064135737e-14
12400000	0.004968159729746589	1.955889296801813e-49	-3.2509674649500097e-42	9.94091508634893e-11	5.595140921450666e-15	0.00006368034129202096	-4.1932332464622145e-20	5.200446665898927e-19	2.7584701584797757e-14	2.8130563946328046e-13	8.201375064135737e-14
12500000	0.004968159729746589	1.955889296801813e-49	-3.277318780204909e-42	9.94091508634893e-11	5.595140921450666e-15	0.00006368034129202096	-4.193233072011976e-20	5.200446665898927e-19	2.7584701584797757e-14	2.8130563946328046e-13	8.201375064135739e-14
12600000	0.004968159729746589	1.955889296801813e-49	-3.303670095459707e-42	9.94091508634893e-11	5.595140921450666e-15	0.00006368034129202096	-4.1932328975617377e-20	5.200446665898927e-19	2.7584701584797757e-14	2.8130563946328046e-13	8.201375064135739e-14
12700000	0.004968159729746589	1.955889296801813e-49	-3.3300214107144084e-42	9.94091508634893e-11	5.595140921450666e-15	0.00006368034129202096	-4.193232723111499e-20	5.200446665898927e-19	2.7584701584797757e-14	2.8130563946328046e-13	8.201375064135739e-14
12800000	0.004968159729746589	1.955889296801813e-49	-3.3563727259690207e-42	9.94091508634893e-11	5.5951409214506666e-15	0.00006368034129202096	-4.193232548661261e-20	5.200446665898927e-19	2.7584701584797757e-14	2.8130563946328046e-13	8.201375064135739e-14
12900000	0.004968159729746589	1.955889296801813e-49	-3.38272404122355e-42	9.94091508634893e-11	5.5951409214506666e-15	0.00006368034129202096	-4.1932323742110224e-20	5.200446665898927e-19	2.7584701584797757e-14	2.8130563946328046e-13	8.201375064135739e-14
13000000	0.004968159729746589	1.955889296801813e-49	-3.4090753564780024e-42	9.94091508634893e-11	5.5951409214506666e-15	0.00006368034129202096	-4.193232199760784e-20	5.200446665898927e-19	2.7584701584797757e-14	2.8130563946328046e-13	8.201375064135739e-14
13100000	0.004968159729746589	1.9558892968018135e-49	-3.4354266717323846e-42	9.94091508634893e-11	5.5951409214506666e-15	0.00006368034129202096	-4.1932320253105455e-20	5.200446665898927e-19	2.7584701584797757e-14	2.8130563946328046e-13	8.201375064135739e-14
13200000	0.004968159729746589	1.9558892968018135e-49	-3.4617779869867024e-42	9.94091508634893e-11	5.5951409214506666e-15	0.00006368034129202096	-4.1932318508603076e-20	5.200446665898927e-19	2.7584701584797757e-14	2.8130563946328046e-13	8.201375064135739e-14
13300000	0.004968159729746589	1.9558892968018135e-49	-3.4881293022409635e-42	9.94091508634893e-11	5.5951409214506666e-15	0.00006368034129202096	-4.193231676410069e-20	5.200446665898927e-19	2.7584701584797757e-14	2.8130563946328046e-13	8.201375064135739e-14
13400000	0.004968159729746589	1.9558892968018135e-49	-3.5144806174951737e-42	9.94091508634893e-11	5.5951409214506666e-15	0.00006368034129202096	-4.193231501959831e-20	5.200446665898927e-19	2.7584701584797757e-14	2.8130563946328046e-13	8.201375064135739e-14
13500000	0.004968159729746589	1.9558892968018135e-49	-3.5408319327493386e-42	9.94091508634893e-11	5.5951409214506666e-15	0.00006368034129202096	-4.1932313275095923e-20	5.200446665898927e-19	2.7584701584797757e-14	2.8130563946328046e-13	8.201375064135739e-14
13600000	0.00496815972974659	1.9558892968018135e-49	-3.567183248003466e-42	9.94091508634893e-11	5.5951409214506666e-15	0.00006368034129202096	-4.193231153059354e-20	5.200446665898927e-19	2.7584701584797757e-14	2.8130563946328046e-13	8.201375064135739e-14
13700000	0.00496815972974659	1.9558892968018135e-49	-3.593534563257561e-42	9.94091508634893e-11	5.5951409214506666e-15	0.00006368034129202096	-4.1932309786091155e-20	5.200446665898927e-19	2.7584701584797757e-14	2.8130563946328046e-13	8.201375064135739e-14
13800000	0.00496815972974659	1.9558892968018135e-49	-3.619885878511632e-42	9.94091508634893e-11	5.5951409214506666e-15	0.00006368034129202096	-4.193230804158877e-20	5.200446665898927e-19	2.7584701584797757e-14	2.8130563946328046e-13	8.201375064135739e-14
13900000	0.00496815972974659	1.9558892968018135e-49	-3.646237193765683e-42	9.94091508634893e-11	5.5951409214506666e-15	0.00006368034129202096	-4.1932306297086386e-20	5.200446665898927e-19	2.7584701584797757e-14	2.8130563946328046e-13	8.201375064135739e-14
14000000	0.00496815972974659	1.9558892968018135e-49	-3.6725885090197215e-42	9.94091508634893e-11	5.5951409214506666e-15	0.00006368034129202097	-4.1932304552584e-20	5.200446665898927e-19	2.7584701584797757e-14	2.8130563946328046e-13	8.201375064135739e-14
14100000	0.00496815972974659	1.9558892968018135e-49	-3.6989398242737544e-42	9.94091508634893e-11	5.5951409214506666e-15	0.00006368034129202097	-4.193230280808162e-20	5.200446665898927e-19	2.7584701584797757e-14	2.8130563946328046e-13	8.201375064135739e-14
14200000	0.00496815972974659	1.9558892968018135e-49	-3.725291139527787e-42	9.94091508634893e-11	5.5951409214506666e-15	0.00006368034129202097	-4.193230106357923e-20	5.200446665898927e-19	2.7584701584797757e-14	2.8130563946328046e-13	8.201375064135739e-14
14300000	0.00496815972974659	1.9558892968018135e-49	-3.751642454781827e-42	9.94091508634893e-11	5.5951409214506666e-15	0.00006368034129202097	-4.193229931907685e-20	5.200446665898927e-19	2.7584701584797757e-14	2.8130563946328046e-13	8.201375064135739e-14
14400000	0.00496815972974659	1.955889296801814e-49	-3.77799377003588e-42	9.94091508634893e-11	5.5951409214506666e-15	0.00006368034129202097	-4.193229757457447e-20	5.200446665898927e-19	2.7584701584797757e-14	2.8130563946328046e-13	8.201375064135739e-14
14500000	0.00496815972974659	1.955889296801814e-49	-3.8043450852899527e-42	9.94091508634893e-11	5.5951409214506666e-15	0.00006368034129202097	-4.1932295830072086e-20	5.200446665898927e-19	2.7584701584797757e-14	2.813056394632805e-13	8.201375064135739e-14
14600000	0.00496815972974659	1.955889296801814e-49	-3.830696400544051e-42	9.94091508634893e-11	5.5951409214506666e-15	0.00006368034129202097	-4.19322940855697e-20	5.200446665898928e-19	2.7584701584797757e-14	2.813056394632805e-13	8.201375064135739e-14
14700000	0.00496815972974659	1.955889296801814e-49	-3.8570477157981824e-42	9.94091508634893e-11	5.5951409214506666e-15	0.00006368034129202097	-4.193229234106732e-20	5.200446665898928e-19	2.7584701584797757e-14	2.813056394632805e-13	8.201375064135739e-14
14800000	0.00496815972974659	1.955889296801814e-49	-3.883399031052352e-42	9.94091508634893e-11	5.5951409214506666e-15	0.00006368034129202097	-4.193229059656493e-20	5.200446665898928e-19	2.7584701584797757e-14	2.813056394632805e-13	8.201375064135739e-14
14900000	0.00496815972974659	1.955889296801814e-49	-3.909750346306567e-42	9.94091508634893e-11	5.5951409214506666e-15	0.00006368034129202097	-4.193228885206255e-20	5.200446665898928e-19	2.7584701584797757e-14	2.813056394632805e-13	8.201375064135739e-14
15000000	0.00496815972974659	1.955889296801814e-49	-3.9361016615608345e-42	9.94091508634893e-11	5.595140921450667e-15	0.00006368034129202097	-4.1932287107560164e-20	5.200446665898928e-19	2.7584701584797757e-14	2.813056394632805e-13	8.201375064135739e-14
15100000	0.00496815972974659	1.955889296801814e-49	-3.9624529768151594e-42	9.94091508634893e-11	5.595140921450667e-15	0.00006368034129202097	-4.193228536305778e-20	5.200446665898928e-19	2.7584701584797757e-14	2.813056394632805e-13	8.20137506413574e-14
15200000	0.00496815972974659	1.955889296801814e-49	-3.988804292069549e-42	9.94091508634893e-11	5.595140921450667e-15	0.00006368034129202097	-4.1932283618555395e-20	5.200446665898928e-19	2.7584701584797757e-14	2.813056394632805e-13	8.20137506413574e-14
15300000	0.00496815972974659	1.955889296801814e-49	-4.01515560732401e-42	9.94091508634893e-11	5.595140921450667e-15	0.00006368034129202097	-4.193228187405301e-20	5.200446665898928e-19	2.7584701584797757e-14	2.813056394632805e-13	8.20137506413574e-14
15400000	0.00496815972974659	1.955889296801814e-49	-4.0415069225785475e-42	9.94091508634893e-11	5.595140921450667e-15	0.00006368034129202097	-4.1932280129550627e-20	5.200446665898928e-19	2.7584701584797757e-14	2.813056394632805e-13	8.20137506413574e-14
15500000	0.00496815972974659	1.955889296801814e-49	-4.067858237833169e-42	9.94091508634893e-11	5.595140921450667e-15	0.00006368034129202097	-4.193227838504824e-20	5.200446665898928e-19	2.7584701584797757e-14	2.813056394632805e-13	8.20137506413574e-14
15600000	0.00496815972974659	1.955889296801814e-49	-4.094209553087881e-42	9.94091508634893e-11	5.595140921450667e-15	0.00006368034129202097	-4.1932276640545864e-20	5.200446665898928e-19	2.7584701584797757e-14	2.813056394632805e-13	8.20137506413574e-14
15700000	0.00496815972974659	1.9558892968018143e-49	-4.1205608683426894e-42	9.94091508634893e-11	5.595140921450667e-15	0.00006368034129202097	-4.193227489604348e-20	5.200446665898928e-19	2.7584701584797757e-14	2.813056394632805e-13	8.20137506413574e-14
15800000	0.00496815972974659	1.9558892968018143e-49	-4.146912183597601e-42	9.94091508634893e-11	5.595140921450667e-15	0.00006368034129202097	-4.1932273151541095e-20	5.200446665898928e-19	2.7584701584797757e-14	2.813056394632805e-13	8.20137506413574e-14
15900000	0.00496815972974659	1.9558892968018143e-49	-4.1732634988526225e-42	9.94091508634893e-11	5.595140921450667e-15	0.00006368034129202097	-4.193227140703871e-20	5.200446665898928e-19	2.7584701584797757e-14	2.813056394632805e-13	8.20137506413574e-14
16000000	0.00496815972974659	1.9558892968018143e-49	-4.199614814107759e-42	9.94091508634893e-11	5.595140921450667e-15	0.00006368034129202097	-4.1932269662536327e-20	5.200446665898928e-19	2.7584701584797757e-14	2.813056394632805e-13	8.20137506413574e-14
16100000	0.00496815972974659	1.9558892968018143e-49	-4.225966129363019e-42	9.94091508634893e-11	5.595140921450667e-15	0.00006368034129202097	-4.193226791803394e-20	5.200446665898928e-19	2.7584701584797757e-14	2.813056394632805e-13	8.20137506413574e-14
16200000	0.00496815972974659	1.9558892968018143e-49	-4.2523174446184066e-42	9.94091508634893e-11	5.595140921450667e-15	0.00006368034129202097	-4.193226617353156e-20	5.200446665898928e-19	2.7584701584797757e-14	2.813056394632805e-13	8.20137506413574e-14
16300000	0.00496815972974659	1.9558892968018143e-49	-4.27866875987393e-42	9.94091508634893e-11	5.595140921450667e-15	0.00006368034129202097	-4.1932264429029173e-20	5.200446665898928e-19	2.7584701584797757e-14	2.813056394632805e-13	8.20137506413574e-14
16400000	0.00496815972974659	1.9558892968018143e-49	-4.3050200751295944e-42	9.94091508634893e-11	5.595140921450667e-15	0.00006368034129202097	-4.193226268452679e-20	5.200446665898928e-19	2.7584701584797757e-14	2.813056394632805e-13	8.20137506413574e-14
16500000	0.00496815972974659	1.9558892968018143e-49	-4.331371390385407e-42	9.94091508634893e-11	5.595140921450667e-15	0.00006368034129202097	-4.1932260940024405e-20	5.200446665898928e-19	2.7584701584797757e-14	2.813056394632805e-13	8.20137506413574e-14
16600000	0.00496815972974659	1.9558892968018143e-49	-4.35772270564136e-42	9.94091508634893e-11	5.595140921450667e-15	0.00006368034129202097	-4.193225919552202e-20	5.200446665898928e-19	2.7584701584797757e-14	2.813056394632805e-13	8.20137506413574e-14
16700000	0.00496815972974659	1.9558892968018143e-49	-4.384074020897221e-42	9.94091508634893e-11	5.595140921450667e-15	0.00006368034129202097	-4.1932257451019636e-20	5.200446665898928e-19	2.7584701584797757e-14	2.813056394632805e-13	8.20137506413574e-14
16800000	0.00496815972974659	1.9558892968018143e-49	-4.41042533615291e-42	9.94091508634893e-11	5.595140921450667e-15	0.00006368034129202097	-4.193225570651726e-20	5.200446665898928e-19	2.7584701584797757e-14	2.813056394632805e-13	8.20137506413574e-14
16900000	0.00496815972974659	1.9558892968018143e-49	-4.4367766514084296e-42	9.94091508634893e-11	5.595140921450667e-15	0.00006368034129202097	-4.1932253962014873e-20	5.200446665898928e-19	2.7584701584797757e-14	2.813056394632805e-13	8.20137506413574e-14
17000000	0.00496815972974659	1.9558892968018143e-49	-4.4631279666637823e-42	9.94091508634893e-11	5.595140921450667e-15	0.00006368034129202097	-4.193225221751249e-20	5.200446665898928e-19	2.7584701584797757e-14	2.813056394632805e-13	8.20137506413574e-14
17100000	0.00496815972974659	1.9558892968018143e-49	-4.489479281918971e-42	9.94091508634893e-11	5.595140921450667e-15	0.00006368034129202097	-4.1932250473010105e-20	5.200446665898928e-19	2.7584701584797757e-14	2.813056394632805e-13	8.20137506413574e-14
17200000	0.00496815972974659	1.9558892968018143e-49	-4.5158305971739984e-42	9.94091508634893e-11	5.595140921450667e-15	0.00006368034129202097	-4.193224872850772e-20	5.200446665898928e-19	2.7584701584797757e-14	2.813056394632805e-13	8.20137506413574e-14
17300000	0.00496815972974659	1.9558892968018143e-49	-4.542181912428867e-42	9.94091508634893e-11	5.595140921450667e-15	0.00006368034129202097	-4.1932246984005336e-20	5.200446665898928e-19	2.7584701584797757e-14	2.813056394632805e-13	8.20137506413574e-14
17400000	0.00496815972974659	1.9558892968018143e-49	-4.56853322768358e-42	9.94091508634893e-11	5.595140921450667e-15	0.00006368034129202097	-4.193224523950295e-20	5.200446665898928e-19	2.7584701584797757e-14	2.813056394632805e-13	8.20137506413574e-14
17500000	0.00496815972974659	1.9558892968018143e-49	-4.594884542938138e-42	9.94091508634893e-11	5.595140921450667e-15	0.00006368034129202097	-4.193224349500057e-20	5.200446665898928e-19	2.7584701584797757e-14	2.813056394632805e-13	8.20137506413574e-14
17600000	0.00496815972974659	1.9558892968018143e-49	-4.6212358581925454e-42	9.94091508634893e-11	5.595140921450667e-15	0.00006368034129202097	-4.193224175049818e-20	5.200446665898928e-19	2.7584701584797757e-14	2.813056394632805e-13	8.20137506413574e-14
17700000	0.00496815972974659	1.9558892968018143e-49	-4.647587173446805e-42	9.94091508634893e-11	5.595140921450667e-15	0.00006368034129202097	-4.19322400059958e-20	5.200446665898928e-19	2.7584701584797757e-14	2.813056394632805e-13	8.20137506413574e-14
17800000	0.00496815972974659	1.9558892968018143e-49	-4.673938488700919e-42	9.94091508634893e-11	5.595140921450667e-15	0.00006368034129202097	-4.1932238261493414e-20	5.200446665898928e-19	2.7584701584797757e-14	2.813056394632805e-13	8.20137506413574e-14
17900000	0.00496815972974659	1.9558892968018143e-49	-4.70028980395489e-42	9.94091508634893e-11	5.595140921450667e-15	0.00006368034129202097	-4.193223651699103e-20	5.200446665898928e-19	2.7584701584797757e-14	2.813056394632805e-13	8.20137506413574e-14
18000000	0.00496815972974659	1.9558892968018147e-49	-4.72664111920872e-42	9.94091508634893e-11	5.595140921450667e-15	0.00006368034129202097	-4.193223477248865e-20	5.200446665898928e-19	2.7584701584797757e-14	2.813056394632805e-13	8.20137506413574e-14
18100000	0.00496815972974659	1.9558892968018147e-49	-4.752992434462413e-42	9.94091508634893e-11	5.595140921450667e-15	0.00006368034129202097	-4.193223302798627e-20	5.200446665898928e-19	2.7584701584797757e-14	2.813056394632805e-13	8.20137506413574e-14
18200000	0.00496815972974659	1.9558892968018147e-49	-4.77934374971597e-42	9.94091508634893e-11	5.595140921450667e-15	0.00006368034129202097	-4.193223128348388e-20	5.200446665898928e-19	2.7584701584797757e-14	2.813056394632805e-13	8.20137506413574e-14
18300000	0.00496815972974659	1.9558892968018147e-49	-4.8056950649693955e-42	9.94091508634893e-11	5.595140921450667e-15	0.00006368034129202097	-4.19322295389815e-20	5.200446665898928e-19	2.7584701584797757e-14	2.813056394632805e-13	8.20137506413574e-14
18400000	0.00496815972974659	1.9558892968018147e-49	-4.83204638022269e-42	9.94091508634893e-11	5.595140921450667e-15	0.00006368034129202097	-4.1932227794479114e-20	5.200446665898928e-19	2.7584701584797757e-14	2.813056394632805e-13	8.20137506413574e-14
18500000	0.00496815972974659	1.9558892968018147e-49	-4.858397695475858e-42	9.94091508634893e-11	5.595140921450667e-15	0.00006368034129202097	-4.193222604997673e-20	5.200446665898928e-19	2.7584701584797757e-14	2.813056394632805e-13	8.20137506413574e-14
18600000	0.00496815972974659	1.9558892968018147e-49	-4.884749010728901e-42	9.94091508634893e-11	5.595140921450667e-15	0.00006368034129202097	-4.1932224305474345e-20	5.200446665898928e-19	2.7584701584797757e-14	2.813056394632805e-13	8.20137506413574e-14
18700000	0.00496815972974659	1.9558892968018147e-49	-4.911100325981822e-42	9.94091508634893e-11	5.595140921450667e-15	0.00006368034129202097	-4.193222256097196e-20	5.200446665898928e-19	2.7584701584797757e-14	2.813056394632805e-13	8.20137506413574e-14
18800000	0.00496815972974659	1.9558892968018147e-49	-4.937451641234624e-42	9.94091508634893e-11	5.595140921450667e-15	0.00006368034129202097	-4.1932220816469577e-20	5.200446665898928e-19	2.7584701584797757e-14	2.813056394632805e-13	8.20137506413574e-14
18900000	0.00496815972974659	1.9558892968018147e-49	-4.963802956487309e-42	9.94091508634893e-11	5.595140921450667e-15	0.00006368034129202097	-4.193221907196719e-20	5.200446665898928e-19	2.7584701584797757e-14	2.813056394632805e-13	8.20137506413574e-14
19000000	0.00496815972974659	1.9558892968018147e-49	-4.9901542717398795e-42	9.94091508634893e-11	5.595140921450667e-15	0.00006368034129202097	-4.193221732746481e-20	5.200446665898928e-19	2.7584701584797757e-14	2.813056394632805e-13	8.20137506413574e-14
19100000	0.00496815972974659	1.9558892968018147e-49	-5.016505586992339e-42	9.94091508634893e-11	5.595140921450667e-15	0.00006368034129202097	-4.1932215582962424e-20	5.200446665898928e-19	2.7584701584797757e-14	2.813056394632805e-13	8.20137506413574e-14
19200000	0.00496815972974659	1.9558892968018147e-49	-5.04285690224469e-42	9.94091508634893e-11	5.595140921450667e-15	0.00006368034129202097	-4.1932213838460045e-20	5.200446665898928e-19	2.7584701584797757e-14	2.813056394632805e-13	8.20137506413574e-14
19300000	0.00496815972974659	1.9558892968018147e-49	-5.069208217496934e-42	9.94091508634893e-11	5.595140921450667e-15	0.00006368034129202097	-4.193221209395766e-20	5.200446665898928e-19	2.7584701584797757e-14	2.813056394632805e-13	8.20137506413574e-14
19400000	0.00496815972974659	1.9558892968018147e-49	-5.0955595327490745e-42	9.94091508634893e-11	5.595140921450667e-15	0.00006368034129202097	-4.1932210349455276e-20	5.200446665898928e-19	2.7584701584797757e-14	2.813056394632805e-13	8.20137506413574e-14
19500000	0.00496815972974659	1.9558892968018147e-49	-5.121910848001115e-42	9.94091508634893e-11	5.595140921450667e-15	0.00006368034129202097	-4.193220860495289e-20	5.200446665898928e-19	2.7584701584797757e-14	2.813056394632805e-13	8.20137506413574e-14
19600000	0.00496815972974659	1.9558892968018147e-49	-5.148262163253056e-42	9.94091508634893e-11	5.595140921450667e-15	0.00006368034129202097	-4.193220686045051e-20	5.200446665898928e-19	2.758470158479776e-14	2.813056394632805e-13	8.20137506413574e-14
19700000	0.00496815972974659	1.9558892968018147e-49	-5.1746134785049025e-42	9.94091508634893e-11	5.595140921450667e-15	0.00006368034129202097	-4.1932205115948123e-20	5.200446665898928e-19	2.758470158479776e-14	2.813056394632805e-13	8.20137506413574e-14
19800000	0.00496815972974659	1.9558892968018147e-49	-5.200964793756655e-42	9.94091508634893e-11	5.595140921450667e-15	0.00006368034129202097	-4.193220337144574e-20	5.200446665898928e-19	2.758470158479776e-14	2.813056394632805e-13	8.20137506413574e-14
19900000	0.00496815972974659	1.9558892968018147e-49	-5.227316109008317e-42	9.94091508634893e-11	5.595140921450667e-15	0.00006368034129202097	-4.1932201626943355e-20	5.200446665898928e-19	2.758470158479776e-14	2.813056394632805e-13	8.20137506413574e-14
20000000	0.00496815972974659	1.9558892968018147e-49	-5.253667424259892e-42	9.94091508634893e-11	5.595140921450667e-15	0.00006368034129202097	-4.193219988244097e-20	5.200446665898928e-19	2.758470158479776e-14	2.813056394632805e-13	8.20137506413574e-14
20100000	0.00496815972974659	1.9558892968018147e-49	-5.2800187395113816e-42	9.94091508634893e-11	5.595140921450667e-15	0.00006368034129202097	-4.1932198137938586e-20	5.200446665898928e-19	2.758470158479776e-14	2.813056394632805e-13	8.20137506413574e-14
20200000	0.00496815972974659	1.9558892968018147e-49	-5.3063700547627885e-42	9.94091508634893e-11	5.595140921450667e-15	0.00006368034129202097	-4.19321963934362e-20	5.200446665898928e-19	2.758470158479776e-14	2.813056394632805e-13	8.20137506413574e-14
20300000	0.00496815972974659	1.9558892968018147e-49	-5.332721370014115e-42	9.94091508634893e-11	5.595140921450667e-15	0.00006368034129202097	-4.193219464893382e-20	5.200446665898928e-19	2.758470158479776e-14	2.813056394632805e-13	8.20137506413574e-14
20400000	0.00496815972974659	1.9558892968018147e-49	-5.3590726852653653e-42	9.94091508634893e-11	5.595140921450667e-15	0.00006368034129202097	-4.193219290443143e-20	5.200446665898928e-19	2.758470158479776e-14	2.813056394632805e-13	8.20137506413574e-14
20500000	0.00496815972974659	1.9558892968018147e-49	-5.3854240005165403e-42	9.94091508634893e-11	5.595140921450667e-15	0.00006368034129202097	-4.1932191159929055e-20	5.200446665898928e-19	2.758470158479776e-14	2.813056394632805e-13	8.20137506413574e-14
20600000	0.00496815972974659	1.9558892968018147e-49	-5.411775315767643e-42	9.94091508634893e-11	5.595140921450667e-15	0.00006368034129202097	-4.193218941542667e-20	5.200446665898928e-19	2.758470158479776e-14	2.813056394632805e-13	8.20137506413574e-14
20700000	0.00496815972974659	1.9558892968018147e-49	-5.438126631018677e-42	9.94091508634893e-11	5.595140921450667e-15	0.00006368034129202097	-4.1932187670924286e-20	5.200446665898928e-19	2.758470158479776e-14	2.813056394632805e-13	8.20137506413574e-14
20800000	0.00496815972974659	1.9558892968018147e-49	-5.4644779462696434e-42	9.94091508634893e-11	5.595140921450667e-15	0.00006368034129202097	-4.19321859264219e-20	5.200446665898928e-19	2.758470158479776e-14	2.813056394632805e-13	8.20137506413574e-14
20900000	0.00496815972974659	1.9558892968018147e-49	-5.490829261520547e-42	9.94091508634893e-11	5.595140921450667e-15	0.00006368034129202097	-4.193218418191952e-20	5.200446665898928e-19	2.758470158479776e-14	2.813056394632805e-13	8.20137506413574e-14
21000000	0.00496815972974659	1.9558892968018147e-49	-5.517180576771388e-42	9.94091508634893e-11	5.595140921450667e-15	0.00006368034129202097	-4.193218243741713e-20	5.200446665898928e-19	2.758470158479776e-14	2.813056394632805e-13	8.20137506413574e-14
21100000	0.00496815972974659	1.9558892968018147e-49	-5.5435318920221705e-42	9.94091508634893e-11	5.595140921450667e-15	0.00006368034129202097	-4.193218069291475e-20	5.200446665898928e-19	2.758470158479776e-14	2.813056394632805e-13	8.20137506413574e-14
21200000	0.00496815972974659	1.9558892968018147e-49	-5.569883207272897e-42	9.94091508634893e-11	5.595140921450667e-15	0.00006368034129202097	-4.1932178948412364e-20	5.200446665898928e-19	2.758470158479776e-14	2.813056394632805e-13	8.20137506413574e-14
21300000	0.00496815972974659	1.9558892968018147e-49	-5.596234522523569e-42	9.94091508634893e-11	5.595140921450667e-15	0.00006368034129202097	-4.193217720390998e-20	5.200446665898928e-19	2.758470158479776e-14	2.813056394632805e-13	8.20137506413574e-14
21400000	0.00496815972974659	1.9558892968018147e-49	-5.622585837774191e-42	9.94091508634893e-11	5.595140921450667e-15	0.00006368034129202097	-4.1932175459407595e-20	5.200446665898928e-19	2.758470158479776e-14	2.813056394632805e-13	8.20137506413574e-14
21500000	0.00496815972974659	1.9558892968018147e-49	-5.6489371530247643e-42	9.94091508634893e-11	5.595140921450667e-15	0.00006368034129202097	-4.193217371490521e-20	5.200446665898928e-19	2.758470158479776e-14	2.813056394632805e-13	8.20137506413574e-14
21600000	0.00496815972974659	1.9558892968018147e-49	-5.675288468275292e-42	9.94091508634893e-11	5.595140921450667e-15	0.00006368034129202097	-4.1932171970402827e-20	5.200446665898928e-19	2.758470158479776e-14	2.813056394632805e-13	8.20137506413574e-14
21700000	0.00496815972974659	1.9558892968018147e-49	-5.701639783525777e-42	9.94091508634893e-11	5.595140921450667e-15	0.00006368034129202097	-4.193217022590044e-20	5.200446665898928e-19	2.758470158479776e-14	2.813056394632805e-13	8.20137506413574e-14
21800000	0.00496815972974659	1.9558892968018147e-49	-5.727991098776221e-42	9.94091508634893e-11	5.595140921450667e-15	0.00006368034129202097	-4.1932168481398064e-20	5.200446665898928e-19	2.758470158479776e-14	2.813056394632805e-13	8.20137506413574e-14
21900000	0.00496815972974659	1.9558892968018147e-49	-5.754342414026627e-42	9.94091508634893e-11	5.595140921450667e-15	0.00006368034129202097	-4.193216673689568e-20	5.200446665898928e-19	2.758470158479776e-14	2.813056394632805e-13	8.20137506413574e-14
22000000	0.00496815972974659	1.9558892968018147e-49	-5.780693729276999e-42	9.94091508634893e-11	5.595140921450667e-15	0.00006368034129202097	-4.1932164992393295e-20	5.200446665898928e-19	2.758470158479776e-14	2.813056394632805e-13	8.20137506413574e-14
22100000	0.00496815972974659	1.9558892968018147e-49	-5.807045044527336e-42	9.94091508634893e-11	5.595140921450667e-15	0.00006368034129202097	-4.193216324789091e-20	5.200446665898928e-19	2.758470158479776e-14	2.813056394632805e-13	8.20137506413574e-14
22200000	0.00496815972974659	1.9558892968018147e-49	-5.833396359777646e-42	9.94091508634893e-11	5.595140921450667e-15	0.00006368034129202097	-4.1932161503388527e-20	5.200446665898928e-19	2.758470158479776e-14	2.813056394632805e-13	8.20137506413574e-14
22300000	0.00496815972974659	1.9558892968018147e-49	-5.859747675027926e-42	9.94091508634893e-11	5.595140921450667e-15	0.00006368034129202097	-4.193215975888614e-20	5.200446665898928e-19	2.758470158479776e-14	2.813056394632805e-13	8.20137506413574e-14
22400000	0.00496815972974659	1.9558892968018147e-49	-5.886098990278184e-42	9.94091508634893e-11	5.595140921450667e-15	0.00006368034129202097	-4.193215801438376e-20	5.200446665898928e-19	2.758470158479776e-14	2.813056394632805e-13	8.20137506413574e-14
22500000	0.00496815972974659	1.9558892968018147e-49	-5.912450305528418e-42	9.94091508634893e-11	5.595140921450667e-15	0.00006368034129202097	-4.1932156269881373e-20	5.200446665898928e-19	2.758470158479776e-14	2.813056394632805e-13	8.20137506413574e-14
22600000	0.00496815972974659	1.9558892968018147e-49	-5.938801620778633e-42	9.94091508634893e-11	5.595140921450667e-15	0.00006368034129202097	-4.193215452537899e-20	5.200446665898928e-19	2.758470158479776e-14	2.813056394632805e-13	8.20137506413574e-14
22700000	0.00496815972974659	1.9558892968018147e-49	-5.965152936028832e-42	9.94091508634893e-11	5.595140921450667e-15	0.00006368034129202097	-4.1932152780876605e-20	5.200446665898928e-19	2.758470158479776e-14	2.813056394632805e-13	8.20137506413574e-14
22800000	0.00496815972974659	1.9558892968018147e-49	-5.991504251279017e-42	9.94091508634893e-11	5.595140921450667e-15	0.00006368034129202097	-4.193215103637422e-20	5.200446665898928e-19	2.758470158479776e-14	2.813056394632805e-13	8.20137506413574e-14
22900000	0.00496815972974659	1.9558892968018147e-49	-6.01785556652919e-42	9.94091508634893e-11	5.595140921450667e-15	0.00006368034129202097	-4.1932149291871836e-20	5.200446665898928e-19	2.758470158479776e-14	2.813056394632805e-13	8.20137506413574e-14
23000000	0.00496815972974659	1.955889296801815e-49	-6.044206881779353e-42	9.94091508634893e-11	5.595140921450667e-15	0.00006368034129202097	-4.193214754736946e-20	5.200446665898928e-19	2.758470158479776e-14	2.813056394632805e-13	8.20137506413574e-14
23100000	0.00496815972974659	1.955889296801815e-49	-6.070558197029511e-42	9.94091508634893e-11	5.595140921450667e-15	0.00006368034129202097	-4.1932145802867073e-20	5.200446665898928e-19	2.758470158479776e-14	2.813056394632805e-13	8.20137506413574e-14
23200000	0.00496815972974659	1.955889296801815e-49	-6.096909512279665e-42	9.94091508634893e-11	5.595140921450667e-15	0.00006368034129202097	-4.193214405836469e-20	5.200446665898928e-19	2.758470158479776e-14	2.8130563946328046e-13	8.20137506413574e-14
23300000	0.00496815972974659	1.955889296801815e-49	-6.123260827529818e-42	9.94091508634893e-11	5.595140921450667e-15	0.00006368034129202097	-4.1932142313862305e-20	5.200446665898927e-19	2.758470158479776e-14	2.8130563946328046e-13	8.20137506413574e-14
23400000	0.00496815972974659	1.955889296801815e-49	-6.149612142779973e-42	9.94091508634893e-11	5.595140921450667e-15	0.00006368034129202097	-4.193214056935992e-20	5.200446665898927e-19	2.758470158479776e-14	2.8130563946328046e-13	8.20137506413574e-14
23500000	0.00496815972974659	1.955889296801815e-49	-6.175963458030133e-42	9.94091508634893e-11	5.5951409214506666e-15	0.00006368034129202097	-4.1932138824857536e-20	5.200446665898927e-19	2.758470158479776e-14	2.8130563946328046e-13	8.20137506413574e-14
23600000	0.00496815972974659	1.955889296801815e-49	-6.202314773280298e-42	9.94091508634893e-11	5.5951409214506666e-15	0.00006368034129202097	-4.193213708035515e-20	5.200446665898927e-19	2.758470158479776e-14	2.8130563946328046e-13	8.20137506413574e-14
23700000	0.00496815972974659	1.955889296801815e-49	-6.228666088530474e-42	9.94091508634893e-11	5.5951409214506666e-15	0.00006368034129202097	-4.193213533585277e-20	5.200446665898927e-19	2.758470158479776e-14	2.8130563946328046e-13	8.20137506413574e-14
23800000	0.00496815972974659	1.955889296801815e-49	-6.255017403780663e-42	9.94091508634893e-11	5.5951409214506666e-15	0.00006368034129202097	-4.193213359135038e-20	5.200446665898927e-19	2.758470158479776e-14	2.8130563946328046e-13	8.20137506413574e-14
23900000	0.00496815972974659	1.955889296801815e-49	-6.281368719030865e-42	9.94091508634893e-11	5.5951409214506666e-15	0.00006368034129202097	-4.1932131846848e-20	5.200446665898927e-19	2.758470158479776e-14	2.8130563946328046e-13	8.20137506413574e-14
24000000	0.00496815972974659	1.955889296801815e-49	-6.307720034281086e-42	9.94091508634893e-11	5.5951409214506666e-15	0.00006368034129202097	-4.1932130102345614e-20	5.200446665898927e-19	2.758470158479776e-14	2.8130563946328046e-13	8.20137506413574e-14
24100000	0.00496815972974659	1.955889296801815e-49	-6.334071349531325e-42	9.94091508634893e-11	5.5951409214506666e-15	0.00006368034129202097	-4.193212835784323e-20	5.200446665898927e-19	2.7584701584797764e-14	2.8130563946328046e-13	8.201375064135739e-14
24200000	0.00496815972974659	1.955889296801815e-49	-6.360422664781588e-42	9.94091508634893e-11	5.5951409214506666e-15	0.00006368034129202097	-4.1932126613340845e-20	5.200446665898927e-19	2.7584701584797764e-14	2.8130563946328046e-13	8.201375064135739e-14
24300000	0.00496815972974659	1.955889296801815e-49	-6.386773980031876e-42	9.94091508634893e-11	5.5951409214506666e-15	0.00006368034129202097	-4.193212486883847e-20	5.200446665898927e-19	2.7584701584797764e-14	2.8130563946328046e-13	8.201375064135739e-14
24400000	0.00496815972974659	1.955889296801815e-49	-6.413125295282192e-42	9.94091508634893e-11	5.5951409214506666e-15	0.00006368034129202097	-4.193212312433608e-20	5.200446665898927e-19	2.7584701584797764e-14	2.8130563946328046e-13	8.201375064135739e-14
24500000	0.00496815972974659	1.955889296801815e-49	-6.43947661053254e-42	9.94091508634893e-11	5.5951409214506666e-15	0.00006368034129202097	-4.19321213798337e-20	5.200446665898927e-19	2.7584701584797764e-14	2.8130563946328046e-13	8.201375064135739e-14
24600000	0.00496815972974659	1.955889296801815e-49	-6.465827925782919e-42	9.94091508634893e-11	5.5951409214506666e-15	0.00006368034129202097	-4.1932119635331314e-20	5.200446665898927e-19	2.7584701584797764e-14	2.8130563946328046e-13	8.201375064135739e-14
24700000	0.00496815972974659	1.955889296801815e-49	-6.492179241033334e-42	9.94091508634893e-11	5.5951409214506666e-15	0.00006368034129202097	-4.193211789082893e-20	5.200446665898927e-19	2.7584701584797764e-14	2.8130563946328046e-13	8.201375064135739e-14
24800000	0.00496815972974659	1.955889296801815e-49	-6.51853055628379e-42	9.94091508634893e-11	5.5951409214506666e-15	0.00006368034129202097	-4.1932116146326545e-20	5.200446665898927e-19	2.7584701584797764e-14	2.8130563946328046e-13	8.201375064135739e-14
24900000	0.00496815972974659	1.955889296801815e-49	-6.544881871534284e-42	9.94091508634893e-11	5.5951409214506666e-15	0.00006368034129202097	-4.193211440182416e-20	5.200446665898927e-19	2.7584701584797764e-14	2.8130563946328046e-13	8.201375064135739e-14
25000000	0.00496815972974659	1.955889296801815e-49	-6.571233186784823e-42	9.94091508634893e-11	5.5951409214506666e-15	0.00006368034129202097	-4.1932112657321777e-20	5.200446665898927e-19	2.7584701584797764e-14	2.8130563946328046e-13	8.201375064135739e-14
25100000	0.00496815972974659	1.955889296801815e-49	-6.597584502035409e-42	9.94091508634893e-11	5.5951409214506666e-15	0.00006368034129202097	-4.193211091281939e-20	5.200446665898927e-19	2.7584701584797764e-14	2.8130563946328046e-13	8.201375064135739e-14
25200000	0.00496815972974659	1.955889296801815e-49	-6.623935817286044e-42	9.94091508634893e-11	5.5951409214506666e-15	0.00006368034129202097	-4.193210916831701e-20	5.200446665898927e-19	2.7584701584797764e-14	2.8130563946328046e-13	8.201375064135739e-14
25300000	0.00496815972974659	1.955889296801815e-49	-6.650287132536729e-42	9.94091508634893e-11	5.5951409214506666e-15	0.00006368034129202097	-4.1932107423814624e-20	5.200446665898927e-19	2.7584701584797764e-14	2.8130563946328046e-13	8.201375064135739e-14
25400000	0.00496815972974659	1.955889296801815e-49	-6.67663844778747e-42	9.94091508634893e-11	5.5951409214506666e-15	0.00006368034129202097	-4.193210567931224e-20	5.200446665898927e-19	2.7584701584797764e-14	2.8130563946328046e-13	8.201375064135739e-14
25500000	0.00496815972974659	1.955889296801815e-49	-6.702989763038267e-42	9.94091508634893e-11	5.5951409214506666e-15	0.00006368034129202097	-4.193210393480986e-20	5.200446665898927e-19	2.7584701584797764e-14	2.8130563946328046e-13	8.201375064135739e-14
25600000	0.00496815972974659	1.955889296801815e-49	-6.729341078289124e-42	9.94091508634893e-11	5.5951409214506666e-15	0.00006368034129202097	-4.1932102190307476e-20	5.200446665898927e-19	2.7584701584797764e-14	2.8130563946328046e-13	8.201375064135739e-14
25700000	0.00496815972974659	1.955889296801815e-49	-6.755692393540043e-42	9.94091508634893e-11	5.5951409214506666e-15	0.00006368034129202097	-4.193210044580509e-20	5.200446665898927e-19	2.7584701584797764e-14	2.8130563946328046e-13	8.201375064135739e-14
25800000	0.00496815972974659	1.955889296801815e-49	-6.782043708791026e-42	9.94091508634893e-11	5.5951409214506666e-15	0.00006368034129202097	-4.193209870130271e-20	5.200446665898927e-19	2.7584701584797764e-14	2.8130563946328046e-13	8.201375064135739e-14
25900000	0.00496815972974659	1.955889296801815e-49	-6.808395024042078e-42	9.94091508634893e-11	5.5951409214506666e-15	0.00006368034129202097	-4.1932096956800323e-20	5.200446665898927e-19	2.7584701584797764e-14	2.8130563946328046e-13	8.201375064135739e-14
26000000	0.00496815972974659	1.955889296801815e-49	-6.834746339293199e-42	9.94091508634893e-11	5.5951409214506666e-15	0.00006368034129202097	-4.193209521229794e-20	5.200446665898927e-19	2.7584701584797764e-14	2.8130563946328046e-13	8.201375064135739e-14
26100000	0.00496815972974659	1.955889296801815e-49	-6.861097654544393e-42	9.94091508634893e-11	5.5951409214506666e-15	0.00006368034129202097	-4.1932093467795555e-20	5.200446665898927e-19	2.7584701584797764e-14	2.8130563946328046e-13	8.201375064135739e-14
26200000	0.00496815972974659	1.955889296801815e-49	-6.887448969795663e-42	9.94091508634893e-11	5.5951409214506666e-15	0.00006368034129202097	-4.193209172329317e-20	5.200446665898927e-19	2.7584701584797764e-14	2.8130563946328046e-13	8.201375064135739e-14
26300000	0.00496815972974659	1.955889296801815e-49	-6.91380028504701e-42	9.94091508634893e-11	5.5951409214506666e-15	0.00006368034129202097	-4.1932089978790786e-20	5.200446665898927e-19	2.7584701584797764e-14	2.8130563946328046e-13	8.201375064135739e-14
26400000	0.00496815972974659	1.955889296801815e-49	-6.940151600298437e-42	9.94091508634893e-11	5.5951409214506666e-15	0.00006368034129202097	-4.19320882342884e-20	5.200446665898927e-19	2.7584701584797764e-14	2.8130563946328046e-13	8.201375064135739e-14
26500000	0.00496815972974659	1.955889296801815e-49	-6.966502915549948e-42	9.94091508634893e-11	5.5951409214506666e-15	0.00006368034129202097	-4.193208648978602e-20	5.200446665898927e-19	2.7584701584797764e-14	2.8130563946328046e-13	8.201375064135739e-14
26600000	0.00496815972974659	1.955889296801815e-49	-6.992854230801534e-42	9.94091508634893e-11	5.5951409214506666e-15	0.00006368034129202097	-4.193208474528363e-20	5.200446665898927e-19	2.7584701584797764e-14	2.8130563946328046e-13	8.201375064135739e-14
26700000	0.00496815972974659	1.955889296801815e-49	-7.019205546053011e-42	9.94091508634893e-11	5.5951409214506666e-15	0.00006368034129202097	-4.193208300078125e-20	5.200446665898927e-19	2.7584701584797764e-14	2.8130563946328046e-13	8.201375064135739e-14
26800000	0.00496815972974659	1.955889296801815e-49	-7.045556861304314e-42	9.94091508634893e-11	5.5951409214506666e-15	0.00006368034129202097	-4.193208125627887e-20	5.200446665898927e-19	2.7584701584797764e-14	2.8130563946328046e-13	8.201375064135739e-14
26900000	0.00496815972974659	1.955889296801815e-49	-7.07190817655545e-42	9.94091508634893e-11	5.5951409214506666e-15	0.00006368034129202097	-4.1932079511776486e-20	5.200446665898927e-19	2.7584701584797764e-14	2.8130563946328046e-13	8.201375064135739e-14
27000000	0.00496815972974659	1.955889296801815e-49	-7.098259491806417e-42	9.94091508634893e-11	5.5951409214506666e-15	0.00006368034129202097	-4.19320777672741e-20	5.200446665898927e-19	2.7584701584797764e-14	2.8130563946328046e-13	8.201375064135739e-14
27100000	0.00496815972974659	1.955889296801815e-49	-7.124610807057221e-42	9.94091508634893e-11	5.5951409214506666e-15	0.00006368034129202097	-4.193207602277172e-20	5.200446665898927e-19	2.7584701584797764e-14	2.8130563946328046e-13	8.201375064135739e-14
27200000	0.00496815972974659	1.955889296801815e-49	-7.150962122307865e-42	9.94091508634893e-11	5.5951409214506666e-15	0.00006368034129202097	-4.193207427826933e-20	5.200446665898927e-19	2.7584701584797764e-14	2.8130563946328046e-13	8.201375064135739e-14
27300000	0.00496815972974659	1.955889296801815e-49	-7.177313437558348e-42	9.94091508634893e-11	5.5951409214506666e-15	0.00006368034129202097	-4.193207253376695e-20	5.200446665898927e-19	2.7584701584797764e-14	2.8130563946328046e-13	8.201375064135739e-14
27400000	0.00496815972974659	1.955889296801815e-49	-7.203664752808675e-42	9.94091508634893e-11	5.5951409214506666e-15	0.00006368034129202097	-4.1932070789264564e-20	5.200446665898927e-19	2.7584701584797764e-14	2.8130563946328046e-13	8.201375064135739e-14
27500000	0.00496815972974659	1.955889296801815e-49	-7.23001606805885e-42	9.94091508634893e-11	5.5951409214506666e-15	0.00006368034129202097	-4.193206904476218e-20	5.200446665898927e-19	2.7584701584797764e-14	2.8130563946328046e-13	8.201375064135739e-14
27600000	0.00496815972974659	1.955889296801815e-49	-7.256367383308873e-42	9.94091508634893e-11	5.5951409214506666e-15	0.00006368034129202097	-4.1932067300259795e-20	5.200446665898927e-19	2.7584701584797764e-14	2.8130563946328046e-13	8.201375064135739e-14
27700000	0.00496815972974659	1.955889296801815e-49	-7.282718698558748e-42	9.94091508634893e-11	5.5951409214506666e-15	0.00006368034129202097	-4.193206555575741e-20	5.200446665898927e-19	2.7584701584797764e-14	2.8130563946328046e-13	8.201375064135739e-14
27800000	0.00496815972974659	1.955889296801815e-49	-7.309070013808476e-42	9.94091508634893e-11	5.5951409214506666e-15	0.00006368034129202097	-4.1932063811255027e-20	5.200446665898927e-19	2.7584701584797764e-14	2.8130563946328046e-13	8.201375064135739e-14
27900000	0.00496815972974659	1.955889296801815e-49	-7.335421329058062e-42	9.94091508634893e-11	5.5951409214506666e-15	0.00006368034129202097	-4.193206206675264e-20	5.200446665898927e-19	2.7584701584797764e-14	2.8130563946328046e-13	8.201375064135739e-14
28000000	0.00496815972974659	1.955889296801815e-49	-7.361772644307507e-42	9.94091508634893e-11	5.5951409214506666e-15	0.00006368034129202097	-4.1932060322250264e-20	5.200446665898927e-19	2.7584701584797764e-14	2.8130563946328046e-13	8.201375064135739e-14
28100000	0.00496815972974659	1.955889296801815e-49	-7.388123959556816e-42	9.94091508634893e-11	5.5951409214506666e-15	0.00006368034129202097	-4.193205857774788e-20	5.200446665898927e-19	2.7584701584797764e-14	2.8130563946328046e-13	8.201375064135739e-14
28200000	0.00496815972974659	1.955889296801815e-49	-7.414475274805988e-42	9.94091508634893e-11	5.5951409214506666e-15	0.00006368034129202097	-4.1932056833245495e-20	5.200446665898927e-19	2.7584701584797764e-14	2.8130563946328046e-13	8.201375064135739e-14
28300000	0.00496815972974659	1.955889296801815e-49	-7.440826590055028e-42	9.94091508634893e-11	5.5951409214506666e-15	0.00006368034129202097	-4.193205508874311e-20	5.200446665898927e-19	2.7584701584797764e-14	2.8130563946328046e-13	8.201375064135739e-14
28400000	0.00496815972974659	1.955889296801815e-49	-7.46717790530394e-42	9.94091508634893e-11	5.5951409214506666e-15	0.00006368034129202097	-4.1932053344240727e-20	5.200446665898927e-19	2.7584701584797764e-14	2.8130563946328046e-13	8.201375064135739e-14
28500000	0.00496815972974659	1.955889296801815e-49	-7.493529220552723e-42	9.94091508634893e-11	5.5951409214506666e-15	0.00006368034129202097	-4.193205159973834e-20	5.200446665898927e-19	2.7584701584797764e-14	2.8130563946328046e-13	8.201375064135739e-14
28600000	0.00496815972974659	1.955889296801815e-49	-7.51988053580138e-42	9.94091508634893e-11	5.5951409214506666e-15	0.00006368034129202097	-4.193204985523596e-20	5.200446665898927e-19	2.7584701584797764e-14	2.8130563946328046e-13	8.201375064135739e-14
28700000	0.00496815972974659	1.955889296801815e-49	-7.546231851049917e-42	9.94091508634893e-11	5.5951409214506666e-15	0.00006368034129202097	-4.1932048110733573e-20	5.200446665898927e-19	2.7584701584797764e-14	2.8130563946328046e-13	8.201375064135739e-14
28800000	0.00496815972974659	1.955889296801815e-49	-7.572583166298334e-42	9.94091508634893e-11	5.5951409214506666e-15	0.00006368034129202097	-4.193204636623119e-20	5.200446665898927e-19	2.7584701584797764e-14	2.8130563946328046e-13	8.201375064135739e-14
28900000	0.00496815972974659	1.955889296801815e-49	-7.598934481546634e-42	9.94091508634893e-11	5.5951409214506666e-15	0.00006368034129202097	-4.1932044621728805e-20	5.200446665898927e-19	2.7584701584797764e-14	2.8130563946328046e-13	8.201375064135739e-14
29000000	0.00496815972974659	1.955889296801815e-49	-7.62528579679482e-42	9.94091508634893e-11	5.5951409214506666e-15	0.00006368034129202097	-4.193204287722642e-20	5.200446665898927e-19	2.7584701584797764e-14	2.8130563946328046e-13	8.201375064135739e-14
29100000	0.00496815972974659	1.955889296801815e-49	-7.651637112042896e-42	9.94091508634893e-11	5.5951409214506666e-15	0.00006368034129202097	-4.1932041132724036e-20	5.200446665898927e-19	2.7584701584797764e-14	2.8130563946328046e-13	8.201375064135739e-14
29200000	0.00496815972974659	1.955889296801815e-49	-7.677988427290862e-42	9.94091508634893e-11	5.5951409214506666e-15	0.00006368034129202097	-4.193203938822166e-20	5.200446665898927e-19	2.7584701584797764e-14	2.8130563946328046e-13	8.201375064135739e-14
29300000	0.00496815972974659	1.955889296801815e-49	-7.704339742538722e-42	9.94091508634893e-11	5.5951409214506666e-15	0.00006368034129202097	-4.1932037643719273e-20	5.200446665898927e-19	2.7584701584797764e-14	2.8130563946328046e-13	8.201375064135739e-14
29400000	0.00496815972974659	1.955889296801815e-49	-7.730691057786477e-42	9.94091508634893e-11	5.5951409214506666e-15	0.00006368034129202097	-4.193203589921689e-20	5.200446665898927e-19	2.7584701584797764e-14	2.8130563946328046e-13	8.201375064135739e-14
29500000	0.00496815972974659	1.955889296801815e-49	-7.757042373034132e-42	9.94091508634893e-11	5.5951409214506666e-15	0.00006368034129202097	-4.1932034154714505e-20	5.200446665898927e-19	2.7584701584797764e-14	2.8130563946328046e-13	8.201375064135739e-14
29600000	0.00496815972974659	1.955889296801815e-49	-7.783393688281689e-42	9.94091508634893e-11	5.5951409214506666e-15	0.00006368034129202097	-4.193203241021212e-20	5.200446665898927e-19	2.7584701584797764e-14	2.8130563946328046e-13	8.201375064135739e-14
29700000	0.00496815972974659	1.955889296801815e-49	-7.80974500352915e-42	9.94091508634893e-11	5.5951409214506666e-15	0.00006368034129202097	-4.1932030665709736e-20	5.200446665898927e-19	2.7584701584797764e-14	2.8130563946328046e-13	8.201375064135739e-14
29800000	0.00496815972974659	1.955889296801815e-49	-7.836096318776518e-42	9.94091508634893e-11	5.5951409214506666e-15	0.00006368034129202097	-4.193202892120735e-20	5.200446665898927e-19	2.7584701584797764e-14	2.8130563946328046e-13	8.201375064135739e-14
29900000	0.00496815972974659	1.955889296801815e-49	-7.862447634023797e-42	9.94091508634893e-11	5.5951409214506666e-15	0.00006368034129202097	-4.193202717670497e-20	5.200446665898927e-19	2.7584701584797764e-14	2.8130563946328046e-13	8.201375064135739e-14
30000000	0.00496815972974659	1.955889296801815e-49	-7.888798949270987e-42	9.94091508634893e-11	5.5951409214506666e-15	0.00006368034129202097	-4.193202543220258e-20	5.200446665898927e-19	2.7584701584797764e-14	2.8130563946328046e-13	8.201375064135739e-14
30100000	0.00496815972974659	1.955889296801815e-49	-7.915150264518091e-42	9.94091508634893e-11	5.5951409214506666e-15	0.00006368034129202097	-4.19320236877002e-20	5.200446665898927e-19	2.7584701584797764e-14	2.8130563946328046e-13	8.201375064135739e-14
30200000	0.00496815972974659	1.955889296801815e-49	-7.941501579765113e-42	9.94091508634893e-11	5.5951409214506666e-15	0.00006368034129202097	-4.1932021943197814e-20	5.200446665898927e-19	2.7584701584797764e-14	2.8130563946328046e-13	8.201375064135739e-14
30300000	0.00496815972974659	1.955889296801815e-49	-7.967852895012055e-42	9.94091508634893e-11	5.5951409214506666e-15	0.00006368034129202097	-4.193202019869543e-20	5.200446665898927e-19	2.7584701584797764e-14	2.8130563946328046e-13	8.201375064135739e-14
30400000	0.00496815972974659	1.955889296801815e-49	-7.99420421025892e-42	9.94091508634893e-11	5.5951409214506666e-15	0.00006368034129202097	-4.1932018454193045e-20	5.200446665898927e-19	2.7584701584797764e-14	2.8130563946328046e-13	8.201375064135739e-14
30500000	0.00496815972974659	1.955889296801815e-49	-8.020555525505711e-42	9.94091508634893e-11	5.5951409214506666e-15	0.00006368034129202097	-4.193201670969067e-20	5.200446665898927e-19	2.7584701584797764e-14	2.8130563946328046e-13	8.201375064135739e-14
30600000	0.00496815972974659	1.955889296801815e-49	-8.046906840752429e-42	9.94091508634893e-11	5.5951409214506666e-15	0.00006368034129202097	-4.193201496518828e-20	5.200446665898927e-19	2.7584701584797764e-14	2.8130563946328046e-13	8.201375064135739e-14
30700000	0.00496815972974659	1.955889296801815e-49	-8.073258155999078e-42	9.94091508634893e-11	5.5951409214506666e-15	0.00006368034129202097	-4.19320132206859e-20	5.200446665898927e-19	2.7584701584797764e-14	2.8130563946328046e-13	8.201375064135739e-14
30800000	0.00496815972974659	1.955889296801815e-49	-8.09960947124566e-42	9.94091508634893e-11	5.5951409214506666e-15	0.00006368034129202097	-4.1932011476183514e-20	5.200446665898927e-19	2.7584701584797764e-14	2.8130563946328046e-13	8.201375064135739e-14
30900000	0.00496815972974659	1.955889296801815e-49	-8.125960786492179e-42	9.94091508634893e-11	5.5951409214506666e-15	0.00006368034129202097	-4.193200973168113e-20	5.200446665898927e-19	2.7584701584797764e-14	2.8130563946328046e-13	8.201375064135739e-14
31000000	0.00496815972974659	1.955889296801815e-49	-8.152312101738635e-42	9.94091508634893e-11	5.5951409214506666e-15	0.00006368034129202097	-4.1932007987178745e-20	5.200446665898927e-19	2.7584701584797764e-14	2.8130563946328046e-13	8.201375064135739e-14
31100000	0.00496815972974659	1.955889296801815e-49	-8.178663416985033e-42	9.94091508634893e-11	5.5951409214506666e-15	0.00006368034129202097	-4.193200624267636e-20	5.200446665898927e-19	2.7584701584797764e-14	2.8130563946328046e-13	8.201375064135739e-14
31200000	0.00496815972974659	1.955889296801815e-49	-8.205014732231375e-42	9.94091508634893e-11	5.5951409214506666e-15	0.00006368034129202097	-4.1932004498173977e-20	5.200446665898927e-19	2.7584701584797764e-14	2.8130563946328046e-13	8.201375064135739e-14
31300000	0.00496815972974659	1.955889296801815e-49	-8.231366047477663e-42	9.94091508634893e-11	5.5951409214506666e-15	0.00006368034129202097	-4.193200275367159e-20	5.200446665898927e-19	2.7584701584797764e-14	2.8130563946328046e-13	8.201375064135739e-14
31400000	0.00496815972974659	1.955889296801815e-49	-8.257717362723899e-42	9.94091508634893e-11	5.5951409214506666e-15	0.00006368034129202097	-4.193200100916921e-20	5.200446665898927e-19	2.7584701584797764e-14	2.8130563946328046e-13	8.201375064135739e-14
31500000	0.00496815972974659	1.955889296801815e-49	-8.284068677970088e-42	9.94091508634893e-11	5.5951409214506666e-15	0.00006368034129202097	-4.1931999264666824e-20	5.200446665898927e-19	2.7584701584797764e-14	2.8130563946328046e-13	8.201375064135739e-14
31600000	0.00496815972974659	1.955889296801815e-49	-8.310419993216232e-42	9.94091508634893e-11	5.5951409214506666e-15	0.00006368034129202097	-4.193199752016444e-20	5.200446665898927e-19	2.7584701584797764e-14	2.8130563946328046e-13	8.201375064135739e-14
31700000	0.00496815972974659	1.955889296801815e-49	-8.336771308462332e-42	9.94091508634893e-11	5.5951409214506666e-15	0.00006368034129202097	-4.1931995775662055e-20	5.200446665898927e-19	2.7584701584797764e-14	2.8130563946328046e-13	8.201375064135739e-14
31800000	0.00496815972974659	1.955889296801815e-49	-8.363122623708391e-42	9.94091508634893e-11	5.5951409214506666e-15	0.00006368034129202097	-4.1931994031159676e-20	5.200446665898927e-19	2.7584701584797764e-14	2.8130563946328046e-13	8.201375064135739e-14
31900000	0.00496815972974659	1.955889296801815e-49	-8.389473938954412e-42	9.94091508634893e-11	5.5951409214506666e-15	0.00006368034129202097	-4.193199228665729e-20	5.200446665898927e-19	2.7584701584797764e-14	2.8130563946328046e-13	8.201375064135739e-14
32000000	0.00496815972974659	1.955889296801815e-49	-8.415825254200399e-42	9.94091508634893e-11	5.5951409214506666e-15	0.00006368034129202097	-4.193199054215491e-20	5.200446665898927e-19	2.7584701584797764e-14	2.8130563946328046e-13	8.201375064135739e-14
32100000	0.00496815972974659	1.955889296801815e-49	-8.442176569446353e-42	9.94091508634893e-11	5.5951409214506666e-15	0.00006368034129202097	-4.1931988797652523e-20	5.200446665898927e-19	2.7584701584797764e-14	2.8130563946328046e-13	8.201375064135739e-14
32200000	0.00496815972974659	1.955889296801815e-49	-8.468527884692276e-42	9.94091508634893e-11	5.5951409214506666e-15	0.00006368034129202097	-4.193198705315014e-20	5.200446665898927e-19	2.7584701584797764e-14	2.8130563946328046e-13	8.201375064135739e-14
32300000	0.00496815972974659	1.955889296801815e-49	-8.494879199938174e-42	9.94091508634893e-11	5.5951409214506666e-15	0.00006368034129202097	-4.1931985308647755e-20	5.200446665898927e-19	2.7584701584797764e-14	2.8130563946328046e-13	8.201375064135739e-14
32400000	0.00496815972974659	1.955889296801815e-49	-8.521230515184046e-42	9.94091508634893e-11	5.5951409214506666e-15	0.00006368034129202097	-4.193198356414537e-20	5.200446665898927e-19	2.7584701584797764e-14	2.8130563946328046e-13	8.201375064135739e-14
32500000	0.00496815972974659	1.955889296801815e-49	-8.547581830429896e-42	9.94091508634893e-11	5.5951409214506666e-15	0.00006368034129202097	-4.1931981819642986e-20	5.200446665898927e-19	2.7584701584797764e-14	2.813056394632805e-13	8.201375064135739e-14
32600000	0.00496815972974659	1.955889296801815e-49	-8.573933145675726e-42	9.94091508634893e-11	5.5951409214506666e-15	0.00006368034129202097	-4.19319800751406e-20	5.200446665898927e-19	2.7584701584797764e-14	2.813056394632805e-13	8.201375064135739e-14
32700000	0.00496815972974659	1.955889296801815e-49	-8.60028446092154e-42	9.94091508634893e-11	5.5951409214506666e-15	0.00006368034129202097	-4.193197833063822e-20	5.200446665898927e-19	2.7584701584797764e-14	2.813056394632805e-13	8.201375064135739e-14
32800000	0.00496815972974659	1.955889296801815e-49	-8.62663577616734e-42	9.94091508634893e-11	5.5951409214506666e-15	0.00006368034129202097	-4.193197658613583e-20	5.200446665898927e-19	2.7584701584797764e-14	2.813056394632805e-13	8.201375064135739e-14
32900000	0.00496815972974659	1.955889296801815e-49	-8.652987091413128e-42	9.94091508634893e-11	5.5951409214506666e-15	0.00006368034129202097	-4.193197484163345e-20	5.200446665898927e-19	2.7584701584797764e-14	2.813056394632805e-13	8.201375064135739e-14
33000000	0.00496815972974659	1.955889296801815e-49	-8.679338406658907e-42	9.94091508634893e-11	5.595140921450667e-15	0.00006368034129202097	-4.193197309713107e-20	5.200446665898927e-19	2.7584701584797764e-14	2.813056394632805e-13	8.201375064135739e-14
33100000	0.00496815972974659	1.955889296801815e-49	-8.70568972190468e-42	9.94091508634893e-11	5.595140921450667e-15	0.00006368034129202097	-4.1931971352628686e-20	5.200446665898927e-19	2.7584701584797764e-14	2.813056394632805e-13	8.201375064135739e-14
33200000	0.00496815972974659	1.955889296801815e-49	-8.73204103715045e-42	9.94091508634893e-11	5.595140921450667e-15	0.00006368034129202097	-4.19319696081263e-20	5.200446665898927e-19	2.7584701584797764e-14	2.813056394632805e-13	8.201375064135739e-14
33300000	0.00496815972974659	1.955889296801815e-49	-8.758392352396218e-42	9.94091508634893e-11	5.595140921450667e-15	0.00006368034129202097	-4.193196786362392e-20	5.200446665898928e-19	2.7584701584797764e-14	2.813056394632805e-13	8.201375064135739e-14
33400000	0.00496815972974659	1.955889296801815e-49	-8.784743667641988e-42	9.94091508634893e-11	5.595140921450667e-15	0.00006368034129202097	-4.193196611912153e-20	5.200446665898928e-19	2.7584701584797764e-14	2.813056394632805e-13	8.201375064135739e-14
33500000	0.00496815972974659	1.955889296801815e-49	-8.811094982887763e-42	9.94091508634893e-11	5.595140921450667e-15	0.00006368034129202097	-4.193196437461915e-20	5.200446665898928e-19	2.7584701584797764e-14	2.813056394632805e-13	8.201375064135739e-14
33600000	0.00496815972974659	1.955889296801815e-49	-8.837446298133545e-42	9.94091508634893e-11	5.595140921450667e-15	0.00006368034129202097	-4.1931962630116764e-20	5.200446665898928e-19	2.7584701584797764e-14	2.813056394632805e-13	8.201375064135739e-14
33700000	0.00496815972974659	1.955889296801815e-49	-8.863797613379335e-42	9.94091508634893e-11	5.595140921450667e-15	0.00006368034129202097	-4.193196088561438e-20	5.200446665898928e-19	2.7584701584797764e-14	2.813056394632805e-13	8.201375064135739e-14
33800000	0.00496815972974659	1.9558892968018147e-49	-8.890148928625138e-42	9.94091508634893e-11	5.595140921450667e-15	0.00006368034129202097	-4.1931959141111995e-20	5.200446665898928e-19	2.758470158479776e-14	2.813056394632805e-13	8.201375064135739e-14
33900000	0.00496815972974659	1.9558892968018147e-49	-8.916500243870957e-42	9.94091508634893e-11	5.595140921450667e-15	0.00006368034129202097	-4.193195739660961e-20	5.200446665898928e-19	2.758470158479776e-14	2.813056394632805e-13	8.201375064135739e-14
34000000	0.00496815972974659	1.9558892968018147e-49	-8.942851559116792e-42	9.94091508634893e-11	5.595140921450667e-15	0.00006368034129202097	-4.1931955652107227e-20	5.200446665898928e-19	2.758470158479776e-14	2.813056394632805e-13	8.201375064135739e-14
34100000	0.00496815972974659	1.9558892968018147e-49	-8.969202874362647e-42	9.94091508634893e-11	5.595140921450667e-15	0.00006368034129202097	-4.193195390760484e-20	5.200446665898928e-19	2.758470158479776e-14	2.813056394632805e-13	8.201375064135739e-14
34200000	0.00496815972974659	1.9558892968018147e-49	-8.995554189608525e-42	9.94091508634893e-11	5.595140921450667e-15	0.00006368034129202097	-4.193195216310246e-20	5.200446665898928e-19	2.758470158479776e-14	2.813056394632805e-13	8.201375064135739e-14
34300000	0.00496815972974659	1.9558892968018147e-49	-9.021905504854429e-42	9.94091508634893e-11	5.595140921450667e-15	0.00006368034129202097	-4.193195041860008e-20	5.200446665898928e-19	2.758470158479776e-14	2.813056394632805e-13	8.201375064135739e-14
34400000	0.00496815972974659	1.9558892968018147e-49	-9.048256820100361e-42	9.94091508634893e-11	5.595140921450667e-15	0.00006368034129202097	-4.1931948674097695e-20	5.200446665898928e-19	2.758470158479776e-14	2.813056394632805e-13	8.201375064135739e-14
34500000	0.00496815972974659	1.9558892968018147e-49	-9.074608135346323e-42	9.94091508634893e-11	5.595140921450667e-15	0.00006368034129202097	-4.193194692959531e-20	5.200446665898928e-19	2.758470158479776e-14	2.813056394632805e-13	8.201375064135739e-14
34600000	0.00496815972974659	1.9558892968018147e-49	-9.100959450592317e-42	9.94091508634893e-11	5.595140921450667e-15	0.00006368034129202097	-4.1931945185092927e-20	5.200446665898928e-19	2.758470158479776e-14	2.813056394632805e-13	8.201375064135739e-14
34700000	0.00496815972974659	1.9558892968018147e-49	-9.127310765838349e-42	9.94091508634893e-11	5.595140921450667e-15	0.00006368034129202097	-4.193194344059054e-20	5.200446665898928e-19	2.758470158479776e-14	2.813056394632805e-13	8.201375064135739e-14
34800000	0.00496815972974659	1.9558892968018147e-49	-9.153662081084418e-42	9.94091508634893e-11	5.595140921450667e-15	0.00006368034129202097	-4.193194169608816e-20	5.200446665898928e-19	2.758470158479776e-14	2.813056394632805e-13	8.201375064135739e-14
34900000	0.00496815972974659	1.9558892968018147e-49	-9.18001339633053e-42	9.94091508634893e-11	5.595140921450667e-15	0.00006368034129202097	-4.1931939951585773e-20	5.200446665898928e-19	2.758470158479776e-14	2.813056394632805e-13	8.201375064135739e-14
35000000	0.00496815972974659	1.9558892968018147e-49	-9.206364711576683e-42	9.94091508634893e-11	5.595140921450667e-15	0.00006368034129202097	-4.193193820708339e-20	5.200446665898928e-19	2.758470158479776e-14	2.813056394632805e-13	8.201375064135739e-14
35100000	0.00496815972974659	1.9558892968018147e-49	-9.232716026822884e-42	9.94091508634893e-11	5.595140921450667e-15	0.00006368034129202097	-4.1931936462581005e-20	5.200446665898928e-19	2.758470158479776e-14	2.813056394632805e-13	8.201375064135739e-14
35200000	0.00496815972974659	1.9558892968018147e-49	-9.259067342069134e-42	9.94091508634893e-11	5.595140921450667e-15	0.00006368034129202097	-4.193193471807862e-20	5.200446665898928e-19	2.758470158479776e-14	2.813056394632805e-13	8.201375064135739e-14
35300000	0.00496815972974659	1.9558892968018147e-49	-9.285418657315436e-42	9.94091508634893e-11	5.595140921450667e-15	0.00006368034129202097	-4.1931932973576236e-20	5.200446665898928e-19	2.758470158479776e-14	2.813056394632805e-13	8.201375064135739e-14
35400000	0.00496815972974659	1.9558892968018147e-49	-9.311769972561792e-42	9.94091508634893e-11	5.595140921450667e-15	0.00006368034129202097	-4.193193122907385e-20	5.200446665898928e-19	2.758470158479776e-14	2.813056394632805e-13	8.201375064135739e-14
35500000	0.00496815972974659	1.9558892968018147e-49	-9.338121287808204e-42	9.94091508634893e-11	5.595140921450667e-15	0.00006368034129202097	-4.1931929484571473e-20	5.200446665898928e-19	2.758470158479776e-14	2.813056394632805e-13	8.201375064135739e-14
35600000	0.00496815972974659	1.9558892968018147e-49	-9.364472603054676e-42	9.94091508634893e-11	5.595140921450667e-15	0.00006368034129202097	-4.193192774006909e-20	5.200446665898928e-19	2.758470158479776e-14	2.813056394632805e-13	8.201375064135739e-14
35700000	0.00496815972974659	1.9558892968018147e-49	-9.390823918301211e-42	9.94091508634893e-11	5.595140921450667e-15	0.00006368034129202097	-4.1931925995566705e-20	5.200446665898928e-19	2.758470158479776e-14	2.813056394632805e-13	8.201375064135739e-14
35800000	0.00496815972974659	1.9558892968018147e-49	-9.417175233547809e-42	9.94091508634893e-11	5.595140921450667e-15	0.00006368034129202097	-4.193192425106432e-20	5.200446665898928e-19	2.758470158479776e-14	2.813056394632805e-13	8.201375064135739e-14
35900000	0.00496815972974659	1.9558892968018147e-49	-9.443526548794476e-42	9.94091508634893e-11	5.595140921450667e-15	0.00006368034129202097	-4.1931922506561936e-20	5.200446665898928e-19	2.758470158479776e-14	2.813056394632805e-13	8.201375064135739e-14
36000000	0.00496815972974659	1.9558892968018147e-49	-9.469877864041212e-42	9.94091508634893e-11	5.595140921450667e-15	0.00006368034129202097	-4.193192076205955e-20	5.200446665898928e-19	2.758470158479776e-14	2.813056394632805e-13	8.201375064135739e-14
36100000	0.00496815972974659	1.9558892968018147e-49	-9.496229179288022e-42	9.94091508634893e-11	5.595140921450667e-15	0.00006368034129202097	-4.193191901755717e-20	5.200446665898928e-19	2.758470158479776e-14	2.813056394632805e-13	8.201375064135739e-14
36200000	0.00496815972974659	1.9558892968018147e-49	-9.522580494534906e-42	9.94091508634893e-11	5.595140921450667e-15	0.00006368034129202097	-4.193191727305478e-20	5.200446665898928e-19	2.758470158479776e-14	2.813056394632805e-13	8.201375064135739e-14
36300000	0.00496815972974659	1.9558892968018147e-49	-9.548931809781869e-42	9.94091508634893e-11	5.595140921450667e-15	0.00006368034129202097	-4.19319155285524e-20	5.200446665898928e-19	2.758470158479776e-14	2.813056394632805e-13	8.201375064135739e-14
36400000	0.00496815972974659	1.9558892968018147e-49	-9.575283125028912e-42	9.94091508634893e-11	5.595140921450667e-15	0.00006368034129202097	-4.1931913784050014e-20	5.200446665898928e-19	2.758470158479776e-14	2.813056394632805e-13	8.201375064135739e-14
36500000	0.00496815972974659	1.9558892968018147e-49	-9.601634440276038e-42	9.94091508634893e-11	5.595140921450667e-15	0.00006368034129202097	-4.193191203954763e-20	5.200446665898928e-19	2.758470158479776e-14	2.813056394632805e-13	8.201375064135739e-14
36600000	0.00496815972974659	1.9558892968018147e-49	-9.627985755523239e-42	9.94091508634893e-11	5.595140921450667e-15	0.00006368034129202097	-4.1931910295045245e-20	5.200446665898928e-19	2.758470158479776e-14	2.813056394632805e-13	8.201375064135739e-14
36700000	0.00496815972974659	1.9558892968018147e-49	-9.654337070770331e-42	9.94091508634893e-11	5.595140921450667e-15	0.00006368034129202097	-4.193190855054286e-20	5.200446665898928e-19	2.758470158479776e-14	2.813056394632805e-13	8.201375064135739e-14
36800000	0.00496815972974659	1.9558892968018147e-49	-9.68068838601725e-42	9.94091508634893e-11	5.595140921450667e-15	0.00006368034129202097	-4.193190680604048e-20	5.200446665898928e-19	2.758470158479776e-14	2.813056394632805e-13	8.201375064135739e-14
36900000	0.00496815972974659	1.9558892968018147e-49	-9.707039701264e-42	9.94091508634893e-11	5.595140921450667e-15	0.00006368034129202097	-4.19319050615381e-20	5.200446665898928e-19	2.758470158479776e-14	2.813056394632805e-13	8.201375064135739e-14
37000000	0.00496815972974659	1.9558892968018147e-49	-9.733391016510583e-42	9.94091508634893e-11	5.595140921450667e-15	0.00006368034129202097	-4.1931903317035714e-20	5.200446665898928e-19	2.758470158479776e-14	2.813056394632805e-13	8.201375064135739e-14
37100000	0.00496815972974659	1.9558892968018147e-49	-9.759742331757003e-42	9.94091508634893e-11	5.595140921450667e-15	0.00006368034129202097	-4.193190157253333e-20	5.200446665898928e-19	2.758470158479776e-14	2.813056394632805e-13	8.201375064135739e-14
37200000	0.00496815972974659	1.9558892968018147e-49	-9.786093647003261e-42	9.94091508634893e-11	5.595140921450667e-15	0.00006368034129202097	-4.1931899828030945e-20	5.200446665898928e-19	2.758470158479776e-14	2.813056394632805e-13	8.201375064135739e-14
37300000	0.00496815972974659	1.9558892968018147e-49	-9.81244496224936e-42	9.94091508634893e-11	5.595140921450667e-15	0.00006368034129202097	-4.193189808352856e-20	5.200446665898928e-19	2.758470158479776e-14	2.813056394632805e-13	8.201375064135739e-14
37400000	0.00496815972974659	1.9558892968018147e-49	-9.838796277495303e-42	9.94091508634893e-11	5.595140921450667e-15	0.00006368034129202097	-4.1931896339026177e-20	5.200446665898928e-19	2.758470158479776e-14	2.813056394632805e-13	8.201375064135739e-14
37500000	0.00496815972974659	1.9558892968018147e-49	-9.865147592741093e-42	9.94091508634893e-11	5.595140921450667e-15	0.00006368034129202097	-4.193189459452379e-20	5.200446665898928e-19	2.758470158479776e-14	2.813056394632805e-13	8.201375064135739e-14
37600000	0.00496815972974659	1.9558892968018147e-49	-9.891498907986731e-42	9.94091508634893e-11	5.595140921450667e-15	0.00006368034129202097	-4.193189285002141e-20	5.200446665898928e-19	2.758470158479776e-14	2.813056394632805e-13	8.201375064135739e-14
37700000	0.00496815972974659	1.9558892968018147e-49	-9.917850223232221e-42	9.94091508634893e-11	5.595140921450667e-15	0.00006368034129202097	-4.1931891105519024e-20	5.200446665898928e-19	2.758470158479776e-14	2.813056394632805e-13	8.201375064135739e-14
37800000	0.00496815972974659	1.9558892968018147e-49	-9.944201538477565e-42	9.94091508634893e-11	5.595140921450667e-15	0.00006368034129202097	-4.193188936101664e-20	5.200446665898928e-19	2.758470158479776e-14	2.813056394632805e-13	8.201375064135739e-14
37900000	0.00496815972974659	1.9558892968018147e-49	-9.970552853722767e-42	9.94091508634893e-11	5.595140921450667e-15	0.00006368034129202097	-4.1931887616514255e-20	5.200446665898928e-19	2.758470158479776e-14	2.813056394632805e-13	8.201375064135739e-14
38000000	0.00496815972974659	1.9558892968018147e-49	-9.996904168967828e-42	9.94091508634893e-11	5.595140921450667e-15	0.00006368034129202097	-4.1931885872011876e-20	5.200446665898928e-19	2.758470158479776e-14	2.813056394632805e-13	8.201375064135739e-14
38100000	0.00496815972974659	1.9558892968018147e-49	-1.002325548421275e-41	9.94091508634893e-11	5.595140921450667e-15	0.00006368034129202097	-4.193188412750949e-20	5.200446665898928e-19	2.758470158479776e-14	2.813056394632805e-13	8.201375064135739e-14
38200000	0.00496815972974659	1.9558892968018147e-49	-1.0049606799457539e-41	9.94091508634893e-11	5.595140921450667e-15	0.00006368034129202097	-4.193188238300711e-20	5.200446665898928e-19	2.758470158479776e-14	2.813056394632805e-13	8.201375064135739e-14
38300000	0.00496815972974659	1.9558892968018147e-49	-1.0075958114702195e-41	9.94091508634893e-11	5.595140921450667e-15	0.00006368034129202097	-4.1931880638504723e-20	5.200446665898928e-19	2.758470158479776e-14	2.813056394632805e-13	8.201375064135739e-14
38400000	0.00496815972974659	1.9558892968018147e-49	-1.010230942994672e-41	9.94091508634893e-11	5.595140921450667e-15	0.00006368034129202097	-4.193187889400234e-20	5.200446665898928e-19	2.758470158479776e-14	2.813056394632805e-13	8.201375064135739e-14
38500000	0.00496815972974659	1.9558892968018147e-49	-1.0128660745191118e-41	9.94091508634893e-11	5.595140921450667e-15	0.00006368034129202097	-4.1931877149499955e-20	5.200446665898928e-19	2.758470158479776e-14	2.813056394632805e-13	8.201375064135739e-14
38600000	0.00496815972974659	1.9558892968018147e-49	-1.0155012060435392e-41	9.94091508634893e-11	5.595140921450667e-15	0.00006368034129202097	-4.193187540499757e-20	5.200446665898928e-19	2.758470158479776e-14	2.813056394632805e-13	8.201375064135739e-14
38700000	0.00496815972974659	1.9558892968018147e-49	-1.0181363375679545e-41	9.94091508634893e-11	5.595140921450667e-15	0.00006368034129202097	-4.1931873660495186e-20	5.200446665898928e-19	2.758470158479776e-14	2.813056394632805e-13	8.201375064135739e-14
38800000	0.00496815972974659	1.9558892968018147e-49	-1.0207714690923576e-41	9.94091508634893e-11	5.595140921450667e-15	0.00006368034129202097	-4.19318719159928e-20	5.200446665898928e-19	2.758470158479776e-14	2.813056394632805e-13	8.201375064135739e-14
38900000	0.00496815972974659	1.9558892968018147e-49	-1.0234066006167492e-41	9.94091508634893e-11	5.595140921450667e-15	0.00006368034129202097	-4.193187017149042e-20	5.200446665898928e-19	2.758470158479776e-14	2.813056394632805e-13	8.201375064135739e-14
39000000	0.00496815972974659	1.9558892968018147e-49	-1.0260417321411294e-41	9.94091508634893e-11	5.595140921450667e-15	0.00006368034129202097	-4.193186842698803e-20	5.200446665898928e-19	2.758470158479776e-14	2.813056394632805e-13	8.201375064135739e-14
39100000	0.00496815972974659	1.9558892968018147e-49	-1.0286768636654984e-41	9.94091508634893e-11	5.595140921450667e-15	0.00006368034129202097	-4.193186668248565e-20	5.200446665898928e-19	2.758470158479776e-14	2.813056394632805e-13	8.201375064135739e-14
39200000	0.00496815972974659	1.9558892968018147e-49	-1.0313119951898566e-41	9.94091508634893e-11	5.595140921450667e-15	0.00006368034129202097	-4.193186493798327e-20	5.200446665898928e-19	2.758470158479776e-14	2.813056394632805e-13	8.201375064135739e-14
39300000	0.00496815972974659	1.9558892968018147e-49	-1.033947126714204e-41	9.94091508634893e-11	5.595140921450667e-15	0.00006368034129202097	-4.1931863193480886e-20	5.200446665898928e-19	2.758470158479776e-14	2.813056394632805e-13	8.201375064135739e-14
39400000	0.00496815972974659	1.9558892968018147e-49	-1.0365822582385412e-41	9.94091508634893e-11	5.595140921450667e-15	0.00006368034129202097	-4.19318614489785e-20	5.200446665898928e-19	2.758470158479776e-14	2.813056394632805e-13	8.201375064135739e-14
39500000	0.00496815972974659	1.9558892968018147e-49	-1.0392173897628682e-41	9.94091508634893e-11	5.595140921450667e-15	0.00006368034129202097	-4.193185970447612e-20	5.200446665898928e-19	2.758470158479776e-14	2.813056394632805e-13	8.201375064135739e-14
39600000	0.00496815972974659	1.9558892968018147e-49	-1.0418525212871854e-41	9.94091508634893e-11	5.595140921450667e-15	0.00006368034129202097	-4.193185795997373e-20	5.200446665898928e-19	2.758470158479776e-14	2.813056394632805e-13	8.201375064135739e-14
39700000	0.00496815972974659	1.9558892968018147e-49	-1.044487652811493e-41	9.94091508634893e-11	5.595140921450667e-15	0.00006368034129202097	-4.193185621547135e-20	5.200446665898928e-19	2.758470158479776e-14	2.813056394632805e-13	8.201375064135739e-14
39800000	0.00496815972974659	1.9558892968018147e-49	-1.0471227843357915e-41	9.94091508634893e-11	5.595140921450667e-15	0.00006368034129202097	-4.1931854470968964e-20	5.200446665898928e-19	2.758470158479776e-14	2.813056394632805e-13	8.201375064135739e-14
39900000	0.00496815972974659	1.9558892968018147e-49	-1.0497579158600807e-41	9.94091508634893e-11	5.595140921450667e-15	0.00006368034129202097	-4.193185272646658e-20	5.200446665898928e-19	2.758470158479776e-14	2.813056394632805e-13	8.201375064135739e-14
40000000	0.00496815972974659	1.9558892968018147e-49	-1.0523930473843612e-41	9.94091508634893e-11	5.595140921450667e-15	0.00006368034129202097	-4.1931850981964195e-20	5.200446665898928e-19	2.758470158479776e-14	2.813056394632805e-13	8.201375064135739e-14
40100000	0.00496815972974659	1.9558892968018147e-49	-1.0550281789086332e-41	9.94091508634893e-11	5.595140921450667e-15	0.00006368034129202097	-4.193184923746181e-20	5.200446665898928e-19	2.758470158479776e-14	2.813056394632805e-13	8.201375064135739e-14
40200000	0.00496815972974659	1.9558892968018147e-49	-1.057663310432897e-41	9.94091508634893e-11	5.595140921450667e-15	0.00006368034129202097	-4.1931847492959427e-20	5.200446665898928e-19	2.758470158479776e-14	2.813056394632805e-13	8.201375064135739e-14
40300000	0.00496815972974659	1.9558892968018147e-49	-1.0602984419571527e-41	9.94091508634893e-11	5.595140921450667e-15	0.00006368034129202097	-4.193184574845704e-20	5.200446665898928e-19	2.758470158479776e-14	2.813056394632805e-13	8.201375064135739e-14
40400000	0.00496815972974659	1.9558892968018147e-49	-1.0629335734814008e-41	9.94091508634893e-11	5.595140921450667e-15	0.00006368034129202097	-4.193184400395466e-20	5.200446665898928e-19	2.758470158479776e-14	2.813056394632805e-13	8.201375064135739e-14
40500000	0.00496815972974659	1.9558892968018147e-49	-1.0655687050056414e-41	9.94091508634893e-11	5.595140921450667e-15	0.00006368034129202097	-4.193184225945228e-20	5.200446665898928e-19	2.758470158479776e-14	2.813056394632805e-13	8.201375064135739e-14
40600000	0.00496815972974659	1.9558892968018147e-49	-1.0682038365298748e-41	9.94091508634893e-11	5.595140921450667e-15	0.00006368034129202097	-4.1931840514949895e-20	5.200446665898928e-19	2.758470158479776e-14	2.813056394632805e-13	8.201375064135739e-14
40700000	0.00496815972974659	1.9558892968018147e-49	-1.0708389680541012e-41	9.94091508634893e-11	5.595140921450667e-15	0.00006368034129202097	-4.193183877044751e-20	5.200446665898928e-19	2.758470158479776e-14	2.813056394632805e-13	8.201375064135739e-14
40800000	0.00496815972974659	1.9558892968018147e-49	-1.0734740995783209e-41	9.94091508634893e-11	5.595140921450667e-15	0.00006368034129202097	-4.1931837025945127e-20	5.200446665898928e-19	2.758470158479776e-14	2.813056394632805e-13	8.201375064135739e-14
40900000	0.00496815972974659	1.9558892968018147e-49	-1.0761092311025342e-41	9.94091508634893e-11	5.595140921450667e-15	0.00006368034129202097	-4.193183528144274e-20	5.200446665898928e-19	2.758470158479776e-14	2.813056394632805e-13	8.201375064135739e-14
41000000	0.00496815972974659	1.9558892968018143e-49	-1.0787443626267414e-41	9.94091508634893e-11	5.595140921450667e-15	0.00006368034129202097	-4.193183353694036e-20	5.200446665898928e-19	2.758470158479776e-14	2.813056394632805e-13	8.201375064135739e-14
41100000	0.00496815972974659	1.9558892968018143e-49	-1.0813794941509427e-41	9.94091508634893e-11	5.595140921450667e-15	0.00006368034129202097	-4.1931831792437973e-20	5.200446665898928e-19	2.758470158479776e-14	2.813056394632805e-13	8.201375064135739e-14
41200000	0.00496815972974659	1.9558892968018143e-49	-1.0840146256751384e-41	9.94091508634893e-11	5.595140921450667e-15	0.00006368034129202097	-4.193183004793559e-20	5.200446665898928e-19	2.758470158479776e-14	2.813056394632805e-13	8.201375064135739e-14
41300000	0.00496815972974659	1.9558892968018143e-49	-1.0866497571993287e-41	9.94091508634893e-11	5.595140921450667e-15	0.00006368034129202097	-4.1931828303433205e-20	5.200446665898928e-19	2.758470158479776e-14	2.813056394632805e-13	8.201375064135739e-14
41400000	0.00496815972974659	1.9558892968018143e-49	-1.0892848887235141e-41	9.94091508634893e-11	5.595140921450667e-15	0.00006368034129202097	-4.193182655893082e-20	5.200446665898928e-19	2.758470158479776e-14	2.813056394632805e-13	8.201375064135739e-14
41500000	0.00496815972974659	1.9558892968018143e-49	-1.0919200202476944e-41	9.94091508634893e-11	5.595140921450667e-15	0.00006368034129202097	-4.1931824814428436e-20	5.200446665898928e-19	2.758470158479776e-14	2.813056394632805e-13	8.201375064135739e-14
41600000	0.00496815972974659	1.9558892968018143e-49	-1.0945551517718702e-41	9.94091508634893e-11	5.595140921450667e-15	0.00006368034129202097	-4.193182306992605e-20	5.200446665898928e-19	2.758470158479776e-14	2.813056394632805e-13	8.201375064135739e-14
41700000	0.00496815972974659	1.9558892968018143e-49	-1.0971902832960417e-41	9.94091508634893e-11	5.595140921450667e-15	0.00006368034129202097	-4.193182132542367e-20	5.200446665898928e-19	2.758470158479776e-14	2.813056394632805e-13	8.201375064135739e-14
41800000	0.00496815972974659	1.9558892968018143e-49	-1.0998254148202092e-41	9.94091508634893e-11	5.595140921450667e-15	0.00006368034129202097	-4.193181958092129e-20	5.200446665898928e-19	2.758470158479776e-14	2.813056394632805e-13	8.201375064135739e-14
41900000	0.00496815972974659	1.9558892968018143e-49	-1.1024605463443729e-41	9.94091508634893e-11	5.595140921450667e-15	0.00006368034129202097	-4.1931817836418905e-20	5.200446665898928e-19	2.758470158479776e-14	2.813056394632805e-13	8.201375064135739e-14
42000000	0.00496815972974659	1.9558892968018143e-49	-1.1050956778685331e-41	9.94091508634893e-11	5.595140921450667e-15	0.00006368034129202097	-4.193181609191652e-20	5.200446665898928e-19	2.758470158479776e-14	2.813056394632805e-13	8.201375064135739e-14
42100000	0.00496815972974659	1.9558892968018143e-49	-1.10773080939269e-41	9.94091508634893e-11	5.595140921450667e-15	0.00006368034129202097	-4.1931814347414136e-20	5.200446665898928e-19	2.758470158479776e-14	2.813056394632805e-13	8.201375064135739e-14
42200000	0.00496815972974659	1.9558892968018143e-49	-1.1103659409168439e-41	9.94091508634893e-11	5.595140921450667e-15	0.00006368034129202097	-4.193181260291175e-20	5.200446665898928e-19	2.758470158479776e-14	2.813056394632805e-13	8.201375064135739e-14
42300000	0.00496815972974659	1.9558892968018143e-49	-1.1130010724409951e-41	9.94091508634893e-11	5.595140921450667e-15	0.00006368034129202097	-4.193181085840937e-20	5.200446665898928e-19	2.758470158479776e-14	2.813056394632805e-13	8.201375064135739e-14
42400000	0.00496815972974659	1.9558892968018143e-49	-1.1156362039651439e-41	9.94091508634893e-11	5.595140921450667e-15	0.00006368034129202097	-4.193180911390698e-20	5.200446665898928e-19	2.758470158479776e-14	2.813056394632805e-13	8.201375064135739e-14
42500000	0.00496815972974659	1.9558892968018143e-49	-1.1182713354892905e-41	9.94091508634893e-11	5.595140921450667e-15	0.00006368034129202097	-4.19318073694046e-20	5.200446665898928e-19	2.758470158479776e-14	2.813056394632805e-13	8.201375064135739e-14
42600000	0.00496815972974659	1.9558892968018143e-49	-1.120906467013435e-41	9.94091508634893e-11	5.595140921450667e-15	0.00006368034129202097	-4.1931805624902214e-20	5.200446665898928e-19	2.758470158479776e-14	2.813056394632805e-13	8.201375064135739e-14
42700000	0.00496815972974659	1.9558892968018143e-49	-1.123541598537578e-41	9.94091508634893e-11	5.595140921450667e-15	0.00006368034129202097	-4.193180388039983e-20	5.200446665898928e-19	2.758470158479776e-14	2.813056394632805e-13	8.201375064135739e-14
42800000	0.00496815972974659	1.9558892968018143e-49	-1.1261767300617195e-41	9.94091508634893e-11	5.595140921450667e-15	0.00006368034129202097	-4.1931802135897445e-20	5.200446665898928e-19	2.758470158479776e-14	2.813056394632805e-13	8.201375064135739e-14
42900000	0.00496815972974659	1.9558892968018143e-49	-1.1288118615858598e-41	9.94091508634893e-11	5.595140921450667e-15	0.00006368034129202097	-4.193180039139506e-20	5.200446665898928e-19	2.758470158479776e-14	2.813056394632805e-13	8.201375064135739e-14
43000000	0.00496815972974659	1.9558892968018143e-49	-1.1314469931099993e-41	9.94091508634893e-11	5.595140921450667e-15	0.00006368034129202097	-4.193179864689268e-20	5.200446665898928e-19	2.758470158479776e-14	2.813056394632805e-13	8.201375064135739e-14
43100000	0.00496815972974659	1.9558892968018143e-49	-1.1340821246341381e-41	9.94091508634893e-11	5.595140921450667e-15	0.00006368034129202097	-4.19317969023903e-20	5.200446665898928e-19	2.758470158479776e-14	2.813056394632805e-13	8.201375064135739e-14
43200000	0.00496815972974659	1.9558892968018143e-49	-1.1367172561582766e-41	9.94091508634893e-11	5.595140921450667e-15	0.00006368034129202097	-4.1931795157887914e-20	5.200446665898928e-19	2.758470158479776e-14	2.813056394632805e-13	8.201375064135739e-14
43300000	0.00496815972974659	1.9558892968018143e-49	-1.139352387682415e-41	9.94091508634893e-11	5.595140921450667e-15	0.00006368034129202097	-4.193179341338553e-20	5.200446665898928e-19	2.758470158479776e-14	2.813056394632805e-13	8.201375064135739e-14
43400000	0.00496815972974659	1.9558892968018143e-49	-1.1419875192065536e-41	9.94091508634893e-11	5.595140921450667e-15	0.00006368034129202097	-4.1931791668883145e-20	5.200446665898928e-19	2.758470158479776e-14	2.813056394632805e-13	8.201375064135739e-14
43500000	0.00496815972974659	1.9558892968018143e-49	-1.1446226507306926e-41	9.94091508634893e-11	5.595140921450667e-15	0.00006368034129202097	-4.193178992438076e-20	5.200446665898928e-19	2.758470158479776e-14	2.813056394632805e-13	8.201375064135739e-14
43600000	0.00496815972974659	1.9558892968018143e-49	-1.1472577822548321e-41	9.94091508634893e-11	5.595140921450667e-15	0.00006368034129202097	-4.1931788179878377e-20	5.200446665898928e-19	2.758470158479776e-14	2.813056394632805e-13	8.201375064135739e-14
43700000	0.00496815972974659	1.9558892968018143e-49	-1.1498929137789728e-41	9.94091508634893e-11	5.595140921450667e-15	0.00006368034129202097	-4.193178643537599e-20	5.200446665898928e-19	2.758470158479776e-14	2.813056394632805e-13	8.201375064135739e-14
43800000	0.00496815972974659	1.9558892968018143e-49	-1.1525280453031147e-41	9.94091508634893e-11	5.595140921450667e-15	0.00006368034129202097	-4.193178469087361e-20	5.200446665898928e-19	2.758470158479776e-14	2.813056394632805e-13	8.201375064135739e-14
43900000	0.00496815972974659	1.9558892968018143e-49	-1.155163176827258e-41	9.94091508634893e-11	5.595140921450667e-15	0.00006368034129202097	-4.1931782946371224e-20	5.200446665898928e-19	2.758470158479776e-14	2.813056394632805e-13	8.201375064135739e-14
44000000	0.00496815972974659	1.9558892968018143e-49	-1.157798308351403e-41	9.94091508634893e-11	5.595140921450667e-15	0.00006368034129202097	-4.193178120186884e-20	5.200446665898928e-19	2.758470158479776e-14	2.813056394632805e-13	8.201375064135739e-14
44100000	0.00496815972974659	1.9558892968018143e-49	-1.1604334398755503e-41	9.94091508634893e-11	5.595140921450667e-15	0.00006368034129202097	-4.1931779457366455e-20	5.200446665898928e-19	2.758470158479776e-14	2.813056394632805e-13	8.201375064135739e-14
44200000	0.00496815972974659	1.9558892968018143e-49	-1.1630685713996995e-41	9.94091508634893e-11	5.595140921450667e-15	0.00006368034129202097	-4.193177771286407e-20	5.200446665898928e-19	2.758470158479776e-14	2.813056394632805e-13	8.201375064135739e-14
44300000	0.00496815972974659	1.9558892968018143e-49	-1.1657037029238514e-41	9.94091508634893e-11	5.595140921450667e-15	0.00006368034129202097	-4.193177596836169e-20	5.200446665898928e-19	2.758470158479776e-14	2.813056394632805e-13	8.201375064135739e-14
44400000	0.00496815972974659	1.9558892968018143e-49	-1.168338834448006e-41	9.94091508634893e-11	5.595140921450667e-15	0.00006368034129202097	-4.193177422385931e-20	5.200446665898928e-19	2.758470158479776e-14	2.813056394632805e-13	8.201375064135739e-14
44500000	0.00496815972974659	1.9558892968018143e-49	-1.1709739659721637e-41	9.94091508634893e-11	5.595140921450667e-15	0.00006368034129202097	-4.1931772479356923e-20	5.200446665898928e-19	2.758470158479776e-14	2.813056394632805e-13	8.201375064135739e-14
44600000	0.00496815972974659	1.9558892968018143e-49	-1.1736090974963247e-41	9.94091508634893e-11	5.595140921450667e-15	0.00006368034129202097	-4.193177073485454e-20	5.200446665898928e-19	2.758470158479776e-14	2.813056394632805e-13	8.201375064135739e-14
44700000	0.00496815972974659	1.9558892968018143e-49	-1.1762442290204895e-41	9.94091508634893e-11	5.595140921450667e-15	0.00006368034129202097	-4.1931768990352155e-20	5.200446665898928e-19	2.758470158479776e-14	2.813056394632805e-13	8.201375064135739e-14
44800000	0.00496815972974659	1.9558892968018143e-49	-1.178879360544658e-41	9.94091508634893e-11	5.595140921450667e-15	0.00006368034129202097	-4.193176724584977e-20	5.200446665898928e-19	2.758470158479776e-14	2.813056394632805e-13	8.201375064135739e-14
44900000	0.00496815972974659	1.9558892968018143e-49	-1.1815144920688307e-41	9.94091508634893e-11	5.595140921450667e-15	0.00006368034129202097	-4.1931765501347386e-20	5.200446665898928e-19	2.758470158479776e-14	2.813056394632805e-13	8.201375064135739e-14
45000000	0.00496815972974659	1.9558892968018143e-49	-1.1841496235930075e-41	9.94091508634893e-11	5.595140921450667e-15	0.00006368034129202097	-4.1931763756845e-20	5.200446665898928e-19	2.758470158479776e-14	2.813056394632805e-13	8.201375064135739e-14
45100000	0.00496815972974659	1.9558892968018143e-49	-1.186784755117189e-41	9.94091508634893e-11	5.595140921450667e-15	0.00006368034129202097	-4.193176201234262e-20	5.200446665898928e-19	2.758470158479776e-14	2.813056394632805e-13	8.201375064135739e-14
45200000	0.00496815972974659	1.9558892968018143e-49	-1.1894198866413756e-41	9.94091508634893e-11	5.595140921450667e-15	0.00006368034129202097	-4.193176026784023e-20	5.200446665898928e-19	2.758470158479776e-14	2.813056394632805e-13	8.201375064135739e-14
45300000	0.00496815972974659	1.9558892968018143e-49	-1.1920550181655672e-41	9.94091508634893e-11	5.595140921450667e-15	0.00006368034129202097	-4.193175852333785e-20	5.200446665898928e-19	2.758470158479776e-14	2.813056394632805e-13	8.201375064135739e-14
45400000	0.00496815972974659	1.9558892968018143e-49	-1.1946901496897644e-41	9.94091508634893e-11	5.595140921450667e-15	0.00006368034129202097	-4.1931756778835464e-20	5.200446665898928e-19	2.758470158479776e-14	2.813056394632805e-13	8.201375064135739e-14
45500000	0.00496815972974659	1.9558892968018143e-49	-1.1973252812139672e-41	9.94091508634893e-11	5.595140921450667e-15	0.00006368034129202097	-4.1931755034333086e-20	5.200446665898928e-19	2.758470158479776e-14	2.813056394632805e-13	8.201375064135739e-14
45600000	0.00496815972974659	1.9558892968018143e-49	-1.199960412738176e-41	9.94091508634893e-11	5.595140921450667e-15	0.00006368034129202097	-4.19317532898307e-20	5.200446665898928e-19	2.758470158479776e-14	2.813056394632805e-13	8.201375064135739e-14
45700000	0.00496815972974659	1.9558892968018143e-49	-1.202595544262391e-41	9.94091508634893e-11	5.595140921450667e-15	0.00006368034129202097	-4.193175154532832e-20	5.200446665898928e-19	2.758470158479776e-14	2.813056394632805e-13	8.201375064135739e-14
45800000	0.00496815972974659	1.9558892968018143e-49	-1.2052306757866124e-41	9.94091508634893e-11	5.595140921450667e-15	0.00006368034129202097	-4.193174980082593e-20	5.200446665898928e-19	2.758470158479776e-14	2.813056394632805e-13	8.201375064135739e-14
45900000	0.00496815972974659	1.9558892968018143e-49	-1.2078658073108406e-41	9.94091508634893e-11	5.595140921450667e-15	0.00006368034129202097	-4.193174805632355e-20	5.200446665898928e-19	2.758470158479776e-14	2.813056394632805e-13	8.201375064135739e-14
46000000	0.00496815972974659	1.9558892968018143e-49	-1.2105009388350758e-41	9.94091508634893e-11	5.595140921450667e-15	0.00006368034129202097	-4.1931746311821164e-20	5.200446665898928e-19	2.758470158479776e-14	2.813056394632805e-13	8.201375064135739e-14
46100000	0.00496815972974659	1.9558892968018143e-49	-1.2131360703593181e-41	9.94091508634893e-11	5.595140921450667e-15	0.00006368034129202097	-4.193174456731878e-20	5.200446665898928e-19	2.758470158479776e-14	2.813056394632805e-13	8.201375064135739e-14
46200000	0.00496815972974659	1.9558892968018143e-49	-1.215771201883568e-41	9.94091508634893e-11	5.595140921450667e-15	0.00006368034129202097	-4.1931742822816395e-20	5.200446665898928e-19	2.758470158479776e-14	2.813056394632805e-13	8.201375064135739e-14
46300000	0.00496815972974659	1.9558892968018143e-49	-1.218406333407826e-41	9.94091508634893e-11	5.595140921450667e-15	0.00006368034129202097	-4.193174107831401e-20	5.200446665898928e-19	2.758470158479776e-14	2.813056394632805e-13	8.201375064135739e-14
46400000	0.00496815972974659	1.9558892968018143e-49	-1.2210414649320917e-41	9.94091508634893e-11	5.595140921450667e-15	0.00006368034129202097	-4.1931739333811627e-20	5.200446665898928e-19	2.758470158479776e-14	2.813056394632805e-13	8.201375064135739e-14
46500000	0.00496815972974659	1.9558892968018143e-49	-1.223676596456366e-41	9.94091508634893e-11	5.595140921450667e-15	0.00006368034129202097	-4.193173758930924e-20	5.200446665898928e-19	2.758470158479776e-14	2.813056394632805e-13	8.201375064135739e-14
46600000	0.00496815972974659	1.9558892968018143e-49	-1.2263117279806475e-41	9.94091508634893e-11	5.595140921450667e-15	0.00006368034129202097	-4.193173584480686e-20	5.200446665898928e-19	2.758470158479776e-14	2.813056394632805e-13	8.201375064135739e-14
46700000	0.00496815972974659	1.9558892968018143e-49	-1.2289468595049184e-41	9.94091508634893e-11	5.595140921450667e-15	0.00006368034129202097	-4.1931734100304474e-20	5.200446665898928e-19	2.758470158479776e-14	2.813056394632805e-13	8.201375064135739e-14
46800000	0.00496815972974659	1.9558892968018143e-49	-1.231581991029172e-41	9.94091508634893e-11	5.595140921450667e-15	0.00006368034129202097	-4.1931732355802095e-20	5.200446665898928e-19	2.758470158479776e-14	2.813056394632805e-13	8.201375064135739e-14
46900000	0.00496815972974659	1.9558892968018143e-49	-1.2342171225534083e-41	9.94091508634893e-11	5.595140921450667e-15	0.00006368034129202097	-4.193173061129971e-20	5.200446665898928e-19	2.758470158479776e-14	2.813056394632805e-13	8.201375064135739e-14
47000000	0.00496815972974659	1.9558892968018143e-49	-1.2368522540776282e-41	9.94091508634893e-11	5.595140921450667e-15	0.00006368034129202097	-4.1931728866797327e-20	5.200446665898928e-19	2.758470158479776e-14	2.813056394632805e-13	8.201375064135739e-14
47100000	0.00496815972974659	1.9558892968018143e-49	-1.2394873856018318e-41	9.94091508634893e-11	5.595140921450667e-15	0.00006368034129202097	-4.193172712229494e-20	5.200446665898928e-19	2.758470158479776e-14	2.813056394632805e-13	8.201375064135739e-14
47200000	0.00496815972974659	1.9558892968018143e-49	-1.242122517126019e-41	9.94091508634893e-11	5.595140921450667e-15	0.00006368034129202097	-4.193172537779256e-20	5.200446665898928e-19	2.758470158479776e-14	2.813056394632805e-13	8.201375064135739e-14
47300000	0.00496815972974659	1.9558892968018143e-49	-1.2447576486501905e-41	9.94091508634893e-11	5.595140921450667e-15	0.00006368034129202097	-4.1931723633290173e-20	5.200446665898928e-19	2.758470158479776e-14	2.813056394632805e-13	8.201375064135739e-14
47400000	0.00496815972974659	1.9558892968018143e-49	-1.2473927801743462e-41	9.94091508634893e-11	5.595140921450667e-15	0.00006368034129202097	-4.193172188878779e-20	5.200446665898928e-19	2.758470158479776e-14	2.813056394632805e-13	8.201375064135739e-14
47500000	0.00496815972974659	1.9558892968018143e-49	-1.2500279116984868e-41	9.94091508634893e-11	5.595140921450667e-15	0.00006368034129202097	-4.1931720144285405e-20	5.200446665898928e-19	2.758470158479776e-14	2.813056394632805e-13	8.201375064135739e-14
47600000	0.00496815972974659	1.9558892968018143e-49	-1.252663043222612e-41	9.94091508634893e-11	5.595140921450667e-15	0.00006368034129202097	-4.193171839978302e-20	5.200446665898928e-19	2.758470158479776e-14	2.813056394632805e-13	8.201375064135739e-14
47700000	0.00496815972974659	1.9558892968018143e-49	-1.2552981747467227e-41	9.94091508634893e-11	5.595140921450667e-15	0.00006368034129202097	-4.1931716655280636e-20	5.200446665898928e-19	2.758470158479776e-14	2.813056394632805e-13	8.201375064135739e-14
47800000	0.00496815972974659	1.9558892968018143e-49	-1.2579333062708187e-41	9.94091508634893e-11	5.595140921450667e-15	0.00006368034129202097	-4.193171491077825e-20	5.200446665898928e-19	2.758470158479776e-14	2.813056394632805e-13	8.201375064135739e-14
47900000	0.00496815972974659	1.9558892968018143e-49	-1.2605684377949001e-41	9.94091508634893e-11	5.595140921450667e-15	0.00006368034129202097	-4.193171316627587e-20	5.200446665898928e-19	2.758470158479776e-14	2.813056394632805e-13	8.201375064135739e-14
48000000	0.00496815972974659	1.9558892968018143e-49	-1.2632035693189679e-41	9.94091508634893e-11	5.595140921450667e-15	0.00006368034129202097	-4.193171142177349e-20	5.200446665898928e-19	2.758470158479776e-14	2.813056394632805e-13	8.201375064135739e-14
48100000	0.00496815972974659	1.9558892968018143e-49	-1.2658387008430218e-41	9.94091508634893e-11	5.595140921450667e-15	0.00006368034129202097	-4.1931709677271105e-20	5.200446665898928e-19	2.758470158479776e-14	2.813056394632805e-13	8.201375064135739e-14
48200000	0.00496815972974659	1.9558892968018143e-49	-1.268473832367062e-41	9.94091508634893e-11	5.595140921450667e-15	0.00006368034129202097	-4.193170793276872e-20	5.200446665898928e-19	2.758470158479776e-14	2.813056394632805e-13	8.201375064135739e-14
48300000	0.00496815972974659	1.9558892968018143e-49	-1.2711089638910892e-41	9.94091508634893e-11	5.595140921450667e-15	0.00006368034129202097	-4.1931706188266336e-20	5.200446665898928e-19	2.758470158479776e-14	2.813056394632805e-13	8.201375064135739e-14
48400000	0.00496815972974659	1.9558892968018143e-49	-1.2737440954151034e-41	9.94091508634893e-11	5.595140921450667e-15	0.00006368034129202097	-4.193170444376395e-20	5.200446665898928e-19	2.758470158479776e-14	2.813056394632805e-13	8.201375064135739e-14
48500000	0.00496815972974659	1.9558892968018143e-49	-1.2763792269391045e-41	9.94091508634893e-11	5.595140921450667e-15	0.00006368034129202097	-4.193170269926157e-20	5.200446665898928e-19	2.758470158479776e-14	2.813056394632805e-13	8.201375064135739e-14
48600000	0.00496815972974659	1.9558892968018143e-49	-1.2790143584630935e-41	9.94091508634893e-11	5.595140921450667e-15	0.00006368034129202097	-4.193170095475918e-20	5.200446665898928e-19	2.758470158479776e-14	2.813056394632805e-13	8.201375064135739e-14
48700000	0.00496815972974659	1.9558892968018143e-49	-1.2816494899870702e-41	9.94091508634893e-11	5.595140921450667e-15	0.00006368034129202097	-4.19316992102568e-20	5.200446665898928e-19	2.758470158479776e-14	2.813056394632805e-13	8.201375064135739e-14
48800000	0.00496815972974659	1.9558892968018143e-49	-1.284284621511035e-41	9.94091508634893e-11	5.595140921450667e-15	0.00006368034129202097	-4.1931697465754414e-20	5.200446665898928e-19	2.758470158479776e-14	2.813056394632805e-13	8.201375064135739e-14
48900000	0.00496815972974659	1.9558892968018143e-49	-1.2869197530349882e-41	9.94091508634893e-11	5.595140921450667e-15	0.00006368034129202097	-4.193169572125203e-20	5.200446665898928e-19	2.758470158479776e-14	2.813056394632805e-13	8.201375064135739e-14
49000000	0.00496815972974659	1.9558892968018143e-49	-1.2895548845589298e-41	9.94091508634893e-11	5.595140921450667e-15	0.00006368034129202097	-4.1931693976749645e-20	5.200446665898928e-19	2.758470158479776e-14	2.813056394632805e-13	8.201375064135739e-14
49100000	0.00496815972974659	1.9558892968018143e-49	-1.2921900160828603e-41	9.94091508634893e-11	5.595140921450667e-15	0.00006368034129202097	-4.193169223224726e-20	5.200446665898928e-19	2.758470158479776e-14	2.813056394632805e-13	8.201375064135739e-14
49200000	0.00496815972974659	1.9558892968018143e-49	-1.29482514760678e-41	9.94091508634893e-11	5.595140921450667e-15	0.00006368034129202097	-4.193169048774488e-20	5.200446665898928e-19	2.758470158479776e-14	2.813056394632805e-13	8.201375064135739e-14
49300000	0.00496815972974659	1.9558892968018143e-49	-1.297460279130689e-41	9.94091508634893e-11	5.595140921450667e-15	0.00006368034129202097	-4.19316887432425e-20	5.200446665898928e-19	2.758470158479776e-14	2.813056394632805e-13	8.201375064135739e-14
49400000	0.00496815972974659	1.9558892968018143e-49	-1.3000954106545876e-41	9.94091508634893e-11	5.595140921450667e-15	0.00006368034129202097	-4.1931686998740114e-20	5.200446665898928e-19	2.758470158479776e-14	2.813056394632805e-13	8.201375064135739e-14
49500000	0.00496815972974659	1.9558892968018143e-49	-1.3027305421784764e-41	9.94091508634893e-11	5.595140921450667e-15	0.00006368034129202097	-4.193168525423773e-20	5.200446665898928e-19	2.758470158479776e-14	2.813056394632805e-13	8.201375064135739e-14
49600000	0.00496815972974659	1.9558892968018143e-49	-1.305365673702355e-41	9.94091508634893e-11	5.595140921450667e-15	0.00006368034129202097	-4.1931683509735345e-20	5.200446665898928e-19	2.758470158479776e-14	2.813056394632805e-13	8.201375064135739e-14
49700000	0.00496815972974659	1.9558892968018143e-49	-1.308000805226224e-41	9.94091508634893e-11	5.595140921450667e-15	0.00006368034129202097	-4.193168176523296e-20	5.200446665898928e-19	2.758470158479776e-14	2.813056394632805e-13	8.201375064135739e-14
49800000	0.00496815972974659	1.9558892968018143e-49	-1.310635936750084e-41	9.94091508634893e-11	5.595140921450667e-15	0.00006368034129202097	-4.1931680020730577e-20	5.200446665898928e-19	2.758470158479776e-14	2.813056394632805e-13	8.201375064135739e-14
49900000	0.00496815972974659	1.9558892968018143e-49	-1.313271068273935e-41	9.94091508634893e-11	5.595140921450667e-15	0.00006368034129202097	-4.193167827622819e-20	5.200446665898928e-19	2.758470158479776e-14	2.813056394632805e-13	8.201375064135739e-14
50000000	0.00496815972974659	1.9558892968018143e-49	-1.315906199797777e-41	9.94091508634893e-11	5.595140921450667e-15	0.00006368034129202097	-4.193167653172581e-20	5.200446665898928e-19	2.758470158479776e-14	2.813056394632805e-13	8.201375064135739e-14
50100000	0.00496815972974659	1.9558892968018143e-49	-1.3185413313216105e-41	9.94091508634893e-11	5.595140921450667e-15	0.00006368034129202097	-4.1931674787223424e-20	5.200446665898928e-19	2.758470158479776e-14	2.813056394632805e-13	8.201375064135739e-14
50200000	0.00496815972974659	1.9558892968018143e-49	-1.3211764628454358e-41	9.94091508634893e-11	5.595140921450667e-15	0.00006368034129202097	-4.193167304272104e-20	5.200446665898928e-19	2.758470158479776e-14	2.813056394632805e-13	8.201375064135739e-14
50300000	0.00496815972974659	1.9558892968018143e-49	-1.323811594369253e-41	9.94091508634893e-11	5.595140921450667e-15	0.00006368034129202097	-4.1931671298218655e-20	5.200446665898928e-19	2.758470158479776e-14	2.813056394632805e-13	8.201375064135739e-14
50400000	0.00496815972974659	1.9558892968018143e-49	-1.3264467258930627e-41	9.94091508634893e-11	5.595140921450667e-15	0.00006368034129202097	-4.193166955371627e-20	5.200446665898928e-19	2.758470158479776e-14	2.813056394632805e-13	8.201375064135739e-14
50500000	0.00496815972974659	1.9558892968018143e-49	-1.3290818574168648e-41	9.94091508634893e-11	5.595140921450667e-15	0.00006368034129202097	-4.193166780921389e-20	5.200446665898928e-19	2.758470158479776e-14	2.813056394632805e-13	8.201375064135739e-14
50600000	0.00496815972974659	1.9558892968018143e-49	-1.3317169889406595e-41	9.94091508634893e-11	5.595140921450667e-15	0.00006368034129202097	-4.193166606471151e-20	5.200446665898928e-19	2.758470158479776e-14	2.813056394632805e-13	8.201375064135739e-14
50700000	0.00496815972974659	1.9558892968018143e-49	-1.3343521204644476e-41	9.94091508634893e-11	5.595140921450667e-15	0.00006368034129202097	-4.1931664320209123e-20	5.200446665898928e-19	2.758470158479776e-14	2.813056394632805e-13	8.201375064135739e-14
50800000	0.00496815972974659	1.9558892968018143e-49	-1.3369872519882289e-41	9.94091508634893e-11	5.595140921450667e-15	0.00006368034129202097	-4.193166257570674e-20	5.200446665898928e-19	2.758470158479776e-14	2.813056394632805e-13	8.201375064135739e-14
50900000	0.00496815972974659	1.9558892968018143e-49	-1.3396223835120037e-41	9.94091508634893e-11	5.595140921450667e-15	0.00006368034129202097	-4.1931660831204355e-20	5.200446665898928e-19	2.758470158479776e-14	2.813056394632805e-13	8.201375064135739e-14
51000000	0.00496815972974659	1.9558892968018143e-49	-1.3422575150357724e-41	9.94091508634893e-11	5.595140921450667e-15	0.00006368034129202097	-4.193165908670197e-20	5.200446665898928e-19	2.758470158479776e-14	2.813056394632805e-13	8.201375064135739e-14
51100000	0.00496815972974659	1.9558892968018143e-49	-1.3448926465595353e-41	9.94091508634893e-11	5.595140921450667e-15	0.00006368034129202097	-4.1931657342199586e-20	5.200446665898928e-19	2.758470158479776e-14	2.813056394632805e-13	8.201375064135739e-14
51200000	0.00496815972974659	1.9558892968018143e-49	-1.3475277780832925e-41	9.94091508634893e-11	5.595140921450667e-15	0.00006368034129202097	-4.19316555976972e-20	5.200446665898928e-19	2.758470158479776e-14	2.813056394632805e-13	8.201375064135739e-14
51300000	0.00496815972974659	1.9558892968018143e-49	-1.3501629096070444e-41	9.94091508634893e-11	5.595140921450667e-15	0.00006368034129202097	-4.193165385319482e-20	5.200446665898928e-19	2.758470158479776e-14	2.813056394632805e-13	8.201375064135739e-14
51400000	0.00496815972974659	1.9558892968018143e-49	-1.3527980411307912e-41	9.94091508634893e-11	5.595140921450667e-15	0.00006368034129202097	-4.193165210869243e-20	5.200446665898928e-19	2.758470158479776e-14	2.813056394632805e-13	8.201375064135739e-14
51500000	0.00496815972974659	1.9558892968018143e-49	-1.3554331726545332e-41	9.94091508634893e-11	5.595140921450667e-15	0.00006368034129202097	-4.193165036419005e-20	5.200446665898928e-19	2.758470158479776e-14	2.813056394632805e-13	8.201375064135739e-14
51600000	0.00496815972974659	1.9558892968018143e-49	-1.3580683041782706e-41	9.94091508634893e-11	5.595140921450667e-15	0.00006368034129202097	-4.1931648619687664e-20	5.200446665898928e-19	2.758470158479776e-14	2.813056394632805e-13	8.201375064135739e-14
51700000	0.00496815972974659	1.9558892968018143e-49	-1.3607034357020036e-41	9.94091508634893e-11	5.595140921450667e-15	0.00006368034129202097	-4.193164687518528e-20	5.200446665898928e-19	2.758470158479776e-14	2.813056394632805e-13	8.201375064135739e-14
51800000	0.00496815972974659	1.9558892968018143e-49	-1.3633385672257326e-41	9.94091508634893e-11	5.595140921450667e-15	0.00006368034129202097	-4.19316451306829e-20	5.200446665898928e-19	2.758470158479776e-14	2.813056394632805e-13	8.201375064135739e-14
51900000	0.00496815972974659	1.9558892968018143e-49	-1.3659736987494577e-41	9.94091508634893e-11	5.595140921450667e-15	0.00006368034129202097	-4.193164338618052e-20	5.200446665898928e-19	2.758470158479776e-14	2.813056394632805e-13	8.201375064135739e-14
52000000	0.00496815972974659	1.9558892968018143e-49	-1.3686088302731795e-41	9.94091508634893e-11	5.595140921450667e-15	0.00006368034129202097	-4.193164164167813e-20	5.200446665898928e-19	2.758470158479776e-14	2.813056394632805e-13	8.201375064135739e-14
52100000	0.00496815972974659	1.9558892968018143e-49	-1.371243961796898e-41	9.94091508634893e-11	5.595140921450667e-15	0.00006368034129202097	-4.193163989717575e-20	5.200446665898928e-19	2.758470158479776e-14	2.813056394632805e-13	8.201375064135739e-14
52200000	0.00496815972974659	1.9558892968018143e-49	-1.3738790933206135e-41	9.94091508634893e-11	5.595140921450667e-15	0.00006368034129202097	-4.1931638152673364e-20	5.200446665898928e-19	2.758470158479776e-14	2.813056394632805e-13	8.201375064135739e-14
52300000	0.00496815972974659	1.9558892968018143e-49	-1.376514224844326e-41	9.94091508634893e-11	5.595140921450667e-15	0.00006368034129202097	-4.193163640817098e-20	5.200446665898928e-19	2.758470158479776e-14	2.813056394632805e-13	8.201375064135739e-14
52400000	0.00496815972974659	1.9558892968018143e-49	-1.3791493563680365e-41	9.94091508634893e-11	5.595140921450667e-15	0.00006368034129202097	-4.1931634663668595e-20	5.200446665898928e-19	2.758470158479776e-14	2.813056394632805e-13	8.201375064135739e-14
52500000	0.00496815972974659	1.9558892968018143e-49	-1.3817844878917445e-41	9.94091508634893e-11	5.595140921450667e-15	0.00006368034129202097	-4.193163291916621e-20	5.200446665898928e-19	2.758470158479776e-14	2.813056394632805e-13	8.201375064135739e-14
52600000	0.00496815972974659	1.9558892968018143e-49	-1.3844196194154506e-41	9.94091508634893e-11	5.595140921450667e-15	0.00006368034129202097	-4.1931631174663827e-20	5.200446665898928e-19	2.758470158479776e-14	2.813056394632805e-13	8.201375064135739e-14
52700000	0.00496815972974659	1.9558892968018143e-49	-1.387054750939155e-41	9.94091508634893e-11	5.595140921450667e-15	0.00006368034129202097	-4.193162943016144e-20	5.200446665898928e-19	2.758470158479776e-14	2.813056394632805e-13	8.201375064135739e-14
52800000	0.00496815972974659	1.9558892968018143e-49	-1.389689882462858e-41	9.94091508634893e-11	5.595140921450667e-15	0.00006368034129202097	-4.193162768565906e-20	5.200446665898928e-19	2.758470158479776e-14	2.813056394632805e-13	8.201375064135739e-14
52900000	0.00496815972974659	1.9558892968018143e-49	-1.39232501398656e-41	9.94091508634893e-11	5.595140921450667e-15	0.00006368034129202097	-4.1931625941156674e-20	5.200446665898928e-19	2.758470158479776e-14	2.813056394632805e-13	8.201375064135739e-14
53000000	0.00496815972974659	1.9558892968018143e-49	-1.3949601455102609e-41	9.94091508634893e-11	5.595140921450667e-15	0.00006368034129202097	-4.1931624196654295e-20	5.200446665898928e-19	2.758470158479776e-14	2.813056394632805e-13	8.201375064135739e-14
53100000	0.00496815972974659	1.9558892968018143e-49	-1.3975952770339613e-41	9.94091508634893e-11	5.595140921450667e-15	0.00006368034129202097	-4.193162245215191e-20	5.200446665898928e-19	2.758470158479776e-14	2.813056394632805e-13	8.201375064135739e-14
53200000	0.00496815972974659	1.9558892968018143e-49	-1.4002304085576614e-41	9.94091508634893e-11	5.595140921450667e-15	0.00006368034129202097	-4.1931620707649527e-20	5.200446665898928e-19	2.758470158479776e-14	2.813056394632805e-13	8.201375064135739e-14
53300000	0.00496815972974659	1.9558892968018143e-49	-1.4028655400813613e-41	9.94091508634893e-11	5.595140921450667e-15	0.00006368034129202097	-4.193161896314714e-20	5.200446665898928e-19	2.758470158479776e-14	2.813056394632805e-13	8.201375064135739e-14
53400000	0.00496815972974659	1.9558892968018143e-49	-1.4055006716050612e-41	9.94091508634893e-11	5.595140921450667e-15	0.00006368034129202097	-4.193161721864476e-20	5.200446665898928e-19	2.758470158479776e-14	2.813056394632805e-13	8.201375064135739e-14
53500000	0.00496815972974659	1.9558892968018143e-49	-1.408135803128762e-41	9.94091508634893e-11	5.595140921450667e-15	0.00006368034129202097	-4.1931615474142373e-20	5.200446665898928e-19	2.758470158479776e-14	2.813056394632805e-13	8.201375064135739e-14
53600000	0.00496815972974659	1.9558892968018143e-49	-1.410770934652463e-41	9.94091508634893e-11	5.595140921450667e-15	0.00006368034129202097	-4.193161372963999e-20	5.200446665898928e-19	2.758470158479776e-14	2.813056394632805e-13	8.201375064135739e-14
53700000	0.00496815972974659	1.9558892968018143e-49	-1.4134060661761653e-41	9.94091508634893e-11	5.595140921450667e-15	0.00006368034129202097	-4.1931611985137605e-20	5.200446665898928e-19	2.758470158479776e-14	2.813056394632805e-13	8.201375064135739e-14
53800000	0.00496815972974659	1.9558892968018143e-49	-1.4160411976998685e-41	9.94091508634893e-11	5.595140921450667e-15	0.00006368034129202097	-4.193161024063522e-20	5.200446665898928e-19	2.758470158479776e-14	2.813056394632805e-13	8.201375064135739e-14
53900000	0.00496815972974659	1.9558892968018143e-49	-1.4186763292235735e-41	9.94091508634893e-11	5.595140921450667e-15	0.00006368034129202097	-4.1931608496132836e-20	5.200446665898928e-19	2.758470158479776e-14	2.813056394632805e-13	8.201375064135739e-14
54000000	0.00496815972974659	1.9558892968018143e-49	-1.42131146074728e-41	9.94091508634893e-11	5.595140921450667e-15	0.00006368034129202097	-4.193160675163045e-20	5.200446665898928e-19	2.758470158479776e-14	2.813056394632805e-13	8.201375064135739e-14
54100000	0.00496815972974659	1.9558892968018143e-49	-1.4239465922709886e-41	9.94091508634893e-11	5.595140921450667e-15	0.00006368034129202097	-4.193160500712807e-20	5.200446665898928e-19	2.758470158479776e-14	2.813056394632805e-13	8.201375064135739e-14
54200000	0.00496815972974659	1.9558892968018143e-49	-1.4265817237946994e-41	9.94091508634893e-11	5.595140921450667e-15	0.00006368034129202097	-4.193160326262568e-20	5.200446665898928e-19	2.758470158479776e-14	2.813056394632805e-13	8.201375064135739e-14
54300000	0.00496815972974659	1.9558892968018143e-49	-1.4292168553184129e-41	9.94091508634893e-11	5.595140921450667e-15	0.00006368034129202097	-4.1931601518123305e-20	5.200446665898928e-19	2.758470158479776e-14	2.813056394632805e-13	8.201375064135739e-14
54400000	0.00496815972974659	1.9558892968018143e-49	-1.431851986842129e-41	9.94091508634893e-11	5.595140921450667e-15	0.00006368034129202097	-4.193159977362092e-20	5.200446665898928e-19	2.758470158479776e-14	2.813056394632805e-13	8.201375064135739e-14
54500000	0.00496815972974659	1.9558892968018143e-49	-1.4344871183658483e-41	9.94091508634893e-11	5.595140921450667e-15	0.00006368034129202097	-4.1931598029118536e-20	5.200446665898928e-19	2.758470158479776e-14	2.813056394632805e-13	8.201375064135739e-14
54600000	0.00496815972974659	1.9558892968018143e-49	-1.437122249889571e-41	9.94091508634893e-11	5.595140921450667e-15	0.00006368034129202097	-4.193159628461615e-20	5.200446665898928e-19	2.758470158479776e-14	2.813056394632805e-13	8.201375064135739e-14
54700000	0.00496815972974659	1.9558892968018143e-49	-1.439757381413297e-41	9.94091508634893e-11	5.595140921450667e-15	0.00006368034129202097	-4.193159454011377e-20	5.200446665898928e-19	2.758470158479776e-14	2.813056394632805e-13	8.201375064135739e-14
54800000	0.00496815972974659	1.9558892968018143e-49	-1.442392512937027e-41	9.94091508634893e-11	5.595140921450667e-15	0.00006368034129202097	-4.193159279561138e-20	5.200446665898928e-19	2.758470158479776e-14	2.813056394632805e-13	8.201375064135739e-14
54900000	0.00496815972974659	1.9558892968018143e-49	-1.4450276444607614e-41	9.94091508634893e-11	5.595140921450667e-15	0.00006368034129202097	-4.1931591051109e-20	5.200446665898928e-19	2.758470158479776e-14	2.813056394632805e-13	8.201375064135739e-14
55000000	0.00496815972974659	1.9558892968018143e-49	-1.4476627759844998e-41	9.94091508634893e-11	5.595140921450667e-15	0.00006368034129202097	-4.1931589306606614e-20	5.200446665898928e-19	2.758470158479776e-14	2.813056394632805e-13	8.201375064135739e-14
55100000	0.00496815972974659	1.9558892968018143e-49	-1.450297907508243e-41	9.94091508634893e-11	5.595140921450667e-15	0.00006368034129202097	-4.193158756210423e-20	5.200446665898928e-19	2.758470158479776e-14	2.813056394632805e-13	8.201375064135739e-14
55200000	0.00496815972974659	1.9558892968018143e-49	-1.452933039031991e-41	9.94091508634893e-11	5.595140921450667e-15	0.00006368034129202097	-4.1931585817601845e-20	5.200446665898928e-19	2.758470158479776e-14	2.813056394632805e-13	8.201375064135739e-14
55300000	0.00496815972974659	1.9558892968018143e-49	-1.4555681705557443e-41	9.94091508634893e-11	5.595140921450667e-15	0.00006368034129202097	-4.193158407309946e-20	5.200446665898928e-19	2.758470158479776e-14	2.813056394632805e-13	8.201375064135739e-14
55400000	0.00496815972974659	1.9558892968018143e-49	-1.4582033020795028e-41	9.94091508634893e-11	5.595140921450667e-15	0.00006368034129202097	-4.1931582328597077e-20	5.200446665898928e-19	2.758470158479776e-14	2.813056394632805e-13	8.201375064135739e-14
55500000	0.00496815972974659	1.9558892968018143e-49	-1.4608384336032672e-41	9.94091508634893e-11	5.595140921450667e-15	0.00006368034129202097	-4.19315805840947e-20	5.200446665898928e-19	2.758470158479776e-14	2.813056394632805e-13	8.201375064135739e-14
55600000	0.00496815972974659	1.9558892968018143e-49	-1.4634735651270374e-41	9.94091508634893e-11	5.595140921450667e-15	0.00006368034129202097	-4.1931578839592314e-20	5.200446665898928e-19	2.758470158479776e-14	2.813056394632805e-13	8.201375064135739e-14
55700000	0.00496815972974659	1.9558892968018143e-49	-1.466108696650814e-41	9.94091508634893e-11	5.595140921450667e-15	0.00006368034129202097	-4.193157709508993e-20	5.200446665898928e-19	2.758470158479776e-14	2.813056394632805e-13	8.201375064135739e-14
55800000	0.00496815972974659	1.9558892968018143e-49	-1.468743828174597e-41	9.94091508634893e-11	5.595140921450667e-15	0.00006368034129202097	-4.1931575350587545e-20	5.200446665898928e-19	2.758470158479776e-14	2.813056394632805e-13	8.201375064135739e-14
55900000	0.00496815972974659	1.9558892968018143e-49	-1.4713789596983867e-41	9.94091508634893e-11	5.595140921450667e-15	0.00006368034129202097	-4.193157360608516e-20	5.200446665898928e-19	2.758470158479776e-14	2.813056394632805e-13	8.201375064135739e-14
56000000	0.00496815972974659	1.9558892968018143e-49	-1.4740140912221834e-41	9.94091508634893e-11	5.595140921450667e-15	0.00006368034129202097	-4.1931571861582777e-20	5.200446665898928e-19	2.758470158479776e-14	2.813056394632805e-13	8.201375064135739e-14
56100000	0.00496815972974659	1.9558892968018143e-49	-1.4766492227459873e-41	9.94091508634893e-11	5.595140921450667e-15	0.00006368034129202097	-4.193157011708039e-20	5.200446665898928e-19	2.758470158479776e-14	2.813056394632805e-13	8.201375064135739e-14
56200000	0.00496815972974659	1.9558892968018143e-49	-1.479284354269799e-41	9.94091508634893e-11	5.595140921450667e-15	0.00006368034129202097	-4.193156837257801e-20	5.200446665898928e-19	2.758470158479776e-14	2.813056394632805e-13	8.201375064135739e-14
56300000	0.00496815972974659	1.9558892968018143e-49	-1.481919485793618e-41	9.94091508634893e-11	5.595140921450667e-15	0.00006368034129202097	-4.1931566628075624e-20	5.200446665898928e-19	2.758470158479776e-14	2.813056394632805e-13	8.201375064135739e-14
56400000	0.00496815972974659	1.9558892968018143e-49	-1.4845546173174457e-41	9.94091508634893e-11	5.595140921450667e-15	0.00006368034129202097	-4.193156488357324e-20	5.200446665898928e-19	2.758470158479776e-14	2.813056394632805e-13	8.201375064135739e-14
56500000	0.00496815972974659	1.9558892968018143e-49	-1.4871897488412812e-41	9.94091508634893e-11	5.595140921450667e-15	0.00006368034129202097	-4.1931563139070855e-20	5.200446665898928e-19	2.758470158479776e-14	2.813056394632805e-13	8.201375064135739e-14
56600000	0.00496815972974659	1.9558892968018143e-49	-1.4898248803651243e-41	9.94091508634893e-11	5.595140921450667e-15	0.00006368034129202097	-4.193156139456847e-20	5.200446665898928e-19	2.758470158479776e-14	2.813056394632805e-13	8.201375064135739e-14
56700000	0.00496815972974659	1.9558892968018143e-49	-1.4924600118889565e-41	9.94091508634893e-11	5.595140921450667e-15	0.00006368034129202097	-4.1931559650066086e-20	5.200446665898928e-19	2.758470158479776e-14	2.813056394632805e-13	8.201375064135739e-14
56800000	0.00496815972974659	1.9558892968018143e-49	-1.4950951434127714e-41	9.94091508634893e-11	5.595140921450667e-15	0.00006368034129202097	-4.193155790556371e-20	5.200446665898928e-19	2.758470158479776e-14	2.813056394632805e-13	8.201375064135739e-14
56900000	0.00496815972974659	1.9558892968018143e-49	-1.497730274936569e-41	9.94091508634893e-11	5.595140921450667e-15	0.00006368034129202097	-4.1931556161061323e-20	5.200446665898928e-19	2.758470158479776e-14	2.813056394632805e-13	8.201375064135739e-14
57000000	0.00496815972974659	1.9558892968018143e-49	-1.5003654064603494e-41	9.94091508634893e-11	5.595140921450667e-15	0.00006368034129202097	-4.193155441655894e-20	5.200446665898928e-19	2.758470158479776e-14	2.813056394632805e-13	8.201375064135739e-14
57100000	0.00496815972974659	1.9558892968018143e-49	-1.503000537984113e-41	9.94091508634893e-11	5.595140921450667e-15	0.00006368034129202097	-4.1931552672056555e-20	5.200446665898928e-19	2.758470158479776e-14	2.813056394632805e-13	8.201375064135739e-14
57200000	0.00496815972974659	1.9558892968018143e-49	-1.5056356695078595e-41	9.94091508634893e-11	5.595140921450667e-15	0.00006368034129202097	-4.193155092755417e-20	5.200446665898928e-19	2.758470158479776e-14	2.813056394632805e-13	8.201375064135739e-14
57300000	0.00496815972974659	1.9558892968018143e-49	-1.5082708010315895e-41	9.94091508634893e-11	5.595140921450667e-15	0.00006368034129202097	-4.1931549183051786e-20	5.200446665898928e-19	2.758470158479776e-14	2.813056394632805e-13	8.201375064135739e-14
57400000	0.00496815972974659	1.9558892968018143e-49	-1.5109059325553027e-41	9.94091508634893e-11	5.595140921450667e-15	0.00006368034129202097	-4.19315474385494e-20	5.200446665898928e-19	2.758470158479776e-14	2.813056394632805e-13	8.201375064135739e-14
57500000	0.00496815972974659	1.9558892968018143e-49	-1.5135410640789998e-41	9.94091508634893e-11	5.595140921450667e-15	0.00006368034129202097	-4.193154569404702e-20	5.200446665898928e-19	2.758470158479776e-14	2.813056394632805e-13	8.201375064135739e-14
57600000	0.00496815972974659	1.9558892968018143e-49	-1.5161761956026803e-41	9.94091508634893e-11	5.595140921450667e-15	0.00006368034129202097	-4.193154394954463e-20	5.200446665898928e-19	2.758470158479776e-14	2.813056394632805e-13	8.201375064135739e-14
57700000	0.00496815972974659	1.9558892968018143e-49	-1.5188113271263448e-41	9.94091508634893e-11	5.595140921450667e-15	0.00006368034129202097	-4.193154220504225e-20	5.200446665898928e-19	2.758470158479776e-14	2.813056394632805e-13	8.201375064135739e-14
57800000	0.00496815972974659	1.9558892968018143e-49	-1.5214464586499932e-41	9.94091508634893e-11	5.595140921450667e-15	0.00006368034129202097	-4.1931540460539864e-20	5.200446665898928e-19	2.758470158479776e-14	2.813056394632805e-13	8.201375064135739e-14
57900000	0.00496815972974659	1.9558892968018143e-49	-1.5240815901736255e-41	9.94091508634893e-11	5.595140921450667e-15	0.00006368034129202097	-4.193153871603748e-20	5.200446665898928e-19	2.758470158479776e-14	2.813056394632805e-13	8.201375064135739e-14
58000000	0.00496815972974659	1.9558892968018143e-49	-1.526716721697242e-41	9.94091508634893e-11	5.595140921450667e-15	0.00006368034129202097	-4.19315369715351e-20	5.200446665898928e-19	2.758470158479776e-14	2.813056394632805e-13	8.201375064135739e-14
58100000	0.00496815972974659	1.9558892968018143e-49	-1.529351853220843e-41	9.94091508634893e-11	5.595140921450667e-15	0.00006368034129202097	-4.193153522703272e-20	5.200446665898928e-19	2.758470158479776e-14	2.813056394632805e-13	8.201375064135739e-14
58200000	0.00496815972974659	1.9558892968018143e-49	-1.5319869847444285e-41	9.94091508634893e-11	5.595140921450667e-15	0.00006368034129202097	-4.193153348253033e-20	5.200446665898928e-19	2.758470158479776e-14	2.813056394632805e-13	8.201375064135739e-14
58300000	0.00496815972974659	1.9558892968018143e-49	-1.5346221162679987e-41	9.94091508634893e-11	5.595140921450667e-15	0.00006368034129202097	-4.193153173802795e-20	5.200446665898928e-19	2.758470158479776e-14	2.813056394632805e-13	8.201375064135739e-14
58400000	0.00496815972974659	1.9558892968018143e-49	-1.5372572477915533e-41	9.94091508634893e-11	5.595140921450667e-15	0.00006368034129202097	-4.1931529993525564e-20	5.200446665898928e-19	2.758470158479776e-14	2.813056394632805e-13	8.201375064135739e-14
58500000	0.00496815972974659	1.9558892968018143e-49	-1.5398923793150931e-41	9.94091508634893e-11	5.595140921450667e-15	0.00006368034129202097	-4.193152824902318e-20	5.200446665898928e-19	2.758470158479776e-14	2.813056394632805e-13	8.201375064135739e-14
58600000	0.00496815972974659	1.9558892968018143e-49	-1.5425275108386177e-41	9.94091508634893e-11	5.595140921450667e-15	0.00006368034129202097	-4.1931526504520795e-20	5.200446665898928e-19	2.758470158479776e-14	2.813056394632805e-13	8.201375064135739e-14
58700000	0.00496815972974659	1.9558892968018143e-49	-1.5451626423621274e-41	9.94091508634893e-11	5.595140921450667e-15	0.00006368034129202097	-4.193152476001841e-20	5.200446665898928e-19	2.758470158479776e-14	2.813056394632805e-13	8.201375064135739e-14
58800000	0.00496815972974659	1.9558892968018143e-49	-1.5477977738856226e-41	9.94091508634893e-11	5.595140921450667e-15	0.00006368034129202097	-4.1931523015516027e-20	5.200446665898928e-19	2.758470158479776e-14	2.813056394632805e-13	8.201375064135739e-14
58900000	0.00496815972974659	1.9558892968018143e-49	-1.550432905409103e-41	9.94091508634893e-11	5.595140921450667e-15	0.00006368034129202097	-4.193152127101364e-20	5.200446665898928e-19	2.758470158479776e-14	2.813056394632805e-13	8.201375064135739e-14
59000000	0.00496815972974659	1.9558892968018143e-49	-1.553068036932569e-41	9.94091508634893e-11	5.595140921450667e-15	0.00006368034129202097	-4.193151952651126e-20	5.200446665898928e-19	2.758470158479776e-14	2.813056394632805e-13	8.201375064135739e-14
59100000	0.00496815972974659	1.9558892968018143e-49	-1.5557031684560206e-41	9.94091508634893e-11	5.595140921450667e-15	0.00006368034129202097	-4.1931517782008874e-20	5.200446665898928e-19	2.758470158479776e-14	2.813056394632805e-13	8.201375064135739e-14
59200000	0.00496815972974659	1.9558892968018143e-49	-1.558338299979458e-41	9.94091508634893e-11	5.595140921450667e-15	0.00006368034129202097	-4.1931516037506495e-20	5.200446665898928e-19	2.758470158479776e-14	2.813056394632805e-13	8.201375064135739e-14
59300000	0.00496815972974659	1.9558892968018143e-49	-1.5609734315028813e-41	9.94091508634893e-11	5.595140921450667e-15	0.00006368034129202097	-4.193151429300411e-20	5.200446665898928e-19	2.758470158479776e-14	2.813056394632805e-13	8.201375064135739e-14
59400000	0.00496815972974659	1.9558892968018143e-49	-1.5636085630262906e-41	9.94091508634893e-11	5.595140921450667e-15	0.00006368034129202097	-4.1931512548501727e-20	5.200446665898928e-19	2.758470158479776e-14	2.813056394632805e-13	8.201375064135739e-14
59500000	0.00496815972974659	1.9558892968018143e-49	-1.5662436945496862e-41	9.94091508634893e-11	5.595140921450667e-15	0.00006368034129202097	-4.193151080399934e-20	5.200446665898928e-19	2.758470158479776e-14	2.813056394632805e-13	8.201375064135739e-14
59600000	0.00496815972974659	1.9558892968018143e-49	-1.5688788260730682e-41	9.94091508634893e-11	5.595140921450667e-15	0.00006368034129202097	-4.193150905949696e-20	5.200446665898928e-19	2.758470158479776e-14	2.813056394632805e-13	8.201375064135739e-14
59700000	0.00496815972974659	1.9558892968018143e-49	-1.5715139575964365e-41	9.94091508634893e-11	5.595140921450667e-15	0.00006368034129202097	-4.1931507314994573e-20	5.200446665898928e-19	2.758470158479776e-14	2.813056394632805e-13	8.201375064135739e-14
59800000	0.00496815972974659	1.9558892968018143e-49	-1.5741490891197916e-41	9.94091508634893e-11	5.595140921450667e-15	0.00006368034129202097	-4.193150557049219e-20	5.200446665898928e-19	2.758470158479776e-14	2.813056394632805e-13	8.201375064135739e-14
59900000	0.00496815972974659	1.9558892968018143e-49	-1.576784220643133e-41	9.94091508634893e-11	5.595140921450667e-15	0.00006368034129202097	-4.1931503825989805e-20	5.200446665898928e-19	2.758470158479776e-14	2.813056394632805e-13	8.201375064135739e-14
60000000	0.00496815972974659	1.9558892968018143e-49	-1.5794193521664616e-41	9.94091508634893e-11	5.595140921450667e-15	0.00006368034129202097	-4.193150208148742e-20	5.200446665898928e-19	2.758470158479776e-14	2.813056394632805e-13	8.201375064135739e-14
60100000	0.00496815972974659	1.9558892968018143e-49	-1.5820544836897769e-41	9.94091508634893e-11	5.595140921450667e-15	0.00006368034129202097	-4.1931500336985036e-20	5.200446665898928e-19	2.758470158479776e-14	2.813056394632805e-13	8.201375064135739e-14
60200000	0.00496815972974659	1.9558892968018143e-49	-1.5846896152130794e-41	9.94091508634893e-11	5.595140921450667e-15	0.00006368034129202097	-4.193149859248265e-20	5.200446665898928e-19	2.758470158479776e-14	2.813056394632805e-13	8.201375064135739e-14
60300000	0.00496815972974659	1.9558892968018143e-49	-1.5873247467363692e-41	9.94091508634893e-11	5.595140921450667e-15	0.00006368034129202097	-4.193149684798027e-20	5.200446665898928e-19	2.758470158479776e-14	2.813056394632805e-13	8.201375064135739e-14
60400000	0.00496815972974659	1.9558892968018143e-49	-1.5899598782596464e-41	9.94091508634893e-11	5.595140921450667e-15	0.00006368034129202097	-4.193149510347788e-20	5.200446665898928e-19	2.758470158479776e-14	2.813056394632805e-13	8.201375064135739e-14
60500000	0.00496815972974659	1.9558892968018143e-49	-1.592595009782911e-41	9.94091508634893e-11	5.595140921450667e-15	0.00006368034129202097	-4.1931493358975505e-20	5.200446665898928e-19	2.758470158479776e-14	2.813056394632805e-13	8.201375064135739e-14
60600000	0.00496815972974659	1.9558892968018143e-49	-1.5952301413061633e-41	9.94091508634893e-11	5.595140921450667e-15	0.00006368034129202097	-4.193149161447312e-20	5.200446665898928e-19	2.758470158479776e-14	2.813056394632805e-13	8.201375064135739e-14
60700000	0.00496815972974659	1.9558892968018143e-49	-1.5978652728294034e-41	9.94091508634893e-11	5.595140921450667e-15	0.00006368034129202097	-4.1931489869970736e-20	5.200446665898928e-19	2.758470158479776e-14	2.813056394632805e-13	8.201375064135739e-14
60800000	0.00496815972974659	1.9558892968018143e-49	-1.6005004043526312e-41	9.94091508634893e-11	5.595140921450667e-15	0.00006368034129202097	-4.193148812546835e-20	5.200446665898928e-19	2.758470158479776e-14	2.813056394632805e-13	8.201375064135739e-14
60900000	0.00496815972974659	1.9558892968018143e-49	-1.603135535875847e-41	9.94091508634893e-11	5.595140921450667e-15	0.00006368034129202097	-4.193148638096597e-20	5.200446665898928e-19	2.758470158479776e-14	2.813056394632805e-13	8.201375064135739e-14
61000000	0.00496815972974659	1.9558892968018147e-49	-1.6057706673990512e-41	9.94091508634893e-11	5.595140921450667e-15	0.00006368034129202097	-4.193148463646358e-20	5.200446665898928e-19	2.758470158479776e-14	2.813056394632805e-13	8.201375064135739e-14
61100000	0.00496815972974659	1.9558892968018147e-49	-1.6084057989222436e-41	9.94091508634893e-11	5.595140921450667e-15	0.00006368034129202097	-4.19314828919612e-20	5.200446665898928e-19	2.758470158479776e-14	2.813056394632805e-13	8.201375064135739e-14
61200000	0.00496815972974659	1.9558892968018147e-49	-1.6110409304454245e-41	9.94091508634893e-11	5.595140921450667e-15	0.00006368034129202097	-4.1931481147458814e-20	5.200446665898928e-19	2.758470158479776e-14	2.813056394632805e-13	8.201375064135739e-14
61300000	0.00496815972974659	1.9558892968018147e-49	-1.6136760619685937e-41	9.94091508634893e-11	5.595140921450667e-15	0.00006368034129202097	-4.193147940295643e-20	5.200446665898928e-19	2.758470158479776e-14	2.813056394632805e-13	8.201375064135739e-14
61400000	0.00496815972974659	1.9558892968018147e-49	-1.616311193491752e-41	9.94091508634893e-11	5.595140921450667e-15	0.00006368034129202097	-4.1931477658454045e-20	5.200446665898928e-19	2.758470158479776e-14	2.813056394632805e-13	8.201375064135739e-14
61500000	0.00496815972974659	1.9558892968018147e-49	-1.6189463250148988e-41	9.94091508634893e-11	5.595140921450667e-15	0.00006368034129202097	-4.193147591395166e-20	5.200446665898928e-19	2.758470158479776e-14	2.813056394632805e-13	8.201375064135739e-14
61600000	0.00496815972974659	1.9558892968018147e-49	-1.6215814565380346e-41	9.94091508634893e-11	5.595140921450667e-15	0.00006368034129202097	-4.1931474169449277e-20	5.200446665898928e-19	2.758470158479776e-14	2.813056394632805e-13	8.201375064135739e-14
61700000	0.00496815972974659	1.9558892968018147e-49	-1.6242165880611595e-41	9.94091508634893e-11	5.595140921450667e-15	0.00006368034129202097	-4.193147242494689e-20	5.200446665898928e-19	2.758470158479776e-14	2.813056394632805e-13	8.201375064135739e-14
61800000	0.00496815972974659	1.9558892968018147e-49	-1.6268517195842736e-41	9.94091508634893e-11	5.595140921450667e-15	0.00006368034129202097	-4.1931470680444514e-20	5.200446665898928e-19	2.758470158479776e-14	2.813056394632805e-13	8.201375064135739e-14
61900000	0.00496815972974659	1.9558892968018147e-49	-1.629486851107377e-41	9.94091508634893e-11	5.595140921450667e-15	0.00006368034129202097	-4.193146893594213e-20	5.200446665898928e-19	2.758470158479776e-14	2.813056394632805e-13	8.201375064135739e-14
62000000	0.00496815972974659	1.9558892968018147e-49	-1.6321219826304698e-41	9.94091508634893e-11	5.595140921450667e-15	0.00006368034129202097	-4.1931467191439745e-20	5.200446665898928e-19	2.758470158479776e-14	2.813056394632805e-13	8.201375064135739e-14
62100000	0.00496815972974659	1.9558892968018147e-49	-1.6347571141535523e-41	9.94091508634893e-11	5.595140921450667e-15	0.00006368034129202097	-4.193146544693736e-20	5.200446665898928e-19	2.758470158479776e-14	2.813056394632805e-13	8.201375064135739e-14
62200000	0.00496815972974659	1.9558892968018147e-49	-1.6373922456766247e-41	9.94091508634893e-11	5.595140921450667e-15	0.00006368034129202097	-4.1931463702434977e-20	5.200446665898928e-19	2.758470158479776e-14	2.813056394632805e-13	8.201375064135739e-14
62300000	0.00496815972974659	1.9558892968018147e-49	-1.6400273771996866e-41	9.94091508634893e-11	5.595140921450667e-15	0.00006368034129202097	-4.193146195793259e-20	5.200446665898928e-19	2.758470158479776e-14	2.813056394632805e-13	8.201375064135739e-14
62400000	0.00496815972974659	1.9558892968018147e-49	-1.6426625087227388e-41	9.94091508634893e-11	5.595140921450667e-15	0.00006368034129202097	-4.193146021343021e-20	5.200446665898928e-19	2.758470158479776e-14	2.813056394632805e-13	8.201375064135739e-14
62500000	0.00496815972974659	1.9558892968018147e-49	-1.645297640245781e-41	9.94091508634893e-11	5.595140921450667e-15	0.00006368034129202097	-4.1931458468927824e-20	5.200446665898928e-19	2.758470158479776e-14	2.813056394632805e-13	8.201375064135739e-14
62600000	0.00496815972974659	1.9558892968018147e-49	-1.6479327717688134e-41	9.94091508634893e-11	5.595140921450667e-15	0.00006368034129202097	-4.193145672442544e-20	5.200446665898928e-19	2.758470158479776e-14	2.813056394632805e-13	8.201375064135739e-14
62700000	0.00496815972974659	1.9558892968018147e-49	-1.6505679032918363e-41	9.94091508634893e-11	5.595140921450667e-15	0.00006368034129202097	-4.1931454979923055e-20	5.200446665898928e-19	2.758470158479776e-14	2.813056394632805e-13	8.201375064135739e-14
62800000	0.00496815972974659	1.9558892968018147e-49	-1.6532030348148498e-41	9.94091508634893e-11	5.595140921450667e-15	0.00006368034129202097	-4.193145323542067e-20	5.200446665898928e-19	2.758470158479776e-14	2.813056394632805e-13	8.201375064135739e-14
62900000	0.00496815972974659	1.9558892968018147e-49	-1.6558381663378538e-41	9.94091508634893e-11	5.595140921450667e-15	0.00006368034129202097	-4.1931451490918286e-20	5.200446665898928e-19	2.758470158479776e-14	2.813056394632805e-13	8.201375064135739e-14
63000000	0.00496815972974659	1.9558892968018147e-49	-1.6584732978608487e-41	9.94091508634893e-11	5.595140921450667e-15	0.00006368034129202097	-4.193144974641591e-20	5.200446665898928e-19	2.7584701584797764e-14	2.813056394632805e-13	8.201375064135739e-14
63100000	0.00496815972974659	1.9558892968018147e-49	-1.6611084293838346e-41	9.94091508634893e-11	5.595140921450667e-15	0.00006368034129202097	-4.1931448001913523e-20	5.200446665898928e-19	2.7584701584797764e-14	2.813056394632805e-13	8.201375064135739e-14
63200000	0.00496815972974659	1.9558892968018147e-49	-1.6637435609068114e-41	9.94091508634893e-11	5.595140921450667e-15	0.00006368034129202097	-4.193144625741114e-20	5.200446665898928e-19	2.7584701584797764e-14	2.813056394632805e-13	8.201375064135739e-14
63300000	0.00496815972974659	1.9558892968018147e-49	-1.6663786924297792e-41	9.94091508634893e-11	5.595140921450667e-15	0.00006368034129202097	-4.1931444512908755e-20	5.200446665898928e-19	2.7584701584797764e-14	2.813056394632805e-13	8.201375064135739e-14
63400000	0.00496815972974659	1.9558892968018147e-49	-1.6690138239527387e-41	9.94091508634893e-11	5.595140921450667e-15	0.00006368034129202097	-4.193144276840637e-20	5.200446665898928e-19	2.7584701584797764e-14	2.813056394632805e-13	8.201375064135739e-14
63500000	0.00496815972974659	1.9558892968018147e-49	-1.6716489554756894e-41	9.94091508634893e-11	5.595140921450667e-15	0.00006368034129202097	-4.1931441023903986e-20	5.200446665898928e-19	2.7584701584797764e-14	2.813056394632805e-13	8.201375064135739e-14
63600000	0.00496815972974659	1.9558892968018147e-49	-1.6742840869986318e-41	9.94091508634893e-11	5.595140921450667e-15	0.00006368034129202097	-4.19314392794016e-20	5.200446665898928e-19	2.7584701584797764e-14	2.813056394632805e-13	8.201375064135739e-14
63700000	0.00496815972974659	1.9558892968018147e-49	-1.6769192185215657e-41	9.94091508634893e-11	5.595140921450667e-15	0.00006368034129202097	-4.193143753489922e-20	5.200446665898928e-19	2.7584701584797764e-14	2.813056394632805e-13	8.201375064135739e-14
63800000	0.00496815972974659	1.9558892968018147e-49	-1.6795543500444918e-41	9.94091508634893e-11	5.595140921450667e-15	0.00006368034129202097	-4.193143579039683e-20	5.200446665898928e-19	2.7584701584797764e-14	2.813056394632805e-13	8.201375064135739e-14
63900000	0.00496815972974659	1.9558892968018147e-49	-1.6821894815674097e-41	9.94091508634893e-11	5.595140921450667e-15	0.00006368034129202097	-4.193143404589445e-20	5.200446665898928e-19	2.7584701584797764e-14	2.813056394632805e-13	8.201375064135739e-14
64000000	0.00496815972974659	1.9558892968018147e-49	-1.6848246130903196e-41	9.94091508634893e-11	5.595140921450667e-15	0.00006368034129202097	-4.1931432301392064e-20	5.200446665898928e-19	2.7584701584797764e-14	2.813056394632805e-13	8.201375064135739e-14
64100000	0.00496815972974659	1.9558892968018147e-49	-1.6874597446132217e-41	9.94091508634893e-11	5.595140921450667e-15	0.00006368034129202097	-4.193143055688968e-20	5.200446665898928e-19	2.7584701584797764e-14	2.813056394632805e-13	8.201375064135739e-14
64200000	0.00496815972974659	1.9558892968018147e-49	-1.6900948761361162e-41	9.94091508634893e-11	5.595140921450667e-15	0.00006368034129202097	-4.1931428812387295e-20	5.200446665898928e-19	2.7584701584797764e-14	2.813056394632805e-13	8.201375064135739e-14
64300000	0.00496815972974659	1.9558892968018147e-49	-1.6927300076590035e-41	9.94091508634893e-11	5.595140921450667e-15	0.00006368034129202097	-4.193142706788492e-20	5.200446665898928e-19	2.7584701584797764e-14	2.813056394632805e-13	8.201375064135739e-14
64400000	0.00496815972974659	1.9558892968018147e-49	-1.695365139181883e-41	9.94091508634893e-11	5.595140921450667e-15	0.00006368034129202097	-4.193142532338253e-20	5.200446665898928e-19	2.7584701584797764e-14	2.813056394632805e-13	8.201375064135739e-14
64500000	0.00496815972974659	1.9558892968018147e-49	-1.6980002707047554e-41	9.94091508634893e-11	5.595140921450667e-15	0.00006368034129202097	-4.193142357888015e-20	5.200446665898928e-19	2.7584701584797764e-14	2.813056394632805e-13	8.201375064135739e-14
64600000	0.00496815972974659	1.9558892968018147e-49	-1.7006354022276207e-41	9.94091508634893e-11	5.595140921450667e-15	0.00006368034129202097	-4.1931421834377764e-20	5.200446665898928e-19	2.7584701584797764e-14	2.813056394632805e-13	8.201375064135739e-14
64700000	0.00496815972974659	1.9558892968018147e-49	-1.7032705337504792e-41	9.94091508634893e-11	5.595140921450667e-15	0.00006368034129202097	-4.193142008987538e-20	5.200446665898928e-19	2.7584701584797764e-14	2.813056394632805e-13	8.201375064135739e-14
64800000	0.00496815972974659	1.9558892968018147e-49	-1.7059056652733306e-41	9.94091508634893e-11	5.595140921450667e-15	0.00006368034129202097	-4.1931418345372995e-20	5.200446665898928e-19	2.7584701584797764e-14	2.813056394632805e-13	8.201375064135739e-14
64900000	0.00496815972974659	1.9558892968018147e-49	-1.7085407967961756e-41	9.94091508634893e-11	5.595140921450667e-15	0.00006368034129202097	-4.193141660087061e-20	5.200446665898928e-19	2.7584701584797764e-14	2.813056394632805e-13	8.201375064135739e-14
65000000	0.00496815972974659	1.9558892968018147e-49	-1.7111759283190137e-41	9.94091508634893e-11	5.595140921450667e-15	0.00006368034129202097	-4.1931414856368227e-20	5.200446665898928e-19	2.7584701584797764e-14	2.813056394632805e-13	8.201375064135739e-14
65100000	0.00496815972974659	1.955889296801815e-49	-1.7138110598418454e-41	9.94091508634893e-11	5.595140921450667e-15	0.00006368034129202097	-4.193141311186584e-20	5.200446665898928e-19	2.7584701584797764e-14	2.813056394632805e-13	8.201375064135739e-14
65200000	0.00496815972974659	1.955889296801815e-49	-1.716446191364671e-41	9.94091508634893e-11	5.595140921450667e-15	0.00006368034129202097	-4.193141136736346e-20	5.200446665898928e-19	2.7584701584797764e-14	2.813056394632805e-13	8.201375064135739e-14
65300000	0.00496815972974659	1.955889296801815e-49	-1.7190813228874903e-41	9.94091508634893e-11	5.595140921450667e-15	0.00006368034129202097	-4.1931409622861074e-20	5.200446665898928e-19	2.7584701584797764e-14	2.813056394632805e-13	8.201375064135739e-14
65400000	0.00496815972974659	1.955889296801815e-49	-1.7217164544103034e-41	9.94091508634893e-11	5.595140921450667e-15	0.00006368034129202097	-4.193140787835869e-20	5.200446665898928e-19	2.7584701584797764e-14	2.813056394632805e-13	8.201375064135739e-14
65500000	0.00496815972974659	1.955889296801815e-49	-1.7243515859331106e-41	9.94091508634893e-11	5.595140921450667e-15	0.00006368034129202097	-4.193140613385631e-20	5.200446665898928e-19	2.7584701584797764e-14	2.813056394632805e-13	8.201375064135739e-14
65600000	0.00496815972974659	1.955889296801815e-49	-1.726986717455912e-41	9.94091508634893e-11	5.595140921450667e-15	0.00006368034129202097	-4.1931404389353927e-20	5.200446665898928e-19	2.7584701584797764e-14	2.813056394632805e-13	8.201375064135739e-14
65700000	0.00496815972974659	1.955889296801815e-49	-1.729621848978708e-41	9.94091508634893e-11	5.595140921450667e-15	0.00006368034129202097	-4.193140264485154e-20	5.200446665898928e-19	2.7584701584797764e-14	2.813056394632805e-13	8.201375064135739e-14
65800000	0.00496815972974659	1.955889296801815e-49	-1.7322569805014983e-41	9.94091508634893e-11	5.595140921450667e-15	0.00006368034129202097	-4.193140090034916e-20	5.200446665898928e-19	2.7584701584797764e-14	2.813056394632805e-13	8.201375064135739e-14
65900000	0.00496815972974659	1.955889296801815e-49	-1.734892112024283e-41	9.94091508634893e-11	5.595140921450667e-15	0.00006368034129202097	-4.1931399155846773e-20	5.200446665898928e-19	2.7584701584797764e-14	2.813056394632805e-13	8.201375064135739e-14
66000000	0.00496815972974659	1.955889296801815e-49	-1.7375272435470628e-41	9.94091508634893e-11	5.595140921450667e-15	0.00006368034129202097	-4.193139741134439e-20	5.200446665898928e-19	2.7584701584797764e-14	2.813056394632805e-13	8.201375064135739e-14
66100000	0.00496815972974659	1.955889296801815e-49	-1.7401623750698372e-41	9.94091508634893e-11	5.595140921450667e-15	0.00006368034129202097	-4.1931395666842005e-20	5.200446665898928e-19	2.7584701584797764e-14	2.813056394632805e-13	8.201375064135739e-14
66200000	0.00496815972974659	1.955889296801815e-49	-1.7427975065926067e-41	9.94091508634893e-11	5.595140921450667e-15	0.00006368034129202097	-4.193139392233962e-20	5.200446665898928e-19	2.7584701584797764e-14	2.813056394632805e-13	8.201375064135739e-14
66300000	0.00496815972974659	1.955889296801815e-49	-1.7454326381153714e-41	9.94091508634893e-11	5.595140921450667e-15	0.00006368034129202097	-4.1931392177837236e-20	5.200446665898928e-19	2.7584701584797764e-14	2.813056394632805e-13	8.201375064135739e-14
66400000	0.00496815972974659	1.955889296801815e-49	-1.7480677696381313e-41	9.94091508634893e-11	5.595140921450667e-15	0.00006368034129202097	-4.193139043333485e-20	5.200446665898928e-19	2.7584701584797764e-14	2.813056394632805e-13	8.201375064135739e-14
66500000	0.00496815972974659	1.955889296801815e-49	-1.7507029011608865e-41	9.94091508634893e-11	5.595140921450667e-15	0.00006368034129202097	-4.193138868883247e-20	5.200446665898928e-19	2.7584701584797764e-14	2.813056394632805e-13	8.201375064135739e-14
66600000	0.00496815972974659	1.955889296801815e-49	-1.7533380326836367e-41	9.94091508634893e-11	5.595140921450667e-15	0.00006368034129202097	-4.193138694433008e-20	5.200446665898928e-19	2.7584701584797764e-14	2.813056394632805e-13	8.201375064135739e-14
66700000	0.00496815972974659	1.955889296801815e-49	-1.755973164206369e-41	9.94091508634893e-11	5.595140921450667e-15	0.00006368034129202097	-4.19313851998277e-20	5.200446665898928e-19	2.7584701584797764e-14	2.813056394632805e-13	8.201375064135739e-14
66800000	0.00496815972974659	1.955889296801815e-49	-1.75860829572908e-41	9.94091508634893e-11	5.595140921450667e-15	0.00006368034129202097	-4.193138345532532e-20	5.200446665898928e-19	2.7584701584797764e-14	2.813056394632805e-13	8.201375064135739e-14
66900000	0.00496815972974659	1.955889296801815e-49	-1.761243427251769e-41	9.94091508634893e-11	5.595140921450667e-15	0.00006368034129202097	-4.1931381710822936e-20	5.200446665898928e-19	2.7584701584797764e-14	2.813056394632805e-13	8.201375064135739e-14
67000000	0.00496815972974659	1.955889296801815e-49	-1.7638785587744368e-41	9.94091508634893e-11	5.595140921450667e-15	0.00006368034129202097	-4.193137996632055e-20	5.200446665898928e-19	2.7584701584797764e-14	2.813056394632805e-13	8.201375064135739e-14
67100000	0.00496815972974659	1.955889296801815e-49	-1.766513690297083e-41	9.94091508634893e-11	5.595140921450667e-15	0.00006368034129202097	-4.193137822181817e-20	5.200446665898928e-19	2.7584701584797764e-14	2.813056394632805e-13	8.201375064135739e-14
67200000	0.00496815972974659	1.955889296801815e-49	-1.769148821819708e-41	9.94091508634893e-11	5.595140921450667e-15	0.00006368034129202097	-4.193137647731578e-20	5.200446665898928e-19	2.7584701584797764e-14	2.813056394632805e-13	8.201375064135739e-14
67300000	0.00496815972974659	1.955889296801815e-49	-1.771783953342312e-41	9.94091508634893e-11	5.595140921450667e-15	0.00006368034129202097	-4.19313747328134e-20	5.200446665898928e-19	2.7584701584797764e-14	2.813056394632805e-13	8.201375064135739e-14
67400000	0.00496815972974659	1.955889296801815e-49	-1.774419084864895e-41	9.94091508634893e-11	5.595140921450667e-15	0.00006368034129202097	-4.1931372988311014e-20	5.200446665898928e-19	2.7584701584797764e-14	2.813056394632805e-13	8.201375064135739e-14
67500000	0.00496815972974659	1.955889296801815e-49	-1.7770542163874573e-41	9.94091508634893e-11	5.595140921450667e-15	0.00006368034129202097	-4.193137124380863e-20	5.200446665898928e-19	2.7584701584797764e-14	2.813056394632805e-13	8.201375064135739e-14
67600000	0.00496815972974659	1.955889296801815e-49	-1.7796893479099987e-41	9.94091508634893e-11	5.595140921450667e-15	0.00006368034129202097	-4.1931369499306245e-20	5.200446665898928e-19	2.7584701584797764e-14	2.813056394632805e-13	8.201375064135739e-14
67700000	0.00496815972974659	1.955889296801815e-49	-1.7823244794325195e-41	9.94091508634893e-11	5.595140921450667e-15	0.00006368034129202097	-4.193136775480386e-20	5.200446665898928e-19	2.7584701584797764e-14	2.813056394632805e-13	8.201375064135739e-14
67800000	0.00496815972974659	1.955889296801815e-49	-1.78495961095502e-41	9.94091508634893e-11	5.595140921450667e-15	0.00006368034129202097	-4.1931366010301477e-20	5.200446665898928e-19	2.7584701584797764e-14	2.813056394632805e-13	8.201375064135739e-14
67900000	0.00496815972974659	1.955889296801815e-49	-1.7875947424775e-41	9.94091508634893e-11	5.595140921450667e-15	0.00006368034129202097	-4.193136426579909e-20	5.200446665898928e-19	2.7584701584797764e-14	2.813056394632805e-13	8.201375064135739e-14
68000000	0.00496815972974659	1.955889296801815e-49	-1.7902298739999602e-41	9.94091508634893e-11	5.595140921450667e-15	0.00006368034129202097	-4.1931362521296714e-20	5.200446665898928e-19	2.7584701584797764e-14	2.813056394632805e-13	8.201375064135739e-14
68100000	0.00496815972974659	1.955889296801815e-49	-1.7928650055224e-41	9.94091508634893e-11	5.595140921450667e-15	0.00006368034129202097	-4.193136077679433e-20	5.200446665898928e-19	2.7584701584797764e-14	2.813056394632805e-13	8.201375064135739e-14
68200000	0.00496815972974659	1.955889296801815e-49	-1.7955001370448202e-41	9.94091508634893e-11	5.595140921450667e-15	0.00006368034129202097	-4.1931359032291945e-20	5.200446665898928e-19	2.7584701584797764e-14	2.813056394632805e-13	8.201375064135739e-14
68300000	0.00496815972974659	1.955889296801815e-49	-1.7981352685672204e-41	9.94091508634893e-11	5.595140921450667e-15	0.00006368034129202097	-4.193135728778956e-20	5.200446665898928e-19	2.7584701584797764e-14	2.813056394632805e-13	8.201375064135739e-14
68400000	0.00496815972974659	1.955889296801815e-49	-1.800770400089601e-41	9.94091508634893e-11	5.595140921450667e-15	0.00006368034129202097	-4.1931355543287177e-20	5.200446665898928e-19	2.7584701584797764e-14	2.813056394632805e-13	8.201375064135739e-14
68500000	0.00496815972974659	1.955889296801815e-49	-1.803405531611962e-41	9.94091508634893e-11	5.595140921450667e-15	0.00006368034129202097	-4.193135379878479e-20	5.200446665898928e-19	2.7584701584797764e-14	2.813056394632805e-13	8.201375064135739e-14
68600000	0.00496815972974659	1.955889296801815e-49	-1.8060406631343037e-41	9.94091508634893e-11	5.595140921450667e-15	0.00006368034129202097	-4.193135205428241e-20	5.200446665898928e-19	2.7584701584797764e-14	2.813056394632805e-13	8.201375064135739e-14
68700000	0.00496815972974659	1.955889296801815e-49	-1.8086757946566262e-41	9.94091508634893e-11	5.595140921450667e-15	0.00006368034129202097	-4.1931350309780024e-20	5.200446665898928e-19	2.7584701584797764e-14	2.813056394632805e-13	8.201375064135739e-14
68800000	0.00496815972974659	1.955889296801815e-49	-1.8113109261789295e-41	9.94091508634893e-11	5.595140921450667e-15	0.00006368034129202097	-4.193134856527764e-20	5.200446665898928e-19	2.7584701584797764e-14	2.813056394632805e-13	8.201375064135739e-14
68900000	0.00496815972974659	1.955889296801815e-49	-1.8139460577012137e-41	9.94091508634893e-11	5.595140921450667e-15	0.00006368034129202097	-4.1931346820775255e-20	5.200446665898928e-19	2.7584701584797764e-14	2.813056394632805e-13	8.201375064135739e-14
69000000	0.00496815972974659	1.955889296801815e-49	-1.8165811892234793e-41	9.94091508634893e-11	5.595140921450667e-15	0.00006368034129202097	-4.193134507627287e-20	5.200446665898928e-19	2.7584701584797764e-14	2.813056394632805e-13	8.201375064135739e-14
69100000	0.00496815972974659	1.955889296801815e-49	-1.819216320745726e-41	9.94091508634893e-11	5.595140921450667e-15	0.00006368034129202097	-4.1931343331770486e-20	5.200446665898928e-19	2.7584701584797764e-14	2.813056394632805e-13	8.201375064135739e-14
69200000	0.00496815972974659	1.955889296801815e-49	-1.8218514522679542e-41	9.94091508634893e-11	5.595140921450667e-15	0.00006368034129202097	-4.193134158726811e-20	5.200446665898928e-19	2.7584701584797764e-14	2.813056394632805e-13	8.201375064135739e-14
69300000	0.00496815972974659	1.955889296801815e-49	-1.8244865837901637e-41	9.94091508634893e-11	5.595140921450667e-15	0.00006368034129202097	-4.1931339842765723e-20	5.200446665898928e-19	2.7584701584797764e-14	2.813056394632805e-13	8.201375064135739e-14
69400000	0.00496815972974659	1.955889296801815e-49	-1.8271217153123552e-41	9.94091508634893e-11	5.595140921450667e-15	0.00006368034129202097	-4.193133809826334e-20	5.200446665898928e-19	2.7584701584797764e-14	2.813056394632805e-13	8.201375064135739e-14
69500000	0.00496815972974659	1.955889296801815e-49	-1.8297568468345283e-41	9.94091508634893e-11	5.595140921450667e-15	0.00006368034129202097	-4.1931336353760955e-20	5.200446665898928e-19	2.7584701584797764e-14	2.813056394632805e-13	8.201375064135739e-14
69600000	0.00496815972974659	1.955889296801815e-49	-1.8323919783566835e-41	9.94091508634893e-11	5.595140921450667e-15	0.00006368034129202097	-4.193133460925857e-20	5.200446665898928e-19	2.7584701584797764e-14	2.813056394632805e-13	8.201375064135739e-14
69700000	0.00496815972974659	1.955889296801815e-49	-1.8350271098788206e-41	9.94091508634893e-11	5.595140921450667e-15	0.00006368034129202097	-4.1931332864756186e-20	5.200446665898928e-19	2.7584701584797764e-14	2.813056394632805e-13	8.201375064135739e-14
69800000	0.00496815972974659	1.955889296801815e-49	-1.83766224140094e-41	9.94091508634893e-11	5.595140921450667e-15	0.00006368034129202097	-4.19313311202538e-20	5.200446665898928e-19	2.7584701584797764e-14	2.813056394632805e-13	8.201375064135739e-14
69900000	0.00496815972974659	1.955889296801815e-49	-1.8402973729230417e-41	9.94091508634893e-11	5.595140921450667e-15	0.00006368034129202097	-4.193132937575142e-20	5.200446665898928e-19	2.7584701584797764e-14	2.813056394632805e-13	8.201375064135739e-14
70000000	0.00496815972974659	1.955889296801815e-49	-1.8429325044451258e-41	9.94091508634893e-11	5.595140921450667e-15	0.00006368034129202097	-4.193132763124903e-20	5.200446665898928e-19	2.7584701584797764e-14	2.813056394632805e-13	8.201375064135739e-14
70100000	0.00496815972974659	1.955889296801815e-49	-1.8455676359671923e-41	9.94091508634893e-11	5.595140921450667e-15	0.00006368034129202097	-4.193132588674665e-20	5.200446665898928e-19	2.7584701584797764e-14	2.813056394632805e-13	8.201375064135739e-14
70200000	0.00496815972974659	1.955889296801815e-49	-1.8482027674892418e-41	9.94091508634893e-11	5.595140921450667e-15	0.00006368034129202097	-4.1931324142244264e-20	5.200446665898928e-19	2.7584701584797764e-14	2.813056394632805e-13	8.201375064135739e-14
70300000	0.00496815972974659	1.955889296801815e-49	-1.8508378990112742e-41	9.94091508634893e-11	5.595140921450667e-15	0.00006368034129202097	-4.193132239774188e-20	5.200446665898928e-19	2.7584701584797764e-14	2.813056394632805e-13	8.201375064135739e-14
70400000	0.00496815972974659	1.955889296801815e-49	-1.8534730305332892e-41	9.94091508634893e-11	5.595140921450667e-15	0.00006368034129202097	-4.1931320653239495e-20	5.200446665898928e-19	2.7584701584797764e-14	2.813056394632805e-13	8.201375064135739e-14
70500000	0.00496815972974659	1.955889296801815e-49	-1.8561081620552877e-41	9.94091508634893e-11	5.595140921450667e-15	0.00006368034129202097	-4.193131890873712e-20	5.200446665898928e-19	2.7584701584797764e-14	2.813056394632805e-13	8.201375064135739e-14
70600000	0.00496815972974659	1.955889296801815e-49	-1.8587432935772693e-41	9.94091508634893e-11	5.595140921450667e-15	0.00006368034129202097	-4.193131716423473e-20	5.200446665898928e-19	2.7584701584797764e-14	2.813056394632805e-13	8.201375064135739e-14
70700000	0.00496815972974659	1.955889296801815e-49	-1.8613784250992342e-41	9.94091508634893e-11	5.595140921450667e-15	0.00006368034129202097	-4.193131541973235e-20	5.200446665898928e-19	2.7584701584797764e-14	2.813056394632805e-13	8.201375064135739e-14
70800000	0.00496815972974659	1.955889296801815e-49	-1.8640135566211827e-41	9.94091508634893e-11	5.595140921450667e-15	0.00006368034129202097	-4.1931313675229964e-20	5.200446665898928e-19	2.7584701584797764e-14	2.813056394632805e-13	8.201375064135739e-14
70900000	0.00496815972974659	1.955889296801815e-49	-1.866648688143115e-41	9.94091508634893e-11	5.595140921450667e-15	0.00006368034129202097	-4.193131193072758e-20	5.200446665898928e-19	2.7584701584797764e-14	2.813056394632805e-13	8.201375064135739e-14
71000000	0.00496815972974659	1.955889296801815e-49	-1.8692838196650308e-41	9.94091508634893e-11	5.595140921450667e-15	0.00006368034129202097	-4.1931310186225195e-20	5.200446665898928e-19	2.7584701584797764e-14	2.813056394632805e-13	8.201375064135739e-14
71100000	0.00496815972974659	1.955889296801815e-49	-1.8719189511869306e-41	9.94091508634893e-11	5.595140921450667e-15	0.00006368034129202097	-4.193130844172281e-20	5.200446665898928e-19	2.7584701584797764e-14	2.813056394632805e-13	8.201375064135739e-14
71200000	0.00496815972974659	1.955889296801815e-49	-1.8745540827088144e-41	9.94091508634893e-11	5.595140921450667e-15	0.00006368034129202097	-4.1931306697220427e-20	5.200446665898928e-19	2.7584701584797764e-14	2.813056394632805e-13	8.201375064135739e-14
71300000	0.00496815972974659	1.955889296801815e-49	-1.8771892142306824e-41	9.94091508634893e-11	5.595140921450667e-15	0.00006368034129202097	-4.193130495271804e-20	5.200446665898928e-19	2.7584701584797764e-14	2.813056394632805e-13	8.201375064135739e-14
71400000	0.00496815972974659	1.955889296801815e-49	-1.8798243457525348e-41	9.94091508634893e-11	5.595140921450667e-15	0.00006368034129202097	-4.193130320821566e-20	5.200446665898928e-19	2.7584701584797764e-14	2.813056394632805e-13	8.201375064135739e-14
71500000	0.00496815972974659	1.955889296801815e-49	-1.8824594772743714e-41	9.94091508634893e-11	5.595140921450667e-15	0.00006368034129202097	-4.1931301463713274e-20	5.200446665898928e-19	2.7584701584797764e-14	2.813056394632805e-13	8.201375064135739e-14
71600000	0.00496815972974659	1.955889296801815e-49	-1.8850946087961928e-41	9.94091508634893e-11	5.595140921450667e-15	0.00006368034129202097	-4.193129971921089e-20	5.200446665898928e-19	2.7584701584797764e-14	2.813056394632805e-13	8.201375064135739e-14
71700000	0.00496815972974659	1.955889296801815e-49	-1.8877297403179988e-41	9.94091508634893e-11	5.595140921450667e-15	0.00006368034129202097	-4.1931297974708505e-20	5.200446665898928e-19	2.7584701584797764e-14	2.813056394632805e-13	8.201375064135739e-14
71800000	0.00496815972974659	1.955889296801815e-49	-1.8903648718397895e-41	9.94091508634893e-11	5.595140921450667e-15	0.00006368034129202097	-4.1931296230206127e-20	5.200446665898928e-19	2.7584701584797764e-14	2.813056394632805e-13	8.201375064135739e-14
71900000	0.00496815972974659	1.955889296801815e-49	-1.8930000033615655e-41	9.94091508634893e-11	5.595140921450667e-15	0.00006368034129202097	-4.193129448570374e-20	5.200446665898928e-19	2.7584701584797764e-14	2.813056394632805e-13	8.201375064135739e-14
72000000	0.00496815972974659	1.955889296801815e-49	-1.8956351348833261e-41	9.94091508634893e-11	5.595140921450667e-15	0.00006368034129202097	-4.193129274120136e-20	5.200446665898928e-19	2.7584701584797764e-14	2.813056394632805e-13	8.201375064135739e-14
72100000	0.00496815972974659	1.955889296801815e-49	-1.8982702664050723e-41	9.94091508634893e-11	5.595140921450667e-15	0.00006368034129202097	-4.1931290996698973e-20	5.200446665898928e-19	2.7584701584797764e-14	2.813056394632805e-13	8.201375064135739e-14
72200000	0.00496815972974659	1.955889296801815e-49	-1.900905397926804e-41	9.94091508634893e-11	5.595140921450667e-15	0.00006368034129202097	-4.193128925219659e-20	5.200446665898928e-19	2.7584701584797764e-14	2.813056394632805e-13	8.201375064135739e-14
72300000	0.00496815972974659	1.955889296801815e-49	-1.9035405294485207e-41	9.94091508634893e-11	5.595140921450667e-15	0.00006368034129202097	-4.1931287507694205e-20	5.200446665898928e-19	2.7584701584797764e-14	2.813056394632805e-13	8.201375064135739e-14
72400000	0.00496815972974659	1.955889296801815e-49	-1.9061756609702232e-41	9.94091508634893e-11	5.595140921450667e-15	0.00006368034129202097	-4.193128576319182e-20	5.200446665898928e-19	2.7584701584797764e-14	2.813056394632805e-13	8.201375064135739e-14
72500000	0.00496815972974659	1.955889296801815e-49	-1.9088107924919115e-41	9.94091508634893e-11	5.595140921450667e-15	0.00006368034129202097	-4.1931284018689436e-20	5.200446665898928e-19	2.7584701584797764e-14	2.813056394632805e-13	8.201375064135739e-14
72600000	0.00496815972974659	1.955889296801815e-49	-1.9114459240135855e-41	9.94091508634893e-11	5.595140921450667e-15	0.00006368034129202097	-4.193128227418705e-20	5.200446665898928e-19	2.7584701584797764e-14	2.813056394632805e-13	8.201375064135739e-14
72700000	0.00496815972974659	1.955889296801815e-49	-1.9140810555352458e-41	9.94091508634893e-11	5.595140921450667e-15	0.00006368034129202097	-4.193128052968467e-20	5.200446665898928e-19	2.7584701584797764e-14	2.813056394632805e-13	8.201375064135739e-14
72800000	0.00496815972974659	1.955889296801815e-49	-1.916716187056892e-41	9.94091508634893e-11	5.595140921450667e-15	0.00006368034129202097	-4.193127878518228e-20	5.200446665898928e-19	2.7584701584797764e-14	2.813056394632805e-13	8.201375064135739e-14
72900000	0.00496815972974659	1.9558892968018147e-49	-1.9193513185785247e-41	9.94091508634893e-11	5.595140921450667e-15	0.00006368034129202097	-4.19312770406799e-20	5.200446665898928e-19	2.7584701584797764e-14	2.813056394632805e-13	8.201375064135739e-14
73000000	0.00496815972974659	1.9558892968018147e-49	-1.9219864501001436e-41	9.94091508634893e-11	5.595140921450667e-15	0.00006368034129202097	-4.193127529617752e-20	5.200446665898928e-19	2.7584701584797764e-14	2.813056394632805e-13	8.201375064135739e-14
73100000	0.00496815972974659	1.9558892968018147e-49	-1.924621581621749e-41	9.94091508634893e-11	5.595140921450667e-15	0.00006368034129202097	-4.1931273551675136e-20	5.200446665898928e-19	2.7584701584797764e-14	2.813056394632805e-13	8.201375064135739e-14
73200000	0.00496815972974659	1.9558892968018147e-49	-1.9272567131433412e-41	9.94091508634893e-11	5.595140921450667e-15	0.00006368034129202097	-4.193127180717275e-20	5.200446665898928e-19	2.7584701584797764e-14	2.813056394632805e-13	8.201375064135739e-14
73300000	0.00496815972974659	1.9558892968018147e-49	-1.9298918446649201e-41	9.94091508634893e-11	5.595140921450667e-15	0.00006368034129202097	-4.193127006267037e-20	5.200446665898928e-19	2.7584701584797764e-14	2.813056394632805e-13	8.201375064135739e-14
73400000	0.00496815972974659	1.9558892968018147e-49	-1.932526976186486e-41	9.94091508634893e-11	5.595140921450667e-15	0.00006368034129202097	-4.193126831816798e-20	5.200446665898928e-19	2.7584701584797764e-14	2.813056394632805e-13	8.201375064135739e-14
73500000	0.00496815972974659	1.9558892968018147e-49	-1.935162107708039e-41	9.94091508634893e-11	5.595140921450667e-15	0.00006368034129202097	-4.19312665736656e-20	5.200446665898928e-19	2.7584701584797764e-14	2.813056394632805e-13	8.201375064135739e-14
73600000	0.00496815972974659	1.9558892968018147e-49	-1.9377972392295792e-41	9.94091508634893e-11	5.595140921450667e-15	0.00006368034129202097	-4.1931264829163214e-20	5.200446665898928e-19	2.7584701584797764e-14	2.813056394632805e-13	8.201375064135739e-14
73700000	0.00496815972974659	1.9558892968018147e-49	-1.9404323707511066e-41	9.94091508634893e-11	5.595140921450667e-15	0.00006368034129202097	-4.193126308466083e-20	5.200446665898928e-19	2.7584701584797764e-14	2.813056394632805e-13	8.201375064135739e-14
73800000	0.00496815972974659	1.9558892968018147e-49	-1.9430675022726215e-41	9.94091508634893e-11	5.595140921450667e-15	0.00006368034129202097	-4.1931261340158445e-20	5.200446665898928e-19	2.7584701584797764e-14	2.813056394632805e-13	8.201375064135739e-14
73900000	0.00496815972974659	1.9558892968018147e-49	-1.945702633794124e-41	9.94091508634893e-11	5.595140921450667e-15	0.00006368034129202097	-4.193125959565606e-20	5.200446665898928e-19	2.7584701584797764e-14	2.813056394632805e-13	8.201375064135739e-14
74000000	0.00496815972974659	1.9558892968018147e-49	-1.9483377653156142e-41	9.94091508634893e-11	5.595140921450667e-15	0.00006368034129202097	-4.1931257851153677e-20	5.200446665898928e-19	2.7584701584797764e-14	2.813056394632805e-13	8.201375064135739e-14
74100000	0.00496815972974659	1.9558892968018147e-49	-1.9509728968370922e-41	9.94091508634893e-11	5.595140921450667e-15	0.00006368034129202097	-4.193125610665129e-20	5.200446665898928e-19	2.7584701584797764e-14	2.813056394632805e-13	8.201375064135739e-14
74200000	0.00496815972974659	1.9558892968018147e-49	-1.9536080283585585e-41	9.94091508634893e-11	5.595140921450667e-15	0.00006368034129202097	-4.193125436214891e-20	5.200446665898928e-19	2.7584701584797764e-14	2.813056394632805e-13	8.201375064135739e-14
74300000	0.00496815972974659	1.9558892968018147e-49	-1.9562431598800125e-41	9.94091508634893e-11	5.595140921450667e-15	0.00006368034129202097	-4.193125261764653e-20	5.200446665898928e-19	2.758470158479776e-14	2.813056394632805e-13	8.201375064135739e-14
74400000	0.00496815972974659	1.9558892968018147e-49	-1.958878291401455e-41	9.94091508634893e-11	5.595140921450667e-15	0.00006368034129202097	-4.1931250873144145e-20	5.200446665898928e-19	2.758470158479776e-14	2.813056394632805e-13	8.201375064135739e-14
74500000	0.00496815972974659	1.9558892968018147e-49	-1.9615134229228856e-41	9.94091508634893e-11	5.595140921450667e-15	0.00006368034129202097	-4.193124912864176e-20	5.200446665898928e-19	2.758470158479776e-14	2.813056394632805e-13	8.201375064135739e-14
74600000	0.00496815972974659	1.9558892968018147e-49	-1.964148554444305e-41	9.94091508634893e-11	5.595140921450667e-15	0.00006368034129202097	-4.1931247384139377e-20	5.200446665898928e-19	2.758470158479776e-14	2.813056394632805e-13	8.201375064135739e-14
74700000	0.00496815972974659	1.9558892968018147e-49	-1.9667836859657129e-41	9.94091508634893e-11	5.595140921450667e-15	0.00006368034129202097	-4.193124563963699e-20	5.200446665898928e-19	2.758470158479776e-14	2.813056394632805e-13	8.201375064135739e-14
74800000	0.00496815972974659	1.9558892968018147e-49	-1.9694188174871095e-41	9.94091508634893e-11	5.595140921450667e-15	0.00006368034129202097	-4.193124389513461e-20	5.200446665898928e-19	2.758470158479776e-14	2.813056394632805e-13	8.201375064135739e-14
74900000	0.00496815972974659	1.9558892968018147e-49	-1.9720539490084953e-41	9.94091508634893e-11	5.595140921450667e-15	0.00006368034129202097	-4.1931242150632224e-20	5.200446665898928e-19	2.758470158479776e-14	2.813056394632805e-13	8.201375064135739e-14
75000000	0.00496815972974659	1.9558892968018147e-49	-1.97468908052987e-41	9.94091508634893e-11	5.595140921450667e-15	0.00006368034129202097	-4.193124040612984e-20	5.200446665898928e-19	2.758470158479776e-14	2.813056394632805e-13	8.201375064135739e-14
75100000	0.00496815972974659	1.9558892968018147e-49	-1.9773242120512338e-41	9.94091508634893e-11	5.595140921450667e-15	0.00006368034129202097	-4.1931238661627455e-20	5.200446665898928e-19	2.758470158479776e-14	2.813056394632805e-13	8.201375064135739e-14
75200000	0.00496815972974659	1.9558892968018147e-49	-1.979959343572587e-41	9.94091508634893e-11	5.595140921450667e-15	0.00006368034129202097	-4.193123691712507e-20	5.200446665898928e-19	2.758470158479776e-14	2.813056394632805e-13	8.201375064135739e-14
75300000	0.00496815972974659	1.9558892968018147e-49	-1.9825944750939293e-41	9.94091508634893e-11	5.595140921450667e-15	0.00006368034129202097	-4.1931235172622686e-20	5.200446665898928e-19	2.758470158479776e-14	2.813056394632805e-13	8.201375064135739e-14
75400000	0.00496815972974659	1.9558892968018143e-49	-1.9852296066152614e-41	9.94091508634893e-11	5.595140921450667e-15	0.00006368034129202097	-4.19312334281203e-20	5.200446665898928e-19	2.758470158479776e-14	2.813056394632805e-13	8.201375064135739e-14
75500000	0.00496815972974659	1.9558892968018143e-49	-1.9878647381365832e-41	9.94091508634893e-11	5.595140921450667e-15	0.00006368034129202097	-4.1931231683617923e-20	5.200446665898928e-19	2.758470158479776e-14	2.813056394632805e-13	8.201375064135739e-14
75600000	0.00496815972974659	1.9558892968018143e-49	-1.9904998696578947e-41	9.94091508634893e-11	5.595140921450667e-15	0.00006368034129202097	-4.193122993911554e-20	5.200446665898928e-19	2.758470158479776e-14	2.813056394632805e-13	8.201375064135739e-14
75700000	0.00496815972974659	1.9558892968018143e-49	-1.9931350011791963e-41	9.94091508634893e-11	5.595140921450667e-15	0.00006368034129202097	-4.1931228194613155e-20	5.200446665898928e-19	2.758470158479776e-14	2.813056394632805e-13	8.201375064135739e-14
75800000	0.00496815972974659	1.9558892968018143e-49	-1.995770132700488e-41	9.94091508634893e-11	5.595140921450667e-15	0.00006368034129202097	-4.193122645011077e-20	5.200446665898928e-19	2.758470158479776e-14	2.813056394632805e-13	8.201375064135739e-14
75900000	0.00496815972974659	1.9558892968018143e-49	-1.99840526422177e-41	9.94091508634893e-11	5.595140921450667e-15	0.00006368034129202097	-4.1931224705608386e-20	5.200446665898928e-19	2.758470158479776e-14	2.813056394632805e-13	8.201375064135739e-14
76000000	0.00496815972974659	1.9558892968018143e-49	-2.001040395743042e-41	9.94091508634893e-11	5.595140921450667e-15	0.00006368034129202097	-4.1931222961106e-20	5.200446665898928e-19	2.758470158479776e-14	2.813056394632805e-13	8.201375064135739e-14
76100000	0.00496815972974659	1.9558892968018143e-49	-2.0036755272643048e-41	9.94091508634893e-11	5.595140921450667e-15	0.00006368034129202097	-4.193122121660362e-20	5.200446665898928e-19	2.758470158479776e-14	2.813056394632805e-13	8.201375064135739e-14
76200000	0.00496815972974659	1.9558892968018143e-49	-2.006310658785558e-41	9.94091508634893e-11	5.595140921450667e-15	0.00006368034129202097	-4.193121947210123e-20	5.200446665898928e-19	2.758470158479776e-14	2.813056394632805e-13	8.201375064135739e-14
76300000	0.00496815972974659	1.9558892968018143e-49	-2.008945790306802e-41	9.94091508634893e-11	5.595140921450667e-15	0.00006368034129202097	-4.193121772759885e-20	5.200446665898928e-19	2.758470158479776e-14	2.813056394632805e-13	8.201375064135739e-14
76400000	0.00496815972974659	1.9558892968018143e-49	-2.011580921828037e-41	9.94091508634893e-11	5.595140921450667e-15	0.00006368034129202097	-4.1931215983096464e-20	5.200446665898928e-19	2.758470158479776e-14	2.813056394632805e-13	8.201375064135739e-14
76500000	0.00496815972974659	1.9558892968018143e-49	-2.014216053349263e-41	9.94091508634893e-11	5.595140921450667e-15	0.00006368034129202097	-4.193121423859408e-20	5.200446665898928e-19	2.758470158479776e-14	2.813056394632805e-13	8.201375064135739e-14
76600000	0.00496815972974659	1.9558892968018143e-49	-2.0168511848704792e-41	9.94091508634893e-11	5.595140921450667e-15	0.00006368034129202097	-4.1931212494091695e-20	5.200446665898928e-19	2.758470158479776e-14	2.813056394632805e-13	8.201375064135739e-14
76700000	0.00496815972974659	1.9558892968018143e-49	-2.0194863163916734e-41	9.94091508634893e-11	5.595140921450667e-15	0.00006368034129202097	-4.193121074958931e-20	5.200446665898928e-19	2.758470158479776e-14	2.813056394632805e-13	8.201375064135739e-14
76800000	0.00496815972974659	1.9558892968018143e-49	-2.0221214479128417e-41	9.94091508634893e-11	5.595140921450667e-15	0.00006368034129202097	-4.193120900508693e-20	5.200446665898928e-19	2.758470158479776e-14	2.813056394632805e-13	8.201375064135739e-14
76900000	0.00496815972974659	1.9558892968018143e-49	-2.024756579433984e-41	9.94091508634893e-11	5.595140921450667e-15	0.00006368034129202097	-4.193120726058455e-20	5.200446665898928e-19	2.758470158479776e-14	2.813056394632805e-13	8.201375064135739e-14
77000000	0.00496815972974659	1.9558892968018143e-49	-2.0273917109551003e-41	9.94091508634893e-11	5.595140921450667e-15	0.00006368034129202097	-4.1931205516082164e-20	5.200446665898928e-19	2.758470158479776e-14	2.813056394632805e-13	8.201375064135739e-14
77100000	0.00496815972974659	1.9558892968018143e-49	-2.030026842476191e-41	9.94091508634893e-11	5.595140921450667e-15	0.00006368034129202097	-4.193120377157978e-20	5.200446665898928e-19	2.758470158479776e-14	2.813056394632805e-13	8.201375064135739e-14
77200000	0.00496815972974659	1.9558892968018143e-49	-2.032661973997256e-41	9.94091508634893e-11	5.595140921450667e-15	0.00006368034129202097	-4.1931202027077395e-20	5.200446665898928e-19	2.758470158479776e-14	2.813056394632805e-13	8.201375064135739e-14
77300000	0.00496815972974659	1.9558892968018143e-49	-2.0352971055182955e-41	9.94091508634893e-11	5.595140921450667e-15	0.00006368034129202097	-4.193120028257501e-20	5.200446665898928e-19	2.758470158479776e-14	2.813056394632805e-13	8.201375064135739e-14
77400000	0.00496815972974659	1.9558892968018143e-49	-2.0379322370393098e-41	9.94091508634893e-11	5.595140921450667e-15	0.00006368034129202097	-4.1931198538072627e-20	5.200446665898928e-19	2.758470158479776e-14	2.813056394632805e-13	8.201375064135739e-14
77500000	0.00496815972974659	1.9558892968018143e-49	-2.0405673685602986e-41	9.94091508634893e-11	5.595140921450667e-15	0.00006368034129202097	-4.193119679357024e-20	5.200446665898928e-19	2.758470158479776e-14	2.813056394632805e-13	8.201375064135739e-14
77600000	0.00496815972974659	1.9558892968018143e-49	-2.0432025000812625e-41	9.94091508634893e-11	5.595140921450667e-15	0.00006368034129202097	-4.193119504906786e-20	5.200446665898928e-19	2.758470158479776e-14	2.813056394632805e-13	8.201375064135739e-14
77700000	0.00496815972974659	1.9558892968018143e-49	-2.0458376316022016e-41	9.94091508634893e-11	5.595140921450667e-15	0.00006368034129202097	-4.1931193304565474e-20	5.200446665898928e-19	2.758470158479776e-14	2.813056394632805e-13	8.201375064135739e-14
77800000	0.00496815972974659	1.9558892968018143e-49	-2.0484727631231155e-41	9.94091508634893e-11	5.595140921450667e-15	0.00006368034129202097	-4.193119156006309e-20	5.200446665898928e-19	2.758470158479776e-14	2.813056394632805e-13	8.201375064135739e-14
77900000	0.00496815972974659	1.9558892968018143e-49	-2.051107894644005e-41	9.94091508634893e-11	5.595140921450667e-15	0.00006368034129202097	-4.1931189815560705e-20	5.200446665898928e-19	2.758470158479776e-14	2.813056394632805e-13	8.201375064135739e-14
78000000	0.00496815972974659	1.9558892968018143e-49	-2.05374302616487e-41	9.94091508634893e-11	5.595140921450667e-15	0.00006368034129202097	-4.1931188071058327e-20	5.200446665898928e-19	2.758470158479776e-14	2.813056394632805e-13	8.201375064135739e-14
78100000	0.00496815972974659	1.9558892968018143e-49	-2.0563781576857104e-41	9.94091508634893e-11	5.595140921450667e-15	0.00006368034129202097	-4.193118632655594e-20	5.200446665898928e-19	2.758470158479776e-14	2.813056394632805e-13	8.201375064135739e-14
78200000	0.00496815972974659	1.9558892968018143e-49	-2.0590132892065265e-41	9.94091508634893e-11	5.595140921450667e-15	0.00006368034129202097	-4.193118458205356e-20	5.200446665898928e-19	2.758470158479776e-14	2.813056394632805e-13	8.201375064135739e-14
78300000	0.00496815972974659	1.9558892968018143e-49	-2.0616484207273185e-41	9.94091508634893e-11	5.595140921450667e-15	0.00006368034129202097	-4.1931182837551173e-20	5.200446665898928e-19	2.758470158479776e-14	2.813056394632805e-13	8.201375064135739e-14
78400000	0.00496815972974659	1.9558892968018143e-49	-2.0642835522480864e-41	9.94091508634893e-11	5.595140921450667e-15	0.00006368034129202097	-4.193118109304879e-20	5.200446665898928e-19	2.758470158479776e-14	2.813056394632805e-13	8.201375064135739e-14
78500000	0.00496815972974659	1.955889296801814e-49	-2.0669186837688305e-41	9.94091508634893e-11	5.595140921450667e-15	0.00006368034129202097	-4.1931179348546405e-20	5.200446665898928e-19	2.758470158479776e-14	2.813056394632805e-13	8.201375064135739e-14
78600000	0.00496815972974659	1.955889296801814e-49	-2.0695538152895507e-41	9.94091508634893e-11	5.595140921450667e-15	0.00006368034129202097	-4.193117760404402e-20	5.200446665898928e-19	2.758470158479776e-14	2.813056394632805e-13	8.201375064135739e-14
78700000	0.00496815972974659	1.955889296801814e-49	-2.0721889468102474e-41	9.94091508634893e-11	5.595140921450667e-15	0.00006368034129202097	-4.1931175859541636e-20	5.200446665898928e-19	2.758470158479776e-14	2.813056394632805e-13	8.201375064135739e-14
78800000	0.00496815972974659	1.955889296801814e-49	-2.0748240783309204e-41	9.94091508634893e-11	5.595140921450667e-15	0.00006368034129202097	-4.193117411503925e-20	5.200446665898928e-19	2.758470158479776e-14	2.813056394632805e-13	8.201375064135739e-14
78900000	0.00496815972974659	1.955889296801814e-49	-2.07745920985157e-41	9.94091508634893e-11	5.595140921450667e-15	0.00006368034129202097	-4.193117237053687e-20	5.200446665898928e-19	2.758470158479776e-14	2.813056394632805e-13	8.201375064135739e-14
79000000	0.00496815972974659	1.955889296801814e-49	-2.0800943413721967e-41	9.94091508634893e-11	5.595140921450667e-15	0.00006368034129202097	-4.193117062603448e-20	5.200446665898928e-19	2.758470158479776e-14	2.813056394632805e-13	8.201375064135739e-14
79100000	0.00496815972974659	1.955889296801814e-49	-2.0827294728928e-41	9.94091508634893e-11	5.595140921450667e-15	0.00006368034129202097	-4.19311688815321e-20	5.200446665898928e-19	2.758470158479776e-14	2.813056394632805e-13	8.201375064135739e-14
79200000	0.00496815972974659	1.955889296801814e-49	-2.0853646044133803e-41	9.94091508634893e-11	5.595140921450667e-15	0.00006368034129202097	-4.193116713702972e-20	5.200446665898928e-19	2.758470158479776e-14	2.813056394632805e-13	8.201375064135739e-14
79300000	0.00496815972974659	1.955889296801814e-49	-2.087999735933938e-41	9.94091508634893e-11	5.595140921450667e-15	0.00006368034129202097	-4.1931165392527336e-20	5.200446665898928e-19	2.758470158479776e-14	2.813056394632805e-13	8.201375064135739e-14
79400000	0.00496815972974659	1.955889296801814e-49	-2.0906348674544728e-41	9.94091508634893e-11	5.595140921450667e-15	0.00006368034129202097	-4.193116364802495e-20	5.200446665898928e-19	2.758470158479776e-14	2.813056394632805e-13	8.201375064135739e-14
79500000	0.00496815972974659	1.955889296801814e-49	-2.093269998974985e-41	9.94091508634893e-11	5.595140921450667e-15	0.00006368034129202097	-4.193116190352257e-20	5.200446665898928e-19	2.7584701584797757e-14	2.813056394632805e-13	8.201375064135739e-14
79600000	0.00496815972974659	1.955889296801814e-49	-2.0959051304954747e-41	9.94091508634893e-11	5.595140921450667e-15	0.00006368034129202097	-4.193116015902018e-20	5.200446665898928e-19	2.7584701584797757e-14	2.813056394632805e-13	8.201375064135739e-14
79700000	0.00496815972974659	1.955889296801814e-49	-2.0985402620159423e-41	9.94091508634893e-11	5.595140921450667e-15	0.00006368034129202097	-4.19311584145178e-20	5.200446665898928e-19	2.7584701584797757e-14	2.813056394632805e-13	8.201375064135739e-14
79800000	0.00496815972974659	1.955889296801814e-49	-2.1011753935363875e-41	9.94091508634893e-11	5.595140921450667e-15	0.00006368034129202097	-4.1931156670015414e-20	5.200446665898928e-19	2.7584701584797757e-14	2.813056394632805e-13	8.201375064135739e-14
79900000	0.00496815972974659	1.955889296801814e-49	-2.1038105250568107e-41	9.94091508634893e-11	5.595140921450667e-15	0.00006368034129202097	-4.193115492551303e-20	5.200446665898928e-19	2.7584701584797757e-14	2.813056394632805e-13	8.201375064135739e-14
80000000	0.00496815972974659	1.955889296801814e-49	-2.106445656577212e-41	9.94091508634893e-11	5.595140921450667e-15	0.00006368034129202097	-4.1931153181010645e-20	5.200446665898928e-19	2.7584701584797757e-14	2.813056394632805e-13	8.201375064135739e-14
80100000	0.00496815972974659	1.955889296801814e-49	-2.1090807880975916e-41	9.94091508634893e-11	5.595140921450667e-15	0.00006368034129202097	-4.193115143650826e-20	5.200446665898928e-19	2.7584701584797757e-14	2.813056394632805e-13	8.201375064135739e-14
80200000	0.00496815972974659	1.955889296801814e-49	-2.1117159196179494e-41	9.94091508634893e-11	5.595140921450667e-15	0.00006368034129202097	-4.1931149692005877e-20	5.200446665898928e-19	2.7584701584797757e-14	2.813056394632805e-13	8.201375064135739e-14
80300000	0.00496815972974659	1.955889296801814e-49	-2.1143510511382857e-41	9.94091508634893e-11	5.595140921450667e-15	0.00006368034129202097	-4.193114794750349e-20	5.200446665898928e-19	2.7584701584797757e-14	2.813056394632805e-13	8.201375064135739e-14
80400000	0.00496815972974659	1.955889296801814e-49	-2.1169861826586006e-41	9.94091508634893e-11	5.595140921450667e-15	0.00006368034129202097	-4.193114620300111e-20	5.200446665898928e-19	2.7584701584797757e-14	2.813056394632805e-13	8.201375064135739e-14
80500000	0.00496815972974659	1.955889296801814e-49	-2.1196213141788943e-41	9.94091508634893e-11	5.595140921450667e-15	0.00006368034129202097	-4.193114445849873e-20	5.200446665898928e-19	2.7584701584797757e-14	2.813056394632805e-13	8.201375064135739e-14
80600000	0.00496815972974659	1.955889296801814e-49	-2.1222564456991666e-41	9.94091508634893e-11	5.595140921450667e-15	0.00006368034129202097	-4.1931142713996345e-20	5.200446665898928e-19	2.7584701584797757e-14	2.813056394632805e-13	8.201375064135739e-14
80700000	0.00496815972974659	1.955889296801814e-49	-2.124891577219418e-41	9.94091508634893e-11	5.595140921450667e-15	0.00006368034129202097	-4.193114096949396e-20	5.200446665898928e-19	2.7584701584797757e-14	2.813056394632805e-13	8.201375064135739e-14
80800000	0.00496815972974659	1.955889296801814e-49	-2.1275267087396489e-41	9.94091508634893e-11	5.595140921450667e-15	0.00006368034129202097	-4.1931139224991577e-20	5.200446665898928e-19	2.7584701584797757e-14	2.813056394632805e-13	8.201375064135739e-14
80900000	0.00496815972974659	1.955889296801814e-49	-2.1301618402598587e-41	9.94091508634893e-11	5.595140921450667e-15	0.00006368034129202097	-4.193113748048919e-20	5.200446665898928e-19	2.7584701584797757e-14	2.813056394632805e-13	8.201375064135739e-14
81000000	0.00496815972974659	1.955889296801814e-49	-2.132796971780048e-41	9.94091508634893e-11	5.595140921450667e-15	0.00006368034129202097	-4.193113573598681e-20	5.200446665898928e-19	2.7584701584797757e-14	2.813056394632805e-13	8.201375064135739e-14
81100000	0.00496815972974659	1.955889296801814e-49	-2.1354321033002166e-41	9.94091508634893e-11	5.595140921450667e-15	0.00006368034129202097	-4.1931133991484424e-20	5.200446665898928e-19	2.7584701584797757e-14	2.813056394632805e-13	8.201375064135739e-14
81200000	0.00496815972974659	1.955889296801814e-49	-2.138067234820365e-41	9.94091508634893e-11	5.595140921450667e-15	0.00006368034129202097	-4.193113224698204e-20	5.200446665898928e-19	2.7584701584797757e-14	2.813056394632805e-13	8.201375064135739e-14
81300000	0.00496815972974659	1.955889296801814e-49	-2.1407023663404933e-41	9.94091508634893e-11	5.595140921450667e-15	0.00006368034129202097	-4.1931130502479655e-20	5.200446665898928e-19	2.7584701584797757e-14	2.813056394632805e-13	8.201375064135739e-14
81400000	0.00496815972974659	1.955889296801814e-49	-2.1433374978606013e-41	9.94091508634893e-11	5.595140921450667e-15	0.00006368034129202097	-4.193112875797727e-20	5.200446665898928e-19	2.7584701584797757e-14	2.813056394632805e-13	8.201375064135739e-14
81500000	0.00496815972974659	1.955889296801814e-49	-2.1459726293806896e-41	9.94091508634893e-11	5.595140921450667e-15	0.00006368034129202097	-4.1931127013474886e-20	5.200446665898928e-19	2.7584701584797757e-14	2.813056394632805e-13	8.201375064135739e-14
81600000	0.00496815972974659	1.955889296801814e-49	-2.1486077609007577e-41	9.94091508634893e-11	5.595140921450667e-15	0.00006368034129202097	-4.19311252689725e-20	5.200446665898928e-19	2.7584701584797757e-14	2.813056394632805e-13	8.201375064135739e-14
81700000	0.00496815972974659	1.955889296801814e-49	-2.1512428924208065e-41	9.94091508634893e-11	5.595140921450667e-15	0.00006368034129202097	-4.193112352447012e-20	5.200446665898928e-19	2.7584701584797757e-14	2.813056394632805e-13	8.201375064135739e-14
81800000	0.00496815972974659	1.955889296801814e-49	-2.1538780239408354e-41	9.94091508634893e-11	5.595140921450667e-15	0.00006368034129202097	-4.193112177996774e-20	5.200446665898928e-19	2.7584701584797757e-14	2.813056394632805e-13	8.201375064135739e-14
81900000	0.00496815972974659	1.955889296801814e-49	-2.1565131554608452e-41	9.94091508634893e-11	5.595140921450667e-15	0.00006368034129202097	-4.1931120035465355e-20	5.200446665898928e-19	2.7584701584797757e-14	2.813056394632805e-13	8.201375064135739e-14
82000000	0.00496815972974659	1.955889296801814e-49	-2.1591482869808356e-41	9.94091508634893e-11	5.595140921450667e-15	0.00006368034129202097	-4.193111829096297e-20	5.200446665898928e-19	2.7584701584797757e-14	2.813056394632805e-13	8.201375064135739e-14
82100000	0.00496815972974659	1.955889296801814e-49	-2.1617834185008067e-41	9.94091508634893e-11	5.595140921450667e-15	0.00006368034129202097	-4.1931116546460586e-20	5.200446665898928e-19	2.7584701584797757e-14	2.813056394632805e-13	8.201375064135739e-14
82200000	0.00496815972974659	1.9558892968018143e-49	-2.1644185500207589e-41	9.94091508634893e-11	5.595140921450667e-15	0.00006368034129202097	-4.19311148019582e-20	5.200446665898928e-19	2.7584701584797757e-14	2.813056394632805e-13	8.201375064135739e-14
82300000	0.00496815972974659	1.9558892968018143e-49	-2.1670536815406922e-41	9.94091508634893e-11	5.595140921450667e-15	0.00006368034129202097	-4.193111305745582e-20	5.200446665898928e-19	2.7584701584797757e-14	2.813056394632805e-13	8.201375064135739e-14
82400000	0.00496815972974659	1.9558892968018143e-49	-2.1696888130606067e-41	9.94091508634893e-11	5.595140921450667e-15	0.00006368034129202097	-4.193111131295343e-20	5.200446665898928e-19	2.7584701584797757e-14	2.813056394632805e-13	8.201375064135739e-14
82500000	0.00496815972974659	1.9558892968018143e-49	-2.1723239445805025e-41	9.94091508634893e-11	5.595140921450667e-15	0.00006368034129202097	-4.193110956845105e-20	5.200446665898928e-19	2.7584701584797757e-14	2.813056394632805e-13	8.201375064135739e-14
82600000	0.00496815972974659	1.9558892968018143e-49	-2.1749590761003798e-41	9.94091508634893e-11	5.595140921450667e-15	0.00006368034129202097	-4.1931107823948664e-20	5.200446665898928e-19	2.7584701584797757e-14	2.813056394632805e-13	8.201375064135739e-14
82700000	0.00496815972974659	1.9558892968018143e-49	-2.1775942076202386e-41	9.94091508634893e-11	5.595140921450667e-15	0.00006368034129202097	-4.193110607944628e-20	5.200446665898928e-19	2.7584701584797757e-14	2.813056394632805e-13	8.201375064135739e-14
82800000	0.00496815972974659	1.9558892968018143e-49	-2.1802293391400794e-41	9.94091508634893e-11	5.595140921450667e-15	0.00006368034129202097	-4.1931104334943895e-20	5.200446665898928e-19	2.7584701584797757e-14	2.813056394632805e-13	8.201375064135739e-14
82900000	0.00496815972974659	1.9558892968018143e-49	-2.182864470659902e-41	9.94091508634893e-11	5.595140921450667e-15	0.00006368034129202097	-4.193110259044151e-20	5.200446665898928e-19	2.7584701584797757e-14	2.813056394632805e-13	8.201375064135739e-14
83000000	0.00496815972974659	1.9558892968018143e-49	-2.1854996021797065e-41	9.94091508634893e-11	5.595140921450667e-15	0.00006368034129202097	-4.193110084593913e-20	5.200446665898928e-19	2.7584701584797757e-14	2.813056394632805e-13	8.201375064135739e-14
83100000	0.00496815972974659	1.9558892968018143e-49	-2.1881347336994932e-41	9.94091508634893e-11	5.595140921450667e-15	0.00006368034129202097	-4.193109910143675e-20	5.200446665898928e-19	2.7584701584797757e-14	2.813056394632805e-13	8.201375064135739e-14
83200000	0.00496815972974659	1.9558892968018143e-49	-2.1907698652192624e-41	9.94091508634893e-11	5.595140921450667e-15	0.00006368034129202097	-4.1931097356934364e-20	5.200446665898928e-19	2.7584701584797757e-14	2.813056394632805e-13	8.201375064135739e-14
83300000	0.00496815972974659	1.9558892968018143e-49	-2.1934049967390137e-41	9.94091508634893e-11	5.595140921450667e-15	0.00006368034129202097	-4.193109561243198e-20	5.200446665898928e-19	2.7584701584797757e-14	2.813056394632805e-13	8.201375064135739e-14
83400000	0.00496815972974659	1.9558892968018143e-49	-2.1960401282587477e-41	9.94091508634893e-11	5.595140921450667e-15	0.00006368034129202097	-4.1931093867929595e-20	5.200446665898928e-19	2.7584701584797757e-14	2.813056394632805e-13	8.201375064135739e-14
83500000	0.00496815972974659	1.9558892968018143e-49	-2.1986752597784644e-41	9.94091508634893e-11	5.595140921450667e-15	0.00006368034129202097	-4.193109212342721e-20	5.200446665898928e-19	2.7584701584797757e-14	2.813056394632805e-13	8.201375064135739e-14
83600000	0.00496815972974659	1.9558892968018143e-49	-2.201310391298164e-41	9.94091508634893e-11	5.595140921450667e-15	0.00006368034129202097	-4.1931090378924827e-20	5.200446665898928e-19	2.7584701584797757e-14	2.813056394632805e-13	8.201375064135739e-14
83700000	0.00496815972974659	1.9558892968018143e-49	-2.2039455228178462e-41	9.94091508634893e-11	5.595140921450667e-15	0.00006368034129202097	-4.193108863442244e-20	5.200446665898928e-19	2.7584701584797757e-14	2.813056394632805e-13	8.201375064135739e-14
83800000	0.00496815972974659	1.9558892968018143e-49	-2.206580654337512e-41	9.94091508634893e-11	5.595140921450667e-15	0.00006368034129202097	-4.193108688992006e-20	5.200446665898928e-19	2.7584701584797757e-14	2.813056394632805e-13	8.201375064135739e-14
83900000	0.00496815972974659	1.9558892968018143e-49	-2.2092157858571605e-41	9.94091508634893e-11	5.595140921450667e-15	0.00006368034129202097	-4.1931085145417674e-20	5.200446665898928e-19	2.7584701584797757e-14	2.813056394632805e-13	8.201375064135739e-14
84000000	0.00496815972974659	1.9558892968018143e-49	-2.2118509173767926e-41	9.94091508634893e-11	5.595140921450667e-15	0.00006368034129202097	-4.193108340091529e-20	5.200446665898928e-19	2.7584701584797757e-14	2.813056394632805e-13	8.201375064135739e-14
84100000	0.00496815972974659	1.9558892968018143e-49	-2.214486048896408e-41	9.94091508634893e-11	5.595140921450667e-15	0.00006368034129202097	-4.1931081656412905e-20	5.200446665898928e-19	2.7584701584797757e-14	2.813056394632805e-13	8.201375064135739e-14
84200000	0.00496815972974659	1.9558892968018143e-49	-2.2171211804160072e-41	9.94091508634893e-11	5.595140921450667e-15	0.00006368034129202097	-4.193107991191052e-20	5.200446665898928e-19	2.7584701584797757e-14	2.813056394632805e-13	8.201375064135739e-14
84300000	0.00496815972974659	1.9558892968018143e-49	-2.2197563119355898e-41	9.94091508634893e-11	5.595140921450667e-15	0.00006368034129202097	-4.193107816740814e-20	5.200446665898928e-19	2.7584701584797757e-14	2.813056394632805e-13	8.201375064135739e-14
84400000	0.00496815972974659	1.9558892968018143e-49	-2.2223914434551566e-41	9.94091508634893e-11	5.595140921450667e-15	0.00006368034129202097	-4.193107642290576e-20	5.200446665898928e-19	2.7584701584797757e-14	2.813056394632805e-13	8.201375064135739e-14
84500000	0.00496815972974659	1.9558892968018143e-49	-2.2250265749747073e-41	9.94091508634893e-11	5.595140921450667e-15	0.00006368034129202097	-4.1931074678403373e-20	5.200446665898928e-19	2.7584701584797757e-14	2.813056394632805e-13	8.201375064135739e-14
84600000	0.00496815972974659	1.9558892968018143e-49	-2.227661706494242e-41	9.94091508634893e-11	5.595140921450667e-15	0.00006368034129202097	-4.193107293390099e-20	5.200446665898928e-19	2.7584701584797757e-14	2.813056394632805e-13	8.201375064135739e-14
84700000	0.00496815972974659	1.9558892968018143e-49	-2.230296838013761e-41	9.94091508634893e-11	5.595140921450667e-15	0.00006368034129202097	-4.1931071189398605e-20	5.200446665898928e-19	2.7584701584797757e-14	2.813056394632805e-13	8.201375064135739e-14
84800000	0.00496815972974659	1.9558892968018143e-49	-2.2329319695332644e-41	9.94091508634893e-11	5.595140921450667e-15	0.00006368034129202097	-4.193106944489622e-20	5.200446665898928e-19	2.7584701584797757e-14	2.813056394632805e-13	8.201375064135739e-14
84900000	0.00496815972974659	1.9558892968018143e-49	-2.2355671010527524e-41	9.94091508634893e-11	5.595140921450667e-15	0.00006368034129202097	-4.1931067700393836e-20	5.200446665898928e-19	2.7584701584797757e-14	2.813056394632805e-13	8.201375064135739e-14
85000000	0.00496815972974659	1.9558892968018143e-49	-2.2382022325722249e-41	9.94091508634893e-11	5.595140921450667e-15	0.00006368034129202097	-4.193106595589145e-20	5.200446665898928e-19	2.7584701584797757e-14	2.813056394632805e-13	8.201375064135739e-14
85100000	0.00496815972974659	1.9558892968018143e-49	-2.2408373640916823e-41	9.94091508634893e-11	5.595140921450667e-15	0.00006368034129202097	-4.193106421138907e-20	5.200446665898928e-19	2.7584701584797757e-14	2.813056394632805e-13	8.201375064135739e-14
85200000	0.00496815972974659	1.9558892968018143e-49	-2.2434724956111244e-41	9.94091508634893e-11	5.595140921450667e-15	0.00006368034129202097	-4.193106246688668e-20	5.200446665898928e-19	2.7584701584797757e-14	2.813056394632805e-13	8.201375064135739e-14
85300000	0.00496815972974659	1.9558892968018143e-49	-2.2461076271305518e-41	9.94091508634893e-11	5.595140921450667e-15	0.00006368034129202097	-4.19310607223843e-20	5.200446665898928e-19	2.7584701584797757e-14	2.813056394632805e-13	8.201375064135739e-14
85400000	0.00496815972974659	1.9558892968018143e-49	-2.2487427586499644e-41	9.94091508634893e-11	5.595140921450667e-15	0.00006368034129202097	-4.1931058977881914e-20	5.200446665898928e-19	2.7584701584797757e-14	2.813056394632805e-13	8.201375064135739e-14
85500000	0.00496815972974659	1.9558892968018143e-49	-2.2513778901693622e-41	9.94091508634893e-11	5.595140921450667e-15	0.00006368034129202097	-4.1931057233379536e-20	5.200446665898928e-19	2.7584701584797757e-14	2.813056394632805e-13	8.201375064135739e-14
85600000	0.00496815972974659	1.9558892968018143e-49	-2.2540130216887454e-41	9.94091508634893e-11	5.595140921450667e-15	0.00006368034129202097	-4.193105548887715e-20	5.200446665898928e-19	2.7584701584797757e-14	2.813056394632805e-13	8.201375064135739e-14
85700000	0.00496815972974659	1.9558892968018143e-49	-2.2566481532081142e-41	9.94091508634893e-11	5.595140921450667e-15	0.00006368034129202097	-4.193105374437477e-20	5.200446665898928e-19	2.7584701584797757e-14	2.813056394632805e-13	8.201375064135739e-14
85800000	0.00496815972974659	1.9558892968018143e-49	-2.2592832847274686e-41	9.94091508634893e-11	5.595140921450667e-15	0.00006368034129202097	-4.193105199987238e-20	5.200446665898928e-19	2.7584701584797757e-14	2.813056394632805e-13	8.201375064135739e-14
85900000	0.00496815972974659	1.9558892968018143e-49	-2.261918416246809e-41	9.94091508634893e-11	5.595140921450667e-15	0.00006368034129202097	-4.193105025537e-20	5.200446665898928e-19	2.7584701584797757e-14	2.813056394632805e-13	8.201375064135739e-14
86000000	0.00496815972974659	1.9558892968018143e-49	-2.2645535477661352e-41	9.94091508634893e-11	5.595140921450667e-15	0.00006368034129202097	-4.1931048510867614e-20	5.200446665898928e-19	2.7584701584797757e-14	2.813056394632805e-13	8.201375064135739e-14
86100000	0.00496815972974659	1.9558892968018143e-49	-2.2671886792854476e-41	9.94091508634893e-11	5.595140921450667e-15	0.00006368034129202097	-4.193104676636523e-20	5.200446665898928e-19	2.7584701584797757e-14	2.813056394632805e-13	8.201375064135739e-14
86200000	0.00496815972974659	1.9558892968018143e-49	-2.2698238108047462e-41	9.94091508634893e-11	5.595140921450667e-15	0.00006368034129202097	-4.1931045021862845e-20	5.200446665898928e-19	2.7584701584797757e-14	2.813056394632805e-13	8.201375064135739e-14
86300000	0.00496815972974659	1.9558892968018143e-49	-2.2724589423240314e-41	9.94091508634893e-11	5.595140921450667e-15	0.00006368034129202097	-4.193104327736046e-20	5.200446665898928e-19	2.7584701584797757e-14	2.813056394632805e-13	8.201375064135739e-14
86400000	0.00496815972974659	1.9558892968018143e-49	-2.2750940738433027e-41	9.94091508634893e-11	5.595140921450667e-15	0.00006368034129202097	-4.1931041532858077e-20	5.200446665898928e-19	2.7584701584797757e-14	2.813056394632805e-13	8.201375064135739e-14
86500000	0.00496815972974659	1.9558892968018143e-49	-2.2777292053625608e-41	9.94091508634893e-11	5.595140921450667e-15	0.00006368034129202097	-4.193103978835569e-20	5.200446665898928e-19	2.7584701584797757e-14	2.813056394632805e-13	8.201375064135739e-14
86600000	0.00496815972974659	1.9558892968018143e-49	-2.2803643368818047e-41	9.94091508634893e-11	5.595140921450667e-15	0.00006368034129202097	-4.193103804385331e-20	5.200446665898928e-19	2.7584701584797757e-14	2.813056394632805e-13	8.201375064135739e-14
86700000	0.00496815972974659	1.9558892968018143e-49	-2.282999468401016e-41	9.94091508634893e-11	5.595140921450667e-15	0.00006368034129202097	-4.1931036299350924e-20	5.200446665898928e-19	2.7584701584797757e-14	2.813056394632805e-13	8.201375064135739e-14
86800000	0.00496815972974659	1.9558892968018143e-49	-2.285634599920189e-41	9.94091508634893e-11	5.595140921450667e-15	0.00006368034129202097	-4.1931034554848545e-20	5.200446665898928e-19	2.7584701584797757e-14	2.813056394632805e-13	8.201375064135739e-14
86900000	0.00496815972974659	1.9558892968018143e-49	-2.2882697314393254e-41	9.94091508634893e-11	5.595140921450667e-15	0.00006368034129202097	-4.193103281034616e-20	5.200446665898928e-19	2.7584701584797757e-14	2.813056394632805e-13	8.201375064135739e-14
87000000	0.00496815972974659	1.9558892968018143e-49	-2.2909048629584252e-41	9.94091508634893e-11	5.595140921450667e-15	0.00006368034129202097	-4.1931031065843777e-20	5.200446665898928e-19	2.7584701584797757e-14	2.813056394632805e-13	8.201375064135739e-14
87100000	0.00496815972974659	1.9558892968018143e-49	-2.2935399944774896e-41	9.94091508634893e-11	5.595140921450667e-15	0.00006368034129202097	-4.193102932134139e-20	5.200446665898928e-19	2.7584701584797757e-14	2.813056394632805e-13	8.201375064135739e-14
87200000	0.00496815972974659	1.9558892968018143e-49	-2.2961751259965195e-41	9.94091508634893e-11	5.595140921450667e-15	0.00006368034129202097	-4.193102757683901e-20	5.200446665898928e-19	2.7584701584797757e-14	2.813056394632805e-13	8.201375064135739e-14
87300000	0.00496815972974659	1.9558892968018143e-49	-2.2988102575155154e-41	9.94091508634893e-11	5.595140921450667e-15	0.00006368034129202097	-4.1931025832336624e-20	5.200446665898928e-19	2.7584701584797757e-14	2.813056394632805e-13	8.201375064135739e-14
87400000	0.00496815972974659	1.9558892968018143e-49	-2.301445389034479e-41	9.94091508634893e-11	5.595140921450667e-15	0.00006368034129202097	-4.193102408783424e-20	5.200446665898928e-19	2.7584701584797757e-14	2.813056394632805e-13	8.201375064135739e-14
87500000	0.00496815972974659	1.9558892968018143e-49	-2.30408052055341e-41	9.94091508634893e-11	5.595140921450667e-15	0.00006368034129202097	-4.1931022343331855e-20	5.200446665898928e-19	2.7584701584797757e-14	2.813056394632805e-13	8.201375064135739e-14
87600000	0.00496815972974659	1.9558892968018143e-49	-2.3067156520723106e-41	9.94091508634893e-11	5.595140921450667e-15	0.00006368034129202097	-4.193102059882947e-20	5.200446665898928e-19	2.7584701584797757e-14	2.813056394632805e-13	8.201375064135739e-14
87700000	0.00496815972974659	1.9558892968018143e-49	-2.309350783591181e-41	9.94091508634893e-11	5.595140921450667e-15	0.00006368034129202097	-4.1931018854327086e-20	5.200446665898928e-19	2.7584701584797757e-14	2.813056394632805e-13	8.201375064135739e-14
87800000	0.00496815972974659	1.9558892968018143e-49	-2.311985915110022e-41	9.94091508634893e-11	5.595140921450667e-15	0.00006368034129202097	-4.19310171098247e-20	5.200446665898928e-19	2.7584701584797757e-14	2.813056394632805e-13	8.201375064135739e-14
87900000	0.00496815972974659	1.9558892968018143e-49	-2.314621046628834e-41	9.94091508634893e-11	5.595140921450667e-15	0.00006368034129202097	-4.1931015365322323e-20	5.200446665898928e-19	2.7584701584797757e-14	2.813056394632805e-13	8.201375064135739e-14
88000000	0.00496815972974659	1.9558892968018143e-49	-2.3172561781476195e-41	9.94091508634893e-11	5.595140921450667e-15	0.00006368034129202097	-4.193101362081994e-20	5.200446665898928e-19	2.7584701584797757e-14	2.813056394632805e-13	8.201375064135739e-14
88100000	0.00496815972974659	1.9558892968018143e-49	-2.3198913096663777e-41	9.94091508634893e-11	5.595140921450667e-15	0.00006368034129202097	-4.1931011876317555e-20	5.200446665898928e-19	2.7584701584797757e-14	2.813056394632805e-13	8.201375064135739e-14
88200000	0.00496815972974659	1.9558892968018143e-49	-2.32252644118511e-41	9.94091508634893e-11	5.595140921450667e-15	0.00006368034129202097	-4.193101013181517e-20	5.200446665898928e-19	2.7584701584797757e-14	2.813056394632805e-13	8.201375064135739e-14
88300000	0.00496815972974659	1.9558892968018143e-49	-2.325161572703818e-41	9.94091508634893e-11	5.595140921450667e-15	0.00006368034129202097	-4.1931008387312786e-20	5.200446665898928e-19	2.7584701584797757e-14	2.813056394632805e-13	8.201375064135739e-14
88400000	0.00496815972974659	1.9558892968018143e-49	-2.3277967042225016e-41	9.94091508634893e-11	5.595140921450667e-15	0.00006368034129202097	-4.19310066428104e-20	5.200446665898928e-19	2.7584701584797757e-14	2.813056394632805e-13	8.201375064135739e-14
88500000	0.00496815972974659	1.9558892968018143e-49	-2.330431835741162e-41	9.94091508634893e-11	5.595140921450667e-15	0.00006368034129202097	-4.193100489830802e-20	5.200446665898928e-19	2.7584701584797757e-14	2.813056394632805e-13	8.201375064135739e-14
88600000	0.00496815972974659	1.9558892968018143e-49	-2.3330669672598e-41	9.94091508634893e-11	5.595140921450667e-15	0.00006368034129202097	-4.193100315380563e-20	5.200446665898928e-19	2.7584701584797757e-14	2.813056394632805e-13	8.201375064135739e-14
88700000	0.00496815972974659	1.9558892968018143e-49	-2.3357020987784165e-41	9.94091508634893e-11	5.595140921450667e-15	0.00006368034129202097	-4.193100140930325e-20	5.200446665898928e-19	2.7584701584797757e-14	2.813056394632805e-13	8.201375064135739e-14
88800000	0.00496815972974659	1.9558892968018143e-49	-2.3383372302970126e-41	9.94091508634893e-11	5.595140921450667e-15	0.00006368034129202097	-4.1930999664800864e-20	5.200446665898928e-19	2.7584701584797757e-14	2.813056394632805e-13	8.201375064135739e-14
88900000	0.00496815972974659	1.9558892968018143e-49	-2.3409723618155894e-41	9.94091508634893e-11	5.595140921450667e-15	0.00006368034129202097	-4.193099792029848e-20	5.200446665898928e-19	2.7584701584797757e-14	2.813056394632805e-13	8.201375064135739e-14
89000000	0.00496815972974659	1.9558892968018143e-49	-2.343607493334147e-41	9.94091508634893e-11	5.595140921450667e-15	0.00006368034129202097	-4.1930996175796095e-20	5.200446665898928e-19	2.7584701584797757e-14	2.813056394632805e-13	8.201375064135739e-14
89100000	0.00496815972974659	1.9558892968018143e-49	-2.346242624852687e-41	9.94091508634893e-11	5.595140921450667e-15	0.00006368034129202097	-4.193099443129372e-20	5.200446665898928e-19	2.7584701584797757e-14	2.813056394632805e-13	8.201375064135739e-14
89200000	0.00496815972974659	1.9558892968018143e-49	-2.348877756371209e-41	9.94091508634893e-11	5.595140921450667e-15	0.00006368034129202097	-4.193099268679133e-20	5.200446665898928e-19	2.7584701584797757e-14	2.813056394632805e-13	8.201375064135739e-14
89300000	0.00496815972974659	1.9558892968018143e-49	-2.351512887889716e-41	9.94091508634893e-11	5.595140921450667e-15	0.00006368034129202097	-4.193099094228895e-20	5.200446665898928e-19	2.7584701584797757e-14	2.813056394632805e-13	8.201375064135739e-14
89400000	0.00496815972974659	1.9558892968018143e-49	-2.354148019408207e-41	9.94091508634893e-11	5.595140921450667e-15	0.00006368034129202097	-4.1930989197786564e-20	5.200446665898928e-19	2.7584701584797757e-14	2.813056394632805e-13	8.201375064135739e-14
89500000	0.00496815972974659	1.9558892968018143e-49	-2.356783150926684e-41	9.94091508634893e-11	5.595140921450667e-15	0.00006368034129202097	-4.193098745328418e-20	5.200446665898928e-19	2.7584701584797757e-14	2.813056394632805e-13	8.201375064135739e-14
89600000	0.00496815972974659	1.9558892968018143e-49	-2.359418282445147e-41	9.94091508634893e-11	5.595140921450667e-15	0.00006368034129202097	-4.1930985708781795e-20	5.200446665898928e-19	2.7584701584797757e-14	2.813056394632805e-13	8.201375064135739e-14
89700000	0.00496815972974659	1.9558892968018143e-49	-2.362053413963598e-41	9.94091508634893e-11	5.595140921450667e-15	0.00006368034129202097	-4.193098396427941e-20	5.200446665898928e-19	2.7584701584797757e-14	2.813056394632805e-13	8.201375064135739e-14
89800000	0.00496815972974659	1.9558892968018143e-49	-2.364688545482037e-41	9.94091508634893e-11	5.595140921450667e-15	0.00006368034129202097	-4.1930982219777027e-20	5.200446665898928e-19	2.7584701584797757e-14	2.813056394632805e-13	8.201375064135739e-14
89900000	0.00496815972974659	1.9558892968018143e-49	-2.367323677000465e-41	9.94091508634893e-11	5.595140921450667e-15	0.00006368034129202097	-4.193098047527464e-20	5.200446665898928e-19	2.7584701584797757e-14	2.813056394632805e-13	8.201375064135739e-14
90000000	0.00496815972974659	1.9558892968018143e-49	-2.3699588085188827e-41	9.94091508634893e-11	5.595140921450667e-15	0.00006368034129202097	-4.193097873077226e-20	5.200446665898928e-19	2.7584701584797757e-14	2.813056394632805e-13	8.201375064135739e-14
90100000	0.00496815972974659	1.9558892968018143e-49	-2.372593940037291e-41	9.94091508634893e-11	5.595140921450667e-15	0.00006368034129202097	-4.1930976986269874e-20	5.200446665898928e-19	2.7584701584797757e-14	2.813056394632805e-13	8.201375064135739e-14
90200000	0.00496815972974659	1.9558892968018143e-49	-2.375229071555692e-41	9.94091508634893e-11	5.595140921450667e-15	0.00006368034129202097	-4.1930975241767495e-20	5.200446665898928e-19	2.7584701584797757e-14	2.813056394632805e-13	8.201375064135739e-14
90300000	0.00496815972974659	1.9558892968018143e-49	-2.377864203074085e-41	9.94091508634893e-11	5.595140921450667e-15	0.00006368034129202097	-4.193097349726511e-20	5.200446665898928e-19	2.758470158479776e-14	2.813056394632805e-13	8.201375064135739e-14
90400000	0.00496815972974659	1.9558892968018143e-49	-2.3804993345924715e-41	9.94091508634893e-11	5.595140921450667e-15	0.00006368034129202097	-4.1930971752762727e-20	5.200446665898928e-19	2.758470158479776e-14	2.813056394632805e-13	8.201375064135739e-14
90500000	0.00496815972974659	1.9558892968018143e-49	-2.3831344661108525e-41	9.94091508634893e-11	5.595140921450667e-15	0.00006368034129202097	-4.193097000826034e-20	5.200446665898928e-19	2.758470158479776e-14	2.813056394632805e-13	8.201375064135739e-14
90600000	0.00496815972974659	1.9558892968018143e-49	-2.3857695976292284e-41	9.94091508634893e-11	5.595140921450667e-15	0.00006368034129202097	-4.193096826375796e-20	5.200446665898928e-19	2.758470158479776e-14	2.813056394632805e-13	8.201375064135739e-14
90700000	0.00496815972974659	1.9558892968018143e-49	-2.3884047291476003e-41	9.94091508634893e-11	5.595140921450667e-15	0.00006368034129202097	-4.1930966519255573e-20	5.200446665898928e-19	2.758470158479776e-14	2.813056394632805e-13	8.201375064135739e-14
90800000	0.00496815972974659	1.9558892968018143e-49	-2.3910398606659695e-41	9.94091508634893e-11	5.595140921450667e-15	0.00006368034129202097	-4.193096477475319e-20	5.200446665898928e-19	2.758470158479776e-14	2.813056394632805e-13	8.201375064135739e-14
90900000	0.00496815972974659	1.9558892968018143e-49	-2.3936749921843363e-41	9.94091508634893e-11	5.595140921450667e-15	0.00006368034129202097	-4.1930963030250805e-20	5.200446665898928e-19	2.758470158479776e-14	2.813056394632805e-13	8.201375064135739e-14
91000000	0.00496815972974659	1.9558892968018143e-49	-2.396310123702702e-41	9.94091508634893e-11	5.595140921450667e-15	0.00006368034129202097	-4.193096128574842e-20	5.200446665898928e-19	2.758470158479776e-14	2.813056394632805e-13	8.201375064135739e-14
91100000	0.00496815972974659	1.9558892968018143e-49	-2.398945255221067e-41	9.94091508634893e-11	5.595140921450667e-15	0.00006368034129202097	-4.1930959541246036e-20	5.200446665898928e-19	2.758470158479776e-14	2.813056394632805e-13	8.201375064135739e-14
91200000	0.00496815972974659	1.9558892968018143e-49	-2.401580386739433e-41	9.94091508634893e-11	5.595140921450667e-15	0.00006368034129202097	-4.193095779674365e-20	5.200446665898928e-19	2.758470158479776e-14	2.813056394632805e-13	8.201375064135739e-14
91300000	0.00496815972974659	1.9558892968018143e-49	-2.4042155182578e-41	9.94091508634893e-11	5.595140921450667e-15	0.00006368034129202097	-4.193095605224127e-20	5.200446665898928e-19	2.758470158479776e-14	2.813056394632805e-13	8.201375064135739e-14
91400000	0.00496815972974659	1.9558892968018143e-49	-2.4068506497761695e-41	9.94091508634893e-11	5.595140921450667e-15	0.00006368034129202097	-4.193095430773889e-20	5.200446665898928e-19	2.758470158479776e-14	2.813056394632805e-13	8.201375064135739e-14
91500000	0.00496815972974659	1.9558892968018143e-49	-2.409485781294542e-41	9.94091508634893e-11	5.595140921450667e-15	0.00006368034129202097	-4.1930952563236505e-20	5.200446665898928e-19	2.758470158479776e-14	2.813056394632805e-13	8.201375064135739e-14
91600000	0.00496815972974659	1.9558892968018143e-49	-2.412120912812918e-41	9.94091508634893e-11	5.595140921450667e-15	0.00006368034129202097	-4.193095081873412e-20	5.200446665898928e-19	2.758470158479776e-14	2.813056394632805e-13	8.201375064135739e-14
91700000	0.00496815972974659	1.9558892968018143e-49	-2.4147560443312993e-41	9.94091508634893e-11	5.595140921450667e-15	0.00006368034129202097	-4.1930949074231736e-20	5.200446665898928e-19	2.758470158479776e-14	2.813056394632805e-13	8.201375064135739e-14
91800000	0.00496815972974659	1.9558892968018143e-49	-2.417391175849686e-41	9.94091508634893e-11	5.595140921450667e-15	0.00006368034129202097	-4.193094732972935e-20	5.200446665898928e-19	2.758470158479776e-14	2.813056394632805e-13	8.201375064135739e-14
91900000	0.00496815972974659	1.9558892968018143e-49	-2.4200263073680796e-41	9.94091508634893e-11	5.595140921450667e-15	0.00006368034129202097	-4.193094558522697e-20	5.200446665898928e-19	2.758470158479776e-14	2.813056394632805e-13	8.201375064135739e-14
92000000	0.00496815972974659	1.9558892968018143e-49	-2.4226614388864805e-41	9.94091508634893e-11	5.595140921450667e-15	0.00006368034129202097	-4.193094384072458e-20	5.200446665898928e-19	2.758470158479776e-14	2.813056394632805e-13	8.201375064135739e-14
92100000	0.00496815972974659	1.9558892968018143e-49	-2.4252965704048896e-41	9.94091508634893e-11	5.595140921450667e-15	0.00006368034129202097	-4.19309420962222e-20	5.200446665898928e-19	2.758470158479776e-14	2.813056394632805e-13	8.201375064135739e-14
92200000	0.00496815972974659	1.9558892968018143e-49	-2.4279317019233083e-41	9.94091508634893e-11	5.595140921450667e-15	0.00006368034129202097	-4.1930940351719814e-20	5.200446665898928e-19	2.758470158479776e-14	2.813056394632805e-13	8.201375064135739e-14
92300000	0.00496815972974659	1.9558892968018143e-49	-2.430566833441737e-41	9.94091508634893e-11	5.595140921450667e-15	0.00006368034129202097	-4.193093860721743e-20	5.200446665898928e-19	2.758470158479776e-14	2.813056394632805e-13	8.201375064135739e-14
92400000	0.00496815972974659	1.9558892968018143e-49	-2.4332019649601764e-41	9.94091508634893e-11	5.595140921450667e-15	0.00006368034129202097	-4.1930936862715045e-20	5.200446665898928e-19	2.758470158479776e-14	2.813056394632805e-13	8.201375064135739e-14
92500000	0.00496815972974659	1.9558892968018143e-49	-2.435837096478628e-41	9.94091508634893e-11	5.595140921450667e-15	0.00006368034129202097	-4.193093511821267e-20	5.200446665898928e-19	2.758470158479776e-14	2.813056394632805e-13	8.201375064135739e-14
92600000	0.00496815972974659	1.9558892968018143e-49	-2.438472227997092e-41	9.94091508634893e-11	5.595140921450667e-15	0.00006368034129202097	-4.193093337371028e-20	5.200446665898928e-19	2.758470158479776e-14	2.813056394632805e-13	8.201375064135739e-14
92700000	0.00496815972974659	1.9558892968018143e-49	-2.4411073595155697e-41	9.94091508634893e-11	5.595140921450667e-15	0.00006368034129202097	-4.19309316292079e-20	5.200446665898928e-19	2.758470158479776e-14	2.813056394632805e-13	8.201375064135739e-14
92800000	0.00496815972974659	1.9558892968018143e-49	-2.443742491034062e-41	9.94091508634893e-11	5.595140921450667e-15	0.00006368034129202097	-4.1930929884705514e-20	5.200446665898928e-19	2.758470158479776e-14	2.813056394632805e-13	8.201375064135739e-14
92900000	0.00496815972974659	1.9558892968018143e-49	-2.4463776225525693e-41	9.94091508634893e-11	5.595140921450667e-15	0.00006368034129202097	-4.193092814020313e-20	5.200446665898928e-19	2.758470158479776e-14	2.813056394632805e-13	8.201375064135739e-14
93000000	0.00496815972974659	1.9558892968018143e-49	-2.449012754071093e-41	9.94091508634893e-11	5.595140921450667e-15	0.00006368034129202097	-4.1930926395700745e-20	5.200446665898928e-19	2.758470158479776e-14	2.813056394632805e-13	8.201375064135739e-14
93100000	0.00496815972974659	1.9558892968018143e-49	-2.4516478855896337e-41	9.94091508634893e-11	5.595140921450667e-15	0.00006368034129202097	-4.193092465119836e-20	5.200446665898928e-19	2.758470158479776e-14	2.813056394632805e-13	8.201375064135739e-14
93200000	0.00496815972974659	1.9558892968018143e-49	-2.4542830171081926e-41	9.94091508634893e-11	5.595140921450667e-15	0.00006368034129202097	-4.1930922906695977e-20	5.200446665898928e-19	2.758470158479776e-14	2.813056394632805e-13	8.201375064135739e-14
93300000	0.00496815972974659	1.9558892968018143e-49	-2.4569181486267694e-41	9.94091508634893e-11	5.595140921450667e-15	0.00006368034129202097	-4.193092116219359e-20	5.200446665898928e-19	2.758470158479776e-14	2.813056394632805e-13	8.201375064135739e-14
93400000	0.00496815972974659	1.9558892968018143e-49	-2.459553280145329e-41	9.94091508634893e-11	5.595140921450667e-15	0.00006368034129202097	-4.193091941769121e-20	5.200446665898928e-19	2.758470158479776e-14	2.813056394632805e-13	8.201375064135739e-14
93500000	0.00496815972974659	1.9558892968018143e-49	-2.46218841166385e-41	9.94091508634893e-11	5.595140921450667e-15	0.00006368034129202097	-4.1930917673188824e-20	5.200446665898928e-19	2.758470158479776e-14	2.813056394632805e-13	8.201375064135739e-14
93600000	0.00496815972974659	1.9558892968018143e-49	-2.4648235431823335e-41	9.94091508634893e-11	5.595140921450667e-15	0.00006368034129202097	-4.193091592868644e-20	5.200446665898928e-19	2.758470158479776e-14	2.813056394632805e-13	8.201375064135739e-14
93700000	0.00496815972974659	1.9558892968018143e-49	-2.4674586747007813e-41	9.94091508634893e-11	5.595140921450667e-15	0.00006368034129202097	-4.193091418418406e-20	5.200446665898928e-19	2.758470158479776e-14	2.813056394632805e-13	8.201375064135739e-14
93800000	0.00496815972974659	1.9558892968018143e-49	-2.470093806219193e-41	9.94091508634893e-11	5.595140921450667e-15	0.00006368034129202097	-4.1930912439681676e-20	5.200446665898928e-19	2.758470158479776e-14	2.813056394632805e-13	8.201375064135739e-14
93900000	0.00496815972974659	1.9558892968018143e-49	-2.47272893773757e-41	9.94091508634893e-11	5.595140921450667e-15	0.00006368034129202097	-4.193091069517929e-20	5.200446665898928e-19	2.758470158479776e-14	2.813056394632805e-13	8.201375064135739e-14
94000000	0.00496815972974659	1.9558892968018143e-49	-2.4753640692559136e-41	9.94091508634893e-11	5.595140921450667e-15	0.00006368034129202097	-4.193090895067691e-20	5.200446665898928e-19	2.758470158479776e-14	2.813056394632805e-13	8.201375064135739e-14
94100000	0.00496815972974659	1.9558892968018143e-49	-2.477999200774224e-41	9.94091508634893e-11	5.595140921450667e-15	0.00006368034129202097	-4.1930907206174523e-20	5.200446665898928e-19	2.758470158479776e-14	2.813056394632805e-13	8.201375064135739e-14
94200000	0.00496815972974659	1.9558892968018143e-49	-2.4806343322925023e-41	9.94091508634893e-11	5.595140921450667e-15	0.00006368034129202097	-4.193090546167214e-20	5.200446665898928e-19	2.758470158479776e-14	2.813056394632805e-13	8.201375064135739e-14
94300000	0.00496815972974659	1.9558892968018143e-49	-2.4832694638107493e-41	9.94091508634893e-11	5.595140921450667e-15	0.00006368034129202097	-4.1930903717169755e-20	5.200446665898928e-19	2.758470158479776e-14	2.813056394632805e-13	8.201375064135739e-14
94400000	0.00496815972974659	1.9558892968018143e-49	-2.485904595328966e-41	9.94091508634893e-11	5.595140921450667e-15	0.00006368034129202097	-4.193090197266737e-20	5.200446665898928e-19	2.758470158479776e-14	2.813056394632805e-13	8.201375064135739e-14
94500000	0.00496815972974659	1.9558892968018143e-49	-2.488539726847154e-41	9.94091508634893e-11	5.595140921450667e-15	0.00006368034129202097	-4.1930900228164986e-20	5.200446665898928e-19	2.758470158479776e-14	2.813056394632805e-13	8.201375064135739e-14
94600000	0.00496815972974659	1.9558892968018143e-49	-2.4911748583653127e-41	9.94091508634893e-11	5.595140921450667e-15	0.00006368034129202097	-4.19308984836626e-20	5.200446665898928e-19	2.758470158479776e-14	2.813056394632805e-13	8.201375064135739e-14
94700000	0.00496815972974659	1.9558892968018143e-49	-2.493809989883444e-41	9.94091508634893e-11	5.595140921450667e-15	0.00006368034129202097	-4.193089673916022e-20	5.200446665898928e-19	2.758470158479776e-14	2.813056394632805e-13	8.201375064135739e-14
94800000	0.00496815972974659	1.9558892968018143e-49	-2.4964451214015486e-41	9.94091508634893e-11	5.595140921450667e-15	0.00006368034129202097	-4.193089499465783e-20	5.200446665898928e-19	2.758470158479776e-14	2.813056394632805e-13	8.201375064135739e-14
94900000	0.00496815972974659	1.9558892968018143e-49	-2.4990802529196273e-41	9.94091508634893e-11	5.595140921450667e-15	0.00006368034129202097	-4.1930893250155455e-20	5.200446665898928e-19	2.758470158479776e-14	2.813056394632805e-13	8.201375064135739e-14
95000000	0.00496815972974659	1.9558892968018143e-49	-2.5017153844376805e-41	9.94091508634893e-11	5.595140921450667e-15	0.00006368034129202097	-4.193089150565307e-20	5.200446665898928e-19	2.758470158479776e-14	2.813056394632805e-13	8.201375064135739e-14
95100000	0.00496815972974659	1.9558892968018143e-49	-2.50435051595571e-41	9.94091508634893e-11	5.595140921450667e-15	0.00006368034129202097	-4.1930889761150686e-20	5.200446665898928e-19	2.758470158479776e-14	2.813056394632805e-13	8.201375064135739e-14
95200000	0.00496815972974659	1.9558892968018143e-49	-2.506985647473716e-41	9.94091508634893e-11	5.595140921450667e-15	0.00006368034129202097	-4.19308880166483e-20	5.200446665898928e-19	2.758470158479776e-14	2.813056394632805e-13	8.201375064135739e-14
95300000	0.00496815972974659	1.9558892968018143e-49	-2.5096207789916995e-41	9.94091508634893e-11	5.595140921450667e-15	0.00006368034129202097	-4.193088627214592e-20	5.200446665898928e-19	2.758470158479776e-14	2.813056394632805e-13	8.201375064135739e-14
95400000	0.00496815972974659	1.9558892968018143e-49	-2.512255910509662e-41	9.94091508634893e-11	5.595140921450667e-15	0.00006368034129202097	-4.193088452764353e-20	5.200446665898928e-19	2.758470158479776e-14	2.813056394632805e-13	8.201375064135739e-14
95500000	0.00496815972974659	1.9558892968018143e-49	-2.514891042027603e-41	9.94091508634893e-11	5.595140921450667e-15	0.00006368034129202097	-4.193088278314115e-20	5.200446665898928e-19	2.758470158479776e-14	2.813056394632805e-13	8.201375064135739e-14
95600000	0.00496815972974659	1.9558892968018147e-49	-2.5175261735455247e-41	9.94091508634893e-11	5.595140921450667e-15	0.00006368034129202097	-4.1930881038638764e-20	5.200446665898928e-19	2.758470158479776e-14	2.813056394632805e-13	8.201375064135739e-14
95700000	0.00496815972974659	1.9558892968018147e-49	-2.5201613050634275e-41	9.94091508634893e-11	5.595140921450667e-15	0.00006368034129202097	-4.193087929413638e-20	5.200446665898928e-19	2.758470158479776e-14	2.813056394632805e-13	8.201375064135739e-14
95800000	0.00496815972974659	1.9558892968018147e-49	-2.522796436581312e-41	9.94091508634893e-11	5.595140921450667e-15	0.00006368034129202097	-4.1930877549633995e-20	5.200446665898928e-19	2.758470158479776e-14	2.813056394632805e-13	8.201375064135739e-14
95900000	0.00496815972974659	1.9558892968018147e-49	-2.5254315680991797e-41	9.94091508634893e-11	5.595140921450667e-15	0.00006368034129202097	-4.193087580513161e-20	5.200446665898928e-19	2.758470158479776e-14	2.813056394632805e-13	8.201375064135739e-14
96000000	0.00496815972974659	1.9558892968018147e-49	-2.5280666996170305e-41	9.94091508634893e-11	5.595140921450667e-15	0.00006368034129202097	-4.193087406062923e-20	5.200446665898928e-19	2.758470158479776e-14	2.813056394632805e-13	8.201375064135739e-14
96100000	0.00496815972974659	1.9558892968018147e-49	-2.5307018311348666e-41	9.94091508634893e-11	5.595140921450667e-15	0.00006368034129202097	-4.193087231612685e-20	5.200446665898928e-19	2.758470158479776e-14	2.813056394632805e-13	8.201375064135739e-14
96200000	0.00496815972974659	1.9558892968018147e-49	-2.533336962652688e-41	9.94091508634893e-11	5.595140921450667e-15	0.00006368034129202097	-4.1930870571624464e-20	5.200446665898928e-19	2.758470158479776e-14	2.813056394632805e-13	8.201375064135739e-14
96300000	0.00496815972974659	1.9558892968018147e-49	-2.5359720941704953e-41	9.94091508634893e-11	5.595140921450667e-15	0.00006368034129202097	-4.193086882712208e-20	5.200446665898928e-19	2.758470158479776e-14	2.813056394632805e-13	8.201375064135739e-14
96400000	0.00496815972974659	1.9558892968018147e-49	-2.53860722568829e-41	9.94091508634893e-11	5.595140921450667e-15	0.00006368034129202097	-4.1930867082619695e-20	5.200446665898928e-19	2.758470158479776e-14	2.813056394632805e-13	8.201375064135739e-14
96500000	0.00496815972974659	1.9558892968018147e-49	-2.5412423572060726e-41	9.94091508634893e-11	5.595140921450667e-15	0.00006368034129202097	-4.193086533811731e-20	5.200446665898928e-19	2.758470158479776e-14	2.813056394632805e-13	8.201375064135739e-14
96600000	0.00496815972974659	1.9558892968018147e-49	-2.5438774887238444e-41	9.94091508634893e-11	5.595140921450667e-15	0.00006368034129202097	-4.1930863593614927e-20	5.200446665898928e-19	2.758470158479776e-14	2.813056394632805e-13	8.201375064135739e-14
96700000	0.00496815972974659	1.9558892968018147e-49	-2.546512620241606e-41	9.94091508634893e-11	5.595140921450667e-15	0.00006368034129202097	-4.193086184911254e-20	5.200446665898928e-19	2.758470158479776e-14	2.813056394632805e-13	8.201375064135739e-14
96800000	0.00496815972974659	1.9558892968018147e-49	-2.5491477517593585e-41	9.94091508634893e-11	5.595140921450667e-15	0.00006368034129202097	-4.193086010461016e-20	5.200446665898928e-19	2.758470158479776e-14	2.813056394632805e-13	8.201375064135739e-14
96900000	0.00496815972974659	1.9558892968018147e-49	-2.551782883277102e-41	9.94091508634893e-11	5.595140921450667e-15	0.00006368034129202097	-4.1930858360107773e-20	5.200446665898928e-19	2.758470158479776e-14	2.813056394632805e-13	8.201375064135739e-14
97000000	0.00496815972974659	1.9558892968018147e-49	-2.554418014794839e-41	9.94091508634893e-11	5.595140921450667e-15	0.00006368034129202097	-4.193085661560539e-20	5.200446665898928e-19	2.758470158479776e-14	2.813056394632805e-13	8.201375064135739e-14
97100000	0.00496815972974659	1.9558892968018147e-49	-2.5570531463125684e-41	9.94091508634893e-11	5.595140921450667e-15	0.00006368034129202097	-4.1930854871103005e-20	5.200446665898928e-19	2.7584701584797764e-14	2.813056394632805e-13	8.201375064135739e-14
97200000	0.00496815972974659	1.9558892968018147e-49	-2.5596882778302923e-41	9.94091508634893e-11	5.595140921450667e-15	0.00006368034129202097	-4.1930853126600626e-20	5.200446665898928e-19	2.7584701584797764e-14	2.813056394632805e-13	8.201375064135739e-14
97300000	0.00496815972974659	1.9558892968018147e-49	-2.5623234093480116e-41	9.94091508634893e-11	5.595140921450667e-15	0.00006368034129202097	-4.193085138209824e-20	5.200446665898928e-19	2.7584701584797764e-14	2.813056394632805e-13	8.201375064135739e-14
97400000	0.00496815972974659	1.9558892968018147e-49	-2.5649585408657263e-41	9.94091508634893e-11	5.595140921450667e-15	0.00006368034129202097	-4.193084963759586e-20	5.200446665898928e-19	2.7584701584797764e-14	2.813056394632805e-13	8.201375064135739e-14
97500000	0.00496815972974659	1.9558892968018147e-49	-2.567593672383438e-41	9.94091508634893e-11	5.595140921450667e-15	0.00006368034129202097	-4.1930847893093473e-20	5.200446665898928e-19	2.7584701584797764e-14	2.813056394632805e-13	8.201375064135739e-14
97600000	0.00496815972974659	1.9558892968018147e-49	-2.5702288039011476e-41	9.94091508634893e-11	5.595140921450667e-15	0.00006368034129202097	-4.193084614859109e-20	5.200446665898928e-19	2.7584701584797764e-14	2.813056394632805e-13	8.201375064135739e-14
97700000	0.00496815972974659	1.9558892968018147e-49	-2.5728639354188557e-41	9.94091508634893e-11	5.595140921450667e-15	0.00006368034129202097	-4.1930844404088705e-20	5.200446665898928e-19	2.7584701584797764e-14	2.813056394632805e-13	8.201375064135739e-14
97800000	0.00496815972974659	1.9558892968018147e-49	-2.5754990669365633e-41	9.94091508634893e-11	5.595140921450667e-15	0.00006368034129202097	-4.193084265958632e-20	5.200446665898928e-19	2.7584701584797764e-14	2.813056394632805e-13	8.201375064135739e-14
97900000	0.00496815972974659	1.9558892968018147e-49	-2.5781341984542714e-41	9.94091508634893e-11	5.595140921450667e-15	0.00006368034129202097	-4.1930840915083936e-20	5.200446665898928e-19	2.7584701584797764e-14	2.813056394632805e-13	8.201375064135739e-14
98000000	0.00496815972974659	1.9558892968018147e-49	-2.5807693299719805e-41	9.94091508634893e-11	5.595140921450667e-15	0.00006368034129202097	-4.193083917058155e-20	5.200446665898928e-19	2.7584701584797764e-14	2.813056394632805e-13	8.201375064135739e-14
98100000	0.00496815972974659	1.9558892968018147e-49	-2.5834044614896916e-41	9.94091508634893e-11	5.595140921450667e-15	0.00006368034129202097	-4.193083742607917e-20	5.200446665898928e-19	2.7584701584797764e-14	2.813056394632805e-13	8.201375064135739e-14
98200000	0.00496815972974659	1.9558892968018147e-49	-2.586039593007406e-41	9.94091508634893e-11	5.595140921450667e-15	0.00006368034129202097	-4.193083568157678e-20	5.200446665898928e-19	2.7584701584797764e-14	2.813056394632805e-13	8.201375064135739e-14
98300000	0.00496815972974659	1.9558892968018147e-49	-2.5886747245251236e-41	9.94091508634893e-11	5.595140921450667e-15	0.00006368034129202097	-4.1930833937074405e-20	5.200446665898928e-19	2.7584701584797764e-14	2.813056394632805e-13	8.201375064135739e-14
98400000	0.00496815972974659	1.9558892968018147e-49	-2.591309856042846e-41	9.94091508634893e-11	5.595140921450667e-15	0.00006368034129202097	-4.193083219257202e-20	5.200446665898928e-19	2.7584701584797764e-14	2.813056394632805e-13	8.201375064135739e-14
98500000	0.00496815972974659	1.955889296801815e-49	-2.5939449875605745e-41	9.94091508634893e-11	5.595140921450667e-15	0.00006368034129202097	-4.1930830448069636e-20	5.200446665898928e-19	2.7584701584797764e-14	2.813056394632805e-13	8.201375064135739e-14
98600000	0.00496815972974659	1.955889296801815e-49	-2.596580119078309e-41	9.94091508634893e-11	5.595140921450667e-15	0.00006368034129202097	-4.193082870356725e-20	5.200446665898928e-19	2.7584701584797764e-14	2.813056394632805e-13	8.201375064135739e-14
98700000	0.00496815972974659	1.955889296801815e-49	-2.5992152505960513e-41	9.94091508634893e-11	5.595140921450667e-15	0.00006368034129202097	-4.193082695906487e-20	5.200446665898928e-19	2.7584701584797764e-14	2.813056394632805e-13	8.201375064135739e-14
98800000	0.00496815972974659	1.955889296801815e-49	-2.6018503821138017e-41	9.94091508634893e-11	5.595140921450667e-15	0.00006368034129202097	-4.193082521456248e-20	5.200446665898928e-19	2.7584701584797764e-14	2.813056394632805e-13	8.201375064135739e-14
98900000	0.00496815972974659	1.955889296801815e-49	-2.604485513631561e-41	9.94091508634893e-11	5.595140921450667e-15	0.00006368034129202097	-4.19308234700601e-20	5.200446665898928e-19	2.7584701584797764e-14	2.813056394632805e-13	8.201375064135739e-14
99000000	0.00496815972974659	1.955889296801815e-49	-2.60712064514933e-41	9.94091508634893e-11	5.595140921450667e-15	0.00006368034129202097	-4.1930821725557714e-20	5.200446665898928e-19	2.7584701584797764e-14	2.813056394632805e-13	8.201375064135739e-14
99100000	0.00496815972974659	1.955889296801815e-49	-2.6097557766671105e-41	9.94091508634893e-11	5.595140921450667e-15	0.00006368034129202097	-4.193081998105533e-20	5.200446665898928e-19	2.7584701584797764e-14	2.813056394632805e-13	8.201375064135739e-14
99200000	0.00496815972974659	1.955889296801815e-49	-2.612390908184902e-41	9.94091508634893e-11	5.595140921450667e-15	0.00006368034129202097	-4.1930818236552945e-20	5.200446665898928e-19	2.7584701584797764e-14	2.813056394632805e-13	8.201375064135739e-14
99300000	0.00496815972974659	1.955889296801815e-49	-2.6150260397027067e-41	9.94091508634893e-11	5.595140921450667e-15	0.00006368034129202097	-4.193081649205056e-20	5.200446665898928e-19	2.7584701584797764e-14	2.813056394632805e-13	8.201375064135739e-14
99400000	0.00496815972974659	1.955889296801815e-49	-2.617661171220525e-41	9.94091508634893e-11	5.595140921450667e-15	0.00006368034129202097	-4.1930814747548177e-20	5.200446665898928e-19	2.7584701584797764e-14	2.813056394632805e-13	8.201375064135739e-14
99500000	0.00496815972974659	1.955889296801815e-49	-2.620296302738357e-41	9.94091508634893e-11	5.595140921450667e-15	0.00006368034129202097	-4.19308130030458e-20	5.200446665898928e-19	2.7584701584797764e-14	2.813056394632805e-13	8.201375064135739e-14
99600000	0.00496815972974659	1.955889296801815e-49	-2.6229314342562046e-41	9.94091508634893e-11	5.595140921450667e-15	0.00006368034129202097	-4.1930811258543414e-20	5.200446665898928e-19	2.7584701584797764e-14	2.813056394632805e-13	8.201375064135739e-14
99700000	0.00496815972974659	1.955889296801815e-49	-2.625566565774068e-41	9.94091508634893e-11	5.595140921450667e-15	0.00006368034129202097	-4.193080951404103e-20	5.200446665898928e-19	2.7584701584797764e-14	2.813056394632805e-13	8.201375064135739e-14
99800000	0.00496815972974659	1.955889296801815e-49	-2.6282016972919486e-41	9.94091508634893e-11	5.595140921450667e-15	0.00006368034129202097	-4.1930807769538645e-20	5.200446665898928e-19	2.7584701584797764e-14	2.813056394632805e-13	8.201375064135739e-14
99900000	0.00496815972974659	1.955889296801815e-49	-2.630836828809847e-41	9.94091508634893e-11	5.595140921450667e-15	0.00006368034129202097	-4.193080602503626e-20	5.200446665898928e-19	2.7584701584797764e-14	2.813056394632805e-13	8.201375064135739e-14
100000000	0.00496815972974659	1.955889296801815e-49	-2.633471960327764e-41	9.94091508634893e-11	5.595140921450667e-15	0.00006368034129202097	-4.1930804280533876e-20	5.200446665898928e-19	2.7584701584797764e-14	2.813056394632805e-13	8.201375064135739e-14
