# Supplementary material for: Thermodynamics Underpinning the Microbial Community‐Level Nitrogen Energy Metabolism
Source: Environ Microbiol. 2025 Feb 16;27(2):e70055. doi: 10.1111/1462-2920.70055 (PMC11830459; doi:10.1111/1462-2920.70055)
Supplement: Supplementary file 1 — Data S1. [file EMI-27-e70055-s001.zip › SI/Nnetwork/Results/kdef_-10/Iin_-5/p_0.2/O2_-6.6_H_-10.5.csv]

time	N2	N2H4	N2H5	N2O	NH2OH	NH3	NH3OH	NH4	NO	NO2	NO3
0	0.00001	0.00001	0.00001	0.00001	0.00001	0.00001	0.00001	0.00001	0.00001	0.00001	0.00001
100000	0.00499198253167219	1.8862240203103634e-49	4.365773030722397e-67	4.264260465589929e-10	3.539613686862862e-15	0.000016034081682874114	-1.5874147916667495e-20	4.140503629825885e-21	1.7206471943572778e-13	1.1225816391305981e-12	8.224662194216048e-13
200000	0.0049919825316721905	1.886224020310362e-49	4.365773033258794e-67	4.2642604655899273e-10	3.5396136868628706e-15	0.000016034081682874114	-1.5874147881763484e-20	4.1406386078363156e-21	1.7206471943572778e-13	1.1225816391305994e-12	8.224662194216047e-13
300000	0.0049919825316721905	1.8862240203103634e-49	4.3657730331943267e-67	4.264260465589928e-10	3.5396136868628734e-15	0.000016034081682874114	-1.5874147846859468e-20	4.140694320699726e-21	1.7206471943572778e-13	1.1225816391306e-12	8.224662194216048e-13
400000	0.00499198253167219	1.886224020310365e-49	4.3657730331304166e-67	4.2642604655899284e-10	3.5396136868628766e-15	0.000016034081682874114	-1.5874147811955454e-20	4.140749547925296e-21	1.720647194357278e-13	1.1225816391306006e-12	8.224662194216049e-13
500000	0.00499198253167219	1.8862240203103645e-49	4.365773033130959e-67	4.2642604655899284e-10	3.5396136868628766e-15	0.000016034081682874114	-1.5874147777051435e-20	4.140749243280139e-21	1.720647194357278e-13	1.1225816391306006e-12	8.224662194216049e-13
600000	0.0049919825316721905	1.8862240203103634e-49	4.3657730331292734e-67	4.2642604655899284e-10	3.539613686862877e-15	0.000016034081682874114	-1.5874147742147418e-20	4.140749537908156e-21	1.7206471943572778e-13	1.1225816391306008e-12	8.224662194216049e-13
700000	0.0049919825316721905	1.8862240203103622e-49	4.365773033128309e-67	4.2642604655899284e-10	3.539613686862877e-15	0.000016034081682874114	-1.58741477072434e-20	4.140749640659248e-21	1.7206471943572775e-13	1.1225816391306008e-12	8.224662194216049e-13
800000	0.0049919825316721905	1.8862240203103615e-49	4.365773033127809e-67	4.2642604655899284e-10	3.5396136868628773e-15	0.000016034081682874114	-1.5874147672339382e-20	4.140749637275286e-21	1.7206471943572773e-13	1.1225816391306008e-12	8.224662194216049e-13
900000	0.0049919825316721905	1.886224020310361e-49	4.365773033127387e-67	4.2642604655899284e-10	3.5396136868628773e-15	0.000016034081682874114	-1.5874147637435365e-20	4.140749634422812e-21	1.720647194357277e-13	1.1225816391306008e-12	8.224662194216049e-13
1000000	0.0049919825316721905	1.8862240203103607e-49	4.365773033127039e-67	4.2642604655899284e-10	3.5396136868628773e-15	0.000016034081682874114	-1.587414760253135e-20	4.140749632069788e-21	1.720647194357277e-13	1.1225816391306008e-12	8.22466219421605e-13
1100000	0.004991982531672191	1.8862240203103603e-49	4.3657730331267604e-67	4.2642604655899284e-10	3.5396136868628773e-15	0.000016034081682874114	-1.5874147567627332e-20	4.140749630184178e-21	1.720647194357277e-13	1.1225816391306008e-12	8.22466219421605e-13
1200000	0.004991982531672191	1.88622402031036e-49	4.365773033126546e-67	4.264260465589928e-10	3.5396136868628777e-15	0.000016034081682874114	-1.5874147532723313e-20	4.140749628733945e-21	1.720647194357277e-13	1.1225816391306008e-12	8.22466219421605e-13
1300000	0.004991982531672191	1.8862240203103596e-49	4.3657730331263914e-67	4.264260465589928e-10	3.5396136868628777e-15	0.000016034081682874117	-1.5874147497819296e-20	4.140749627687051e-21	1.7206471943572768e-13	1.122581639130601e-12	8.22466219421605e-13
1400000	0.004991982531672191	1.8862240203103596e-49	4.365773033126291e-67	4.264260465589928e-10	3.5396136868628777e-15	0.000016034081682874117	-1.587414746291528e-20	4.1407496270114586e-21	1.7206471943572768e-13	1.122581639130601e-12	8.22466219421605e-13
1500000	0.004991982531672191	1.8862240203103596e-49	4.365773033126242e-67	4.264260465589928e-10	3.5396136868628777e-15	0.000016034081682874117	-1.587414742801126e-20	4.140749626675132e-21	1.7206471943572768e-13	1.122581639130601e-12	8.22466219421605e-13
1600000	0.004991982531672191	1.8862240203103596e-49	4.365773033126238e-67	4.264260465589928e-10	3.5396136868628777e-15	0.000016034081682874117	-1.5874147393107243e-20	4.1407496266460314e-21	1.720647194357277e-13	1.122581639130601e-12	8.22466219421605e-13
1700000	0.004991982531672191	1.88622402031036e-49	4.365773033126274e-67	4.264260465589928e-10	3.5396136868628777e-15	0.000016034081682874117	-1.5874147358203227e-20	4.1407496268921216e-21	1.720647194357277e-13	1.122581639130601e-12	8.22466219421605e-13
1800000	0.0049919825316721905	1.88622402031036e-49	4.3657730331263466e-67	4.264260465589928e-10	3.5396136868628777e-15	0.000016034081682874117	-1.587414732329921e-20	4.140749627381365e-21	1.720647194357277e-13	1.122581639130601e-12	8.22466219421605e-13
1900000	0.0049919825316721905	1.8862240203103603e-49	4.36577303312645e-67	4.264260465589928e-10	3.5396136868628777e-15	0.000016034081682874117	-1.587414728839519e-20	4.140749628081724e-21	1.720647194357277e-13	1.122581639130601e-12	8.22466219421605e-13
2000000	0.0049919825316721905	1.8862240203103607e-49	4.36577303312658e-67	4.264260465589928e-10	3.5396136868628777e-15	0.000016034081682874114	-1.5874147253491174e-20	4.140749628961161e-21	1.7206471943572773e-13	1.1225816391306008e-12	8.22466219421605e-13
2100000	0.0049919825316721905	1.886224020310361e-49	4.3657730331267314e-67	4.264260465589928e-10	3.5396136868628777e-15	0.000016034081682874114	-1.5874147218587157e-20	4.1407496299876395e-21	1.7206471943572773e-13	1.1225816391306008e-12	8.22466219421605e-13
2200000	0.0049919825316721905	1.8862240203103615e-49	4.3657730331269e-67	4.264260465589928e-10	3.5396136868628777e-15	0.000016034081682874114	-1.5874147183683138e-20	4.140749631129122e-21	1.7206471943572773e-13	1.1225816391306008e-12	8.22466219421605e-13
2300000	0.0049919825316721905	1.886224020310362e-49	4.365773033127081e-67	4.264260465589928e-10	3.5396136868628777e-15	0.000016034081682874114	-1.587414714877912e-20	4.1407496323535714e-21	1.7206471943572775e-13	1.1225816391306008e-12	8.22466219421605e-13
2400000	0.0049919825316721905	1.8862240203103622e-49	4.36577303312727e-67	4.264260465589928e-10	3.5396136868628777e-15	0.000016034081682874114	-1.5874147113875105e-20	4.14074963362895e-21	1.7206471943572775e-13	1.1225816391306008e-12	8.22466219421605e-13
2500000	0.0049919825316721905	1.8862240203103626e-49	4.3657730331274614e-67	4.264260465589928e-10	3.5396136868628777e-15	0.000016034081682874114	-1.5874147078971085e-20	4.140749634923221e-21	1.7206471943572775e-13	1.1225816391306008e-12	8.22466219421605e-13
2600000	0.0049919825316721905	1.886224020310363e-49	4.3657730331276506e-67	4.264260465589928e-10	3.5396136868628777e-15	0.000016034081682874114	-1.5874147044067068e-20	4.140749636204347e-21	1.7206471943572778e-13	1.1225816391306008e-12	8.22466219421605e-13
2700000	0.0049919825316721905	1.8862240203103634e-49	4.365773033127834e-67	4.264260465589928e-10	3.5396136868628777e-15	0.000016034081682874114	-1.5874147009163052e-20	4.140749637440291e-21	1.7206471943572778e-13	1.1225816391306008e-12	8.22466219421605e-13
2800000	0.00499198253167219	1.8862240203103634e-49	4.365773033128005e-67	4.264260465589928e-10	3.5396136868628777e-15	0.000016034081682874114	-1.5874146974259035e-20	4.140749638599015e-21	1.720647194357278e-13	1.1225816391306008e-12	8.22466219421605e-13
2900000	0.00499198253167219	1.8862240203103637e-49	4.36577303312816e-67	4.264260465589928e-10	3.5396136868628777e-15	0.000016034081682874114	-1.5874146939355016e-20	4.1407496396484825e-21	1.720647194357278e-13	1.1225816391306008e-12	8.22466219421605e-13
3000000	0.00499198253167219	1.886224020310364e-49	4.365773033128294e-67	4.264260465589928e-10	3.5396136868628777e-15	0.000016034081682874114	-1.5874146904451e-20	4.1407496405566555e-21	1.720647194357278e-13	1.1225816391306008e-12	8.22466219421605e-13
3100000	0.00499198253167219	1.8862240203103645e-49	4.365773033128403e-67	4.264260465589928e-10	3.5396136868628777e-15	0.000016034081682874114	-1.5874146869546983e-20	4.140749641291498e-21	1.7206471943572783e-13	1.1225816391306008e-12	8.22466219421605e-13
3200000	0.00499198253167219	1.8862240203103645e-49	4.3657730331284814e-67	4.264260465589928e-10	3.5396136868628777e-15	0.000016034081682874114	-1.5874146834642963e-20	4.140749641820971e-21	1.7206471943572783e-13	1.1225816391306008e-12	8.22466219421605e-13
3300000	0.00499198253167219	1.886224020310365e-49	4.365773033128524e-67	4.264260465589928e-10	3.5396136868628777e-15	0.000016034081682874114	-1.5874146799738946e-20	4.1407496421130386e-21	1.7206471943572783e-13	1.1225816391306008e-12	8.22466219421605e-13
3400000	0.00499198253167219	1.886224020310365e-49	4.3657730331285315e-67	4.264260465589928e-10	3.5396136868628777e-15	0.000016034081682874114	-1.587414676483493e-20	4.140749642160458e-21	1.7206471943572783e-13	1.1225816391306008e-12	8.22466219421605e-13
3500000	0.00499198253167219	1.886224020310365e-49	4.3657730331285315e-67	4.264260465589928e-10	3.5396136868628777e-15	0.000016034081682874114	-1.587414672993091e-20	4.140749642159207e-21	1.7206471943572783e-13	1.1225816391306008e-12	8.22466219421605e-13
3600000	0.00499198253167219	1.886224020310365e-49	4.365773033128531e-67	4.264260465589928e-10	3.5396136868628777e-15	0.000016034081682874114	-1.5874146695026894e-20	4.140749642158152e-21	1.7206471943572783e-13	1.1225816391306008e-12	8.22466219421605e-13
3700000	0.00499198253167219	1.886224020310365e-49	4.365773033128531e-67	4.264260465589928e-10	3.5396136868628777e-15	0.000016034081682874114	-1.5874146660122877e-20	4.1407496421572816e-21	1.7206471943572783e-13	1.1225816391306008e-12	8.22466219421605e-13
3800000	0.00499198253167219	1.8862240203103652e-49	4.365773033128531e-67	4.264260465589928e-10	3.5396136868628777e-15	0.000016034081682874114	-1.587414662521886e-20	4.140749642156584e-21	1.7206471943572783e-13	1.1225816391306008e-12	8.22466219421605e-13
3900000	0.00499198253167219	1.886224020310365e-49	4.365773033128531e-67	4.264260465589928e-10	3.5396136868628777e-15	0.000016034081682874114	-1.587414659031484e-20	4.1407496421560485e-21	1.7206471943572783e-13	1.1225816391306008e-12	8.22466219421605e-13
4000000	0.00499198253167219	1.886224020310365e-49	4.365773033128531e-67	4.264260465589928e-10	3.5396136868628777e-15	0.000016034081682874114	-1.5874146555410824e-20	4.140749642155662e-21	1.7206471943572783e-13	1.1225816391306008e-12	8.22466219421605e-13
4100000	0.00499198253167219	1.886224020310365e-49	4.365773033128531e-67	4.264260465589928e-10	3.5396136868628777e-15	0.000016034081682874114	-1.5874146520506808e-20	4.140749642155412e-21	1.7206471943572783e-13	1.1225816391306008e-12	8.22466219421605e-13
4200000	0.00499198253167219	1.886224020310365e-49	4.365773033128531e-67	4.264260465589928e-10	3.5396136868628777e-15	0.000016034081682874114	-1.5874146485602788e-20	4.140749642155288e-21	1.7206471943572783e-13	1.1225816391306008e-12	8.22466219421605e-13
4300000	0.00499198253167219	1.886224020310365e-49	4.365773033128531e-67	4.264260465589928e-10	3.5396136868628777e-15	0.000016034081682874114	-1.5874146450698772e-20	4.1407496421552774e-21	1.7206471943572783e-13	1.1225816391306008e-12	8.22466219421605e-13
4400000	0.00499198253167219	1.886224020310365e-49	4.365773033128531e-67	4.264260465589928e-10	3.5396136868628777e-15	0.000016034081682874114	-1.5874146415794755e-20	4.140749642155369e-21	1.7206471943572783e-13	1.1225816391306008e-12	8.22466219421605e-13
4500000	0.00499198253167219	1.886224020310365e-49	4.365773033128531e-67	4.264260465589928e-10	3.5396136868628777e-15	0.000016034081682874114	-1.5874146380890738e-20	4.1407496421555505e-21	1.7206471943572783e-13	1.1225816391306008e-12	8.22466219421605e-13
4600000	0.00499198253167219	1.8862240203103645e-49	4.365773033128531e-67	4.264260465589928e-10	3.5396136868628777e-15	0.000016034081682874114	-1.587414634598672e-20	4.140749642155809e-21	1.7206471943572783e-13	1.1225816391306008e-12	8.224662194216049e-13
4700000	0.00499198253167219	1.8862240203103645e-49	4.365773033128531e-67	4.264260465589928e-10	3.5396136868628777e-15	0.000016034081682874114	-1.5874146311082702e-20	4.140749642156135e-21	1.7206471943572783e-13	1.1225816391306008e-12	8.224662194216049e-13
4800000	0.00499198253167219	1.8862240203103645e-49	4.365773033128531e-67	4.264260465589928e-10	3.5396136868628777e-15	0.000016034081682874114	-1.5874146276178686e-20	4.140749642156515e-21	1.7206471943572783e-13	1.1225816391306008e-12	8.224662194216049e-13
4900000	0.00499198253167219	1.886224020310364e-49	4.365773033128531e-67	4.264260465589928e-10	3.5396136868628777e-15	0.000016034081682874114	-1.5874146241274666e-20	4.140749642156938e-21	1.720647194357278e-13	1.1225816391306006e-12	8.224662194216049e-13
5000000	0.00499198253167219	1.886224020310364e-49	4.365773033128531e-67	4.264260465589928e-10	3.5396136868628777e-15	0.000016034081682874114	-1.587414620637065e-20	4.140749642157391e-21	1.720647194357278e-13	1.1225816391306006e-12	8.224662194216049e-13
5100000	0.0049919825316721905	1.886224020310364e-49	4.365773033128531e-67	4.264260465589928e-10	3.5396136868628777e-15	0.000016034081682874114	-1.5874146171466633e-20	4.1407496421578624e-21	1.720647194357278e-13	1.1225816391306006e-12	8.224662194216049e-13
5200000	0.0049919825316721905	1.8862240203103637e-49	4.365773033128531e-67	4.2642604655899284e-10	3.5396136868628773e-15	0.000016034081682874114	-1.5874146136562613e-20	4.1407496421583416e-21	1.720647194357278e-13	1.1225816391306006e-12	8.224662194216049e-13
5300000	0.0049919825316721905	1.8862240203103637e-49	4.3657730331285315e-67	4.2642604655899284e-10	3.5396136868628773e-15	0.000016034081682874114	-1.5874146101658597e-20	4.1407496421588156e-21	1.720647194357278e-13	1.1225816391306006e-12	8.224662194216049e-13
5400000	0.0049919825316721905	1.8862240203103637e-49	4.3657730331285315e-67	4.2642604655899284e-10	3.5396136868628773e-15	0.000016034081682874114	-1.587414606675458e-20	4.140749642159273e-21	1.720647194357278e-13	1.1225816391306006e-12	8.224662194216049e-13
5500000	0.0049919825316721905	1.8862240203103634e-49	4.3657730331285315e-67	4.2642604655899284e-10	3.5396136868628773e-15	0.000016034081682874114	-1.5874146031850564e-20	4.140749642159701e-21	1.720647194357278e-13	1.1225816391306006e-12	8.224662194216049e-13
5600000	0.0049919825316721905	1.8862240203103634e-49	4.3657730331285315e-67	4.2642604655899284e-10	3.5396136868628773e-15	0.000016034081682874114	-1.5874145996946544e-20	4.140749642160089e-21	1.7206471943572778e-13	1.1225816391306006e-12	8.224662194216048e-13
5700000	0.0049919825316721905	1.8862240203103634e-49	4.3657730331285315e-67	4.2642604655899284e-10	3.5396136868628773e-15	0.000016034081682874114	-1.5874145962042527e-20	4.140749642160425e-21	1.7206471943572778e-13	1.1225816391306006e-12	8.224662194216048e-13
5800000	0.0049919825316721905	1.8862240203103634e-49	4.3657730331285315e-67	4.2642604655899284e-10	3.5396136868628773e-15	0.000016034081682874114	-1.587414592713851e-20	4.140749642160697e-21	1.7206471943572778e-13	1.1225816391306006e-12	8.224662194216048e-13
5900000	0.0049919825316721905	1.886224020310363e-49	4.3657730331285315e-67	4.2642604655899284e-10	3.5396136868628773e-15	0.000016034081682874114	-1.587414589223449e-20	4.140749642160893e-21	1.7206471943572778e-13	1.1225816391306006e-12	8.224662194216048e-13
6000000	0.0049919825316721905	1.886224020310363e-49	4.3657730331285315e-67	4.2642604655899284e-10	3.5396136868628773e-15	0.000016034081682874114	-1.5874145857330475e-20	4.140749642161e-21	1.7206471943572778e-13	1.1225816391306006e-12	8.224662194216048e-13
6100000	0.0049919825316721905	1.886224020310363e-49	4.3657730331285315e-67	4.2642604655899284e-10	3.5396136868628773e-15	0.000016034081682874114	-1.5874145822426458e-20	4.1407496421610176e-21	1.7206471943572778e-13	1.1225816391306006e-12	8.224662194216048e-13
6200000	0.0049919825316721905	1.886224020310363e-49	4.3657730331285315e-67	4.2642604655899284e-10	3.5396136868628773e-15	0.000016034081682874114	-1.5874145787522442e-20	4.140749642161017e-21	1.7206471943572778e-13	1.1225816391306006e-12	8.224662194216048e-13
6300000	0.0049919825316721905	1.886224020310363e-49	4.3657730331285315e-67	4.2642604655899284e-10	3.5396136868628773e-15	0.000016034081682874114	-1.5874145752618422e-20	4.140749642161016e-21	1.7206471943572778e-13	1.1225816391306006e-12	8.224662194216048e-13
6400000	0.0049919825316721905	1.8862240203103626e-49	4.3657730331285315e-67	4.2642604655899284e-10	3.5396136868628773e-15	0.000016034081682874114	-1.5874145717714405e-20	4.140749642161016e-21	1.7206471943572778e-13	1.1225816391306006e-12	8.224662194216048e-13
6500000	0.0049919825316721905	1.8862240203103626e-49	4.3657730331285315e-67	4.2642604655899284e-10	3.5396136868628773e-15	0.000016034081682874114	-1.587414568281039e-20	4.140749642161015e-21	1.7206471943572778e-13	1.1225816391306006e-12	8.224662194216048e-13
6600000	0.0049919825316721905	1.8862240203103626e-49	4.3657730331285315e-67	4.2642604655899284e-10	3.5396136868628773e-15	0.000016034081682874114	-1.587414564790637e-20	4.1407496421610146e-21	1.7206471943572778e-13	1.1225816391306006e-12	8.224662194216048e-13
6700000	0.0049919825316721905	1.8862240203103626e-49	4.3657730331285315e-67	4.2642604655899284e-10	3.5396136868628773e-15	0.000016034081682874114	-1.5874145613002353e-20	4.1407496421610146e-21	1.7206471943572778e-13	1.1225816391306006e-12	8.224662194216048e-13
6800000	0.0049919825316721905	1.8862240203103626e-49	4.3657730331285315e-67	4.2642604655899284e-10	3.5396136868628773e-15	0.000016034081682874114	-1.5874145578098336e-20	4.140749642161014e-21	1.7206471943572775e-13	1.1225816391306006e-12	8.224662194216048e-13
6900000	0.0049919825316721905	1.8862240203103626e-49	4.3657730331285315e-67	4.2642604655899284e-10	3.5396136868628773e-15	0.000016034081682874114	-1.587414554319432e-20	4.140749642161014e-21	1.7206471943572775e-13	1.1225816391306006e-12	8.224662194216047e-13
7000000	0.0049919825316721905	1.8862240203103626e-49	4.3657730331285315e-67	4.2642604655899284e-10	3.5396136868628773e-15	0.000016034081682874114	-1.58741455082903e-20	4.140749642161013e-21	1.7206471943572775e-13	1.1225816391306006e-12	8.224662194216047e-13
7100000	0.0049919825316721905	1.8862240203103626e-49	4.3657730331285315e-67	4.2642604655899284e-10	3.5396136868628773e-15	0.000016034081682874114	-1.5874145473386283e-20	4.140749642161013e-21	1.7206471943572775e-13	1.1225816391306006e-12	8.224662194216047e-13
7200000	0.0049919825316721905	1.8862240203103622e-49	4.3657730331285315e-67	4.2642604655899284e-10	3.5396136868628773e-15	0.000016034081682874114	-1.5874145438482267e-20	4.140749642161012e-21	1.7206471943572775e-13	1.1225816391306006e-12	8.224662194216047e-13
7300000	0.0049919825316721905	1.8862240203103622e-49	4.3657730331285315e-67	4.2642604655899284e-10	3.5396136868628773e-15	0.000016034081682874114	-1.5874145403578247e-20	4.140749642161012e-21	1.7206471943572775e-13	1.1225816391306006e-12	8.224662194216047e-13
7400000	0.0049919825316721905	1.8862240203103622e-49	4.3657730331285315e-67	4.2642604655899284e-10	3.5396136868628773e-15	0.000016034081682874114	-1.587414536867423e-20	4.140749642161012e-21	1.7206471943572775e-13	1.1225816391306006e-12	8.224662194216047e-13
7500000	0.0049919825316721905	1.8862240203103622e-49	4.3657730331285315e-67	4.264260465589929e-10	3.5396136868628773e-15	0.000016034081682874114	-1.5874145333770214e-20	4.1407496421610116e-21	1.7206471943572775e-13	1.1225816391306006e-12	8.224662194216047e-13
7600000	0.0049919825316721905	1.8862240203103622e-49	4.3657730331285315e-67	4.264260465589929e-10	3.5396136868628773e-15	0.000016034081682874114	-1.5874145298866197e-20	4.1407496421610116e-21	1.7206471943572775e-13	1.1225816391306006e-12	8.224662194216047e-13
7700000	0.0049919825316721905	1.8862240203103622e-49	4.3657730331285315e-67	4.264260465589929e-10	3.5396136868628773e-15	0.000016034081682874114	-1.5874145263962178e-20	4.1407496421610116e-21	1.7206471943572775e-13	1.1225816391306006e-12	8.224662194216047e-13
7800000	0.0049919825316721905	1.8862240203103622e-49	4.3657730331285315e-67	4.264260465589929e-10	3.5396136868628773e-15	0.000016034081682874114	-1.587414522905816e-20	4.140749642161011e-21	1.7206471943572775e-13	1.1225816391306006e-12	8.224662194216047e-13
7900000	0.0049919825316721905	1.8862240203103622e-49	4.3657730331285315e-67	4.264260465589929e-10	3.5396136868628773e-15	0.000016034081682874114	-1.5874145194154145e-20	4.140749642161011e-21	1.7206471943572775e-13	1.1225816391306006e-12	8.224662194216047e-13
8000000	0.0049919825316721905	1.8862240203103622e-49	4.3657730331285315e-67	4.264260465589929e-10	3.5396136868628773e-15	0.000016034081682874114	-1.5874145159250125e-20	4.140749642161011e-21	1.7206471943572775e-13	1.1225816391306006e-12	8.224662194216047e-13
8100000	0.0049919825316721905	1.8862240203103622e-49	4.3657730331285315e-67	4.264260465589929e-10	3.5396136868628773e-15	0.000016034081682874114	-1.587414512434611e-20	4.14074964216101e-21	1.7206471943572775e-13	1.1225816391306006e-12	8.224662194216047e-13
8200000	0.0049919825316721905	1.8862240203103622e-49	4.3657730331285315e-67	4.264260465589929e-10	3.5396136868628773e-15	0.000016034081682874114	-1.5874145089442092e-20	4.14074964216101e-21	1.7206471943572775e-13	1.1225816391306006e-12	8.224662194216047e-13
8300000	0.0049919825316721905	1.8862240203103622e-49	4.3657730331285315e-67	4.264260465589929e-10	3.5396136868628773e-15	0.000016034081682874114	-1.5874145054538075e-20	4.14074964216101e-21	1.7206471943572775e-13	1.1225816391306006e-12	8.224662194216047e-13
8400000	0.0049919825316721905	1.8862240203103622e-49	4.3657730331285315e-67	4.264260465589929e-10	3.539613686862877e-15	0.000016034081682874114	-1.5874145019634056e-20	4.14074964216101e-21	1.7206471943572775e-13	1.1225816391306006e-12	8.224662194216047e-13
8500000	0.0049919825316721905	1.8862240203103622e-49	4.3657730331285315e-67	4.264260465589929e-10	3.539613686862877e-15	0.000016034081682874114	-1.587414498473004e-20	4.14074964216101e-21	1.7206471943572775e-13	1.1225816391306006e-12	8.224662194216047e-13
8600000	0.0049919825316721905	1.8862240203103622e-49	4.3657730331285315e-67	4.264260465589929e-10	3.539613686862877e-15	0.000016034081682874114	-1.5874144949826023e-20	4.14074964216101e-21	1.7206471943572775e-13	1.1225816391306006e-12	8.224662194216047e-13
8700000	0.0049919825316721905	1.8862240203103622e-49	4.3657730331285315e-67	4.264260465589929e-10	3.539613686862877e-15	0.000016034081682874114	-1.5874144914922003e-20	4.14074964216101e-21	1.7206471943572775e-13	1.1225816391306006e-12	8.224662194216047e-13
8800000	0.0049919825316721905	1.8862240203103622e-49	4.3657730331285315e-67	4.264260465589929e-10	3.539613686862877e-15	0.000016034081682874114	-1.5874144880017986e-20	4.140749642161009e-21	1.7206471943572775e-13	1.1225816391306006e-12	8.224662194216047e-13
8900000	0.0049919825316721905	1.8862240203103622e-49	4.3657730331285315e-67	4.264260465589929e-10	3.539613686862877e-15	0.000016034081682874114	-1.587414484511397e-20	4.140749642161009e-21	1.7206471943572775e-13	1.1225816391306006e-12	8.224662194216047e-13
9000000	0.0049919825316721905	1.8862240203103622e-49	4.3657730331285315e-67	4.264260465589929e-10	3.539613686862877e-15	0.000016034081682874114	-1.5874144810209953e-20	4.140749642161009e-21	1.7206471943572775e-13	1.1225816391306006e-12	8.224662194216047e-13
9100000	0.0049919825316721905	1.8862240203103622e-49	4.3657730331285315e-67	4.264260465589929e-10	3.539613686862877e-15	0.000016034081682874114	-1.5874144775305934e-20	4.140749642161009e-21	1.7206471943572775e-13	1.1225816391306006e-12	8.224662194216047e-13
9200000	0.0049919825316721905	1.8862240203103622e-49	4.3657730331285315e-67	4.264260465589929e-10	3.539613686862877e-15	0.000016034081682874114	-1.5874144740401917e-20	4.140749642161009e-21	1.7206471943572775e-13	1.1225816391306006e-12	8.224662194216047e-13
9300000	0.0049919825316721905	1.8862240203103622e-49	4.3657730331285315e-67	4.264260465589929e-10	3.539613686862877e-15	0.000016034081682874114	-1.58741447054979e-20	4.140749642161009e-21	1.7206471943572775e-13	1.1225816391306006e-12	8.224662194216047e-13
9400000	0.0049919825316721905	1.8862240203103622e-49	4.3657730331285315e-67	4.264260465589929e-10	3.539613686862877e-15	0.000016034081682874114	-1.5874144670593884e-20	4.140749642161009e-21	1.7206471943572775e-13	1.1225816391306006e-12	8.224662194216047e-13
9500000	0.0049919825316721905	1.8862240203103622e-49	4.3657730331285315e-67	4.264260465589929e-10	3.539613686862877e-15	0.000016034081682874114	-1.5874144635689864e-20	4.140749642161009e-21	1.7206471943572775e-13	1.1225816391306006e-12	8.224662194216047e-13
9600000	0.0049919825316721905	1.8862240203103622e-49	4.3657730331285315e-67	4.264260465589929e-10	3.539613686862877e-15	0.000016034081682874114	-1.5874144600785848e-20	4.140749642161009e-21	1.7206471943572775e-13	1.1225816391306006e-12	8.224662194216047e-13
9700000	0.0049919825316721905	1.8862240203103622e-49	4.3657730331285315e-67	4.264260465589929e-10	3.539613686862877e-15	0.000016034081682874114	-1.587414456588183e-20	4.140749642161009e-21	1.7206471943572775e-13	1.1225816391306006e-12	8.224662194216047e-13
9800000	0.0049919825316721905	1.8862240203103626e-49	4.3657730331285315e-67	4.264260465589929e-10	3.539613686862877e-15	0.000016034081682874114	-1.5874144530977812e-20	4.140749642161009e-21	1.7206471943572775e-13	1.1225816391306006e-12	8.224662194216047e-13
9900000	0.0049919825316721905	1.8862240203103626e-49	4.3657730331285315e-67	4.264260465589929e-10	3.539613686862877e-15	0.000016034081682874114	-1.5874144496073795e-20	4.140749642161009e-21	1.7206471943572775e-13	1.1225816391306006e-12	8.224662194216047e-13
10000000	0.0049919825316721905	1.8862240203103626e-49	4.3657730331285315e-67	4.264260465589929e-10	3.539613686862877e-15	0.000016034081682874114	-1.587414446116978e-20	4.14074964216101e-21	1.7206471943572775e-13	1.1225816391306006e-12	8.224662194216047e-13
10100000	0.0049919825316721905	1.8862240203103626e-49	4.3657730331285315e-67	4.264260465589929e-10	3.539613686862877e-15	0.000016034081682874114	-1.5874144426265762e-20	4.14074964216101e-21	1.7206471943572775e-13	1.1225816391306006e-12	8.224662194216047e-13
10200000	0.0049919825316721905	1.8862240203103626e-49	4.3657730331285315e-67	4.264260465589929e-10	3.539613686862877e-15	0.000016034081682874114	-1.5874144391361742e-20	4.14074964216101e-21	1.7206471943572775e-13	1.1225816391306006e-12	8.224662194216047e-13
10300000	0.0049919825316721905	1.8862240203103626e-49	4.3657730331285315e-67	4.264260465589929e-10	3.539613686862877e-15	0.000016034081682874114	-1.5874144356457726e-20	4.14074964216101e-21	1.7206471943572775e-13	1.1225816391306006e-12	8.224662194216047e-13
10400000	0.0049919825316721905	1.8862240203103626e-49	4.3657730331285315e-67	4.264260465589929e-10	3.539613686862877e-15	0.000016034081682874114	-1.587414432155371e-20	4.14074964216101e-21	1.7206471943572775e-13	1.1225816391306006e-12	8.224662194216047e-13
10500000	0.0049919825316721905	1.8862240203103626e-49	4.3657730331285315e-67	4.264260465589929e-10	3.539613686862877e-15	0.000016034081682874114	-1.587414428664969e-20	4.14074964216101e-21	1.7206471943572775e-13	1.1225816391306006e-12	8.224662194216048e-13
10600000	0.0049919825316721905	1.8862240203103626e-49	4.3657730331285315e-67	4.264260465589929e-10	3.539613686862877e-15	0.000016034081682874114	-1.5874144251745673e-20	4.14074964216101e-21	1.7206471943572775e-13	1.1225816391306006e-12	8.224662194216048e-13
10700000	0.0049919825316721905	1.8862240203103626e-49	4.3657730331285315e-67	4.264260465589929e-10	3.539613686862877e-15	0.000016034081682874114	-1.5874144216841656e-20	4.14074964216101e-21	1.7206471943572775e-13	1.1225816391306006e-12	8.224662194216048e-13
10800000	0.0049919825316721905	1.886224020310363e-49	4.3657730331285315e-67	4.264260465589929e-10	3.5396136868628773e-15	0.000016034081682874114	-1.587414418193764e-20	4.140749642161011e-21	1.7206471943572775e-13	1.1225816391306006e-12	8.224662194216048e-13
10900000	0.0049919825316721905	1.886224020310363e-49	4.3657730331285315e-67	4.264260465589929e-10	3.5396136868628773e-15	0.000016034081682874114	-1.587414414703362e-20	4.140749642161011e-21	1.7206471943572775e-13	1.1225816391306006e-12	8.224662194216048e-13
11000000	0.0049919825316721905	1.886224020310363e-49	4.3657730331285315e-67	4.264260465589929e-10	3.5396136868628773e-15	0.000016034081682874114	-1.5874144112129604e-20	4.140749642161011e-21	1.7206471943572775e-13	1.1225816391306006e-12	8.224662194216048e-13
11100000	0.0049919825316721905	1.886224020310363e-49	4.3657730331285315e-67	4.264260465589929e-10	3.5396136868628773e-15	0.000016034081682874114	-1.5874144077225587e-20	4.140749642161011e-21	1.7206471943572775e-13	1.1225816391306006e-12	8.224662194216048e-13
11200000	0.0049919825316721905	1.886224020310363e-49	4.3657730331285315e-67	4.264260465589929e-10	3.5396136868628773e-15	0.000016034081682874114	-1.587414404232157e-20	4.140749642161011e-21	1.7206471943572775e-13	1.1225816391306006e-12	8.224662194216048e-13
11300000	0.0049919825316721905	1.886224020310363e-49	4.3657730331285315e-67	4.264260465589929e-10	3.5396136868628773e-15	0.000016034081682874114	-1.587414400741755e-20	4.1407496421610116e-21	1.7206471943572775e-13	1.1225816391306006e-12	8.224662194216048e-13
11400000	0.0049919825316721905	1.886224020310363e-49	4.3657730331285315e-67	4.264260465589929e-10	3.5396136868628773e-15	0.000016034081682874114	-1.5874143972513534e-20	4.1407496421610116e-21	1.7206471943572778e-13	1.1225816391306006e-12	8.224662194216048e-13
11500000	0.0049919825316721905	1.886224020310363e-49	4.3657730331285315e-67	4.264260465589929e-10	3.5396136868628773e-15	0.000016034081682874114	-1.5874143937609518e-20	4.1407496421610116e-21	1.7206471943572778e-13	1.1225816391306006e-12	8.224662194216048e-13
11600000	0.0049919825316721905	1.8862240203103634e-49	4.3657730331285315e-67	4.264260465589929e-10	3.5396136868628773e-15	0.000016034081682874114	-1.5874143902705498e-20	4.1407496421610116e-21	1.7206471943572778e-13	1.1225816391306006e-12	8.224662194216048e-13
11700000	0.0049919825316721905	1.8862240203103634e-49	4.3657730331285315e-67	4.264260465589929e-10	3.5396136868628773e-15	0.000016034081682874114	-1.5874143867801482e-20	4.140749642161012e-21	1.7206471943572778e-13	1.1225816391306006e-12	8.224662194216048e-13
11800000	0.0049919825316721905	1.8862240203103634e-49	4.3657730331285315e-67	4.264260465589929e-10	3.5396136868628773e-15	0.000016034081682874114	-1.5874143832897465e-20	4.140749642161012e-21	1.7206471943572778e-13	1.1225816391306006e-12	8.224662194216048e-13
11900000	0.0049919825316721905	1.8862240203103634e-49	4.3657730331285315e-67	4.264260465589929e-10	3.5396136868628773e-15	0.000016034081682874114	-1.5874143797993448e-20	4.140749642161012e-21	1.7206471943572778e-13	1.1225816391306006e-12	8.224662194216048e-13
12000000	0.0049919825316721905	1.8862240203103634e-49	4.3657730331285315e-67	4.2642604655899284e-10	3.5396136868628773e-15	0.000016034081682874114	-1.587414376308943e-20	4.140749642161012e-21	1.7206471943572778e-13	1.1225816391306006e-12	8.224662194216048e-13
12100000	0.0049919825316721905	1.8862240203103634e-49	4.3657730331285315e-67	4.2642604655899284e-10	3.5396136868628773e-15	0.000016034081682874114	-1.5874143728185412e-20	4.140749642161013e-21	1.7206471943572778e-13	1.1225816391306006e-12	8.224662194216048e-13
12200000	0.0049919825316721905	1.8862240203103634e-49	4.3657730331285315e-67	4.2642604655899284e-10	3.5396136868628773e-15	0.000016034081682874114	-1.5874143693281396e-20	4.140749642161013e-21	1.7206471943572778e-13	1.1225816391306006e-12	8.224662194216048e-13
12300000	0.0049919825316721905	1.8862240203103637e-49	4.3657730331285315e-67	4.2642604655899284e-10	3.5396136868628773e-15	0.000016034081682874114	-1.5874143658377376e-20	4.140749642161013e-21	1.7206471943572778e-13	1.1225816391306006e-12	8.224662194216048e-13
12400000	0.0049919825316721905	1.8862240203103637e-49	4.3657730331285315e-67	4.2642604655899284e-10	3.5396136868628773e-15	0.000016034081682874114	-1.587414362347336e-20	4.140749642161013e-21	1.7206471943572778e-13	1.1225816391306006e-12	8.224662194216048e-13
12500000	0.0049919825316721905	1.8862240203103637e-49	4.3657730331285315e-67	4.2642604655899284e-10	3.5396136868628773e-15	0.000016034081682874114	-1.5874143588569343e-20	4.140749642161014e-21	1.7206471943572778e-13	1.1225816391306006e-12	8.224662194216048e-13
12600000	0.0049919825316721905	1.8862240203103637e-49	4.3657730331285315e-67	4.2642604655899284e-10	3.5396136868628773e-15	0.000016034081682874114	-1.5874143553665326e-20	4.140749642161014e-21	1.7206471943572778e-13	1.1225816391306006e-12	8.224662194216048e-13
12700000	0.0049919825316721905	1.8862240203103637e-49	4.3657730331285315e-67	4.2642604655899284e-10	3.5396136868628773e-15	0.000016034081682874114	-1.5874143518761307e-20	4.140749642161014e-21	1.7206471943572778e-13	1.1225816391306008e-12	8.224662194216049e-13
12800000	0.0049919825316721905	1.8862240203103637e-49	4.3657730331285315e-67	4.2642604655899284e-10	3.5396136868628773e-15	0.000016034081682874114	-1.587414348385729e-20	4.140749642161014e-21	1.7206471943572778e-13	1.1225816391306008e-12	8.224662194216049e-13
12900000	0.0049919825316721905	1.8862240203103637e-49	4.3657730331285315e-67	4.2642604655899284e-10	3.5396136868628773e-15	0.000016034081682874114	-1.5874143448953274e-20	4.1407496421610146e-21	1.7206471943572778e-13	1.1225816391306008e-12	8.224662194216049e-13
13000000	0.0049919825316721905	1.886224020310364e-49	4.3657730331285315e-67	4.2642604655899284e-10	3.5396136868628773e-15	0.000016034081682874114	-1.5874143414049257e-20	4.1407496421610146e-21	1.7206471943572778e-13	1.1225816391306008e-12	8.224662194216049e-13
13100000	0.0049919825316721905	1.886224020310364e-49	4.3657730331285315e-67	4.2642604655899284e-10	3.5396136868628773e-15	0.000016034081682874114	-1.5874143379145238e-20	4.1407496421610146e-21	1.7206471943572778e-13	1.1225816391306008e-12	8.224662194216049e-13
13200000	0.0049919825316721905	1.886224020310364e-49	4.3657730331285315e-67	4.2642604655899284e-10	3.5396136868628773e-15	0.000016034081682874114	-1.587414334424122e-20	4.1407496421610146e-21	1.7206471943572778e-13	1.1225816391306008e-12	8.224662194216049e-13
13300000	0.0049919825316721905	1.886224020310364e-49	4.3657730331285315e-67	4.2642604655899284e-10	3.5396136868628773e-15	0.000016034081682874114	-1.5874143309337204e-20	4.140749642161015e-21	1.7206471943572778e-13	1.1225816391306008e-12	8.224662194216049e-13
13400000	0.0049919825316721905	1.886224020310364e-49	4.3657730331285315e-67	4.2642604655899284e-10	3.5396136868628773e-15	0.000016034081682874114	-1.5874143274433185e-20	4.140749642161015e-21	1.7206471943572778e-13	1.1225816391306008e-12	8.224662194216049e-13
13500000	0.0049919825316721905	1.886224020310364e-49	4.3657730331285315e-67	4.2642604655899284e-10	3.5396136868628773e-15	0.000016034081682874114	-1.5874143239529168e-20	4.140749642161015e-21	1.7206471943572778e-13	1.1225816391306008e-12	8.224662194216049e-13
13600000	0.0049919825316721905	1.886224020310364e-49	4.3657730331285315e-67	4.2642604655899284e-10	3.5396136868628773e-15	0.000016034081682874114	-1.5874143204625152e-20	4.140749642161015e-21	1.7206471943572778e-13	1.1225816391306008e-12	8.224662194216049e-13
13700000	0.00499198253167219	1.8862240203103645e-49	4.3657730331285315e-67	4.2642604655899284e-10	3.5396136868628773e-15	0.000016034081682874114	-1.5874143169721135e-20	4.140749642161016e-21	1.7206471943572778e-13	1.1225816391306008e-12	8.224662194216049e-13
13800000	0.00499198253167219	1.8862240203103645e-49	4.3657730331285315e-67	4.2642604655899284e-10	3.5396136868628773e-15	0.000016034081682874114	-1.5874143134817115e-20	4.140749642161016e-21	1.7206471943572778e-13	1.1225816391306008e-12	8.224662194216049e-13
13900000	0.00499198253167219	1.8862240203103645e-49	4.3657730331285315e-67	4.2642604655899284e-10	3.5396136868628773e-15	0.000016034081682874114	-1.58741430999131e-20	4.140749642161016e-21	1.720647194357278e-13	1.1225816391306008e-12	8.224662194216049e-13
14000000	0.00499198253167219	1.8862240203103645e-49	4.3657730331285315e-67	4.2642604655899284e-10	3.5396136868628773e-15	0.000016034081682874114	-1.5874143065009082e-20	4.140749642161016e-21	1.720647194357278e-13	1.1225816391306008e-12	8.224662194216049e-13
14100000	0.00499198253167219	1.8862240203103645e-49	4.3657730331285315e-67	4.2642604655899284e-10	3.5396136868628773e-15	0.000016034081682874114	-1.5874143030105063e-20	4.140749642161016e-21	1.720647194357278e-13	1.1225816391306008e-12	8.224662194216049e-13
14200000	0.00499198253167219	1.8862240203103645e-49	4.3657730331285315e-67	4.2642604655899284e-10	3.5396136868628773e-15	0.000016034081682874114	-1.5874142995201046e-20	4.140749642161017e-21	1.720647194357278e-13	1.1225816391306008e-12	8.224662194216049e-13
14300000	0.00499198253167219	1.8862240203103645e-49	4.3657730331285315e-67	4.2642604655899284e-10	3.5396136868628773e-15	0.000016034081682874114	-1.587414296029703e-20	4.140749642161017e-21	1.720647194357278e-13	1.1225816391306008e-12	8.224662194216049e-13
14400000	0.00499198253167219	1.8862240203103645e-49	4.3657730331285315e-67	4.2642604655899284e-10	3.5396136868628773e-15	0.000016034081682874114	-1.5874142925393013e-20	4.140749642161017e-21	1.720647194357278e-13	1.1225816391306008e-12	8.224662194216049e-13
14500000	0.00499198253167219	1.886224020310365e-49	4.3657730331285315e-67	4.2642604655899284e-10	3.5396136868628773e-15	0.000016034081682874114	-1.5874142890488993e-20	4.140749642161017e-21	1.720647194357278e-13	1.1225816391306008e-12	8.224662194216049e-13
14600000	0.00499198253167219	1.886224020310365e-49	4.3657730331285315e-67	4.2642604655899284e-10	3.5396136868628773e-15	0.000016034081682874114	-1.5874142855584977e-20	4.140749642161017e-21	1.720647194357278e-13	1.1225816391306008e-12	8.224662194216049e-13
14700000	0.00499198253167219	1.886224020310365e-49	4.3657730331285315e-67	4.2642604655899284e-10	3.5396136868628773e-15	0.000016034081682874114	-1.587414282068096e-20	4.1407496421610176e-21	1.720647194357278e-13	1.1225816391306008e-12	8.22466219421605e-13
14800000	0.00499198253167219	1.886224020310365e-49	4.3657730331285315e-67	4.2642604655899284e-10	3.5396136868628773e-15	0.000016034081682874114	-1.587414278577694e-20	4.1407496421610176e-21	1.720647194357278e-13	1.1225816391306008e-12	8.22466219421605e-13
14900000	0.00499198253167219	1.886224020310365e-49	4.3657730331285315e-67	4.2642604655899284e-10	3.5396136868628773e-15	0.000016034081682874114	-1.5874142750872924e-20	4.1407496421610176e-21	1.720647194357278e-13	1.1225816391306008e-12	8.22466219421605e-13
15000000	0.00499198253167219	1.886224020310365e-49	4.3657730331285315e-67	4.2642604655899284e-10	3.5396136868628773e-15	0.000016034081682874114	-1.5874142715968908e-20	4.1407496421610176e-21	1.720647194357278e-13	1.1225816391306008e-12	8.22466219421605e-13
15100000	0.00499198253167219	1.886224020310365e-49	4.3657730331285315e-67	4.2642604655899284e-10	3.5396136868628773e-15	0.000016034081682874114	-1.587414268106489e-20	4.1407496421610176e-21	1.720647194357278e-13	1.1225816391306008e-12	8.22466219421605e-13
15200000	0.00499198253167219	1.886224020310365e-49	4.3657730331285315e-67	4.2642604655899284e-10	3.5396136868628773e-15	0.000016034081682874114	-1.587414264616087e-20	4.1407496421610176e-21	1.720647194357278e-13	1.1225816391306008e-12	8.22466219421605e-13
15300000	0.00499198253167219	1.886224020310365e-49	4.3657730331285315e-67	4.2642604655899284e-10	3.5396136868628773e-15	0.000016034081682874114	-1.5874142611256855e-20	4.140749642161018e-21	1.720647194357278e-13	1.1225816391306008e-12	8.22466219421605e-13
15400000	0.00499198253167219	1.8862240203103652e-49	4.3657730331285315e-67	4.2642604655899284e-10	3.5396136868628773e-15	0.000016034081682874114	-1.5874142576352838e-20	4.140749642161018e-21	1.720647194357278e-13	1.1225816391306008e-12	8.22466219421605e-13
15500000	0.00499198253167219	1.8862240203103652e-49	4.3657730331285315e-67	4.2642604655899284e-10	3.5396136868628773e-15	0.000016034081682874114	-1.5874142541448822e-20	4.140749642161018e-21	1.720647194357278e-13	1.1225816391306008e-12	8.22466219421605e-13
15600000	0.00499198253167219	1.8862240203103652e-49	4.3657730331285315e-67	4.2642604655899284e-10	3.5396136868628773e-15	0.000016034081682874114	-1.5874142506544802e-20	4.140749642161018e-21	1.720647194357278e-13	1.1225816391306008e-12	8.22466219421605e-13
15700000	0.00499198253167219	1.8862240203103652e-49	4.3657730331285315e-67	4.2642604655899284e-10	3.5396136868628773e-15	0.000016034081682874114	-1.5874142471640785e-20	4.140749642161018e-21	1.720647194357278e-13	1.1225816391306008e-12	8.22466219421605e-13
15800000	0.00499198253167219	1.8862240203103652e-49	4.3657730331285315e-67	4.2642604655899284e-10	3.5396136868628773e-15	0.000016034081682874114	-1.587414243673677e-20	4.140749642161018e-21	1.720647194357278e-13	1.1225816391306008e-12	8.22466219421605e-13
15900000	0.00499198253167219	1.8862240203103652e-49	4.3657730331285315e-67	4.2642604655899284e-10	3.5396136868628773e-15	0.000016034081682874114	-1.587414240183275e-20	4.140749642161018e-21	1.720647194357278e-13	1.1225816391306008e-12	8.22466219421605e-13
16000000	0.00499198253167219	1.8862240203103652e-49	4.3657730331285315e-67	4.2642604655899284e-10	3.5396136868628773e-15	0.000016034081682874114	-1.5874142366928733e-20	4.140749642161018e-21	1.720647194357278e-13	1.1225816391306008e-12	8.22466219421605e-13
16100000	0.00499198253167219	1.8862240203103652e-49	4.3657730331285315e-67	4.2642604655899284e-10	3.5396136868628773e-15	0.000016034081682874114	-1.5874142332024716e-20	4.140749642161018e-21	1.720647194357278e-13	1.1225816391306008e-12	8.22466219421605e-13
16200000	0.00499198253167219	1.8862240203103652e-49	4.3657730331285315e-67	4.2642604655899284e-10	3.5396136868628773e-15	0.000016034081682874114	-1.58741422971207e-20	4.140749642161018e-21	1.720647194357278e-13	1.1225816391306008e-12	8.22466219421605e-13
16300000	0.00499198253167219	1.8862240203103652e-49	4.3657730331285315e-67	4.2642604655899284e-10	3.5396136868628773e-15	0.000016034081682874114	-1.587414226221668e-20	4.140749642161018e-21	1.720647194357278e-13	1.1225816391306008e-12	8.22466219421605e-13
16400000	0.00499198253167219	1.8862240203103652e-49	4.3657730331285315e-67	4.2642604655899284e-10	3.5396136868628773e-15	0.000016034081682874114	-1.5874142227312663e-20	4.140749642161018e-21	1.720647194357278e-13	1.1225816391306008e-12	8.22466219421605e-13
16500000	0.00499198253167219	1.8862240203103652e-49	4.3657730331285315e-67	4.2642604655899284e-10	3.5396136868628773e-15	0.000016034081682874114	-1.5874142192408647e-20	4.140749642161018e-21	1.720647194357278e-13	1.1225816391306008e-12	8.22466219421605e-13
16600000	0.00499198253167219	1.8862240203103652e-49	4.3657730331285315e-67	4.2642604655899284e-10	3.5396136868628773e-15	0.000016034081682874114	-1.5874142157504627e-20	4.140749642161018e-21	1.720647194357278e-13	1.1225816391306008e-12	8.22466219421605e-13
16700000	0.00499198253167219	1.8862240203103652e-49	4.3657730331285315e-67	4.2642604655899284e-10	3.5396136868628773e-15	0.000016034081682874114	-1.587414212260061e-20	4.140749642161018e-21	1.720647194357278e-13	1.1225816391306008e-12	8.22466219421605e-13
16800000	0.00499198253167219	1.8862240203103652e-49	4.3657730331285315e-67	4.2642604655899284e-10	3.5396136868628773e-15	0.000016034081682874114	-1.5874142087696594e-20	4.140749642161018e-21	1.720647194357278e-13	1.1225816391306008e-12	8.22466219421605e-13
16900000	0.00499198253167219	1.8862240203103652e-49	4.3657730331285315e-67	4.2642604655899284e-10	3.5396136868628773e-15	0.000016034081682874114	-1.5874142052792577e-20	4.140749642161018e-21	1.720647194357278e-13	1.1225816391306008e-12	8.22466219421605e-13
17000000	0.00499198253167219	1.8862240203103652e-49	4.3657730331285315e-67	4.2642604655899284e-10	3.5396136868628773e-15	0.000016034081682874114	-1.5874142017888558e-20	4.140749642161018e-21	1.720647194357278e-13	1.1225816391306008e-12	8.22466219421605e-13
17100000	0.00499198253167219	1.8862240203103652e-49	4.3657730331285315e-67	4.2642604655899284e-10	3.5396136868628773e-15	0.000016034081682874114	-1.587414198298454e-20	4.140749642161018e-21	1.720647194357278e-13	1.1225816391306008e-12	8.22466219421605e-13
17200000	0.00499198253167219	1.8862240203103652e-49	4.3657730331285315e-67	4.2642604655899284e-10	3.5396136868628773e-15	0.000016034081682874114	-1.5874141948080525e-20	4.140749642161018e-21	1.720647194357278e-13	1.1225816391306008e-12	8.22466219421605e-13
17300000	0.00499198253167219	1.8862240203103652e-49	4.3657730331285315e-67	4.2642604655899284e-10	3.5396136868628773e-15	0.000016034081682874114	-1.5874141913176505e-20	4.140749642161018e-21	1.720647194357278e-13	1.1225816391306008e-12	8.22466219421605e-13
17400000	0.00499198253167219	1.8862240203103652e-49	4.3657730331285315e-67	4.2642604655899284e-10	3.5396136868628773e-15	0.000016034081682874114	-1.587414187827249e-20	4.140749642161018e-21	1.720647194357278e-13	1.1225816391306008e-12	8.22466219421605e-13
17500000	0.00499198253167219	1.8862240203103652e-49	4.3657730331285315e-67	4.2642604655899284e-10	3.5396136868628773e-15	0.000016034081682874114	-1.5874141843368472e-20	4.140749642161018e-21	1.720647194357278e-13	1.1225816391306008e-12	8.22466219421605e-13
17600000	0.00499198253167219	1.8862240203103652e-49	4.3657730331285315e-67	4.2642604655899284e-10	3.5396136868628773e-15	0.000016034081682874114	-1.5874141808464455e-20	4.140749642161018e-21	1.720647194357278e-13	1.1225816391306008e-12	8.22466219421605e-13
17700000	0.00499198253167219	1.8862240203103652e-49	4.3657730331285315e-67	4.2642604655899284e-10	3.5396136868628773e-15	0.000016034081682874114	-1.5874141773560436e-20	4.140749642161018e-21	1.720647194357278e-13	1.1225816391306008e-12	8.22466219421605e-13
17800000	0.00499198253167219	1.8862240203103652e-49	4.3657730331285315e-67	4.2642604655899284e-10	3.5396136868628773e-15	0.000016034081682874114	-1.587414173865642e-20	4.140749642161018e-21	1.720647194357278e-13	1.1225816391306008e-12	8.22466219421605e-13
17900000	0.00499198253167219	1.8862240203103652e-49	4.3657730331285315e-67	4.2642604655899284e-10	3.5396136868628773e-15	0.000016034081682874114	-1.5874141703752403e-20	4.140749642161018e-21	1.720647194357278e-13	1.1225816391306008e-12	8.22466219421605e-13
18000000	0.00499198253167219	1.8862240203103652e-49	4.3657730331285315e-67	4.2642604655899284e-10	3.5396136868628773e-15	0.000016034081682874114	-1.5874141668848383e-20	4.140749642161018e-21	1.720647194357278e-13	1.1225816391306008e-12	8.22466219421605e-13
18100000	0.00499198253167219	1.8862240203103652e-49	4.3657730331285315e-67	4.2642604655899284e-10	3.5396136868628773e-15	0.000016034081682874114	-1.5874141633944367e-20	4.140749642161018e-21	1.720647194357278e-13	1.1225816391306008e-12	8.22466219421605e-13
18200000	0.00499198253167219	1.8862240203103652e-49	4.3657730331285315e-67	4.2642604655899284e-10	3.5396136868628773e-15	0.000016034081682874114	-1.587414159904035e-20	4.140749642161018e-21	1.720647194357278e-13	1.1225816391306008e-12	8.22466219421605e-13
18300000	0.00499198253167219	1.8862240203103652e-49	4.3657730331285315e-67	4.2642604655899284e-10	3.5396136868628773e-15	0.000016034081682874114	-1.5874141564136333e-20	4.140749642161018e-21	1.720647194357278e-13	1.1225816391306008e-12	8.22466219421605e-13
18400000	0.00499198253167219	1.8862240203103652e-49	4.3657730331285315e-67	4.2642604655899284e-10	3.5396136868628773e-15	0.000016034081682874114	-1.5874141529232314e-20	4.140749642161018e-21	1.720647194357278e-13	1.1225816391306008e-12	8.22466219421605e-13
18500000	0.00499198253167219	1.8862240203103652e-49	4.3657730331285315e-67	4.2642604655899284e-10	3.5396136868628773e-15	0.000016034081682874114	-1.5874141494328297e-20	4.140749642161018e-21	1.720647194357278e-13	1.1225816391306008e-12	8.22466219421605e-13
18600000	0.00499198253167219	1.8862240203103652e-49	4.3657730331285315e-67	4.2642604655899284e-10	3.5396136868628773e-15	0.000016034081682874114	-1.587414145942428e-20	4.140749642161018e-21	1.720647194357278e-13	1.1225816391306008e-12	8.22466219421605e-13
18700000	0.00499198253167219	1.8862240203103652e-49	4.3657730331285315e-67	4.2642604655899284e-10	3.5396136868628773e-15	0.000016034081682874114	-1.587414142452026e-20	4.140749642161018e-21	1.720647194357278e-13	1.1225816391306008e-12	8.22466219421605e-13
18800000	0.00499198253167219	1.8862240203103652e-49	4.3657730331285315e-67	4.2642604655899284e-10	3.5396136868628773e-15	0.000016034081682874114	-1.5874141389616244e-20	4.140749642161018e-21	1.720647194357278e-13	1.1225816391306008e-12	8.22466219421605e-13
18900000	0.00499198253167219	1.8862240203103652e-49	4.3657730331285315e-67	4.2642604655899284e-10	3.5396136868628773e-15	0.000016034081682874114	-1.5874141354712228e-20	4.140749642161018e-21	1.720647194357278e-13	1.1225816391306008e-12	8.22466219421605e-13
19000000	0.00499198253167219	1.8862240203103652e-49	4.3657730331285315e-67	4.2642604655899284e-10	3.5396136868628773e-15	0.000016034081682874114	-1.587414131980821e-20	4.140749642161018e-21	1.720647194357278e-13	1.1225816391306008e-12	8.22466219421605e-13
19100000	0.00499198253167219	1.8862240203103652e-49	4.3657730331285315e-67	4.2642604655899284e-10	3.5396136868628773e-15	0.000016034081682874114	-1.5874141284904192e-20	4.140749642161018e-21	1.720647194357278e-13	1.1225816391306008e-12	8.22466219421605e-13
19200000	0.00499198253167219	1.8862240203103652e-49	4.3657730331285315e-67	4.2642604655899284e-10	3.5396136868628773e-15	0.000016034081682874114	-1.5874141250000175e-20	4.140749642161018e-21	1.720647194357278e-13	1.1225816391306008e-12	8.22466219421605e-13
19300000	0.00499198253167219	1.8862240203103652e-49	4.3657730331285315e-67	4.2642604655899284e-10	3.5396136868628773e-15	0.000016034081682874114	-1.587414121509616e-20	4.140749642161018e-21	1.720647194357278e-13	1.1225816391306008e-12	8.22466219421605e-13
19400000	0.00499198253167219	1.8862240203103652e-49	4.3657730331285315e-67	4.2642604655899284e-10	3.5396136868628773e-15	0.000016034081682874114	-1.5874141180192142e-20	4.140749642161018e-21	1.720647194357278e-13	1.1225816391306008e-12	8.22466219421605e-13
19500000	0.00499198253167219	1.8862240203103652e-49	4.3657730331285315e-67	4.2642604655899284e-10	3.5396136868628773e-15	0.000016034081682874114	-1.5874141145288122e-20	4.140749642161018e-21	1.720647194357278e-13	1.1225816391306008e-12	8.22466219421605e-13
19600000	0.00499198253167219	1.8862240203103652e-49	4.3657730331285315e-67	4.2642604655899284e-10	3.5396136868628773e-15	0.000016034081682874114	-1.5874141110384106e-20	4.140749642161018e-21	1.720647194357278e-13	1.1225816391306008e-12	8.22466219421605e-13
19700000	0.00499198253167219	1.8862240203103652e-49	4.3657730331285315e-67	4.2642604655899284e-10	3.5396136868628773e-15	0.000016034081682874114	-1.587414107548009e-20	4.140749642161018e-21	1.720647194357278e-13	1.1225816391306008e-12	8.22466219421605e-13
19800000	0.00499198253167219	1.8862240203103652e-49	4.3657730331285315e-67	4.2642604655899284e-10	3.5396136868628773e-15	0.000016034081682874114	-1.587414104057607e-20	4.140749642161018e-21	1.720647194357278e-13	1.1225816391306008e-12	8.22466219421605e-13
19900000	0.00499198253167219	1.8862240203103652e-49	4.3657730331285315e-67	4.2642604655899284e-10	3.5396136868628773e-15	0.000016034081682874114	-1.5874141005672053e-20	4.140749642161018e-21	1.720647194357278e-13	1.1225816391306008e-12	8.22466219421605e-13
20000000	0.00499198253167219	1.8862240203103652e-49	4.3657730331285315e-67	4.2642604655899284e-10	3.5396136868628773e-15	0.000016034081682874114	-1.5874140970768037e-20	4.140749642161018e-21	1.720647194357278e-13	1.1225816391306008e-12	8.22466219421605e-13
20100000	0.00499198253167219	1.8862240203103652e-49	4.3657730331285315e-67	4.2642604655899284e-10	3.5396136868628773e-15	0.000016034081682874114	-1.587414093586402e-20	4.140749642161018e-21	1.720647194357278e-13	1.1225816391306008e-12	8.22466219421605e-13
20200000	0.00499198253167219	1.8862240203103652e-49	4.3657730331285315e-67	4.2642604655899284e-10	3.5396136868628773e-15	0.000016034081682874114	-1.587414090096e-20	4.140749642161018e-21	1.720647194357278e-13	1.1225816391306008e-12	8.22466219421605e-13
20300000	0.00499198253167219	1.8862240203103652e-49	4.3657730331285315e-67	4.2642604655899284e-10	3.5396136868628773e-15	0.000016034081682874114	-1.5874140866055984e-20	4.140749642161018e-21	1.720647194357278e-13	1.1225816391306008e-12	8.22466219421605e-13
20400000	0.00499198253167219	1.8862240203103652e-49	4.3657730331285315e-67	4.2642604655899284e-10	3.5396136868628773e-15	0.000016034081682874114	-1.5874140831151967e-20	4.140749642161018e-21	1.720647194357278e-13	1.1225816391306008e-12	8.22466219421605e-13
20500000	0.00499198253167219	1.8862240203103652e-49	4.3657730331285315e-67	4.2642604655899284e-10	3.5396136868628773e-15	0.000016034081682874114	-1.5874140796247948e-20	4.140749642161018e-21	1.720647194357278e-13	1.1225816391306008e-12	8.22466219421605e-13
20600000	0.00499198253167219	1.8862240203103652e-49	4.3657730331285315e-67	4.2642604655899284e-10	3.5396136868628773e-15	0.000016034081682874114	-1.587414076134393e-20	4.140749642161018e-21	1.720647194357278e-13	1.1225816391306008e-12	8.22466219421605e-13
20700000	0.00499198253167219	1.886224020310365e-49	4.3657730331285315e-67	4.2642604655899284e-10	3.5396136868628773e-15	0.000016034081682874114	-1.5874140726439914e-20	4.140749642161018e-21	1.720647194357278e-13	1.1225816391306008e-12	8.22466219421605e-13
20800000	0.00499198253167219	1.886224020310365e-49	4.3657730331285315e-67	4.2642604655899284e-10	3.5396136868628773e-15	0.000016034081682874114	-1.5874140691535898e-20	4.140749642161018e-21	1.720647194357278e-13	1.1225816391306008e-12	8.22466219421605e-13
20900000	0.00499198253167219	1.886224020310365e-49	4.3657730331285315e-67	4.2642604655899284e-10	3.5396136868628773e-15	0.000016034081682874114	-1.5874140656631878e-20	4.140749642161018e-21	1.720647194357278e-13	1.1225816391306008e-12	8.22466219421605e-13
21000000	0.00499198253167219	1.886224020310365e-49	4.3657730331285315e-67	4.2642604655899284e-10	3.5396136868628773e-15	0.000016034081682874114	-1.5874140621727862e-20	4.140749642161018e-21	1.720647194357278e-13	1.1225816391306008e-12	8.224662194216049e-13
21100000	0.00499198253167219	1.886224020310365e-49	4.3657730331285315e-67	4.2642604655899284e-10	3.5396136868628773e-15	0.000016034081682874114	-1.5874140586823845e-20	4.140749642161018e-21	1.720647194357278e-13	1.1225816391306008e-12	8.224662194216049e-13
21200000	0.00499198253167219	1.886224020310365e-49	4.3657730331285315e-67	4.2642604655899284e-10	3.5396136868628773e-15	0.000016034081682874114	-1.587414055191983e-20	4.140749642161018e-21	1.720647194357278e-13	1.1225816391306008e-12	8.224662194216049e-13
21300000	0.00499198253167219	1.886224020310365e-49	4.3657730331285315e-67	4.2642604655899284e-10	3.5396136868628773e-15	0.000016034081682874114	-1.587414051701581e-20	4.140749642161018e-21	1.720647194357278e-13	1.1225816391306008e-12	8.224662194216049e-13
21400000	0.00499198253167219	1.886224020310365e-49	4.3657730331285315e-67	4.2642604655899284e-10	3.5396136868628773e-15	0.000016034081682874114	-1.5874140482111792e-20	4.140749642161018e-21	1.720647194357278e-13	1.1225816391306008e-12	8.224662194216049e-13
21500000	0.00499198253167219	1.886224020310365e-49	4.3657730331285315e-67	4.2642604655899284e-10	3.5396136868628773e-15	0.000016034081682874114	-1.5874140447207776e-20	4.140749642161018e-21	1.720647194357278e-13	1.1225816391306008e-12	8.224662194216049e-13
21600000	0.00499198253167219	1.886224020310365e-49	4.3657730331285315e-67	4.264260465589929e-10	3.5396136868628773e-15	0.000016034081682874114	-1.5874140412303756e-20	4.140749642161018e-21	1.720647194357278e-13	1.1225816391306006e-12	8.224662194216049e-13
21700000	0.00499198253167219	1.886224020310365e-49	4.3657730331285315e-67	4.264260465589929e-10	3.5396136868628773e-15	0.000016034081682874114	-1.587414037739974e-20	4.140749642161018e-21	1.720647194357278e-13	1.1225816391306006e-12	8.224662194216049e-13
21800000	0.00499198253167219	1.886224020310365e-49	4.3657730331285315e-67	4.264260465589929e-10	3.5396136868628773e-15	0.000016034081682874114	-1.5874140342495723e-20	4.140749642161018e-21	1.720647194357278e-13	1.1225816391306006e-12	8.224662194216049e-13
21900000	0.00499198253167219	1.886224020310365e-49	4.3657730331285315e-67	4.264260465589929e-10	3.5396136868628773e-15	0.000016034081682874114	-1.5874140307591706e-20	4.140749642161018e-21	1.720647194357278e-13	1.1225816391306006e-12	8.224662194216049e-13
22000000	0.00499198253167219	1.886224020310365e-49	4.3657730331285315e-67	4.264260465589929e-10	3.5396136868628773e-15	0.000016034081682874114	-1.5874140272687687e-20	4.140749642161018e-21	1.720647194357278e-13	1.1225816391306006e-12	8.224662194216049e-13
22100000	0.00499198253167219	1.886224020310365e-49	4.3657730331285315e-67	4.264260465589929e-10	3.5396136868628773e-15	0.000016034081682874114	-1.587414023778367e-20	4.140749642161018e-21	1.720647194357278e-13	1.1225816391306006e-12	8.224662194216049e-13
22200000	0.00499198253167219	1.886224020310365e-49	4.3657730331285315e-67	4.264260465589929e-10	3.5396136868628773e-15	0.000016034081682874114	-1.5874140202879654e-20	4.140749642161018e-21	1.720647194357278e-13	1.1225816391306006e-12	8.224662194216049e-13
22300000	0.00499198253167219	1.8862240203103645e-49	4.3657730331285315e-67	4.264260465589929e-10	3.5396136868628773e-15	0.000016034081682874114	-1.5874140167975634e-20	4.1407496421610176e-21	1.720647194357278e-13	1.1225816391306006e-12	8.224662194216049e-13
22400000	0.00499198253167219	1.8862240203103645e-49	4.3657730331285315e-67	4.264260465589929e-10	3.5396136868628773e-15	0.000016034081682874114	-1.5874140133071618e-20	4.1407496421610176e-21	1.720647194357278e-13	1.1225816391306006e-12	8.224662194216049e-13
22500000	0.00499198253167219	1.8862240203103645e-49	4.3657730331285315e-67	4.264260465589929e-10	3.5396136868628773e-15	0.000016034081682874114	-1.58741400981676e-20	4.1407496421610176e-21	1.720647194357278e-13	1.1225816391306006e-12	8.224662194216049e-13
22600000	0.00499198253167219	1.8862240203103645e-49	4.3657730331285315e-67	4.264260465589929e-10	3.5396136868628773e-15	0.000016034081682874114	-1.5874140063263584e-20	4.1407496421610176e-21	1.720647194357278e-13	1.1225816391306006e-12	8.224662194216049e-13
22700000	0.00499198253167219	1.8862240203103645e-49	4.365773033128532e-67	4.264260465589929e-10	3.5396136868628773e-15	0.000016034081682874114	-1.5874140028359565e-20	4.1407496421610176e-21	1.720647194357278e-13	1.1225816391306006e-12	8.224662194216049e-13
22800000	0.0049919825316721905	1.8862240203103645e-49	4.365773033128532e-67	4.264260465589929e-10	3.5396136868628773e-15	0.000016034081682874114	-1.5874139993455548e-20	4.1407496421610176e-21	1.720647194357278e-13	1.1225816391306006e-12	8.224662194216049e-13
22900000	0.0049919825316721905	1.8862240203103645e-49	4.365773033128532e-67	4.264260465589929e-10	3.5396136868628773e-15	0.000016034081682874114	-1.5874139958551532e-20	4.1407496421610176e-21	1.720647194357278e-13	1.1225816391306006e-12	8.224662194216049e-13
23000000	0.0049919825316721905	1.8862240203103645e-49	4.365773033128532e-67	4.264260465589929e-10	3.5396136868628773e-15	0.000016034081682874114	-1.5874139923647515e-20	4.1407496421610176e-21	1.720647194357278e-13	1.1225816391306006e-12	8.224662194216049e-13
23100000	0.0049919825316721905	1.8862240203103645e-49	4.365773033128532e-67	4.264260465589929e-10	3.5396136868628773e-15	0.000016034081682874114	-1.5874139888743496e-20	4.1407496421610176e-21	1.720647194357278e-13	1.1225816391306006e-12	8.224662194216049e-13
23200000	0.0049919825316721905	1.8862240203103645e-49	4.365773033128532e-67	4.264260465589929e-10	3.5396136868628773e-15	0.000016034081682874114	-1.587413985383948e-20	4.1407496421610176e-21	1.720647194357278e-13	1.1225816391306006e-12	8.224662194216049e-13
23300000	0.0049919825316721905	1.8862240203103645e-49	4.365773033128532e-67	4.264260465589929e-10	3.5396136868628773e-15	0.000016034081682874114	-1.5874139818935462e-20	4.1407496421610176e-21	1.720647194357278e-13	1.1225816391306006e-12	8.224662194216049e-13
23400000	0.0049919825316721905	1.8862240203103645e-49	4.365773033128532e-67	4.264260465589929e-10	3.5396136868628773e-15	0.000016034081682874114	-1.5874139784031443e-20	4.1407496421610176e-21	1.720647194357278e-13	1.1225816391306006e-12	8.224662194216049e-13
23500000	0.0049919825316721905	1.8862240203103645e-49	4.365773033128532e-67	4.264260465589929e-10	3.5396136868628773e-15	0.000016034081682874114	-1.5874139749127426e-20	4.1407496421610176e-21	1.720647194357278e-13	1.1225816391306006e-12	8.224662194216049e-13
23600000	0.0049919825316721905	1.8862240203103645e-49	4.365773033128532e-67	4.264260465589929e-10	3.5396136868628773e-15	0.000016034081682874114	-1.587413971422341e-20	4.1407496421610176e-21	1.720647194357278e-13	1.1225816391306006e-12	8.224662194216049e-13
23700000	0.0049919825316721905	1.886224020310364e-49	4.365773033128532e-67	4.264260465589929e-10	3.5396136868628773e-15	0.000016034081682874114	-1.5874139679319393e-20	4.1407496421610176e-21	1.720647194357278e-13	1.1225816391306006e-12	8.224662194216049e-13
23800000	0.0049919825316721905	1.886224020310364e-49	4.365773033128532e-67	4.264260465589929e-10	3.5396136868628773e-15	0.000016034081682874114	-1.5874139644415373e-20	4.1407496421610176e-21	1.720647194357278e-13	1.1225816391306006e-12	8.224662194216049e-13
23900000	0.0049919825316721905	1.886224020310364e-49	4.365773033128532e-67	4.264260465589929e-10	3.5396136868628773e-15	0.000016034081682874114	-1.5874139609511357e-20	4.1407496421610176e-21	1.720647194357278e-13	1.1225816391306006e-12	8.224662194216048e-13
24000000	0.0049919825316721905	1.886224020310364e-49	4.365773033128532e-67	4.264260465589929e-10	3.5396136868628773e-15	0.000016034081682874114	-1.587413957460734e-20	4.1407496421610176e-21	1.720647194357278e-13	1.1225816391306006e-12	8.224662194216048e-13
24100000	0.0049919825316721905	1.886224020310364e-49	4.365773033128532e-67	4.264260465589929e-10	3.5396136868628773e-15	0.000016034081682874114	-1.587413953970332e-20	4.1407496421610176e-21	1.720647194357278e-13	1.1225816391306006e-12	8.224662194216048e-13
24200000	0.0049919825316721905	1.886224020310364e-49	4.365773033128532e-67	4.264260465589929e-10	3.5396136868628773e-15	0.000016034081682874114	-1.5874139504799304e-20	4.1407496421610176e-21	1.720647194357278e-13	1.1225816391306006e-12	8.224662194216048e-13
24300000	0.0049919825316721905	1.886224020310364e-49	4.365773033128532e-67	4.264260465589929e-10	3.5396136868628773e-15	0.000016034081682874114	-1.5874139469895288e-20	4.1407496421610176e-21	1.720647194357278e-13	1.1225816391306006e-12	8.224662194216048e-13
24400000	0.0049919825316721905	1.886224020310364e-49	4.365773033128532e-67	4.264260465589929e-10	3.5396136868628773e-15	0.000016034081682874114	-1.587413943499127e-20	4.1407496421610176e-21	1.720647194357278e-13	1.1225816391306006e-12	8.224662194216048e-13
24500000	0.0049919825316721905	1.886224020310364e-49	4.365773033128532e-67	4.264260465589929e-10	3.5396136868628773e-15	0.000016034081682874114	-1.587413940008725e-20	4.1407496421610176e-21	1.720647194357278e-13	1.1225816391306006e-12	8.224662194216048e-13
24600000	0.0049919825316721905	1.886224020310364e-49	4.365773033128532e-67	4.264260465589929e-10	3.5396136868628773e-15	0.000016034081682874114	-1.5874139365183235e-20	4.1407496421610176e-21	1.720647194357278e-13	1.1225816391306006e-12	8.224662194216048e-13
24700000	0.0049919825316721905	1.886224020310364e-49	4.365773033128532e-67	4.264260465589929e-10	3.5396136868628773e-15	0.000016034081682874114	-1.5874139330279218e-20	4.1407496421610176e-21	1.720647194357278e-13	1.1225816391306006e-12	8.224662194216048e-13
24800000	0.0049919825316721905	1.886224020310364e-49	4.365773033128532e-67	4.264260465589929e-10	3.5396136868628773e-15	0.000016034081682874114	-1.58741392953752e-20	4.1407496421610176e-21	1.720647194357278e-13	1.1225816391306006e-12	8.224662194216048e-13
24900000	0.0049919825316721905	1.886224020310364e-49	4.365773033128532e-67	4.264260465589929e-10	3.5396136868628773e-15	0.000016034081682874114	-1.5874139260471182e-20	4.1407496421610176e-21	1.720647194357278e-13	1.1225816391306006e-12	8.224662194216048e-13
25000000	0.0049919825316721905	1.886224020310364e-49	4.365773033128532e-67	4.264260465589929e-10	3.5396136868628773e-15	0.000016034081682874114	-1.5874139225567166e-20	4.1407496421610176e-21	1.720647194357278e-13	1.1225816391306006e-12	8.224662194216048e-13
25100000	0.0049919825316721905	1.886224020310364e-49	4.365773033128532e-67	4.264260465589929e-10	3.5396136868628773e-15	0.000016034081682874114	-1.587413919066315e-20	4.1407496421610176e-21	1.720647194357278e-13	1.1225816391306006e-12	8.224662194216048e-13
25200000	0.0049919825316721905	1.8862240203103637e-49	4.365773033128532e-67	4.264260465589929e-10	3.5396136868628773e-15	0.000016034081682874114	-1.587413915575913e-20	4.1407496421610176e-21	1.720647194357278e-13	1.1225816391306006e-12	8.224662194216048e-13
25300000	0.0049919825316721905	1.8862240203103637e-49	4.365773033128532e-67	4.264260465589929e-10	3.5396136868628773e-15	0.000016034081682874114	-1.5874139120855113e-20	4.1407496421610176e-21	1.720647194357278e-13	1.1225816391306006e-12	8.224662194216048e-13
25400000	0.0049919825316721905	1.8862240203103637e-49	4.365773033128532e-67	4.264260465589929e-10	3.5396136868628773e-15	0.000016034081682874114	-1.5874139085951096e-20	4.1407496421610176e-21	1.720647194357278e-13	1.1225816391306006e-12	8.224662194216048e-13
25500000	0.0049919825316721905	1.8862240203103637e-49	4.365773033128532e-67	4.264260465589929e-10	3.5396136868628773e-15	0.000016034081682874114	-1.587413905104708e-20	4.1407496421610176e-21	1.720647194357278e-13	1.1225816391306006e-12	8.224662194216048e-13
25600000	0.0049919825316721905	1.8862240203103637e-49	4.365773033128532e-67	4.264260465589929e-10	3.5396136868628773e-15	0.000016034081682874114	-1.587413901614306e-20	4.1407496421610176e-21	1.720647194357278e-13	1.1225816391306006e-12	8.224662194216048e-13
25700000	0.0049919825316721905	1.8862240203103637e-49	4.365773033128532e-67	4.264260465589929e-10	3.5396136868628773e-15	0.000016034081682874114	-1.5874138981239043e-20	4.1407496421610176e-21	1.720647194357278e-13	1.1225816391306006e-12	8.224662194216048e-13
25800000	0.0049919825316721905	1.8862240203103637e-49	4.365773033128532e-67	4.264260465589929e-10	3.5396136868628773e-15	0.000016034081682874114	-1.5874138946335027e-20	4.1407496421610176e-21	1.720647194357278e-13	1.1225816391306006e-12	8.224662194216048e-13
25900000	0.0049919825316721905	1.8862240203103637e-49	4.365773033128532e-67	4.264260465589929e-10	3.5396136868628773e-15	0.000016034081682874114	-1.5874138911431007e-20	4.1407496421610176e-21	1.720647194357278e-13	1.1225816391306006e-12	8.224662194216048e-13
26000000	0.0049919825316721905	1.8862240203103637e-49	4.365773033128532e-67	4.264260465589929e-10	3.5396136868628773e-15	0.000016034081682874114	-1.587413887652699e-20	4.1407496421610176e-21	1.720647194357278e-13	1.1225816391306006e-12	8.224662194216048e-13
26100000	0.0049919825316721905	1.8862240203103637e-49	4.365773033128532e-67	4.264260465589929e-10	3.5396136868628773e-15	0.000016034081682874114	-1.5874138841622974e-20	4.1407496421610176e-21	1.720647194357278e-13	1.1225816391306006e-12	8.224662194216048e-13
26200000	0.0049919825316721905	1.8862240203103637e-49	4.365773033128532e-67	4.264260465589929e-10	3.5396136868628773e-15	0.000016034081682874114	-1.5874138806718958e-20	4.1407496421610176e-21	1.720647194357278e-13	1.1225816391306006e-12	8.224662194216048e-13
26300000	0.0049919825316721905	1.8862240203103637e-49	4.365773033128532e-67	4.264260465589929e-10	3.5396136868628773e-15	0.000016034081682874114	-1.5874138771814938e-20	4.1407496421610176e-21	1.720647194357278e-13	1.1225816391306006e-12	8.224662194216048e-13
26400000	0.0049919825316721905	1.8862240203103637e-49	4.365773033128532e-67	4.264260465589929e-10	3.5396136868628773e-15	0.000016034081682874114	-1.587413873691092e-20	4.1407496421610176e-21	1.720647194357278e-13	1.1225816391306006e-12	8.224662194216048e-13
26500000	0.0049919825316721905	1.8862240203103637e-49	4.365773033128532e-67	4.264260465589929e-10	3.5396136868628773e-15	0.000016034081682874114	-1.5874138702006905e-20	4.1407496421610176e-21	1.720647194357278e-13	1.1225816391306006e-12	8.224662194216048e-13
26600000	0.0049919825316721905	1.8862240203103637e-49	4.365773033128532e-67	4.264260465589929e-10	3.5396136868628773e-15	0.000016034081682874114	-1.5874138667102885e-20	4.1407496421610176e-21	1.720647194357278e-13	1.1225816391306006e-12	8.224662194216048e-13
26700000	0.0049919825316721905	1.8862240203103637e-49	4.365773033128532e-67	4.264260465589929e-10	3.5396136868628773e-15	0.000016034081682874114	-1.587413863219887e-20	4.1407496421610176e-21	1.720647194357278e-13	1.1225816391306006e-12	8.224662194216048e-13
26800000	0.0049919825316721905	1.8862240203103637e-49	4.365773033128532e-67	4.264260465589929e-10	3.5396136868628773e-15	0.000016034081682874114	-1.5874138597294852e-20	4.1407496421610176e-21	1.720647194357278e-13	1.1225816391306006e-12	8.224662194216048e-13
26900000	0.0049919825316721905	1.8862240203103637e-49	4.365773033128532e-67	4.264260465589929e-10	3.5396136868628773e-15	0.000016034081682874114	-1.5874138562390835e-20	4.1407496421610176e-21	1.720647194357278e-13	1.1225816391306006e-12	8.224662194216048e-13
27000000	0.0049919825316721905	1.8862240203103637e-49	4.365773033128532e-67	4.264260465589929e-10	3.5396136868628773e-15	0.000016034081682874114	-1.5874138527486816e-20	4.1407496421610176e-21	1.720647194357278e-13	1.1225816391306006e-12	8.224662194216048e-13
27100000	0.0049919825316721905	1.8862240203103637e-49	4.365773033128532e-67	4.264260465589929e-10	3.5396136868628773e-15	0.000016034081682874114	-1.58741384925828e-20	4.1407496421610176e-21	1.720647194357278e-13	1.1225816391306006e-12	8.224662194216048e-13
27200000	0.0049919825316721905	1.8862240203103637e-49	4.365773033128532e-67	4.264260465589929e-10	3.5396136868628773e-15	0.000016034081682874114	-1.5874138457678783e-20	4.1407496421610176e-21	1.720647194357278e-13	1.1225816391306006e-12	8.224662194216048e-13
27300000	0.0049919825316721905	1.8862240203103637e-49	4.365773033128532e-67	4.264260465589929e-10	3.5396136868628773e-15	0.000016034081682874114	-1.5874138422774763e-20	4.1407496421610176e-21	1.720647194357278e-13	1.1225816391306006e-12	8.224662194216048e-13
27400000	0.0049919825316721905	1.8862240203103637e-49	4.365773033128532e-67	4.264260465589929e-10	3.5396136868628773e-15	0.000016034081682874114	-1.5874138387870747e-20	4.1407496421610176e-21	1.720647194357278e-13	1.1225816391306006e-12	8.224662194216048e-13
27500000	0.0049919825316721905	1.8862240203103634e-49	4.365773033128532e-67	4.264260465589929e-10	3.5396136868628773e-15	0.000016034081682874114	-1.587413835296673e-20	4.1407496421610176e-21	1.720647194357278e-13	1.1225816391306006e-12	8.224662194216048e-13
27600000	0.0049919825316721905	1.8862240203103634e-49	4.365773033128532e-67	4.264260465589929e-10	3.5396136868628773e-15	0.000016034081682874114	-1.5874138318062713e-20	4.1407496421610176e-21	1.720647194357278e-13	1.1225816391306006e-12	8.224662194216048e-13
27700000	0.0049919825316721905	1.8862240203103634e-49	4.365773033128532e-67	4.264260465589929e-10	3.5396136868628773e-15	0.000016034081682874114	-1.5874138283158694e-20	4.1407496421610176e-21	1.720647194357278e-13	1.1225816391306006e-12	8.224662194216048e-13
27800000	0.0049919825316721905	1.8862240203103634e-49	4.365773033128532e-67	4.264260465589929e-10	3.5396136868628773e-15	0.000016034081682874114	-1.5874138248254677e-20	4.1407496421610176e-21	1.720647194357278e-13	1.1225816391306006e-12	8.224662194216048e-13
27900000	0.0049919825316721905	1.8862240203103634e-49	4.365773033128532e-67	4.264260465589929e-10	3.5396136868628773e-15	0.000016034081682874114	-1.587413821335066e-20	4.1407496421610176e-21	1.720647194357278e-13	1.1225816391306006e-12	8.224662194216048e-13
28000000	0.0049919825316721905	1.8862240203103634e-49	4.365773033128532e-67	4.264260465589929e-10	3.5396136868628773e-15	0.000016034081682874114	-1.587413817844664e-20	4.1407496421610176e-21	1.720647194357278e-13	1.1225816391306006e-12	8.224662194216048e-13
28100000	0.0049919825316721905	1.8862240203103634e-49	4.365773033128532e-67	4.264260465589929e-10	3.5396136868628773e-15	0.000016034081682874114	-1.5874138143542625e-20	4.1407496421610176e-21	1.720647194357278e-13	1.1225816391306006e-12	8.224662194216048e-13
28200000	0.0049919825316721905	1.8862240203103634e-49	4.365773033128532e-67	4.264260465589929e-10	3.5396136868628773e-15	0.000016034081682874114	-1.5874138108638608e-20	4.1407496421610176e-21	1.720647194357278e-13	1.1225816391306006e-12	8.224662194216048e-13
28300000	0.0049919825316721905	1.8862240203103634e-49	4.365773033128532e-67	4.264260465589929e-10	3.5396136868628773e-15	0.000016034081682874114	-1.587413807373459e-20	4.1407496421610176e-21	1.720647194357278e-13	1.1225816391306006e-12	8.224662194216048e-13
28400000	0.0049919825316721905	1.8862240203103634e-49	4.365773033128532e-67	4.264260465589929e-10	3.5396136868628773e-15	0.000016034081682874114	-1.5874138038830572e-20	4.1407496421610176e-21	1.720647194357278e-13	1.1225816391306006e-12	8.224662194216048e-13
28500000	0.0049919825316721905	1.8862240203103634e-49	4.365773033128532e-67	4.264260465589929e-10	3.5396136868628773e-15	0.000016034081682874114	-1.5874138003926555e-20	4.1407496421610176e-21	1.720647194357278e-13	1.1225816391306006e-12	8.224662194216048e-13
28600000	0.0049919825316721905	1.8862240203103634e-49	4.365773033128532e-67	4.264260465589929e-10	3.5396136868628773e-15	0.000016034081682874114	-1.587413796902254e-20	4.1407496421610176e-21	1.720647194357278e-13	1.1225816391306006e-12	8.224662194216048e-13
28700000	0.0049919825316721905	1.8862240203103634e-49	4.365773033128532e-67	4.264260465589929e-10	3.5396136868628773e-15	0.000016034081682874114	-1.587413793411852e-20	4.1407496421610176e-21	1.720647194357278e-13	1.1225816391306006e-12	8.224662194216048e-13
28800000	0.0049919825316721905	1.8862240203103634e-49	4.365773033128532e-67	4.264260465589929e-10	3.5396136868628773e-15	0.000016034081682874114	-1.5874137899214502e-20	4.1407496421610176e-21	1.720647194357278e-13	1.1225816391306006e-12	8.224662194216048e-13
28900000	0.0049919825316721905	1.8862240203103634e-49	4.365773033128532e-67	4.264260465589929e-10	3.5396136868628773e-15	0.000016034081682874114	-1.5874137864310486e-20	4.1407496421610176e-21	1.720647194357278e-13	1.1225816391306006e-12	8.224662194216048e-13
29000000	0.0049919825316721905	1.8862240203103634e-49	4.365773033128532e-67	4.264260465589929e-10	3.5396136868628773e-15	0.000016034081682874114	-1.587413782940647e-20	4.1407496421610176e-21	1.720647194357278e-13	1.1225816391306006e-12	8.224662194216048e-13
29100000	0.0049919825316721905	1.8862240203103634e-49	4.365773033128532e-67	4.264260465589929e-10	3.5396136868628773e-15	0.000016034081682874114	-1.587413779450245e-20	4.1407496421610176e-21	1.720647194357278e-13	1.1225816391306006e-12	8.224662194216048e-13
29200000	0.0049919825316721905	1.8862240203103634e-49	4.365773033128532e-67	4.264260465589929e-10	3.5396136868628773e-15	0.000016034081682874114	-1.5874137759598433e-20	4.1407496421610176e-21	1.720647194357278e-13	1.1225816391306006e-12	8.224662194216048e-13
29300000	0.0049919825316721905	1.8862240203103634e-49	4.365773033128532e-67	4.264260465589929e-10	3.5396136868628773e-15	0.000016034081682874114	-1.5874137724694417e-20	4.1407496421610176e-21	1.720647194357278e-13	1.1225816391306006e-12	8.224662194216048e-13
29400000	0.0049919825316721905	1.8862240203103634e-49	4.365773033128532e-67	4.264260465589929e-10	3.5396136868628773e-15	0.000016034081682874114	-1.58741376897904e-20	4.1407496421610176e-21	1.720647194357278e-13	1.1225816391306006e-12	8.224662194216048e-13
29500000	0.0049919825316721905	1.8862240203103634e-49	4.365773033128532e-67	4.264260465589929e-10	3.5396136868628773e-15	0.000016034081682874114	-1.587413765488638e-20	4.1407496421610176e-21	1.720647194357278e-13	1.1225816391306006e-12	8.224662194216048e-13
29600000	0.0049919825316721905	1.8862240203103634e-49	4.365773033128532e-67	4.264260465589929e-10	3.5396136868628773e-15	0.000016034081682874114	-1.5874137619982364e-20	4.1407496421610176e-21	1.720647194357278e-13	1.1225816391306006e-12	8.224662194216048e-13
29700000	0.0049919825316721905	1.8862240203103634e-49	4.3657730331285315e-67	4.264260465589929e-10	3.5396136868628773e-15	0.000016034081682874114	-1.5874137585078347e-20	4.1407496421610176e-21	1.720647194357278e-13	1.1225816391306006e-12	8.224662194216048e-13
29800000	0.0049919825316721905	1.8862240203103634e-49	4.3657730331285315e-67	4.264260465589929e-10	3.5396136868628773e-15	0.000016034081682874114	-1.5874137550174328e-20	4.1407496421610176e-21	1.720647194357278e-13	1.1225816391306006e-12	8.224662194216048e-13
29900000	0.0049919825316721905	1.8862240203103634e-49	4.3657730331285315e-67	4.264260465589929e-10	3.5396136868628773e-15	0.000016034081682874114	-1.587413751527031e-20	4.1407496421610176e-21	1.720647194357278e-13	1.1225816391306006e-12	8.224662194216048e-13
30000000	0.0049919825316721905	1.8862240203103634e-49	4.3657730331285315e-67	4.264260465589929e-10	3.5396136868628773e-15	0.000016034081682874114	-1.5874137480366295e-20	4.1407496421610176e-21	1.720647194357278e-13	1.1225816391306006e-12	8.224662194216048e-13
30100000	0.0049919825316721905	1.8862240203103634e-49	4.3657730331285315e-67	4.264260465589929e-10	3.5396136868628773e-15	0.000016034081682874114	-1.5874137445462278e-20	4.1407496421610176e-21	1.720647194357278e-13	1.1225816391306006e-12	8.224662194216048e-13
30200000	0.0049919825316721905	1.8862240203103634e-49	4.3657730331285315e-67	4.264260465589929e-10	3.5396136868628773e-15	0.000016034081682874114	-1.5874137410558258e-20	4.1407496421610176e-21	1.720647194357278e-13	1.1225816391306006e-12	8.224662194216048e-13
30300000	0.0049919825316721905	1.8862240203103634e-49	4.3657730331285315e-67	4.264260465589929e-10	3.5396136868628773e-15	0.000016034081682874114	-1.5874137375654242e-20	4.1407496421610176e-21	1.720647194357278e-13	1.1225816391306006e-12	8.224662194216048e-13
30400000	0.0049919825316721905	1.8862240203103634e-49	4.3657730331285315e-67	4.264260465589929e-10	3.5396136868628773e-15	0.000016034081682874114	-1.5874137340750225e-20	4.1407496421610176e-21	1.720647194357278e-13	1.1225816391306006e-12	8.224662194216048e-13
30500000	0.0049919825316721905	1.8862240203103634e-49	4.3657730331285315e-67	4.264260465589929e-10	3.5396136868628773e-15	0.000016034081682874114	-1.5874137305846206e-20	4.1407496421610176e-21	1.720647194357278e-13	1.1225816391306006e-12	8.224662194216048e-13
30600000	0.0049919825316721905	1.8862240203103634e-49	4.3657730331285315e-67	4.264260465589929e-10	3.5396136868628773e-15	0.000016034081682874114	-1.587413727094219e-20	4.1407496421610176e-21	1.720647194357278e-13	1.1225816391306006e-12	8.224662194216048e-13
30700000	0.0049919825316721905	1.8862240203103634e-49	4.3657730331285315e-67	4.264260465589929e-10	3.5396136868628773e-15	0.000016034081682874114	-1.5874137236038172e-20	4.1407496421610176e-21	1.720647194357278e-13	1.1225816391306006e-12	8.224662194216048e-13
30800000	0.0049919825316721905	1.8862240203103634e-49	4.3657730331285315e-67	4.264260465589929e-10	3.5396136868628773e-15	0.000016034081682874114	-1.5874137201134156e-20	4.1407496421610176e-21	1.720647194357278e-13	1.1225816391306006e-12	8.224662194216048e-13
30900000	0.0049919825316721905	1.8862240203103634e-49	4.3657730331285315e-67	4.264260465589929e-10	3.5396136868628773e-15	0.000016034081682874114	-1.5874137166230136e-20	4.1407496421610176e-21	1.720647194357278e-13	1.1225816391306006e-12	8.224662194216048e-13
31000000	0.0049919825316721905	1.8862240203103634e-49	4.3657730331285315e-67	4.264260465589929e-10	3.5396136868628773e-15	0.000016034081682874114	-1.587413713132612e-20	4.1407496421610176e-21	1.720647194357278e-13	1.1225816391306006e-12	8.224662194216048e-13
31100000	0.0049919825316721905	1.8862240203103634e-49	4.3657730331285315e-67	4.264260465589929e-10	3.5396136868628773e-15	0.000016034081682874114	-1.5874137096422103e-20	4.1407496421610176e-21	1.720647194357278e-13	1.1225816391306006e-12	8.224662194216048e-13
31200000	0.0049919825316721905	1.8862240203103634e-49	4.3657730331285315e-67	4.264260465589929e-10	3.5396136868628773e-15	0.000016034081682874114	-1.5874137061518087e-20	4.1407496421610176e-21	1.720647194357278e-13	1.1225816391306006e-12	8.224662194216048e-13
31300000	0.0049919825316721905	1.8862240203103634e-49	4.3657730331285315e-67	4.264260465589929e-10	3.5396136868628773e-15	0.000016034081682874114	-1.5874137026614067e-20	4.1407496421610176e-21	1.720647194357278e-13	1.1225816391306006e-12	8.224662194216048e-13
31400000	0.0049919825316721905	1.8862240203103634e-49	4.3657730331285315e-67	4.264260465589929e-10	3.5396136868628773e-15	0.000016034081682874114	-1.587413699171005e-20	4.1407496421610176e-21	1.720647194357278e-13	1.1225816391306006e-12	8.224662194216048e-13
31500000	0.0049919825316721905	1.8862240203103634e-49	4.3657730331285315e-67	4.264260465589929e-10	3.5396136868628773e-15	0.000016034081682874114	-1.5874136956806034e-20	4.1407496421610176e-21	1.720647194357278e-13	1.1225816391306006e-12	8.224662194216048e-13
31600000	0.0049919825316721905	1.8862240203103634e-49	4.3657730331285315e-67	4.264260465589929e-10	3.5396136868628773e-15	0.000016034081682874114	-1.5874136921902014e-20	4.1407496421610176e-21	1.720647194357278e-13	1.1225816391306006e-12	8.224662194216048e-13
31700000	0.0049919825316721905	1.8862240203103634e-49	4.3657730331285315e-67	4.264260465589929e-10	3.5396136868628773e-15	0.000016034081682874114	-1.5874136886997998e-20	4.1407496421610176e-21	1.720647194357278e-13	1.1225816391306006e-12	8.224662194216048e-13
31800000	0.0049919825316721905	1.8862240203103634e-49	4.3657730331285315e-67	4.2642604655899284e-10	3.5396136868628773e-15	0.000016034081682874114	-1.587413685209398e-20	4.1407496421610176e-21	1.720647194357278e-13	1.1225816391306006e-12	8.224662194216048e-13
31900000	0.0049919825316721905	1.8862240203103637e-49	4.3657730331285315e-67	4.2642604655899284e-10	3.5396136868628773e-15	0.000016034081682874114	-1.5874136817189964e-20	4.1407496421610176e-21	1.720647194357278e-13	1.1225816391306006e-12	8.224662194216048e-13
32000000	0.0049919825316721905	1.8862240203103637e-49	4.3657730331285315e-67	4.2642604655899284e-10	3.5396136868628773e-15	0.000016034081682874114	-1.5874136782285945e-20	4.1407496421610176e-21	1.720647194357278e-13	1.1225816391306006e-12	8.224662194216048e-13
32100000	0.0049919825316721905	1.8862240203103637e-49	4.3657730331285315e-67	4.2642604655899284e-10	3.5396136868628773e-15	0.000016034081682874114	-1.5874136747381928e-20	4.1407496421610176e-21	1.720647194357278e-13	1.1225816391306006e-12	8.224662194216048e-13
32200000	0.0049919825316721905	1.8862240203103637e-49	4.365773033128531e-67	4.2642604655899284e-10	3.5396136868628773e-15	0.000016034081682874114	-1.5874136712477912e-20	4.1407496421610176e-21	1.720647194357278e-13	1.1225816391306006e-12	8.224662194216048e-13
32300000	0.0049919825316721905	1.8862240203103637e-49	4.365773033128531e-67	4.2642604655899284e-10	3.5396136868628773e-15	0.000016034081682874114	-1.5874136677573892e-20	4.1407496421610176e-21	1.720647194357278e-13	1.1225816391306006e-12	8.224662194216048e-13
32400000	0.0049919825316721905	1.8862240203103637e-49	4.365773033128531e-67	4.2642604655899284e-10	3.5396136868628773e-15	0.000016034081682874114	-1.5874136642669876e-20	4.1407496421610176e-21	1.720647194357278e-13	1.1225816391306006e-12	8.224662194216048e-13
32500000	0.0049919825316721905	1.8862240203103637e-49	4.365773033128531e-67	4.2642604655899284e-10	3.5396136868628773e-15	0.000016034081682874114	-1.587413660776586e-20	4.1407496421610176e-21	1.720647194357278e-13	1.1225816391306006e-12	8.224662194216048e-13
32600000	0.0049919825316721905	1.8862240203103637e-49	4.365773033128531e-67	4.2642604655899284e-10	3.5396136868628773e-15	0.000016034081682874114	-1.5874136572861842e-20	4.1407496421610176e-21	1.720647194357278e-13	1.1225816391306006e-12	8.224662194216048e-13
32700000	0.0049919825316721905	1.8862240203103637e-49	4.365773033128531e-67	4.2642604655899284e-10	3.5396136868628773e-15	0.000016034081682874114	-1.5874136537957823e-20	4.1407496421610176e-21	1.720647194357278e-13	1.1225816391306006e-12	8.224662194216048e-13
32800000	0.0049919825316721905	1.8862240203103637e-49	4.365773033128531e-67	4.2642604655899284e-10	3.5396136868628773e-15	0.000016034081682874114	-1.5874136503053806e-20	4.1407496421610176e-21	1.720647194357278e-13	1.1225816391306006e-12	8.224662194216048e-13
32900000	0.0049919825316721905	1.8862240203103637e-49	4.365773033128531e-67	4.2642604655899284e-10	3.5396136868628773e-15	0.000016034081682874114	-1.587413646814979e-20	4.1407496421610176e-21	1.720647194357278e-13	1.1225816391306006e-12	8.224662194216048e-13
33000000	0.0049919825316721905	1.8862240203103637e-49	4.365773033128531e-67	4.2642604655899284e-10	3.5396136868628773e-15	0.000016034081682874114	-1.5874136433245773e-20	4.1407496421610176e-21	1.720647194357278e-13	1.1225816391306006e-12	8.224662194216048e-13
33100000	0.00499198253167219	1.8862240203103637e-49	4.365773033128531e-67	4.2642604655899284e-10	3.5396136868628773e-15	0.000016034081682874114	-1.5874136398341754e-20	4.1407496421610176e-21	1.720647194357278e-13	1.1225816391306006e-12	8.224662194216048e-13
33200000	0.00499198253167219	1.8862240203103637e-49	4.365773033128531e-67	4.2642604655899284e-10	3.5396136868628773e-15	0.000016034081682874114	-1.5874136363437737e-20	4.1407496421610176e-21	1.720647194357278e-13	1.1225816391306006e-12	8.224662194216048e-13
33300000	0.00499198253167219	1.8862240203103637e-49	4.365773033128531e-67	4.2642604655899284e-10	3.5396136868628773e-15	0.000016034081682874114	-1.587413632853372e-20	4.1407496421610176e-21	1.720647194357278e-13	1.1225816391306006e-12	8.224662194216048e-13
33400000	0.00499198253167219	1.8862240203103637e-49	4.365773033128531e-67	4.2642604655899284e-10	3.5396136868628773e-15	0.000016034081682874114	-1.58741362936297e-20	4.1407496421610176e-21	1.720647194357278e-13	1.1225816391306006e-12	8.224662194216048e-13
33500000	0.00499198253167219	1.8862240203103637e-49	4.365773033128531e-67	4.2642604655899284e-10	3.5396136868628773e-15	0.000016034081682874114	-1.5874136258725684e-20	4.1407496421610176e-21	1.720647194357278e-13	1.1225816391306006e-12	8.224662194216048e-13
33600000	0.00499198253167219	1.8862240203103637e-49	4.365773033128531e-67	4.2642604655899284e-10	3.5396136868628773e-15	0.000016034081682874114	-1.5874136223821668e-20	4.1407496421610176e-21	1.720647194357278e-13	1.1225816391306006e-12	8.224662194216048e-13
33700000	0.00499198253167219	1.8862240203103637e-49	4.365773033128531e-67	4.2642604655899284e-10	3.5396136868628773e-15	0.000016034081682874114	-1.587413618891765e-20	4.1407496421610176e-21	1.720647194357278e-13	1.1225816391306006e-12	8.224662194216048e-13
33800000	0.00499198253167219	1.8862240203103637e-49	4.365773033128531e-67	4.2642604655899284e-10	3.5396136868628773e-15	0.000016034081682874114	-1.587413615401363e-20	4.1407496421610176e-21	1.720647194357278e-13	1.1225816391306006e-12	8.224662194216048e-13
33900000	0.00499198253167219	1.8862240203103637e-49	4.365773033128531e-67	4.2642604655899284e-10	3.5396136868628773e-15	0.000016034081682874114	-1.5874136119109615e-20	4.1407496421610176e-21	1.720647194357278e-13	1.1225816391306006e-12	8.224662194216048e-13
34000000	0.00499198253167219	1.8862240203103637e-49	4.365773033128531e-67	4.2642604655899284e-10	3.5396136868628773e-15	0.000016034081682874114	-1.5874136084205598e-20	4.1407496421610176e-21	1.720647194357278e-13	1.1225816391306006e-12	8.224662194216048e-13
34100000	0.00499198253167219	1.8862240203103637e-49	4.365773033128531e-67	4.2642604655899284e-10	3.5396136868628773e-15	0.000016034081682874114	-1.587413604930158e-20	4.1407496421610176e-21	1.720647194357278e-13	1.1225816391306006e-12	8.224662194216048e-13
34200000	0.00499198253167219	1.8862240203103637e-49	4.365773033128531e-67	4.2642604655899284e-10	3.5396136868628773e-15	0.000016034081682874114	-1.5874136014397562e-20	4.1407496421610176e-21	1.720647194357278e-13	1.1225816391306006e-12	8.224662194216048e-13
34300000	0.00499198253167219	1.8862240203103637e-49	4.365773033128531e-67	4.2642604655899284e-10	3.5396136868628773e-15	0.000016034081682874114	-1.5874135979493546e-20	4.1407496421610176e-21	1.720647194357278e-13	1.1225816391306006e-12	8.224662194216048e-13
34400000	0.00499198253167219	1.8862240203103637e-49	4.365773033128531e-67	4.2642604655899284e-10	3.5396136868628773e-15	0.000016034081682874114	-1.587413594458953e-20	4.1407496421610176e-21	1.720647194357278e-13	1.1225816391306006e-12	8.224662194216048e-13
34500000	0.00499198253167219	1.8862240203103637e-49	4.36577303312853e-67	4.2642604655899284e-10	3.5396136868628773e-15	0.000016034081682874114	-1.587413590968551e-20	4.1407496421610176e-21	1.720647194357278e-13	1.1225816391306006e-12	8.224662194216048e-13
34600000	0.00499198253167219	1.8862240203103637e-49	4.36577303312853e-67	4.2642604655899284e-10	3.5396136868628773e-15	0.000016034081682874114	-1.5874135874781493e-20	4.1407496421610176e-21	1.720647194357278e-13	1.1225816391306006e-12	8.224662194216048e-13
34700000	0.00499198253167219	1.8862240203103637e-49	4.36577303312853e-67	4.2642604655899284e-10	3.5396136868628773e-15	0.000016034081682874114	-1.5874135839877476e-20	4.1407496421610176e-21	1.720647194357278e-13	1.1225816391306006e-12	8.224662194216048e-13
34800000	0.00499198253167219	1.8862240203103637e-49	4.36577303312853e-67	4.2642604655899284e-10	3.5396136868628773e-15	0.000016034081682874114	-1.5874135804973457e-20	4.1407496421610176e-21	1.720647194357278e-13	1.1225816391306006e-12	8.224662194216048e-13
34900000	0.00499198253167219	1.8862240203103637e-49	4.36577303312853e-67	4.2642604655899284e-10	3.5396136868628773e-15	0.000016034081682874114	-1.587413577006944e-20	4.1407496421610176e-21	1.720647194357278e-13	1.1225816391306006e-12	8.224662194216048e-13
35000000	0.00499198253167219	1.8862240203103637e-49	4.36577303312853e-67	4.2642604655899284e-10	3.5396136868628773e-15	0.000016034081682874114	-1.5874135735165424e-20	4.1407496421610176e-21	1.720647194357278e-13	1.1225816391306006e-12	8.224662194216048e-13
35100000	0.00499198253167219	1.8862240203103637e-49	4.36577303312853e-67	4.2642604655899284e-10	3.5396136868628773e-15	0.000016034081682874114	-1.5874135700261407e-20	4.1407496421610176e-21	1.720647194357278e-13	1.1225816391306006e-12	8.224662194216048e-13
35200000	0.00499198253167219	1.8862240203103637e-49	4.36577303312853e-67	4.2642604655899284e-10	3.5396136868628773e-15	0.000016034081682874114	-1.5874135665357387e-20	4.1407496421610176e-21	1.720647194357278e-13	1.1225816391306006e-12	8.224662194216048e-13
35300000	0.00499198253167219	1.8862240203103637e-49	4.36577303312853e-67	4.2642604655899284e-10	3.5396136868628773e-15	0.000016034081682874114	-1.587413563045337e-20	4.1407496421610176e-21	1.720647194357278e-13	1.1225816391306006e-12	8.224662194216048e-13
35400000	0.00499198253167219	1.8862240203103637e-49	4.36577303312853e-67	4.2642604655899284e-10	3.5396136868628773e-15	0.000016034081682874114	-1.5874135595549354e-20	4.1407496421610176e-21	1.720647194357278e-13	1.1225816391306006e-12	8.224662194216048e-13
35500000	0.00499198253167219	1.8862240203103637e-49	4.36577303312853e-67	4.2642604655899284e-10	3.5396136868628773e-15	0.000016034081682874114	-1.5874135560645338e-20	4.1407496421610176e-21	1.720647194357278e-13	1.1225816391306006e-12	8.224662194216048e-13
35600000	0.00499198253167219	1.8862240203103637e-49	4.36577303312853e-67	4.2642604655899284e-10	3.5396136868628773e-15	0.000016034081682874114	-1.5874135525741318e-20	4.1407496421610176e-21	1.720647194357278e-13	1.1225816391306006e-12	8.224662194216048e-13
35700000	0.00499198253167219	1.8862240203103637e-49	4.36577303312853e-67	4.2642604655899284e-10	3.5396136868628773e-15	0.000016034081682874114	-1.58741354908373e-20	4.1407496421610176e-21	1.720647194357278e-13	1.1225816391306006e-12	8.224662194216048e-13
35800000	0.00499198253167219	1.8862240203103637e-49	4.36577303312853e-67	4.2642604655899284e-10	3.5396136868628773e-15	0.000016034081682874114	-1.5874135455933285e-20	4.1407496421610176e-21	1.720647194357278e-13	1.1225816391306006e-12	8.224662194216048e-13
35900000	0.00499198253167219	1.8862240203103637e-49	4.36577303312853e-67	4.2642604655899284e-10	3.5396136868628773e-15	0.000016034081682874114	-1.5874135421029265e-20	4.1407496421610176e-21	1.720647194357278e-13	1.1225816391306006e-12	8.224662194216048e-13
36000000	0.00499198253167219	1.8862240203103637e-49	4.36577303312853e-67	4.2642604655899284e-10	3.5396136868628773e-15	0.000016034081682874114	-1.587413538612525e-20	4.1407496421610176e-21	1.720647194357278e-13	1.1225816391306006e-12	8.224662194216048e-13
36100000	0.00499198253167219	1.8862240203103637e-49	4.36577303312853e-67	4.2642604655899284e-10	3.5396136868628773e-15	0.000016034081682874114	-1.5874135351221232e-20	4.1407496421610176e-21	1.720647194357278e-13	1.1225816391306006e-12	8.224662194216048e-13
36200000	0.00499198253167219	1.8862240203103637e-49	4.36577303312853e-67	4.2642604655899284e-10	3.5396136868628773e-15	0.000016034081682874114	-1.5874135316317216e-20	4.1407496421610176e-21	1.720647194357278e-13	1.1225816391306006e-12	8.224662194216048e-13
36300000	0.00499198253167219	1.8862240203103637e-49	4.36577303312853e-67	4.2642604655899284e-10	3.5396136868628773e-15	0.000016034081682874114	-1.5874135281413196e-20	4.1407496421610176e-21	1.720647194357278e-13	1.1225816391306006e-12	8.224662194216048e-13
36400000	0.00499198253167219	1.8862240203103637e-49	4.36577303312853e-67	4.2642604655899284e-10	3.5396136868628773e-15	0.000016034081682874114	-1.587413524650918e-20	4.1407496421610176e-21	1.720647194357278e-13	1.1225816391306006e-12	8.224662194216048e-13
36500000	0.00499198253167219	1.8862240203103637e-49	4.36577303312853e-67	4.2642604655899284e-10	3.5396136868628773e-15	0.000016034081682874114	-1.5874135211605163e-20	4.1407496421610176e-21	1.720647194357278e-13	1.1225816391306006e-12	8.224662194216048e-13
36600000	0.00499198253167219	1.8862240203103637e-49	4.36577303312853e-67	4.2642604655899284e-10	3.5396136868628773e-15	0.000016034081682874114	-1.5874135176701143e-20	4.1407496421610176e-21	1.720647194357278e-13	1.1225816391306006e-12	8.224662194216048e-13
36700000	0.00499198253167219	1.8862240203103637e-49	4.36577303312853e-67	4.2642604655899284e-10	3.5396136868628773e-15	0.000016034081682874114	-1.5874135141797127e-20	4.1407496421610176e-21	1.720647194357278e-13	1.1225816391306006e-12	8.224662194216048e-13
36800000	0.00499198253167219	1.8862240203103637e-49	4.36577303312853e-67	4.2642604655899284e-10	3.5396136868628773e-15	0.000016034081682874114	-1.587413510689311e-20	4.1407496421610176e-21	1.720647194357278e-13	1.1225816391306006e-12	8.224662194216048e-13
36900000	0.00499198253167219	1.8862240203103637e-49	4.36577303312853e-67	4.2642604655899284e-10	3.5396136868628773e-15	0.000016034081682874114	-1.5874135071989093e-20	4.1407496421610176e-21	1.720647194357278e-13	1.1225816391306006e-12	8.224662194216048e-13
37000000	0.00499198253167219	1.8862240203103637e-49	4.36577303312853e-67	4.2642604655899284e-10	3.5396136868628773e-15	0.000016034081682874114	-1.5874135037085074e-20	4.1407496421610176e-21	1.720647194357278e-13	1.1225816391306006e-12	8.224662194216048e-13
37100000	0.00499198253167219	1.8862240203103637e-49	4.36577303312853e-67	4.2642604655899284e-10	3.5396136868628773e-15	0.000016034081682874114	-1.5874135002181057e-20	4.1407496421610176e-21	1.720647194357278e-13	1.1225816391306006e-12	8.224662194216048e-13
37200000	0.00499198253167219	1.8862240203103637e-49	4.36577303312853e-67	4.2642604655899284e-10	3.5396136868628773e-15	0.000016034081682874114	-1.587413496727704e-20	4.1407496421610176e-21	1.720647194357278e-13	1.1225816391306006e-12	8.224662194216048e-13
37300000	0.00499198253167219	1.8862240203103637e-49	4.36577303312853e-67	4.2642604655899284e-10	3.5396136868628773e-15	0.000016034081682874114	-1.587413493237302e-20	4.1407496421610176e-21	1.720647194357278e-13	1.1225816391306006e-12	8.224662194216048e-13
37400000	0.00499198253167219	1.8862240203103637e-49	4.36577303312853e-67	4.2642604655899284e-10	3.5396136868628773e-15	0.000016034081682874114	-1.5874134897469005e-20	4.1407496421610176e-21	1.720647194357278e-13	1.1225816391306006e-12	8.224662194216048e-13
37500000	0.00499198253167219	1.8862240203103637e-49	4.36577303312853e-67	4.2642604655899284e-10	3.5396136868628773e-15	0.000016034081682874114	-1.5874134862564988e-20	4.1407496421610176e-21	1.720647194357278e-13	1.1225816391306006e-12	8.224662194216048e-13
37600000	0.00499198253167219	1.8862240203103637e-49	4.36577303312853e-67	4.2642604655899284e-10	3.5396136868628773e-15	0.000016034081682874114	-1.587413482766097e-20	4.1407496421610176e-21	1.720647194357278e-13	1.1225816391306006e-12	8.224662194216048e-13
37700000	0.00499198253167219	1.8862240203103637e-49	4.36577303312853e-67	4.2642604655899284e-10	3.5396136868628773e-15	0.000016034081682874114	-1.5874134792756952e-20	4.1407496421610176e-21	1.720647194357278e-13	1.1225816391306006e-12	8.224662194216048e-13
37800000	0.00499198253167219	1.8862240203103637e-49	4.36577303312853e-67	4.2642604655899284e-10	3.5396136868628773e-15	0.000016034081682874114	-1.5874134757852935e-20	4.1407496421610176e-21	1.720647194357278e-13	1.1225816391306006e-12	8.224662194216048e-13
37900000	0.00499198253167219	1.8862240203103637e-49	4.36577303312853e-67	4.2642604655899284e-10	3.5396136868628773e-15	0.000016034081682874114	-1.587413472294892e-20	4.1407496421610176e-21	1.720647194357278e-13	1.1225816391306006e-12	8.224662194216048e-13
38000000	0.00499198253167219	1.8862240203103637e-49	4.36577303312853e-67	4.2642604655899284e-10	3.5396136868628773e-15	0.000016034081682874114	-1.58741346880449e-20	4.1407496421610176e-21	1.720647194357278e-13	1.1225816391306006e-12	8.224662194216048e-13
38100000	0.00499198253167219	1.8862240203103637e-49	4.36577303312853e-67	4.2642604655899284e-10	3.5396136868628773e-15	0.000016034081682874114	-1.5874134653140883e-20	4.1407496421610176e-21	1.720647194357278e-13	1.1225816391306006e-12	8.224662194216048e-13
38200000	0.00499198253167219	1.8862240203103637e-49	4.36577303312853e-67	4.2642604655899284e-10	3.5396136868628773e-15	0.000016034081682874114	-1.5874134618236866e-20	4.1407496421610176e-21	1.720647194357278e-13	1.1225816391306006e-12	8.224662194216048e-13
38300000	0.00499198253167219	1.8862240203103637e-49	4.36577303312853e-67	4.2642604655899284e-10	3.5396136868628773e-15	0.000016034081682874114	-1.587413458333285e-20	4.1407496421610176e-21	1.720647194357278e-13	1.1225816391306006e-12	8.224662194216048e-13
38400000	0.00499198253167219	1.8862240203103637e-49	4.36577303312853e-67	4.2642604655899284e-10	3.5396136868628773e-15	0.000016034081682874114	-1.587413454842883e-20	4.1407496421610176e-21	1.720647194357278e-13	1.1225816391306006e-12	8.224662194216048e-13
38500000	0.00499198253167219	1.8862240203103637e-49	4.36577303312853e-67	4.2642604655899284e-10	3.5396136868628773e-15	0.000016034081682874114	-1.5874134513524813e-20	4.1407496421610176e-21	1.720647194357278e-13	1.1225816391306006e-12	8.224662194216048e-13
38600000	0.00499198253167219	1.8862240203103637e-49	4.36577303312853e-67	4.2642604655899284e-10	3.5396136868628773e-15	0.000016034081682874114	-1.5874134478620797e-20	4.1407496421610176e-21	1.720647194357278e-13	1.1225816391306006e-12	8.224662194216048e-13
38700000	0.00499198253167219	1.8862240203103637e-49	4.36577303312853e-67	4.2642604655899284e-10	3.5396136868628773e-15	0.000016034081682874114	-1.5874134443716777e-20	4.1407496421610176e-21	1.720647194357278e-13	1.1225816391306006e-12	8.224662194216048e-13
38800000	0.00499198253167219	1.8862240203103637e-49	4.36577303312853e-67	4.2642604655899284e-10	3.5396136868628773e-15	0.000016034081682874114	-1.587413440881276e-20	4.1407496421610176e-21	1.720647194357278e-13	1.1225816391306006e-12	8.224662194216048e-13
38900000	0.00499198253167219	1.8862240203103637e-49	4.36577303312853e-67	4.2642604655899284e-10	3.5396136868628773e-15	0.000016034081682874114	-1.5874134373908744e-20	4.1407496421610176e-21	1.720647194357278e-13	1.1225816391306006e-12	8.224662194216048e-13
39000000	0.00499198253167219	1.8862240203103637e-49	4.36577303312853e-67	4.2642604655899284e-10	3.5396136868628773e-15	0.000016034081682874114	-1.5874134339004727e-20	4.1407496421610176e-21	1.720647194357278e-13	1.1225816391306006e-12	8.224662194216048e-13
39100000	0.00499198253167219	1.8862240203103637e-49	4.36577303312853e-67	4.2642604655899284e-10	3.5396136868628773e-15	0.000016034081682874114	-1.5874134304100708e-20	4.1407496421610176e-21	1.720647194357278e-13	1.1225816391306006e-12	8.224662194216048e-13
39200000	0.00499198253167219	1.8862240203103637e-49	4.36577303312853e-67	4.2642604655899284e-10	3.5396136868628773e-15	0.000016034081682874114	-1.587413426919669e-20	4.1407496421610176e-21	1.720647194357278e-13	1.1225816391306006e-12	8.224662194216048e-13
39300000	0.00499198253167219	1.8862240203103637e-49	4.36577303312853e-67	4.2642604655899284e-10	3.5396136868628773e-15	0.000016034081682874114	-1.5874134234292675e-20	4.1407496421610176e-21	1.720647194357278e-13	1.1225816391306006e-12	8.224662194216048e-13
39400000	0.00499198253167219	1.8862240203103637e-49	4.36577303312853e-67	4.2642604655899284e-10	3.5396136868628773e-15	0.000016034081682874114	-1.5874134199388658e-20	4.1407496421610176e-21	1.720647194357278e-13	1.1225816391306006e-12	8.224662194216048e-13
39500000	0.00499198253167219	1.8862240203103637e-49	4.36577303312853e-67	4.2642604655899284e-10	3.5396136868628773e-15	0.000016034081682874114	-1.5874134164484638e-20	4.1407496421610176e-21	1.720647194357278e-13	1.1225816391306006e-12	8.224662194216048e-13
39600000	0.00499198253167219	1.8862240203103637e-49	4.36577303312853e-67	4.2642604655899284e-10	3.5396136868628773e-15	0.000016034081682874114	-1.5874134129580622e-20	4.1407496421610176e-21	1.720647194357278e-13	1.1225816391306006e-12	8.224662194216048e-13
39700000	0.00499198253167219	1.8862240203103637e-49	4.36577303312853e-67	4.2642604655899284e-10	3.5396136868628773e-15	0.000016034081682874114	-1.5874134094676605e-20	4.1407496421610176e-21	1.720647194357278e-13	1.1225816391306006e-12	8.224662194216048e-13
39800000	0.00499198253167219	1.8862240203103637e-49	4.36577303312853e-67	4.2642604655899284e-10	3.5396136868628773e-15	0.000016034081682874114	-1.5874134059772586e-20	4.1407496421610176e-21	1.720647194357278e-13	1.1225816391306006e-12	8.224662194216048e-13
39900000	0.00499198253167219	1.8862240203103637e-49	4.36577303312853e-67	4.2642604655899284e-10	3.5396136868628773e-15	0.000016034081682874114	-1.587413402486857e-20	4.1407496421610176e-21	1.720647194357278e-13	1.1225816391306006e-12	8.224662194216048e-13
40000000	0.00499198253167219	1.8862240203103637e-49	4.36577303312853e-67	4.2642604655899284e-10	3.5396136868628773e-15	0.000016034081682874114	-1.5874133989964553e-20	4.1407496421610176e-21	1.720647194357278e-13	1.1225816391306006e-12	8.224662194216048e-13
40100000	0.00499198253167219	1.8862240203103637e-49	4.36577303312853e-67	4.2642604655899284e-10	3.5396136868628773e-15	0.000016034081682874114	-1.5874133955060536e-20	4.1407496421610176e-21	1.720647194357278e-13	1.1225816391306006e-12	8.224662194216048e-13
40200000	0.00499198253167219	1.8862240203103637e-49	4.36577303312853e-67	4.2642604655899284e-10	3.5396136868628773e-15	0.000016034081682874114	-1.5874133920156516e-20	4.1407496421610176e-21	1.720647194357278e-13	1.1225816391306006e-12	8.224662194216048e-13
40300000	0.00499198253167219	1.8862240203103637e-49	4.365773033128531e-67	4.2642604655899284e-10	3.5396136868628773e-15	0.000016034081682874114	-1.58741338852525e-20	4.1407496421610176e-21	1.720647194357278e-13	1.1225816391306006e-12	8.224662194216048e-13
40400000	0.00499198253167219	1.8862240203103637e-49	4.365773033128531e-67	4.2642604655899284e-10	3.5396136868628773e-15	0.000016034081682874114	-1.5874133850348483e-20	4.1407496421610176e-21	1.720647194357278e-13	1.1225816391306006e-12	8.224662194216048e-13
40500000	0.00499198253167219	1.8862240203103637e-49	4.365773033128531e-67	4.2642604655899284e-10	3.5396136868628773e-15	0.000016034081682874114	-1.5874133815444464e-20	4.1407496421610176e-21	1.720647194357278e-13	1.1225816391306006e-12	8.224662194216048e-13
40600000	0.00499198253167219	1.8862240203103637e-49	4.365773033128531e-67	4.2642604655899284e-10	3.5396136868628773e-15	0.000016034081682874114	-1.5874133780540447e-20	4.1407496421610176e-21	1.720647194357278e-13	1.1225816391306006e-12	8.224662194216048e-13
40700000	0.00499198253167219	1.8862240203103637e-49	4.365773033128531e-67	4.2642604655899284e-10	3.5396136868628773e-15	0.000016034081682874114	-1.587413374563643e-20	4.1407496421610176e-21	1.720647194357278e-13	1.1225816391306006e-12	8.224662194216048e-13
40800000	0.00499198253167219	1.8862240203103637e-49	4.365773033128531e-67	4.2642604655899284e-10	3.5396136868628773e-15	0.000016034081682874114	-1.5874133710732414e-20	4.1407496421610176e-21	1.720647194357278e-13	1.1225816391306006e-12	8.224662194216048e-13
40900000	0.00499198253167219	1.8862240203103637e-49	4.365773033128531e-67	4.2642604655899284e-10	3.5396136868628773e-15	0.000016034081682874114	-1.5874133675828394e-20	4.1407496421610176e-21	1.720647194357278e-13	1.1225816391306006e-12	8.224662194216048e-13
41000000	0.00499198253167219	1.8862240203103637e-49	4.365773033128531e-67	4.2642604655899284e-10	3.5396136868628773e-15	0.000016034081682874114	-1.5874133640924378e-20	4.1407496421610176e-21	1.720647194357278e-13	1.1225816391306006e-12	8.224662194216048e-13
41100000	0.00499198253167219	1.8862240203103637e-49	4.365773033128531e-67	4.2642604655899284e-10	3.5396136868628773e-15	0.000016034081682874114	-1.587413360602036e-20	4.1407496421610176e-21	1.720647194357278e-13	1.1225816391306006e-12	8.224662194216048e-13
41200000	0.00499198253167219	1.8862240203103637e-49	4.365773033128531e-67	4.2642604655899284e-10	3.5396136868628773e-15	0.000016034081682874114	-1.5874133571116345e-20	4.1407496421610176e-21	1.720647194357278e-13	1.1225816391306006e-12	8.224662194216048e-13
41300000	0.00499198253167219	1.8862240203103637e-49	4.365773033128531e-67	4.2642604655899284e-10	3.5396136868628773e-15	0.000016034081682874114	-1.5874133536212325e-20	4.1407496421610176e-21	1.720647194357278e-13	1.1225816391306006e-12	8.224662194216048e-13
41400000	0.00499198253167219	1.8862240203103637e-49	4.365773033128531e-67	4.2642604655899284e-10	3.5396136868628773e-15	0.000016034081682874114	-1.5874133501308308e-20	4.1407496421610176e-21	1.720647194357278e-13	1.1225816391306006e-12	8.224662194216048e-13
41500000	0.00499198253167219	1.8862240203103637e-49	4.365773033128531e-67	4.264260465589929e-10	3.5396136868628773e-15	0.000016034081682874114	-1.5874133466404292e-20	4.1407496421610176e-21	1.720647194357278e-13	1.1225816391306006e-12	8.224662194216048e-13
41600000	0.00499198253167219	1.8862240203103634e-49	4.365773033128531e-67	4.264260465589929e-10	3.539613686862877e-15	0.000016034081682874114	-1.5874133431500272e-20	4.1407496421610176e-21	1.720647194357278e-13	1.1225816391306006e-12	8.224662194216048e-13
41700000	0.00499198253167219	1.8862240203103634e-49	4.365773033128531e-67	4.264260465589929e-10	3.539613686862877e-15	0.000016034081682874114	-1.5874133396596256e-20	4.1407496421610176e-21	1.720647194357278e-13	1.1225816391306006e-12	8.224662194216048e-13
41800000	0.00499198253167219	1.8862240203103634e-49	4.365773033128531e-67	4.264260465589929e-10	3.539613686862877e-15	0.000016034081682874114	-1.587413336169224e-20	4.1407496421610176e-21	1.720647194357278e-13	1.1225816391306006e-12	8.224662194216048e-13
41900000	0.00499198253167219	1.8862240203103634e-49	4.365773033128531e-67	4.264260465589929e-10	3.539613686862877e-15	0.000016034081682874114	-1.5874133326788222e-20	4.1407496421610176e-21	1.720647194357278e-13	1.1225816391306006e-12	8.224662194216048e-13
42000000	0.00499198253167219	1.8862240203103634e-49	4.365773033128531e-67	4.264260465589929e-10	3.539613686862877e-15	0.000016034081682874114	-1.5874133291884203e-20	4.1407496421610176e-21	1.720647194357278e-13	1.1225816391306006e-12	8.224662194216048e-13
42100000	0.00499198253167219	1.8862240203103634e-49	4.365773033128531e-67	4.264260465589929e-10	3.539613686862877e-15	0.000016034081682874114	-1.5874133256980186e-20	4.1407496421610176e-21	1.720647194357278e-13	1.1225816391306006e-12	8.224662194216048e-13
42200000	0.00499198253167219	1.8862240203103634e-49	4.365773033128531e-67	4.264260465589929e-10	3.539613686862877e-15	0.000016034081682874114	-1.587413322207617e-20	4.1407496421610176e-21	1.720647194357278e-13	1.1225816391306006e-12	8.224662194216048e-13
42300000	0.00499198253167219	1.8862240203103634e-49	4.365773033128531e-67	4.264260465589929e-10	3.539613686862877e-15	0.000016034081682874114	-1.587413318717215e-20	4.1407496421610176e-21	1.720647194357278e-13	1.1225816391306006e-12	8.224662194216048e-13
42400000	0.00499198253167219	1.8862240203103634e-49	4.365773033128531e-67	4.264260465589929e-10	3.539613686862877e-15	0.000016034081682874114	-1.5874133152268134e-20	4.1407496421610176e-21	1.720647194357278e-13	1.1225816391306006e-12	8.224662194216048e-13
42500000	0.00499198253167219	1.8862240203103634e-49	4.3657730331285315e-67	4.264260465589929e-10	3.539613686862877e-15	0.000016034081682874114	-1.5874133117364117e-20	4.1407496421610176e-21	1.720647194357278e-13	1.1225816391306006e-12	8.224662194216048e-13
42600000	0.00499198253167219	1.8862240203103634e-49	4.3657730331285315e-67	4.264260465589929e-10	3.539613686862877e-15	0.000016034081682874114	-1.58741330824601e-20	4.1407496421610176e-21	1.720647194357278e-13	1.1225816391306006e-12	8.224662194216048e-13
42700000	0.00499198253167219	1.8862240203103634e-49	4.3657730331285315e-67	4.264260465589929e-10	3.539613686862877e-15	0.000016034081682874114	-1.587413304755608e-20	4.1407496421610176e-21	1.720647194357278e-13	1.1225816391306006e-12	8.224662194216048e-13
42800000	0.00499198253167219	1.8862240203103634e-49	4.3657730331285315e-67	4.264260465589929e-10	3.539613686862877e-15	0.000016034081682874114	-1.5874133012652064e-20	4.1407496421610176e-21	1.720647194357278e-13	1.1225816391306006e-12	8.224662194216048e-13
42900000	0.0049919825316721905	1.8862240203103634e-49	4.3657730331285315e-67	4.264260465589929e-10	3.539613686862877e-15	0.000016034081682874114	-1.5874132977748048e-20	4.1407496421610176e-21	1.720647194357278e-13	1.1225816391306006e-12	8.224662194216048e-13
43000000	0.0049919825316721905	1.8862240203103634e-49	4.3657730331285315e-67	4.264260465589929e-10	3.539613686862877e-15	0.000016034081682874114	-1.587413294284403e-20	4.1407496421610176e-21	1.720647194357278e-13	1.1225816391306006e-12	8.224662194216048e-13
43100000	0.0049919825316721905	1.8862240203103634e-49	4.3657730331285315e-67	4.264260465589929e-10	3.539613686862877e-15	0.000016034081682874114	-1.5874132907940012e-20	4.1407496421610176e-21	1.720647194357278e-13	1.1225816391306006e-12	8.224662194216048e-13
43200000	0.0049919825316721905	1.8862240203103634e-49	4.3657730331285315e-67	4.264260465589929e-10	3.539613686862877e-15	0.000016034081682874114	-1.5874132873035995e-20	4.1407496421610176e-21	1.720647194357278e-13	1.1225816391306006e-12	8.224662194216048e-13
43300000	0.0049919825316721905	1.8862240203103634e-49	4.3657730331285315e-67	4.264260465589929e-10	3.539613686862877e-15	0.000016034081682874114	-1.5874132838131978e-20	4.1407496421610176e-21	1.720647194357278e-13	1.1225816391306006e-12	8.224662194216048e-13
43400000	0.0049919825316721905	1.8862240203103634e-49	4.3657730331285315e-67	4.264260465589929e-10	3.539613686862877e-15	0.000016034081682874114	-1.587413280322796e-20	4.1407496421610176e-21	1.720647194357278e-13	1.1225816391306006e-12	8.224662194216048e-13
43500000	0.0049919825316721905	1.8862240203103634e-49	4.3657730331285315e-67	4.264260465589929e-10	3.539613686862877e-15	0.000016034081682874114	-1.5874132768323942e-20	4.1407496421610176e-21	1.720647194357278e-13	1.1225816391306006e-12	8.224662194216048e-13
43600000	0.0049919825316721905	1.8862240203103634e-49	4.3657730331285315e-67	4.264260465589929e-10	3.539613686862877e-15	0.000016034081682874114	-1.5874132733419926e-20	4.1407496421610176e-21	1.720647194357278e-13	1.1225816391306006e-12	8.224662194216048e-13
43700000	0.0049919825316721905	1.8862240203103634e-49	4.3657730331285315e-67	4.264260465589929e-10	3.539613686862877e-15	0.000016034081682874114	-1.587413269851591e-20	4.1407496421610176e-21	1.720647194357278e-13	1.1225816391306006e-12	8.224662194216048e-13
43800000	0.0049919825316721905	1.8862240203103634e-49	4.3657730331285315e-67	4.264260465589929e-10	3.539613686862877e-15	0.000016034081682874114	-1.587413266361189e-20	4.1407496421610176e-21	1.720647194357278e-13	1.1225816391306006e-12	8.224662194216048e-13
43900000	0.0049919825316721905	1.8862240203103634e-49	4.3657730331285315e-67	4.264260465589929e-10	3.539613686862877e-15	0.000016034081682874114	-1.5874132628707873e-20	4.1407496421610176e-21	1.720647194357278e-13	1.1225816391306006e-12	8.224662194216048e-13
44000000	0.0049919825316721905	1.8862240203103634e-49	4.3657730331285315e-67	4.264260465589929e-10	3.539613686862877e-15	0.000016034081682874114	-1.5874132593803856e-20	4.1407496421610176e-21	1.720647194357278e-13	1.1225816391306006e-12	8.224662194216048e-13
44100000	0.0049919825316721905	1.8862240203103634e-49	4.3657730331285315e-67	4.264260465589929e-10	3.539613686862877e-15	0.000016034081682874114	-1.5874132558899837e-20	4.1407496421610176e-21	1.720647194357278e-13	1.1225816391306006e-12	8.224662194216048e-13
44200000	0.0049919825316721905	1.8862240203103634e-49	4.3657730331285315e-67	4.264260465589929e-10	3.539613686862877e-15	0.000016034081682874114	-1.587413252399582e-20	4.1407496421610176e-21	1.720647194357278e-13	1.1225816391306006e-12	8.224662194216048e-13
44300000	0.0049919825316721905	1.8862240203103634e-49	4.3657730331285315e-67	4.264260465589929e-10	3.539613686862877e-15	0.000016034081682874114	-1.5874132489091804e-20	4.1407496421610176e-21	1.720647194357278e-13	1.1225816391306006e-12	8.224662194216048e-13
44400000	0.0049919825316721905	1.8862240203103634e-49	4.3657730331285315e-67	4.264260465589929e-10	3.539613686862877e-15	0.000016034081682874114	-1.5874132454187787e-20	4.1407496421610176e-21	1.720647194357278e-13	1.1225816391306006e-12	8.224662194216048e-13
44500000	0.0049919825316721905	1.8862240203103634e-49	4.3657730331285315e-67	4.264260465589929e-10	3.539613686862877e-15	0.000016034081682874114	-1.5874132419283767e-20	4.1407496421610176e-21	1.720647194357278e-13	1.1225816391306006e-12	8.224662194216048e-13
44600000	0.0049919825316721905	1.8862240203103634e-49	4.3657730331285315e-67	4.264260465589929e-10	3.539613686862877e-15	0.000016034081682874114	-1.587413238437975e-20	4.1407496421610176e-21	1.720647194357278e-13	1.1225816391306006e-12	8.224662194216048e-13
44700000	0.0049919825316721905	1.8862240203103634e-49	4.365773033128532e-67	4.264260465589929e-10	3.539613686862877e-15	0.000016034081682874114	-1.5874132349475734e-20	4.1407496421610176e-21	1.720647194357278e-13	1.1225816391306006e-12	8.224662194216048e-13
44800000	0.0049919825316721905	1.8862240203103634e-49	4.365773033128532e-67	4.264260465589929e-10	3.539613686862877e-15	0.000016034081682874114	-1.5874132314571715e-20	4.1407496421610176e-21	1.720647194357278e-13	1.1225816391306006e-12	8.224662194216048e-13
44900000	0.0049919825316721905	1.8862240203103634e-49	4.365773033128532e-67	4.264260465589929e-10	3.539613686862877e-15	0.000016034081682874114	-1.5874132279667698e-20	4.1407496421610176e-21	1.720647194357278e-13	1.1225816391306006e-12	8.224662194216048e-13
45000000	0.0049919825316721905	1.8862240203103634e-49	4.365773033128532e-67	4.264260465589929e-10	3.539613686862877e-15	0.000016034081682874114	-1.5874132244763682e-20	4.1407496421610176e-21	1.720647194357278e-13	1.1225816391306006e-12	8.224662194216048e-13
45100000	0.0049919825316721905	1.8862240203103634e-49	4.365773033128532e-67	4.264260465589929e-10	3.539613686862877e-15	0.000016034081682874114	-1.5874132209859665e-20	4.1407496421610176e-21	1.720647194357278e-13	1.1225816391306006e-12	8.224662194216048e-13
45200000	0.0049919825316721905	1.8862240203103634e-49	4.365773033128532e-67	4.264260465589929e-10	3.539613686862877e-15	0.000016034081682874114	-1.5874132174955645e-20	4.1407496421610176e-21	1.720647194357278e-13	1.1225816391306006e-12	8.224662194216048e-13
45300000	0.0049919825316721905	1.8862240203103634e-49	4.365773033128532e-67	4.264260465589929e-10	3.539613686862877e-15	0.000016034081682874114	-1.587413214005163e-20	4.1407496421610176e-21	1.720647194357278e-13	1.1225816391306006e-12	8.224662194216048e-13
45400000	0.0049919825316721905	1.8862240203103634e-49	4.365773033128532e-67	4.264260465589929e-10	3.539613686862877e-15	0.000016034081682874114	-1.5874132105147612e-20	4.1407496421610176e-21	1.720647194357278e-13	1.1225816391306006e-12	8.224662194216048e-13
45500000	0.0049919825316721905	1.8862240203103634e-49	4.365773033128532e-67	4.264260465589929e-10	3.539613686862877e-15	0.000016034081682874114	-1.5874132070243596e-20	4.1407496421610176e-21	1.720647194357278e-13	1.1225816391306006e-12	8.224662194216048e-13
45600000	0.0049919825316721905	1.8862240203103634e-49	4.365773033128532e-67	4.264260465589929e-10	3.539613686862877e-15	0.000016034081682874114	-1.5874132035339576e-20	4.1407496421610176e-21	1.720647194357278e-13	1.1225816391306006e-12	8.224662194216048e-13
45700000	0.0049919825316721905	1.8862240203103634e-49	4.365773033128532e-67	4.264260465589929e-10	3.539613686862877e-15	0.000016034081682874114	-1.587413200043556e-20	4.1407496421610176e-21	1.720647194357278e-13	1.1225816391306006e-12	8.224662194216048e-13
45800000	0.0049919825316721905	1.8862240203103634e-49	4.365773033128532e-67	4.264260465589929e-10	3.539613686862877e-15	0.000016034081682874114	-1.5874131965531543e-20	4.1407496421610176e-21	1.720647194357278e-13	1.1225816391306006e-12	8.224662194216048e-13
45900000	0.0049919825316721905	1.8862240203103634e-49	4.365773033128532e-67	4.264260465589929e-10	3.539613686862877e-15	0.000016034081682874114	-1.5874131930627523e-20	4.1407496421610176e-21	1.720647194357278e-13	1.1225816391306006e-12	8.224662194216048e-13
46000000	0.0049919825316721905	1.8862240203103634e-49	4.365773033128532e-67	4.264260465589929e-10	3.539613686862877e-15	0.000016034081682874114	-1.5874131895723507e-20	4.1407496421610176e-21	1.720647194357278e-13	1.1225816391306006e-12	8.224662194216048e-13
46100000	0.0049919825316721905	1.8862240203103634e-49	4.365773033128532e-67	4.264260465589929e-10	3.539613686862877e-15	0.000016034081682874114	-1.587413186081949e-20	4.1407496421610176e-21	1.720647194357278e-13	1.1225816391306006e-12	8.224662194216048e-13
46200000	0.0049919825316721905	1.8862240203103634e-49	4.365773033128532e-67	4.264260465589929e-10	3.539613686862877e-15	0.000016034081682874114	-1.5874131825915474e-20	4.1407496421610176e-21	1.720647194357278e-13	1.1225816391306006e-12	8.224662194216048e-13
46300000	0.0049919825316721905	1.8862240203103634e-49	4.365773033128532e-67	4.264260465589929e-10	3.539613686862877e-15	0.000016034081682874114	-1.5874131791011454e-20	4.1407496421610176e-21	1.720647194357278e-13	1.1225816391306006e-12	8.224662194216048e-13
46400000	0.0049919825316721905	1.8862240203103634e-49	4.365773033128532e-67	4.264260465589929e-10	3.539613686862877e-15	0.000016034081682874114	-1.5874131756107437e-20	4.1407496421610176e-21	1.720647194357278e-13	1.1225816391306006e-12	8.224662194216048e-13
46500000	0.0049919825316721905	1.8862240203103634e-49	4.365773033128532e-67	4.264260465589929e-10	3.539613686862877e-15	0.000016034081682874114	-1.587413172120342e-20	4.1407496421610176e-21	1.720647194357278e-13	1.1225816391306006e-12	8.224662194216048e-13
46600000	0.0049919825316721905	1.8862240203103634e-49	4.365773033128532e-67	4.264260465589929e-10	3.539613686862877e-15	0.000016034081682874114	-1.58741316862994e-20	4.1407496421610176e-21	1.720647194357278e-13	1.1225816391306006e-12	8.224662194216048e-13
46700000	0.0049919825316721905	1.8862240203103634e-49	4.365773033128532e-67	4.264260465589929e-10	3.539613686862877e-15	0.000016034081682874114	-1.5874131651395385e-20	4.1407496421610176e-21	1.720647194357278e-13	1.1225816391306006e-12	8.224662194216048e-13
46800000	0.0049919825316721905	1.8862240203103634e-49	4.365773033128532e-67	4.264260465589929e-10	3.539613686862877e-15	0.000016034081682874114	-1.5874131616491368e-20	4.1407496421610176e-21	1.720647194357278e-13	1.1225816391306006e-12	8.224662194216048e-13
46900000	0.0049919825316721905	1.8862240203103634e-49	4.365773033128532e-67	4.264260465589929e-10	3.539613686862877e-15	0.000016034081682874114	-1.587413158158735e-20	4.1407496421610176e-21	1.720647194357278e-13	1.1225816391306006e-12	8.224662194216048e-13
47000000	0.0049919825316721905	1.8862240203103634e-49	4.365773033128532e-67	4.264260465589929e-10	3.539613686862877e-15	0.000016034081682874114	-1.5874131546683332e-20	4.1407496421610176e-21	1.720647194357278e-13	1.1225816391306006e-12	8.224662194216048e-13
47100000	0.0049919825316721905	1.8862240203103634e-49	4.365773033128532e-67	4.264260465589929e-10	3.539613686862877e-15	0.000016034081682874114	-1.5874131511779315e-20	4.1407496421610176e-21	1.720647194357278e-13	1.1225816391306006e-12	8.224662194216048e-13
47200000	0.0049919825316721905	1.8862240203103634e-49	4.365773033128532e-67	4.264260465589929e-10	3.539613686862877e-15	0.000016034081682874114	-1.58741314768753e-20	4.1407496421610176e-21	1.720647194357278e-13	1.1225816391306006e-12	8.224662194216048e-13
47300000	0.0049919825316721905	1.8862240203103634e-49	4.365773033128532e-67	4.264260465589929e-10	3.539613686862877e-15	0.000016034081682874114	-1.587413144197128e-20	4.1407496421610176e-21	1.720647194357278e-13	1.1225816391306006e-12	8.224662194216048e-13
47400000	0.0049919825316721905	1.8862240203103634e-49	4.365773033128532e-67	4.264260465589929e-10	3.539613686862877e-15	0.000016034081682874114	-1.5874131407067263e-20	4.1407496421610176e-21	1.720647194357278e-13	1.1225816391306006e-12	8.224662194216048e-13
47500000	0.0049919825316721905	1.8862240203103634e-49	4.365773033128532e-67	4.264260465589929e-10	3.539613686862877e-15	0.000016034081682874114	-1.5874131372163246e-20	4.1407496421610176e-21	1.720647194357278e-13	1.1225816391306006e-12	8.224662194216048e-13
47600000	0.0049919825316721905	1.8862240203103634e-49	4.365773033128532e-67	4.264260465589929e-10	3.539613686862877e-15	0.000016034081682874114	-1.587413133725923e-20	4.1407496421610176e-21	1.720647194357278e-13	1.1225816391306006e-12	8.224662194216048e-13
47700000	0.0049919825316721905	1.8862240203103634e-49	4.365773033128532e-67	4.264260465589929e-10	3.539613686862877e-15	0.000016034081682874114	-1.587413130235521e-20	4.1407496421610176e-21	1.720647194357278e-13	1.1225816391306006e-12	8.224662194216048e-13
47800000	0.0049919825316721905	1.8862240203103634e-49	4.365773033128532e-67	4.264260465589929e-10	3.539613686862877e-15	0.000016034081682874114	-1.5874131267451193e-20	4.1407496421610176e-21	1.720647194357278e-13	1.1225816391306006e-12	8.224662194216048e-13
47900000	0.0049919825316721905	1.8862240203103634e-49	4.365773033128532e-67	4.264260465589929e-10	3.539613686862877e-15	0.000016034081682874114	-1.5874131232547177e-20	4.1407496421610176e-21	1.720647194357278e-13	1.1225816391306006e-12	8.224662194216048e-13
48000000	0.0049919825316721905	1.8862240203103634e-49	4.365773033128532e-67	4.264260465589929e-10	3.539613686862877e-15	0.000016034081682874114	-1.5874131197643157e-20	4.1407496421610176e-21	1.720647194357278e-13	1.1225816391306006e-12	8.224662194216048e-13
48100000	0.0049919825316721905	1.8862240203103634e-49	4.365773033128532e-67	4.264260465589929e-10	3.539613686862877e-15	0.000016034081682874114	-1.587413116273914e-20	4.1407496421610176e-21	1.720647194357278e-13	1.1225816391306006e-12	8.224662194216048e-13
48200000	0.0049919825316721905	1.8862240203103634e-49	4.365773033128532e-67	4.264260465589929e-10	3.539613686862877e-15	0.000016034081682874114	-1.5874131127835124e-20	4.1407496421610176e-21	1.720647194357278e-13	1.1225816391306006e-12	8.224662194216048e-13
48300000	0.0049919825316721905	1.8862240203103634e-49	4.365773033128532e-67	4.264260465589929e-10	3.539613686862877e-15	0.000016034081682874114	-1.5874131092931107e-20	4.1407496421610176e-21	1.720647194357278e-13	1.1225816391306006e-12	8.224662194216048e-13
48400000	0.0049919825316721905	1.8862240203103634e-49	4.365773033128532e-67	4.264260465589929e-10	3.539613686862877e-15	0.000016034081682874114	-1.5874131058027088e-20	4.1407496421610176e-21	1.720647194357278e-13	1.1225816391306006e-12	8.224662194216048e-13
48500000	0.0049919825316721905	1.8862240203103634e-49	4.365773033128532e-67	4.264260465589929e-10	3.539613686862877e-15	0.000016034081682874114	-1.587413102312307e-20	4.1407496421610176e-21	1.720647194357278e-13	1.1225816391306006e-12	8.224662194216048e-13
48600000	0.0049919825316721905	1.8862240203103634e-49	4.365773033128532e-67	4.264260465589929e-10	3.539613686862877e-15	0.000016034081682874114	-1.5874130988219055e-20	4.1407496421610176e-21	1.720647194357278e-13	1.1225816391306006e-12	8.224662194216048e-13
48700000	0.0049919825316721905	1.8862240203103634e-49	4.365773033128532e-67	4.264260465589929e-10	3.539613686862877e-15	0.000016034081682874114	-1.5874130953315035e-20	4.1407496421610176e-21	1.720647194357278e-13	1.1225816391306006e-12	8.224662194216048e-13
48800000	0.0049919825316721905	1.8862240203103634e-49	4.365773033128532e-67	4.264260465589929e-10	3.539613686862877e-15	0.000016034081682874114	-1.5874130918411018e-20	4.1407496421610176e-21	1.720647194357278e-13	1.1225816391306006e-12	8.224662194216048e-13
48900000	0.0049919825316721905	1.8862240203103634e-49	4.365773033128532e-67	4.264260465589929e-10	3.539613686862877e-15	0.000016034081682874114	-1.5874130883507002e-20	4.1407496421610176e-21	1.720647194357278e-13	1.1225816391306006e-12	8.224662194216048e-13
49000000	0.0049919825316721905	1.8862240203103634e-49	4.365773033128532e-67	4.264260465589929e-10	3.539613686862877e-15	0.000016034081682874114	-1.5874130848602985e-20	4.1407496421610176e-21	1.720647194357278e-13	1.1225816391306006e-12	8.224662194216048e-13
49100000	0.0049919825316721905	1.8862240203103634e-49	4.365773033128532e-67	4.264260465589929e-10	3.539613686862877e-15	0.000016034081682874114	-1.5874130813698966e-20	4.1407496421610176e-21	1.720647194357278e-13	1.1225816391306006e-12	8.224662194216048e-13
49200000	0.0049919825316721905	1.8862240203103634e-49	4.365773033128532e-67	4.264260465589929e-10	3.539613686862877e-15	0.000016034081682874114	-1.587413077879495e-20	4.1407496421610176e-21	1.720647194357278e-13	1.1225816391306006e-12	8.224662194216048e-13
49300000	0.0049919825316721905	1.8862240203103634e-49	4.365773033128532e-67	4.264260465589929e-10	3.539613686862877e-15	0.000016034081682874114	-1.5874130743890933e-20	4.1407496421610176e-21	1.720647194357278e-13	1.1225816391306006e-12	8.224662194216048e-13
49400000	0.0049919825316721905	1.8862240203103634e-49	4.365773033128532e-67	4.264260465589929e-10	3.539613686862877e-15	0.000016034081682874114	-1.5874130708986916e-20	4.1407496421610176e-21	1.720647194357278e-13	1.1225816391306006e-12	8.224662194216048e-13
49500000	0.0049919825316721905	1.8862240203103634e-49	4.365773033128532e-67	4.264260465589929e-10	3.539613686862877e-15	0.000016034081682874114	-1.5874130674082896e-20	4.1407496421610176e-21	1.720647194357278e-13	1.1225816391306006e-12	8.224662194216048e-13
49600000	0.0049919825316721905	1.8862240203103634e-49	4.365773033128532e-67	4.264260465589929e-10	3.539613686862877e-15	0.000016034081682874114	-1.587413063917888e-20	4.1407496421610176e-21	1.720647194357278e-13	1.1225816391306006e-12	8.224662194216048e-13
49700000	0.0049919825316721905	1.8862240203103634e-49	4.365773033128532e-67	4.264260465589929e-10	3.539613686862877e-15	0.000016034081682874114	-1.5874130604274863e-20	4.1407496421610176e-21	1.720647194357278e-13	1.1225816391306006e-12	8.224662194216048e-13
49800000	0.0049919825316721905	1.8862240203103634e-49	4.3657730331285315e-67	4.264260465589929e-10	3.539613686862877e-15	0.000016034081682874114	-1.5874130569370844e-20	4.1407496421610176e-21	1.720647194357278e-13	1.1225816391306006e-12	8.224662194216048e-13
49900000	0.0049919825316721905	1.8862240203103634e-49	4.3657730331285315e-67	4.264260465589929e-10	3.539613686862877e-15	0.000016034081682874114	-1.5874130534466827e-20	4.1407496421610176e-21	1.720647194357278e-13	1.1225816391306006e-12	8.224662194216048e-13
50000000	0.0049919825316721905	1.8862240203103634e-49	4.3657730331285315e-67	4.264260465589929e-10	3.539613686862877e-15	0.000016034081682874114	-1.587413049956281e-20	4.1407496421610176e-21	1.720647194357278e-13	1.1225816391306006e-12	8.224662194216048e-13
50100000	0.0049919825316721905	1.8862240203103634e-49	4.3657730331285315e-67	4.264260465589929e-10	3.539613686862877e-15	0.000016034081682874114	-1.5874130464658794e-20	4.1407496421610176e-21	1.720647194357278e-13	1.1225816391306006e-12	8.224662194216048e-13
50200000	0.0049919825316721905	1.8862240203103634e-49	4.3657730331285315e-67	4.264260465589929e-10	3.539613686862877e-15	0.000016034081682874114	-1.5874130429754774e-20	4.1407496421610176e-21	1.720647194357278e-13	1.1225816391306006e-12	8.224662194216048e-13
50300000	0.0049919825316721905	1.8862240203103634e-49	4.3657730331285315e-67	4.264260465589929e-10	3.539613686862877e-15	0.000016034081682874114	-1.5874130394850758e-20	4.1407496421610176e-21	1.720647194357278e-13	1.1225816391306006e-12	8.224662194216048e-13
50400000	0.0049919825316721905	1.8862240203103634e-49	4.3657730331285315e-67	4.264260465589929e-10	3.539613686862877e-15	0.000016034081682874114	-1.587413035994674e-20	4.1407496421610176e-21	1.720647194357278e-13	1.1225816391306006e-12	8.224662194216048e-13
50500000	0.0049919825316721905	1.8862240203103634e-49	4.3657730331285315e-67	4.264260465589929e-10	3.539613686862877e-15	0.000016034081682874114	-1.5874130325042722e-20	4.1407496421610176e-21	1.720647194357278e-13	1.1225816391306006e-12	8.224662194216048e-13
50600000	0.0049919825316721905	1.8862240203103634e-49	4.3657730331285315e-67	4.264260465589929e-10	3.539613686862877e-15	0.000016034081682874114	-1.5874130290138705e-20	4.1407496421610176e-21	1.720647194357278e-13	1.1225816391306006e-12	8.224662194216048e-13
50700000	0.0049919825316721905	1.8862240203103634e-49	4.3657730331285315e-67	4.264260465589929e-10	3.539613686862877e-15	0.000016034081682874114	-1.5874130255234688e-20	4.1407496421610176e-21	1.720647194357278e-13	1.1225816391306006e-12	8.224662194216048e-13
50800000	0.0049919825316721905	1.8862240203103634e-49	4.3657730331285315e-67	4.264260465589929e-10	3.539613686862877e-15	0.000016034081682874114	-1.5874130220330672e-20	4.1407496421610176e-21	1.720647194357278e-13	1.1225816391306006e-12	8.224662194216048e-13
50900000	0.0049919825316721905	1.8862240203103634e-49	4.3657730331285315e-67	4.264260465589929e-10	3.539613686862877e-15	0.000016034081682874114	-1.5874130185426652e-20	4.1407496421610176e-21	1.720647194357278e-13	1.1225816391306006e-12	8.224662194216048e-13
51000000	0.0049919825316721905	1.8862240203103634e-49	4.3657730331285315e-67	4.264260465589929e-10	3.539613686862877e-15	0.000016034081682874114	-1.5874130150522636e-20	4.1407496421610176e-21	1.720647194357278e-13	1.1225816391306008e-12	8.224662194216048e-13
51100000	0.0049919825316721905	1.8862240203103634e-49	4.3657730331285315e-67	4.264260465589929e-10	3.539613686862877e-15	0.000016034081682874114	-1.587413011561862e-20	4.1407496421610176e-21	1.720647194357278e-13	1.1225816391306008e-12	8.224662194216048e-13
51200000	0.0049919825316721905	1.8862240203103634e-49	4.3657730331285315e-67	4.264260465589929e-10	3.539613686862877e-15	0.000016034081682874114	-1.5874130080714603e-20	4.1407496421610176e-21	1.720647194357278e-13	1.1225816391306008e-12	8.224662194216048e-13
51300000	0.0049919825316721905	1.8862240203103634e-49	4.3657730331285315e-67	4.264260465589929e-10	3.539613686862877e-15	0.000016034081682874114	-1.5874130045810583e-20	4.1407496421610176e-21	1.720647194357278e-13	1.1225816391306008e-12	8.224662194216048e-13
51400000	0.0049919825316721905	1.8862240203103634e-49	4.3657730331285315e-67	4.264260465589929e-10	3.539613686862877e-15	0.000016034081682874114	-1.5874130010906566e-20	4.1407496421610176e-21	1.720647194357278e-13	1.1225816391306008e-12	8.224662194216048e-13
51500000	0.0049919825316721905	1.8862240203103634e-49	4.3657730331285315e-67	4.264260465589929e-10	3.539613686862877e-15	0.000016034081682874114	-1.587412997600255e-20	4.1407496421610176e-21	1.7206471943572778e-13	1.1225816391306008e-12	8.224662194216048e-13
51600000	0.0049919825316721905	1.8862240203103634e-49	4.3657730331285315e-67	4.264260465589929e-10	3.539613686862877e-15	0.000016034081682874114	-1.587412994109853e-20	4.1407496421610176e-21	1.7206471943572778e-13	1.1225816391306008e-12	8.224662194216048e-13
51700000	0.0049919825316721905	1.8862240203103634e-49	4.365773033128531e-67	4.264260465589929e-10	3.539613686862877e-15	0.000016034081682874114	-1.5874129906194514e-20	4.1407496421610176e-21	1.7206471943572778e-13	1.1225816391306008e-12	8.224662194216048e-13
51800000	0.0049919825316721905	1.8862240203103634e-49	4.365773033128531e-67	4.264260465589929e-10	3.539613686862877e-15	0.000016034081682874114	-1.5874129871290497e-20	4.1407496421610176e-21	1.7206471943572778e-13	1.1225816391306008e-12	8.224662194216048e-13
51900000	0.0049919825316721905	1.8862240203103634e-49	4.365773033128531e-67	4.264260465589929e-10	3.539613686862877e-15	0.000016034081682874114	-1.587412983638648e-20	4.1407496421610176e-21	1.7206471943572778e-13	1.1225816391306008e-12	8.224662194216048e-13
52000000	0.0049919825316721905	1.8862240203103634e-49	4.365773033128531e-67	4.2642604655899284e-10	3.539613686862877e-15	0.000016034081682874114	-1.587412980148246e-20	4.140749642161018e-21	1.7206471943572778e-13	1.1225816391306008e-12	8.224662194216048e-13
52100000	0.0049919825316721905	1.8862240203103634e-49	4.365773033128531e-67	4.2642604655899284e-10	3.539613686862877e-15	0.000016034081682874114	-1.5874129766578444e-20	4.140749642161018e-21	1.7206471943572778e-13	1.1225816391306008e-12	8.224662194216048e-13
52200000	0.0049919825316721905	1.8862240203103634e-49	4.365773033128531e-67	4.2642604655899284e-10	3.539613686862877e-15	0.000016034081682874114	-1.5874129731674428e-20	4.140749642161018e-21	1.7206471943572778e-13	1.1225816391306008e-12	8.224662194216048e-13
52300000	0.0049919825316721905	1.8862240203103634e-49	4.365773033128531e-67	4.2642604655899284e-10	3.539613686862877e-15	0.000016034081682874114	-1.5874129696770408e-20	4.140749642161018e-21	1.7206471943572778e-13	1.1225816391306008e-12	8.224662194216048e-13
52400000	0.0049919825316721905	1.8862240203103634e-49	4.365773033128531e-67	4.2642604655899284e-10	3.539613686862877e-15	0.000016034081682874114	-1.5874129661866392e-20	4.140749642161018e-21	1.7206471943572778e-13	1.1225816391306008e-12	8.224662194216048e-13
52500000	0.0049919825316721905	1.8862240203103634e-49	4.365773033128531e-67	4.2642604655899284e-10	3.5396136868628773e-15	0.000016034081682874114	-1.5874129626962375e-20	4.140749642161018e-21	1.7206471943572778e-13	1.1225816391306008e-12	8.224662194216049e-13
52600000	0.0049919825316721905	1.8862240203103634e-49	4.365773033128531e-67	4.2642604655899284e-10	3.5396136868628773e-15	0.000016034081682874114	-1.5874129592058358e-20	4.140749642161018e-21	1.7206471943572778e-13	1.1225816391306008e-12	8.224662194216049e-13
52700000	0.0049919825316721905	1.8862240203103634e-49	4.365773033128531e-67	4.2642604655899284e-10	3.5396136868628773e-15	0.000016034081682874114	-1.587412955715434e-20	4.140749642161018e-21	1.7206471943572778e-13	1.1225816391306008e-12	8.224662194216049e-13
52800000	0.0049919825316721905	1.8862240203103634e-49	4.365773033128531e-67	4.2642604655899284e-10	3.5396136868628773e-15	0.000016034081682874114	-1.5874129522250322e-20	4.140749642161018e-21	1.7206471943572778e-13	1.1225816391306008e-12	8.224662194216049e-13
52900000	0.0049919825316721905	1.8862240203103634e-49	4.365773033128531e-67	4.2642604655899284e-10	3.5396136868628773e-15	0.000016034081682874114	-1.5874129487346306e-20	4.140749642161018e-21	1.7206471943572778e-13	1.1225816391306008e-12	8.224662194216049e-13
53000000	0.00499198253167219	1.8862240203103634e-49	4.365773033128531e-67	4.2642604655899284e-10	3.5396136868628773e-15	0.000016034081682874114	-1.587412945244229e-20	4.140749642161018e-21	1.7206471943572778e-13	1.1225816391306008e-12	8.224662194216049e-13
53100000	0.00499198253167219	1.8862240203103634e-49	4.365773033128531e-67	4.2642604655899284e-10	3.5396136868628773e-15	0.000016034081682874114	-1.587412941753827e-20	4.140749642161018e-21	1.7206471943572778e-13	1.1225816391306008e-12	8.224662194216049e-13
53200000	0.00499198253167219	1.8862240203103634e-49	4.365773033128531e-67	4.2642604655899284e-10	3.5396136868628773e-15	0.000016034081682874114	-1.5874129382634253e-20	4.140749642161018e-21	1.7206471943572778e-13	1.1225816391306008e-12	8.224662194216049e-13
53300000	0.00499198253167219	1.8862240203103634e-49	4.36577303312853e-67	4.2642604655899284e-10	3.5396136868628773e-15	0.000016034081682874114	-1.5874129347730236e-20	4.140749642161018e-21	1.7206471943572778e-13	1.1225816391306008e-12	8.224662194216049e-13
53400000	0.00499198253167219	1.8862240203103634e-49	4.36577303312853e-67	4.2642604655899284e-10	3.5396136868628773e-15	0.000016034081682874114	-1.5874129312826217e-20	4.140749642161018e-21	1.7206471943572778e-13	1.1225816391306008e-12	8.224662194216049e-13
53500000	0.00499198253167219	1.8862240203103634e-49	4.36577303312853e-67	4.2642604655899284e-10	3.5396136868628773e-15	0.000016034081682874114	-1.58741292779222e-20	4.140749642161018e-21	1.7206471943572778e-13	1.1225816391306008e-12	8.224662194216049e-13
53600000	0.00499198253167219	1.8862240203103634e-49	4.36577303312853e-67	4.2642604655899284e-10	3.5396136868628773e-15	0.000016034081682874114	-1.5874129243018184e-20	4.140749642161018e-21	1.7206471943572778e-13	1.1225816391306008e-12	8.224662194216049e-13
53700000	0.00499198253167219	1.8862240203103634e-49	4.36577303312853e-67	4.2642604655899284e-10	3.5396136868628773e-15	0.000016034081682874114	-1.5874129208114167e-20	4.140749642161018e-21	1.7206471943572778e-13	1.1225816391306008e-12	8.224662194216049e-13
53800000	0.00499198253167219	1.8862240203103634e-49	4.36577303312853e-67	4.2642604655899284e-10	3.5396136868628773e-15	0.000016034081682874114	-1.5874129173210147e-20	4.140749642161018e-21	1.7206471943572778e-13	1.1225816391306008e-12	8.224662194216049e-13
53900000	0.00499198253167219	1.8862240203103634e-49	4.36577303312853e-67	4.2642604655899284e-10	3.5396136868628773e-15	0.000016034081682874114	-1.587412913830613e-20	4.140749642161018e-21	1.7206471943572778e-13	1.1225816391306008e-12	8.224662194216049e-13
54000000	0.00499198253167219	1.8862240203103634e-49	4.36577303312853e-67	4.2642604655899284e-10	3.5396136868628773e-15	0.000016034081682874114	-1.5874129103402114e-20	4.140749642161018e-21	1.7206471943572778e-13	1.1225816391306008e-12	8.224662194216049e-13
54100000	0.00499198253167219	1.8862240203103634e-49	4.36577303312853e-67	4.2642604655899284e-10	3.5396136868628773e-15	0.000016034081682874114	-1.5874129068498095e-20	4.140749642161018e-21	1.7206471943572778e-13	1.1225816391306008e-12	8.224662194216049e-13
54200000	0.00499198253167219	1.8862240203103634e-49	4.36577303312853e-67	4.2642604655899284e-10	3.5396136868628773e-15	0.000016034081682874114	-1.5874129033594078e-20	4.140749642161018e-21	1.7206471943572778e-13	1.1225816391306008e-12	8.224662194216049e-13
54300000	0.00499198253167219	1.8862240203103634e-49	4.36577303312853e-67	4.2642604655899284e-10	3.5396136868628773e-15	0.000016034081682874114	-1.5874128998690062e-20	4.140749642161018e-21	1.7206471943572778e-13	1.1225816391306008e-12	8.224662194216049e-13
54400000	0.00499198253167219	1.8862240203103634e-49	4.36577303312853e-67	4.2642604655899284e-10	3.5396136868628773e-15	0.000016034081682874114	-1.5874128963786045e-20	4.140749642161018e-21	1.7206471943572778e-13	1.1225816391306008e-12	8.224662194216049e-13
54500000	0.00499198253167219	1.8862240203103634e-49	4.36577303312853e-67	4.2642604655899284e-10	3.5396136868628773e-15	0.000016034081682874114	-1.5874128928882025e-20	4.140749642161018e-21	1.7206471943572778e-13	1.1225816391306008e-12	8.224662194216049e-13
54600000	0.00499198253167219	1.8862240203103634e-49	4.36577303312853e-67	4.2642604655899284e-10	3.5396136868628773e-15	0.000016034081682874114	-1.587412889397801e-20	4.140749642161018e-21	1.7206471943572778e-13	1.1225816391306008e-12	8.224662194216049e-13
54700000	0.00499198253167219	1.8862240203103634e-49	4.36577303312853e-67	4.2642604655899284e-10	3.5396136868628773e-15	0.000016034081682874114	-1.5874128859073992e-20	4.140749642161018e-21	1.7206471943572778e-13	1.1225816391306008e-12	8.224662194216049e-13
54800000	0.00499198253167219	1.8862240203103634e-49	4.36577303312853e-67	4.2642604655899284e-10	3.5396136868628773e-15	0.000016034081682874114	-1.5874128824169973e-20	4.140749642161018e-21	1.7206471943572778e-13	1.1225816391306008e-12	8.224662194216049e-13
54900000	0.00499198253167219	1.8862240203103634e-49	4.36577303312853e-67	4.2642604655899284e-10	3.5396136868628773e-15	0.000016034081682874114	-1.5874128789265956e-20	4.140749642161018e-21	1.7206471943572778e-13	1.1225816391306008e-12	8.224662194216049e-13
55000000	0.00499198253167219	1.8862240203103634e-49	4.36577303312853e-67	4.2642604655899284e-10	3.5396136868628773e-15	0.000016034081682874114	-1.587412875436194e-20	4.140749642161018e-21	1.7206471943572778e-13	1.1225816391306008e-12	8.224662194216049e-13
55100000	0.00499198253167219	1.8862240203103634e-49	4.3657730331285295e-67	4.2642604655899284e-10	3.5396136868628773e-15	0.000016034081682874114	-1.5874128719457923e-20	4.140749642161018e-21	1.7206471943572778e-13	1.1225816391306008e-12	8.224662194216049e-13
55200000	0.00499198253167219	1.8862240203103634e-49	4.3657730331285295e-67	4.2642604655899284e-10	3.5396136868628773e-15	0.000016034081682874114	-1.5874128684553903e-20	4.140749642161018e-21	1.7206471943572778e-13	1.1225816391306008e-12	8.224662194216049e-13
55300000	0.00499198253167219	1.8862240203103634e-49	4.3657730331285295e-67	4.2642604655899284e-10	3.5396136868628773e-15	0.000016034081682874114	-1.5874128649649887e-20	4.140749642161018e-21	1.7206471943572778e-13	1.1225816391306008e-12	8.224662194216049e-13
55400000	0.00499198253167219	1.8862240203103634e-49	4.3657730331285295e-67	4.2642604655899284e-10	3.5396136868628773e-15	0.000016034081682874114	-1.587412861474587e-20	4.140749642161018e-21	1.7206471943572778e-13	1.1225816391306008e-12	8.224662194216049e-13
55500000	0.00499198253167219	1.8862240203103634e-49	4.3657730331285295e-67	4.2642604655899284e-10	3.5396136868628773e-15	0.000016034081682874114	-1.5874128579841854e-20	4.140749642161018e-21	1.7206471943572778e-13	1.1225816391306008e-12	8.224662194216049e-13
55600000	0.00499198253167219	1.8862240203103634e-49	4.3657730331285295e-67	4.2642604655899284e-10	3.5396136868628773e-15	0.000016034081682874114	-1.5874128544937834e-20	4.140749642161018e-21	1.7206471943572778e-13	1.1225816391306008e-12	8.224662194216049e-13
55700000	0.00499198253167219	1.8862240203103634e-49	4.3657730331285295e-67	4.2642604655899284e-10	3.5396136868628773e-15	0.000016034081682874114	-1.5874128510033817e-20	4.140749642161018e-21	1.7206471943572778e-13	1.1225816391306008e-12	8.224662194216049e-13
55800000	0.00499198253167219	1.8862240203103634e-49	4.3657730331285295e-67	4.2642604655899284e-10	3.5396136868628773e-15	0.000016034081682874114	-1.58741284751298e-20	4.140749642161018e-21	1.7206471943572778e-13	1.1225816391306008e-12	8.224662194216049e-13
55900000	0.00499198253167219	1.8862240203103634e-49	4.3657730331285295e-67	4.2642604655899284e-10	3.5396136868628773e-15	0.000016034081682874114	-1.587412844022578e-20	4.140749642161018e-21	1.7206471943572778e-13	1.1225816391306008e-12	8.224662194216049e-13
56000000	0.00499198253167219	1.8862240203103634e-49	4.3657730331285295e-67	4.2642604655899284e-10	3.5396136868628773e-15	0.000016034081682874114	-1.5874128405321765e-20	4.140749642161018e-21	1.7206471943572778e-13	1.1225816391306008e-12	8.224662194216049e-13
56100000	0.00499198253167219	1.8862240203103634e-49	4.3657730331285295e-67	4.2642604655899284e-10	3.5396136868628773e-15	0.000016034081682874114	-1.5874128370417748e-20	4.140749642161018e-21	1.7206471943572778e-13	1.1225816391306008e-12	8.224662194216049e-13
56200000	0.00499198253167219	1.8862240203103634e-49	4.3657730331285295e-67	4.2642604655899284e-10	3.5396136868628773e-15	0.000016034081682874114	-1.5874128335513732e-20	4.140749642161018e-21	1.7206471943572778e-13	1.1225816391306008e-12	8.224662194216049e-13
56300000	0.00499198253167219	1.8862240203103634e-49	4.3657730331285295e-67	4.2642604655899284e-10	3.5396136868628773e-15	0.000016034081682874114	-1.5874128300609712e-20	4.140749642161018e-21	1.7206471943572778e-13	1.1225816391306008e-12	8.224662194216049e-13
56400000	0.00499198253167219	1.8862240203103634e-49	4.3657730331285295e-67	4.2642604655899284e-10	3.5396136868628773e-15	0.000016034081682874114	-1.5874128265705695e-20	4.140749642161018e-21	1.7206471943572778e-13	1.1225816391306008e-12	8.224662194216049e-13
56500000	0.00499198253167219	1.8862240203103634e-49	4.3657730331285295e-67	4.2642604655899284e-10	3.5396136868628773e-15	0.000016034081682874114	-1.587412823080168e-20	4.140749642161018e-21	1.7206471943572778e-13	1.1225816391306008e-12	8.224662194216049e-13
56600000	0.00499198253167219	1.8862240203103634e-49	4.3657730331285295e-67	4.2642604655899284e-10	3.5396136868628773e-15	0.000016034081682874114	-1.587412819589766e-20	4.140749642161018e-21	1.7206471943572778e-13	1.1225816391306008e-12	8.224662194216049e-13
56700000	0.00499198253167219	1.8862240203103634e-49	4.3657730331285295e-67	4.2642604655899284e-10	3.5396136868628773e-15	0.000016034081682874114	-1.5874128160993643e-20	4.140749642161018e-21	1.7206471943572778e-13	1.1225816391306008e-12	8.224662194216049e-13
56800000	0.00499198253167219	1.8862240203103634e-49	4.3657730331285295e-67	4.2642604655899284e-10	3.5396136868628773e-15	0.000016034081682874114	-1.5874128126089626e-20	4.140749642161018e-21	1.7206471943572778e-13	1.1225816391306008e-12	8.224662194216049e-13
56900000	0.00499198253167219	1.8862240203103634e-49	4.3657730331285295e-67	4.2642604655899284e-10	3.5396136868628773e-15	0.000016034081682874114	-1.587412809118561e-20	4.140749642161018e-21	1.7206471943572778e-13	1.1225816391306008e-12	8.224662194216049e-13
57000000	0.00499198253167219	1.8862240203103634e-49	4.3657730331285295e-67	4.2642604655899284e-10	3.5396136868628773e-15	0.000016034081682874114	-1.587412805628159e-20	4.140749642161018e-21	1.7206471943572778e-13	1.1225816391306008e-12	8.224662194216049e-13
57100000	0.00499198253167219	1.8862240203103634e-49	4.3657730331285295e-67	4.2642604655899284e-10	3.5396136868628773e-15	0.000016034081682874114	-1.5874128021377573e-20	4.140749642161018e-21	1.7206471943572778e-13	1.1225816391306008e-12	8.224662194216049e-13
57200000	0.00499198253167219	1.8862240203103634e-49	4.3657730331285295e-67	4.2642604655899284e-10	3.5396136868628773e-15	0.000016034081682874114	-1.5874127986473557e-20	4.140749642161018e-21	1.7206471943572778e-13	1.1225816391306008e-12	8.224662194216049e-13
57300000	0.00499198253167219	1.8862240203103634e-49	4.3657730331285295e-67	4.2642604655899284e-10	3.5396136868628773e-15	0.000016034081682874114	-1.5874127951569537e-20	4.140749642161018e-21	1.7206471943572778e-13	1.1225816391306008e-12	8.224662194216049e-13
57400000	0.00499198253167219	1.8862240203103634e-49	4.3657730331285295e-67	4.2642604655899284e-10	3.5396136868628773e-15	0.000016034081682874114	-1.587412791666552e-20	4.140749642161018e-21	1.7206471943572778e-13	1.1225816391306008e-12	8.224662194216049e-13
57500000	0.00499198253167219	1.8862240203103634e-49	4.3657730331285295e-67	4.2642604655899284e-10	3.5396136868628773e-15	0.000016034081682874114	-1.5874127881761504e-20	4.140749642161018e-21	1.7206471943572778e-13	1.1225816391306008e-12	8.224662194216049e-13
57600000	0.00499198253167219	1.8862240203103634e-49	4.3657730331285295e-67	4.2642604655899284e-10	3.5396136868628773e-15	0.000016034081682874114	-1.5874127846857487e-20	4.140749642161018e-21	1.7206471943572778e-13	1.1225816391306008e-12	8.224662194216049e-13
57700000	0.00499198253167219	1.8862240203103634e-49	4.3657730331285295e-67	4.2642604655899284e-10	3.5396136868628773e-15	0.000016034081682874114	-1.5874127811953468e-20	4.140749642161018e-21	1.7206471943572778e-13	1.1225816391306008e-12	8.224662194216049e-13
57800000	0.00499198253167219	1.8862240203103634e-49	4.3657730331285295e-67	4.2642604655899284e-10	3.5396136868628773e-15	0.000016034081682874114	-1.587412777704945e-20	4.140749642161018e-21	1.7206471943572778e-13	1.1225816391306008e-12	8.224662194216049e-13
57900000	0.00499198253167219	1.8862240203103634e-49	4.3657730331285295e-67	4.2642604655899284e-10	3.5396136868628773e-15	0.000016034081682874114	-1.5874127742145435e-20	4.140749642161018e-21	1.7206471943572778e-13	1.1225816391306008e-12	8.224662194216049e-13
58000000	0.00499198253167219	1.8862240203103634e-49	4.3657730331285295e-67	4.2642604655899284e-10	3.5396136868628773e-15	0.000016034081682874114	-1.5874127707241415e-20	4.140749642161018e-21	1.7206471943572778e-13	1.1225816391306008e-12	8.224662194216049e-13
58100000	0.00499198253167219	1.8862240203103634e-49	4.3657730331285295e-67	4.2642604655899284e-10	3.5396136868628773e-15	0.000016034081682874114	-1.58741276723374e-20	4.140749642161018e-21	1.7206471943572778e-13	1.1225816391306008e-12	8.224662194216049e-13
58200000	0.00499198253167219	1.8862240203103634e-49	4.3657730331285295e-67	4.2642604655899284e-10	3.5396136868628773e-15	0.000016034081682874114	-1.5874127637433382e-20	4.140749642161018e-21	1.7206471943572778e-13	1.1225816391306008e-12	8.224662194216049e-13
58300000	0.00499198253167219	1.8862240203103634e-49	4.3657730331285295e-67	4.2642604655899284e-10	3.5396136868628773e-15	0.000016034081682874114	-1.5874127602529365e-20	4.140749642161018e-21	1.7206471943572778e-13	1.1225816391306008e-12	8.224662194216049e-13
58400000	0.00499198253167219	1.8862240203103634e-49	4.3657730331285295e-67	4.2642604655899284e-10	3.5396136868628773e-15	0.000016034081682874114	-1.5874127567625346e-20	4.140749642161018e-21	1.7206471943572778e-13	1.1225816391306008e-12	8.224662194216049e-13
58500000	0.00499198253167219	1.8862240203103634e-49	4.3657730331285295e-67	4.2642604655899284e-10	3.5396136868628773e-15	0.000016034081682874114	-1.587412753272133e-20	4.140749642161018e-21	1.7206471943572778e-13	1.1225816391306008e-12	8.224662194216049e-13
58600000	0.00499198253167219	1.8862240203103634e-49	4.3657730331285295e-67	4.2642604655899284e-10	3.5396136868628773e-15	0.000016034081682874114	-1.5874127497817313e-20	4.140749642161018e-21	1.7206471943572778e-13	1.1225816391306008e-12	8.224662194216049e-13
58700000	0.00499198253167219	1.8862240203103634e-49	4.3657730331285295e-67	4.2642604655899284e-10	3.5396136868628773e-15	0.000016034081682874114	-1.5874127462913293e-20	4.140749642161018e-21	1.7206471943572778e-13	1.1225816391306008e-12	8.224662194216049e-13
58800000	0.00499198253167219	1.8862240203103634e-49	4.3657730331285295e-67	4.2642604655899284e-10	3.5396136868628773e-15	0.000016034081682874114	-1.5874127428009276e-20	4.140749642161018e-21	1.7206471943572778e-13	1.1225816391306008e-12	8.224662194216049e-13
58900000	0.00499198253167219	1.8862240203103634e-49	4.3657730331285295e-67	4.2642604655899284e-10	3.5396136868628773e-15	0.000016034081682874114	-1.587412739310526e-20	4.140749642161018e-21	1.7206471943572778e-13	1.1225816391306008e-12	8.224662194216049e-13
59000000	0.00499198253167219	1.8862240203103634e-49	4.3657730331285295e-67	4.2642604655899284e-10	3.5396136868628773e-15	0.000016034081682874114	-1.5874127358201243e-20	4.140749642161018e-21	1.7206471943572778e-13	1.1225816391306008e-12	8.224662194216049e-13
59100000	0.00499198253167219	1.8862240203103634e-49	4.3657730331285295e-67	4.2642604655899284e-10	3.5396136868628773e-15	0.000016034081682874114	-1.5874127323297224e-20	4.140749642161018e-21	1.7206471943572778e-13	1.1225816391306008e-12	8.224662194216049e-13
59200000	0.00499198253167219	1.8862240203103634e-49	4.3657730331285295e-67	4.2642604655899284e-10	3.5396136868628773e-15	0.000016034081682874114	-1.5874127288393207e-20	4.140749642161018e-21	1.7206471943572778e-13	1.1225816391306008e-12	8.224662194216049e-13
59300000	0.00499198253167219	1.8862240203103634e-49	4.3657730331285295e-67	4.2642604655899284e-10	3.5396136868628773e-15	0.000016034081682874114	-1.587412725348919e-20	4.140749642161018e-21	1.7206471943572778e-13	1.1225816391306008e-12	8.224662194216049e-13
59400000	0.00499198253167219	1.8862240203103634e-49	4.3657730331285295e-67	4.2642604655899284e-10	3.5396136868628773e-15	0.000016034081682874114	-1.5874127218585174e-20	4.140749642161018e-21	1.7206471943572778e-13	1.1225816391306008e-12	8.224662194216049e-13
59500000	0.00499198253167219	1.8862240203103634e-49	4.3657730331285295e-67	4.2642604655899284e-10	3.5396136868628773e-15	0.000016034081682874114	-1.5874127183681154e-20	4.140749642161018e-21	1.7206471943572778e-13	1.1225816391306008e-12	8.224662194216049e-13
59600000	0.00499198253167219	1.8862240203103634e-49	4.3657730331285295e-67	4.2642604655899284e-10	3.5396136868628773e-15	0.000016034081682874114	-1.5874127148777138e-20	4.140749642161018e-21	1.7206471943572778e-13	1.1225816391306008e-12	8.224662194216049e-13
59700000	0.00499198253167219	1.8862240203103634e-49	4.3657730331285295e-67	4.2642604655899284e-10	3.5396136868628773e-15	0.000016034081682874114	-1.587412711387312e-20	4.140749642161018e-21	1.7206471943572778e-13	1.1225816391306008e-12	8.224662194216049e-13
59800000	0.00499198253167219	1.8862240203103634e-49	4.3657730331285295e-67	4.2642604655899284e-10	3.5396136868628773e-15	0.000016034081682874114	-1.5874127078969102e-20	4.140749642161018e-21	1.7206471943572778e-13	1.1225816391306008e-12	8.224662194216049e-13
59900000	0.00499198253167219	1.8862240203103634e-49	4.3657730331285295e-67	4.2642604655899284e-10	3.5396136868628773e-15	0.000016034081682874114	-1.5874127044065085e-20	4.140749642161018e-21	1.7206471943572778e-13	1.1225816391306008e-12	8.224662194216049e-13
60000000	0.00499198253167219	1.8862240203103634e-49	4.3657730331285295e-67	4.2642604655899284e-10	3.5396136868628773e-15	0.000016034081682874114	-1.587412700916107e-20	4.140749642161018e-21	1.7206471943572778e-13	1.1225816391306008e-12	8.224662194216049e-13
60100000	0.00499198253167219	1.8862240203103634e-49	4.3657730331285295e-67	4.2642604655899284e-10	3.5396136868628773e-15	0.000016034081682874114	-1.5874126974257052e-20	4.140749642161018e-21	1.7206471943572778e-13	1.1225816391306008e-12	8.224662194216049e-13
60200000	0.00499198253167219	1.8862240203103634e-49	4.3657730331285295e-67	4.2642604655899284e-10	3.5396136868628773e-15	0.000016034081682874114	-1.5874126939353032e-20	4.140749642161018e-21	1.7206471943572778e-13	1.1225816391306008e-12	8.224662194216049e-13
60300000	0.00499198253167219	1.8862240203103634e-49	4.3657730331285295e-67	4.2642604655899284e-10	3.5396136868628773e-15	0.000016034081682874114	-1.5874126904449016e-20	4.140749642161018e-21	1.7206471943572778e-13	1.1225816391306008e-12	8.224662194216049e-13
60400000	0.00499198253167219	1.8862240203103634e-49	4.3657730331285295e-67	4.2642604655899284e-10	3.5396136868628773e-15	0.000016034081682874114	-1.5874126869545e-20	4.140749642161018e-21	1.7206471943572778e-13	1.1225816391306008e-12	8.224662194216049e-13
60500000	0.00499198253167219	1.8862240203103634e-49	4.3657730331285295e-67	4.2642604655899284e-10	3.5396136868628773e-15	0.000016034081682874114	-1.587412683464098e-20	4.140749642161018e-21	1.7206471943572778e-13	1.1225816391306008e-12	8.224662194216049e-13
60600000	0.00499198253167219	1.8862240203103634e-49	4.3657730331285295e-67	4.2642604655899284e-10	3.5396136868628773e-15	0.000016034081682874114	-1.5874126799736963e-20	4.140749642161018e-21	1.7206471943572778e-13	1.1225816391306008e-12	8.224662194216049e-13
60700000	0.00499198253167219	1.8862240203103634e-49	4.36577303312853e-67	4.2642604655899284e-10	3.5396136868628773e-15	0.000016034081682874114	-1.5874126764832946e-20	4.140749642161018e-21	1.7206471943572778e-13	1.1225816391306008e-12	8.224662194216049e-13
60800000	0.00499198253167219	1.8862240203103634e-49	4.36577303312853e-67	4.2642604655899284e-10	3.5396136868628773e-15	0.000016034081682874114	-1.587412672992893e-20	4.140749642161018e-21	1.7206471943572778e-13	1.1225816391306008e-12	8.224662194216049e-13
60900000	0.00499198253167219	1.8862240203103634e-49	4.36577303312853e-67	4.2642604655899284e-10	3.5396136868628773e-15	0.000016034081682874114	-1.587412669502491e-20	4.140749642161018e-21	1.7206471943572778e-13	1.1225816391306008e-12	8.224662194216049e-13
61000000	0.00499198253167219	1.8862240203103634e-49	4.36577303312853e-67	4.2642604655899284e-10	3.5396136868628773e-15	0.000016034081682874114	-1.5874126660120894e-20	4.140749642161018e-21	1.7206471943572778e-13	1.1225816391306008e-12	8.224662194216049e-13
61100000	0.00499198253167219	1.8862240203103634e-49	4.36577303312853e-67	4.2642604655899284e-10	3.5396136868628773e-15	0.000016034081682874114	-1.5874126625216877e-20	4.140749642161018e-21	1.7206471943572778e-13	1.1225816391306008e-12	8.224662194216049e-13
61200000	0.00499198253167219	1.8862240203103634e-49	4.36577303312853e-67	4.2642604655899284e-10	3.5396136868628773e-15	0.000016034081682874114	-1.587412659031286e-20	4.140749642161018e-21	1.7206471943572778e-13	1.1225816391306008e-12	8.224662194216049e-13
61300000	0.00499198253167219	1.8862240203103634e-49	4.36577303312853e-67	4.2642604655899284e-10	3.5396136868628773e-15	0.000016034081682874114	-1.587412655540884e-20	4.140749642161018e-21	1.7206471943572778e-13	1.1225816391306008e-12	8.224662194216049e-13
61400000	0.00499198253167219	1.8862240203103634e-49	4.36577303312853e-67	4.2642604655899284e-10	3.5396136868628773e-15	0.000016034081682874114	-1.5874126520504824e-20	4.140749642161018e-21	1.7206471943572778e-13	1.1225816391306008e-12	8.224662194216049e-13
61500000	0.00499198253167219	1.8862240203103634e-49	4.36577303312853e-67	4.2642604655899284e-10	3.5396136868628773e-15	0.000016034081682874114	-1.5874126485600808e-20	4.140749642161018e-21	1.7206471943572778e-13	1.1225816391306008e-12	8.224662194216049e-13
61600000	0.00499198253167219	1.8862240203103634e-49	4.36577303312853e-67	4.2642604655899284e-10	3.5396136868628773e-15	0.000016034081682874114	-1.5874126450696788e-20	4.140749642161018e-21	1.7206471943572778e-13	1.1225816391306006e-12	8.224662194216049e-13
61700000	0.00499198253167219	1.8862240203103634e-49	4.36577303312853e-67	4.2642604655899284e-10	3.5396136868628773e-15	0.000016034081682874114	-1.5874126415792772e-20	4.140749642161018e-21	1.7206471943572778e-13	1.1225816391306006e-12	8.224662194216049e-13
61800000	0.00499198253167219	1.8862240203103634e-49	4.36577303312853e-67	4.2642604655899284e-10	3.5396136868628773e-15	0.000016034081682874114	-1.5874126380888755e-20	4.140749642161018e-21	1.7206471943572778e-13	1.1225816391306006e-12	8.224662194216049e-13
61900000	0.00499198253167219	1.8862240203103634e-49	4.36577303312853e-67	4.2642604655899284e-10	3.5396136868628773e-15	0.000016034081682874114	-1.587412634598474e-20	4.140749642161018e-21	1.7206471943572778e-13	1.1225816391306006e-12	8.224662194216049e-13
62000000	0.00499198253167219	1.8862240203103634e-49	4.36577303312853e-67	4.2642604655899284e-10	3.5396136868628773e-15	0.000016034081682874114	-1.587412631108072e-20	4.140749642161018e-21	1.7206471943572778e-13	1.1225816391306006e-12	8.224662194216049e-13
62100000	0.00499198253167219	1.8862240203103634e-49	4.36577303312853e-67	4.2642604655899284e-10	3.5396136868628773e-15	0.000016034081682874114	-1.5874126276176702e-20	4.140749642161018e-21	1.7206471943572778e-13	1.1225816391306006e-12	8.224662194216049e-13
62200000	0.0049919825316721905	1.8862240203103634e-49	4.36577303312853e-67	4.2642604655899284e-10	3.5396136868628773e-15	0.000016034081682874114	-1.5874126241272686e-20	4.1407496421610176e-21	1.7206471943572778e-13	1.1225816391306006e-12	8.224662194216049e-13
62300000	0.0049919825316721905	1.8862240203103634e-49	4.36577303312853e-67	4.2642604655899284e-10	3.5396136868628773e-15	0.000016034081682874114	-1.5874126206368666e-20	4.1407496421610176e-21	1.7206471943572778e-13	1.1225816391306006e-12	8.224662194216049e-13
62400000	0.0049919825316721905	1.8862240203103634e-49	4.36577303312853e-67	4.2642604655899284e-10	3.5396136868628773e-15	0.000016034081682874114	-1.587412617146465e-20	4.1407496421610176e-21	1.7206471943572778e-13	1.1225816391306006e-12	8.224662194216049e-13
62500000	0.0049919825316721905	1.8862240203103634e-49	4.36577303312853e-67	4.2642604655899284e-10	3.5396136868628773e-15	0.000016034081682874114	-1.5874126136560633e-20	4.1407496421610176e-21	1.7206471943572778e-13	1.1225816391306006e-12	8.224662194216049e-13
62600000	0.0049919825316721905	1.8862240203103634e-49	4.36577303312853e-67	4.2642604655899284e-10	3.5396136868628773e-15	0.000016034081682874114	-1.5874126101656616e-20	4.1407496421610176e-21	1.7206471943572778e-13	1.1225816391306006e-12	8.224662194216049e-13
62700000	0.0049919825316721905	1.886224020310363e-49	4.365773033128531e-67	4.2642604655899284e-10	3.5396136868628773e-15	0.000016034081682874114	-1.5874126066752597e-20	4.1407496421610176e-21	1.7206471943572778e-13	1.1225816391306006e-12	8.224662194216049e-13
62800000	0.0049919825316721905	1.886224020310363e-49	4.365773033128531e-67	4.2642604655899284e-10	3.5396136868628773e-15	0.000016034081682874114	-1.587412603184858e-20	4.1407496421610176e-21	1.7206471943572778e-13	1.1225816391306006e-12	8.224662194216049e-13
62900000	0.0049919825316721905	1.886224020310363e-49	4.365773033128531e-67	4.2642604655899284e-10	3.5396136868628773e-15	0.000016034081682874114	-1.5874125996944564e-20	4.1407496421610176e-21	1.7206471943572778e-13	1.1225816391306006e-12	8.224662194216049e-13
63000000	0.0049919825316721905	1.886224020310363e-49	4.365773033128531e-67	4.2642604655899284e-10	3.5396136868628773e-15	0.000016034081682874114	-1.5874125962040547e-20	4.1407496421610176e-21	1.7206471943572778e-13	1.1225816391306006e-12	8.224662194216048e-13
63100000	0.0049919825316721905	1.886224020310363e-49	4.365773033128531e-67	4.2642604655899284e-10	3.539613686862877e-15	0.000016034081682874114	-1.5874125927136528e-20	4.1407496421610176e-21	1.7206471943572778e-13	1.1225816391306006e-12	8.224662194216048e-13
63200000	0.0049919825316721905	1.886224020310363e-49	4.365773033128531e-67	4.2642604655899284e-10	3.539613686862877e-15	0.000016034081682874114	-1.587412589223251e-20	4.1407496421610176e-21	1.7206471943572778e-13	1.1225816391306006e-12	8.224662194216048e-13
63300000	0.0049919825316721905	1.886224020310363e-49	4.365773033128531e-67	4.2642604655899284e-10	3.539613686862877e-15	0.000016034081682874114	-1.5874125857328494e-20	4.1407496421610176e-21	1.7206471943572778e-13	1.1225816391306006e-12	8.224662194216048e-13
63400000	0.0049919825316721905	1.886224020310363e-49	4.365773033128531e-67	4.2642604655899284e-10	3.539613686862877e-15	0.000016034081682874114	-1.5874125822424475e-20	4.1407496421610176e-21	1.7206471943572778e-13	1.1225816391306006e-12	8.224662194216048e-13
63500000	0.0049919825316721905	1.886224020310363e-49	4.365773033128531e-67	4.2642604655899284e-10	3.539613686862877e-15	0.000016034081682874114	-1.5874125787520458e-20	4.1407496421610176e-21	1.7206471943572778e-13	1.1225816391306006e-12	8.224662194216048e-13
63600000	0.0049919825316721905	1.886224020310363e-49	4.365773033128531e-67	4.2642604655899284e-10	3.539613686862877e-15	0.000016034081682874114	-1.5874125752616442e-20	4.1407496421610176e-21	1.7206471943572778e-13	1.1225816391306006e-12	8.224662194216048e-13
63700000	0.0049919825316721905	1.886224020310363e-49	4.365773033128531e-67	4.2642604655899284e-10	3.539613686862877e-15	0.000016034081682874114	-1.5874125717712425e-20	4.1407496421610176e-21	1.7206471943572778e-13	1.1225816391306006e-12	8.224662194216048e-13
63800000	0.0049919825316721905	1.886224020310363e-49	4.365773033128531e-67	4.2642604655899284e-10	3.539613686862877e-15	0.000016034081682874114	-1.5874125682808405e-20	4.1407496421610176e-21	1.7206471943572778e-13	1.1225816391306006e-12	8.224662194216048e-13
63900000	0.0049919825316721905	1.886224020310363e-49	4.365773033128531e-67	4.2642604655899284e-10	3.539613686862877e-15	0.000016034081682874114	-1.587412564790439e-20	4.1407496421610176e-21	1.7206471943572778e-13	1.1225816391306006e-12	8.224662194216048e-13
64000000	0.0049919825316721905	1.886224020310363e-49	4.365773033128531e-67	4.2642604655899284e-10	3.539613686862877e-15	0.000016034081682874114	-1.5874125613000372e-20	4.1407496421610176e-21	1.7206471943572778e-13	1.1225816391306006e-12	8.224662194216048e-13
64100000	0.0049919825316721905	1.886224020310363e-49	4.365773033128531e-67	4.2642604655899284e-10	3.539613686862877e-15	0.000016034081682874114	-1.5874125578096353e-20	4.1407496421610176e-21	1.7206471943572778e-13	1.1225816391306006e-12	8.224662194216048e-13
64200000	0.0049919825316721905	1.886224020310363e-49	4.365773033128531e-67	4.2642604655899284e-10	3.539613686862877e-15	0.000016034081682874114	-1.5874125543192336e-20	4.1407496421610176e-21	1.7206471943572778e-13	1.1225816391306006e-12	8.224662194216048e-13
64300000	0.0049919825316721905	1.886224020310363e-49	4.365773033128531e-67	4.2642604655899284e-10	3.539613686862877e-15	0.000016034081682874114	-1.587412550828832e-20	4.1407496421610176e-21	1.7206471943572778e-13	1.1225816391306006e-12	8.224662194216048e-13
64400000	0.0049919825316721905	1.886224020310363e-49	4.365773033128531e-67	4.2642604655899284e-10	3.539613686862877e-15	0.000016034081682874114	-1.5874125473384303e-20	4.1407496421610176e-21	1.7206471943572778e-13	1.1225816391306006e-12	8.224662194216048e-13
64500000	0.0049919825316721905	1.886224020310363e-49	4.365773033128531e-67	4.2642604655899284e-10	3.539613686862877e-15	0.000016034081682874114	-1.5874125438480283e-20	4.1407496421610176e-21	1.7206471943572778e-13	1.1225816391306006e-12	8.224662194216048e-13
64600000	0.0049919825316721905	1.886224020310363e-49	4.365773033128531e-67	4.2642604655899284e-10	3.539613686862877e-15	0.000016034081682874114	-1.5874125403576267e-20	4.1407496421610176e-21	1.7206471943572778e-13	1.1225816391306006e-12	8.224662194216048e-13
64700000	0.0049919825316721905	1.886224020310363e-49	4.3657730331285315e-67	4.2642604655899284e-10	3.539613686862877e-15	0.000016034081682874114	-1.587412536867225e-20	4.1407496421610176e-21	1.7206471943572778e-13	1.1225816391306006e-12	8.224662194216048e-13
64800000	0.0049919825316721905	1.886224020310363e-49	4.3657730331285315e-67	4.2642604655899284e-10	3.539613686862877e-15	0.000016034081682874114	-1.587412533376823e-20	4.1407496421610176e-21	1.7206471943572778e-13	1.1225816391306006e-12	8.224662194216048e-13
64900000	0.0049919825316721905	1.886224020310363e-49	4.3657730331285315e-67	4.2642604655899284e-10	3.539613686862877e-15	0.000016034081682874114	-1.5874125298864214e-20	4.1407496421610176e-21	1.7206471943572778e-13	1.1225816391306006e-12	8.224662194216048e-13
65000000	0.0049919825316721905	1.886224020310363e-49	4.3657730331285315e-67	4.2642604655899284e-10	3.539613686862877e-15	0.000016034081682874114	-1.5874125263960198e-20	4.1407496421610176e-21	1.7206471943572778e-13	1.1225816391306006e-12	8.224662194216048e-13
65100000	0.0049919825316721905	1.886224020310363e-49	4.3657730331285315e-67	4.2642604655899284e-10	3.539613686862877e-15	0.000016034081682874114	-1.587412522905618e-20	4.1407496421610176e-21	1.7206471943572778e-13	1.1225816391306006e-12	8.224662194216048e-13
65200000	0.0049919825316721905	1.886224020310363e-49	4.3657730331285315e-67	4.2642604655899284e-10	3.539613686862877e-15	0.000016034081682874114	-1.587412519415216e-20	4.1407496421610176e-21	1.7206471943572778e-13	1.1225816391306006e-12	8.224662194216048e-13
65300000	0.0049919825316721905	1.886224020310363e-49	4.3657730331285315e-67	4.2642604655899284e-10	3.539613686862877e-15	0.000016034081682874114	-1.5874125159248145e-20	4.1407496421610176e-21	1.7206471943572778e-13	1.1225816391306006e-12	8.224662194216048e-13
65400000	0.0049919825316721905	1.886224020310363e-49	4.3657730331285315e-67	4.2642604655899284e-10	3.539613686862877e-15	0.000016034081682874114	-1.5874125124344128e-20	4.1407496421610176e-21	1.7206471943572778e-13	1.1225816391306006e-12	8.224662194216048e-13
65500000	0.0049919825316721905	1.886224020310363e-49	4.3657730331285315e-67	4.2642604655899284e-10	3.539613686862877e-15	0.000016034081682874114	-1.5874125089440112e-20	4.1407496421610176e-21	1.7206471943572778e-13	1.1225816391306006e-12	8.224662194216048e-13
65600000	0.0049919825316721905	1.886224020310363e-49	4.3657730331285315e-67	4.2642604655899284e-10	3.539613686862877e-15	0.000016034081682874114	-1.5874125054536092e-20	4.1407496421610176e-21	1.7206471943572778e-13	1.1225816391306006e-12	8.224662194216048e-13
65700000	0.0049919825316721905	1.886224020310363e-49	4.3657730331285315e-67	4.2642604655899284e-10	3.539613686862877e-15	0.000016034081682874114	-1.5874125019632075e-20	4.1407496421610176e-21	1.7206471943572778e-13	1.1225816391306006e-12	8.224662194216048e-13
65800000	0.0049919825316721905	1.886224020310363e-49	4.3657730331285315e-67	4.2642604655899284e-10	3.539613686862877e-15	0.000016034081682874114	-1.587412498472806e-20	4.1407496421610176e-21	1.7206471943572778e-13	1.1225816391306006e-12	8.224662194216048e-13
65900000	0.0049919825316721905	1.886224020310363e-49	4.3657730331285315e-67	4.2642604655899284e-10	3.539613686862877e-15	0.000016034081682874114	-1.587412494982404e-20	4.1407496421610176e-21	1.7206471943572778e-13	1.1225816391306006e-12	8.224662194216048e-13
66000000	0.0049919825316721905	1.886224020310363e-49	4.3657730331285315e-67	4.2642604655899284e-10	3.539613686862877e-15	0.000016034081682874114	-1.5874124914920023e-20	4.1407496421610176e-21	1.7206471943572778e-13	1.1225816391306006e-12	8.224662194216048e-13
66100000	0.0049919825316721905	1.886224020310363e-49	4.3657730331285315e-67	4.2642604655899284e-10	3.539613686862877e-15	0.000016034081682874114	-1.5874124880016006e-20	4.1407496421610176e-21	1.7206471943572778e-13	1.1225816391306006e-12	8.224662194216048e-13
66200000	0.0049919825316721905	1.886224020310363e-49	4.3657730331285315e-67	4.2642604655899284e-10	3.539613686862877e-15	0.000016034081682874114	-1.587412484511199e-20	4.1407496421610176e-21	1.7206471943572778e-13	1.1225816391306006e-12	8.224662194216048e-13
66300000	0.0049919825316721905	1.886224020310363e-49	4.3657730331285315e-67	4.2642604655899284e-10	3.539613686862877e-15	0.000016034081682874114	-1.587412481020797e-20	4.1407496421610176e-21	1.7206471943572778e-13	1.1225816391306006e-12	8.224662194216048e-13
66400000	0.0049919825316721905	1.886224020310363e-49	4.3657730331285315e-67	4.2642604655899284e-10	3.539613686862877e-15	0.000016034081682874114	-1.5874124775303953e-20	4.1407496421610176e-21	1.7206471943572778e-13	1.1225816391306006e-12	8.224662194216048e-13
66500000	0.0049919825316721905	1.886224020310363e-49	4.3657730331285315e-67	4.2642604655899284e-10	3.539613686862877e-15	0.000016034081682874114	-1.5874124740399937e-20	4.1407496421610176e-21	1.7206471943572778e-13	1.1225816391306006e-12	8.224662194216048e-13
66600000	0.0049919825316721905	1.886224020310363e-49	4.3657730331285315e-67	4.2642604655899284e-10	3.539613686862877e-15	0.000016034081682874114	-1.5874124705495917e-20	4.1407496421610176e-21	1.7206471943572778e-13	1.1225816391306006e-12	8.224662194216048e-13
66700000	0.0049919825316721905	1.886224020310363e-49	4.3657730331285315e-67	4.2642604655899284e-10	3.539613686862877e-15	0.000016034081682874114	-1.58741246705919e-20	4.1407496421610176e-21	1.7206471943572778e-13	1.1225816391306006e-12	8.224662194216048e-13
66800000	0.0049919825316721905	1.886224020310363e-49	4.3657730331285315e-67	4.2642604655899284e-10	3.539613686862877e-15	0.000016034081682874114	-1.5874124635687884e-20	4.1407496421610176e-21	1.7206471943572778e-13	1.1225816391306006e-12	8.224662194216048e-13
66900000	0.0049919825316721905	1.886224020310363e-49	4.3657730331285315e-67	4.2642604655899284e-10	3.539613686862877e-15	0.000016034081682874114	-1.5874124600783868e-20	4.1407496421610176e-21	1.7206471943572778e-13	1.1225816391306006e-12	8.224662194216048e-13
67000000	0.0049919825316721905	1.886224020310363e-49	4.3657730331285315e-67	4.2642604655899284e-10	3.539613686862877e-15	0.000016034081682874114	-1.5874124565879848e-20	4.1407496421610176e-21	1.7206471943572778e-13	1.1225816391306006e-12	8.224662194216048e-13
67100000	0.0049919825316721905	1.886224020310363e-49	4.3657730331285315e-67	4.2642604655899284e-10	3.539613686862877e-15	0.000016034081682874114	-1.587412453097583e-20	4.1407496421610176e-21	1.7206471943572778e-13	1.1225816391306006e-12	8.224662194216048e-13
67200000	0.0049919825316721905	1.886224020310363e-49	4.3657730331285315e-67	4.2642604655899284e-10	3.539613686862877e-15	0.000016034081682874114	-1.5874124496071815e-20	4.1407496421610176e-21	1.7206471943572778e-13	1.1225816391306006e-12	8.224662194216048e-13
67300000	0.0049919825316721905	1.886224020310363e-49	4.3657730331285315e-67	4.2642604655899284e-10	3.539613686862877e-15	0.000016034081682874114	-1.5874124461167795e-20	4.1407496421610176e-21	1.7206471943572778e-13	1.1225816391306006e-12	8.224662194216048e-13
67400000	0.0049919825316721905	1.886224020310363e-49	4.3657730331285315e-67	4.2642604655899284e-10	3.539613686862877e-15	0.000016034081682874114	-1.587412442626378e-20	4.1407496421610176e-21	1.7206471943572778e-13	1.1225816391306006e-12	8.224662194216048e-13
67500000	0.0049919825316721905	1.886224020310363e-49	4.3657730331285315e-67	4.2642604655899284e-10	3.539613686862877e-15	0.000016034081682874114	-1.5874124391359762e-20	4.1407496421610176e-21	1.7206471943572778e-13	1.1225816391306006e-12	8.224662194216048e-13
67600000	0.0049919825316721905	1.886224020310363e-49	4.3657730331285315e-67	4.2642604655899284e-10	3.539613686862877e-15	0.000016034081682874114	-1.5874124356455745e-20	4.1407496421610176e-21	1.7206471943572778e-13	1.1225816391306006e-12	8.224662194216048e-13
67700000	0.0049919825316721905	1.886224020310363e-49	4.3657730331285315e-67	4.2642604655899284e-10	3.539613686862877e-15	0.000016034081682874114	-1.5874124321551726e-20	4.1407496421610176e-21	1.7206471943572778e-13	1.1225816391306006e-12	8.224662194216048e-13
67800000	0.0049919825316721905	1.886224020310363e-49	4.3657730331285315e-67	4.2642604655899284e-10	3.539613686862877e-15	0.000016034081682874114	-1.587412428664771e-20	4.1407496421610176e-21	1.7206471943572778e-13	1.1225816391306006e-12	8.224662194216048e-13
67900000	0.0049919825316721905	1.886224020310363e-49	4.3657730331285315e-67	4.2642604655899284e-10	3.539613686862877e-15	0.000016034081682874114	-1.5874124251743693e-20	4.1407496421610176e-21	1.7206471943572778e-13	1.1225816391306006e-12	8.224662194216048e-13
68000000	0.0049919825316721905	1.886224020310363e-49	4.3657730331285315e-67	4.2642604655899284e-10	3.539613686862877e-15	0.000016034081682874114	-1.5874124216839673e-20	4.1407496421610176e-21	1.7206471943572778e-13	1.1225816391306006e-12	8.224662194216048e-13
68100000	0.0049919825316721905	1.886224020310363e-49	4.3657730331285315e-67	4.2642604655899284e-10	3.539613686862877e-15	0.000016034081682874114	-1.5874124181935657e-20	4.1407496421610176e-21	1.7206471943572778e-13	1.1225816391306006e-12	8.224662194216048e-13
68200000	0.0049919825316721905	1.886224020310363e-49	4.3657730331285315e-67	4.2642604655899284e-10	3.539613686862877e-15	0.000016034081682874114	-1.587412414703164e-20	4.1407496421610176e-21	1.7206471943572778e-13	1.1225816391306006e-12	8.224662194216048e-13
68300000	0.0049919825316721905	1.886224020310363e-49	4.3657730331285315e-67	4.2642604655899284e-10	3.539613686862877e-15	0.000016034081682874114	-1.5874124112127623e-20	4.1407496421610176e-21	1.7206471943572778e-13	1.1225816391306006e-12	8.224662194216048e-13
68400000	0.0049919825316721905	1.886224020310363e-49	4.3657730331285315e-67	4.2642604655899284e-10	3.539613686862877e-15	0.000016034081682874114	-1.5874124077223604e-20	4.1407496421610176e-21	1.7206471943572778e-13	1.1225816391306006e-12	8.224662194216048e-13
68500000	0.0049919825316721905	1.886224020310363e-49	4.3657730331285315e-67	4.2642604655899284e-10	3.539613686862877e-15	0.000016034081682874114	-1.5874124042319587e-20	4.1407496421610176e-21	1.7206471943572778e-13	1.1225816391306006e-12	8.224662194216048e-13
68600000	0.0049919825316721905	1.886224020310363e-49	4.3657730331285315e-67	4.2642604655899284e-10	3.539613686862877e-15	0.000016034081682874114	-1.587412400741557e-20	4.1407496421610176e-21	1.7206471943572778e-13	1.1225816391306006e-12	8.224662194216048e-13
68700000	0.0049919825316721905	1.886224020310363e-49	4.3657730331285315e-67	4.2642604655899284e-10	3.539613686862877e-15	0.000016034081682874114	-1.587412397251155e-20	4.1407496421610176e-21	1.7206471943572778e-13	1.1225816391306006e-12	8.224662194216048e-13
68800000	0.0049919825316721905	1.886224020310363e-49	4.3657730331285315e-67	4.2642604655899284e-10	3.539613686862877e-15	0.000016034081682874114	-1.5874123937607534e-20	4.1407496421610176e-21	1.7206471943572778e-13	1.1225816391306006e-12	8.224662194216048e-13
68900000	0.0049919825316721905	1.886224020310363e-49	4.3657730331285315e-67	4.2642604655899284e-10	3.539613686862877e-15	0.000016034081682874114	-1.5874123902703518e-20	4.1407496421610176e-21	1.7206471943572778e-13	1.1225816391306006e-12	8.224662194216048e-13
69000000	0.0049919825316721905	1.886224020310363e-49	4.3657730331285315e-67	4.2642604655899284e-10	3.539613686862877e-15	0.000016034081682874114	-1.58741238677995e-20	4.1407496421610176e-21	1.7206471943572778e-13	1.1225816391306006e-12	8.224662194216048e-13
69100000	0.0049919825316721905	1.886224020310363e-49	4.3657730331285315e-67	4.2642604655899284e-10	3.539613686862877e-15	0.000016034081682874114	-1.5874123832895482e-20	4.1407496421610176e-21	1.7206471943572778e-13	1.1225816391306006e-12	8.224662194216048e-13
69200000	0.0049919825316721905	1.886224020310363e-49	4.3657730331285315e-67	4.2642604655899284e-10	3.539613686862877e-15	0.000016034081682874114	-1.5874123797991465e-20	4.1407496421610176e-21	1.7206471943572778e-13	1.1225816391306006e-12	8.224662194216048e-13
69300000	0.0049919825316721905	1.886224020310363e-49	4.3657730331285315e-67	4.2642604655899284e-10	3.539613686862877e-15	0.000016034081682874114	-1.587412376308745e-20	4.1407496421610176e-21	1.7206471943572778e-13	1.1225816391306006e-12	8.224662194216048e-13
69400000	0.0049919825316721905	1.886224020310363e-49	4.3657730331285315e-67	4.2642604655899284e-10	3.539613686862877e-15	0.000016034081682874114	-1.5874123728183432e-20	4.1407496421610176e-21	1.7206471943572778e-13	1.1225816391306006e-12	8.224662194216048e-13
69500000	0.0049919825316721905	1.886224020310363e-49	4.3657730331285315e-67	4.2642604655899284e-10	3.539613686862877e-15	0.000016034081682874114	-1.5874123693279412e-20	4.1407496421610176e-21	1.7206471943572778e-13	1.1225816391306006e-12	8.224662194216048e-13
69600000	0.0049919825316721905	1.886224020310363e-49	4.3657730331285315e-67	4.2642604655899284e-10	3.539613686862877e-15	0.000016034081682874114	-1.5874123658375396e-20	4.1407496421610176e-21	1.7206471943572778e-13	1.1225816391306006e-12	8.224662194216048e-13
69700000	0.0049919825316721905	1.886224020310363e-49	4.3657730331285315e-67	4.2642604655899284e-10	3.539613686862877e-15	0.000016034081682874114	-1.587412362347138e-20	4.1407496421610176e-21	1.7206471943572778e-13	1.1225816391306006e-12	8.224662194216048e-13
69800000	0.0049919825316721905	1.886224020310363e-49	4.3657730331285315e-67	4.2642604655899284e-10	3.539613686862877e-15	0.000016034081682874114	-1.587412358856736e-20	4.1407496421610176e-21	1.7206471943572778e-13	1.1225816391306006e-12	8.224662194216048e-13
69900000	0.0049919825316721905	1.886224020310363e-49	4.3657730331285315e-67	4.2642604655899284e-10	3.539613686862877e-15	0.000016034081682874114	-1.5874123553663343e-20	4.1407496421610176e-21	1.7206471943572778e-13	1.1225816391306006e-12	8.224662194216048e-13
70000000	0.0049919825316721905	1.886224020310363e-49	4.3657730331285315e-67	4.2642604655899284e-10	3.539613686862877e-15	0.000016034081682874114	-1.5874123518759327e-20	4.1407496421610176e-21	1.7206471943572778e-13	1.1225816391306006e-12	8.224662194216048e-13
70100000	0.0049919825316721905	1.886224020310363e-49	4.3657730331285315e-67	4.2642604655899284e-10	3.539613686862877e-15	0.000016034081682874114	-1.587412348385531e-20	4.1407496421610176e-21	1.7206471943572778e-13	1.1225816391306006e-12	8.224662194216048e-13
70200000	0.0049919825316721905	1.886224020310363e-49	4.3657730331285315e-67	4.2642604655899284e-10	3.539613686862877e-15	0.000016034081682874114	-1.587412344895129e-20	4.1407496421610176e-21	1.7206471943572778e-13	1.1225816391306006e-12	8.224662194216048e-13
70300000	0.0049919825316721905	1.886224020310363e-49	4.3657730331285315e-67	4.2642604655899284e-10	3.539613686862877e-15	0.000016034081682874114	-1.5874123414047274e-20	4.1407496421610176e-21	1.7206471943572778e-13	1.1225816391306006e-12	8.224662194216048e-13
70400000	0.0049919825316721905	1.886224020310363e-49	4.3657730331285315e-67	4.2642604655899284e-10	3.539613686862877e-15	0.000016034081682874114	-1.5874123379143257e-20	4.1407496421610176e-21	1.7206471943572778e-13	1.1225816391306006e-12	8.224662194216048e-13
70500000	0.0049919825316721905	1.886224020310363e-49	4.3657730331285315e-67	4.2642604655899284e-10	3.539613686862877e-15	0.000016034081682874114	-1.5874123344239238e-20	4.1407496421610176e-21	1.7206471943572778e-13	1.1225816391306006e-12	8.224662194216048e-13
70600000	0.0049919825316721905	1.886224020310363e-49	4.3657730331285315e-67	4.2642604655899284e-10	3.539613686862877e-15	0.000016034081682874114	-1.587412330933522e-20	4.1407496421610176e-21	1.7206471943572778e-13	1.1225816391306006e-12	8.224662194216048e-13
70700000	0.0049919825316721905	1.886224020310363e-49	4.3657730331285315e-67	4.2642604655899284e-10	3.539613686862877e-15	0.000016034081682874114	-1.5874123274431204e-20	4.1407496421610176e-21	1.7206471943572778e-13	1.1225816391306006e-12	8.224662194216048e-13
70800000	0.0049919825316721905	1.886224020310363e-49	4.3657730331285315e-67	4.2642604655899284e-10	3.539613686862877e-15	0.000016034081682874114	-1.5874123239527188e-20	4.1407496421610176e-21	1.7206471943572778e-13	1.1225816391306006e-12	8.224662194216048e-13
70900000	0.0049919825316721905	1.886224020310363e-49	4.3657730331285315e-67	4.2642604655899284e-10	3.539613686862877e-15	0.000016034081682874114	-1.5874123204623168e-20	4.1407496421610176e-21	1.7206471943572778e-13	1.1225816391306006e-12	8.224662194216048e-13
71000000	0.0049919825316721905	1.886224020310363e-49	4.365773033128531e-67	4.2642604655899284e-10	3.539613686862877e-15	0.000016034081682874114	-1.5874123169719152e-20	4.1407496421610176e-21	1.7206471943572778e-13	1.1225816391306006e-12	8.224662194216048e-13
71100000	0.0049919825316721905	1.886224020310363e-49	4.365773033128531e-67	4.2642604655899284e-10	3.539613686862877e-15	0.000016034081682874114	-1.5874123134815135e-20	4.1407496421610176e-21	1.7206471943572778e-13	1.1225816391306006e-12	8.224662194216048e-13
71200000	0.0049919825316721905	1.886224020310363e-49	4.365773033128531e-67	4.2642604655899284e-10	3.539613686862877e-15	0.000016034081682874114	-1.587412309991112e-20	4.1407496421610176e-21	1.7206471943572778e-13	1.1225816391306006e-12	8.224662194216048e-13
71300000	0.0049919825316721905	1.886224020310363e-49	4.365773033128531e-67	4.2642604655899284e-10	3.539613686862877e-15	0.000016034081682874114	-1.58741230650071e-20	4.1407496421610176e-21	1.7206471943572778e-13	1.1225816391306006e-12	8.224662194216048e-13
71400000	0.0049919825316721905	1.886224020310363e-49	4.365773033128531e-67	4.2642604655899284e-10	3.539613686862877e-15	0.000016034081682874114	-1.5874123030103082e-20	4.1407496421610176e-21	1.7206471943572778e-13	1.1225816391306006e-12	8.224662194216048e-13
71500000	0.0049919825316721905	1.886224020310363e-49	4.365773033128531e-67	4.2642604655899284e-10	3.539613686862877e-15	0.000016034081682874114	-1.5874122995199066e-20	4.1407496421610176e-21	1.7206471943572778e-13	1.1225816391306006e-12	8.224662194216048e-13
71600000	0.0049919825316721905	1.886224020310363e-49	4.365773033128531e-67	4.2642604655899284e-10	3.539613686862877e-15	0.000016034081682874114	-1.5874122960295046e-20	4.1407496421610176e-21	1.7206471943572778e-13	1.1225816391306006e-12	8.224662194216048e-13
71700000	0.0049919825316721905	1.886224020310363e-49	4.365773033128531e-67	4.264260465589929e-10	3.539613686862877e-15	0.000016034081682874114	-1.587412292539103e-20	4.1407496421610176e-21	1.7206471943572778e-13	1.1225816391306006e-12	8.224662194216048e-13
71800000	0.0049919825316721905	1.886224020310363e-49	4.365773033128531e-67	4.264260465589929e-10	3.539613686862877e-15	0.000016034081682874114	-1.5874122890487013e-20	4.1407496421610176e-21	1.7206471943572778e-13	1.1225816391306006e-12	8.224662194216048e-13
71900000	0.0049919825316721905	1.886224020310363e-49	4.365773033128531e-67	4.264260465589929e-10	3.539613686862877e-15	0.000016034081682874114	-1.5874122855582997e-20	4.1407496421610176e-21	1.7206471943572778e-13	1.1225816391306006e-12	8.224662194216048e-13
72000000	0.0049919825316721905	1.886224020310363e-49	4.365773033128531e-67	4.264260465589929e-10	3.539613686862877e-15	0.000016034081682874114	-1.5874122820678977e-20	4.1407496421610176e-21	1.7206471943572778e-13	1.1225816391306006e-12	8.224662194216048e-13
72100000	0.0049919825316721905	1.886224020310363e-49	4.365773033128531e-67	4.264260465589929e-10	3.539613686862877e-15	0.000016034081682874114	-1.587412278577496e-20	4.1407496421610176e-21	1.7206471943572778e-13	1.1225816391306006e-12	8.224662194216048e-13
72200000	0.0049919825316721905	1.886224020310363e-49	4.365773033128531e-67	4.264260465589929e-10	3.539613686862877e-15	0.000016034081682874114	-1.5874122750870944e-20	4.1407496421610176e-21	1.7206471943572778e-13	1.1225816391306006e-12	8.224662194216048e-13
72300000	0.0049919825316721905	1.886224020310363e-49	4.365773033128531e-67	4.264260465589929e-10	3.539613686862877e-15	0.000016034081682874114	-1.5874122715966924e-20	4.1407496421610176e-21	1.7206471943572778e-13	1.1225816391306006e-12	8.224662194216048e-13
72400000	0.0049919825316721905	1.886224020310363e-49	4.365773033128531e-67	4.264260465589929e-10	3.539613686862877e-15	0.000016034081682874114	-1.5874122681062908e-20	4.1407496421610176e-21	1.7206471943572778e-13	1.1225816391306006e-12	8.224662194216048e-13
72500000	0.0049919825316721905	1.886224020310363e-49	4.365773033128531e-67	4.264260465589929e-10	3.539613686862877e-15	0.000016034081682874114	-1.587412264615889e-20	4.1407496421610176e-21	1.7206471943572778e-13	1.1225816391306006e-12	8.224662194216048e-13
72600000	0.0049919825316721905	1.886224020310363e-49	4.365773033128531e-67	4.264260465589929e-10	3.539613686862877e-15	0.000016034081682874114	-1.5874122611254874e-20	4.1407496421610176e-21	1.7206471943572778e-13	1.1225816391306006e-12	8.224662194216048e-13
72700000	0.0049919825316721905	1.886224020310363e-49	4.365773033128531e-67	4.264260465589929e-10	3.539613686862877e-15	0.000016034081682874114	-1.5874122576350855e-20	4.1407496421610176e-21	1.7206471943572778e-13	1.1225816391306006e-12	8.224662194216048e-13
72800000	0.0049919825316721905	1.886224020310363e-49	4.365773033128531e-67	4.264260465589929e-10	3.539613686862877e-15	0.000016034081682874114	-1.5874122541446838e-20	4.1407496421610176e-21	1.7206471943572778e-13	1.1225816391306006e-12	8.224662194216048e-13
72900000	0.0049919825316721905	1.886224020310363e-49	4.365773033128531e-67	4.264260465589929e-10	3.539613686862877e-15	0.000016034081682874114	-1.5874122506542822e-20	4.1407496421610176e-21	1.7206471943572778e-13	1.1225816391306006e-12	8.224662194216048e-13
73000000	0.0049919825316721905	1.886224020310363e-49	4.365773033128531e-67	4.264260465589929e-10	3.539613686862877e-15	0.000016034081682874114	-1.5874122471638805e-20	4.1407496421610176e-21	1.7206471943572778e-13	1.1225816391306006e-12	8.224662194216048e-13
73100000	0.0049919825316721905	1.886224020310363e-49	4.365773033128531e-67	4.264260465589929e-10	3.539613686862877e-15	0.000016034081682874114	-1.5874122436734786e-20	4.1407496421610176e-21	1.7206471943572778e-13	1.1225816391306006e-12	8.224662194216048e-13
73200000	0.0049919825316721905	1.886224020310363e-49	4.365773033128531e-67	4.264260465589929e-10	3.539613686862877e-15	0.000016034081682874114	-1.587412240183077e-20	4.1407496421610176e-21	1.7206471943572778e-13	1.1225816391306006e-12	8.224662194216048e-13
73300000	0.0049919825316721905	1.886224020310363e-49	4.365773033128531e-67	4.264260465589929e-10	3.539613686862877e-15	0.000016034081682874114	-1.5874122366926752e-20	4.1407496421610176e-21	1.7206471943572778e-13	1.1225816391306006e-12	8.224662194216048e-13
73400000	0.0049919825316721905	1.886224020310363e-49	4.365773033128531e-67	4.264260465589929e-10	3.539613686862877e-15	0.000016034081682874114	-1.5874122332022733e-20	4.1407496421610176e-21	1.7206471943572778e-13	1.1225816391306006e-12	8.224662194216048e-13
73500000	0.0049919825316721905	1.886224020310363e-49	4.365773033128531e-67	4.264260465589929e-10	3.539613686862877e-15	0.000016034081682874114	-1.5874122297118716e-20	4.1407496421610176e-21	1.7206471943572778e-13	1.1225816391306006e-12	8.224662194216048e-13
73600000	0.0049919825316721905	1.886224020310363e-49	4.365773033128531e-67	4.264260465589929e-10	3.539613686862877e-15	0.000016034081682874114	-1.58741222622147e-20	4.1407496421610176e-21	1.7206471943572778e-13	1.1225816391306006e-12	8.224662194216048e-13
73700000	0.0049919825316721905	1.886224020310363e-49	4.365773033128531e-67	4.264260465589929e-10	3.539613686862877e-15	0.000016034081682874114	-1.5874122227310683e-20	4.1407496421610176e-21	1.7206471943572778e-13	1.1225816391306006e-12	8.224662194216048e-13
73800000	0.0049919825316721905	1.886224020310363e-49	4.365773033128531e-67	4.264260465589929e-10	3.539613686862877e-15	0.000016034081682874114	-1.5874122192406663e-20	4.1407496421610176e-21	1.7206471943572778e-13	1.1225816391306006e-12	8.224662194216048e-13
73900000	0.0049919825316721905	1.886224020310363e-49	4.36577303312853e-67	4.264260465589929e-10	3.539613686862877e-15	0.000016034081682874114	-1.5874122157502647e-20	4.1407496421610176e-21	1.7206471943572778e-13	1.1225816391306006e-12	8.224662194216048e-13
74000000	0.0049919825316721905	1.886224020310363e-49	4.36577303312853e-67	4.264260465589929e-10	3.539613686862877e-15	0.000016034081682874114	-1.587412212259863e-20	4.1407496421610176e-21	1.7206471943572778e-13	1.1225816391306006e-12	8.224662194216048e-13
74100000	0.0049919825316721905	1.886224020310363e-49	4.36577303312853e-67	4.264260465589929e-10	3.539613686862877e-15	0.000016034081682874114	-1.587412208769461e-20	4.1407496421610176e-21	1.7206471943572778e-13	1.1225816391306006e-12	8.224662194216048e-13
74200000	0.0049919825316721905	1.886224020310363e-49	4.36577303312853e-67	4.264260465589929e-10	3.539613686862877e-15	0.000016034081682874114	-1.5874122052790594e-20	4.1407496421610176e-21	1.7206471943572778e-13	1.1225816391306006e-12	8.224662194216048e-13
74300000	0.0049919825316721905	1.886224020310363e-49	4.36577303312853e-67	4.264260465589929e-10	3.539613686862877e-15	0.000016034081682874114	-1.5874122017886578e-20	4.1407496421610176e-21	1.7206471943572778e-13	1.1225816391306006e-12	8.224662194216048e-13
74400000	0.0049919825316721905	1.886224020310363e-49	4.36577303312853e-67	4.264260465589929e-10	3.539613686862877e-15	0.000016034081682874114	-1.587412198298256e-20	4.1407496421610176e-21	1.7206471943572778e-13	1.1225816391306006e-12	8.224662194216048e-13
74500000	0.0049919825316721905	1.886224020310363e-49	4.36577303312853e-67	4.264260465589929e-10	3.539613686862877e-15	0.000016034081682874114	-1.587412194807854e-20	4.1407496421610176e-21	1.7206471943572778e-13	1.1225816391306006e-12	8.224662194216048e-13
74600000	0.0049919825316721905	1.886224020310363e-49	4.36577303312853e-67	4.264260465589929e-10	3.539613686862877e-15	0.000016034081682874114	-1.5874121913174525e-20	4.1407496421610176e-21	1.7206471943572778e-13	1.1225816391306006e-12	8.224662194216048e-13
74700000	0.0049919825316721905	1.886224020310363e-49	4.36577303312853e-67	4.264260465589929e-10	3.539613686862877e-15	0.000016034081682874114	-1.5874121878270508e-20	4.1407496421610176e-21	1.7206471943572778e-13	1.1225816391306006e-12	8.224662194216048e-13
74800000	0.0049919825316721905	1.886224020310363e-49	4.36577303312853e-67	4.264260465589929e-10	3.539613686862877e-15	0.000016034081682874114	-1.587412184336649e-20	4.1407496421610176e-21	1.7206471943572778e-13	1.1225816391306006e-12	8.224662194216048e-13
74900000	0.0049919825316721905	1.886224020310363e-49	4.36577303312853e-67	4.264260465589929e-10	3.539613686862877e-15	0.000016034081682874114	-1.5874121808462472e-20	4.1407496421610176e-21	1.7206471943572778e-13	1.1225816391306006e-12	8.224662194216048e-13
75000000	0.0049919825316721905	1.886224020310363e-49	4.36577303312853e-67	4.264260465589929e-10	3.539613686862877e-15	0.000016034081682874114	-1.5874121773558456e-20	4.1407496421610176e-21	1.7206471943572778e-13	1.1225816391306006e-12	8.224662194216048e-13
75100000	0.0049919825316721905	1.886224020310363e-49	4.36577303312853e-67	4.264260465589929e-10	3.539613686862877e-15	0.000016034081682874114	-1.587412173865444e-20	4.1407496421610176e-21	1.7206471943572778e-13	1.1225816391306006e-12	8.224662194216048e-13
75200000	0.0049919825316721905	1.886224020310363e-49	4.36577303312853e-67	4.264260465589929e-10	3.539613686862877e-15	0.000016034081682874114	-1.587412170375042e-20	4.1407496421610176e-21	1.7206471943572778e-13	1.1225816391306006e-12	8.224662194216048e-13
75300000	0.0049919825316721905	1.886224020310363e-49	4.36577303312853e-67	4.264260465589929e-10	3.539613686862877e-15	0.000016034081682874114	-1.5874121668846403e-20	4.1407496421610176e-21	1.7206471943572778e-13	1.1225816391306006e-12	8.224662194216048e-13
75400000	0.0049919825316721905	1.886224020310363e-49	4.36577303312853e-67	4.264260465589929e-10	3.539613686862877e-15	0.000016034081682874114	-1.5874121633942386e-20	4.1407496421610176e-21	1.7206471943572778e-13	1.1225816391306006e-12	8.224662194216048e-13
75500000	0.0049919825316721905	1.886224020310363e-49	4.36577303312853e-67	4.264260465589929e-10	3.539613686862877e-15	0.000016034081682874114	-1.587412159903837e-20	4.1407496421610176e-21	1.7206471943572778e-13	1.1225816391306006e-12	8.224662194216048e-13
75600000	0.0049919825316721905	1.886224020310363e-49	4.36577303312853e-67	4.264260465589929e-10	3.539613686862877e-15	0.000016034081682874114	-1.587412156413435e-20	4.1407496421610176e-21	1.7206471943572778e-13	1.1225816391306006e-12	8.224662194216048e-13
75700000	0.0049919825316721905	1.886224020310363e-49	4.36577303312853e-67	4.264260465589929e-10	3.539613686862877e-15	0.000016034081682874114	-1.5874121529230333e-20	4.1407496421610176e-21	1.7206471943572778e-13	1.1225816391306006e-12	8.224662194216048e-13
75800000	0.0049919825316721905	1.886224020310363e-49	4.36577303312853e-67	4.264260465589929e-10	3.539613686862877e-15	0.000016034081682874114	-1.5874121494326317e-20	4.1407496421610176e-21	1.7206471943572778e-13	1.1225816391306006e-12	8.224662194216048e-13
75900000	0.0049919825316721905	1.886224020310363e-49	4.36577303312853e-67	4.264260465589929e-10	3.539613686862877e-15	0.000016034081682874114	-1.5874121459422297e-20	4.1407496421610176e-21	1.7206471943572778e-13	1.1225816391306006e-12	8.224662194216048e-13
76000000	0.0049919825316721905	1.886224020310363e-49	4.36577303312853e-67	4.264260465589929e-10	3.539613686862877e-15	0.000016034081682874114	-1.587412142451828e-20	4.1407496421610176e-21	1.7206471943572778e-13	1.1225816391306006e-12	8.224662194216048e-13
76100000	0.0049919825316721905	1.886224020310363e-49	4.36577303312853e-67	4.264260465589929e-10	3.539613686862877e-15	0.000016034081682874114	-1.5874121389614264e-20	4.1407496421610176e-21	1.7206471943572778e-13	1.1225816391306006e-12	8.224662194216048e-13
76200000	0.0049919825316721905	1.886224020310363e-49	4.36577303312853e-67	4.264260465589929e-10	3.539613686862877e-15	0.000016034081682874114	-1.5874121354710248e-20	4.1407496421610176e-21	1.7206471943572778e-13	1.1225816391306006e-12	8.224662194216048e-13
76300000	0.0049919825316721905	1.886224020310363e-49	4.36577303312853e-67	4.264260465589929e-10	3.539613686862877e-15	0.000016034081682874114	-1.5874121319806228e-20	4.1407496421610176e-21	1.7206471943572778e-13	1.1225816391306006e-12	8.224662194216048e-13
76400000	0.0049919825316721905	1.886224020310363e-49	4.36577303312853e-67	4.264260465589929e-10	3.539613686862877e-15	0.000016034081682874114	-1.587412128490221e-20	4.1407496421610176e-21	1.7206471943572778e-13	1.1225816391306006e-12	8.224662194216048e-13
76500000	0.0049919825316721905	1.886224020310363e-49	4.36577303312853e-67	4.264260465589929e-10	3.539613686862877e-15	0.000016034081682874114	-1.5874121249998195e-20	4.1407496421610176e-21	1.7206471943572778e-13	1.1225816391306006e-12	8.224662194216048e-13
76600000	0.0049919825316721905	1.886224020310363e-49	4.36577303312853e-67	4.264260465589929e-10	3.539613686862877e-15	0.000016034081682874114	-1.5874121215094175e-20	4.1407496421610176e-21	1.7206471943572778e-13	1.1225816391306006e-12	8.224662194216048e-13
76700000	0.0049919825316721905	1.886224020310363e-49	4.36577303312853e-67	4.264260465589929e-10	3.539613686862877e-15	0.000016034081682874114	-1.587412118019016e-20	4.1407496421610176e-21	1.7206471943572778e-13	1.1225816391306006e-12	8.224662194216048e-13
76800000	0.0049919825316721905	1.886224020310363e-49	4.36577303312853e-67	4.264260465589929e-10	3.539613686862877e-15	0.000016034081682874114	-1.5874121145286142e-20	4.1407496421610176e-21	1.7206471943572778e-13	1.1225816391306006e-12	8.224662194216048e-13
76900000	0.0049919825316721905	1.886224020310363e-49	4.36577303312853e-67	4.264260465589929e-10	3.539613686862877e-15	0.000016034081682874114	-1.5874121110382126e-20	4.1407496421610176e-21	1.7206471943572778e-13	1.1225816391306006e-12	8.224662194216048e-13
77000000	0.0049919825316721905	1.886224020310363e-49	4.36577303312853e-67	4.264260465589929e-10	3.539613686862877e-15	0.000016034081682874114	-1.5874121075478106e-20	4.1407496421610176e-21	1.7206471943572778e-13	1.1225816391306006e-12	8.224662194216048e-13
77100000	0.0049919825316721905	1.886224020310363e-49	4.36577303312853e-67	4.264260465589929e-10	3.539613686862877e-15	0.000016034081682874114	-1.587412104057409e-20	4.1407496421610176e-21	1.7206471943572778e-13	1.1225816391306006e-12	8.224662194216048e-13
77200000	0.0049919825316721905	1.886224020310363e-49	4.36577303312853e-67	4.264260465589929e-10	3.539613686862877e-15	0.000016034081682874114	-1.5874121005670073e-20	4.1407496421610176e-21	1.7206471943572778e-13	1.1225816391306006e-12	8.224662194216048e-13
77300000	0.0049919825316721905	1.886224020310363e-49	4.36577303312853e-67	4.264260465589929e-10	3.539613686862877e-15	0.000016034081682874114	-1.5874120970766053e-20	4.1407496421610176e-21	1.7206471943572778e-13	1.1225816391306006e-12	8.224662194216048e-13
77400000	0.0049919825316721905	1.886224020310363e-49	4.36577303312853e-67	4.264260465589929e-10	3.539613686862877e-15	0.000016034081682874114	-1.5874120935862037e-20	4.1407496421610176e-21	1.7206471943572778e-13	1.1225816391306006e-12	8.224662194216048e-13
77500000	0.0049919825316721905	1.886224020310363e-49	4.36577303312853e-67	4.264260465589929e-10	3.539613686862877e-15	0.000016034081682874114	-1.587412090095802e-20	4.1407496421610176e-21	1.7206471943572778e-13	1.1225816391306006e-12	8.224662194216048e-13
77600000	0.0049919825316721905	1.886224020310363e-49	4.36577303312853e-67	4.264260465589929e-10	3.539613686862877e-15	0.000016034081682874114	-1.5874120866054003e-20	4.1407496421610176e-21	1.7206471943572778e-13	1.1225816391306006e-12	8.224662194216048e-13
77700000	0.0049919825316721905	1.886224020310363e-49	4.36577303312853e-67	4.264260465589929e-10	3.539613686862877e-15	0.000016034081682874114	-1.5874120831149984e-20	4.1407496421610176e-21	1.7206471943572778e-13	1.1225816391306006e-12	8.224662194216048e-13
77800000	0.0049919825316721905	1.886224020310363e-49	4.36577303312853e-67	4.264260465589929e-10	3.539613686862877e-15	0.000016034081682874114	-1.5874120796245967e-20	4.1407496421610176e-21	1.7206471943572778e-13	1.1225816391306006e-12	8.224662194216048e-13
77900000	0.0049919825316721905	1.886224020310363e-49	4.36577303312853e-67	4.264260465589929e-10	3.539613686862877e-15	0.000016034081682874114	-1.587412076134195e-20	4.1407496421610176e-21	1.7206471943572778e-13	1.1225816391306006e-12	8.224662194216048e-13
78000000	0.0049919825316721905	1.886224020310363e-49	4.36577303312853e-67	4.264260465589929e-10	3.539613686862877e-15	0.000016034081682874114	-1.587412072643793e-20	4.1407496421610176e-21	1.7206471943572778e-13	1.1225816391306006e-12	8.224662194216048e-13
78100000	0.0049919825316721905	1.886224020310363e-49	4.36577303312853e-67	4.264260465589929e-10	3.539613686862877e-15	0.000016034081682874114	-1.5874120691533915e-20	4.1407496421610176e-21	1.7206471943572778e-13	1.1225816391306006e-12	8.224662194216048e-13
78200000	0.0049919825316721905	1.886224020310363e-49	4.36577303312853e-67	4.264260465589929e-10	3.539613686862877e-15	0.000016034081682874114	-1.5874120656629898e-20	4.1407496421610176e-21	1.7206471943572778e-13	1.1225816391306006e-12	8.224662194216048e-13
78300000	0.0049919825316721905	1.886224020310363e-49	4.36577303312853e-67	4.264260465589929e-10	3.539613686862877e-15	0.000016034081682874114	-1.587412062172588e-20	4.1407496421610176e-21	1.7206471943572778e-13	1.1225816391306006e-12	8.224662194216048e-13
78400000	0.0049919825316721905	1.886224020310363e-49	4.36577303312853e-67	4.264260465589929e-10	3.539613686862877e-15	0.000016034081682874114	-1.5874120586821862e-20	4.1407496421610176e-21	1.7206471943572778e-13	1.1225816391306006e-12	8.224662194216048e-13
78500000	0.0049919825316721905	1.886224020310363e-49	4.36577303312853e-67	4.264260465589929e-10	3.539613686862877e-15	0.000016034081682874114	-1.5874120551917845e-20	4.1407496421610176e-21	1.7206471943572778e-13	1.1225816391306006e-12	8.224662194216048e-13
78600000	0.0049919825316721905	1.886224020310363e-49	4.36577303312853e-67	4.264260465589929e-10	3.539613686862877e-15	0.000016034081682874114	-1.587412051701383e-20	4.1407496421610176e-21	1.7206471943572778e-13	1.1225816391306006e-12	8.224662194216048e-13
78700000	0.0049919825316721905	1.886224020310363e-49	4.36577303312853e-67	4.264260465589929e-10	3.539613686862877e-15	0.000016034081682874114	-1.587412048210981e-20	4.1407496421610176e-21	1.7206471943572778e-13	1.1225816391306006e-12	8.224662194216048e-13
78800000	0.0049919825316721905	1.886224020310363e-49	4.36577303312853e-67	4.264260465589929e-10	3.539613686862877e-15	0.000016034081682874114	-1.5874120447205792e-20	4.1407496421610176e-21	1.7206471943572778e-13	1.1225816391306006e-12	8.224662194216048e-13
78900000	0.0049919825316721905	1.886224020310363e-49	4.36577303312853e-67	4.264260465589929e-10	3.539613686862877e-15	0.000016034081682874114	-1.5874120412301776e-20	4.1407496421610176e-21	1.7206471943572778e-13	1.1225816391306006e-12	8.224662194216048e-13
79000000	0.0049919825316721905	1.886224020310363e-49	4.36577303312853e-67	4.264260465589929e-10	3.539613686862877e-15	0.000016034081682874114	-1.587412037739776e-20	4.1407496421610176e-21	1.7206471943572778e-13	1.1225816391306006e-12	8.224662194216048e-13
79100000	0.0049919825316721905	1.886224020310363e-49	4.36577303312853e-67	4.264260465589929e-10	3.539613686862877e-15	0.000016034081682874114	-1.587412034249374e-20	4.1407496421610176e-21	1.7206471943572778e-13	1.1225816391306006e-12	8.224662194216048e-13
79200000	0.0049919825316721905	1.886224020310363e-49	4.36577303312853e-67	4.264260465589929e-10	3.539613686862877e-15	0.000016034081682874114	-1.5874120307589723e-20	4.1407496421610176e-21	1.7206471943572778e-13	1.1225816391306006e-12	8.224662194216048e-13
79300000	0.0049919825316721905	1.886224020310363e-49	4.36577303312853e-67	4.264260465589929e-10	3.539613686862877e-15	0.000016034081682874114	-1.5874120272685707e-20	4.1407496421610176e-21	1.7206471943572778e-13	1.1225816391306006e-12	8.224662194216048e-13
79400000	0.0049919825316721905	1.886224020310363e-49	4.36577303312853e-67	4.264260465589929e-10	3.539613686862877e-15	0.000016034081682874114	-1.587412023778169e-20	4.1407496421610176e-21	1.7206471943572778e-13	1.1225816391306006e-12	8.224662194216048e-13
79500000	0.0049919825316721905	1.886224020310363e-49	4.36577303312853e-67	4.264260465589929e-10	3.539613686862877e-15	0.000016034081682874114	-1.587412020287767e-20	4.1407496421610176e-21	1.7206471943572778e-13	1.1225816391306006e-12	8.224662194216048e-13
79600000	0.0049919825316721905	1.886224020310363e-49	4.36577303312853e-67	4.264260465589929e-10	3.539613686862877e-15	0.000016034081682874114	-1.5874120167973654e-20	4.1407496421610176e-21	1.7206471943572778e-13	1.1225816391306006e-12	8.224662194216048e-13
79700000	0.0049919825316721905	1.886224020310363e-49	4.36577303312853e-67	4.264260465589929e-10	3.539613686862877e-15	0.000016034081682874114	-1.5874120133069637e-20	4.1407496421610176e-21	1.7206471943572778e-13	1.1225816391306006e-12	8.224662194216048e-13
79800000	0.0049919825316721905	1.886224020310363e-49	4.36577303312853e-67	4.264260465589929e-10	3.539613686862877e-15	0.000016034081682874114	-1.5874120098165618e-20	4.1407496421610176e-21	1.7206471943572778e-13	1.1225816391306006e-12	8.224662194216048e-13
79900000	0.0049919825316721905	1.886224020310363e-49	4.36577303312853e-67	4.264260465589929e-10	3.539613686862877e-15	0.000016034081682874114	-1.58741200632616e-20	4.1407496421610176e-21	1.7206471943572778e-13	1.1225816391306006e-12	8.224662194216048e-13
80000000	0.0049919825316721905	1.886224020310363e-49	4.36577303312853e-67	4.264260465589929e-10	3.539613686862877e-15	0.000016034081682874114	-1.5874120028357585e-20	4.1407496421610176e-21	1.7206471943572778e-13	1.1225816391306006e-12	8.224662194216048e-13
80100000	0.0049919825316721905	1.886224020310363e-49	4.36577303312853e-67	4.264260465589929e-10	3.539613686862877e-15	0.000016034081682874114	-1.5874119993453568e-20	4.1407496421610176e-21	1.7206471943572778e-13	1.1225816391306006e-12	8.224662194216048e-13
80200000	0.0049919825316721905	1.886224020310363e-49	4.36577303312853e-67	4.264260465589929e-10	3.539613686862877e-15	0.000016034081682874114	-1.5874119958549548e-20	4.1407496421610176e-21	1.7206471943572778e-13	1.1225816391306006e-12	8.224662194216048e-13
80300000	0.0049919825316721905	1.886224020310363e-49	4.36577303312853e-67	4.264260465589929e-10	3.539613686862877e-15	0.000016034081682874114	-1.5874119923645532e-20	4.1407496421610176e-21	1.7206471943572778e-13	1.1225816391306006e-12	8.224662194216048e-13
80400000	0.0049919825316721905	1.886224020310363e-49	4.36577303312853e-67	4.264260465589929e-10	3.539613686862877e-15	0.000016034081682874114	-1.5874119888741515e-20	4.1407496421610176e-21	1.7206471943572778e-13	1.1225816391306006e-12	8.224662194216048e-13
80500000	0.0049919825316721905	1.886224020310363e-49	4.36577303312853e-67	4.264260465589929e-10	3.539613686862877e-15	0.000016034081682874114	-1.5874119853837496e-20	4.1407496421610176e-21	1.7206471943572778e-13	1.1225816391306006e-12	8.224662194216048e-13
80600000	0.0049919825316721905	1.886224020310363e-49	4.36577303312853e-67	4.264260465589929e-10	3.539613686862877e-15	0.000016034081682874114	-1.587411981893348e-20	4.1407496421610176e-21	1.7206471943572778e-13	1.1225816391306006e-12	8.224662194216048e-13
80700000	0.0049919825316721905	1.886224020310363e-49	4.36577303312853e-67	4.264260465589929e-10	3.539613686862877e-15	0.000016034081682874114	-1.5874119784029462e-20	4.1407496421610176e-21	1.7206471943572778e-13	1.1225816391306006e-12	8.224662194216048e-13
80800000	0.0049919825316721905	1.886224020310363e-49	4.36577303312853e-67	4.264260465589929e-10	3.539613686862877e-15	0.000016034081682874114	-1.5874119749125446e-20	4.1407496421610176e-21	1.7206471943572778e-13	1.1225816391306006e-12	8.224662194216048e-13
80900000	0.0049919825316721905	1.886224020310363e-49	4.36577303312853e-67	4.264260465589929e-10	3.539613686862877e-15	0.000016034081682874114	-1.5874119714221426e-20	4.1407496421610176e-21	1.7206471943572778e-13	1.1225816391306006e-12	8.224662194216048e-13
81000000	0.0049919825316721905	1.886224020310363e-49	4.36577303312853e-67	4.264260465589929e-10	3.539613686862877e-15	0.000016034081682874114	-1.587411967931741e-20	4.1407496421610176e-21	1.7206471943572778e-13	1.1225816391306006e-12	8.224662194216048e-13
81100000	0.0049919825316721905	1.886224020310363e-49	4.36577303312853e-67	4.264260465589929e-10	3.539613686862877e-15	0.000016034081682874114	-1.5874119644413393e-20	4.1407496421610176e-21	1.7206471943572778e-13	1.1225816391306006e-12	8.224662194216048e-13
81200000	0.0049919825316721905	1.886224020310363e-49	4.36577303312853e-67	4.264260465589929e-10	3.539613686862877e-15	0.000016034081682874114	-1.5874119609509377e-20	4.1407496421610176e-21	1.7206471943572778e-13	1.1225816391306006e-12	8.224662194216048e-13
81300000	0.0049919825316721905	1.886224020310363e-49	4.36577303312853e-67	4.264260465589929e-10	3.539613686862877e-15	0.000016034081682874114	-1.5874119574605357e-20	4.1407496421610176e-21	1.7206471943572778e-13	1.1225816391306006e-12	8.224662194216048e-13
81400000	0.0049919825316721905	1.886224020310363e-49	4.36577303312853e-67	4.264260465589929e-10	3.539613686862877e-15	0.000016034081682874114	-1.587411953970134e-20	4.1407496421610176e-21	1.7206471943572778e-13	1.1225816391306006e-12	8.224662194216048e-13
81500000	0.0049919825316721905	1.886224020310363e-49	4.36577303312853e-67	4.264260465589929e-10	3.539613686862877e-15	0.000016034081682874114	-1.5874119504797324e-20	4.1407496421610176e-21	1.7206471943572778e-13	1.1225816391306006e-12	8.224662194216048e-13
81600000	0.0049919825316721905	1.886224020310363e-49	4.36577303312853e-67	4.264260465589929e-10	3.539613686862877e-15	0.000016034081682874114	-1.5874119469893304e-20	4.1407496421610176e-21	1.7206471943572778e-13	1.1225816391306006e-12	8.224662194216048e-13
81700000	0.0049919825316721905	1.886224020310363e-49	4.36577303312853e-67	4.264260465589929e-10	3.539613686862877e-15	0.000016034081682874114	-1.5874119434989288e-20	4.1407496421610176e-21	1.7206471943572778e-13	1.1225816391306006e-12	8.224662194216048e-13
81800000	0.0049919825316721905	1.886224020310363e-49	4.36577303312853e-67	4.264260465589929e-10	3.539613686862877e-15	0.000016034081682874114	-1.587411940008527e-20	4.1407496421610176e-21	1.7206471943572778e-13	1.1225816391306006e-12	8.224662194216048e-13
81900000	0.0049919825316721905	1.886224020310363e-49	4.36577303312853e-67	4.264260465589929e-10	3.539613686862877e-15	0.000016034081682874114	-1.5874119365181255e-20	4.1407496421610176e-21	1.7206471943572778e-13	1.1225816391306006e-12	8.224662194216048e-13
82000000	0.0049919825316721905	1.886224020310363e-49	4.36577303312853e-67	4.264260465589929e-10	3.539613686862877e-15	0.000016034081682874114	-1.5874119330277235e-20	4.1407496421610176e-21	1.7206471943572778e-13	1.1225816391306006e-12	8.224662194216048e-13
82100000	0.0049919825316721905	1.886224020310363e-49	4.36577303312853e-67	4.264260465589929e-10	3.539613686862877e-15	0.000016034081682874114	-1.5874119295373218e-20	4.1407496421610176e-21	1.7206471943572778e-13	1.1225816391306006e-12	8.224662194216048e-13
82200000	0.0049919825316721905	1.886224020310363e-49	4.36577303312853e-67	4.264260465589929e-10	3.539613686862877e-15	0.000016034081682874114	-1.5874119260469202e-20	4.1407496421610176e-21	1.7206471943572778e-13	1.1225816391306006e-12	8.224662194216048e-13
82300000	0.0049919825316721905	1.886224020310363e-49	4.36577303312853e-67	4.264260465589929e-10	3.539613686862877e-15	0.000016034081682874114	-1.5874119225565182e-20	4.1407496421610176e-21	1.7206471943572778e-13	1.1225816391306006e-12	8.224662194216048e-13
82400000	0.0049919825316721905	1.886224020310363e-49	4.36577303312853e-67	4.264260465589929e-10	3.539613686862877e-15	0.000016034081682874114	-1.5874119190661166e-20	4.1407496421610176e-21	1.7206471943572778e-13	1.1225816391306006e-12	8.224662194216048e-13
82500000	0.0049919825316721905	1.886224020310363e-49	4.36577303312853e-67	4.264260465589929e-10	3.539613686862877e-15	0.000016034081682874114	-1.587411915575715e-20	4.1407496421610176e-21	1.7206471943572778e-13	1.1225816391306006e-12	8.224662194216048e-13
82600000	0.0049919825316721905	1.886224020310363e-49	4.36577303312853e-67	4.264260465589929e-10	3.539613686862877e-15	0.000016034081682874114	-1.5874119120853132e-20	4.1407496421610176e-21	1.7206471943572778e-13	1.1225816391306006e-12	8.224662194216048e-13
82700000	0.0049919825316721905	1.886224020310363e-49	4.36577303312853e-67	4.264260465589929e-10	3.539613686862877e-15	0.000016034081682874114	-1.5874119085949113e-20	4.1407496421610176e-21	1.7206471943572778e-13	1.1225816391306006e-12	8.224662194216048e-13
82800000	0.0049919825316721905	1.886224020310363e-49	4.365773033128531e-67	4.2642604655899284e-10	3.539613686862877e-15	0.000016034081682874114	-1.5874119051045096e-20	4.1407496421610176e-21	1.7206471943572778e-13	1.1225816391306006e-12	8.224662194216048e-13
82900000	0.0049919825316721905	1.886224020310363e-49	4.365773033128531e-67	4.2642604655899284e-10	3.539613686862877e-15	0.000016034081682874114	-1.587411901614108e-20	4.1407496421610176e-21	1.7206471943572778e-13	1.1225816391306006e-12	8.224662194216048e-13
83000000	0.0049919825316721905	1.886224020310363e-49	4.365773033128531e-67	4.2642604655899284e-10	3.539613686862877e-15	0.000016034081682874114	-1.5874118981237063e-20	4.1407496421610176e-21	1.7206471943572778e-13	1.1225816391306006e-12	8.224662194216048e-13
83100000	0.0049919825316721905	1.886224020310363e-49	4.365773033128531e-67	4.2642604655899284e-10	3.539613686862877e-15	0.000016034081682874114	-1.5874118946333044e-20	4.1407496421610176e-21	1.7206471943572778e-13	1.1225816391306006e-12	8.224662194216048e-13
83200000	0.0049919825316721905	1.886224020310363e-49	4.365773033128531e-67	4.2642604655899284e-10	3.539613686862877e-15	0.000016034081682874114	-1.5874118911429027e-20	4.1407496421610176e-21	1.7206471943572778e-13	1.1225816391306006e-12	8.224662194216048e-13
83300000	0.0049919825316721905	1.886224020310363e-49	4.365773033128531e-67	4.2642604655899284e-10	3.539613686862877e-15	0.000016034081682874114	-1.587411887652501e-20	4.1407496421610176e-21	1.7206471943572778e-13	1.1225816391306006e-12	8.224662194216048e-13
83400000	0.0049919825316721905	1.886224020310363e-49	4.365773033128531e-67	4.2642604655899284e-10	3.539613686862877e-15	0.000016034081682874114	-1.587411884162099e-20	4.1407496421610176e-21	1.7206471943572778e-13	1.1225816391306006e-12	8.224662194216048e-13
83500000	0.0049919825316721905	1.886224020310363e-49	4.365773033128531e-67	4.2642604655899284e-10	3.539613686862877e-15	0.000016034081682874114	-1.5874118806716974e-20	4.1407496421610176e-21	1.7206471943572778e-13	1.1225816391306006e-12	8.224662194216048e-13
83600000	0.0049919825316721905	1.886224020310363e-49	4.365773033128531e-67	4.2642604655899284e-10	3.539613686862877e-15	0.000016034081682874114	-1.5874118771812958e-20	4.1407496421610176e-21	1.7206471943572778e-13	1.1225816391306006e-12	8.224662194216048e-13
83700000	0.0049919825316721905	1.886224020310363e-49	4.365773033128531e-67	4.2642604655899284e-10	3.539613686862877e-15	0.000016034081682874114	-1.587411873690894e-20	4.1407496421610176e-21	1.7206471943572778e-13	1.1225816391306006e-12	8.224662194216048e-13
83800000	0.0049919825316721905	1.886224020310363e-49	4.365773033128531e-67	4.2642604655899284e-10	3.539613686862877e-15	0.000016034081682874114	-1.587411870200492e-20	4.1407496421610176e-21	1.7206471943572778e-13	1.1225816391306006e-12	8.224662194216048e-13
83900000	0.0049919825316721905	1.886224020310363e-49	4.365773033128531e-67	4.2642604655899284e-10	3.539613686862877e-15	0.000016034081682874114	-1.5874118667100905e-20	4.1407496421610176e-21	1.7206471943572778e-13	1.1225816391306006e-12	8.224662194216048e-13
84000000	0.0049919825316721905	1.886224020310363e-49	4.365773033128531e-67	4.2642604655899284e-10	3.539613686862877e-15	0.000016034081682874114	-1.5874118632196888e-20	4.1407496421610176e-21	1.7206471943572778e-13	1.1225816391306006e-12	8.224662194216048e-13
84100000	0.0049919825316721905	1.886224020310363e-49	4.365773033128531e-67	4.2642604655899284e-10	3.539613686862877e-15	0.000016034081682874114	-1.587411859729287e-20	4.1407496421610176e-21	1.7206471943572778e-13	1.1225816391306006e-12	8.224662194216048e-13
84200000	0.0049919825316721905	1.886224020310363e-49	4.365773033128531e-67	4.2642604655899284e-10	3.539613686862877e-15	0.000016034081682874114	-1.5874118562388852e-20	4.1407496421610176e-21	1.7206471943572778e-13	1.1225816391306006e-12	8.224662194216048e-13
84300000	0.0049919825316721905	1.886224020310363e-49	4.365773033128531e-67	4.2642604655899284e-10	3.539613686862877e-15	0.000016034081682874114	-1.5874118527484836e-20	4.1407496421610176e-21	1.7206471943572778e-13	1.1225816391306006e-12	8.224662194216048e-13
84400000	0.0049919825316721905	1.886224020310363e-49	4.365773033128531e-67	4.2642604655899284e-10	3.539613686862877e-15	0.000016034081682874114	-1.587411849258082e-20	4.1407496421610176e-21	1.7206471943572778e-13	1.1225816391306006e-12	8.224662194216048e-13
84500000	0.0049919825316721905	1.886224020310363e-49	4.365773033128531e-67	4.2642604655899284e-10	3.539613686862877e-15	0.000016034081682874114	-1.58741184576768e-20	4.1407496421610176e-21	1.7206471943572778e-13	1.1225816391306006e-12	8.224662194216048e-13
84600000	0.0049919825316721905	1.886224020310363e-49	4.365773033128531e-67	4.2642604655899284e-10	3.539613686862877e-15	0.000016034081682874114	-1.5874118422772783e-20	4.1407496421610176e-21	1.7206471943572778e-13	1.1225816391306006e-12	8.224662194216048e-13
84700000	0.0049919825316721905	1.886224020310363e-49	4.365773033128531e-67	4.2642604655899284e-10	3.539613686862877e-15	0.000016034081682874114	-1.5874118387868766e-20	4.1407496421610176e-21	1.7206471943572778e-13	1.1225816391306006e-12	8.224662194216048e-13
84800000	0.0049919825316721905	1.886224020310363e-49	4.365773033128531e-67	4.2642604655899284e-10	3.539613686862877e-15	0.000016034081682874114	-1.5874118352964747e-20	4.1407496421610176e-21	1.7206471943572778e-13	1.1225816391306006e-12	8.224662194216048e-13
84900000	0.0049919825316721905	1.886224020310363e-49	4.365773033128531e-67	4.2642604655899284e-10	3.539613686862877e-15	0.000016034081682874114	-1.587411831806073e-20	4.1407496421610176e-21	1.7206471943572778e-13	1.1225816391306006e-12	8.224662194216048e-13
85000000	0.0049919825316721905	1.886224020310363e-49	4.365773033128531e-67	4.2642604655899284e-10	3.539613686862877e-15	0.000016034081682874114	-1.5874118283156714e-20	4.1407496421610176e-21	1.7206471943572778e-13	1.1225816391306006e-12	8.224662194216048e-13
85100000	0.0049919825316721905	1.886224020310363e-49	4.365773033128531e-67	4.2642604655899284e-10	3.539613686862877e-15	0.000016034081682874114	-1.5874118248252697e-20	4.1407496421610176e-21	1.7206471943572778e-13	1.1225816391306006e-12	8.224662194216048e-13
85200000	0.0049919825316721905	1.886224020310363e-49	4.365773033128531e-67	4.2642604655899284e-10	3.539613686862877e-15	0.000016034081682874114	-1.5874118213348677e-20	4.1407496421610176e-21	1.7206471943572778e-13	1.1225816391306006e-12	8.224662194216048e-13
85300000	0.0049919825316721905	1.886224020310363e-49	4.365773033128531e-67	4.2642604655899284e-10	3.539613686862877e-15	0.000016034081682874114	-1.587411817844466e-20	4.1407496421610176e-21	1.7206471943572778e-13	1.1225816391306006e-12	8.224662194216048e-13
85400000	0.0049919825316721905	1.886224020310363e-49	4.365773033128531e-67	4.2642604655899284e-10	3.539613686862877e-15	0.000016034081682874114	-1.5874118143540644e-20	4.1407496421610176e-21	1.7206471943572778e-13	1.1225816391306006e-12	8.224662194216048e-13
85500000	0.0049919825316721905	1.886224020310363e-49	4.365773033128531e-67	4.2642604655899284e-10	3.539613686862877e-15	0.000016034081682874114	-1.5874118108636628e-20	4.1407496421610176e-21	1.7206471943572778e-13	1.1225816391306006e-12	8.224662194216048e-13
85600000	0.0049919825316721905	1.886224020310363e-49	4.365773033128531e-67	4.2642604655899284e-10	3.539613686862877e-15	0.000016034081682874114	-1.5874118073732608e-20	4.1407496421610176e-21	1.7206471943572778e-13	1.1225816391306006e-12	8.224662194216048e-13
85700000	0.0049919825316721905	1.886224020310363e-49	4.365773033128531e-67	4.2642604655899284e-10	3.539613686862877e-15	0.000016034081682874114	-1.587411803882859e-20	4.1407496421610176e-21	1.7206471943572778e-13	1.1225816391306006e-12	8.224662194216048e-13
85800000	0.0049919825316721905	1.886224020310363e-49	4.365773033128531e-67	4.2642604655899284e-10	3.539613686862877e-15	0.000016034081682874114	-1.5874118003924575e-20	4.1407496421610176e-21	1.7206471943572778e-13	1.1225816391306006e-12	8.224662194216048e-13
85900000	0.0049919825316721905	1.886224020310363e-49	4.365773033128531e-67	4.2642604655899284e-10	3.539613686862877e-15	0.000016034081682874114	-1.5874117969020555e-20	4.1407496421610176e-21	1.7206471943572778e-13	1.1225816391306006e-12	8.224662194216048e-13
86000000	0.0049919825316721905	1.886224020310363e-49	4.365773033128531e-67	4.2642604655899284e-10	3.539613686862877e-15	0.000016034081682874114	-1.587411793411654e-20	4.1407496421610176e-21	1.7206471943572778e-13	1.1225816391306006e-12	8.224662194216048e-13
86100000	0.0049919825316721905	1.886224020310363e-49	4.365773033128531e-67	4.2642604655899284e-10	3.539613686862877e-15	0.000016034081682874114	-1.5874117899212522e-20	4.1407496421610176e-21	1.7206471943572778e-13	1.1225816391306006e-12	8.224662194216048e-13
86200000	0.0049919825316721905	1.886224020310363e-49	4.365773033128531e-67	4.2642604655899284e-10	3.539613686862877e-15	0.000016034081682874114	-1.5874117864308506e-20	4.1407496421610176e-21	1.7206471943572778e-13	1.1225816391306006e-12	8.224662194216048e-13
86300000	0.0049919825316721905	1.886224020310363e-49	4.365773033128531e-67	4.2642604655899284e-10	3.539613686862877e-15	0.000016034081682874114	-1.5874117829404486e-20	4.1407496421610176e-21	1.7206471943572778e-13	1.1225816391306006e-12	8.224662194216048e-13
86400000	0.0049919825316721905	1.886224020310363e-49	4.365773033128531e-67	4.2642604655899284e-10	3.539613686862877e-15	0.000016034081682874114	-1.587411779450047e-20	4.1407496421610176e-21	1.7206471943572778e-13	1.1225816391306006e-12	8.224662194216048e-13
86500000	0.0049919825316721905	1.886224020310363e-49	4.365773033128531e-67	4.2642604655899284e-10	3.539613686862877e-15	0.000016034081682874114	-1.5874117759596453e-20	4.1407496421610176e-21	1.7206471943572778e-13	1.1225816391306006e-12	8.224662194216048e-13
86600000	0.0049919825316721905	1.886224020310363e-49	4.365773033128531e-67	4.2642604655899284e-10	3.539613686862877e-15	0.000016034081682874114	-1.5874117724692433e-20	4.1407496421610176e-21	1.7206471943572778e-13	1.1225816391306006e-12	8.224662194216048e-13
86700000	0.0049919825316721905	1.886224020310363e-49	4.365773033128531e-67	4.2642604655899284e-10	3.539613686862877e-15	0.000016034081682874114	-1.5874117689788417e-20	4.1407496421610176e-21	1.7206471943572778e-13	1.1225816391306006e-12	8.224662194216048e-13
86800000	0.0049919825316721905	1.886224020310363e-49	4.365773033128531e-67	4.2642604655899284e-10	3.539613686862877e-15	0.000016034081682874114	-1.58741176548844e-20	4.1407496421610176e-21	1.7206471943572778e-13	1.1225816391306006e-12	8.224662194216048e-13
86900000	0.0049919825316721905	1.886224020310363e-49	4.365773033128531e-67	4.2642604655899284e-10	3.539613686862877e-15	0.000016034081682874114	-1.5874117619980384e-20	4.1407496421610176e-21	1.7206471943572778e-13	1.1225816391306006e-12	8.224662194216048e-13
87000000	0.0049919825316721905	1.886224020310363e-49	4.365773033128531e-67	4.2642604655899284e-10	3.539613686862877e-15	0.000016034081682874114	-1.5874117585076364e-20	4.1407496421610176e-21	1.7206471943572778e-13	1.1225816391306006e-12	8.224662194216048e-13
87100000	0.0049919825316721905	1.886224020310363e-49	4.365773033128531e-67	4.2642604655899284e-10	3.539613686862877e-15	0.000016034081682874114	-1.5874117550172347e-20	4.1407496421610176e-21	1.7206471943572778e-13	1.1225816391306006e-12	8.224662194216048e-13
87200000	0.0049919825316721905	1.886224020310363e-49	4.365773033128531e-67	4.2642604655899284e-10	3.539613686862877e-15	0.000016034081682874114	-1.587411751526833e-20	4.1407496421610176e-21	1.7206471943572778e-13	1.1225816391306006e-12	8.224662194216048e-13
87300000	0.0049919825316721905	1.886224020310363e-49	4.365773033128531e-67	4.2642604655899284e-10	3.539613686862877e-15	0.000016034081682874114	-1.587411748036431e-20	4.1407496421610176e-21	1.7206471943572778e-13	1.1225816391306006e-12	8.224662194216048e-13
87400000	0.0049919825316721905	1.886224020310363e-49	4.365773033128531e-67	4.2642604655899284e-10	3.539613686862877e-15	0.000016034081682874114	-1.5874117445460295e-20	4.1407496421610176e-21	1.7206471943572778e-13	1.1225816391306006e-12	8.224662194216048e-13
87500000	0.0049919825316721905	1.886224020310363e-49	4.365773033128531e-67	4.2642604655899284e-10	3.539613686862877e-15	0.000016034081682874114	-1.5874117410556278e-20	4.1407496421610176e-21	1.7206471943572778e-13	1.1225816391306006e-12	8.224662194216048e-13
87600000	0.0049919825316721905	1.886224020310363e-49	4.365773033128531e-67	4.2642604655899284e-10	3.539613686862877e-15	0.000016034081682874114	-1.587411737565226e-20	4.1407496421610176e-21	1.7206471943572778e-13	1.1225816391306006e-12	8.224662194216048e-13
87700000	0.0049919825316721905	1.886224020310363e-49	4.365773033128531e-67	4.2642604655899284e-10	3.539613686862877e-15	0.000016034081682874114	-1.5874117340748242e-20	4.1407496421610176e-21	1.7206471943572778e-13	1.1225816391306006e-12	8.224662194216048e-13
87800000	0.0049919825316721905	1.886224020310363e-49	4.365773033128531e-67	4.2642604655899284e-10	3.539613686862877e-15	0.000016034081682874114	-1.5874117305844225e-20	4.1407496421610176e-21	1.7206471943572778e-13	1.1225816391306006e-12	8.224662194216048e-13
87900000	0.0049919825316721905	1.886224020310363e-49	4.365773033128531e-67	4.2642604655899284e-10	3.539613686862877e-15	0.000016034081682874114	-1.587411727094021e-20	4.1407496421610176e-21	1.7206471943572778e-13	1.1225816391306006e-12	8.224662194216048e-13
88000000	0.0049919825316721905	1.886224020310363e-49	4.365773033128531e-67	4.2642604655899284e-10	3.539613686862877e-15	0.000016034081682874114	-1.587411723603619e-20	4.1407496421610176e-21	1.7206471943572778e-13	1.1225816391306006e-12	8.224662194216048e-13
88100000	0.0049919825316721905	1.886224020310363e-49	4.365773033128531e-67	4.2642604655899284e-10	3.539613686862877e-15	0.000016034081682874114	-1.5874117201132173e-20	4.1407496421610176e-21	1.7206471943572778e-13	1.1225816391306006e-12	8.224662194216048e-13
88200000	0.0049919825316721905	1.886224020310363e-49	4.365773033128531e-67	4.2642604655899284e-10	3.539613686862877e-15	0.000016034081682874114	-1.5874117166228156e-20	4.1407496421610176e-21	1.7206471943572778e-13	1.1225816391306006e-12	8.224662194216048e-13
88300000	0.0049919825316721905	1.886224020310363e-49	4.365773033128531e-67	4.2642604655899284e-10	3.539613686862877e-15	0.000016034081682874114	-1.587411713132414e-20	4.1407496421610176e-21	1.7206471943572778e-13	1.1225816391306006e-12	8.224662194216048e-13
88400000	0.0049919825316721905	1.886224020310363e-49	4.365773033128531e-67	4.2642604655899284e-10	3.539613686862877e-15	0.000016034081682874114	-1.587411709642012e-20	4.1407496421610176e-21	1.7206471943572778e-13	1.1225816391306006e-12	8.224662194216048e-13
88500000	0.0049919825316721905	1.886224020310363e-49	4.365773033128531e-67	4.2642604655899284e-10	3.539613686862877e-15	0.000016034081682874114	-1.5874117061516103e-20	4.1407496421610176e-21	1.7206471943572778e-13	1.1225816391306006e-12	8.224662194216048e-13
88600000	0.0049919825316721905	1.886224020310363e-49	4.365773033128531e-67	4.2642604655899284e-10	3.539613686862877e-15	0.000016034081682874114	-1.5874117026612087e-20	4.1407496421610176e-21	1.7206471943572778e-13	1.1225816391306006e-12	8.224662194216048e-13
88700000	0.0049919825316721905	1.886224020310363e-49	4.365773033128531e-67	4.2642604655899284e-10	3.539613686862877e-15	0.000016034081682874114	-1.5874116991708067e-20	4.1407496421610176e-21	1.7206471943572778e-13	1.1225816391306006e-12	8.224662194216048e-13
88800000	0.0049919825316721905	1.886224020310363e-49	4.365773033128531e-67	4.2642604655899284e-10	3.539613686862877e-15	0.000016034081682874114	-1.587411695680405e-20	4.1407496421610176e-21	1.7206471943572778e-13	1.1225816391306006e-12	8.224662194216048e-13
88900000	0.0049919825316721905	1.886224020310363e-49	4.365773033128531e-67	4.2642604655899284e-10	3.539613686862877e-15	0.000016034081682874114	-1.5874116921900034e-20	4.1407496421610176e-21	1.7206471943572778e-13	1.1225816391306006e-12	8.224662194216048e-13
89000000	0.0049919825316721905	1.886224020310363e-49	4.365773033128531e-67	4.2642604655899284e-10	3.539613686862877e-15	0.000016034081682874114	-1.5874116886996017e-20	4.1407496421610176e-21	1.7206471943572778e-13	1.1225816391306006e-12	8.224662194216048e-13
89100000	0.0049919825316721905	1.886224020310363e-49	4.365773033128531e-67	4.2642604655899284e-10	3.539613686862877e-15	0.000016034081682874114	-1.5874116852091998e-20	4.1407496421610176e-21	1.7206471943572778e-13	1.1225816391306006e-12	8.224662194216048e-13
89200000	0.0049919825316721905	1.886224020310363e-49	4.365773033128531e-67	4.2642604655899284e-10	3.539613686862877e-15	0.000016034081682874114	-1.587411681718798e-20	4.1407496421610176e-21	1.7206471943572778e-13	1.1225816391306006e-12	8.224662194216048e-13
89300000	0.0049919825316721905	1.886224020310363e-49	4.365773033128531e-67	4.2642604655899284e-10	3.539613686862877e-15	0.000016034081682874114	-1.5874116782283965e-20	4.1407496421610176e-21	1.7206471943572778e-13	1.1225816391306006e-12	8.224662194216048e-13
89400000	0.0049919825316721905	1.886224020310363e-49	4.365773033128531e-67	4.2642604655899284e-10	3.539613686862877e-15	0.000016034081682874114	-1.5874116747379945e-20	4.1407496421610176e-21	1.7206471943572778e-13	1.1225816391306006e-12	8.224662194216048e-13
89500000	0.0049919825316721905	1.886224020310363e-49	4.365773033128531e-67	4.2642604655899284e-10	3.539613686862877e-15	0.000016034081682874114	-1.5874116712475928e-20	4.1407496421610176e-21	1.7206471943572778e-13	1.1225816391306006e-12	8.224662194216048e-13
89600000	0.0049919825316721905	1.886224020310363e-49	4.365773033128531e-67	4.2642604655899284e-10	3.539613686862877e-15	0.000016034081682874114	-1.5874116677571912e-20	4.1407496421610176e-21	1.7206471943572778e-13	1.1225816391306006e-12	8.224662194216048e-13
89700000	0.0049919825316721905	1.886224020310363e-49	4.365773033128531e-67	4.2642604655899284e-10	3.539613686862877e-15	0.000016034081682874114	-1.5874116642667892e-20	4.1407496421610176e-21	1.7206471943572778e-13	1.1225816391306006e-12	8.224662194216048e-13
89800000	0.0049919825316721905	1.886224020310363e-49	4.365773033128531e-67	4.2642604655899284e-10	3.539613686862877e-15	0.000016034081682874114	-1.5874116607763876e-20	4.1407496421610176e-21	1.7206471943572778e-13	1.1225816391306006e-12	8.224662194216048e-13
89900000	0.0049919825316721905	1.886224020310363e-49	4.365773033128531e-67	4.2642604655899284e-10	3.539613686862877e-15	0.000016034081682874114	-1.587411657285986e-20	4.1407496421610176e-21	1.7206471943572778e-13	1.1225816391306006e-12	8.224662194216048e-13
90000000	0.0049919825316721905	1.8862240203103626e-49	4.365773033128531e-67	4.2642604655899284e-10	3.539613686862877e-15	0.000016034081682874114	-1.5874116537955843e-20	4.1407496421610176e-21	1.7206471943572778e-13	1.1225816391306006e-12	8.224662194216048e-13
90100000	0.0049919825316721905	1.8862240203103626e-49	4.365773033128531e-67	4.2642604655899284e-10	3.539613686862877e-15	0.000016034081682874114	-1.5874116503051823e-20	4.1407496421610176e-21	1.7206471943572778e-13	1.1225816391306006e-12	8.224662194216048e-13
90200000	0.0049919825316721905	1.8862240203103626e-49	4.365773033128531e-67	4.2642604655899284e-10	3.539613686862877e-15	0.000016034081682874114	-1.5874116468147806e-20	4.1407496421610176e-21	1.7206471943572778e-13	1.1225816391306006e-12	8.224662194216048e-13
90300000	0.0049919825316721905	1.8862240203103626e-49	4.365773033128531e-67	4.2642604655899284e-10	3.539613686862877e-15	0.000016034081682874114	-1.587411643324379e-20	4.1407496421610176e-21	1.7206471943572778e-13	1.1225816391306006e-12	8.224662194216048e-13
90400000	0.0049919825316721905	1.8862240203103626e-49	4.365773033128531e-67	4.2642604655899284e-10	3.539613686862877e-15	0.000016034081682874114	-1.587411639833977e-20	4.1407496421610176e-21	1.7206471943572778e-13	1.1225816391306006e-12	8.224662194216048e-13
90500000	0.0049919825316721905	1.8862240203103626e-49	4.365773033128531e-67	4.2642604655899284e-10	3.539613686862877e-15	0.000016034081682874114	-1.5874116363435754e-20	4.1407496421610176e-21	1.7206471943572778e-13	1.1225816391306006e-12	8.224662194216048e-13
90600000	0.0049919825316721905	1.8862240203103626e-49	4.365773033128531e-67	4.2642604655899284e-10	3.539613686862877e-15	0.000016034081682874114	-1.5874116328531737e-20	4.1407496421610176e-21	1.7206471943572778e-13	1.1225816391306006e-12	8.224662194216048e-13
90700000	0.0049919825316721905	1.8862240203103626e-49	4.365773033128531e-67	4.2642604655899284e-10	3.539613686862877e-15	0.000016034081682874114	-1.587411629362772e-20	4.1407496421610176e-21	1.7206471943572778e-13	1.1225816391306006e-12	8.224662194216048e-13
90800000	0.0049919825316721905	1.8862240203103626e-49	4.365773033128531e-67	4.2642604655899284e-10	3.539613686862877e-15	0.000016034081682874114	-1.58741162587237e-20	4.1407496421610176e-21	1.7206471943572778e-13	1.1225816391306006e-12	8.224662194216048e-13
90900000	0.0049919825316721905	1.8862240203103626e-49	4.365773033128531e-67	4.2642604655899284e-10	3.539613686862877e-15	0.000016034081682874114	-1.5874116223819684e-20	4.1407496421610176e-21	1.7206471943572778e-13	1.1225816391306006e-12	8.224662194216048e-13
91000000	0.0049919825316721905	1.8862240203103626e-49	4.365773033128531e-67	4.2642604655899284e-10	3.539613686862877e-15	0.000016034081682874114	-1.5874116188915668e-20	4.1407496421610176e-21	1.7206471943572778e-13	1.1225816391306006e-12	8.224662194216048e-13
91100000	0.0049919825316721905	1.8862240203103626e-49	4.365773033128531e-67	4.2642604655899284e-10	3.539613686862877e-15	0.000016034081682874114	-1.5874116154011648e-20	4.1407496421610176e-21	1.7206471943572778e-13	1.1225816391306006e-12	8.224662194216048e-13
91200000	0.0049919825316721905	1.8862240203103626e-49	4.365773033128531e-67	4.2642604655899284e-10	3.539613686862877e-15	0.000016034081682874114	-1.5874116119107632e-20	4.1407496421610176e-21	1.7206471943572778e-13	1.1225816391306006e-12	8.224662194216048e-13
91300000	0.0049919825316721905	1.8862240203103626e-49	4.365773033128531e-67	4.2642604655899284e-10	3.539613686862877e-15	0.000016034081682874114	-1.5874116084203615e-20	4.1407496421610176e-21	1.7206471943572778e-13	1.1225816391306006e-12	8.224662194216048e-13
91400000	0.0049919825316721905	1.8862240203103626e-49	4.365773033128531e-67	4.2642604655899284e-10	3.539613686862877e-15	0.000016034081682874114	-1.5874116049299598e-20	4.1407496421610176e-21	1.7206471943572778e-13	1.1225816391306006e-12	8.224662194216048e-13
91500000	0.0049919825316721905	1.8862240203103626e-49	4.365773033128531e-67	4.2642604655899284e-10	3.539613686862877e-15	0.000016034081682874114	-1.587411601439558e-20	4.1407496421610176e-21	1.7206471943572778e-13	1.1225816391306006e-12	8.224662194216048e-13
91600000	0.0049919825316721905	1.8862240203103626e-49	4.365773033128531e-67	4.2642604655899284e-10	3.539613686862877e-15	0.000016034081682874114	-1.5874115979491562e-20	4.1407496421610176e-21	1.7206471943572778e-13	1.1225816391306006e-12	8.224662194216048e-13
91700000	0.0049919825316721905	1.8862240203103626e-49	4.365773033128531e-67	4.2642604655899284e-10	3.539613686862877e-15	0.000016034081682874114	-1.5874115944587546e-20	4.1407496421610176e-21	1.7206471943572778e-13	1.1225816391306006e-12	8.224662194216048e-13
91800000	0.0049919825316721905	1.8862240203103626e-49	4.365773033128531e-67	4.2642604655899284e-10	3.539613686862877e-15	0.000016034081682874114	-1.5874115909683526e-20	4.1407496421610176e-21	1.7206471943572778e-13	1.1225816391306006e-12	8.224662194216048e-13
91900000	0.0049919825316721905	1.8862240203103626e-49	4.365773033128531e-67	4.2642604655899284e-10	3.539613686862877e-15	0.000016034081682874114	-1.587411587477951e-20	4.1407496421610176e-21	1.7206471943572778e-13	1.1225816391306006e-12	8.224662194216048e-13
92000000	0.0049919825316721905	1.8862240203103626e-49	4.365773033128531e-67	4.2642604655899284e-10	3.539613686862877e-15	0.000016034081682874114	-1.5874115839875493e-20	4.1407496421610176e-21	1.7206471943572778e-13	1.1225816391306006e-12	8.224662194216048e-13
92100000	0.0049919825316721905	1.8862240203103626e-49	4.365773033128531e-67	4.2642604655899284e-10	3.539613686862877e-15	0.000016034081682874114	-1.5874115804971476e-20	4.1407496421610176e-21	1.7206471943572778e-13	1.1225816391306006e-12	8.224662194216048e-13
92200000	0.0049919825316721905	1.8862240203103626e-49	4.365773033128531e-67	4.2642604655899284e-10	3.539613686862877e-15	0.000016034081682874114	-1.5874115770067457e-20	4.1407496421610176e-21	1.7206471943572778e-13	1.1225816391306006e-12	8.224662194216048e-13
92300000	0.0049919825316721905	1.8862240203103626e-49	4.365773033128531e-67	4.2642604655899284e-10	3.539613686862877e-15	0.000016034081682874114	-1.587411573516344e-20	4.1407496421610176e-21	1.7206471943572778e-13	1.1225816391306006e-12	8.224662194216048e-13
92400000	0.0049919825316721905	1.8862240203103626e-49	4.365773033128531e-67	4.2642604655899284e-10	3.539613686862877e-15	0.000016034081682874114	-1.5874115700259424e-20	4.1407496421610176e-21	1.7206471943572778e-13	1.1225816391306006e-12	8.224662194216048e-13
92500000	0.0049919825316721905	1.8862240203103626e-49	4.365773033128531e-67	4.2642604655899284e-10	3.539613686862877e-15	0.000016034081682874114	-1.5874115665355404e-20	4.1407496421610176e-21	1.7206471943572778e-13	1.1225816391306006e-12	8.224662194216048e-13
92600000	0.0049919825316721905	1.8862240203103626e-49	4.365773033128531e-67	4.2642604655899284e-10	3.539613686862877e-15	0.000016034081682874114	-1.5874115630451387e-20	4.1407496421610176e-21	1.7206471943572778e-13	1.1225816391306006e-12	8.224662194216048e-13
92700000	0.0049919825316721905	1.8862240203103626e-49	4.365773033128531e-67	4.2642604655899284e-10	3.539613686862877e-15	0.000016034081682874114	-1.587411559554737e-20	4.1407496421610176e-21	1.7206471943572778e-13	1.1225816391306006e-12	8.224662194216048e-13
92800000	0.0049919825316721905	1.8862240203103626e-49	4.365773033128531e-67	4.2642604655899284e-10	3.539613686862877e-15	0.000016034081682874114	-1.5874115560643354e-20	4.1407496421610176e-21	1.7206471943572778e-13	1.1225816391306006e-12	8.224662194216048e-13
92900000	0.0049919825316721905	1.8862240203103626e-49	4.365773033128531e-67	4.2642604655899284e-10	3.539613686862877e-15	0.000016034081682874114	-1.5874115525739335e-20	4.1407496421610176e-21	1.7206471943572778e-13	1.1225816391306006e-12	8.224662194216048e-13
93000000	0.0049919825316721905	1.8862240203103626e-49	4.365773033128531e-67	4.2642604655899284e-10	3.539613686862877e-15	0.000016034081682874114	-1.5874115490835318e-20	4.1407496421610176e-21	1.7206471943572778e-13	1.1225816391306006e-12	8.224662194216048e-13
93100000	0.0049919825316721905	1.8862240203103626e-49	4.365773033128531e-67	4.2642604655899284e-10	3.539613686862877e-15	0.000016034081682874114	-1.5874115455931302e-20	4.1407496421610176e-21	1.7206471943572778e-13	1.1225816391306006e-12	8.224662194216048e-13
93200000	0.0049919825316721905	1.8862240203103626e-49	4.365773033128531e-67	4.2642604655899284e-10	3.539613686862877e-15	0.000016034081682874114	-1.5874115421027282e-20	4.1407496421610176e-21	1.7206471943572778e-13	1.1225816391306006e-12	8.224662194216048e-13
93300000	0.0049919825316721905	1.8862240203103626e-49	4.365773033128531e-67	4.2642604655899284e-10	3.539613686862877e-15	0.000016034081682874114	-1.5874115386123265e-20	4.1407496421610176e-21	1.7206471943572778e-13	1.1225816391306006e-12	8.224662194216048e-13
93400000	0.0049919825316721905	1.8862240203103626e-49	4.365773033128531e-67	4.2642604655899284e-10	3.539613686862877e-15	0.000016034081682874114	-1.587411535121925e-20	4.1407496421610176e-21	1.7206471943572778e-13	1.1225816391306006e-12	8.224662194216048e-13
93500000	0.0049919825316721905	1.8862240203103626e-49	4.365773033128531e-67	4.2642604655899284e-10	3.539613686862877e-15	0.000016034081682874114	-1.5874115316315232e-20	4.1407496421610176e-21	1.7206471943572778e-13	1.1225816391306006e-12	8.224662194216048e-13
93600000	0.0049919825316721905	1.8862240203103626e-49	4.365773033128531e-67	4.2642604655899284e-10	3.539613686862877e-15	0.000016034081682874114	-1.5874115281411213e-20	4.1407496421610176e-21	1.7206471943572778e-13	1.1225816391306006e-12	8.224662194216048e-13
93700000	0.0049919825316721905	1.8862240203103626e-49	4.365773033128531e-67	4.2642604655899284e-10	3.539613686862877e-15	0.000016034081682874114	-1.5874115246507196e-20	4.1407496421610176e-21	1.7206471943572778e-13	1.1225816391306006e-12	8.224662194216048e-13
93800000	0.0049919825316721905	1.8862240203103626e-49	4.365773033128531e-67	4.2642604655899284e-10	3.539613686862877e-15	0.000016034081682874114	-1.587411521160318e-20	4.1407496421610176e-21	1.7206471943572778e-13	1.1225816391306006e-12	8.224662194216048e-13
93900000	0.0049919825316721905	1.8862240203103626e-49	4.365773033128531e-67	4.2642604655899284e-10	3.539613686862877e-15	0.000016034081682874114	-1.587411517669916e-20	4.1407496421610176e-21	1.7206471943572778e-13	1.1225816391306006e-12	8.224662194216048e-13
94000000	0.0049919825316721905	1.8862240203103626e-49	4.365773033128531e-67	4.2642604655899284e-10	3.539613686862877e-15	0.000016034081682874114	-1.5874115141795143e-20	4.1407496421610176e-21	1.7206471943572778e-13	1.1225816391306006e-12	8.224662194216048e-13
94100000	0.0049919825316721905	1.8862240203103626e-49	4.365773033128531e-67	4.2642604655899284e-10	3.539613686862877e-15	0.000016034081682874114	-1.5874115106891127e-20	4.1407496421610176e-21	1.7206471943572778e-13	1.1225816391306006e-12	8.224662194216048e-13
94200000	0.0049919825316721905	1.8862240203103626e-49	4.365773033128531e-67	4.2642604655899284e-10	3.539613686862877e-15	0.000016034081682874114	-1.587411507198711e-20	4.1407496421610176e-21	1.7206471943572778e-13	1.1225816391306006e-12	8.224662194216048e-13
94300000	0.0049919825316721905	1.8862240203103626e-49	4.365773033128531e-67	4.2642604655899284e-10	3.539613686862877e-15	0.000016034081682874114	-1.587411503708309e-20	4.1407496421610176e-21	1.7206471943572778e-13	1.1225816391306006e-12	8.224662194216048e-13
94400000	0.0049919825316721905	1.8862240203103626e-49	4.365773033128531e-67	4.2642604655899284e-10	3.539613686862877e-15	0.000016034081682874114	-1.5874115002179074e-20	4.1407496421610176e-21	1.7206471943572778e-13	1.1225816391306006e-12	8.224662194216048e-13
94500000	0.0049919825316721905	1.8862240203103626e-49	4.365773033128531e-67	4.2642604655899284e-10	3.539613686862877e-15	0.000016034081682874114	-1.5874114967275057e-20	4.1407496421610176e-21	1.7206471943572778e-13	1.1225816391306006e-12	8.224662194216048e-13
94600000	0.0049919825316721905	1.8862240203103626e-49	4.365773033128531e-67	4.2642604655899284e-10	3.539613686862877e-15	0.000016034081682874114	-1.5874114932371038e-20	4.1407496421610176e-21	1.7206471943572778e-13	1.1225816391306006e-12	8.224662194216048e-13
94700000	0.0049919825316721905	1.8862240203103626e-49	4.365773033128531e-67	4.2642604655899284e-10	3.539613686862877e-15	0.000016034081682874114	-1.587411489746702e-20	4.1407496421610176e-21	1.7206471943572778e-13	1.1225816391306006e-12	8.224662194216048e-13
94800000	0.0049919825316721905	1.8862240203103626e-49	4.365773033128531e-67	4.2642604655899284e-10	3.539613686862877e-15	0.000016034081682874114	-1.5874114862563005e-20	4.1407496421610176e-21	1.7206471943572778e-13	1.1225816391306006e-12	8.224662194216048e-13
94900000	0.0049919825316721905	1.8862240203103626e-49	4.365773033128531e-67	4.2642604655899284e-10	3.539613686862877e-15	0.000016034081682874114	-1.5874114827658988e-20	4.1407496421610176e-21	1.7206471943572778e-13	1.1225816391306006e-12	8.224662194216048e-13
95000000	0.0049919825316721905	1.8862240203103626e-49	4.365773033128531e-67	4.2642604655899284e-10	3.539613686862877e-15	0.000016034081682874114	-1.587411479275497e-20	4.1407496421610176e-21	1.7206471943572778e-13	1.1225816391306006e-12	8.224662194216048e-13
95100000	0.0049919825316721905	1.8862240203103626e-49	4.365773033128531e-67	4.2642604655899284e-10	3.539613686862877e-15	0.000016034081682874114	-1.5874114757850952e-20	4.1407496421610176e-21	1.7206471943572778e-13	1.1225816391306006e-12	8.224662194216048e-13
95200000	0.0049919825316721905	1.8862240203103626e-49	4.365773033128531e-67	4.2642604655899284e-10	3.539613686862877e-15	0.000016034081682874114	-1.5874114722946935e-20	4.1407496421610176e-21	1.7206471943572778e-13	1.1225816391306006e-12	8.224662194216048e-13
95300000	0.0049919825316721905	1.8862240203103626e-49	4.365773033128531e-67	4.2642604655899284e-10	3.539613686862877e-15	0.000016034081682874114	-1.5874114688042916e-20	4.1407496421610176e-21	1.7206471943572778e-13	1.1225816391306006e-12	8.224662194216048e-13
95400000	0.0049919825316721905	1.8862240203103626e-49	4.365773033128531e-67	4.2642604655899284e-10	3.539613686862877e-15	0.000016034081682874114	-1.58741146531389e-20	4.1407496421610176e-21	1.7206471943572778e-13	1.1225816391306006e-12	8.224662194216048e-13
95500000	0.0049919825316721905	1.886224020310363e-49	4.365773033128531e-67	4.2642604655899284e-10	3.539613686862877e-15	0.000016034081682874114	-1.5874114618234883e-20	4.1407496421610176e-21	1.7206471943572778e-13	1.1225816391306006e-12	8.224662194216048e-13
95600000	0.0049919825316721905	1.886224020310363e-49	4.365773033128531e-67	4.2642604655899284e-10	3.539613686862877e-15	0.000016034081682874114	-1.5874114583330866e-20	4.1407496421610176e-21	1.7206471943572778e-13	1.1225816391306006e-12	8.224662194216048e-13
95700000	0.0049919825316721905	1.886224020310363e-49	4.365773033128531e-67	4.2642604655899284e-10	3.539613686862877e-15	0.000016034081682874114	-1.5874114548426846e-20	4.1407496421610176e-21	1.7206471943572778e-13	1.1225816391306006e-12	8.224662194216048e-13
95800000	0.0049919825316721905	1.886224020310363e-49	4.365773033128531e-67	4.2642604655899284e-10	3.539613686862877e-15	0.000016034081682874114	-1.587411451352283e-20	4.1407496421610176e-21	1.7206471943572778e-13	1.1225816391306006e-12	8.224662194216048e-13
95900000	0.0049919825316721905	1.886224020310363e-49	4.365773033128531e-67	4.2642604655899284e-10	3.539613686862877e-15	0.000016034081682874114	-1.5874114478618813e-20	4.1407496421610176e-21	1.7206471943572778e-13	1.1225816391306006e-12	8.224662194216048e-13
96000000	0.0049919825316721905	1.886224020310363e-49	4.365773033128531e-67	4.2642604655899284e-10	3.539613686862877e-15	0.000016034081682874114	-1.5874114443714794e-20	4.1407496421610176e-21	1.7206471943572778e-13	1.1225816391306006e-12	8.224662194216048e-13
96100000	0.0049919825316721905	1.886224020310363e-49	4.365773033128531e-67	4.2642604655899284e-10	3.539613686862877e-15	0.000016034081682874114	-1.5874114408810777e-20	4.1407496421610176e-21	1.7206471943572778e-13	1.1225816391306006e-12	8.224662194216048e-13
96200000	0.0049919825316721905	1.886224020310363e-49	4.3657730331285315e-67	4.2642604655899284e-10	3.539613686862877e-15	0.000016034081682874114	-1.587411437390676e-20	4.1407496421610176e-21	1.7206471943572778e-13	1.1225816391306006e-12	8.224662194216048e-13
96300000	0.0049919825316721905	1.886224020310363e-49	4.3657730331285315e-67	4.2642604655899284e-10	3.539613686862877e-15	0.000016034081682874114	-1.5874114339002744e-20	4.1407496421610176e-21	1.7206471943572778e-13	1.1225816391306006e-12	8.224662194216048e-13
96400000	0.0049919825316721905	1.886224020310363e-49	4.3657730331285315e-67	4.2642604655899284e-10	3.539613686862877e-15	0.000016034081682874114	-1.5874114304098724e-20	4.1407496421610176e-21	1.7206471943572778e-13	1.1225816391306008e-12	8.224662194216048e-13
96500000	0.0049919825316721905	1.886224020310363e-49	4.3657730331285315e-67	4.2642604655899284e-10	3.539613686862877e-15	0.000016034081682874114	-1.5874114269194708e-20	4.140749642161018e-21	1.7206471943572778e-13	1.1225816391306008e-12	8.224662194216048e-13
96600000	0.0049919825316721905	1.886224020310363e-49	4.3657730331285315e-67	4.2642604655899284e-10	3.539613686862877e-15	0.000016034081682874114	-1.587411423429069e-20	4.140749642161018e-21	1.7206471943572778e-13	1.1225816391306008e-12	8.224662194216048e-13
96700000	0.0049919825316721905	1.886224020310363e-49	4.3657730331285315e-67	4.2642604655899284e-10	3.539613686862877e-15	0.000016034081682874114	-1.5874114199386672e-20	4.140749642161018e-21	1.7206471943572778e-13	1.1225816391306008e-12	8.224662194216048e-13
96800000	0.0049919825316721905	1.886224020310363e-49	4.3657730331285315e-67	4.2642604655899284e-10	3.539613686862877e-15	0.000016034081682874114	-1.5874114164482655e-20	4.140749642161018e-21	1.7206471943572778e-13	1.1225816391306008e-12	8.224662194216048e-13
96900000	0.0049919825316721905	1.886224020310363e-49	4.3657730331285315e-67	4.2642604655899284e-10	3.539613686862877e-15	0.000016034081682874114	-1.587411412957864e-20	4.140749642161018e-21	1.7206471943572778e-13	1.1225816391306008e-12	8.224662194216048e-13
97000000	0.0049919825316721905	1.886224020310363e-49	4.3657730331285315e-67	4.2642604655899284e-10	3.539613686862877e-15	0.000016034081682874114	-1.5874114094674622e-20	4.140749642161018e-21	1.7206471943572778e-13	1.1225816391306008e-12	8.224662194216048e-13
97100000	0.0049919825316721905	1.886224020310363e-49	4.3657730331285315e-67	4.2642604655899284e-10	3.539613686862877e-15	0.000016034081682874114	-1.5874114059770602e-20	4.140749642161018e-21	1.7206471943572778e-13	1.1225816391306008e-12	8.224662194216048e-13
97200000	0.0049919825316721905	1.886224020310363e-49	4.3657730331285315e-67	4.2642604655899284e-10	3.539613686862877e-15	0.000016034081682874114	-1.5874114024866586e-20	4.140749642161018e-21	1.7206471943572778e-13	1.1225816391306008e-12	8.224662194216048e-13
97300000	0.0049919825316721905	1.8862240203103634e-49	4.3657730331285315e-67	4.2642604655899284e-10	3.539613686862877e-15	0.000016034081682874114	-1.587411398996257e-20	4.140749642161018e-21	1.7206471943572778e-13	1.1225816391306008e-12	8.224662194216048e-13
97400000	0.0049919825316721905	1.8862240203103634e-49	4.3657730331285315e-67	4.2642604655899284e-10	3.539613686862877e-15	0.000016034081682874114	-1.587411395505855e-20	4.140749642161018e-21	1.7206471943572778e-13	1.1225816391306008e-12	8.224662194216048e-13
97500000	0.0049919825316721905	1.8862240203103634e-49	4.3657730331285315e-67	4.2642604655899284e-10	3.539613686862877e-15	0.000016034081682874114	-1.5874113920154533e-20	4.140749642161018e-21	1.7206471943572778e-13	1.1225816391306008e-12	8.224662194216048e-13
97600000	0.0049919825316721905	1.8862240203103634e-49	4.3657730331285315e-67	4.2642604655899284e-10	3.5396136868628773e-15	0.000016034081682874114	-1.5874113885250516e-20	4.140749642161018e-21	1.7206471943572778e-13	1.1225816391306008e-12	8.224662194216048e-13
97700000	0.0049919825316721905	1.8862240203103634e-49	4.3657730331285315e-67	4.2642604655899284e-10	3.5396136868628773e-15	0.000016034081682874114	-1.58741138503465e-20	4.140749642161018e-21	1.7206471943572778e-13	1.1225816391306008e-12	8.224662194216049e-13
97800000	0.0049919825316721905	1.8862240203103634e-49	4.3657730331285315e-67	4.2642604655899284e-10	3.5396136868628773e-15	0.000016034081682874114	-1.587411381544248e-20	4.140749642161018e-21	1.7206471943572778e-13	1.1225816391306008e-12	8.224662194216049e-13
97900000	0.0049919825316721905	1.8862240203103634e-49	4.3657730331285315e-67	4.2642604655899284e-10	3.5396136868628773e-15	0.000016034081682874114	-1.5874113780538464e-20	4.140749642161018e-21	1.7206471943572778e-13	1.1225816391306008e-12	8.224662194216049e-13
98000000	0.0049919825316721905	1.8862240203103634e-49	4.3657730331285315e-67	4.2642604655899284e-10	3.5396136868628773e-15	0.000016034081682874114	-1.5874113745634447e-20	4.140749642161018e-21	1.7206471943572778e-13	1.1225816391306008e-12	8.224662194216049e-13
98100000	0.0049919825316721905	1.8862240203103634e-49	4.3657730331285315e-67	4.2642604655899284e-10	3.5396136868628773e-15	0.000016034081682874114	-1.5874113710730428e-20	4.140749642161018e-21	1.7206471943572778e-13	1.1225816391306008e-12	8.224662194216049e-13
98200000	0.0049919825316721905	1.8862240203103634e-49	4.3657730331285315e-67	4.2642604655899284e-10	3.5396136868628773e-15	0.000016034081682874114	-1.587411367582641e-20	4.140749642161018e-21	1.7206471943572778e-13	1.1225816391306008e-12	8.224662194216049e-13
98300000	0.0049919825316721905	1.8862240203103634e-49	4.3657730331285315e-67	4.2642604655899284e-10	3.5396136868628773e-15	0.000016034081682874114	-1.5874113640922394e-20	4.140749642161018e-21	1.7206471943572778e-13	1.1225816391306008e-12	8.224662194216049e-13
98400000	0.0049919825316721905	1.8862240203103634e-49	4.3657730331285315e-67	4.2642604655899284e-10	3.5396136868628773e-15	0.000016034081682874114	-1.5874113606018378e-20	4.140749642161018e-21	1.7206471943572778e-13	1.1225816391306008e-12	8.224662194216049e-13
98500000	0.0049919825316721905	1.8862240203103634e-49	4.3657730331285315e-67	4.2642604655899284e-10	3.5396136868628773e-15	0.000016034081682874114	-1.5874113571114358e-20	4.140749642161018e-21	1.7206471943572778e-13	1.1225816391306008e-12	8.224662194216049e-13
98600000	0.0049919825316721905	1.8862240203103634e-49	4.3657730331285315e-67	4.2642604655899284e-10	3.5396136868628773e-15	0.000016034081682874114	-1.5874113536210342e-20	4.140749642161018e-21	1.7206471943572778e-13	1.1225816391306008e-12	8.224662194216049e-13
98700000	0.0049919825316721905	1.8862240203103634e-49	4.365773033128532e-67	4.2642604655899284e-10	3.5396136868628773e-15	0.000016034081682874114	-1.5874113501306325e-20	4.140749642161018e-21	1.7206471943572778e-13	1.1225816391306008e-12	8.224662194216049e-13
98800000	0.0049919825316721905	1.8862240203103634e-49	4.365773033128532e-67	4.2642604655899284e-10	3.5396136868628773e-15	0.000016034081682874114	-1.5874113466402305e-20	4.140749642161018e-21	1.7206471943572778e-13	1.1225816391306008e-12	8.224662194216049e-13
98900000	0.0049919825316721905	1.8862240203103634e-49	4.365773033128532e-67	4.2642604655899284e-10	3.5396136868628773e-15	0.000016034081682874114	-1.587411343149829e-20	4.140749642161018e-21	1.7206471943572778e-13	1.1225816391306008e-12	8.224662194216049e-13
99000000	0.0049919825316721905	1.8862240203103637e-49	4.365773033128532e-67	4.2642604655899284e-10	3.5396136868628773e-15	0.000016034081682874114	-1.5874113396594272e-20	4.140749642161018e-21	1.7206471943572778e-13	1.1225816391306008e-12	8.224662194216049e-13
99100000	0.0049919825316721905	1.8862240203103637e-49	4.365773033128532e-67	4.2642604655899284e-10	3.5396136868628773e-15	0.000016034081682874114	-1.5874113361690256e-20	4.140749642161018e-21	1.7206471943572778e-13	1.1225816391306008e-12	8.224662194216049e-13
99200000	0.0049919825316721905	1.8862240203103637e-49	4.365773033128532e-67	4.2642604655899284e-10	3.5396136868628773e-15	0.000016034081682874114	-1.5874113326786236e-20	4.140749642161018e-21	1.7206471943572778e-13	1.1225816391306008e-12	8.224662194216049e-13
99300000	0.0049919825316721905	1.8862240203103637e-49	4.365773033128532e-67	4.2642604655899284e-10	3.5396136868628773e-15	0.000016034081682874114	-1.587411329188222e-20	4.140749642161018e-21	1.7206471943572778e-13	1.1225816391306008e-12	8.224662194216049e-13
99400000	0.0049919825316721905	1.8862240203103637e-49	4.365773033128532e-67	4.2642604655899284e-10	3.5396136868628773e-15	0.000016034081682874114	-1.5874113256978203e-20	4.140749642161018e-21	1.7206471943572778e-13	1.1225816391306008e-12	8.224662194216049e-13
99500000	0.0049919825316721905	1.8862240203103637e-49	4.365773033128532e-67	4.2642604655899284e-10	3.5396136868628773e-15	0.000016034081682874114	-1.5874113222074183e-20	4.140749642161018e-21	1.7206471943572778e-13	1.1225816391306008e-12	8.224662194216049e-13
99600000	0.0049919825316721905	1.8862240203103637e-49	4.365773033128532e-67	4.2642604655899284e-10	3.5396136868628773e-15	0.000016034081682874114	-1.5874113187170167e-20	4.140749642161018e-21	1.7206471943572778e-13	1.1225816391306008e-12	8.224662194216049e-13
99700000	0.0049919825316721905	1.8862240203103637e-49	4.365773033128532e-67	4.2642604655899284e-10	3.5396136868628773e-15	0.000016034081682874114	-1.587411315226615e-20	4.140749642161018e-21	1.7206471943572778e-13	1.1225816391306008e-12	8.224662194216049e-13
99800000	0.0049919825316721905	1.8862240203103637e-49	4.365773033128532e-67	4.2642604655899284e-10	3.5396136868628773e-15	0.000016034081682874114	-1.5874113117362134e-20	4.140749642161018e-21	1.7206471943572778e-13	1.1225816391306008e-12	8.224662194216049e-13
99900000	0.0049919825316721905	1.8862240203103637e-49	4.365773033128532e-67	4.2642604655899284e-10	3.5396136868628773e-15	0.000016034081682874114	-1.5874113082458114e-20	4.140749642161018e-21	1.7206471943572778e-13	1.1225816391306008e-12	8.224662194216049e-13
100000000	0.0049919825316721905	1.8862240203103637e-49	4.365773033128532e-67	4.2642604655899284e-10	3.5396136868628773e-15	0.000016034081682874114	-1.5874113047554098e-20	4.140749642161018e-21	1.7206471943572778e-13	1.1225816391306008e-12	8.224662194216049e-13
