# Supplementary material for: Thermodynamics Underpinning the Microbial Community‐Level Nitrogen Energy Metabolism
Source: Environ Microbiol. 2025 Feb 16;27(2):e70055. doi: 10.1111/1462-2920.70055 (PMC11830459; doi:10.1111/1462-2920.70055)
Supplement: Supplementary file 1 — Data S1. [file EMI-27-e70055-s001.zip › SI/Nnetwork/Results/kdef_-10/Iin_-5/p_0.2/O2_-6.8_H_-6..csv]

time	N2	N2H4	N2H5	N2O	NH2OH	NH3	NH3OH	NH4	NO	NO2	NO3
0	0.00001	0.00001	0.00001	0.00001	0.00001	0.00001	0.00001	0.00001	0.00001	0.00001	0.00001
100000	0.004988679077676422	1.9132309168496942e-49	1.8844604334593805e-62	2.976869228605692e-10	3.970027312869596e-15	0.000022641247937873983	-5.203602700971084e-20	1.8489940246341132e-16	1.0898810252429892e-13	7.939654072682954e-13	4.2832823494948587e-13
200000	0.004988679077676423	1.913230916849693e-49	1.8844604334541362e-62	2.976869228605692e-10	3.970027312783498e-15	0.00002264124793787398	-4.0513824114277004e-20	1.848993859618887e-16	1.0898810252429892e-13	7.93965407255994e-13	4.283282349494771e-13
300000	0.004988679077676421	1.913230916849695e-49	1.8844604334573839e-62	2.9768692286056924e-10	3.970027312835887e-15	0.000022641247937873983	-3.939171126697255e-20	1.8489939600465197e-16	1.0898810252429893e-13	7.939654072634764e-13	4.283282349494821e-13
400000	0.004988679077676422	1.9132309168496942e-49	1.8844604334572332e-62	2.9768692286056914e-10	3.9700273128329936e-15	0.000022641247937873983	-3.898130682294607e-20	1.848993954623237e-16	1.0898810252429893e-13	7.939654072630465e-13	4.283282349494793e-13
500000	0.004988679077676423	1.9132309168496916e-49	1.8844604334572042e-62	2.976869228605692e-10	3.970027312833212e-15	0.00002264124793787398	-3.880758419175452e-20	1.8489939549526519e-16	1.089881025242989e-13	7.939654072630896e-13	4.283282349494811e-13
600000	0.004988679077676423	1.9132309168496935e-49	1.884460433457205e-62	2.976869228605692e-10	3.97002731283322e-15	0.000022641247937873983	-3.873957173796104e-20	1.848993954967487e-16	1.0898810252429892e-13	7.939654072630908e-13	4.2832823494948117e-13
700000	0.004988679077676422	1.9132309168496954e-49	1.8844604334572057e-62	2.9768692286056924e-10	3.970027312833225e-15	0.000022641247937873986	-3.873781065821233e-20	1.848993954973262e-16	1.0898810252429893e-13	7.939654072630915e-13	4.283282349494812e-13
800000	0.004988679077676422	1.913230916849697e-49	1.8844604334572062e-62	2.9768692286056924e-10	3.970027312833227e-15	0.00002264124793787399	-3.87365411020507e-20	1.8489939549767957e-16	1.0898810252429894e-13	7.93965407263092e-13	4.2832823494948127e-13
900000	0.004988679077676422	1.9132309168496976e-49	1.8844604334572064e-62	2.9768692286056924e-10	3.970027312833229e-15	0.000022641247937873993	-3.873527154588907e-20	1.8489939549787427e-16	1.0898810252429896e-13	7.939654072630923e-13	4.283282349494813e-13
1000000	0.004988679077676422	1.9132309168496976e-49	1.8844604334572064e-62	2.9768692286056924e-10	3.9700273128332295e-15	0.000022641247937873993	-3.873400198972744e-20	1.8489939549793664e-16	1.0898810252429896e-13	7.939654072630923e-13	4.283282349494813e-13
1100000	0.004988679077676422	1.9132309168496976e-49	1.8844604334572064e-62	2.9768692286056924e-10	3.970027312833229e-15	0.00002264124793787399	-3.8732732433565815e-20	1.8489939549789298e-16	1.0898810252429896e-13	7.939654072630923e-13	4.283282349494813e-13
1200000	0.004988679077676422	1.913230916849697e-49	1.8844604334572062e-62	2.9768692286056924e-10	3.970027312833228e-15	0.00002264124793787399	-3.873146287740419e-20	1.8489939549776967e-16	1.0898810252429894e-13	7.939654072630921e-13	4.2832823494948127e-13
1300000	0.004988679077676422	1.913230916849696e-49	1.884460433457206e-62	2.9768692286056924e-10	3.970027312833226e-15	0.000022641247937873986	-3.873019332124256e-20	1.8489939549759302e-16	1.0898810252429894e-13	7.939654072630919e-13	4.2832823494948127e-13
1400000	0.004988679077676422	1.9132309168496954e-49	1.8844604334572057e-62	2.9768692286056924e-10	3.970027312833225e-15	0.000022641247937873986	-3.8728923765080934e-20	1.8489939549738937e-16	1.0898810252429893e-13	7.939654072630916e-13	4.2832823494948127e-13
1500000	0.004988679077676422	1.9132309168496946e-49	1.8844604334572053e-62	2.976869228605692e-10	3.970027312833223e-15	0.000022641247937873983	-3.8727654208919307e-20	1.8489939549718503e-16	1.0898810252429893e-13	7.939654072630913e-13	4.283282349494812e-13
1600000	0.004988679077676423	1.913230916849694e-49	1.884460433457205e-62	2.976869228605692e-10	3.970027312833222e-15	0.000022641247937873983	-3.872638465275768e-20	1.8489939549700637e-16	1.0898810252429892e-13	7.939654072630911e-13	4.283282349494812e-13
1700000	0.004988679077676423	1.9132309168496935e-49	1.8844604334572049e-62	2.976869228605692e-10	3.970027312833221e-15	0.00002264124793787398	-3.8725115096596047e-20	1.848993954968797e-16	1.0898810252429892e-13	7.93965407263091e-13	4.2832823494948117e-13
1800000	0.004988679077676423	1.913230916849693e-49	1.8844604334572049e-62	2.976869228605692e-10	3.970027312833221e-15	0.00002264124793787398	-3.872384554043442e-20	1.8489939549683137e-16	1.0898810252429892e-13	7.939654072630909e-13	4.2832823494948117e-13
1900000	0.004988679077676423	1.913230916849693e-49	1.8844604334572049e-62	2.976869228605692e-10	3.970027312833221e-15	0.00002264124793787398	-3.872257598427279e-20	1.8489939549683181e-16	1.0898810252429892e-13	7.939654072630909e-13	4.2832823494948117e-13
2000000	0.004988679077676423	1.913230916849693e-49	1.8844604334572049e-62	2.976869228605692e-10	3.970027312833221e-15	0.00002264124793787398	-3.8721306428111165e-20	1.8489939549683208e-16	1.0898810252429892e-13	7.939654072630909e-13	4.2832823494948117e-13
2100000	0.004988679077676423	1.913230916849693e-49	1.8844604334572049e-62	2.976869228605692e-10	3.970027312833221e-15	0.00002264124793787398	-3.872003687194954e-20	1.8489939549683226e-16	1.0898810252429892e-13	7.939654072630909e-13	4.2832823494948117e-13
2200000	0.004988679077676423	1.9132309168496927e-49	1.8844604334572049e-62	2.976869228605692e-10	3.970027312833221e-15	0.00002264124793787398	-3.871876731578791e-20	1.8489939549683228e-16	1.0898810252429892e-13	7.939654072630909e-13	4.2832823494948117e-13
2300000	0.004988679077676423	1.9132309168496927e-49	1.8844604334572049e-62	2.976869228605692e-10	3.970027312833221e-15	0.00002264124793787398	-3.8717497759626284e-20	1.8489939549683226e-16	1.0898810252429892e-13	7.939654072630909e-13	4.2832823494948117e-13
2400000	0.004988679077676423	1.9132309168496927e-49	1.8844604334572049e-62	2.976869228605692e-10	3.970027312833221e-15	0.00002264124793787398	-3.8716228203464657e-20	1.8489939549683213e-16	1.0898810252429892e-13	7.939654072630909e-13	4.2832823494948117e-13
2500000	0.004988679077676423	1.9132309168496923e-49	1.8844604334572049e-62	2.976869228605692e-10	3.97002731283322e-15	0.00002264124793787398	-3.871495864730303e-20	1.8489939549683199e-16	1.089881025242989e-13	7.939654072630909e-13	4.2832823494948117e-13
2600000	0.004988679077676423	1.9132309168496923e-49	1.8844604334572049e-62	2.976869228605692e-10	3.97002731283322e-15	0.00002264124793787398	-3.8713689091141397e-20	1.8489939549683181e-16	1.089881025242989e-13	7.939654072630909e-13	4.2832823494948117e-13
2700000	0.004988679077676423	1.9132309168496923e-49	1.8844604334572049e-62	2.976869228605692e-10	3.97002731283322e-15	0.00002264124793787398	-3.871241953497977e-20	1.8489939549683167e-16	1.089881025242989e-13	7.939654072630909e-13	4.2832823494948117e-13
2800000	0.004988679077676423	1.913230916849692e-49	1.8844604334572049e-62	2.976869228605692e-10	3.97002731283322e-15	0.00002264124793787398	-3.871114997881814e-20	1.8489939549683152e-16	1.089881025242989e-13	7.939654072630909e-13	4.2832823494948117e-13
2900000	0.004988679077676423	1.913230916849692e-49	1.8844604334572049e-62	2.976869228605692e-10	3.97002731283322e-15	0.00002264124793787398	-3.8709880422656515e-20	1.848993954968314e-16	1.089881025242989e-13	7.939654072630909e-13	4.2832823494948117e-13
3000000	0.004988679077676423	1.913230916849692e-49	1.8844604334572049e-62	2.976869228605692e-10	3.97002731283322e-15	0.00002264124793787398	-3.870861086649489e-20	1.8489939549683137e-16	1.089881025242989e-13	7.939654072630909e-13	4.2832823494948117e-13
3100000	0.004988679077676423	1.913230916849692e-49	1.8844604334572049e-62	2.976869228605692e-10	3.97002731283322e-15	0.00002264124793787398	-3.870734131033326e-20	1.8489939549683137e-16	1.089881025242989e-13	7.939654072630909e-13	4.2832823494948117e-13
3200000	0.004988679077676423	1.913230916849692e-49	1.8844604334572049e-62	2.976869228605692e-10	3.97002731283322e-15	0.00002264124793787398	-3.8706071754171634e-20	1.8489939549683137e-16	1.089881025242989e-13	7.939654072630909e-13	4.2832823494948117e-13
3300000	0.004988679077676423	1.9132309168496916e-49	1.8844604334572049e-62	2.976869228605692e-10	3.97002731283322e-15	0.00002264124793787398	-3.8704802198010007e-20	1.8489939549683137e-16	1.089881025242989e-13	7.939654072630909e-13	4.2832823494948117e-13
3400000	0.004988679077676423	1.9132309168496916e-49	1.8844604334572049e-62	2.976869228605692e-10	3.97002731283322e-15	0.00002264124793787398	-3.8703532641848374e-20	1.8489939549683137e-16	1.089881025242989e-13	7.939654072630909e-13	4.2832823494948117e-13
3500000	0.004988679077676423	1.9132309168496916e-49	1.8844604334572049e-62	2.976869228605692e-10	3.97002731283322e-15	0.00002264124793787398	-3.8702263085686747e-20	1.8489939549683137e-16	1.089881025242989e-13	7.939654072630909e-13	4.2832823494948117e-13
3600000	0.004988679077676423	1.9132309168496916e-49	1.8844604334572049e-62	2.976869228605692e-10	3.97002731283322e-15	0.00002264124793787398	-3.870099352952512e-20	1.8489939549683137e-16	1.089881025242989e-13	7.939654072630909e-13	4.2832823494948117e-13
3700000	0.004988679077676423	1.9132309168496916e-49	1.8844604334572049e-62	2.976869228605692e-10	3.97002731283322e-15	0.00002264124793787398	-3.869972397336349e-20	1.8489939549683137e-16	1.089881025242989e-13	7.939654072630909e-13	4.2832823494948117e-13
3800000	0.004988679077676423	1.9132309168496916e-49	1.8844604334572049e-62	2.976869228605692e-10	3.97002731283322e-15	0.00002264124793787398	-3.8698454417201865e-20	1.848993954968314e-16	1.089881025242989e-13	7.939654072630909e-13	4.2832823494948117e-13
3900000	0.004988679077676422	1.913230916849691e-49	1.8844604334572049e-62	2.976869228605692e-10	3.97002731283322e-15	0.00002264124793787398	-3.869718486104024e-20	1.848993954968314e-16	1.089881025242989e-13	7.939654072630909e-13	4.2832823494948117e-13
4000000	0.004988679077676422	1.913230916849691e-49	1.8844604334572047e-62	2.976869228605692e-10	3.97002731283322e-15	0.00002264124793787398	-3.869591530487861e-20	1.848993954968314e-16	1.089881025242989e-13	7.939654072630909e-13	4.2832823494948117e-13
4100000	0.004988679077676422	1.913230916849691e-49	1.8844604334572047e-62	2.976869228605692e-10	3.97002731283322e-15	0.00002264124793787398	-3.8694645748716984e-20	1.848993954968314e-16	1.089881025242989e-13	7.939654072630909e-13	4.2832823494948117e-13
4200000	0.004988679077676422	1.913230916849691e-49	1.8844604334572047e-62	2.976869228605692e-10	3.97002731283322e-15	0.00002264124793787398	-3.869337619255535e-20	1.848993954968314e-16	1.089881025242989e-13	7.939654072630909e-13	4.2832823494948117e-13
4300000	0.004988679077676422	1.913230916849691e-49	1.8844604334572047e-62	2.976869228605692e-10	3.97002731283322e-15	0.00002264124793787398	-3.8692106636393724e-20	1.848993954968314e-16	1.089881025242989e-13	7.939654072630909e-13	4.2832823494948117e-13
4400000	0.004988679077676422	1.913230916849691e-49	1.8844604334572047e-62	2.976869228605692e-10	3.97002731283322e-15	0.00002264124793787398	-3.8690837080232097e-20	1.848993954968314e-16	1.089881025242989e-13	7.939654072630909e-13	4.2832823494948117e-13
4500000	0.004988679077676422	1.913230916849691e-49	1.8844604334572047e-62	2.976869228605692e-10	3.97002731283322e-15	0.000022641247937873983	-3.868956752407047e-20	1.848993954968314e-16	1.089881025242989e-13	7.939654072630909e-13	4.2832823494948117e-13
4600000	0.004988679077676422	1.913230916849691e-49	1.8844604334572047e-62	2.976869228605692e-10	3.97002731283322e-15	0.000022641247937873983	-3.868829796790884e-20	1.848993954968314e-16	1.089881025242989e-13	7.939654072630909e-13	4.2832823494948117e-13
4700000	0.004988679077676422	1.913230916849691e-49	1.8844604334572047e-62	2.976869228605692e-10	3.970027312833219e-15	0.000022641247937873983	-3.8687028411747215e-20	1.848993954968314e-16	1.089881025242989e-13	7.939654072630909e-13	4.2832823494948117e-13
4800000	0.004988679077676422	1.913230916849691e-49	1.8844604334572047e-62	2.976869228605692e-10	3.970027312833219e-15	0.000022641247937873983	-3.868575885558559e-20	1.848993954968314e-16	1.089881025242989e-13	7.939654072630909e-13	4.2832823494948117e-13
4900000	0.004988679077676422	1.913230916849691e-49	1.8844604334572047e-62	2.976869228605692e-10	3.970027312833219e-15	0.000022641247937873983	-3.8684489299423955e-20	1.848993954968314e-16	1.089881025242989e-13	7.939654072630909e-13	4.2832823494948117e-13
5000000	0.004988679077676422	1.913230916849691e-49	1.8844604334572047e-62	2.976869228605692e-10	3.970027312833219e-15	0.000022641247937873983	-3.868321974326233e-20	1.848993954968314e-16	1.089881025242989e-13	7.939654072630909e-13	4.2832823494948117e-13
5100000	0.004988679077676422	1.913230916849691e-49	1.8844604334572047e-62	2.976869228605692e-10	3.970027312833219e-15	0.000022641247937873983	-3.86819501871007e-20	1.848993954968314e-16	1.089881025242989e-13	7.939654072630909e-13	4.2832823494948117e-13
5200000	0.004988679077676422	1.913230916849691e-49	1.8844604334572047e-62	2.976869228605692e-10	3.970027312833219e-15	0.000022641247937873983	-3.8680680630939074e-20	1.848993954968314e-16	1.089881025242989e-13	7.939654072630909e-13	4.2832823494948117e-13
5300000	0.004988679077676422	1.913230916849691e-49	1.8844604334572047e-62	2.976869228605692e-10	3.970027312833219e-15	0.000022641247937873983	-3.8679411074777447e-20	1.848993954968314e-16	1.089881025242989e-13	7.939654072630909e-13	4.2832823494948117e-13
5400000	0.004988679077676422	1.913230916849691e-49	1.8844604334572047e-62	2.976869228605692e-10	3.970027312833219e-15	0.000022641247937873983	-3.867814151861582e-20	1.848993954968314e-16	1.089881025242989e-13	7.939654072630909e-13	4.2832823494948117e-13
5500000	0.004988679077676422	1.913230916849691e-49	1.8844604334572047e-62	2.976869228605692e-10	3.970027312833219e-15	0.000022641247937873983	-3.867687196245419e-20	1.848993954968314e-16	1.089881025242989e-13	7.939654072630909e-13	4.2832823494948117e-13
5600000	0.004988679077676422	1.913230916849691e-49	1.8844604334572047e-62	2.976869228605692e-10	3.970027312833219e-15	0.000022641247937873983	-3.8675602406292565e-20	1.848993954968314e-16	1.089881025242989e-13	7.939654072630909e-13	4.2832823494948117e-13
5700000	0.004988679077676422	1.913230916849691e-49	1.8844604334572047e-62	2.976869228605692e-10	3.970027312833219e-15	0.000022641247937873983	-3.867433285013093e-20	1.848993954968314e-16	1.089881025242989e-13	7.939654072630909e-13	4.2832823494948117e-13
5800000	0.004988679077676422	1.913230916849691e-49	1.8844604334572047e-62	2.976869228605692e-10	3.970027312833219e-15	0.000022641247937873983	-3.8673063293969305e-20	1.848993954968314e-16	1.089881025242989e-13	7.939654072630909e-13	4.2832823494948117e-13
5900000	0.004988679077676422	1.913230916849691e-49	1.8844604334572047e-62	2.976869228605692e-10	3.970027312833219e-15	0.000022641247937873983	-3.867179373780768e-20	1.848993954968314e-16	1.089881025242989e-13	7.939654072630909e-13	4.2832823494948117e-13
6000000	0.004988679077676422	1.913230916849691e-49	1.8844604334572047e-62	2.976869228605692e-10	3.970027312833219e-15	0.000022641247937873983	-3.867052418164605e-20	1.848993954968314e-16	1.089881025242989e-13	7.939654072630909e-13	4.2832823494948117e-13
6100000	0.004988679077676422	1.913230916849691e-49	1.8844604334572047e-62	2.976869228605692e-10	3.970027312833219e-15	0.000022641247937873983	-3.8669254625484424e-20	1.848993954968314e-16	1.089881025242989e-13	7.939654072630909e-13	4.2832823494948117e-13
6200000	0.004988679077676422	1.913230916849691e-49	1.8844604334572047e-62	2.976869228605692e-10	3.970027312833219e-15	0.000022641247937873983	-3.8667985069322796e-20	1.848993954968314e-16	1.089881025242989e-13	7.939654072630909e-13	4.2832823494948117e-13
6300000	0.004988679077676422	1.913230916849691e-49	1.8844604334572047e-62	2.976869228605692e-10	3.970027312833219e-15	0.000022641247937873983	-3.866671551316117e-20	1.848993954968314e-16	1.089881025242989e-13	7.939654072630909e-13	4.2832823494948117e-13
6400000	0.004988679077676422	1.913230916849691e-49	1.8844604334572047e-62	2.976869228605692e-10	3.970027312833219e-15	0.000022641247937873983	-3.866544595699954e-20	1.848993954968314e-16	1.089881025242989e-13	7.939654072630909e-13	4.2832823494948117e-13
6500000	0.004988679077676422	1.913230916849691e-49	1.8844604334572047e-62	2.976869228605692e-10	3.97002731283322e-15	0.000022641247937873983	-3.866417640083791e-20	1.848993954968314e-16	1.089881025242989e-13	7.939654072630909e-13	4.2832823494948117e-13
6600000	0.004988679077676422	1.913230916849691e-49	1.8844604334572047e-62	2.976869228605692e-10	3.97002731283322e-15	0.000022641247937873983	-3.866290684467628e-20	1.848993954968314e-16	1.089881025242989e-13	7.939654072630909e-13	4.2832823494948117e-13
6700000	0.004988679077676422	1.913230916849691e-49	1.8844604334572047e-62	2.976869228605692e-10	3.97002731283322e-15	0.000022641247937873983	-3.8661637288514655e-20	1.848993954968314e-16	1.089881025242989e-13	7.939654072630909e-13	4.2832823494948117e-13
6800000	0.004988679077676422	1.913230916849691e-49	1.8844604334572047e-62	2.976869228605692e-10	3.97002731283322e-15	0.000022641247937873983	-3.866036773235303e-20	1.848993954968314e-16	1.089881025242989e-13	7.939654072630909e-13	4.2832823494948117e-13
6900000	0.004988679077676422	1.9132309168496916e-49	1.8844604334572047e-62	2.976869228605692e-10	3.97002731283322e-15	0.000022641247937873983	-3.86590981761914e-20	1.848993954968314e-16	1.089881025242989e-13	7.939654072630909e-13	4.2832823494948117e-13
7000000	0.004988679077676422	1.9132309168496916e-49	1.8844604334572047e-62	2.976869228605692e-10	3.97002731283322e-15	0.000022641247937873983	-3.8657828620029774e-20	1.848993954968314e-16	1.089881025242989e-13	7.939654072630909e-13	4.2832823494948117e-13
7100000	0.004988679077676422	1.9132309168496916e-49	1.8844604334572049e-62	2.976869228605692e-10	3.97002731283322e-15	0.000022641247937873983	-3.8656559063868146e-20	1.848993954968314e-16	1.089881025242989e-13	7.939654072630909e-13	4.2832823494948117e-13
7200000	0.004988679077676422	1.9132309168496916e-49	1.8844604334572049e-62	2.976869228605692e-10	3.97002731283322e-15	0.000022641247937873983	-3.8655289507706513e-20	1.848993954968314e-16	1.089881025242989e-13	7.939654072630909e-13	4.2832823494948117e-13
7300000	0.004988679077676422	1.9132309168496916e-49	1.8844604334572049e-62	2.976869228605692e-10	3.97002731283322e-15	0.000022641247937873983	-3.8654019951544886e-20	1.848993954968314e-16	1.089881025242989e-13	7.939654072630909e-13	4.2832823494948117e-13
7400000	0.004988679077676422	1.9132309168496916e-49	1.8844604334572049e-62	2.976869228605692e-10	3.97002731283322e-15	0.000022641247937873983	-3.865275039538326e-20	1.848993954968314e-16	1.089881025242989e-13	7.939654072630909e-13	4.2832823494948117e-13
7500000	0.004988679077676422	1.9132309168496916e-49	1.8844604334572049e-62	2.976869228605692e-10	3.97002731283322e-15	0.000022641247937873983	-3.865148083922163e-20	1.848993954968314e-16	1.089881025242989e-13	7.939654072630909e-13	4.2832823494948117e-13
7600000	0.004988679077676422	1.9132309168496916e-49	1.8844604334572049e-62	2.976869228605692e-10	3.97002731283322e-15	0.000022641247937873983	-3.8650211283060005e-20	1.848993954968314e-16	1.089881025242989e-13	7.939654072630909e-13	4.2832823494948117e-13
7700000	0.004988679077676422	1.913230916849692e-49	1.8844604334572049e-62	2.976869228605692e-10	3.97002731283322e-15	0.000022641247937873983	-3.864894172689838e-20	1.848993954968314e-16	1.089881025242989e-13	7.939654072630909e-13	4.2832823494948117e-13
7800000	0.004988679077676422	1.913230916849692e-49	1.8844604334572049e-62	2.976869228605692e-10	3.97002731283322e-15	0.000022641247937873983	-3.864767217073675e-20	1.848993954968314e-16	1.089881025242989e-13	7.939654072630909e-13	4.2832823494948117e-13
7900000	0.004988679077676422	1.913230916849692e-49	1.8844604334572049e-62	2.976869228605692e-10	3.97002731283322e-15	0.000022641247937873983	-3.8646402614575123e-20	1.848993954968314e-16	1.089881025242989e-13	7.939654072630909e-13	4.2832823494948117e-13
8000000	0.004988679077676422	1.913230916849692e-49	1.8844604334572049e-62	2.976869228605692e-10	3.97002731283322e-15	0.000022641247937873983	-3.864513305841349e-20	1.848993954968314e-16	1.089881025242989e-13	7.939654072630909e-13	4.2832823494948117e-13
8100000	0.004988679077676422	1.913230916849692e-49	1.8844604334572049e-62	2.976869228605692e-10	3.97002731283322e-15	0.000022641247937873983	-3.8643863502251863e-20	1.848993954968314e-16	1.089881025242989e-13	7.939654072630909e-13	4.2832823494948117e-13
8200000	0.004988679077676422	1.913230916849692e-49	1.8844604334572049e-62	2.976869228605692e-10	3.97002731283322e-15	0.000022641247937873983	-3.8642593946090236e-20	1.848993954968314e-16	1.089881025242989e-13	7.939654072630909e-13	4.2832823494948117e-13
8300000	0.004988679077676422	1.913230916849692e-49	1.8844604334572049e-62	2.976869228605692e-10	3.97002731283322e-15	0.000022641247937873983	-3.864132438992861e-20	1.848993954968314e-16	1.089881025242989e-13	7.939654072630909e-13	4.2832823494948117e-13
8400000	0.004988679077676422	1.9132309168496923e-49	1.8844604334572049e-62	2.976869228605692e-10	3.97002731283322e-15	0.000022641247937873983	-3.864005483376698e-20	1.848993954968314e-16	1.089881025242989e-13	7.939654072630909e-13	4.2832823494948117e-13
8500000	0.004988679077676422	1.9132309168496923e-49	1.8844604334572049e-62	2.976869228605692e-10	3.97002731283322e-15	0.000022641247937873983	-3.8638785277605355e-20	1.848993954968314e-16	1.089881025242989e-13	7.939654072630909e-13	4.2832823494948117e-13
8600000	0.004988679077676422	1.9132309168496923e-49	1.8844604334572049e-62	2.976869228605692e-10	3.97002731283322e-15	0.000022641247937873983	-3.863751572144373e-20	1.848993954968314e-16	1.089881025242989e-13	7.93965407263091e-13	4.2832823494948117e-13
8700000	0.004988679077676422	1.9132309168496923e-49	1.8844604334572049e-62	2.976869228605692e-10	3.97002731283322e-15	0.000022641247937873983	-3.8636246165282095e-20	1.848993954968314e-16	1.089881025242989e-13	7.93965407263091e-13	4.2832823494948117e-13
8800000	0.004988679077676422	1.9132309168496923e-49	1.8844604334572049e-62	2.976869228605692e-10	3.97002731283322e-15	0.000022641247937873983	-3.863497660912047e-20	1.848993954968314e-16	1.0898810252429892e-13	7.93965407263091e-13	4.2832823494948117e-13
8900000	0.004988679077676422	1.9132309168496923e-49	1.8844604334572049e-62	2.976869228605692e-10	3.97002731283322e-15	0.000022641247937873983	-3.863370705295884e-20	1.848993954968314e-16	1.0898810252429892e-13	7.93965407263091e-13	4.2832823494948117e-13
9000000	0.004988679077676422	1.9132309168496923e-49	1.8844604334572049e-62	2.976869228605692e-10	3.97002731283322e-15	0.000022641247937873983	-3.8632437496797213e-20	1.848993954968314e-16	1.0898810252429892e-13	7.93965407263091e-13	4.2832823494948117e-13
9100000	0.004988679077676422	1.9132309168496927e-49	1.8844604334572049e-62	2.976869228605692e-10	3.97002731283322e-15	0.000022641247937873983	-3.8631167940635586e-20	1.848993954968314e-16	1.0898810252429892e-13	7.93965407263091e-13	4.2832823494948117e-13
9200000	0.004988679077676422	1.9132309168496927e-49	1.8844604334572049e-62	2.976869228605692e-10	3.97002731283322e-15	0.000022641247937873983	-3.862989838447396e-20	1.848993954968314e-16	1.0898810252429892e-13	7.93965407263091e-13	4.2832823494948117e-13
9300000	0.004988679077676422	1.9132309168496927e-49	1.8844604334572049e-62	2.976869228605692e-10	3.97002731283322e-15	0.000022641247937873983	-3.862862882831233e-20	1.848993954968314e-16	1.0898810252429892e-13	7.93965407263091e-13	4.2832823494948117e-13
9400000	0.004988679077676422	1.9132309168496927e-49	1.884460433457205e-62	2.976869228605692e-10	3.97002731283322e-15	0.000022641247937873983	-3.8627359272150705e-20	1.848993954968314e-16	1.0898810252429892e-13	7.93965407263091e-13	4.2832823494948117e-13
9500000	0.004988679077676422	1.9132309168496927e-49	1.884460433457205e-62	2.976869228605692e-10	3.97002731283322e-15	0.000022641247937873983	-3.862608971598907e-20	1.848993954968314e-16	1.0898810252429892e-13	7.93965407263091e-13	4.2832823494948117e-13
9600000	0.004988679077676422	1.9132309168496927e-49	1.884460433457205e-62	2.976869228605692e-10	3.97002731283322e-15	0.000022641247937873983	-3.8624820159827444e-20	1.848993954968314e-16	1.0898810252429892e-13	7.93965407263091e-13	4.2832823494948117e-13
9700000	0.004988679077676422	1.913230916849693e-49	1.884460433457205e-62	2.976869228605692e-10	3.97002731283322e-15	0.000022641247937873983	-3.862355060366582e-20	1.848993954968314e-16	1.0898810252429892e-13	7.93965407263091e-13	4.2832823494948117e-13
9800000	0.004988679077676422	1.913230916849693e-49	1.884460433457205e-62	2.976869228605692e-10	3.97002731283322e-15	0.000022641247937873983	-3.862228104750419e-20	1.848993954968314e-16	1.0898810252429892e-13	7.93965407263091e-13	4.2832823494948117e-13
9900000	0.004988679077676422	1.913230916849693e-49	1.884460433457205e-62	2.976869228605692e-10	3.97002731283322e-15	0.000022641247937873983	-3.8621011491342563e-20	1.848993954968314e-16	1.0898810252429892e-13	7.93965407263091e-13	4.2832823494948117e-13
10000000	0.004988679077676422	1.913230916849693e-49	1.884460433457205e-62	2.976869228605692e-10	3.97002731283322e-15	0.000022641247937873983	-3.8619741935180936e-20	1.848993954968314e-16	1.0898810252429892e-13	7.93965407263091e-13	4.283282349494812e-13
10100000	0.004988679077676422	1.913230916849693e-49	1.884460433457205e-62	2.976869228605692e-10	3.97002731283322e-15	0.000022641247937873983	-3.861847237901931e-20	1.848993954968314e-16	1.0898810252429892e-13	7.93965407263091e-13	4.283282349494812e-13
10200000	0.004988679077676422	1.913230916849693e-49	1.884460433457205e-62	2.976869228605692e-10	3.97002731283322e-15	0.000022641247937873983	-3.861720282285768e-20	1.848993954968314e-16	1.0898810252429892e-13	7.93965407263091e-13	4.283282349494812e-13
10300000	0.004988679077676422	1.9132309168496935e-49	1.884460433457205e-62	2.976869228605692e-10	3.97002731283322e-15	0.000022641247937873983	-3.861593326669605e-20	1.848993954968314e-16	1.0898810252429892e-13	7.93965407263091e-13	4.283282349494812e-13
10400000	0.004988679077676422	1.9132309168496935e-49	1.884460433457205e-62	2.976869228605692e-10	3.97002731283322e-15	0.000022641247937873983	-3.861466371053442e-20	1.848993954968314e-16	1.0898810252429892e-13	7.93965407263091e-13	4.283282349494812e-13
10500000	0.004988679077676422	1.9132309168496935e-49	1.884460433457205e-62	2.976869228605692e-10	3.970027312833221e-15	0.000022641247937873983	-3.8613394154372794e-20	1.848993954968314e-16	1.0898810252429892e-13	7.93965407263091e-13	4.283282349494812e-13
10600000	0.004988679077676422	1.9132309168496935e-49	1.884460433457205e-62	2.976869228605692e-10	3.970027312833221e-15	0.000022641247937873983	-3.861212459821117e-20	1.848993954968314e-16	1.0898810252429892e-13	7.93965407263091e-13	4.283282349494812e-13
10700000	0.004988679077676422	1.9132309168496935e-49	1.884460433457205e-62	2.976869228605692e-10	3.970027312833221e-15	0.000022641247937873983	-3.861085504204954e-20	1.848993954968314e-16	1.0898810252429892e-13	7.93965407263091e-13	4.283282349494812e-13
10800000	0.004988679077676422	1.9132309168496935e-49	1.884460433457205e-62	2.976869228605692e-10	3.970027312833221e-15	0.000022641247937873983	-3.8609585485887913e-20	1.848993954968314e-16	1.0898810252429892e-13	7.93965407263091e-13	4.283282349494812e-13
10900000	0.004988679077676422	1.913230916849694e-49	1.884460433457205e-62	2.976869228605692e-10	3.970027312833221e-15	0.000022641247937873983	-3.8608315929726286e-20	1.848993954968314e-16	1.0898810252429892e-13	7.93965407263091e-13	4.283282349494812e-13
11000000	0.004988679077676422	1.913230916849694e-49	1.884460433457205e-62	2.976869228605692e-10	3.970027312833221e-15	0.000022641247937873983	-3.860704637356465e-20	1.848993954968314e-16	1.0898810252429892e-13	7.93965407263091e-13	4.283282349494812e-13
11100000	0.004988679077676422	1.913230916849694e-49	1.884460433457205e-62	2.976869228605692e-10	3.970027312833221e-15	0.000022641247937873983	-3.8605776817403026e-20	1.848993954968314e-16	1.0898810252429892e-13	7.93965407263091e-13	4.283282349494812e-13
11200000	0.004988679077676422	1.913230916849694e-49	1.884460433457205e-62	2.976869228605692e-10	3.970027312833221e-15	0.000022641247937873983	-3.86045072612414e-20	1.848993954968314e-16	1.0898810252429892e-13	7.93965407263091e-13	4.283282349494812e-13
11300000	0.004988679077676422	1.913230916849694e-49	1.884460433457205e-62	2.976869228605692e-10	3.970027312833221e-15	0.000022641247937873983	-3.860323770507977e-20	1.848993954968314e-16	1.0898810252429893e-13	7.93965407263091e-13	4.283282349494812e-13
11400000	0.004988679077676422	1.913230916849694e-49	1.884460433457205e-62	2.976869228605692e-10	3.970027312833221e-15	0.000022641247937873983	-3.8601968148918144e-20	1.848993954968314e-16	1.0898810252429893e-13	7.93965407263091e-13	4.283282349494812e-13
11500000	0.004988679077676422	1.913230916849694e-49	1.8844604334572053e-62	2.976869228605692e-10	3.970027312833221e-15	0.000022641247937873983	-3.860069859275652e-20	1.848993954968314e-16	1.0898810252429893e-13	7.93965407263091e-13	4.283282349494812e-13
11600000	0.004988679077676422	1.9132309168496942e-49	1.8844604334572053e-62	2.976869228605692e-10	3.970027312833221e-15	0.000022641247937873983	-3.859942903659489e-20	1.848993954968314e-16	1.0898810252429893e-13	7.93965407263091e-13	4.283282349494812e-13
11700000	0.004988679077676422	1.9132309168496942e-49	1.8844604334572053e-62	2.976869228605692e-10	3.970027312833221e-15	0.000022641247937873983	-3.8598159480433263e-20	1.848993954968314e-16	1.0898810252429893e-13	7.93965407263091e-13	4.283282349494812e-13
11800000	0.004988679077676422	1.9132309168496942e-49	1.8844604334572053e-62	2.976869228605692e-10	3.970027312833221e-15	0.000022641247937873983	-3.859688992427163e-20	1.848993954968314e-16	1.0898810252429893e-13	7.93965407263091e-13	4.283282349494812e-13
11900000	0.004988679077676422	1.9132309168496942e-49	1.8844604334572053e-62	2.976869228605692e-10	3.970027312833221e-15	0.000022641247937873983	-3.859562036811e-20	1.848993954968314e-16	1.0898810252429893e-13	7.93965407263091e-13	4.283282349494812e-13
12000000	0.004988679077676422	1.9132309168496942e-49	1.8844604334572053e-62	2.976869228605692e-10	3.970027312833221e-15	0.000022641247937873983	-3.8594350811948376e-20	1.848993954968314e-16	1.0898810252429893e-13	7.93965407263091e-13	4.283282349494812e-13
12100000	0.004988679077676422	1.9132309168496942e-49	1.8844604334572053e-62	2.976869228605692e-10	3.970027312833221e-15	0.000022641247937873983	-3.859308125578675e-20	1.848993954968314e-16	1.0898810252429893e-13	7.93965407263091e-13	4.283282349494812e-13
12200000	0.004988679077676422	1.9132309168496942e-49	1.8844604334572053e-62	2.976869228605692e-10	3.970027312833221e-15	0.000022641247937873983	-3.859181169962512e-20	1.848993954968314e-16	1.0898810252429893e-13	7.93965407263091e-13	4.283282349494812e-13
12300000	0.004988679077676422	1.9132309168496942e-49	1.8844604334572053e-62	2.976869228605692e-10	3.970027312833221e-15	0.000022641247937873983	-3.8590542143463494e-20	1.848993954968314e-16	1.0898810252429893e-13	7.93965407263091e-13	4.283282349494812e-13
12400000	0.004988679077676422	1.9132309168496942e-49	1.8844604334572053e-62	2.976869228605692e-10	3.970027312833221e-15	0.000022641247937873983	-3.858927258730187e-20	1.848993954968314e-16	1.0898810252429893e-13	7.93965407263091e-13	4.283282349494812e-13
12500000	0.004988679077676422	1.9132309168496946e-49	1.8844604334572053e-62	2.976869228605692e-10	3.970027312833221e-15	0.000022641247937873983	-3.858800303114024e-20	1.848993954968314e-16	1.0898810252429893e-13	7.93965407263091e-13	4.283282349494812e-13
12600000	0.004988679077676422	1.9132309168496946e-49	1.8844604334572053e-62	2.976869228605692e-10	3.970027312833221e-15	0.000022641247937873983	-3.8586733474978607e-20	1.848993954968314e-16	1.0898810252429893e-13	7.93965407263091e-13	4.283282349494812e-13
12700000	0.004988679077676422	1.9132309168496946e-49	1.8844604334572053e-62	2.976869228605692e-10	3.970027312833221e-15	0.000022641247937873983	-3.858546391881698e-20	1.848993954968314e-16	1.0898810252429893e-13	7.93965407263091e-13	4.283282349494812e-13
12800000	0.004988679077676422	1.9132309168496946e-49	1.8844604334572053e-62	2.976869228605692e-10	3.970027312833221e-15	0.000022641247937873983	-3.858419436265535e-20	1.848993954968314e-16	1.0898810252429893e-13	7.93965407263091e-13	4.283282349494812e-13
12900000	0.004988679077676422	1.9132309168496946e-49	1.8844604334572053e-62	2.976869228605692e-10	3.970027312833221e-15	0.000022641247937873983	-3.8582924806493726e-20	1.848993954968314e-16	1.0898810252429893e-13	7.93965407263091e-13	4.283282349494812e-13
13000000	0.004988679077676422	1.9132309168496946e-49	1.8844604334572053e-62	2.976869228605692e-10	3.970027312833221e-15	0.000022641247937873983	-3.85816552503321e-20	1.848993954968314e-16	1.0898810252429893e-13	7.93965407263091e-13	4.283282349494812e-13
13100000	0.004988679077676422	1.9132309168496946e-49	1.8844604334572053e-62	2.976869228605692e-10	3.970027312833221e-15	0.000022641247937873983	-3.858038569417047e-20	1.848993954968314e-16	1.0898810252429893e-13	7.93965407263091e-13	4.283282349494812e-13
13200000	0.004988679077676422	1.9132309168496946e-49	1.8844604334572053e-62	2.976869228605692e-10	3.970027312833221e-15	0.000022641247937873983	-3.8579116138008844e-20	1.848993954968314e-16	1.0898810252429893e-13	7.93965407263091e-13	4.283282349494812e-13
13300000	0.004988679077676422	1.9132309168496946e-49	1.8844604334572053e-62	2.976869228605692e-10	3.970027312833221e-15	0.000022641247937873983	-3.857784658184722e-20	1.848993954968314e-16	1.0898810252429893e-13	7.93965407263091e-13	4.283282349494812e-13
13400000	0.004988679077676422	1.9132309168496946e-49	1.8844604334572053e-62	2.976869228605692e-10	3.970027312833221e-15	0.000022641247937873983	-3.8576577025685584e-20	1.848993954968314e-16	1.0898810252429893e-13	7.93965407263091e-13	4.283282349494812e-13
13500000	0.004988679077676422	1.9132309168496946e-49	1.8844604334572053e-62	2.976869228605692e-10	3.970027312833221e-15	0.000022641247937873983	-3.8575307469523957e-20	1.848993954968314e-16	1.0898810252429893e-13	7.93965407263091e-13	4.283282349494812e-13
13600000	0.004988679077676422	1.9132309168496946e-49	1.8844604334572053e-62	2.976869228605692e-10	3.970027312833221e-15	0.000022641247937873983	-3.857403791336233e-20	1.848993954968314e-16	1.0898810252429893e-13	7.93965407263091e-13	4.283282349494812e-13
13700000	0.004988679077676422	1.9132309168496946e-49	1.8844604334572053e-62	2.976869228605692e-10	3.970027312833221e-15	0.000022641247937873983	-3.85727683572007e-20	1.848993954968314e-16	1.0898810252429893e-13	7.93965407263091e-13	4.283282349494812e-13
13800000	0.004988679077676422	1.9132309168496946e-49	1.8844604334572053e-62	2.976869228605692e-10	3.970027312833221e-15	0.000022641247937873983	-3.8571498801039076e-20	1.848993954968314e-16	1.0898810252429893e-13	7.93965407263091e-13	4.283282349494812e-13
13900000	0.004988679077676422	1.9132309168496946e-49	1.8844604334572053e-62	2.976869228605692e-10	3.970027312833221e-15	0.000022641247937873983	-3.857022924487745e-20	1.848993954968314e-16	1.0898810252429893e-13	7.93965407263091e-13	4.283282349494812e-13
14000000	0.004988679077676422	1.9132309168496946e-49	1.8844604334572053e-62	2.976869228605692e-10	3.970027312833221e-15	0.000022641247937873983	-3.856895968871582e-20	1.848993954968314e-16	1.0898810252429893e-13	7.93965407263091e-13	4.283282349494812e-13
14100000	0.004988679077676422	1.9132309168496946e-49	1.8844604334572053e-62	2.976869228605692e-10	3.970027312833221e-15	0.000022641247937873983	-3.8567690132554194e-20	1.848993954968314e-16	1.0898810252429893e-13	7.93965407263091e-13	4.283282349494812e-13
14200000	0.004988679077676422	1.9132309168496946e-49	1.8844604334572053e-62	2.976869228605692e-10	3.970027312833221e-15	0.000022641247937873983	-3.856642057639256e-20	1.848993954968314e-16	1.0898810252429893e-13	7.93965407263091e-13	4.283282349494812e-13
14300000	0.004988679077676422	1.9132309168496946e-49	1.8844604334572053e-62	2.976869228605692e-10	3.970027312833221e-15	0.000022641247937873983	-3.8565151020230934e-20	1.848993954968314e-16	1.0898810252429893e-13	7.93965407263091e-13	4.283282349494812e-13
14400000	0.004988679077676422	1.9132309168496946e-49	1.8844604334572053e-62	2.976869228605692e-10	3.970027312833221e-15	0.000022641247937873983	-3.8563881464069307e-20	1.848993954968314e-16	1.0898810252429893e-13	7.93965407263091e-13	4.283282349494812e-13
14500000	0.004988679077676422	1.9132309168496946e-49	1.8844604334572053e-62	2.976869228605692e-10	3.970027312833221e-15	0.000022641247937873983	-3.856261190790768e-20	1.848993954968314e-16	1.0898810252429893e-13	7.93965407263091e-13	4.283282349494812e-13
14600000	0.004988679077676422	1.9132309168496946e-49	1.8844604334572053e-62	2.976869228605692e-10	3.970027312833221e-15	0.000022641247937873983	-3.856134235174605e-20	1.848993954968314e-16	1.0898810252429893e-13	7.93965407263091e-13	4.283282349494812e-13
14700000	0.004988679077676422	1.9132309168496946e-49	1.8844604334572053e-62	2.976869228605692e-10	3.970027312833221e-15	0.000022641247937873983	-3.8560072795584426e-20	1.848993954968314e-16	1.0898810252429893e-13	7.93965407263091e-13	4.283282349494812e-13
14800000	0.004988679077676422	1.9132309168496946e-49	1.8844604334572053e-62	2.976869228605692e-10	3.970027312833221e-15	0.000022641247937873983	-3.85588032394228e-20	1.848993954968314e-16	1.0898810252429893e-13	7.93965407263091e-13	4.283282349494812e-13
14900000	0.004988679077676422	1.9132309168496946e-49	1.8844604334572053e-62	2.976869228605692e-10	3.970027312833221e-15	0.000022641247937873983	-3.8557533683261165e-20	1.848993954968314e-16	1.0898810252429893e-13	7.93965407263091e-13	4.283282349494812e-13
15000000	0.004988679077676422	1.9132309168496946e-49	1.8844604334572053e-62	2.976869228605692e-10	3.970027312833221e-15	0.000022641247937873983	-3.855626412709954e-20	1.848993954968314e-16	1.0898810252429893e-13	7.93965407263091e-13	4.283282349494812e-13
15100000	0.004988679077676422	1.9132309168496946e-49	1.8844604334572053e-62	2.976869228605692e-10	3.970027312833221e-15	0.000022641247937873983	-3.855499457093791e-20	1.848993954968314e-16	1.0898810252429893e-13	7.93965407263091e-13	4.283282349494812e-13
15200000	0.004988679077676422	1.9132309168496946e-49	1.8844604334572053e-62	2.976869228605692e-10	3.970027312833221e-15	0.000022641247937873983	-3.8553725014776284e-20	1.848993954968314e-16	1.0898810252429893e-13	7.93965407263091e-13	4.283282349494812e-13
15300000	0.004988679077676422	1.9132309168496946e-49	1.8844604334572053e-62	2.976869228605692e-10	3.970027312833221e-15	0.000022641247937873983	-3.8552455458614657e-20	1.848993954968314e-16	1.0898810252429893e-13	7.93965407263091e-13	4.283282349494812e-13
15400000	0.004988679077676422	1.9132309168496946e-49	1.8844604334572053e-62	2.976869228605692e-10	3.970027312833221e-15	0.000022641247937873983	-3.855118590245303e-20	1.848993954968314e-16	1.0898810252429893e-13	7.93965407263091e-13	4.283282349494812e-13
15500000	0.004988679077676422	1.9132309168496946e-49	1.8844604334572053e-62	2.976869228605692e-10	3.970027312833221e-15	0.000022641247937873983	-3.85499163462914e-20	1.848993954968314e-16	1.0898810252429893e-13	7.93965407263091e-13	4.283282349494812e-13
15600000	0.004988679077676422	1.9132309168496946e-49	1.8844604334572053e-62	2.976869228605692e-10	3.970027312833221e-15	0.000022641247937873983	-3.8548646790129775e-20	1.848993954968314e-16	1.0898810252429893e-13	7.93965407263091e-13	4.283282349494812e-13
15700000	0.004988679077676422	1.9132309168496946e-49	1.8844604334572053e-62	2.976869228605692e-10	3.970027312833221e-15	0.000022641247937873983	-3.854737723396814e-20	1.848993954968314e-16	1.0898810252429893e-13	7.93965407263091e-13	4.283282349494812e-13
15800000	0.004988679077676422	1.9132309168496946e-49	1.8844604334572053e-62	2.976869228605692e-10	3.970027312833221e-15	0.000022641247937873983	-3.8546107677806515e-20	1.848993954968314e-16	1.0898810252429893e-13	7.93965407263091e-13	4.283282349494812e-13
15900000	0.004988679077676422	1.9132309168496946e-49	1.8844604334572053e-62	2.976869228605692e-10	3.970027312833221e-15	0.000022641247937873983	-3.854483812164489e-20	1.848993954968314e-16	1.0898810252429893e-13	7.93965407263091e-13	4.283282349494812e-13
16000000	0.004988679077676422	1.9132309168496946e-49	1.8844604334572053e-62	2.976869228605692e-10	3.970027312833221e-15	0.000022641247937873983	-3.854356856548326e-20	1.848993954968314e-16	1.0898810252429893e-13	7.93965407263091e-13	4.283282349494812e-13
16100000	0.004988679077676422	1.9132309168496946e-49	1.8844604334572053e-62	2.976869228605692e-10	3.970027312833221e-15	0.000022641247937873983	-3.8542299009321634e-20	1.848993954968314e-16	1.0898810252429893e-13	7.93965407263091e-13	4.283282349494812e-13
16200000	0.004988679077676422	1.9132309168496942e-49	1.8844604334572053e-62	2.976869228605692e-10	3.970027312833221e-15	0.000022641247937873983	-3.8541029453160007e-20	1.848993954968314e-16	1.0898810252429893e-13	7.93965407263091e-13	4.283282349494812e-13
16300000	0.004988679077676422	1.9132309168496942e-49	1.8844604334572053e-62	2.976869228605692e-10	3.970027312833221e-15	0.000022641247937873983	-3.853975989699838e-20	1.848993954968314e-16	1.0898810252429893e-13	7.93965407263091e-13	4.283282349494812e-13
16400000	0.004988679077676422	1.9132309168496942e-49	1.8844604334572053e-62	2.976869228605692e-10	3.970027312833221e-15	0.000022641247937873983	-3.853849034083675e-20	1.848993954968314e-16	1.0898810252429893e-13	7.93965407263091e-13	4.283282349494812e-13
16500000	0.004988679077676422	1.9132309168496942e-49	1.8844604334572053e-62	2.976869228605692e-10	3.970027312833221e-15	0.000022641247937873983	-3.853722078467512e-20	1.848993954968314e-16	1.0898810252429893e-13	7.93965407263091e-13	4.283282349494812e-13
16600000	0.004988679077676422	1.9132309168496942e-49	1.8844604334572053e-62	2.976869228605692e-10	3.970027312833221e-15	0.000022641247937873983	-3.853595122851349e-20	1.848993954968314e-16	1.0898810252429893e-13	7.93965407263091e-13	4.283282349494812e-13
16700000	0.004988679077676422	1.9132309168496942e-49	1.8844604334572053e-62	2.976869228605692e-10	3.970027312833221e-15	0.000022641247937873983	-3.8534681672351865e-20	1.848993954968314e-16	1.0898810252429893e-13	7.93965407263091e-13	4.283282349494812e-13
16800000	0.004988679077676422	1.9132309168496942e-49	1.8844604334572053e-62	2.976869228605692e-10	3.970027312833221e-15	0.000022641247937873983	-3.853341211619024e-20	1.848993954968314e-16	1.0898810252429893e-13	7.93965407263091e-13	4.283282349494812e-13
16900000	0.004988679077676422	1.9132309168496942e-49	1.8844604334572053e-62	2.976869228605692e-10	3.970027312833221e-15	0.000022641247937873983	-3.853214256002861e-20	1.848993954968314e-16	1.0898810252429893e-13	7.93965407263091e-13	4.283282349494812e-13
17000000	0.004988679077676422	1.9132309168496942e-49	1.8844604334572053e-62	2.976869228605692e-10	3.970027312833221e-15	0.000022641247937873983	-3.8530873003866984e-20	1.848993954968314e-16	1.0898810252429892e-13	7.93965407263091e-13	4.283282349494812e-13
17100000	0.004988679077676422	1.9132309168496942e-49	1.884460433457205e-62	2.976869228605692e-10	3.970027312833221e-15	0.000022641247937873983	-3.8529603447705357e-20	1.848993954968314e-16	1.0898810252429892e-13	7.93965407263091e-13	4.283282349494812e-13
17200000	0.004988679077676422	1.913230916849694e-49	1.884460433457205e-62	2.976869228605692e-10	3.970027312833221e-15	0.000022641247937873983	-3.8528333891543724e-20	1.848993954968314e-16	1.0898810252429892e-13	7.93965407263091e-13	4.283282349494812e-13
17300000	0.004988679077676422	1.913230916849694e-49	1.884460433457205e-62	2.976869228605692e-10	3.970027312833221e-15	0.000022641247937873983	-3.8527064335382096e-20	1.848993954968314e-16	1.0898810252429892e-13	7.93965407263091e-13	4.283282349494812e-13
17400000	0.004988679077676422	1.913230916849694e-49	1.884460433457205e-62	2.976869228605692e-10	3.970027312833221e-15	0.000022641247937873983	-3.852579477922047e-20	1.848993954968314e-16	1.0898810252429892e-13	7.93965407263091e-13	4.283282349494812e-13
17500000	0.004988679077676422	1.913230916849694e-49	1.884460433457205e-62	2.976869228605692e-10	3.970027312833221e-15	0.000022641247937873983	-3.852452522305884e-20	1.848993954968314e-16	1.0898810252429892e-13	7.93965407263091e-13	4.283282349494812e-13
17600000	0.004988679077676422	1.913230916849694e-49	1.884460433457205e-62	2.976869228605692e-10	3.970027312833221e-15	0.000022641247937873983	-3.8523255666897215e-20	1.848993954968314e-16	1.0898810252429892e-13	7.93965407263091e-13	4.283282349494812e-13
17700000	0.004988679077676422	1.913230916849694e-49	1.884460433457205e-62	2.976869228605692e-10	3.970027312833221e-15	0.000022641247937873983	-3.852198611073559e-20	1.848993954968314e-16	1.0898810252429892e-13	7.93965407263091e-13	4.283282349494812e-13
17800000	0.004988679077676422	1.913230916849694e-49	1.884460433457205e-62	2.976869228605692e-10	3.970027312833221e-15	0.000022641247937873983	-3.852071655457396e-20	1.848993954968314e-16	1.0898810252429892e-13	7.93965407263091e-13	4.283282349494812e-13
17900000	0.004988679077676422	1.913230916849694e-49	1.884460433457205e-62	2.976869228605692e-10	3.970027312833221e-15	0.000022641247937873983	-3.8519446998412334e-20	1.848993954968314e-16	1.0898810252429892e-13	7.93965407263091e-13	4.283282349494812e-13
18000000	0.004988679077676422	1.9132309168496935e-49	1.884460433457205e-62	2.976869228605692e-10	3.970027312833221e-15	0.000022641247937873983	-3.85181774422507e-20	1.848993954968314e-16	1.0898810252429892e-13	7.93965407263091e-13	4.283282349494812e-13
18100000	0.004988679077676422	1.9132309168496935e-49	1.884460433457205e-62	2.976869228605692e-10	3.970027312833221e-15	0.000022641247937873983	-3.8516907886089074e-20	1.848993954968314e-16	1.0898810252429892e-13	7.93965407263091e-13	4.283282349494812e-13
18200000	0.004988679077676422	1.9132309168496935e-49	1.884460433457205e-62	2.976869228605692e-10	3.970027312833221e-15	0.000022641247937873983	-3.8515638329927446e-20	1.848993954968314e-16	1.0898810252429892e-13	7.93965407263091e-13	4.283282349494812e-13
18300000	0.004988679077676422	1.9132309168496935e-49	1.884460433457205e-62	2.976869228605692e-10	3.970027312833221e-15	0.000022641247937873983	-3.851436877376582e-20	1.848993954968314e-16	1.0898810252429892e-13	7.93965407263091e-13	4.283282349494812e-13
18400000	0.004988679077676422	1.9132309168496935e-49	1.884460433457205e-62	2.976869228605692e-10	3.970027312833221e-15	0.000022641247937873983	-3.851309921760419e-20	1.848993954968314e-16	1.0898810252429892e-13	7.93965407263091e-13	4.283282349494812e-13
18500000	0.004988679077676422	1.9132309168496935e-49	1.884460433457205e-62	2.976869228605692e-10	3.970027312833221e-15	0.000022641247937873983	-3.8511829661442565e-20	1.848993954968314e-16	1.0898810252429892e-13	7.93965407263091e-13	4.283282349494812e-13
18600000	0.004988679077676422	1.9132309168496935e-49	1.884460433457205e-62	2.976869228605692e-10	3.970027312833221e-15	0.000022641247937873983	-3.851056010528094e-20	1.848993954968314e-16	1.0898810252429892e-13	7.93965407263091e-13	4.283282349494812e-13
18700000	0.004988679077676422	1.9132309168496935e-49	1.884460433457205e-62	2.976869228605692e-10	3.970027312833221e-15	0.000022641247937873983	-3.8509290549119305e-20	1.848993954968314e-16	1.0898810252429892e-13	7.93965407263091e-13	4.283282349494812e-13
18800000	0.004988679077676422	1.913230916849693e-49	1.884460433457205e-62	2.976869228605692e-10	3.970027312833221e-15	0.000022641247937873983	-3.850802099295768e-20	1.848993954968314e-16	1.0898810252429892e-13	7.93965407263091e-13	4.283282349494812e-13
18900000	0.004988679077676422	1.913230916849693e-49	1.884460433457205e-62	2.976869228605692e-10	3.970027312833221e-15	0.000022641247937873983	-3.850675143679605e-20	1.848993954968314e-16	1.0898810252429892e-13	7.93965407263091e-13	4.283282349494812e-13
19000000	0.004988679077676422	1.913230916849693e-49	1.884460433457205e-62	2.976869228605692e-10	3.970027312833221e-15	0.000022641247937873983	-3.8505481880634424e-20	1.848993954968314e-16	1.0898810252429892e-13	7.93965407263091e-13	4.283282349494812e-13
19100000	0.004988679077676422	1.913230916849693e-49	1.884460433457205e-62	2.976869228605692e-10	3.970027312833221e-15	0.000022641247937873983	-3.8504212324472796e-20	1.848993954968314e-16	1.0898810252429892e-13	7.93965407263091e-13	4.283282349494812e-13
19200000	0.004988679077676422	1.913230916849693e-49	1.884460433457205e-62	2.976869228605692e-10	3.970027312833221e-15	0.00002264124793787398	-3.850294276831117e-20	1.848993954968314e-16	1.0898810252429892e-13	7.93965407263091e-13	4.283282349494812e-13
19300000	0.004988679077676422	1.913230916849693e-49	1.8844604334572049e-62	2.976869228605692e-10	3.970027312833221e-15	0.00002264124793787398	-3.850167321214954e-20	1.848993954968314e-16	1.089881025242989e-13	7.93965407263091e-13	4.283282349494812e-13
19400000	0.004988679077676422	1.913230916849693e-49	1.8844604334572049e-62	2.976869228605692e-10	3.970027312833221e-15	0.00002264124793787398	-3.8500403655987915e-20	1.848993954968314e-16	1.089881025242989e-13	7.93965407263091e-13	4.283282349494812e-13
19500000	0.004988679077676422	1.9132309168496927e-49	1.8844604334572049e-62	2.976869228605692e-10	3.970027312833221e-15	0.00002264124793787398	-3.849913409982628e-20	1.848993954968314e-16	1.089881025242989e-13	7.93965407263091e-13	4.283282349494812e-13
19600000	0.004988679077676422	1.9132309168496927e-49	1.8844604334572049e-62	2.976869228605692e-10	3.970027312833221e-15	0.00002264124793787398	-3.8497864543664655e-20	1.848993954968314e-16	1.089881025242989e-13	7.93965407263091e-13	4.283282349494812e-13
19700000	0.004988679077676422	1.9132309168496927e-49	1.8844604334572049e-62	2.976869228605692e-10	3.970027312833221e-15	0.00002264124793787398	-3.849659498750303e-20	1.848993954968314e-16	1.089881025242989e-13	7.93965407263091e-13	4.283282349494812e-13
19800000	0.004988679077676422	1.9132309168496927e-49	1.8844604334572049e-62	2.976869228605692e-10	3.970027312833221e-15	0.00002264124793787398	-3.84953254313414e-20	1.848993954968314e-16	1.089881025242989e-13	7.93965407263091e-13	4.283282349494812e-13
19900000	0.004988679077676422	1.9132309168496927e-49	1.8844604334572049e-62	2.976869228605692e-10	3.970027312833221e-15	0.00002264124793787398	-3.8494055875179773e-20	1.848993954968314e-16	1.089881025242989e-13	7.93965407263091e-13	4.2832823494948117e-13
20000000	0.004988679077676422	1.9132309168496927e-49	1.8844604334572049e-62	2.976869228605692e-10	3.970027312833221e-15	0.00002264124793787398	-3.8492786319018146e-20	1.8489939549683137e-16	1.089881025242989e-13	7.939654072630909e-13	4.2832823494948117e-13
20100000	0.004988679077676422	1.9132309168496927e-49	1.8844604334572049e-62	2.976869228605692e-10	3.970027312833221e-15	0.00002264124793787398	-3.849151676285652e-20	1.8489939549683137e-16	1.089881025242989e-13	7.939654072630909e-13	4.2832823494948117e-13
20200000	0.004988679077676422	1.9132309168496923e-49	1.8844604334572049e-62	2.976869228605692e-10	3.970027312833221e-15	0.00002264124793787398	-3.849024720669489e-20	1.8489939549683137e-16	1.089881025242989e-13	7.939654072630909e-13	4.2832823494948117e-13
20300000	0.004988679077676422	1.9132309168496923e-49	1.8844604334572049e-62	2.976869228605692e-10	3.970027312833221e-15	0.00002264124793787398	-3.848897765053326e-20	1.8489939549683137e-16	1.089881025242989e-13	7.939654072630909e-13	4.2832823494948117e-13
20400000	0.004988679077676422	1.9132309168496923e-49	1.8844604334572049e-62	2.976869228605692e-10	3.970027312833221e-15	0.00002264124793787398	-3.848770809437163e-20	1.8489939549683137e-16	1.089881025242989e-13	7.939654072630909e-13	4.2832823494948117e-13
20500000	0.004988679077676422	1.9132309168496923e-49	1.8844604334572049e-62	2.976869228605692e-10	3.970027312833221e-15	0.00002264124793787398	-3.8486438538210005e-20	1.8489939549683137e-16	1.089881025242989e-13	7.939654072630909e-13	4.2832823494948117e-13
20600000	0.004988679077676422	1.9132309168496923e-49	1.8844604334572049e-62	2.976869228605692e-10	3.970027312833221e-15	0.00002264124793787398	-3.848516898204838e-20	1.8489939549683137e-16	1.089881025242989e-13	7.939654072630909e-13	4.2832823494948117e-13
20700000	0.004988679077676422	1.9132309168496923e-49	1.8844604334572049e-62	2.976869228605692e-10	3.970027312833221e-15	0.00002264124793787398	-3.848389942588675e-20	1.8489939549683137e-16	1.089881025242989e-13	7.939654072630909e-13	4.2832823494948117e-13
20800000	0.004988679077676422	1.9132309168496923e-49	1.8844604334572049e-62	2.976869228605692e-10	3.970027312833221e-15	0.00002264124793787398	-3.8482629869725123e-20	1.8489939549683137e-16	1.089881025242989e-13	7.939654072630909e-13	4.2832823494948117e-13
20900000	0.004988679077676422	1.913230916849692e-49	1.8844604334572049e-62	2.976869228605692e-10	3.970027312833221e-15	0.00002264124793787398	-3.8481360313563496e-20	1.8489939549683137e-16	1.089881025242989e-13	7.939654072630909e-13	4.2832823494948117e-13
21000000	0.004988679077676422	1.913230916849692e-49	1.8844604334572049e-62	2.976869228605692e-10	3.970027312833221e-15	0.00002264124793787398	-3.8480090757401863e-20	1.8489939549683137e-16	1.089881025242989e-13	7.939654072630909e-13	4.2832823494948117e-13
21100000	0.004988679077676422	1.913230916849692e-49	1.8844604334572049e-62	2.976869228605692e-10	3.970027312833221e-15	0.00002264124793787398	-3.8478821201240236e-20	1.8489939549683137e-16	1.089881025242989e-13	7.939654072630909e-13	4.2832823494948117e-13
21200000	0.004988679077676422	1.913230916849692e-49	1.8844604334572049e-62	2.976869228605692e-10	3.970027312833221e-15	0.00002264124793787398	-3.847755164507861e-20	1.8489939549683137e-16	1.089881025242989e-13	7.939654072630909e-13	4.2832823494948117e-13
21300000	0.004988679077676422	1.913230916849692e-49	1.8844604334572049e-62	2.976869228605692e-10	3.970027312833221e-15	0.00002264124793787398	-3.847628208891698e-20	1.8489939549683137e-16	1.089881025242989e-13	7.939654072630909e-13	4.2832823494948117e-13
21400000	0.004988679077676422	1.913230916849692e-49	1.8844604334572049e-62	2.976869228605692e-10	3.970027312833221e-15	0.00002264124793787398	-3.8475012532755355e-20	1.8489939549683137e-16	1.089881025242989e-13	7.939654072630909e-13	4.2832823494948117e-13
21500000	0.004988679077676422	1.913230916849692e-49	1.8844604334572047e-62	2.976869228605692e-10	3.970027312833221e-15	0.00002264124793787398	-3.847374297659373e-20	1.8489939549683137e-16	1.089881025242989e-13	7.939654072630909e-13	4.2832823494948117e-13
21600000	0.004988679077676422	1.9132309168496916e-49	1.8844604334572047e-62	2.976869228605692e-10	3.970027312833221e-15	0.00002264124793787398	-3.84724734204321e-20	1.8489939549683137e-16	1.0898810252429889e-13	7.939654072630909e-13	4.2832823494948117e-13
21700000	0.004988679077676422	1.9132309168496916e-49	1.8844604334572047e-62	2.976869228605692e-10	3.970027312833221e-15	0.00002264124793787398	-3.8471203864270473e-20	1.8489939549683137e-16	1.0898810252429889e-13	7.939654072630909e-13	4.2832823494948117e-13
21800000	0.004988679077676422	1.9132309168496916e-49	1.8844604334572047e-62	2.976869228605692e-10	3.970027312833221e-15	0.00002264124793787398	-3.846993430810884e-20	1.8489939549683137e-16	1.0898810252429889e-13	7.939654072630909e-13	4.2832823494948117e-13
21900000	0.004988679077676422	1.9132309168496916e-49	1.8844604334572047e-62	2.976869228605692e-10	3.970027312833221e-15	0.00002264124793787398	-3.8468664751947213e-20	1.8489939549683137e-16	1.0898810252429889e-13	7.939654072630909e-13	4.2832823494948117e-13
22000000	0.004988679077676422	1.9132309168496916e-49	1.8844604334572047e-62	2.976869228605692e-10	3.970027312833221e-15	0.00002264124793787398	-3.8467395195785586e-20	1.8489939549683137e-16	1.0898810252429889e-13	7.939654072630909e-13	4.2832823494948117e-13
22100000	0.004988679077676422	1.9132309168496916e-49	1.8844604334572047e-62	2.976869228605692e-10	3.970027312833221e-15	0.00002264124793787398	-3.846612563962396e-20	1.8489939549683137e-16	1.0898810252429889e-13	7.939654072630909e-13	4.2832823494948117e-13
22200000	0.004988679077676422	1.9132309168496916e-49	1.8844604334572047e-62	2.976869228605692e-10	3.970027312833221e-15	0.00002264124793787398	-3.846485608346233e-20	1.8489939549683137e-16	1.0898810252429889e-13	7.939654072630909e-13	4.2832823494948117e-13
22300000	0.004988679077676422	1.9132309168496916e-49	1.8844604334572047e-62	2.976869228605692e-10	3.970027312833221e-15	0.00002264124793787398	-3.8463586527300705e-20	1.8489939549683137e-16	1.0898810252429889e-13	7.939654072630909e-13	4.2832823494948117e-13
22400000	0.004988679077676422	1.9132309168496916e-49	1.8844604334572047e-62	2.976869228605692e-10	3.970027312833221e-15	0.00002264124793787398	-3.846231697113908e-20	1.8489939549683137e-16	1.0898810252429889e-13	7.939654072630909e-13	4.2832823494948117e-13
22500000	0.004988679077676422	1.913230916849691e-49	1.8844604334572047e-62	2.976869228605692e-10	3.970027312833221e-15	0.00002264124793787398	-3.846104741497745e-20	1.8489939549683137e-16	1.0898810252429889e-13	7.939654072630909e-13	4.2832823494948117e-13
22600000	0.004988679077676422	1.913230916849691e-49	1.8844604334572047e-62	2.976869228605692e-10	3.970027312833221e-15	0.00002264124793787398	-3.845977785881582e-20	1.8489939549683137e-16	1.0898810252429889e-13	7.939654072630909e-13	4.2832823494948117e-13
22700000	0.004988679077676422	1.913230916849691e-49	1.8844604334572047e-62	2.976869228605692e-10	3.970027312833221e-15	0.00002264124793787398	-3.845850830265419e-20	1.8489939549683137e-16	1.0898810252429889e-13	7.939654072630909e-13	4.2832823494948117e-13
22800000	0.004988679077676422	1.913230916849691e-49	1.8844604334572047e-62	2.976869228605692e-10	3.970027312833221e-15	0.00002264124793787398	-3.8457238746492563e-20	1.8489939549683137e-16	1.0898810252429889e-13	7.939654072630909e-13	4.2832823494948117e-13
22900000	0.004988679077676422	1.913230916849691e-49	1.8844604334572047e-62	2.976869228605692e-10	3.970027312833221e-15	0.00002264124793787398	-3.8455969190330936e-20	1.8489939549683137e-16	1.0898810252429889e-13	7.939654072630909e-13	4.2832823494948117e-13
23000000	0.004988679077676422	1.913230916849691e-49	1.8844604334572047e-62	2.976869228605692e-10	3.970027312833221e-15	0.00002264124793787398	-3.845469963416931e-20	1.8489939549683137e-16	1.0898810252429889e-13	7.939654072630909e-13	4.2832823494948117e-13
23100000	0.004988679077676422	1.913230916849691e-49	1.8844604334572047e-62	2.976869228605692e-10	3.970027312833221e-15	0.00002264124793787398	-3.845343007800768e-20	1.8489939549683137e-16	1.0898810252429889e-13	7.939654072630909e-13	4.2832823494948117e-13
23200000	0.004988679077676422	1.913230916849691e-49	1.8844604334572047e-62	2.976869228605692e-10	3.970027312833221e-15	0.00002264124793787398	-3.8452160521846055e-20	1.8489939549683137e-16	1.0898810252429889e-13	7.939654072630909e-13	4.2832823494948117e-13
23300000	0.004988679077676422	1.913230916849691e-49	1.8844604334572047e-62	2.976869228605692e-10	3.970027312833221e-15	0.00002264124793787398	-3.845089096568443e-20	1.8489939549683137e-16	1.0898810252429889e-13	7.939654072630909e-13	4.2832823494948117e-13
23400000	0.004988679077676422	1.913230916849691e-49	1.8844604334572047e-62	2.976869228605692e-10	3.970027312833221e-15	0.00002264124793787398	-3.8449621409522794e-20	1.8489939549683137e-16	1.0898810252429889e-13	7.939654072630909e-13	4.2832823494948117e-13
23500000	0.004988679077676422	1.913230916849691e-49	1.8844604334572047e-62	2.976869228605692e-10	3.970027312833221e-15	0.00002264124793787398	-3.844835185336117e-20	1.8489939549683137e-16	1.0898810252429889e-13	7.939654072630909e-13	4.2832823494948117e-13
23600000	0.004988679077676422	1.913230916849691e-49	1.8844604334572047e-62	2.976869228605692e-10	3.970027312833221e-15	0.00002264124793787398	-3.844708229719954e-20	1.8489939549683137e-16	1.0898810252429889e-13	7.939654072630909e-13	4.2832823494948117e-13
23700000	0.004988679077676422	1.913230916849691e-49	1.8844604334572047e-62	2.976869228605692e-10	3.970027312833221e-15	0.00002264124793787398	-3.8445812741037913e-20	1.8489939549683137e-16	1.0898810252429889e-13	7.939654072630909e-13	4.2832823494948117e-13
23800000	0.004988679077676422	1.9132309168496908e-49	1.8844604334572047e-62	2.976869228605692e-10	3.970027312833221e-15	0.00002264124793787398	-3.8444543184876286e-20	1.8489939549683137e-16	1.0898810252429889e-13	7.939654072630909e-13	4.2832823494948117e-13
23900000	0.004988679077676422	1.9132309168496908e-49	1.8844604334572047e-62	2.976869228605692e-10	3.970027312833221e-15	0.00002264124793787398	-3.844327362871466e-20	1.8489939549683137e-16	1.0898810252429889e-13	7.939654072630909e-13	4.2832823494948117e-13
24000000	0.004988679077676422	1.9132309168496908e-49	1.8844604334572047e-62	2.976869228605692e-10	3.970027312833221e-15	0.00002264124793787398	-3.844200407255303e-20	1.8489939549683137e-16	1.0898810252429889e-13	7.939654072630909e-13	4.2832823494948117e-13
24100000	0.004988679077676422	1.9132309168496908e-49	1.8844604334572047e-62	2.976869228605692e-10	3.970027312833221e-15	0.00002264124793787398	-3.8440734516391405e-20	1.8489939549683137e-16	1.0898810252429889e-13	7.939654072630909e-13	4.2832823494948117e-13
24200000	0.004988679077676422	1.9132309168496908e-49	1.8844604334572047e-62	2.976869228605692e-10	3.970027312833221e-15	0.00002264124793787398	-3.843946496022977e-20	1.8489939549683137e-16	1.0898810252429889e-13	7.939654072630909e-13	4.2832823494948117e-13
24300000	0.004988679077676422	1.9132309168496908e-49	1.8844604334572047e-62	2.976869228605692e-10	3.970027312833221e-15	0.00002264124793787398	-3.8438195404068144e-20	1.8489939549683137e-16	1.0898810252429889e-13	7.939654072630909e-13	4.2832823494948117e-13
24400000	0.004988679077676422	1.9132309168496908e-49	1.8844604334572047e-62	2.976869228605692e-10	3.970027312833221e-15	0.00002264124793787398	-3.843692584790652e-20	1.8489939549683137e-16	1.0898810252429889e-13	7.939654072630909e-13	4.2832823494948117e-13
24500000	0.004988679077676422	1.9132309168496908e-49	1.8844604334572047e-62	2.976869228605692e-10	3.970027312833221e-15	0.00002264124793787398	-3.843565629174489e-20	1.8489939549683137e-16	1.0898810252429889e-13	7.939654072630909e-13	4.2832823494948117e-13
24600000	0.004988679077676422	1.9132309168496908e-49	1.8844604334572047e-62	2.976869228605692e-10	3.970027312833221e-15	0.00002264124793787398	-3.843438673558326e-20	1.8489939549683137e-16	1.0898810252429889e-13	7.939654072630909e-13	4.2832823494948117e-13
24700000	0.004988679077676422	1.9132309168496908e-49	1.8844604334572047e-62	2.976869228605692e-10	3.970027312833221e-15	0.00002264124793787398	-3.8433117179421636e-20	1.8489939549683137e-16	1.0898810252429889e-13	7.939654072630909e-13	4.2832823494948117e-13
24800000	0.004988679077676422	1.9132309168496908e-49	1.8844604334572047e-62	2.976869228605692e-10	3.970027312833221e-15	0.00002264124793787398	-3.843184762326001e-20	1.8489939549683137e-16	1.0898810252429889e-13	7.939654072630909e-13	4.2832823494948117e-13
24900000	0.004988679077676422	1.9132309168496908e-49	1.8844604334572047e-62	2.976869228605692e-10	3.970027312833221e-15	0.00002264124793787398	-3.8430578067098376e-20	1.8489939549683137e-16	1.0898810252429889e-13	7.939654072630909e-13	4.2832823494948117e-13
25000000	0.004988679077676422	1.9132309168496908e-49	1.8844604334572047e-62	2.976869228605692e-10	3.970027312833221e-15	0.00002264124793787398	-3.842930851093675e-20	1.8489939549683137e-16	1.0898810252429889e-13	7.939654072630909e-13	4.2832823494948117e-13
25100000	0.004988679077676422	1.9132309168496908e-49	1.8844604334572047e-62	2.976869228605692e-10	3.970027312833221e-15	0.00002264124793787398	-3.842803895477512e-20	1.8489939549683137e-16	1.0898810252429889e-13	7.939654072630909e-13	4.2832823494948117e-13
25200000	0.004988679077676422	1.9132309168496908e-49	1.8844604334572047e-62	2.976869228605692e-10	3.970027312833221e-15	0.00002264124793787398	-3.8426769398613494e-20	1.8489939549683137e-16	1.0898810252429889e-13	7.939654072630909e-13	4.2832823494948117e-13
25300000	0.004988679077676422	1.9132309168496908e-49	1.8844604334572047e-62	2.976869228605692e-10	3.970027312833221e-15	0.00002264124793787398	-3.842549984245187e-20	1.8489939549683137e-16	1.0898810252429889e-13	7.939654072630909e-13	4.2832823494948117e-13
25400000	0.004988679077676422	1.9132309168496908e-49	1.8844604334572047e-62	2.976869228605692e-10	3.970027312833221e-15	0.00002264124793787398	-3.842423028629024e-20	1.8489939549683137e-16	1.0898810252429889e-13	7.939654072630909e-13	4.2832823494948117e-13
25500000	0.004988679077676422	1.9132309168496908e-49	1.8844604334572047e-62	2.976869228605692e-10	3.970027312833221e-15	0.00002264124793787398	-3.842296073012861e-20	1.8489939549683137e-16	1.0898810252429889e-13	7.939654072630909e-13	4.2832823494948117e-13
25600000	0.004988679077676422	1.9132309168496908e-49	1.8844604334572047e-62	2.976869228605692e-10	3.970027312833221e-15	0.00002264124793787398	-3.8421691173966986e-20	1.8489939549683137e-16	1.0898810252429889e-13	7.939654072630909e-13	4.2832823494948117e-13
25700000	0.004988679077676422	1.9132309168496908e-49	1.8844604334572047e-62	2.976869228605692e-10	3.970027312833221e-15	0.00002264124793787398	-3.842042161780535e-20	1.8489939549683137e-16	1.0898810252429889e-13	7.939654072630909e-13	4.2832823494948117e-13
25800000	0.004988679077676422	1.9132309168496908e-49	1.8844604334572047e-62	2.976869228605692e-10	3.970027312833221e-15	0.00002264124793787398	-3.8419152061643726e-20	1.8489939549683137e-16	1.0898810252429889e-13	7.939654072630909e-13	4.2832823494948117e-13
25900000	0.004988679077676422	1.9132309168496908e-49	1.8844604334572047e-62	2.976869228605692e-10	3.970027312833221e-15	0.00002264124793787398	-3.84178825054821e-20	1.8489939549683137e-16	1.0898810252429889e-13	7.939654072630909e-13	4.2832823494948117e-13
26000000	0.004988679077676422	1.9132309168496908e-49	1.8844604334572047e-62	2.976869228605692e-10	3.970027312833221e-15	0.00002264124793787398	-3.841661294932047e-20	1.8489939549683137e-16	1.0898810252429889e-13	7.939654072630909e-13	4.2832823494948117e-13
26100000	0.004988679077676422	1.913230916849691e-49	1.8844604334572047e-62	2.976869228605692e-10	3.970027312833221e-15	0.00002264124793787398	-3.8415343393158844e-20	1.8489939549683137e-16	1.0898810252429889e-13	7.939654072630909e-13	4.2832823494948117e-13
26200000	0.004988679077676422	1.913230916849691e-49	1.8844604334572047e-62	2.976869228605692e-10	3.970027312833221e-15	0.00002264124793787398	-3.841407383699722e-20	1.8489939549683137e-16	1.0898810252429889e-13	7.939654072630909e-13	4.2832823494948117e-13
26300000	0.004988679077676422	1.913230916849691e-49	1.8844604334572047e-62	2.976869228605692e-10	3.970027312833221e-15	0.00002264124793787398	-3.841280428083559e-20	1.8489939549683137e-16	1.0898810252429889e-13	7.939654072630909e-13	4.2832823494948117e-13
26400000	0.004988679077676422	1.913230916849691e-49	1.8844604334572047e-62	2.976869228605692e-10	3.970027312833221e-15	0.00002264124793787398	-3.841153472467396e-20	1.8489939549683137e-16	1.0898810252429889e-13	7.939654072630909e-13	4.2832823494948117e-13
26500000	0.004988679077676422	1.913230916849691e-49	1.8844604334572047e-62	2.976869228605692e-10	3.970027312833221e-15	0.00002264124793787398	-3.841026516851233e-20	1.8489939549683137e-16	1.0898810252429889e-13	7.939654072630909e-13	4.2832823494948117e-13
26600000	0.004988679077676422	1.913230916849691e-49	1.8844604334572047e-62	2.976869228605692e-10	3.970027312833221e-15	0.00002264124793787398	-3.84089956123507e-20	1.8489939549683137e-16	1.0898810252429889e-13	7.939654072630909e-13	4.2832823494948117e-13
26700000	0.004988679077676422	1.913230916849691e-49	1.8844604334572047e-62	2.976869228605692e-10	3.970027312833221e-15	0.00002264124793787398	-3.8407726056189076e-20	1.8489939549683137e-16	1.0898810252429889e-13	7.939654072630909e-13	4.2832823494948117e-13
26800000	0.004988679077676422	1.913230916849691e-49	1.8844604334572047e-62	2.976869228605692e-10	3.970027312833221e-15	0.00002264124793787398	-3.840645650002745e-20	1.8489939549683137e-16	1.0898810252429889e-13	7.939654072630909e-13	4.2832823494948117e-13
26900000	0.004988679077676422	1.913230916849691e-49	1.8844604334572047e-62	2.976869228605692e-10	3.970027312833221e-15	0.00002264124793787398	-3.840518694386582e-20	1.8489939549683137e-16	1.0898810252429889e-13	7.939654072630909e-13	4.2832823494948117e-13
27000000	0.004988679077676422	1.913230916849691e-49	1.8844604334572047e-62	2.976869228605692e-10	3.970027312833221e-15	0.00002264124793787398	-3.8403917387704194e-20	1.8489939549683137e-16	1.0898810252429889e-13	7.939654072630909e-13	4.2832823494948117e-13
27100000	0.004988679077676422	1.913230916849691e-49	1.8844604334572047e-62	2.976869228605692e-10	3.970027312833221e-15	0.00002264124793787398	-3.840264783154257e-20	1.8489939549683137e-16	1.0898810252429889e-13	7.939654072630909e-13	4.2832823494948117e-13
27200000	0.004988679077676422	1.913230916849691e-49	1.8844604334572047e-62	2.976869228605692e-10	3.970027312833221e-15	0.00002264124793787398	-3.8401378275380934e-20	1.8489939549683137e-16	1.0898810252429889e-13	7.939654072630909e-13	4.2832823494948117e-13
27300000	0.004988679077676422	1.913230916849691e-49	1.8844604334572047e-62	2.976869228605692e-10	3.970027312833221e-15	0.00002264124793787398	-3.8400108719219307e-20	1.8489939549683137e-16	1.0898810252429889e-13	7.939654072630909e-13	4.2832823494948117e-13
27400000	0.004988679077676422	1.913230916849691e-49	1.8844604334572047e-62	2.976869228605692e-10	3.970027312833221e-15	0.00002264124793787398	-3.839883916305768e-20	1.8489939549683137e-16	1.0898810252429889e-13	7.939654072630909e-13	4.2832823494948117e-13
27500000	0.004988679077676422	1.913230916849691e-49	1.8844604334572047e-62	2.976869228605692e-10	3.970027312833221e-15	0.00002264124793787398	-3.839756960689605e-20	1.8489939549683137e-16	1.0898810252429889e-13	7.939654072630909e-13	4.2832823494948117e-13
27600000	0.004988679077676422	1.913230916849691e-49	1.8844604334572047e-62	2.976869228605692e-10	3.970027312833221e-15	0.00002264124793787398	-3.8396300050734425e-20	1.8489939549683137e-16	1.0898810252429889e-13	7.939654072630909e-13	4.2832823494948117e-13
27700000	0.004988679077676422	1.913230916849691e-49	1.8844604334572047e-62	2.976869228605692e-10	3.970027312833221e-15	0.00002264124793787398	-3.83950304945728e-20	1.8489939549683137e-16	1.0898810252429889e-13	7.939654072630909e-13	4.2832823494948117e-13
27800000	0.004988679077676422	1.9132309168496916e-49	1.8844604334572047e-62	2.976869228605692e-10	3.970027312833221e-15	0.00002264124793787398	-3.839376093841117e-20	1.8489939549683137e-16	1.0898810252429889e-13	7.939654072630909e-13	4.2832823494948117e-13
27900000	0.004988679077676422	1.9132309168496916e-49	1.8844604334572047e-62	2.976869228605692e-10	3.970027312833221e-15	0.00002264124793787398	-3.8392491382249544e-20	1.8489939549683137e-16	1.0898810252429889e-13	7.939654072630909e-13	4.2832823494948117e-13
28000000	0.004988679077676422	1.9132309168496916e-49	1.8844604334572047e-62	2.976869228605692e-10	3.970027312833221e-15	0.00002264124793787398	-3.839122182608791e-20	1.8489939549683137e-16	1.0898810252429889e-13	7.939654072630909e-13	4.2832823494948117e-13
28100000	0.004988679077676422	1.9132309168496916e-49	1.8844604334572047e-62	2.976869228605692e-10	3.970027312833221e-15	0.00002264124793787398	-3.8389952269926284e-20	1.8489939549683137e-16	1.0898810252429889e-13	7.939654072630909e-13	4.2832823494948117e-13
28200000	0.004988679077676422	1.9132309168496916e-49	1.8844604334572047e-62	2.976869228605692e-10	3.970027312833221e-15	0.00002264124793787398	-3.8388682713764657e-20	1.8489939549683137e-16	1.089881025242989e-13	7.939654072630909e-13	4.2832823494948117e-13
28300000	0.004988679077676422	1.9132309168496916e-49	1.8844604334572047e-62	2.976869228605692e-10	3.970027312833221e-15	0.00002264124793787398	-3.838741315760303e-20	1.8489939549683137e-16	1.089881025242989e-13	7.939654072630909e-13	4.2832823494948117e-13
28400000	0.004988679077676422	1.9132309168496916e-49	1.8844604334572047e-62	2.976869228605692e-10	3.970027312833221e-15	0.00002264124793787398	-3.83861436014414e-20	1.8489939549683137e-16	1.089881025242989e-13	7.939654072630909e-13	4.2832823494948117e-13
28500000	0.004988679077676422	1.9132309168496916e-49	1.8844604334572047e-62	2.976869228605692e-10	3.970027312833221e-15	0.00002264124793787398	-3.8384874045279775e-20	1.8489939549683137e-16	1.089881025242989e-13	7.939654072630909e-13	4.2832823494948117e-13
28600000	0.004988679077676422	1.9132309168496916e-49	1.8844604334572047e-62	2.976869228605692e-10	3.97002731283322e-15	0.00002264124793787398	-3.838360448911815e-20	1.8489939549683137e-16	1.089881025242989e-13	7.939654072630909e-13	4.2832823494948117e-13
28700000	0.004988679077676422	1.9132309168496916e-49	1.8844604334572047e-62	2.976869228605692e-10	3.97002731283322e-15	0.00002264124793787398	-3.8382334932956515e-20	1.8489939549683137e-16	1.089881025242989e-13	7.939654072630909e-13	4.2832823494948117e-13
28800000	0.004988679077676422	1.9132309168496916e-49	1.8844604334572047e-62	2.976869228605692e-10	3.97002731283322e-15	0.00002264124793787398	-3.838106537679489e-20	1.8489939549683137e-16	1.089881025242989e-13	7.939654072630909e-13	4.2832823494948117e-13
28900000	0.004988679077676422	1.913230916849692e-49	1.8844604334572047e-62	2.976869228605692e-10	3.97002731283322e-15	0.00002264124793787398	-3.837979582063326e-20	1.8489939549683137e-16	1.089881025242989e-13	7.939654072630909e-13	4.2832823494948117e-13
29000000	0.004988679077676422	1.913230916849692e-49	1.8844604334572047e-62	2.976869228605692e-10	3.97002731283322e-15	0.00002264124793787398	-3.8378526264471634e-20	1.8489939549683137e-16	1.089881025242989e-13	7.939654072630909e-13	4.2832823494948117e-13
29100000	0.004988679077676422	1.913230916849692e-49	1.8844604334572047e-62	2.976869228605692e-10	3.97002731283322e-15	0.00002264124793787398	-3.8377256708310007e-20	1.8489939549683137e-16	1.089881025242989e-13	7.939654072630909e-13	4.2832823494948117e-13
29200000	0.004988679077676422	1.913230916849692e-49	1.8844604334572047e-62	2.976869228605692e-10	3.97002731283322e-15	0.00002264124793787398	-3.837598715214838e-20	1.8489939549683137e-16	1.089881025242989e-13	7.939654072630909e-13	4.2832823494948117e-13
29300000	0.004988679077676422	1.913230916849692e-49	1.8844604334572047e-62	2.976869228605692e-10	3.97002731283322e-15	0.00002264124793787398	-3.837471759598675e-20	1.8489939549683137e-16	1.089881025242989e-13	7.939654072630909e-13	4.2832823494948117e-13
29400000	0.004988679077676422	1.913230916849692e-49	1.8844604334572047e-62	2.976869228605692e-10	3.97002731283322e-15	0.00002264124793787398	-3.8373448039825125e-20	1.8489939549683137e-16	1.089881025242989e-13	7.939654072630909e-13	4.2832823494948117e-13
29500000	0.004988679077676422	1.913230916849692e-49	1.8844604334572047e-62	2.976869228605692e-10	3.97002731283322e-15	0.00002264124793787398	-3.837217848366349e-20	1.8489939549683137e-16	1.089881025242989e-13	7.939654072630909e-13	4.2832823494948117e-13
29600000	0.004988679077676422	1.913230916849692e-49	1.8844604334572047e-62	2.976869228605692e-10	3.97002731283322e-15	0.00002264124793787398	-3.8370908927501865e-20	1.8489939549683137e-16	1.089881025242989e-13	7.939654072630909e-13	4.2832823494948117e-13
29700000	0.004988679077676422	1.913230916849692e-49	1.8844604334572047e-62	2.976869228605692e-10	3.97002731283322e-15	0.00002264124793787398	-3.836963937134024e-20	1.8489939549683137e-16	1.089881025242989e-13	7.939654072630909e-13	4.2832823494948117e-13
29800000	0.004988679077676422	1.913230916849692e-49	1.8844604334572047e-62	2.976869228605692e-10	3.97002731283322e-15	0.00002264124793787398	-3.836836981517861e-20	1.8489939549683137e-16	1.089881025242989e-13	7.939654072630909e-13	4.2832823494948117e-13
29900000	0.004988679077676422	1.913230916849692e-49	1.8844604334572047e-62	2.976869228605692e-10	3.97002731283322e-15	0.00002264124793787398	-3.8367100259016984e-20	1.8489939549683137e-16	1.089881025242989e-13	7.939654072630909e-13	4.2832823494948117e-13
30000000	0.004988679077676422	1.9132309168496923e-49	1.8844604334572047e-62	2.976869228605692e-10	3.97002731283322e-15	0.00002264124793787398	-3.8365830702855357e-20	1.8489939549683137e-16	1.089881025242989e-13	7.939654072630909e-13	4.2832823494948117e-13
30100000	0.004988679077676422	1.9132309168496923e-49	1.8844604334572047e-62	2.976869228605692e-10	3.97002731283322e-15	0.00002264124793787398	-3.836456114669373e-20	1.8489939549683137e-16	1.089881025242989e-13	7.939654072630909e-13	4.2832823494948117e-13
30200000	0.004988679077676422	1.9132309168496923e-49	1.8844604334572047e-62	2.976869228605692e-10	3.97002731283322e-15	0.00002264124793787398	-3.83632915905321e-20	1.8489939549683137e-16	1.089881025242989e-13	7.939654072630909e-13	4.2832823494948117e-13
30300000	0.004988679077676422	1.9132309168496923e-49	1.8844604334572047e-62	2.976869228605692e-10	3.97002731283322e-15	0.00002264124793787398	-3.836202203437047e-20	1.8489939549683137e-16	1.089881025242989e-13	7.939654072630909e-13	4.2832823494948117e-13
30400000	0.004988679077676422	1.9132309168496923e-49	1.8844604334572047e-62	2.976869228605692e-10	3.97002731283322e-15	0.00002264124793787398	-3.836075247820884e-20	1.8489939549683137e-16	1.089881025242989e-13	7.939654072630909e-13	4.2832823494948117e-13
30500000	0.004988679077676422	1.9132309168496923e-49	1.8844604334572047e-62	2.976869228605692e-10	3.97002731283322e-15	0.00002264124793787398	-3.8359482922047215e-20	1.8489939549683137e-16	1.089881025242989e-13	7.939654072630909e-13	4.2832823494948117e-13
30600000	0.004988679077676422	1.9132309168496923e-49	1.8844604334572047e-62	2.976869228605692e-10	3.97002731283322e-15	0.00002264124793787398	-3.835821336588559e-20	1.8489939549683137e-16	1.089881025242989e-13	7.939654072630909e-13	4.2832823494948117e-13
30700000	0.004988679077676422	1.9132309168496923e-49	1.8844604334572047e-62	2.976869228605692e-10	3.97002731283322e-15	0.00002264124793787398	-3.835694380972396e-20	1.8489939549683137e-16	1.089881025242989e-13	7.939654072630909e-13	4.2832823494948117e-13
30800000	0.004988679077676422	1.9132309168496923e-49	1.8844604334572047e-62	2.976869228605692e-10	3.97002731283322e-15	0.00002264124793787398	-3.8355674253562334e-20	1.8489939549683137e-16	1.089881025242989e-13	7.939654072630909e-13	4.2832823494948117e-13
30900000	0.004988679077676422	1.9132309168496923e-49	1.8844604334572047e-62	2.976869228605692e-10	3.97002731283322e-15	0.00002264124793787398	-3.8354404697400707e-20	1.8489939549683137e-16	1.089881025242989e-13	7.939654072630909e-13	4.2832823494948117e-13
31000000	0.004988679077676422	1.9132309168496923e-49	1.8844604334572047e-62	2.976869228605692e-10	3.97002731283322e-15	0.00002264124793787398	-3.8353135141239073e-20	1.8489939549683137e-16	1.089881025242989e-13	7.939654072630909e-13	4.2832823494948117e-13
31100000	0.004988679077676422	1.9132309168496927e-49	1.8844604334572047e-62	2.976869228605692e-10	3.97002731283322e-15	0.00002264124793787398	-3.8351865585077446e-20	1.8489939549683137e-16	1.0898810252429892e-13	7.939654072630909e-13	4.2832823494948117e-13
31200000	0.004988679077676422	1.9132309168496927e-49	1.8844604334572047e-62	2.976869228605692e-10	3.97002731283322e-15	0.00002264124793787398	-3.835059602891582e-20	1.8489939549683137e-16	1.0898810252429892e-13	7.939654072630909e-13	4.2832823494948117e-13
31300000	0.004988679077676422	1.9132309168496927e-49	1.8844604334572047e-62	2.976869228605692e-10	3.97002731283322e-15	0.00002264124793787398	-3.834932647275419e-20	1.8489939549683137e-16	1.0898810252429892e-13	7.939654072630909e-13	4.2832823494948117e-13
31400000	0.004988679077676422	1.9132309168496927e-49	1.8844604334572047e-62	2.976869228605692e-10	3.97002731283322e-15	0.00002264124793787398	-3.8348056916592565e-20	1.8489939549683137e-16	1.0898810252429892e-13	7.939654072630909e-13	4.2832823494948117e-13
31500000	0.004988679077676422	1.9132309168496927e-49	1.8844604334572047e-62	2.976869228605692e-10	3.97002731283322e-15	0.00002264124793787398	-3.834678736043094e-20	1.8489939549683137e-16	1.0898810252429892e-13	7.939654072630909e-13	4.2832823494948117e-13
31600000	0.004988679077676422	1.9132309168496927e-49	1.8844604334572047e-62	2.976869228605692e-10	3.97002731283322e-15	0.00002264124793787398	-3.834551780426931e-20	1.8489939549683137e-16	1.0898810252429892e-13	7.939654072630909e-13	4.2832823494948117e-13
31700000	0.004988679077676422	1.9132309168496927e-49	1.8844604334572047e-62	2.976869228605692e-10	3.97002731283322e-15	0.00002264124793787398	-3.8344248248107684e-20	1.8489939549683137e-16	1.0898810252429892e-13	7.939654072630909e-13	4.2832823494948117e-13
31800000	0.004988679077676422	1.9132309168496927e-49	1.8844604334572047e-62	2.976869228605692e-10	3.97002731283322e-15	0.00002264124793787398	-3.834297869194605e-20	1.8489939549683137e-16	1.0898810252429892e-13	7.939654072630909e-13	4.2832823494948117e-13
31900000	0.004988679077676422	1.9132309168496927e-49	1.8844604334572047e-62	2.976869228605692e-10	3.97002731283322e-15	0.00002264124793787398	-3.8341709135784423e-20	1.8489939549683137e-16	1.0898810252429892e-13	7.939654072630909e-13	4.2832823494948117e-13
32000000	0.004988679077676422	1.9132309168496927e-49	1.8844604334572047e-62	2.976869228605692e-10	3.97002731283322e-15	0.00002264124793787398	-3.8340439579622796e-20	1.8489939549683137e-16	1.0898810252429892e-13	7.939654072630909e-13	4.2832823494948117e-13
32100000	0.004988679077676422	1.9132309168496927e-49	1.8844604334572047e-62	2.976869228605692e-10	3.97002731283322e-15	0.00002264124793787398	-3.833917002346117e-20	1.8489939549683137e-16	1.0898810252429892e-13	7.939654072630909e-13	4.2832823494948117e-13
32200000	0.004988679077676422	1.9132309168496927e-49	1.8844604334572047e-62	2.976869228605692e-10	3.97002731283322e-15	0.00002264124793787398	-3.833790046729954e-20	1.8489939549683137e-16	1.0898810252429892e-13	7.939654072630909e-13	4.2832823494948117e-13
32300000	0.004988679077676422	1.913230916849693e-49	1.8844604334572047e-62	2.976869228605692e-10	3.97002731283322e-15	0.00002264124793787398	-3.8336630911137915e-20	1.8489939549683137e-16	1.0898810252429892e-13	7.939654072630909e-13	4.2832823494948117e-13
32400000	0.004988679077676422	1.913230916849693e-49	1.8844604334572047e-62	2.976869228605692e-10	3.97002731283322e-15	0.00002264124793787398	-3.833536135497629e-20	1.8489939549683137e-16	1.0898810252429892e-13	7.939654072630909e-13	4.2832823494948117e-13
32500000	0.004988679077676422	1.913230916849693e-49	1.8844604334572047e-62	2.976869228605692e-10	3.97002731283322e-15	0.00002264124793787398	-3.833409179881466e-20	1.8489939549683137e-16	1.0898810252429892e-13	7.939654072630909e-13	4.2832823494948117e-13
32600000	0.004988679077676422	1.913230916849693e-49	1.8844604334572047e-62	2.976869228605692e-10	3.97002731283322e-15	0.00002264124793787398	-3.833282224265303e-20	1.8489939549683137e-16	1.0898810252429892e-13	7.939654072630909e-13	4.2832823494948117e-13
32700000	0.004988679077676422	1.913230916849693e-49	1.8844604334572047e-62	2.976869228605692e-10	3.97002731283322e-15	0.00002264124793787398	-3.83315526864914e-20	1.8489939549683137e-16	1.0898810252429892e-13	7.939654072630909e-13	4.2832823494948117e-13
32800000	0.004988679077676422	1.913230916849693e-49	1.8844604334572047e-62	2.976869228605692e-10	3.97002731283322e-15	0.00002264124793787398	-3.8330283130329773e-20	1.8489939549683137e-16	1.0898810252429892e-13	7.939654072630909e-13	4.2832823494948117e-13
32900000	0.004988679077676422	1.913230916849693e-49	1.8844604334572047e-62	2.976869228605692e-10	3.97002731283322e-15	0.00002264124793787398	-3.8329013574168146e-20	1.8489939549683137e-16	1.0898810252429892e-13	7.939654072630909e-13	4.2832823494948117e-13
33000000	0.004988679077676422	1.913230916849693e-49	1.8844604334572047e-62	2.976869228605692e-10	3.97002731283322e-15	0.00002264124793787398	-3.832774401800652e-20	1.8489939549683137e-16	1.0898810252429892e-13	7.939654072630909e-13	4.2832823494948117e-13
33100000	0.004988679077676422	1.913230916849693e-49	1.8844604334572047e-62	2.976869228605692e-10	3.97002731283322e-15	0.00002264124793787398	-3.832647446184489e-20	1.8489939549683137e-16	1.0898810252429892e-13	7.939654072630909e-13	4.2832823494948117e-13
33200000	0.004988679077676422	1.913230916849693e-49	1.8844604334572047e-62	2.976869228605692e-10	3.97002731283322e-15	0.00002264124793787398	-3.8325204905683265e-20	1.8489939549683137e-16	1.0898810252429892e-13	7.939654072630909e-13	4.2832823494948117e-13
33300000	0.004988679077676422	1.913230916849693e-49	1.8844604334572047e-62	2.976869228605692e-10	3.97002731283322e-15	0.00002264124793787398	-3.832393534952164e-20	1.8489939549683137e-16	1.0898810252429892e-13	7.939654072630909e-13	4.2832823494948117e-13
33400000	0.004988679077676422	1.913230916849693e-49	1.8844604334572047e-62	2.976869228605692e-10	3.97002731283322e-15	0.00002264124793787398	-3.8322665793360005e-20	1.8489939549683137e-16	1.0898810252429892e-13	7.939654072630909e-13	4.2832823494948117e-13
33500000	0.004988679077676422	1.913230916849693e-49	1.8844604334572047e-62	2.976869228605692e-10	3.97002731283322e-15	0.00002264124793787398	-3.832139623719838e-20	1.8489939549683137e-16	1.0898810252429892e-13	7.939654072630909e-13	4.2832823494948117e-13
33600000	0.004988679077676422	1.913230916849693e-49	1.8844604334572047e-62	2.976869228605692e-10	3.97002731283322e-15	0.00002264124793787398	-3.832012668103675e-20	1.8489939549683137e-16	1.0898810252429892e-13	7.939654072630909e-13	4.2832823494948117e-13
33700000	0.004988679077676422	1.913230916849693e-49	1.8844604334572047e-62	2.976869228605692e-10	3.97002731283322e-15	0.00002264124793787398	-3.8318857124875123e-20	1.8489939549683137e-16	1.0898810252429892e-13	7.939654072630909e-13	4.2832823494948117e-13
33800000	0.004988679077676422	1.913230916849693e-49	1.8844604334572047e-62	2.976869228605692e-10	3.97002731283322e-15	0.00002264124793787398	-3.8317587568713496e-20	1.8489939549683137e-16	1.0898810252429892e-13	7.939654072630909e-13	4.2832823494948117e-13
33900000	0.004988679077676422	1.913230916849693e-49	1.8844604334572047e-62	2.976869228605692e-10	3.97002731283322e-15	0.00002264124793787398	-3.831631801255187e-20	1.8489939549683137e-16	1.0898810252429892e-13	7.939654072630909e-13	4.2832823494948117e-13
34000000	0.004988679077676422	1.9132309168496935e-49	1.8844604334572047e-62	2.976869228605692e-10	3.97002731283322e-15	0.00002264124793787398	-3.831504845639024e-20	1.8489939549683137e-16	1.0898810252429892e-13	7.939654072630909e-13	4.2832823494948117e-13
34100000	0.004988679077676422	1.9132309168496935e-49	1.8844604334572047e-62	2.976869228605692e-10	3.97002731283322e-15	0.00002264124793787398	-3.8313778900228615e-20	1.8489939549683137e-16	1.0898810252429892e-13	7.939654072630909e-13	4.2832823494948117e-13
34200000	0.004988679077676422	1.9132309168496935e-49	1.8844604334572047e-62	2.976869228605692e-10	3.97002731283322e-15	0.00002264124793787398	-3.831250934406698e-20	1.8489939549683137e-16	1.0898810252429892e-13	7.939654072630909e-13	4.2832823494948117e-13
34300000	0.004988679077676422	1.9132309168496935e-49	1.8844604334572047e-62	2.976869228605692e-10	3.97002731283322e-15	0.00002264124793787398	-3.8311239787905355e-20	1.8489939549683137e-16	1.0898810252429892e-13	7.939654072630909e-13	4.2832823494948117e-13
34400000	0.004988679077676422	1.9132309168496935e-49	1.8844604334572047e-62	2.976869228605692e-10	3.97002731283322e-15	0.00002264124793787398	-3.830997023174373e-20	1.8489939549683137e-16	1.0898810252429892e-13	7.939654072630909e-13	4.2832823494948117e-13
34500000	0.004988679077676422	1.9132309168496935e-49	1.8844604334572047e-62	2.976869228605692e-10	3.97002731283322e-15	0.00002264124793787398	-3.83087006755821e-20	1.8489939549683137e-16	1.0898810252429892e-13	7.939654072630909e-13	4.2832823494948117e-13
34600000	0.004988679077676422	1.9132309168496935e-49	1.8844604334572047e-62	2.976869228605692e-10	3.97002731283322e-15	0.00002264124793787398	-3.8307431119420473e-20	1.8489939549683137e-16	1.0898810252429892e-13	7.939654072630909e-13	4.2832823494948117e-13
34700000	0.004988679077676422	1.9132309168496935e-49	1.8844604334572047e-62	2.976869228605692e-10	3.97002731283322e-15	0.00002264124793787398	-3.8306161563258846e-20	1.8489939549683137e-16	1.0898810252429892e-13	7.939654072630909e-13	4.2832823494948117e-13
34800000	0.004988679077676422	1.9132309168496935e-49	1.8844604334572047e-62	2.976869228605692e-10	3.97002731283322e-15	0.00002264124793787398	-3.830489200709722e-20	1.8489939549683137e-16	1.0898810252429892e-13	7.939654072630909e-13	4.2832823494948117e-13
34900000	0.004988679077676422	1.9132309168496935e-49	1.8844604334572047e-62	2.976869228605692e-10	3.97002731283322e-15	0.00002264124793787398	-3.8303622450935586e-20	1.8489939549683137e-16	1.0898810252429892e-13	7.939654072630909e-13	4.2832823494948117e-13
35000000	0.004988679077676422	1.9132309168496935e-49	1.8844604334572047e-62	2.976869228605692e-10	3.97002731283322e-15	0.00002264124793787398	-3.830235289477396e-20	1.8489939549683137e-16	1.0898810252429892e-13	7.939654072630909e-13	4.2832823494948117e-13
35100000	0.004988679077676422	1.9132309168496935e-49	1.8844604334572047e-62	2.976869228605692e-10	3.97002731283322e-15	0.00002264124793787398	-3.830108333861233e-20	1.8489939549683137e-16	1.0898810252429892e-13	7.939654072630909e-13	4.2832823494948117e-13
35200000	0.004988679077676422	1.9132309168496935e-49	1.8844604334572047e-62	2.976869228605692e-10	3.97002731283322e-15	0.00002264124793787398	-3.8299813782450705e-20	1.8489939549683137e-16	1.0898810252429892e-13	7.939654072630909e-13	4.2832823494948117e-13
35300000	0.004988679077676422	1.9132309168496935e-49	1.8844604334572047e-62	2.976869228605692e-10	3.97002731283322e-15	0.00002264124793787398	-3.829854422628908e-20	1.8489939549683137e-16	1.0898810252429892e-13	7.939654072630909e-13	4.2832823494948117e-13
35400000	0.004988679077676422	1.9132309168496935e-49	1.8844604334572047e-62	2.976869228605692e-10	3.97002731283322e-15	0.00002264124793787398	-3.829727467012745e-20	1.8489939549683137e-16	1.0898810252429892e-13	7.939654072630909e-13	4.2832823494948117e-13
35500000	0.004988679077676422	1.9132309168496935e-49	1.8844604334572047e-62	2.976869228605692e-10	3.97002731283322e-15	0.00002264124793787398	-3.8296005113965823e-20	1.8489939549683137e-16	1.0898810252429892e-13	7.939654072630909e-13	4.2832823494948117e-13
35600000	0.004988679077676422	1.9132309168496935e-49	1.8844604334572047e-62	2.976869228605692e-10	3.97002731283322e-15	0.00002264124793787398	-3.8294735557804196e-20	1.8489939549683137e-16	1.0898810252429892e-13	7.939654072630909e-13	4.2832823494948117e-13
35700000	0.004988679077676422	1.9132309168496935e-49	1.8844604334572047e-62	2.976869228605692e-10	3.97002731283322e-15	0.00002264124793787398	-3.829346600164256e-20	1.8489939549683137e-16	1.0898810252429892e-13	7.939654072630909e-13	4.2832823494948117e-13
35800000	0.004988679077676422	1.9132309168496935e-49	1.8844604334572047e-62	2.976869228605692e-10	3.97002731283322e-15	0.00002264124793787398	-3.8292196445480936e-20	1.8489939549683137e-16	1.0898810252429892e-13	7.939654072630909e-13	4.2832823494948117e-13
35900000	0.004988679077676422	1.9132309168496935e-49	1.8844604334572047e-62	2.976869228605692e-10	3.97002731283322e-15	0.00002264124793787398	-3.829092688931931e-20	1.8489939549683137e-16	1.0898810252429892e-13	7.939654072630909e-13	4.2832823494948117e-13
36000000	0.004988679077676422	1.9132309168496935e-49	1.8844604334572047e-62	2.976869228605692e-10	3.97002731283322e-15	0.00002264124793787398	-3.828965733315768e-20	1.8489939549683137e-16	1.0898810252429892e-13	7.939654072630909e-13	4.2832823494948117e-13
36100000	0.004988679077676422	1.9132309168496935e-49	1.8844604334572047e-62	2.976869228605692e-10	3.97002731283322e-15	0.00002264124793787398	-3.8288387776996055e-20	1.8489939549683137e-16	1.0898810252429892e-13	7.939654072630909e-13	4.2832823494948117e-13
36200000	0.004988679077676422	1.9132309168496935e-49	1.8844604334572047e-62	2.976869228605692e-10	3.97002731283322e-15	0.00002264124793787398	-3.828711822083443e-20	1.8489939549683137e-16	1.0898810252429892e-13	7.939654072630909e-13	4.2832823494948117e-13
36300000	0.004988679077676422	1.9132309168496935e-49	1.8844604334572047e-62	2.976869228605692e-10	3.97002731283322e-15	0.00002264124793787398	-3.82858486646728e-20	1.8489939549683137e-16	1.0898810252429892e-13	7.939654072630909e-13	4.2832823494948117e-13
36400000	0.004988679077676422	1.9132309168496935e-49	1.8844604334572047e-62	2.976869228605692e-10	3.97002731283322e-15	0.00002264124793787398	-3.8284579108511173e-20	1.8489939549683137e-16	1.0898810252429892e-13	7.939654072630909e-13	4.2832823494948117e-13
36500000	0.004988679077676422	1.9132309168496935e-49	1.8844604334572047e-62	2.976869228605692e-10	3.97002731283322e-15	0.00002264124793787398	-3.828330955234954e-20	1.8489939549683137e-16	1.0898810252429892e-13	7.939654072630909e-13	4.2832823494948117e-13
36600000	0.004988679077676422	1.9132309168496935e-49	1.8844604334572047e-62	2.976869228605692e-10	3.97002731283322e-15	0.00002264124793787398	-3.828203999618791e-20	1.8489939549683137e-16	1.0898810252429892e-13	7.939654072630909e-13	4.2832823494948117e-13
36700000	0.004988679077676422	1.913230916849694e-49	1.8844604334572047e-62	2.976869228605692e-10	3.97002731283322e-15	0.00002264124793787398	-3.8280770440026286e-20	1.8489939549683137e-16	1.0898810252429893e-13	7.939654072630909e-13	4.2832823494948117e-13
36800000	0.004988679077676422	1.913230916849694e-49	1.8844604334572047e-62	2.976869228605692e-10	3.97002731283322e-15	0.00002264124793787398	-3.827950088386466e-20	1.8489939549683137e-16	1.0898810252429893e-13	7.939654072630909e-13	4.2832823494948117e-13
36900000	0.004988679077676422	1.913230916849694e-49	1.8844604334572047e-62	2.976869228605692e-10	3.97002731283322e-15	0.00002264124793787398	-3.827823132770303e-20	1.8489939549683137e-16	1.0898810252429893e-13	7.939654072630909e-13	4.2832823494948117e-13
37000000	0.004988679077676422	1.913230916849694e-49	1.8844604334572049e-62	2.976869228605692e-10	3.97002731283322e-15	0.00002264124793787398	-3.8276961771541404e-20	1.8489939549683137e-16	1.0898810252429893e-13	7.939654072630909e-13	4.2832823494948117e-13
37100000	0.004988679077676422	1.913230916849694e-49	1.8844604334572049e-62	2.976869228605692e-10	3.97002731283322e-15	0.00002264124793787398	-3.827569221537978e-20	1.8489939549683137e-16	1.0898810252429893e-13	7.939654072630909e-13	4.2832823494948117e-13
37200000	0.004988679077676422	1.913230916849694e-49	1.8844604334572049e-62	2.976869228605692e-10	3.97002731283322e-15	0.00002264124793787398	-3.8274422659218144e-20	1.8489939549683137e-16	1.0898810252429893e-13	7.939654072630909e-13	4.2832823494948117e-13
37300000	0.004988679077676422	1.913230916849694e-49	1.8844604334572049e-62	2.976869228605692e-10	3.97002731283322e-15	0.00002264124793787398	-3.827315310305652e-20	1.8489939549683137e-16	1.0898810252429893e-13	7.939654072630909e-13	4.2832823494948117e-13
37400000	0.004988679077676422	1.913230916849694e-49	1.8844604334572049e-62	2.976869228605692e-10	3.97002731283322e-15	0.00002264124793787398	-3.827188354689489e-20	1.8489939549683137e-16	1.0898810252429893e-13	7.939654072630909e-13	4.2832823494948117e-13
37500000	0.004988679077676422	1.913230916849694e-49	1.8844604334572049e-62	2.976869228605692e-10	3.97002731283322e-15	0.00002264124793787398	-3.827061399073326e-20	1.8489939549683137e-16	1.0898810252429893e-13	7.939654072630909e-13	4.2832823494948117e-13
37600000	0.004988679077676423	1.913230916849694e-49	1.8844604334572049e-62	2.976869228605692e-10	3.97002731283322e-15	0.00002264124793787398	-3.8269344434571636e-20	1.8489939549683137e-16	1.0898810252429893e-13	7.939654072630909e-13	4.2832823494948117e-13
37700000	0.004988679077676423	1.913230916849694e-49	1.8844604334572049e-62	2.976869228605692e-10	3.97002731283322e-15	0.00002264124793787398	-3.826807487841001e-20	1.8489939549683137e-16	1.0898810252429893e-13	7.939654072630909e-13	4.2832823494948117e-13
37800000	0.004988679077676423	1.913230916849694e-49	1.8844604334572049e-62	2.976869228605692e-10	3.97002731283322e-15	0.00002264124793787398	-3.826680532224838e-20	1.8489939549683137e-16	1.0898810252429893e-13	7.939654072630909e-13	4.2832823494948117e-13
37900000	0.004988679077676423	1.913230916849694e-49	1.8844604334572049e-62	2.976869228605692e-10	3.97002731283322e-15	0.00002264124793787398	-3.8265535766086754e-20	1.8489939549683137e-16	1.0898810252429893e-13	7.939654072630909e-13	4.2832823494948117e-13
38000000	0.004988679077676423	1.913230916849694e-49	1.8844604334572049e-62	2.976869228605692e-10	3.97002731283322e-15	0.00002264124793787398	-3.826426620992512e-20	1.8489939549683137e-16	1.0898810252429893e-13	7.939654072630909e-13	4.2832823494948117e-13
38100000	0.004988679077676423	1.913230916849694e-49	1.8844604334572049e-62	2.976869228605692e-10	3.97002731283322e-15	0.00002264124793787398	-3.8262996653763494e-20	1.8489939549683137e-16	1.0898810252429893e-13	7.939654072630909e-13	4.2832823494948117e-13
38200000	0.004988679077676423	1.913230916849694e-49	1.8844604334572049e-62	2.976869228605692e-10	3.97002731283322e-15	0.00002264124793787398	-3.826172709760187e-20	1.8489939549683137e-16	1.0898810252429893e-13	7.939654072630909e-13	4.2832823494948117e-13
38300000	0.004988679077676423	1.913230916849694e-49	1.8844604334572049e-62	2.976869228605692e-10	3.97002731283322e-15	0.00002264124793787398	-3.826045754144024e-20	1.8489939549683137e-16	1.0898810252429893e-13	7.939654072630909e-13	4.2832823494948117e-13
38400000	0.004988679077676423	1.913230916849694e-49	1.8844604334572049e-62	2.976869228605692e-10	3.97002731283322e-15	0.00002264124793787398	-3.825918798527861e-20	1.8489939549683137e-16	1.0898810252429893e-13	7.939654072630909e-13	4.2832823494948117e-13
38500000	0.004988679077676423	1.913230916849694e-49	1.8844604334572049e-62	2.976869228605692e-10	3.97002731283322e-15	0.00002264124793787398	-3.8257918429116986e-20	1.8489939549683137e-16	1.0898810252429893e-13	7.939654072630909e-13	4.2832823494948117e-13
38600000	0.004988679077676423	1.913230916849694e-49	1.8844604334572049e-62	2.976869228605692e-10	3.97002731283322e-15	0.00002264124793787398	-3.825664887295536e-20	1.8489939549683137e-16	1.0898810252429893e-13	7.939654072630909e-13	4.2832823494948117e-13
38700000	0.004988679077676423	1.913230916849694e-49	1.8844604334572049e-62	2.976869228605692e-10	3.97002731283322e-15	0.00002264124793787398	-3.8255379316793725e-20	1.8489939549683137e-16	1.0898810252429893e-13	7.939654072630909e-13	4.2832823494948117e-13
38800000	0.004988679077676423	1.913230916849694e-49	1.8844604334572049e-62	2.976869228605692e-10	3.97002731283322e-15	0.00002264124793787398	-3.82541097606321e-20	1.8489939549683137e-16	1.0898810252429893e-13	7.939654072630909e-13	4.2832823494948117e-13
38900000	0.004988679077676423	1.913230916849694e-49	1.8844604334572049e-62	2.976869228605692e-10	3.97002731283322e-15	0.00002264124793787398	-3.825284020447047e-20	1.8489939549683137e-16	1.0898810252429893e-13	7.939654072630909e-13	4.2832823494948117e-13
39000000	0.004988679077676423	1.913230916849694e-49	1.8844604334572049e-62	2.976869228605692e-10	3.97002731283322e-15	0.00002264124793787398	-3.8251570648308844e-20	1.8489939549683137e-16	1.0898810252429893e-13	7.939654072630909e-13	4.2832823494948117e-13
39100000	0.004988679077676423	1.913230916849694e-49	1.8844604334572049e-62	2.976869228605692e-10	3.97002731283322e-15	0.00002264124793787398	-3.825030109214722e-20	1.8489939549683137e-16	1.0898810252429893e-13	7.939654072630909e-13	4.2832823494948117e-13
39200000	0.004988679077676423	1.913230916849694e-49	1.8844604334572049e-62	2.976869228605692e-10	3.97002731283322e-15	0.00002264124793787398	-3.824903153598559e-20	1.8489939549683137e-16	1.0898810252429893e-13	7.939654072630909e-13	4.2832823494948117e-13
39300000	0.004988679077676423	1.913230916849694e-49	1.8844604334572049e-62	2.976869228605692e-10	3.97002731283322e-15	0.00002264124793787398	-3.824776197982396e-20	1.8489939549683137e-16	1.0898810252429893e-13	7.939654072630909e-13	4.2832823494948117e-13
39400000	0.004988679077676423	1.913230916849694e-49	1.8844604334572049e-62	2.976869228605692e-10	3.97002731283322e-15	0.00002264124793787398	-3.8246492423662336e-20	1.8489939549683137e-16	1.0898810252429893e-13	7.939654072630909e-13	4.2832823494948117e-13
39500000	0.004988679077676423	1.913230916849694e-49	1.8844604334572049e-62	2.976869228605692e-10	3.97002731283322e-15	0.00002264124793787398	-3.82452228675007e-20	1.8489939549683137e-16	1.0898810252429893e-13	7.939654072630909e-13	4.2832823494948117e-13
39600000	0.004988679077676423	1.913230916849694e-49	1.8844604334572049e-62	2.976869228605692e-10	3.97002731283322e-15	0.00002264124793787398	-3.8243953311339075e-20	1.8489939549683137e-16	1.0898810252429893e-13	7.939654072630909e-13	4.2832823494948117e-13
39700000	0.004988679077676423	1.913230916849694e-49	1.8844604334572049e-62	2.976869228605692e-10	3.97002731283322e-15	0.00002264124793787398	-3.824268375517745e-20	1.8489939549683137e-16	1.0898810252429893e-13	7.939654072630909e-13	4.2832823494948117e-13
39800000	0.004988679077676423	1.913230916849694e-49	1.8844604334572049e-62	2.976869228605692e-10	3.97002731283322e-15	0.00002264124793787398	-3.824141419901582e-20	1.8489939549683137e-16	1.0898810252429893e-13	7.939654072630909e-13	4.2832823494948117e-13
39900000	0.004988679077676423	1.913230916849694e-49	1.8844604334572049e-62	2.976869228605692e-10	3.97002731283322e-15	0.00002264124793787398	-3.8240144642854194e-20	1.8489939549683137e-16	1.0898810252429893e-13	7.939654072630909e-13	4.2832823494948117e-13
40000000	0.004988679077676423	1.913230916849694e-49	1.8844604334572049e-62	2.976869228605692e-10	3.97002731283322e-15	0.00002264124793787398	-3.8238875086692567e-20	1.8489939549683137e-16	1.0898810252429893e-13	7.939654072630909e-13	4.2832823494948117e-13
40100000	0.004988679077676423	1.913230916849694e-49	1.8844604334572049e-62	2.976869228605692e-10	3.97002731283322e-15	0.00002264124793787398	-3.823760553053094e-20	1.8489939549683137e-16	1.0898810252429893e-13	7.939654072630909e-13	4.2832823494948117e-13
40200000	0.004988679077676423	1.913230916849694e-49	1.8844604334572049e-62	2.976869228605692e-10	3.97002731283322e-15	0.00002264124793787398	-3.823633597436931e-20	1.8489939549683137e-16	1.0898810252429893e-13	7.939654072630909e-13	4.2832823494948117e-13
40300000	0.004988679077676423	1.913230916849694e-49	1.8844604334572049e-62	2.976869228605692e-10	3.97002731283322e-15	0.00002264124793787398	-3.823506641820768e-20	1.8489939549683137e-16	1.0898810252429893e-13	7.939654072630909e-13	4.2832823494948117e-13
40400000	0.004988679077676423	1.913230916849694e-49	1.8844604334572049e-62	2.976869228605692e-10	3.97002731283322e-15	0.00002264124793787398	-3.823379686204605e-20	1.8489939549683137e-16	1.0898810252429893e-13	7.939654072630909e-13	4.2832823494948117e-13
40500000	0.004988679077676423	1.913230916849694e-49	1.8844604334572049e-62	2.976869228605692e-10	3.97002731283322e-15	0.00002264124793787398	-3.8232527305884425e-20	1.8489939549683137e-16	1.0898810252429893e-13	7.939654072630909e-13	4.2832823494948117e-13
40600000	0.004988679077676423	1.913230916849694e-49	1.884460433457205e-62	2.976869228605692e-10	3.97002731283322e-15	0.00002264124793787398	-3.82312577497228e-20	1.8489939549683137e-16	1.0898810252429893e-13	7.939654072630909e-13	4.2832823494948117e-13
40700000	0.004988679077676423	1.913230916849694e-49	1.884460433457205e-62	2.976869228605692e-10	3.97002731283322e-15	0.00002264124793787398	-3.822998819356117e-20	1.8489939549683137e-16	1.0898810252429893e-13	7.939654072630909e-13	4.2832823494948117e-13
40800000	0.004988679077676423	1.913230916849694e-49	1.884460433457205e-62	2.976869228605692e-10	3.97002731283322e-15	0.00002264124793787398	-3.8228718637399544e-20	1.8489939549683137e-16	1.0898810252429893e-13	7.939654072630909e-13	4.2832823494948117e-13
40900000	0.004988679077676423	1.913230916849694e-49	1.884460433457205e-62	2.976869228605692e-10	3.97002731283322e-15	0.00002264124793787398	-3.8227449081237917e-20	1.8489939549683137e-16	1.0898810252429893e-13	7.939654072630909e-13	4.2832823494948117e-13
41000000	0.004988679077676423	1.9132309168496942e-49	1.884460433457205e-62	2.976869228605692e-10	3.97002731283322e-15	0.00002264124793787398	-3.8226179525076284e-20	1.8489939549683137e-16	1.0898810252429893e-13	7.939654072630909e-13	4.2832823494948117e-13
41100000	0.004988679077676423	1.9132309168496942e-49	1.884460433457205e-62	2.976869228605692e-10	3.97002731283322e-15	0.00002264124793787398	-3.8224909968914657e-20	1.8489939549683137e-16	1.0898810252429893e-13	7.939654072630909e-13	4.2832823494948117e-13
41200000	0.004988679077676423	1.9132309168496942e-49	1.884460433457205e-62	2.976869228605692e-10	3.97002731283322e-15	0.00002264124793787398	-3.822364041275303e-20	1.8489939549683137e-16	1.0898810252429893e-13	7.939654072630909e-13	4.2832823494948117e-13
41300000	0.004988679077676423	1.9132309168496942e-49	1.884460433457205e-62	2.976869228605692e-10	3.97002731283322e-15	0.00002264124793787398	-3.82223708565914e-20	1.8489939549683137e-16	1.0898810252429893e-13	7.939654072630909e-13	4.2832823494948117e-13
41400000	0.004988679077676423	1.9132309168496942e-49	1.884460433457205e-62	2.976869228605692e-10	3.97002731283322e-15	0.00002264124793787398	-3.8221101300429775e-20	1.8489939549683137e-16	1.0898810252429893e-13	7.939654072630909e-13	4.2832823494948117e-13
41500000	0.004988679077676423	1.9132309168496942e-49	1.884460433457205e-62	2.976869228605692e-10	3.97002731283322e-15	0.00002264124793787398	-3.821983174426815e-20	1.8489939549683137e-16	1.0898810252429893e-13	7.939654072630909e-13	4.2832823494948117e-13
41600000	0.004988679077676423	1.9132309168496942e-49	1.884460433457205e-62	2.976869228605692e-10	3.97002731283322e-15	0.00002264124793787398	-3.821856218810652e-20	1.8489939549683137e-16	1.0898810252429893e-13	7.939654072630909e-13	4.2832823494948117e-13
41700000	0.004988679077676423	1.9132309168496942e-49	1.884460433457205e-62	2.976869228605692e-10	3.97002731283322e-15	0.00002264124793787398	-3.8217292631944894e-20	1.8489939549683137e-16	1.0898810252429893e-13	7.939654072630909e-13	4.2832823494948117e-13
41800000	0.004988679077676423	1.9132309168496942e-49	1.884460433457205e-62	2.976869228605692e-10	3.97002731283322e-15	0.00002264124793787398	-3.821602307578326e-20	1.8489939549683137e-16	1.0898810252429893e-13	7.939654072630909e-13	4.2832823494948117e-13
41900000	0.004988679077676423	1.9132309168496942e-49	1.884460433457205e-62	2.976869228605692e-10	3.97002731283322e-15	0.00002264124793787398	-3.8214753519621634e-20	1.8489939549683137e-16	1.0898810252429893e-13	7.939654072630909e-13	4.2832823494948117e-13
42000000	0.004988679077676423	1.9132309168496942e-49	1.884460433457205e-62	2.976869228605692e-10	3.97002731283322e-15	0.00002264124793787398	-3.8213483963460007e-20	1.8489939549683137e-16	1.0898810252429893e-13	7.939654072630909e-13	4.2832823494948117e-13
42100000	0.004988679077676423	1.9132309168496942e-49	1.884460433457205e-62	2.976869228605692e-10	3.97002731283322e-15	0.00002264124793787398	-3.821221440729838e-20	1.8489939549683137e-16	1.0898810252429893e-13	7.939654072630909e-13	4.2832823494948117e-13
42200000	0.004988679077676423	1.9132309168496942e-49	1.884460433457205e-62	2.976869228605692e-10	3.97002731283322e-15	0.00002264124793787398	-3.821094485113675e-20	1.8489939549683137e-16	1.0898810252429893e-13	7.939654072630909e-13	4.2832823494948117e-13
42300000	0.004988679077676423	1.9132309168496942e-49	1.884460433457205e-62	2.976869228605692e-10	3.97002731283322e-15	0.00002264124793787398	-3.8209675294975125e-20	1.8489939549683137e-16	1.0898810252429893e-13	7.939654072630909e-13	4.2832823494948117e-13
42400000	0.004988679077676423	1.9132309168496942e-49	1.884460433457205e-62	2.976869228605692e-10	3.97002731283322e-15	0.00002264124793787398	-3.82084057388135e-20	1.8489939549683137e-16	1.0898810252429893e-13	7.939654072630909e-13	4.2832823494948117e-13
42500000	0.004988679077676423	1.9132309168496942e-49	1.884460433457205e-62	2.976869228605692e-10	3.97002731283322e-15	0.00002264124793787398	-3.820713618265187e-20	1.8489939549683137e-16	1.0898810252429893e-13	7.939654072630909e-13	4.2832823494948117e-13
42600000	0.004988679077676423	1.9132309168496942e-49	1.884460433457205e-62	2.976869228605692e-10	3.97002731283322e-15	0.00002264124793787398	-3.820586662649024e-20	1.8489939549683137e-16	1.0898810252429893e-13	7.939654072630909e-13	4.2832823494948117e-13
42700000	0.004988679077676423	1.9132309168496942e-49	1.884460433457205e-62	2.976869228605692e-10	3.97002731283322e-15	0.00002264124793787398	-3.820459707032861e-20	1.8489939549683137e-16	1.0898810252429893e-13	7.939654072630909e-13	4.2832823494948117e-13
42800000	0.004988679077676423	1.9132309168496942e-49	1.884460433457205e-62	2.976869228605692e-10	3.97002731283322e-15	0.00002264124793787398	-3.8203327514166984e-20	1.8489939549683137e-16	1.0898810252429893e-13	7.939654072630909e-13	4.2832823494948117e-13
42900000	0.004988679077676423	1.9132309168496942e-49	1.884460433457205e-62	2.976869228605692e-10	3.97002731283322e-15	0.00002264124793787398	-3.8202057958005357e-20	1.8489939549683137e-16	1.0898810252429893e-13	7.939654072630909e-13	4.2832823494948117e-13
43000000	0.004988679077676423	1.9132309168496942e-49	1.884460433457205e-62	2.976869228605692e-10	3.97002731283322e-15	0.00002264124793787398	-3.820078840184373e-20	1.8489939549683137e-16	1.0898810252429893e-13	7.939654072630909e-13	4.2832823494948117e-13
43100000	0.004988679077676423	1.9132309168496942e-49	1.884460433457205e-62	2.976869228605692e-10	3.97002731283322e-15	0.00002264124793787398	-3.81995188456821e-20	1.8489939549683137e-16	1.0898810252429893e-13	7.939654072630909e-13	4.2832823494948117e-13
43200000	0.004988679077676423	1.9132309168496942e-49	1.884460433457205e-62	2.976869228605692e-10	3.97002731283322e-15	0.00002264124793787398	-3.8198249289520475e-20	1.8489939549683137e-16	1.0898810252429893e-13	7.939654072630909e-13	4.2832823494948117e-13
43300000	0.004988679077676423	1.9132309168496942e-49	1.884460433457205e-62	2.976869228605692e-10	3.97002731283322e-15	0.00002264124793787398	-3.819697973335885e-20	1.8489939549683137e-16	1.0898810252429893e-13	7.939654072630909e-13	4.2832823494948117e-13
43400000	0.004988679077676423	1.9132309168496942e-49	1.884460433457205e-62	2.976869228605692e-10	3.97002731283322e-15	0.00002264124793787398	-3.8195710177197215e-20	1.8489939549683137e-16	1.0898810252429893e-13	7.939654072630909e-13	4.2832823494948117e-13
43500000	0.004988679077676423	1.9132309168496942e-49	1.884460433457205e-62	2.976869228605692e-10	3.97002731283322e-15	0.00002264124793787398	-3.819444062103559e-20	1.8489939549683137e-16	1.0898810252429893e-13	7.939654072630909e-13	4.2832823494948117e-13
43600000	0.004988679077676423	1.9132309168496942e-49	1.884460433457205e-62	2.976869228605692e-10	3.97002731283322e-15	0.00002264124793787398	-3.819317106487396e-20	1.8489939549683137e-16	1.0898810252429893e-13	7.939654072630909e-13	4.2832823494948117e-13
43700000	0.004988679077676423	1.9132309168496942e-49	1.884460433457205e-62	2.976869228605692e-10	3.97002731283322e-15	0.00002264124793787398	-3.8191901508712334e-20	1.8489939549683137e-16	1.0898810252429893e-13	7.939654072630909e-13	4.2832823494948117e-13
43800000	0.004988679077676423	1.9132309168496942e-49	1.884460433457205e-62	2.976869228605692e-10	3.97002731283322e-15	0.00002264124793787398	-3.8190631952550707e-20	1.8489939549683137e-16	1.0898810252429893e-13	7.939654072630909e-13	4.2832823494948117e-13
43900000	0.004988679077676423	1.9132309168496942e-49	1.884460433457205e-62	2.976869228605692e-10	3.97002731283322e-15	0.00002264124793787398	-3.818936239638908e-20	1.8489939549683137e-16	1.0898810252429893e-13	7.939654072630909e-13	4.2832823494948117e-13
44000000	0.004988679077676423	1.9132309168496942e-49	1.884460433457205e-62	2.976869228605692e-10	3.97002731283322e-15	0.00002264124793787398	-3.818809284022745e-20	1.8489939549683137e-16	1.0898810252429893e-13	7.939654072630909e-13	4.2832823494948117e-13
44100000	0.004988679077676423	1.9132309168496942e-49	1.884460433457205e-62	2.976869228605692e-10	3.97002731283322e-15	0.00002264124793787398	-3.8186823284065825e-20	1.8489939549683137e-16	1.0898810252429893e-13	7.939654072630909e-13	4.2832823494948117e-13
44200000	0.004988679077676423	1.9132309168496942e-49	1.884460433457205e-62	2.976869228605692e-10	3.97002731283322e-15	0.00002264124793787398	-3.818555372790419e-20	1.8489939549683137e-16	1.0898810252429893e-13	7.939654072630909e-13	4.2832823494948117e-13
44300000	0.004988679077676423	1.9132309168496942e-49	1.884460433457205e-62	2.976869228605692e-10	3.97002731283322e-15	0.00002264124793787398	-3.8184284171742565e-20	1.8489939549683137e-16	1.0898810252429893e-13	7.939654072630909e-13	4.2832823494948117e-13
44400000	0.004988679077676423	1.9132309168496942e-49	1.884460433457205e-62	2.976869228605692e-10	3.97002731283322e-15	0.00002264124793787398	-3.818301461558094e-20	1.8489939549683137e-16	1.0898810252429893e-13	7.939654072630909e-13	4.2832823494948117e-13
44500000	0.004988679077676423	1.9132309168496942e-49	1.884460433457205e-62	2.976869228605692e-10	3.97002731283322e-15	0.00002264124793787398	-3.818174505941931e-20	1.8489939549683137e-16	1.0898810252429893e-13	7.939654072630909e-13	4.2832823494948117e-13
44600000	0.004988679077676423	1.9132309168496942e-49	1.884460433457205e-62	2.976869228605692e-10	3.97002731283322e-15	0.00002264124793787398	-3.8180475503257684e-20	1.8489939549683137e-16	1.0898810252429893e-13	7.939654072630909e-13	4.2832823494948117e-13
44700000	0.004988679077676423	1.9132309168496942e-49	1.884460433457205e-62	2.976869228605692e-10	3.97002731283322e-15	0.00002264124793787398	-3.8179205947096056e-20	1.8489939549683137e-16	1.0898810252429893e-13	7.939654072630909e-13	4.2832823494948117e-13
44800000	0.004988679077676423	1.9132309168496942e-49	1.884460433457205e-62	2.976869228605692e-10	3.97002731283322e-15	0.00002264124793787398	-3.817793639093443e-20	1.8489939549683137e-16	1.0898810252429893e-13	7.939654072630909e-13	4.2832823494948117e-13
44900000	0.004988679077676423	1.9132309168496942e-49	1.884460433457205e-62	2.976869228605692e-10	3.97002731283322e-15	0.00002264124793787398	-3.8176666834772796e-20	1.8489939549683137e-16	1.0898810252429893e-13	7.939654072630909e-13	4.2832823494948117e-13
45000000	0.004988679077676423	1.9132309168496942e-49	1.884460433457205e-62	2.976869228605692e-10	3.97002731283322e-15	0.00002264124793787398	-3.817539727861117e-20	1.8489939549683137e-16	1.0898810252429893e-13	7.939654072630909e-13	4.2832823494948117e-13
45100000	0.004988679077676423	1.9132309168496942e-49	1.884460433457205e-62	2.976869228605692e-10	3.97002731283322e-15	0.00002264124793787398	-3.817412772244954e-20	1.8489939549683137e-16	1.0898810252429893e-13	7.939654072630909e-13	4.2832823494948117e-13
45200000	0.004988679077676423	1.9132309168496942e-49	1.884460433457205e-62	2.976869228605692e-10	3.97002731283322e-15	0.00002264124793787398	-3.8172858166287915e-20	1.8489939549683137e-16	1.0898810252429893e-13	7.939654072630909e-13	4.2832823494948117e-13
45300000	0.004988679077676423	1.9132309168496942e-49	1.884460433457205e-62	2.976869228605692e-10	3.97002731283322e-15	0.00002264124793787398	-3.817158861012629e-20	1.8489939549683137e-16	1.0898810252429893e-13	7.939654072630909e-13	4.2832823494948117e-13
45400000	0.004988679077676423	1.9132309168496942e-49	1.884460433457205e-62	2.976869228605692e-10	3.97002731283322e-15	0.00002264124793787398	-3.817031905396466e-20	1.8489939549683137e-16	1.0898810252429893e-13	7.939654072630909e-13	4.2832823494948117e-13
45500000	0.004988679077676423	1.9132309168496942e-49	1.884460433457205e-62	2.976869228605692e-10	3.97002731283322e-15	0.00002264124793787398	-3.8169049497803034e-20	1.8489939549683137e-16	1.0898810252429893e-13	7.939654072630909e-13	4.2832823494948117e-13
45600000	0.004988679077676423	1.9132309168496942e-49	1.884460433457205e-62	2.976869228605692e-10	3.97002731283322e-15	0.00002264124793787398	-3.8167779941641406e-20	1.8489939549683137e-16	1.0898810252429893e-13	7.939654072630909e-13	4.2832823494948117e-13
45700000	0.004988679077676423	1.9132309168496942e-49	1.884460433457205e-62	2.976869228605692e-10	3.97002731283322e-15	0.00002264124793787398	-3.8166510385479773e-20	1.8489939549683137e-16	1.0898810252429893e-13	7.939654072630909e-13	4.2832823494948117e-13
45800000	0.004988679077676423	1.9132309168496942e-49	1.884460433457205e-62	2.976869228605692e-10	3.97002731283322e-15	0.00002264124793787398	-3.8165240829318146e-20	1.8489939549683137e-16	1.0898810252429893e-13	7.939654072630909e-13	4.2832823494948117e-13
45900000	0.004988679077676423	1.9132309168496942e-49	1.884460433457205e-62	2.976869228605692e-10	3.97002731283322e-15	0.00002264124793787398	-3.816397127315652e-20	1.8489939549683137e-16	1.0898810252429893e-13	7.939654072630909e-13	4.2832823494948117e-13
46000000	0.004988679077676423	1.9132309168496942e-49	1.884460433457205e-62	2.976869228605692e-10	3.97002731283322e-15	0.00002264124793787398	-3.816270171699489e-20	1.8489939549683137e-16	1.0898810252429893e-13	7.939654072630909e-13	4.2832823494948117e-13
46100000	0.004988679077676423	1.9132309168496942e-49	1.884460433457205e-62	2.976869228605692e-10	3.97002731283322e-15	0.00002264124793787398	-3.8161432160833265e-20	1.8489939549683137e-16	1.0898810252429893e-13	7.939654072630909e-13	4.2832823494948117e-13
46200000	0.004988679077676423	1.9132309168496942e-49	1.884460433457205e-62	2.976869228605692e-10	3.97002731283322e-15	0.00002264124793787398	-3.816016260467164e-20	1.8489939549683137e-16	1.0898810252429893e-13	7.939654072630909e-13	4.2832823494948117e-13
46300000	0.004988679077676423	1.9132309168496942e-49	1.884460433457205e-62	2.976869228605692e-10	3.97002731283322e-15	0.00002264124793787398	-3.815889304851001e-20	1.8489939549683137e-16	1.0898810252429893e-13	7.939654072630909e-13	4.2832823494948117e-13
46400000	0.004988679077676423	1.9132309168496942e-49	1.884460433457205e-62	2.976869228605692e-10	3.97002731283322e-15	0.00002264124793787398	-3.8157623492348384e-20	1.8489939549683137e-16	1.0898810252429893e-13	7.939654072630909e-13	4.2832823494948117e-13
46500000	0.004988679077676423	1.9132309168496942e-49	1.884460433457205e-62	2.976869228605692e-10	3.97002731283322e-15	0.00002264124793787398	-3.815635393618675e-20	1.8489939549683137e-16	1.0898810252429893e-13	7.939654072630909e-13	4.2832823494948117e-13
46600000	0.004988679077676423	1.9132309168496942e-49	1.884460433457205e-62	2.976869228605692e-10	3.97002731283322e-15	0.00002264124793787398	-3.8155084380025123e-20	1.8489939549683137e-16	1.0898810252429893e-13	7.939654072630909e-13	4.2832823494948117e-13
46700000	0.004988679077676423	1.9132309168496942e-49	1.884460433457205e-62	2.976869228605692e-10	3.97002731283322e-15	0.00002264124793787398	-3.8153814823863496e-20	1.8489939549683137e-16	1.0898810252429893e-13	7.939654072630909e-13	4.2832823494948117e-13
46800000	0.004988679077676423	1.9132309168496942e-49	1.884460433457205e-62	2.976869228605692e-10	3.97002731283322e-15	0.00002264124793787398	-3.815254526770187e-20	1.8489939549683137e-16	1.0898810252429893e-13	7.939654072630909e-13	4.2832823494948117e-13
46900000	0.004988679077676423	1.9132309168496942e-49	1.884460433457205e-62	2.976869228605692e-10	3.97002731283322e-15	0.00002264124793787398	-3.815127571154024e-20	1.8489939549683137e-16	1.0898810252429893e-13	7.939654072630909e-13	4.2832823494948117e-13
47000000	0.004988679077676423	1.9132309168496942e-49	1.884460433457205e-62	2.976869228605692e-10	3.97002731283322e-15	0.00002264124793787398	-3.8150006155378615e-20	1.8489939549683137e-16	1.0898810252429893e-13	7.939654072630909e-13	4.2832823494948117e-13
47100000	0.004988679077676423	1.9132309168496942e-49	1.884460433457205e-62	2.976869228605692e-10	3.97002731283322e-15	0.00002264124793787398	-3.814873659921699e-20	1.8489939549683137e-16	1.0898810252429893e-13	7.939654072630909e-13	4.2832823494948117e-13
47200000	0.004988679077676423	1.9132309168496942e-49	1.884460433457205e-62	2.976869228605692e-10	3.97002731283322e-15	0.00002264124793787398	-3.8147467043055355e-20	1.8489939549683137e-16	1.0898810252429893e-13	7.939654072630909e-13	4.2832823494948117e-13
47300000	0.004988679077676423	1.9132309168496942e-49	1.884460433457205e-62	2.976869228605692e-10	3.97002731283322e-15	0.00002264124793787398	-3.814619748689373e-20	1.8489939549683137e-16	1.0898810252429893e-13	7.939654072630909e-13	4.2832823494948117e-13
47400000	0.004988679077676423	1.9132309168496942e-49	1.884460433457205e-62	2.976869228605692e-10	3.97002731283322e-15	0.00002264124793787398	-3.81449279307321e-20	1.8489939549683137e-16	1.0898810252429893e-13	7.939654072630909e-13	4.2832823494948117e-13
47500000	0.004988679077676423	1.9132309168496942e-49	1.884460433457205e-62	2.976869228605692e-10	3.97002731283322e-15	0.00002264124793787398	-3.8143658374570473e-20	1.8489939549683137e-16	1.0898810252429893e-13	7.939654072630909e-13	4.2832823494948117e-13
47600000	0.004988679077676423	1.9132309168496942e-49	1.884460433457205e-62	2.976869228605692e-10	3.97002731283322e-15	0.00002264124793787398	-3.8142388818408846e-20	1.8489939549683137e-16	1.0898810252429893e-13	7.939654072630909e-13	4.2832823494948117e-13
47700000	0.004988679077676423	1.9132309168496942e-49	1.884460433457205e-62	2.976869228605692e-10	3.97002731283322e-15	0.00002264124793787398	-3.814111926224722e-20	1.8489939549683137e-16	1.0898810252429893e-13	7.939654072630909e-13	4.2832823494948117e-13
47800000	0.004988679077676423	1.9132309168496942e-49	1.884460433457205e-62	2.976869228605692e-10	3.97002731283322e-15	0.00002264124793787398	-3.813984970608559e-20	1.8489939549683137e-16	1.0898810252429893e-13	7.939654072630909e-13	4.2832823494948117e-13
47900000	0.004988679077676423	1.9132309168496942e-49	1.884460433457205e-62	2.976869228605692e-10	3.97002731283322e-15	0.00002264124793787398	-3.8138580149923965e-20	1.8489939549683137e-16	1.0898810252429893e-13	7.939654072630909e-13	4.2832823494948117e-13
48000000	0.004988679077676423	1.9132309168496942e-49	1.884460433457205e-62	2.976869228605692e-10	3.97002731283322e-15	0.00002264124793787398	-3.813731059376233e-20	1.8489939549683137e-16	1.0898810252429893e-13	7.939654072630909e-13	4.2832823494948117e-13
48100000	0.004988679077676423	1.9132309168496942e-49	1.884460433457205e-62	2.976869228605692e-10	3.97002731283322e-15	0.00002264124793787398	-3.8136041037600705e-20	1.8489939549683137e-16	1.0898810252429893e-13	7.939654072630909e-13	4.2832823494948117e-13
48200000	0.004988679077676423	1.9132309168496942e-49	1.884460433457205e-62	2.976869228605692e-10	3.97002731283322e-15	0.00002264124793787398	-3.813477148143908e-20	1.8489939549683137e-16	1.0898810252429893e-13	7.939654072630909e-13	4.2832823494948117e-13
48300000	0.004988679077676423	1.9132309168496942e-49	1.884460433457205e-62	2.976869228605692e-10	3.97002731283322e-15	0.00002264124793787398	-3.813350192527745e-20	1.8489939549683137e-16	1.0898810252429893e-13	7.939654072630909e-13	4.2832823494948117e-13
48400000	0.004988679077676423	1.9132309168496942e-49	1.884460433457205e-62	2.976869228605692e-10	3.97002731283322e-15	0.00002264124793787398	-3.8132232369115823e-20	1.8489939549683137e-16	1.0898810252429893e-13	7.939654072630909e-13	4.2832823494948117e-13
48500000	0.004988679077676423	1.9132309168496942e-49	1.884460433457205e-62	2.976869228605692e-10	3.97002731283322e-15	0.00002264124793787398	-3.8130962812954196e-20	1.8489939549683137e-16	1.0898810252429893e-13	7.939654072630909e-13	4.2832823494948117e-13
48600000	0.004988679077676423	1.9132309168496942e-49	1.884460433457205e-62	2.976869228605692e-10	3.97002731283322e-15	0.00002264124793787398	-3.812969325679257e-20	1.8489939549683137e-16	1.0898810252429893e-13	7.939654072630909e-13	4.2832823494948117e-13
48700000	0.004988679077676423	1.9132309168496942e-49	1.884460433457205e-62	2.976869228605692e-10	3.97002731283322e-15	0.00002264124793787398	-3.8128423700630936e-20	1.8489939549683137e-16	1.0898810252429893e-13	7.939654072630909e-13	4.2832823494948117e-13
48800000	0.004988679077676423	1.9132309168496942e-49	1.884460433457205e-62	2.976869228605692e-10	3.97002731283322e-15	0.00002264124793787398	-3.812715414446931e-20	1.8489939549683137e-16	1.0898810252429893e-13	7.939654072630909e-13	4.2832823494948117e-13
48900000	0.004988679077676423	1.9132309168496942e-49	1.884460433457205e-62	2.976869228605692e-10	3.97002731283322e-15	0.00002264124793787398	-3.812588458830768e-20	1.8489939549683137e-16	1.0898810252429893e-13	7.939654072630909e-13	4.2832823494948117e-13
49000000	0.004988679077676423	1.9132309168496942e-49	1.884460433457205e-62	2.976869228605692e-10	3.97002731283322e-15	0.00002264124793787398	-3.8124615032146054e-20	1.8489939549683137e-16	1.0898810252429893e-13	7.939654072630909e-13	4.2832823494948117e-13
49100000	0.004988679077676423	1.9132309168496942e-49	1.884460433457205e-62	2.976869228605692e-10	3.97002731283322e-15	0.00002264124793787398	-3.812334547598443e-20	1.8489939549683137e-16	1.0898810252429893e-13	7.939654072630909e-13	4.2832823494948117e-13
49200000	0.004988679077676423	1.9132309168496942e-49	1.8844604334572049e-62	2.976869228605692e-10	3.97002731283322e-15	0.00002264124793787398	-3.81220759198228e-20	1.8489939549683137e-16	1.0898810252429893e-13	7.939654072630909e-13	4.2832823494948117e-13
49300000	0.004988679077676423	1.9132309168496942e-49	1.8844604334572049e-62	2.976869228605692e-10	3.97002731283322e-15	0.00002264124793787398	-3.8120806363661173e-20	1.8489939549683137e-16	1.0898810252429893e-13	7.939654072630909e-13	4.2832823494948117e-13
49400000	0.004988679077676423	1.9132309168496942e-49	1.8844604334572049e-62	2.976869228605692e-10	3.97002731283322e-15	0.00002264124793787398	-3.8119536807499546e-20	1.8489939549683137e-16	1.0898810252429893e-13	7.939654072630909e-13	4.2832823494948117e-13
49500000	0.004988679077676423	1.9132309168496942e-49	1.8844604334572049e-62	2.976869228605692e-10	3.97002731283322e-15	0.00002264124793787398	-3.811826725133791e-20	1.8489939549683137e-16	1.0898810252429893e-13	7.939654072630909e-13	4.2832823494948117e-13
49600000	0.004988679077676423	1.9132309168496942e-49	1.8844604334572049e-62	2.976869228605692e-10	3.97002731283322e-15	0.00002264124793787398	-3.8116997695176286e-20	1.8489939549683137e-16	1.0898810252429893e-13	7.939654072630909e-13	4.2832823494948117e-13
49700000	0.004988679077676423	1.9132309168496942e-49	1.8844604334572049e-62	2.976869228605692e-10	3.97002731283322e-15	0.00002264124793787398	-3.811572813901466e-20	1.8489939549683137e-16	1.0898810252429893e-13	7.939654072630909e-13	4.2832823494948117e-13
49800000	0.004988679077676423	1.9132309168496942e-49	1.8844604334572049e-62	2.976869228605692e-10	3.97002731283322e-15	0.00002264124793787398	-3.811445858285303e-20	1.8489939549683137e-16	1.0898810252429893e-13	7.939654072630909e-13	4.2832823494948117e-13
49900000	0.004988679077676423	1.9132309168496942e-49	1.8844604334572049e-62	2.976869228605692e-10	3.97002731283322e-15	0.00002264124793787398	-3.8113189026691404e-20	1.8489939549683137e-16	1.0898810252429893e-13	7.939654072630909e-13	4.2832823494948117e-13
50000000	0.004988679077676423	1.9132309168496942e-49	1.8844604334572049e-62	2.976869228605692e-10	3.97002731283322e-15	0.00002264124793787398	-3.811191947052978e-20	1.8489939549683137e-16	1.0898810252429893e-13	7.939654072630909e-13	4.2832823494948117e-13
50100000	0.004988679077676423	1.9132309168496942e-49	1.8844604334572049e-62	2.976869228605692e-10	3.97002731283322e-15	0.00002264124793787398	-3.811064991436815e-20	1.8489939549683137e-16	1.0898810252429893e-13	7.939654072630909e-13	4.2832823494948117e-13
50200000	0.004988679077676423	1.9132309168496942e-49	1.8844604334572049e-62	2.976869228605692e-10	3.97002731283322e-15	0.00002264124793787398	-3.8109380358206523e-20	1.8489939549683137e-16	1.0898810252429893e-13	7.939654072630909e-13	4.2832823494948117e-13
50300000	0.004988679077676423	1.9132309168496942e-49	1.8844604334572049e-62	2.976869228605692e-10	3.97002731283322e-15	0.00002264124793787398	-3.810811080204489e-20	1.8489939549683137e-16	1.0898810252429893e-13	7.939654072630909e-13	4.2832823494948117e-13
50400000	0.004988679077676423	1.9132309168496942e-49	1.8844604334572049e-62	2.976869228605692e-10	3.97002731283322e-15	0.00002264124793787398	-3.810684124588326e-20	1.8489939549683137e-16	1.0898810252429893e-13	7.939654072630909e-13	4.2832823494948117e-13
50500000	0.004988679077676423	1.9132309168496942e-49	1.8844604334572049e-62	2.976869228605692e-10	3.97002731283322e-15	0.00002264124793787398	-3.8105571689721636e-20	1.8489939549683137e-16	1.0898810252429893e-13	7.939654072630909e-13	4.2832823494948117e-13
50600000	0.004988679077676423	1.9132309168496942e-49	1.8844604334572049e-62	2.976869228605692e-10	3.97002731283322e-15	0.00002264124793787398	-3.810430213356001e-20	1.8489939549683137e-16	1.0898810252429893e-13	7.939654072630909e-13	4.2832823494948117e-13
50700000	0.004988679077676423	1.9132309168496942e-49	1.8844604334572049e-62	2.976869228605692e-10	3.97002731283322e-15	0.00002264124793787398	-3.810303257739838e-20	1.8489939549683137e-16	1.0898810252429893e-13	7.939654072630909e-13	4.2832823494948117e-13
50800000	0.004988679077676423	1.9132309168496942e-49	1.8844604334572049e-62	2.976869228605692e-10	3.97002731283322e-15	0.00002264124793787398	-3.8101763021236754e-20	1.8489939549683137e-16	1.0898810252429893e-13	7.939654072630909e-13	4.2832823494948117e-13
50900000	0.004988679077676423	1.9132309168496942e-49	1.8844604334572049e-62	2.976869228605692e-10	3.97002731283322e-15	0.00002264124793787398	-3.810049346507513e-20	1.8489939549683137e-16	1.0898810252429893e-13	7.939654072630909e-13	4.2832823494948117e-13
51000000	0.004988679077676423	1.9132309168496942e-49	1.8844604334572049e-62	2.976869228605692e-10	3.97002731283322e-15	0.00002264124793787398	-3.8099223908913494e-20	1.8489939549683137e-16	1.0898810252429893e-13	7.939654072630909e-13	4.2832823494948117e-13
51100000	0.004988679077676423	1.9132309168496942e-49	1.8844604334572049e-62	2.976869228605692e-10	3.97002731283322e-15	0.00002264124793787398	-3.809795435275187e-20	1.8489939549683137e-16	1.0898810252429893e-13	7.939654072630909e-13	4.2832823494948117e-13
51200000	0.004988679077676423	1.9132309168496942e-49	1.8844604334572049e-62	2.976869228605692e-10	3.97002731283322e-15	0.00002264124793787398	-3.809668479659024e-20	1.8489939549683137e-16	1.0898810252429893e-13	7.939654072630909e-13	4.2832823494948117e-13
51300000	0.004988679077676423	1.9132309168496942e-49	1.8844604334572049e-62	2.976869228605692e-10	3.97002731283322e-15	0.00002264124793787398	-3.809541524042861e-20	1.8489939549683137e-16	1.0898810252429893e-13	7.939654072630909e-13	4.2832823494948117e-13
51400000	0.004988679077676423	1.9132309168496942e-49	1.8844604334572049e-62	2.976869228605692e-10	3.97002731283322e-15	0.00002264124793787398	-3.8094145684266986e-20	1.8489939549683137e-16	1.0898810252429893e-13	7.939654072630909e-13	4.2832823494948117e-13
51500000	0.004988679077676423	1.9132309168496942e-49	1.8844604334572049e-62	2.976869228605692e-10	3.97002731283322e-15	0.00002264124793787398	-3.809287612810536e-20	1.8489939549683137e-16	1.0898810252429893e-13	7.939654072630909e-13	4.2832823494948117e-13
51600000	0.004988679077676423	1.9132309168496942e-49	1.8844604334572049e-62	2.976869228605692e-10	3.97002731283322e-15	0.00002264124793787398	-3.809160657194373e-20	1.8489939549683137e-16	1.0898810252429893e-13	7.939654072630909e-13	4.2832823494948117e-13
51700000	0.004988679077676423	1.9132309168496942e-49	1.8844604334572049e-62	2.976869228605692e-10	3.97002731283322e-15	0.00002264124793787398	-3.8090337015782104e-20	1.8489939549683137e-16	1.0898810252429893e-13	7.939654072630909e-13	4.2832823494948117e-13
51800000	0.004988679077676423	1.9132309168496942e-49	1.8844604334572049e-62	2.976869228605692e-10	3.97002731283322e-15	0.00002264124793787398	-3.808906745962047e-20	1.8489939549683137e-16	1.0898810252429893e-13	7.939654072630909e-13	4.2832823494948117e-13
51900000	0.004988679077676423	1.9132309168496942e-49	1.8844604334572049e-62	2.976869228605692e-10	3.97002731283322e-15	0.00002264124793787398	-3.8087797903458844e-20	1.8489939549683137e-16	1.0898810252429893e-13	7.939654072630909e-13	4.2832823494948117e-13
52000000	0.004988679077676423	1.9132309168496942e-49	1.8844604334572049e-62	2.976869228605692e-10	3.97002731283322e-15	0.00002264124793787398	-3.8086528347297217e-20	1.8489939549683137e-16	1.0898810252429893e-13	7.939654072630909e-13	4.2832823494948117e-13
52100000	0.004988679077676423	1.9132309168496942e-49	1.8844604334572049e-62	2.976869228605692e-10	3.97002731283322e-15	0.00002264124793787398	-3.808525879113559e-20	1.8489939549683137e-16	1.0898810252429893e-13	7.939654072630909e-13	4.2832823494948117e-13
52200000	0.004988679077676423	1.9132309168496942e-49	1.8844604334572049e-62	2.976869228605692e-10	3.97002731283322e-15	0.00002264124793787398	-3.808398923497396e-20	1.8489939549683137e-16	1.0898810252429893e-13	7.939654072630909e-13	4.2832823494948117e-13
52300000	0.004988679077676423	1.9132309168496942e-49	1.8844604334572049e-62	2.976869228605692e-10	3.97002731283322e-15	0.00002264124793787398	-3.8082719678812336e-20	1.8489939549683137e-16	1.0898810252429893e-13	7.939654072630909e-13	4.2832823494948117e-13
52400000	0.004988679077676423	1.9132309168496942e-49	1.8844604334572049e-62	2.976869228605692e-10	3.97002731283322e-15	0.00002264124793787398	-3.808145012265071e-20	1.8489939549683137e-16	1.0898810252429893e-13	7.939654072630909e-13	4.2832823494948117e-13
52500000	0.004988679077676423	1.9132309168496942e-49	1.8844604334572049e-62	2.976869228605692e-10	3.97002731283322e-15	0.00002264124793787398	-3.808018056648908e-20	1.8489939549683137e-16	1.0898810252429893e-13	7.939654072630909e-13	4.2832823494948117e-13
52600000	0.004988679077676423	1.9132309168496942e-49	1.8844604334572049e-62	2.976869228605692e-10	3.97002731283322e-15	0.00002264124793787398	-3.807891101032745e-20	1.8489939549683137e-16	1.0898810252429893e-13	7.939654072630909e-13	4.2832823494948117e-13
52700000	0.004988679077676423	1.9132309168496942e-49	1.8844604334572049e-62	2.976869228605692e-10	3.97002731283322e-15	0.00002264124793787398	-3.807764145416582e-20	1.8489939549683137e-16	1.0898810252429893e-13	7.939654072630909e-13	4.2832823494948117e-13
52800000	0.004988679077676423	1.9132309168496942e-49	1.8844604334572049e-62	2.976869228605692e-10	3.97002731283322e-15	0.00002264124793787398	-3.8076371898004194e-20	1.8489939549683137e-16	1.0898810252429893e-13	7.939654072630909e-13	4.2832823494948117e-13
52900000	0.004988679077676423	1.9132309168496942e-49	1.8844604334572049e-62	2.976869228605692e-10	3.97002731283322e-15	0.00002264124793787398	-3.8075102341842567e-20	1.8489939549683137e-16	1.0898810252429893e-13	7.939654072630909e-13	4.2832823494948117e-13
53000000	0.004988679077676423	1.9132309168496942e-49	1.8844604334572049e-62	2.976869228605692e-10	3.97002731283322e-15	0.00002264124793787398	-3.807383278568094e-20	1.8489939549683137e-16	1.0898810252429893e-13	7.939654072630909e-13	4.2832823494948117e-13
53100000	0.004988679077676423	1.9132309168496942e-49	1.8844604334572049e-62	2.976869228605692e-10	3.97002731283322e-15	0.00002264124793787398	-3.807256322951931e-20	1.8489939549683137e-16	1.0898810252429893e-13	7.939654072630909e-13	4.2832823494948117e-13
53200000	0.004988679077676423	1.9132309168496942e-49	1.8844604334572049e-62	2.976869228605692e-10	3.97002731283322e-15	0.00002264124793787398	-3.8071293673357686e-20	1.8489939549683137e-16	1.0898810252429893e-13	7.939654072630909e-13	4.2832823494948117e-13
53300000	0.004988679077676423	1.9132309168496942e-49	1.8844604334572049e-62	2.976869228605692e-10	3.97002731283322e-15	0.00002264124793787398	-3.807002411719606e-20	1.8489939549683137e-16	1.0898810252429893e-13	7.939654072630909e-13	4.2832823494948117e-13
53400000	0.004988679077676423	1.9132309168496942e-49	1.8844604334572049e-62	2.976869228605692e-10	3.97002731283322e-15	0.00002264124793787398	-3.8068754561034425e-20	1.8489939549683137e-16	1.0898810252429893e-13	7.939654072630909e-13	4.2832823494948117e-13
53500000	0.004988679077676423	1.9132309168496942e-49	1.8844604334572049e-62	2.976869228605692e-10	3.97002731283322e-15	0.00002264124793787398	-3.80674850048728e-20	1.8489939549683137e-16	1.0898810252429893e-13	7.939654072630909e-13	4.2832823494948117e-13
53600000	0.004988679077676423	1.9132309168496942e-49	1.8844604334572049e-62	2.976869228605692e-10	3.97002731283322e-15	0.00002264124793787398	-3.806621544871117e-20	1.8489939549683137e-16	1.0898810252429893e-13	7.939654072630909e-13	4.2832823494948117e-13
53700000	0.004988679077676423	1.9132309168496942e-49	1.8844604334572049e-62	2.976869228605692e-10	3.97002731283322e-15	0.00002264124793787398	-3.8064945892549544e-20	1.8489939549683137e-16	1.0898810252429893e-13	7.939654072630909e-13	4.2832823494948117e-13
53800000	0.004988679077676423	1.9132309168496942e-49	1.8844604334572049e-62	2.976869228605692e-10	3.97002731283322e-15	0.00002264124793787398	-3.8063676336387917e-20	1.8489939549683137e-16	1.0898810252429893e-13	7.939654072630909e-13	4.2832823494948117e-13
53900000	0.004988679077676423	1.9132309168496942e-49	1.8844604334572049e-62	2.976869228605692e-10	3.97002731283322e-15	0.00002264124793787398	-3.806240678022629e-20	1.8489939549683137e-16	1.0898810252429893e-13	7.939654072630909e-13	4.2832823494948117e-13
54000000	0.004988679077676423	1.9132309168496942e-49	1.8844604334572049e-62	2.976869228605692e-10	3.97002731283322e-15	0.00002264124793787398	-3.806113722406466e-20	1.8489939549683137e-16	1.0898810252429893e-13	7.939654072630909e-13	4.2832823494948117e-13
54100000	0.004988679077676423	1.9132309168496942e-49	1.8844604334572049e-62	2.976869228605692e-10	3.97002731283322e-15	0.00002264124793787398	-3.8059867667903036e-20	1.8489939549683137e-16	1.0898810252429893e-13	7.939654072630909e-13	4.2832823494948117e-13
54200000	0.004988679077676423	1.9132309168496942e-49	1.8844604334572049e-62	2.976869228605692e-10	3.97002731283322e-15	0.00002264124793787398	-3.80585981117414e-20	1.8489939549683137e-16	1.0898810252429893e-13	7.939654072630909e-13	4.2832823494948117e-13
54300000	0.004988679077676423	1.9132309168496942e-49	1.8844604334572049e-62	2.976869228605692e-10	3.97002731283322e-15	0.00002264124793787398	-3.8057328555579775e-20	1.8489939549683137e-16	1.0898810252429893e-13	7.939654072630909e-13	4.2832823494948117e-13
54400000	0.004988679077676423	1.9132309168496942e-49	1.8844604334572049e-62	2.976869228605692e-10	3.97002731283322e-15	0.00002264124793787398	-3.805605899941815e-20	1.8489939549683137e-16	1.0898810252429893e-13	7.939654072630909e-13	4.2832823494948117e-13
54500000	0.004988679077676423	1.9132309168496942e-49	1.8844604334572049e-62	2.976869228605692e-10	3.97002731283322e-15	0.00002264124793787398	-3.805478944325652e-20	1.8489939549683137e-16	1.0898810252429893e-13	7.939654072630909e-13	4.2832823494948117e-13
54600000	0.004988679077676423	1.9132309168496942e-49	1.8844604334572049e-62	2.976869228605692e-10	3.97002731283322e-15	0.00002264124793787398	-3.8053519887094894e-20	1.8489939549683137e-16	1.0898810252429893e-13	7.939654072630909e-13	4.2832823494948117e-13
54700000	0.004988679077676423	1.9132309168496942e-49	1.8844604334572049e-62	2.976869228605692e-10	3.97002731283322e-15	0.00002264124793787398	-3.8052250330933267e-20	1.8489939549683137e-16	1.0898810252429893e-13	7.939654072630909e-13	4.2832823494948117e-13
54800000	0.004988679077676423	1.9132309168496942e-49	1.8844604334572049e-62	2.976869228605692e-10	3.97002731283322e-15	0.00002264124793787398	-3.805098077477164e-20	1.8489939549683137e-16	1.0898810252429893e-13	7.939654072630909e-13	4.2832823494948117e-13
54900000	0.004988679077676423	1.9132309168496942e-49	1.8844604334572049e-62	2.976869228605692e-10	3.97002731283322e-15	0.00002264124793787398	-3.8049711218610007e-20	1.8489939549683137e-16	1.0898810252429893e-13	7.939654072630909e-13	4.2832823494948117e-13
55000000	0.004988679077676423	1.9132309168496942e-49	1.8844604334572049e-62	2.976869228605692e-10	3.97002731283322e-15	0.00002264124793787398	-3.804844166244838e-20	1.8489939549683137e-16	1.0898810252429893e-13	7.939654072630909e-13	4.2832823494948117e-13
55100000	0.004988679077676423	1.9132309168496942e-49	1.8844604334572049e-62	2.976869228605692e-10	3.97002731283322e-15	0.00002264124793787398	-3.804717210628675e-20	1.8489939549683137e-16	1.0898810252429893e-13	7.939654072630909e-13	4.2832823494948117e-13
55200000	0.004988679077676423	1.9132309168496942e-49	1.8844604334572049e-62	2.976869228605692e-10	3.97002731283322e-15	0.00002264124793787398	-3.8045902550125125e-20	1.8489939549683137e-16	1.0898810252429893e-13	7.939654072630909e-13	4.2832823494948117e-13
55300000	0.004988679077676423	1.9132309168496942e-49	1.8844604334572049e-62	2.976869228605692e-10	3.97002731283322e-15	0.00002264124793787398	-3.80446329939635e-20	1.8489939549683137e-16	1.0898810252429893e-13	7.939654072630909e-13	4.2832823494948117e-13
55400000	0.004988679077676423	1.9132309168496942e-49	1.8844604334572049e-62	2.976869228605692e-10	3.97002731283322e-15	0.00002264124793787398	-3.804336343780187e-20	1.8489939549683137e-16	1.0898810252429893e-13	7.939654072630909e-13	4.2832823494948117e-13
55500000	0.004988679077676423	1.9132309168496942e-49	1.8844604334572049e-62	2.976869228605692e-10	3.97002731283322e-15	0.00002264124793787398	-3.8042093881640244e-20	1.8489939549683137e-16	1.0898810252429893e-13	7.939654072630909e-13	4.2832823494948117e-13
55600000	0.004988679077676423	1.9132309168496942e-49	1.8844604334572049e-62	2.976869228605692e-10	3.97002731283322e-15	0.00002264124793787398	-3.8040824325478617e-20	1.8489939549683137e-16	1.0898810252429893e-13	7.939654072630909e-13	4.2832823494948117e-13
55700000	0.004988679077676423	1.9132309168496942e-49	1.8844604334572049e-62	2.976869228605692e-10	3.97002731283322e-15	0.00002264124793787398	-3.8039554769316984e-20	1.8489939549683137e-16	1.0898810252429893e-13	7.939654072630909e-13	4.2832823494948117e-13
55800000	0.004988679077676423	1.9132309168496942e-49	1.8844604334572049e-62	2.976869228605692e-10	3.97002731283322e-15	0.00002264124793787398	-3.8038285213155357e-20	1.8489939549683137e-16	1.0898810252429893e-13	7.939654072630909e-13	4.2832823494948117e-13
55900000	0.004988679077676423	1.9132309168496942e-49	1.8844604334572049e-62	2.976869228605692e-10	3.97002731283322e-15	0.00002264124793787398	-3.803701565699373e-20	1.8489939549683137e-16	1.0898810252429893e-13	7.939654072630909e-13	4.2832823494948117e-13
56000000	0.004988679077676423	1.9132309168496942e-49	1.8844604334572049e-62	2.976869228605692e-10	3.97002731283322e-15	0.00002264124793787398	-3.80357461008321e-20	1.8489939549683137e-16	1.0898810252429893e-13	7.939654072630909e-13	4.2832823494948117e-13
56100000	0.004988679077676423	1.9132309168496942e-49	1.8844604334572049e-62	2.976869228605692e-10	3.97002731283322e-15	0.00002264124793787398	-3.8034476544670475e-20	1.8489939549683137e-16	1.0898810252429893e-13	7.939654072630909e-13	4.2832823494948117e-13
56200000	0.004988679077676423	1.9132309168496942e-49	1.8844604334572049e-62	2.976869228605692e-10	3.97002731283322e-15	0.00002264124793787398	-3.803320698850885e-20	1.8489939549683137e-16	1.0898810252429893e-13	7.939654072630909e-13	4.2832823494948117e-13
56300000	0.004988679077676423	1.9132309168496942e-49	1.8844604334572049e-62	2.976869228605692e-10	3.97002731283322e-15	0.00002264124793787398	-3.803193743234722e-20	1.8489939549683137e-16	1.0898810252429893e-13	7.939654072630909e-13	4.2832823494948117e-13
56400000	0.004988679077676423	1.9132309168496942e-49	1.8844604334572049e-62	2.976869228605692e-10	3.97002731283322e-15	0.00002264124793787398	-3.8030667876185594e-20	1.8489939549683137e-16	1.0898810252429893e-13	7.939654072630909e-13	4.2832823494948117e-13
56500000	0.004988679077676423	1.9132309168496942e-49	1.8844604334572049e-62	2.976869228605692e-10	3.97002731283322e-15	0.00002264124793787398	-3.802939832002396e-20	1.8489939549683137e-16	1.0898810252429893e-13	7.939654072630909e-13	4.2832823494948117e-13
56600000	0.004988679077676423	1.9132309168496942e-49	1.8844604334572049e-62	2.976869228605692e-10	3.97002731283322e-15	0.00002264124793787398	-3.8028128763862334e-20	1.8489939549683137e-16	1.0898810252429893e-13	7.939654072630909e-13	4.2832823494948117e-13
56700000	0.004988679077676423	1.9132309168496942e-49	1.8844604334572049e-62	2.976869228605692e-10	3.97002731283322e-15	0.00002264124793787398	-3.8026859207700706e-20	1.8489939549683137e-16	1.0898810252429893e-13	7.939654072630909e-13	4.2832823494948117e-13
56800000	0.004988679077676423	1.9132309168496942e-49	1.8844604334572049e-62	2.976869228605692e-10	3.97002731283322e-15	0.00002264124793787398	-3.802558965153908e-20	1.8489939549683137e-16	1.0898810252429893e-13	7.939654072630909e-13	4.2832823494948117e-13
56900000	0.004988679077676423	1.9132309168496942e-49	1.8844604334572049e-62	2.976869228605692e-10	3.97002731283322e-15	0.00002264124793787398	-3.802432009537745e-20	1.8489939549683137e-16	1.0898810252429893e-13	7.939654072630909e-13	4.2832823494948117e-13
57000000	0.004988679077676423	1.9132309168496942e-49	1.8844604334572049e-62	2.976869228605692e-10	3.97002731283322e-15	0.00002264124793787398	-3.8023050539215825e-20	1.8489939549683137e-16	1.0898810252429893e-13	7.939654072630909e-13	4.2832823494948117e-13
57100000	0.004988679077676423	1.9132309168496942e-49	1.8844604334572049e-62	2.976869228605692e-10	3.97002731283322e-15	0.00002264124793787398	-3.80217809830542e-20	1.8489939549683137e-16	1.0898810252429893e-13	7.939654072630909e-13	4.2832823494948117e-13
57200000	0.004988679077676423	1.9132309168496942e-49	1.8844604334572049e-62	2.976869228605692e-10	3.97002731283322e-15	0.00002264124793787398	-3.8020511426892565e-20	1.8489939549683137e-16	1.0898810252429893e-13	7.939654072630909e-13	4.2832823494948117e-13
57300000	0.004988679077676423	1.9132309168496942e-49	1.8844604334572049e-62	2.976869228605692e-10	3.97002731283322e-15	0.00002264124793787398	-3.801924187073094e-20	1.8489939549683137e-16	1.0898810252429893e-13	7.939654072630909e-13	4.2832823494948117e-13
57400000	0.004988679077676423	1.9132309168496942e-49	1.8844604334572049e-62	2.976869228605692e-10	3.97002731283322e-15	0.00002264124793787398	-3.801797231456931e-20	1.8489939549683137e-16	1.0898810252429893e-13	7.939654072630909e-13	4.2832823494948117e-13
57500000	0.004988679077676423	1.9132309168496942e-49	1.8844604334572049e-62	2.976869228605692e-10	3.97002731283322e-15	0.00002264124793787398	-3.8016702758407684e-20	1.8489939549683137e-16	1.0898810252429893e-13	7.939654072630909e-13	4.2832823494948117e-13
57600000	0.004988679077676423	1.9132309168496942e-49	1.8844604334572049e-62	2.976869228605692e-10	3.97002731283322e-15	0.00002264124793787398	-3.8015433202246056e-20	1.8489939549683137e-16	1.0898810252429893e-13	7.939654072630909e-13	4.2832823494948117e-13
57700000	0.004988679077676423	1.9132309168496942e-49	1.8844604334572049e-62	2.976869228605692e-10	3.97002731283322e-15	0.00002264124793787398	-3.801416364608443e-20	1.8489939549683137e-16	1.0898810252429893e-13	7.939654072630909e-13	4.2832823494948117e-13
57800000	0.004988679077676423	1.9132309168496942e-49	1.8844604334572049e-62	2.976869228605692e-10	3.97002731283322e-15	0.00002264124793787398	-3.80128940899228e-20	1.8489939549683137e-16	1.0898810252429893e-13	7.939654072630909e-13	4.2832823494948117e-13
57900000	0.004988679077676423	1.9132309168496942e-49	1.8844604334572049e-62	2.976869228605692e-10	3.97002731283322e-15	0.00002264124793787398	-3.8011624533761175e-20	1.8489939549683137e-16	1.0898810252429893e-13	7.939654072630909e-13	4.2832823494948117e-13
58000000	0.004988679077676423	1.9132309168496942e-49	1.8844604334572049e-62	2.976869228605692e-10	3.97002731283322e-15	0.00002264124793787398	-3.801035497759954e-20	1.8489939549683137e-16	1.0898810252429893e-13	7.939654072630909e-13	4.2832823494948117e-13
58100000	0.004988679077676423	1.9132309168496942e-49	1.8844604334572049e-62	2.976869228605692e-10	3.97002731283322e-15	0.00002264124793787398	-3.8009085421437915e-20	1.8489939549683137e-16	1.0898810252429893e-13	7.939654072630909e-13	4.2832823494948117e-13
58200000	0.004988679077676423	1.9132309168496942e-49	1.8844604334572049e-62	2.976869228605692e-10	3.97002731283322e-15	0.00002264124793787398	-3.800781586527629e-20	1.8489939549683137e-16	1.0898810252429893e-13	7.939654072630909e-13	4.2832823494948117e-13
58300000	0.004988679077676423	1.9132309168496942e-49	1.8844604334572049e-62	2.976869228605692e-10	3.97002731283322e-15	0.00002264124793787398	-3.800654630911466e-20	1.8489939549683137e-16	1.0898810252429893e-13	7.939654072630909e-13	4.2832823494948117e-13
58400000	0.004988679077676423	1.9132309168496942e-49	1.8844604334572049e-62	2.976869228605692e-10	3.97002731283322e-15	0.00002264124793787398	-3.8005276752953033e-20	1.8489939549683137e-16	1.0898810252429893e-13	7.939654072630909e-13	4.2832823494948117e-13
58500000	0.004988679077676423	1.9132309168496942e-49	1.8844604334572049e-62	2.976869228605692e-10	3.97002731283322e-15	0.00002264124793787398	-3.8004007196791406e-20	1.8489939549683137e-16	1.0898810252429893e-13	7.939654072630909e-13	4.2832823494948117e-13
58600000	0.004988679077676423	1.9132309168496942e-49	1.8844604334572049e-62	2.976869228605692e-10	3.97002731283322e-15	0.00002264124793787398	-3.800273764062978e-20	1.8489939549683137e-16	1.0898810252429893e-13	7.939654072630909e-13	4.2832823494948117e-13
58700000	0.004988679077676423	1.9132309168496942e-49	1.8844604334572049e-62	2.976869228605692e-10	3.97002731283322e-15	0.00002264124793787398	-3.8001468084468146e-20	1.8489939549683137e-16	1.0898810252429893e-13	7.939654072630909e-13	4.2832823494948117e-13
58800000	0.004988679077676423	1.9132309168496942e-49	1.8844604334572049e-62	2.976869228605692e-10	3.97002731283322e-15	0.00002264124793787398	-3.800019852830652e-20	1.8489939549683137e-16	1.0898810252429893e-13	7.939654072630909e-13	4.2832823494948117e-13
58900000	0.004988679077676423	1.9132309168496942e-49	1.8844604334572049e-62	2.976869228605692e-10	3.97002731283322e-15	0.00002264124793787398	-3.799892897214489e-20	1.8489939549683137e-16	1.0898810252429893e-13	7.939654072630909e-13	4.2832823494948117e-13
59000000	0.004988679077676423	1.9132309168496942e-49	1.8844604334572049e-62	2.976869228605692e-10	3.97002731283322e-15	0.00002264124793787398	-3.7997659415983265e-20	1.8489939549683137e-16	1.0898810252429893e-13	7.939654072630909e-13	4.2832823494948117e-13
59100000	0.004988679077676423	1.9132309168496942e-49	1.8844604334572049e-62	2.976869228605692e-10	3.97002731283322e-15	0.00002264124793787398	-3.799638985982164e-20	1.8489939549683137e-16	1.0898810252429892e-13	7.939654072630909e-13	4.2832823494948117e-13
59200000	0.004988679077676423	1.913230916849694e-49	1.8844604334572049e-62	2.976869228605692e-10	3.97002731283322e-15	0.00002264124793787398	-3.799512030366001e-20	1.8489939549683137e-16	1.0898810252429892e-13	7.939654072630909e-13	4.2832823494948117e-13
59300000	0.004988679077676423	1.913230916849694e-49	1.8844604334572049e-62	2.976869228605692e-10	3.97002731283322e-15	0.00002264124793787398	-3.7993850747498383e-20	1.8489939549683137e-16	1.0898810252429892e-13	7.939654072630909e-13	4.2832823494948117e-13
59400000	0.004988679077676423	1.913230916849694e-49	1.8844604334572049e-62	2.976869228605692e-10	3.97002731283322e-15	0.00002264124793787398	-3.7992581191336756e-20	1.8489939549683137e-16	1.0898810252429892e-13	7.939654072630909e-13	4.2832823494948117e-13
59500000	0.004988679077676423	1.913230916849694e-49	1.8844604334572049e-62	2.976869228605692e-10	3.97002731283322e-15	0.00002264124793787398	-3.7991311635175123e-20	1.8489939549683137e-16	1.0898810252429892e-13	7.939654072630909e-13	4.2832823494948117e-13
59600000	0.004988679077676423	1.913230916849694e-49	1.8844604334572049e-62	2.976869228605692e-10	3.97002731283322e-15	0.00002264124793787398	-3.7990042079013496e-20	1.8489939549683137e-16	1.0898810252429892e-13	7.939654072630909e-13	4.2832823494948117e-13
59700000	0.004988679077676423	1.913230916849694e-49	1.8844604334572049e-62	2.976869228605692e-10	3.97002731283322e-15	0.00002264124793787398	-3.798877252285187e-20	1.8489939549683137e-16	1.0898810252429892e-13	7.939654072630909e-13	4.2832823494948117e-13
59800000	0.004988679077676423	1.913230916849694e-49	1.8844604334572049e-62	2.976869228605692e-10	3.97002731283322e-15	0.00002264124793787398	-3.798750296669024e-20	1.8489939549683137e-16	1.0898810252429892e-13	7.939654072630909e-13	4.2832823494948117e-13
59900000	0.004988679077676423	1.913230916849694e-49	1.8844604334572049e-62	2.976869228605692e-10	3.97002731283322e-15	0.00002264124793787398	-3.7986233410528615e-20	1.8489939549683137e-16	1.0898810252429892e-13	7.939654072630909e-13	4.2832823494948117e-13
60000000	0.004988679077676423	1.913230916849694e-49	1.8844604334572049e-62	2.976869228605692e-10	3.97002731283322e-15	0.00002264124793787398	-3.798496385436699e-20	1.8489939549683137e-16	1.0898810252429892e-13	7.939654072630909e-13	4.2832823494948117e-13
60100000	0.004988679077676423	1.913230916849694e-49	1.8844604334572049e-62	2.976869228605692e-10	3.97002731283322e-15	0.00002264124793787398	-3.798369429820536e-20	1.8489939549683137e-16	1.0898810252429892e-13	7.939654072630909e-13	4.2832823494948117e-13
60200000	0.004988679077676423	1.913230916849694e-49	1.8844604334572049e-62	2.976869228605692e-10	3.97002731283322e-15	0.00002264124793787398	-3.7982424742043733e-20	1.8489939549683137e-16	1.0898810252429892e-13	7.939654072630909e-13	4.2832823494948117e-13
60300000	0.004988679077676423	1.913230916849694e-49	1.8844604334572049e-62	2.976869228605692e-10	3.97002731283322e-15	0.00002264124793787398	-3.79811551858821e-20	1.8489939549683137e-16	1.0898810252429892e-13	7.939654072630909e-13	4.2832823494948117e-13
60400000	0.004988679077676423	1.913230916849694e-49	1.8844604334572049e-62	2.976869228605692e-10	3.97002731283322e-15	0.00002264124793787398	-3.7979885629720473e-20	1.8489939549683137e-16	1.0898810252429892e-13	7.939654072630909e-13	4.2832823494948117e-13
60500000	0.004988679077676423	1.913230916849694e-49	1.8844604334572049e-62	2.976869228605692e-10	3.97002731283322e-15	0.00002264124793787398	-3.7978616073558846e-20	1.8489939549683137e-16	1.0898810252429892e-13	7.939654072630909e-13	4.2832823494948117e-13
60600000	0.004988679077676423	1.913230916849694e-49	1.8844604334572049e-62	2.976869228605692e-10	3.97002731283322e-15	0.00002264124793787398	-3.797734651739722e-20	1.8489939549683137e-16	1.0898810252429892e-13	7.939654072630909e-13	4.2832823494948117e-13
60700000	0.004988679077676423	1.913230916849694e-49	1.8844604334572049e-62	2.976869228605692e-10	3.97002731283322e-15	0.00002264124793787398	-3.797607696123559e-20	1.8489939549683137e-16	1.0898810252429892e-13	7.939654072630909e-13	4.2832823494948117e-13
60800000	0.004988679077676423	1.913230916849694e-49	1.8844604334572049e-62	2.976869228605692e-10	3.97002731283322e-15	0.00002264124793787398	-3.7974807405073965e-20	1.8489939549683137e-16	1.0898810252429892e-13	7.939654072630909e-13	4.2832823494948117e-13
60900000	0.004988679077676423	1.913230916849694e-49	1.8844604334572049e-62	2.976869228605692e-10	3.97002731283322e-15	0.00002264124793787398	-3.797353784891234e-20	1.8489939549683137e-16	1.0898810252429892e-13	7.939654072630909e-13	4.2832823494948117e-13
61000000	0.004988679077676423	1.913230916849694e-49	1.8844604334572049e-62	2.976869228605692e-10	3.97002731283322e-15	0.00002264124793787398	-3.7972268292750704e-20	1.8489939549683137e-16	1.0898810252429892e-13	7.939654072630909e-13	4.2832823494948117e-13
61100000	0.004988679077676423	1.913230916849694e-49	1.8844604334572049e-62	2.976869228605692e-10	3.97002731283322e-15	0.00002264124793787398	-3.797099873658908e-20	1.8489939549683137e-16	1.0898810252429892e-13	7.939654072630909e-13	4.2832823494948117e-13
61200000	0.004988679077676423	1.913230916849694e-49	1.8844604334572049e-62	2.976869228605692e-10	3.97002731283322e-15	0.00002264124793787398	-3.796972918042745e-20	1.8489939549683137e-16	1.0898810252429892e-13	7.939654072630909e-13	4.2832823494948117e-13
61300000	0.004988679077676423	1.913230916849694e-49	1.8844604334572049e-62	2.976869228605692e-10	3.97002731283322e-15	0.00002264124793787398	-3.7968459624265823e-20	1.8489939549683137e-16	1.0898810252429892e-13	7.939654072630909e-13	4.2832823494948117e-13
61400000	0.004988679077676423	1.913230916849694e-49	1.8844604334572049e-62	2.976869228605692e-10	3.97002731283322e-15	0.00002264124793787398	-3.7967190068104196e-20	1.8489939549683137e-16	1.0898810252429892e-13	7.939654072630909e-13	4.2832823494948117e-13
61500000	0.004988679077676423	1.913230916849694e-49	1.8844604334572049e-62	2.976869228605692e-10	3.97002731283322e-15	0.00002264124793787398	-3.796592051194257e-20	1.8489939549683137e-16	1.0898810252429892e-13	7.939654072630909e-13	4.2832823494948117e-13
61600000	0.004988679077676423	1.913230916849694e-49	1.8844604334572049e-62	2.976869228605692e-10	3.97002731283322e-15	0.00002264124793787398	-3.796465095578094e-20	1.8489939549683137e-16	1.0898810252429892e-13	7.939654072630909e-13	4.2832823494948117e-13
61700000	0.004988679077676423	1.913230916849694e-49	1.8844604334572049e-62	2.976869228605692e-10	3.97002731283322e-15	0.00002264124793787398	-3.7963381399619315e-20	1.8489939549683137e-16	1.0898810252429892e-13	7.939654072630909e-13	4.2832823494948117e-13
61800000	0.004988679077676423	1.913230916849694e-49	1.8844604334572049e-62	2.976869228605692e-10	3.97002731283322e-15	0.00002264124793787398	-3.796211184345768e-20	1.8489939549683137e-16	1.0898810252429892e-13	7.939654072630909e-13	4.2832823494948117e-13
61900000	0.004988679077676423	1.913230916849694e-49	1.8844604334572049e-62	2.976869228605692e-10	3.97002731283322e-15	0.00002264124793787398	-3.7960842287296054e-20	1.8489939549683137e-16	1.0898810252429892e-13	7.939654072630909e-13	4.2832823494948117e-13
62000000	0.004988679077676423	1.913230916849694e-49	1.8844604334572049e-62	2.976869228605692e-10	3.97002731283322e-15	0.00002264124793787398	-3.795957273113443e-20	1.8489939549683137e-16	1.0898810252429892e-13	7.939654072630909e-13	4.2832823494948117e-13
62100000	0.004988679077676423	1.913230916849694e-49	1.8844604334572049e-62	2.976869228605692e-10	3.97002731283322e-15	0.00002264124793787398	-3.79583031749728e-20	1.8489939549683137e-16	1.0898810252429892e-13	7.939654072630909e-13	4.2832823494948117e-13
62200000	0.004988679077676423	1.913230916849694e-49	1.8844604334572049e-62	2.976869228605692e-10	3.97002731283322e-15	0.00002264124793787398	-3.7957033618811173e-20	1.8489939549683137e-16	1.0898810252429892e-13	7.939654072630909e-13	4.2832823494948117e-13
62300000	0.004988679077676423	1.913230916849694e-49	1.8844604334572049e-62	2.976869228605692e-10	3.97002731283322e-15	0.00002264124793787398	-3.7955764062649546e-20	1.8489939549683137e-16	1.0898810252429892e-13	7.939654072630909e-13	4.2832823494948117e-13
62400000	0.004988679077676423	1.913230916849694e-49	1.8844604334572049e-62	2.976869228605692e-10	3.97002731283322e-15	0.00002264124793787398	-3.795449450648792e-20	1.8489939549683137e-16	1.0898810252429892e-13	7.939654072630909e-13	4.2832823494948117e-13
62500000	0.004988679077676423	1.913230916849694e-49	1.8844604334572049e-62	2.976869228605692e-10	3.97002731283322e-15	0.00002264124793787398	-3.795322495032629e-20	1.8489939549683137e-16	1.0898810252429892e-13	7.939654072630909e-13	4.2832823494948117e-13
62600000	0.004988679077676423	1.913230916849694e-49	1.8844604334572049e-62	2.976869228605692e-10	3.97002731283322e-15	0.00002264124793787398	-3.795195539416466e-20	1.8489939549683137e-16	1.0898810252429892e-13	7.939654072630909e-13	4.2832823494948117e-13
62700000	0.004988679077676423	1.913230916849694e-49	1.8844604334572049e-62	2.976869228605692e-10	3.97002731283322e-15	0.00002264124793787398	-3.795068583800303e-20	1.8489939549683137e-16	1.0898810252429892e-13	7.939654072630909e-13	4.2832823494948117e-13
62800000	0.004988679077676423	1.913230916849694e-49	1.8844604334572049e-62	2.976869228605692e-10	3.97002731283322e-15	0.00002264124793787398	-3.7949416281841404e-20	1.8489939549683137e-16	1.0898810252429892e-13	7.939654072630909e-13	4.2832823494948117e-13
62900000	0.004988679077676423	1.913230916849694e-49	1.8844604334572049e-62	2.976869228605692e-10	3.97002731283322e-15	0.00002264124793787398	-3.794814672567978e-20	1.8489939549683137e-16	1.0898810252429892e-13	7.939654072630909e-13	4.2832823494948117e-13
63000000	0.004988679077676423	1.913230916849694e-49	1.8844604334572049e-62	2.976869228605692e-10	3.97002731283322e-15	0.00002264124793787398	-3.794687716951815e-20	1.8489939549683137e-16	1.0898810252429892e-13	7.939654072630909e-13	4.2832823494948117e-13
63100000	0.004988679077676423	1.913230916849694e-49	1.8844604334572049e-62	2.976869228605692e-10	3.97002731283322e-15	0.00002264124793787398	-3.794560761335652e-20	1.8489939549683137e-16	1.0898810252429892e-13	7.939654072630909e-13	4.2832823494948117e-13
63200000	0.004988679077676423	1.913230916849694e-49	1.8844604334572049e-62	2.976869228605692e-10	3.97002731283322e-15	0.00002264124793787398	-3.7944338057194896e-20	1.8489939549683137e-16	1.0898810252429892e-13	7.939654072630909e-13	4.2832823494948117e-13
63300000	0.004988679077676423	1.913230916849694e-49	1.8844604334572049e-62	2.976869228605692e-10	3.97002731283322e-15	0.00002264124793787398	-3.794306850103327e-20	1.8489939549683137e-16	1.0898810252429892e-13	7.939654072630909e-13	4.2832823494948117e-13
63400000	0.004988679077676423	1.913230916849694e-49	1.8844604334572049e-62	2.976869228605692e-10	3.97002731283322e-15	0.00002264124793787398	-3.7941798944871636e-20	1.8489939549683137e-16	1.0898810252429892e-13	7.939654072630909e-13	4.2832823494948117e-13
63500000	0.004988679077676423	1.913230916849694e-49	1.8844604334572049e-62	2.976869228605692e-10	3.97002731283322e-15	0.00002264124793787398	-3.794052938871001e-20	1.8489939549683137e-16	1.0898810252429892e-13	7.939654072630909e-13	4.2832823494948117e-13
63600000	0.004988679077676423	1.913230916849694e-49	1.8844604334572049e-62	2.976869228605692e-10	3.97002731283322e-15	0.00002264124793787398	-3.793925983254838e-20	1.8489939549683137e-16	1.0898810252429892e-13	7.939654072630909e-13	4.2832823494948117e-13
63700000	0.004988679077676423	1.913230916849694e-49	1.8844604334572049e-62	2.976869228605692e-10	3.97002731283322e-15	0.00002264124793787398	-3.7937990276386754e-20	1.8489939549683137e-16	1.0898810252429892e-13	7.939654072630909e-13	4.2832823494948117e-13
63800000	0.004988679077676423	1.913230916849694e-49	1.8844604334572049e-62	2.976869228605692e-10	3.97002731283322e-15	0.00002264124793787398	-3.793672072022513e-20	1.8489939549683137e-16	1.0898810252429892e-13	7.939654072630909e-13	4.2832823494948117e-13
63900000	0.004988679077676423	1.913230916849694e-49	1.8844604334572049e-62	2.976869228605692e-10	3.97002731283322e-15	0.00002264124793787398	-3.79354511640635e-20	1.8489939549683137e-16	1.0898810252429892e-13	7.939654072630909e-13	4.2832823494948117e-13
64000000	0.004988679077676423	1.913230916849694e-49	1.8844604334572049e-62	2.976869228605692e-10	3.97002731283322e-15	0.00002264124793787398	-3.793418160790187e-20	1.8489939549683137e-16	1.0898810252429892e-13	7.939654072630909e-13	4.2832823494948117e-13
64100000	0.004988679077676423	1.913230916849694e-49	1.8844604334572049e-62	2.976869228605692e-10	3.97002731283322e-15	0.00002264124793787398	-3.7932912051740246e-20	1.8489939549683137e-16	1.0898810252429892e-13	7.939654072630909e-13	4.2832823494948117e-13
64200000	0.004988679077676423	1.913230916849694e-49	1.8844604334572049e-62	2.976869228605692e-10	3.97002731283322e-15	0.00002264124793787398	-3.793164249557861e-20	1.8489939549683137e-16	1.0898810252429892e-13	7.939654072630909e-13	4.2832823494948117e-13
64300000	0.004988679077676423	1.913230916849694e-49	1.8844604334572049e-62	2.976869228605692e-10	3.97002731283322e-15	0.00002264124793787398	-3.7930372939416986e-20	1.8489939549683137e-16	1.0898810252429892e-13	7.939654072630909e-13	4.2832823494948117e-13
64400000	0.004988679077676423	1.913230916849694e-49	1.8844604334572049e-62	2.976869228605692e-10	3.97002731283322e-15	0.00002264124793787398	-3.792910338325536e-20	1.8489939549683137e-16	1.0898810252429892e-13	7.939654072630909e-13	4.2832823494948117e-13
64500000	0.004988679077676423	1.913230916849694e-49	1.8844604334572049e-62	2.976869228605692e-10	3.97002731283322e-15	0.00002264124793787398	-3.792783382709373e-20	1.8489939549683137e-16	1.0898810252429892e-13	7.939654072630909e-13	4.2832823494948117e-13
64600000	0.004988679077676423	1.913230916849694e-49	1.8844604334572049e-62	2.976869228605692e-10	3.97002731283322e-15	0.00002264124793787398	-3.7926564270932104e-20	1.8489939549683137e-16	1.0898810252429892e-13	7.939654072630909e-13	4.2832823494948117e-13
64700000	0.004988679077676423	1.913230916849694e-49	1.8844604334572049e-62	2.976869228605692e-10	3.97002731283322e-15	0.00002264124793787398	-3.792529471477048e-20	1.8489939549683137e-16	1.0898810252429892e-13	7.939654072630909e-13	4.2832823494948117e-13
64800000	0.004988679077676423	1.913230916849694e-49	1.8844604334572049e-62	2.976869228605692e-10	3.97002731283322e-15	0.00002264124793787398	-3.792402515860885e-20	1.8489939549683137e-16	1.0898810252429892e-13	7.939654072630909e-13	4.2832823494948117e-13
64900000	0.004988679077676423	1.913230916849694e-49	1.8844604334572049e-62	2.976869228605692e-10	3.97002731283322e-15	0.00002264124793787398	-3.7922755602447217e-20	1.8489939549683137e-16	1.0898810252429892e-13	7.939654072630909e-13	4.2832823494948117e-13
65000000	0.004988679077676423	1.913230916849694e-49	1.8844604334572049e-62	2.976869228605692e-10	3.97002731283322e-15	0.00002264124793787398	-3.792148604628559e-20	1.8489939549683137e-16	1.0898810252429892e-13	7.939654072630909e-13	4.2832823494948117e-13
65100000	0.004988679077676423	1.913230916849694e-49	1.8844604334572049e-62	2.976869228605692e-10	3.97002731283322e-15	0.00002264124793787398	-3.792021649012396e-20	1.8489939549683137e-16	1.0898810252429892e-13	7.939654072630909e-13	4.2832823494948117e-13
65200000	0.004988679077676423	1.913230916849694e-49	1.8844604334572049e-62	2.976869228605692e-10	3.97002731283322e-15	0.00002264124793787398	-3.7918946933962336e-20	1.8489939549683137e-16	1.0898810252429892e-13	7.939654072630909e-13	4.2832823494948117e-13
65300000	0.004988679077676423	1.913230916849694e-49	1.8844604334572049e-62	2.976869228605692e-10	3.97002731283322e-15	0.00002264124793787398	-3.791767737780071e-20	1.8489939549683137e-16	1.0898810252429892e-13	7.939654072630909e-13	4.2832823494948117e-13
65400000	0.004988679077676423	1.913230916849694e-49	1.8844604334572049e-62	2.976869228605692e-10	3.97002731283322e-15	0.00002264124793787398	-3.791640782163908e-20	1.8489939549683137e-16	1.0898810252429892e-13	7.939654072630909e-13	4.2832823494948117e-13
65500000	0.004988679077676423	1.913230916849694e-49	1.8844604334572049e-62	2.976869228605692e-10	3.97002731283322e-15	0.00002264124793787398	-3.7915138265477454e-20	1.8489939549683137e-16	1.0898810252429892e-13	7.939654072630909e-13	4.2832823494948117e-13
65600000	0.004988679077676423	1.913230916849694e-49	1.8844604334572049e-62	2.976869228605692e-10	3.97002731283322e-15	0.00002264124793787398	-3.791386870931583e-20	1.8489939549683137e-16	1.0898810252429892e-13	7.939654072630909e-13	4.2832823494948117e-13
65700000	0.004988679077676423	1.913230916849694e-49	1.8844604334572049e-62	2.976869228605692e-10	3.97002731283322e-15	0.00002264124793787398	-3.7912599153154194e-20	1.8489939549683137e-16	1.0898810252429892e-13	7.939654072630909e-13	4.2832823494948117e-13
65800000	0.004988679077676423	1.913230916849694e-49	1.8844604334572049e-62	2.976869228605692e-10	3.97002731283322e-15	0.00002264124793787398	-3.7911329596992567e-20	1.8489939549683137e-16	1.0898810252429892e-13	7.939654072630909e-13	4.2832823494948117e-13
65900000	0.004988679077676423	1.913230916849694e-49	1.8844604334572049e-62	2.976869228605692e-10	3.97002731283322e-15	0.00002264124793787398	-3.791006004083094e-20	1.8489939549683137e-16	1.0898810252429892e-13	7.939654072630909e-13	4.2832823494948117e-13
66000000	0.004988679077676423	1.913230916849694e-49	1.8844604334572049e-62	2.976869228605692e-10	3.97002731283322e-15	0.00002264124793787398	-3.790879048466931e-20	1.8489939549683137e-16	1.0898810252429892e-13	7.939654072630909e-13	4.2832823494948117e-13
66100000	0.004988679077676423	1.913230916849694e-49	1.8844604334572049e-62	2.976869228605692e-10	3.97002731283322e-15	0.00002264124793787398	-3.7907520928507685e-20	1.8489939549683137e-16	1.0898810252429892e-13	7.939654072630909e-13	4.2832823494948117e-13
66200000	0.004988679077676423	1.913230916849694e-49	1.8844604334572049e-62	2.976869228605692e-10	3.97002731283322e-15	0.00002264124793787398	-3.790625137234606e-20	1.8489939549683137e-16	1.0898810252429892e-13	7.939654072630909e-13	4.2832823494948117e-13
66300000	0.004988679077676423	1.913230916849694e-49	1.8844604334572049e-62	2.976869228605692e-10	3.97002731283322e-15	0.00002264124793787398	-3.790498181618443e-20	1.8489939549683137e-16	1.0898810252429892e-13	7.939654072630909e-13	4.2832823494948117e-13
66400000	0.004988679077676423	1.913230916849694e-49	1.8844604334572049e-62	2.976869228605692e-10	3.97002731283322e-15	0.00002264124793787398	-3.7903712260022804e-20	1.8489939549683137e-16	1.0898810252429892e-13	7.939654072630909e-13	4.2832823494948117e-13
66500000	0.004988679077676423	1.913230916849694e-49	1.8844604334572049e-62	2.976869228605692e-10	3.97002731283322e-15	0.00002264124793787398	-3.790244270386117e-20	1.8489939549683137e-16	1.0898810252429892e-13	7.939654072630909e-13	4.2832823494948117e-13
66600000	0.004988679077676423	1.913230916849694e-49	1.8844604334572049e-62	2.976869228605692e-10	3.97002731283322e-15	0.00002264124793787398	-3.7901173147699544e-20	1.8489939549683137e-16	1.0898810252429892e-13	7.939654072630909e-13	4.2832823494948117e-13
66700000	0.004988679077676423	1.913230916849694e-49	1.8844604334572049e-62	2.976869228605692e-10	3.97002731283322e-15	0.00002264124793787398	-3.7899903591537917e-20	1.8489939549683137e-16	1.0898810252429892e-13	7.939654072630909e-13	4.2832823494948117e-13
66800000	0.004988679077676423	1.913230916849694e-49	1.8844604334572049e-62	2.976869228605692e-10	3.97002731283322e-15	0.00002264124793787398	-3.789863403537629e-20	1.8489939549683137e-16	1.0898810252429892e-13	7.939654072630909e-13	4.2832823494948117e-13
66900000	0.004988679077676423	1.913230916849694e-49	1.8844604334572049e-62	2.976869228605692e-10	3.97002731283322e-15	0.00002264124793787398	-3.789736447921466e-20	1.8489939549683137e-16	1.0898810252429892e-13	7.939654072630909e-13	4.2832823494948117e-13
67000000	0.004988679077676423	1.913230916849694e-49	1.8844604334572049e-62	2.976869228605692e-10	3.97002731283322e-15	0.00002264124793787398	-3.7896094923053035e-20	1.8489939549683137e-16	1.0898810252429892e-13	7.939654072630909e-13	4.2832823494948117e-13
67100000	0.004988679077676423	1.913230916849694e-49	1.8844604334572049e-62	2.976869228605692e-10	3.97002731283322e-15	0.00002264124793787398	-3.789482536689141e-20	1.8489939549683137e-16	1.0898810252429892e-13	7.939654072630909e-13	4.2832823494948117e-13
67200000	0.004988679077676423	1.913230916849694e-49	1.8844604334572049e-62	2.976869228605692e-10	3.97002731283322e-15	0.00002264124793787398	-3.7893555810729775e-20	1.8489939549683137e-16	1.0898810252429892e-13	7.939654072630909e-13	4.2832823494948117e-13
67300000	0.004988679077676423	1.913230916849694e-49	1.8844604334572049e-62	2.976869228605692e-10	3.97002731283322e-15	0.00002264124793787398	-3.789228625456815e-20	1.8489939549683137e-16	1.0898810252429892e-13	7.939654072630909e-13	4.2832823494948117e-13
67400000	0.004988679077676423	1.913230916849694e-49	1.8844604334572049e-62	2.976869228605692e-10	3.97002731283322e-15	0.00002264124793787398	-3.789101669840652e-20	1.8489939549683137e-16	1.0898810252429892e-13	7.939654072630909e-13	4.2832823494948117e-13
67500000	0.004988679077676423	1.913230916849694e-49	1.8844604334572049e-62	2.976869228605692e-10	3.97002731283322e-15	0.00002264124793787398	-3.7889747142244894e-20	1.8489939549683137e-16	1.0898810252429892e-13	7.939654072630909e-13	4.2832823494948117e-13
67600000	0.004988679077676423	1.913230916849694e-49	1.8844604334572049e-62	2.976869228605692e-10	3.97002731283322e-15	0.00002264124793787398	-3.7888477586083267e-20	1.8489939549683137e-16	1.0898810252429892e-13	7.939654072630909e-13	4.2832823494948117e-13
67700000	0.004988679077676423	1.913230916849694e-49	1.8844604334572049e-62	2.976869228605692e-10	3.97002731283322e-15	0.00002264124793787398	-3.788720802992164e-20	1.8489939549683137e-16	1.0898810252429892e-13	7.939654072630909e-13	4.2832823494948117e-13
67800000	0.004988679077676422	1.913230916849694e-49	1.8844604334572049e-62	2.976869228605692e-10	3.97002731283322e-15	0.00002264124793787398	-3.788593847376001e-20	1.8489939549683137e-16	1.0898810252429892e-13	7.939654072630909e-13	4.2832823494948117e-13
67900000	0.004988679077676422	1.913230916849694e-49	1.8844604334572049e-62	2.976869228605692e-10	3.97002731283322e-15	0.00002264124793787398	-3.7884668917598385e-20	1.8489939549683137e-16	1.0898810252429892e-13	7.939654072630909e-13	4.2832823494948117e-13
68000000	0.004988679077676422	1.913230916849694e-49	1.8844604334572049e-62	2.976869228605692e-10	3.97002731283322e-15	0.00002264124793787398	-3.788339936143675e-20	1.8489939549683137e-16	1.0898810252429892e-13	7.939654072630909e-13	4.2832823494948117e-13
68100000	0.004988679077676422	1.913230916849694e-49	1.8844604334572049e-62	2.976869228605692e-10	3.97002731283322e-15	0.00002264124793787398	-3.7882129805275125e-20	1.8489939549683137e-16	1.0898810252429892e-13	7.939654072630909e-13	4.2832823494948117e-13
68200000	0.004988679077676422	1.913230916849694e-49	1.8844604334572049e-62	2.976869228605692e-10	3.97002731283322e-15	0.00002264124793787398	-3.78808602491135e-20	1.8489939549683137e-16	1.0898810252429892e-13	7.939654072630909e-13	4.2832823494948117e-13
68300000	0.004988679077676422	1.913230916849694e-49	1.8844604334572049e-62	2.976869228605692e-10	3.97002731283322e-15	0.00002264124793787398	-3.787959069295187e-20	1.8489939549683137e-16	1.0898810252429892e-13	7.939654072630909e-13	4.2832823494948117e-13
68400000	0.004988679077676422	1.913230916849694e-49	1.8844604334572049e-62	2.976869228605692e-10	3.97002731283322e-15	0.00002264124793787398	-3.7878321136790244e-20	1.8489939549683137e-16	1.0898810252429892e-13	7.939654072630909e-13	4.2832823494948117e-13
68500000	0.004988679077676422	1.913230916849694e-49	1.8844604334572049e-62	2.976869228605692e-10	3.97002731283322e-15	0.00002264124793787398	-3.7877051580628617e-20	1.8489939549683137e-16	1.0898810252429892e-13	7.939654072630909e-13	4.2832823494948117e-13
68600000	0.004988679077676422	1.913230916849694e-49	1.8844604334572049e-62	2.976869228605692e-10	3.97002731283322e-15	0.00002264124793787398	-3.787578202446699e-20	1.8489939549683137e-16	1.0898810252429892e-13	7.939654072630909e-13	4.2832823494948117e-13
68700000	0.004988679077676422	1.913230916849694e-49	1.8844604334572049e-62	2.976869228605692e-10	3.97002731283322e-15	0.00002264124793787398	-3.7874512468305356e-20	1.8489939549683137e-16	1.0898810252429892e-13	7.939654072630909e-13	4.2832823494948117e-13
68800000	0.004988679077676422	1.913230916849694e-49	1.8844604334572049e-62	2.976869228605692e-10	3.97002731283322e-15	0.00002264124793787398	-3.787324291214373e-20	1.8489939549683137e-16	1.0898810252429892e-13	7.939654072630909e-13	4.2832823494948117e-13
68900000	0.004988679077676422	1.913230916849694e-49	1.8844604334572049e-62	2.976869228605692e-10	3.97002731283322e-15	0.00002264124793787398	-3.78719733559821e-20	1.8489939549683137e-16	1.0898810252429892e-13	7.939654072630909e-13	4.2832823494948117e-13
69000000	0.004988679077676422	1.913230916849694e-49	1.8844604334572049e-62	2.976869228605692e-10	3.97002731283322e-15	0.00002264124793787398	-3.7870703799820475e-20	1.8489939549683137e-16	1.0898810252429892e-13	7.939654072630909e-13	4.2832823494948117e-13
69100000	0.004988679077676422	1.913230916849694e-49	1.8844604334572049e-62	2.976869228605692e-10	3.97002731283322e-15	0.00002264124793787398	-3.786943424365885e-20	1.8489939549683137e-16	1.0898810252429892e-13	7.939654072630909e-13	4.2832823494948117e-13
69200000	0.004988679077676422	1.913230916849694e-49	1.8844604334572049e-62	2.976869228605692e-10	3.97002731283322e-15	0.00002264124793787398	-3.786816468749722e-20	1.8489939549683137e-16	1.0898810252429892e-13	7.939654072630909e-13	4.2832823494948117e-13
69300000	0.004988679077676422	1.913230916849694e-49	1.8844604334572049e-62	2.976869228605692e-10	3.97002731283322e-15	0.00002264124793787398	-3.7866895131335594e-20	1.8489939549683137e-16	1.0898810252429892e-13	7.939654072630909e-13	4.2832823494948117e-13
69400000	0.004988679077676422	1.913230916849694e-49	1.8844604334572049e-62	2.976869228605692e-10	3.97002731283322e-15	0.00002264124793787398	-3.7865625575173967e-20	1.8489939549683137e-16	1.0898810252429892e-13	7.939654072630909e-13	4.2832823494948117e-13
69500000	0.004988679077676422	1.913230916849694e-49	1.8844604334572049e-62	2.976869228605692e-10	3.97002731283322e-15	0.00002264124793787398	-3.7864356019012334e-20	1.8489939549683137e-16	1.0898810252429892e-13	7.939654072630909e-13	4.2832823494948117e-13
69600000	0.004988679077676422	1.913230916849694e-49	1.8844604334572049e-62	2.976869228605692e-10	3.97002731283322e-15	0.00002264124793787398	-3.7863086462850706e-20	1.8489939549683137e-16	1.0898810252429892e-13	7.939654072630909e-13	4.2832823494948117e-13
69700000	0.004988679077676422	1.913230916849694e-49	1.8844604334572049e-62	2.976869228605692e-10	3.97002731283322e-15	0.00002264124793787398	-3.786181690668908e-20	1.8489939549683137e-16	1.0898810252429892e-13	7.939654072630909e-13	4.2832823494948117e-13
69800000	0.004988679077676422	1.913230916849694e-49	1.8844604334572049e-62	2.976869228605692e-10	3.97002731283322e-15	0.00002264124793787398	-3.786054735052745e-20	1.8489939549683137e-16	1.0898810252429892e-13	7.939654072630909e-13	4.2832823494948117e-13
69900000	0.004988679077676422	1.913230916849694e-49	1.8844604334572049e-62	2.976869228605692e-10	3.97002731283322e-15	0.00002264124793787398	-3.7859277794365825e-20	1.8489939549683137e-16	1.0898810252429892e-13	7.939654072630909e-13	4.2832823494948117e-13
70000000	0.004988679077676422	1.913230916849694e-49	1.8844604334572049e-62	2.976869228605692e-10	3.97002731283322e-15	0.00002264124793787398	-3.78580082382042e-20	1.8489939549683137e-16	1.0898810252429892e-13	7.939654072630909e-13	4.2832823494948117e-13
70100000	0.004988679077676422	1.913230916849694e-49	1.8844604334572049e-62	2.976869228605692e-10	3.97002731283322e-15	0.00002264124793787398	-3.785673868204257e-20	1.8489939549683137e-16	1.0898810252429892e-13	7.939654072630909e-13	4.2832823494948117e-13
70200000	0.004988679077676422	1.913230916849694e-49	1.8844604334572049e-62	2.976869228605692e-10	3.97002731283322e-15	0.00002264124793787398	-3.7855469125880944e-20	1.8489939549683137e-16	1.0898810252429892e-13	7.939654072630909e-13	4.2832823494948117e-13
70300000	0.004988679077676422	1.913230916849694e-49	1.8844604334572049e-62	2.976869228605692e-10	3.97002731283322e-15	0.00002264124793787398	-3.785419956971931e-20	1.8489939549683137e-16	1.0898810252429892e-13	7.939654072630909e-13	4.2832823494948117e-13
70400000	0.004988679077676422	1.913230916849694e-49	1.8844604334572049e-62	2.976869228605692e-10	3.97002731283322e-15	0.00002264124793787398	-3.7852930013557683e-20	1.8489939549683137e-16	1.0898810252429893e-13	7.939654072630909e-13	4.2832823494948117e-13
70500000	0.004988679077676422	1.913230916849694e-49	1.8844604334572049e-62	2.976869228605692e-10	3.97002731283322e-15	0.00002264124793787398	-3.7851660457396056e-20	1.8489939549683137e-16	1.0898810252429893e-13	7.939654072630909e-13	4.2832823494948117e-13
70600000	0.004988679077676422	1.913230916849694e-49	1.8844604334572049e-62	2.976869228605692e-10	3.97002731283322e-15	0.00002264124793787398	-3.785039090123443e-20	1.8489939549683137e-16	1.0898810252429893e-13	7.939654072630909e-13	4.2832823494948117e-13
70700000	0.004988679077676422	1.913230916849694e-49	1.8844604334572049e-62	2.976869228605692e-10	3.97002731283322e-15	0.00002264124793787398	-3.78491213450728e-20	1.8489939549683137e-16	1.0898810252429893e-13	7.939654072630909e-13	4.2832823494948117e-13
70800000	0.004988679077676422	1.9132309168496942e-49	1.8844604334572049e-62	2.976869228605692e-10	3.97002731283322e-15	0.00002264124793787398	-3.7847851788911175e-20	1.8489939549683137e-16	1.0898810252429893e-13	7.939654072630909e-13	4.2832823494948117e-13
70900000	0.004988679077676422	1.9132309168496942e-49	1.8844604334572049e-62	2.976869228605692e-10	3.97002731283322e-15	0.00002264124793787398	-3.784658223274955e-20	1.8489939549683137e-16	1.0898810252429893e-13	7.939654072630909e-13	4.2832823494948117e-13
71000000	0.004988679077676422	1.9132309168496942e-49	1.8844604334572049e-62	2.976869228605692e-10	3.97002731283322e-15	0.00002264124793787398	-3.7845312676587915e-20	1.8489939549683137e-16	1.0898810252429893e-13	7.939654072630909e-13	4.2832823494948117e-13
71100000	0.004988679077676422	1.9132309168496942e-49	1.8844604334572049e-62	2.976869228605692e-10	3.97002731283322e-15	0.00002264124793787398	-3.784404312042629e-20	1.8489939549683137e-16	1.0898810252429893e-13	7.939654072630909e-13	4.2832823494948117e-13
71200000	0.004988679077676422	1.9132309168496942e-49	1.8844604334572049e-62	2.976869228605692e-10	3.97002731283322e-15	0.00002264124793787398	-3.784277356426466e-20	1.8489939549683137e-16	1.0898810252429893e-13	7.939654072630909e-13	4.2832823494948117e-13
71300000	0.004988679077676422	1.9132309168496942e-49	1.8844604334572049e-62	2.976869228605692e-10	3.97002731283322e-15	0.00002264124793787398	-3.7841504008103033e-20	1.8489939549683137e-16	1.0898810252429893e-13	7.939654072630909e-13	4.2832823494948117e-13
71400000	0.004988679077676422	1.9132309168496942e-49	1.8844604334572049e-62	2.976869228605692e-10	3.97002731283322e-15	0.00002264124793787398	-3.7840234451941406e-20	1.8489939549683137e-16	1.0898810252429893e-13	7.939654072630909e-13	4.2832823494948117e-13
71500000	0.004988679077676422	1.9132309168496942e-49	1.8844604334572049e-62	2.976869228605692e-10	3.97002731283322e-15	0.00002264124793787398	-3.783896489577978e-20	1.8489939549683137e-16	1.0898810252429893e-13	7.939654072630909e-13	4.2832823494948117e-13
71600000	0.004988679077676422	1.9132309168496942e-49	1.8844604334572049e-62	2.976869228605692e-10	3.97002731283322e-15	0.00002264124793787398	-3.783769533961815e-20	1.8489939549683137e-16	1.0898810252429893e-13	7.939654072630909e-13	4.2832823494948117e-13
71700000	0.004988679077676422	1.9132309168496942e-49	1.8844604334572049e-62	2.976869228605692e-10	3.97002731283322e-15	0.00002264124793787398	-3.7836425783456525e-20	1.8489939549683137e-16	1.0898810252429893e-13	7.939654072630909e-13	4.2832823494948117e-13
71800000	0.004988679077676422	1.9132309168496942e-49	1.8844604334572049e-62	2.976869228605692e-10	3.97002731283322e-15	0.00002264124793787398	-3.783515622729489e-20	1.8489939549683137e-16	1.0898810252429893e-13	7.939654072630909e-13	4.2832823494948117e-13
71900000	0.004988679077676422	1.9132309168496942e-49	1.8844604334572049e-62	2.976869228605692e-10	3.97002731283322e-15	0.00002264124793787398	-3.7833886671133265e-20	1.8489939549683137e-16	1.0898810252429893e-13	7.939654072630909e-13	4.2832823494948117e-13
72000000	0.004988679077676422	1.9132309168496942e-49	1.8844604334572049e-62	2.976869228605692e-10	3.97002731283322e-15	0.00002264124793787398	-3.783261711497164e-20	1.8489939549683137e-16	1.0898810252429893e-13	7.939654072630909e-13	4.2832823494948117e-13
72100000	0.004988679077676422	1.9132309168496942e-49	1.8844604334572049e-62	2.976869228605692e-10	3.97002731283322e-15	0.00002264124793787398	-3.783134755881001e-20	1.8489939549683137e-16	1.0898810252429893e-13	7.939654072630909e-13	4.2832823494948117e-13
72200000	0.004988679077676422	1.9132309168496942e-49	1.8844604334572049e-62	2.976869228605692e-10	3.97002731283322e-15	0.00002264124793787398	-3.7830078002648383e-20	1.8489939549683137e-16	1.0898810252429893e-13	7.939654072630909e-13	4.2832823494948117e-13
72300000	0.004988679077676422	1.9132309168496942e-49	1.8844604334572049e-62	2.976869228605692e-10	3.97002731283322e-15	0.00002264124793787398	-3.7828808446486756e-20	1.8489939549683137e-16	1.0898810252429893e-13	7.939654072630909e-13	4.2832823494948117e-13
72400000	0.004988679077676422	1.9132309168496942e-49	1.8844604334572049e-62	2.976869228605692e-10	3.97002731283322e-15	0.00002264124793787398	-3.782753889032513e-20	1.8489939549683137e-16	1.0898810252429893e-13	7.939654072630909e-13	4.2832823494948117e-13
72500000	0.004988679077676422	1.9132309168496942e-49	1.8844604334572049e-62	2.976869228605692e-10	3.97002731283322e-15	0.00002264124793787398	-3.78262693341635e-20	1.8489939549683137e-16	1.0898810252429893e-13	7.939654072630909e-13	4.2832823494948117e-13
72600000	0.004988679077676422	1.9132309168496942e-49	1.8844604334572049e-62	2.976869228605692e-10	3.97002731283322e-15	0.00002264124793787398	-3.782499977800187e-20	1.8489939549683137e-16	1.0898810252429893e-13	7.939654072630909e-13	4.2832823494948117e-13
72700000	0.004988679077676422	1.9132309168496942e-49	1.8844604334572049e-62	2.976869228605692e-10	3.97002731283322e-15	0.00002264124793787398	-3.782373022184024e-20	1.8489939549683137e-16	1.0898810252429893e-13	7.939654072630909e-13	4.2832823494948117e-13
72800000	0.004988679077676422	1.9132309168496942e-49	1.8844604334572049e-62	2.976869228605692e-10	3.97002731283322e-15	0.00002264124793787398	-3.7822460665678615e-20	1.8489939549683137e-16	1.0898810252429893e-13	7.939654072630909e-13	4.2832823494948117e-13
72900000	0.004988679077676422	1.9132309168496942e-49	1.8844604334572049e-62	2.976869228605692e-10	3.97002731283322e-15	0.00002264124793787398	-3.782119110951699e-20	1.8489939549683137e-16	1.0898810252429893e-13	7.939654072630909e-13	4.2832823494948117e-13
73000000	0.004988679077676422	1.9132309168496942e-49	1.8844604334572049e-62	2.976869228605692e-10	3.97002731283322e-15	0.00002264124793787398	-3.781992155335536e-20	1.8489939549683137e-16	1.0898810252429893e-13	7.939654072630909e-13	4.2832823494948117e-13
73100000	0.004988679077676422	1.9132309168496942e-49	1.8844604334572049e-62	2.976869228605692e-10	3.97002731283322e-15	0.00002264124793787398	-3.7818651997193733e-20	1.8489939549683137e-16	1.0898810252429893e-13	7.939654072630909e-13	4.2832823494948117e-13
73200000	0.004988679077676422	1.9132309168496942e-49	1.8844604334572049e-62	2.976869228605692e-10	3.97002731283322e-15	0.00002264124793787398	-3.7817382441032106e-20	1.8489939549683137e-16	1.0898810252429893e-13	7.939654072630909e-13	4.2832823494948117e-13
73300000	0.004988679077676422	1.9132309168496942e-49	1.8844604334572049e-62	2.976869228605692e-10	3.97002731283322e-15	0.00002264124793787398	-3.781611288487048e-20	1.8489939549683137e-16	1.0898810252429893e-13	7.939654072630909e-13	4.2832823494948117e-13
73400000	0.004988679077676422	1.9132309168496942e-49	1.8844604334572049e-62	2.976869228605692e-10	3.97002731283322e-15	0.00002264124793787398	-3.7814843328708846e-20	1.8489939549683137e-16	1.0898810252429893e-13	7.939654072630909e-13	4.2832823494948117e-13
73500000	0.004988679077676422	1.9132309168496942e-49	1.8844604334572049e-62	2.976869228605692e-10	3.97002731283322e-15	0.00002264124793787398	-3.781357377254722e-20	1.8489939549683137e-16	1.0898810252429893e-13	7.939654072630909e-13	4.2832823494948117e-13
73600000	0.004988679077676422	1.9132309168496942e-49	1.8844604334572049e-62	2.976869228605692e-10	3.97002731283322e-15	0.00002264124793787398	-3.781230421638559e-20	1.8489939549683137e-16	1.0898810252429893e-13	7.939654072630909e-13	4.2832823494948117e-13
73700000	0.004988679077676422	1.9132309168496942e-49	1.8844604334572049e-62	2.976869228605692e-10	3.97002731283322e-15	0.00002264124793787398	-3.7811034660223965e-20	1.8489939549683137e-16	1.0898810252429893e-13	7.939654072630909e-13	4.2832823494948117e-13
73800000	0.004988679077676422	1.9132309168496942e-49	1.8844604334572049e-62	2.976869228605692e-10	3.97002731283322e-15	0.00002264124793787398	-3.780976510406234e-20	1.8489939549683137e-16	1.0898810252429893e-13	7.939654072630909e-13	4.2832823494948117e-13
73900000	0.004988679077676422	1.9132309168496942e-49	1.8844604334572049e-62	2.976869228605692e-10	3.97002731283322e-15	0.00002264124793787398	-3.780849554790071e-20	1.8489939549683137e-16	1.0898810252429893e-13	7.939654072630909e-13	4.2832823494948117e-13
74000000	0.004988679077676422	1.9132309168496942e-49	1.8844604334572049e-62	2.976869228605692e-10	3.97002731283322e-15	0.00002264124793787398	-3.7807225991739083e-20	1.8489939549683137e-16	1.0898810252429893e-13	7.939654072630909e-13	4.2832823494948117e-13
74100000	0.004988679077676422	1.9132309168496942e-49	1.8844604334572049e-62	2.976869228605692e-10	3.97002731283322e-15	0.00002264124793787398	-3.7805956435577456e-20	1.8489939549683137e-16	1.0898810252429893e-13	7.939654072630909e-13	4.2832823494948117e-13
74200000	0.004988679077676422	1.9132309168496942e-49	1.8844604334572049e-62	2.976869228605692e-10	3.97002731283322e-15	0.00002264124793787398	-3.7804686879415823e-20	1.8489939549683137e-16	1.0898810252429893e-13	7.939654072630909e-13	4.2832823494948117e-13
74300000	0.004988679077676422	1.9132309168496942e-49	1.8844604334572049e-62	2.976869228605692e-10	3.97002731283322e-15	0.00002264124793787398	-3.7803417323254196e-20	1.8489939549683137e-16	1.0898810252429893e-13	7.939654072630909e-13	4.2832823494948117e-13
74400000	0.004988679077676422	1.9132309168496942e-49	1.8844604334572049e-62	2.976869228605692e-10	3.97002731283322e-15	0.00002264124793787398	-3.780214776709257e-20	1.8489939549683137e-16	1.0898810252429893e-13	7.939654072630909e-13	4.2832823494948117e-13
74500000	0.004988679077676422	1.9132309168496942e-49	1.8844604334572049e-62	2.976869228605692e-10	3.97002731283322e-15	0.00002264124793787398	-3.780087821093094e-20	1.8489939549683137e-16	1.0898810252429893e-13	7.939654072630909e-13	4.2832823494948117e-13
74600000	0.004988679077676422	1.9132309168496942e-49	1.8844604334572049e-62	2.976869228605692e-10	3.97002731283322e-15	0.00002264124793787398	-3.7799608654769315e-20	1.8489939549683137e-16	1.0898810252429893e-13	7.939654072630909e-13	4.2832823494948117e-13
74700000	0.004988679077676422	1.9132309168496942e-49	1.8844604334572049e-62	2.976869228605692e-10	3.97002731283322e-15	0.00002264124793787398	-3.779833909860769e-20	1.8489939549683137e-16	1.0898810252429893e-13	7.939654072630909e-13	4.2832823494948117e-13
74800000	0.004988679077676422	1.9132309168496942e-49	1.8844604334572049e-62	2.976869228605692e-10	3.97002731283322e-15	0.00002264124793787398	-3.779706954244606e-20	1.8489939549683137e-16	1.0898810252429893e-13	7.939654072630909e-13	4.2832823494948117e-13
74900000	0.004988679077676422	1.9132309168496942e-49	1.8844604334572049e-62	2.976869228605692e-10	3.97002731283322e-15	0.00002264124793787398	-3.779579998628443e-20	1.8489939549683137e-16	1.0898810252429893e-13	7.939654072630909e-13	4.2832823494948117e-13
75000000	0.004988679077676422	1.9132309168496942e-49	1.8844604334572049e-62	2.976869228605692e-10	3.97002731283322e-15	0.00002264124793787398	-3.77945304301228e-20	1.8489939549683137e-16	1.0898810252429893e-13	7.939654072630909e-13	4.2832823494948117e-13
75100000	0.004988679077676422	1.9132309168496942e-49	1.8844604334572049e-62	2.976869228605692e-10	3.97002731283322e-15	0.00002264124793787398	-3.779326087396117e-20	1.8489939549683137e-16	1.0898810252429893e-13	7.939654072630909e-13	4.2832823494948117e-13
75200000	0.004988679077676422	1.9132309168496942e-49	1.8844604334572049e-62	2.976869228605692e-10	3.97002731283322e-15	0.00002264124793787398	-3.7791991317799546e-20	1.8489939549683137e-16	1.0898810252429893e-13	7.939654072630909e-13	4.2832823494948117e-13
75300000	0.004988679077676422	1.9132309168496942e-49	1.8844604334572049e-62	2.976869228605692e-10	3.97002731283322e-15	0.00002264124793787398	-3.779072176163792e-20	1.8489939549683137e-16	1.0898810252429893e-13	7.939654072630909e-13	4.2832823494948117e-13
75400000	0.004988679077676422	1.9132309168496942e-49	1.8844604334572049e-62	2.976869228605692e-10	3.97002731283322e-15	0.00002264124793787398	-3.778945220547629e-20	1.8489939549683137e-16	1.0898810252429893e-13	7.939654072630909e-13	4.2832823494948117e-13
75500000	0.004988679077676422	1.9132309168496942e-49	1.8844604334572049e-62	2.976869228605692e-10	3.97002731283322e-15	0.00002264124793787398	-3.7788182649314665e-20	1.8489939549683137e-16	1.0898810252429893e-13	7.939654072630909e-13	4.2832823494948117e-13
75600000	0.004988679077676422	1.9132309168496942e-49	1.8844604334572049e-62	2.976869228605692e-10	3.97002731283322e-15	0.00002264124793787398	-3.778691309315304e-20	1.8489939549683137e-16	1.0898810252429893e-13	7.939654072630909e-13	4.2832823494948117e-13
75700000	0.004988679077676422	1.9132309168496942e-49	1.8844604334572049e-62	2.976869228605692e-10	3.97002731283322e-15	0.00002264124793787398	-3.7785643536991404e-20	1.8489939549683137e-16	1.0898810252429893e-13	7.939654072630909e-13	4.2832823494948117e-13
75800000	0.004988679077676422	1.9132309168496942e-49	1.8844604334572049e-62	2.976869228605692e-10	3.97002731283322e-15	0.00002264124793787398	-3.778437398082978e-20	1.8489939549683137e-16	1.0898810252429893e-13	7.939654072630909e-13	4.2832823494948117e-13
75900000	0.004988679077676422	1.9132309168496942e-49	1.8844604334572049e-62	2.976869228605692e-10	3.97002731283322e-15	0.00002264124793787398	-3.778310442466815e-20	1.8489939549683137e-16	1.0898810252429893e-13	7.939654072630909e-13	4.2832823494948117e-13
76000000	0.004988679077676422	1.9132309168496942e-49	1.8844604334572049e-62	2.976869228605692e-10	3.97002731283322e-15	0.00002264124793787398	-3.778183486850652e-20	1.8489939549683137e-16	1.0898810252429893e-13	7.939654072630909e-13	4.2832823494948117e-13
76100000	0.004988679077676422	1.9132309168496942e-49	1.8844604334572049e-62	2.976869228605692e-10	3.97002731283322e-15	0.00002264124793787398	-3.7780565312344896e-20	1.8489939549683137e-16	1.0898810252429893e-13	7.939654072630909e-13	4.2832823494948117e-13
76200000	0.004988679077676422	1.9132309168496946e-49	1.8844604334572049e-62	2.976869228605692e-10	3.97002731283322e-15	0.00002264124793787398	-3.777929575618327e-20	1.8489939549683137e-16	1.0898810252429893e-13	7.939654072630909e-13	4.2832823494948117e-13
76300000	0.004988679077676422	1.9132309168496946e-49	1.8844604334572049e-62	2.976869228605692e-10	3.97002731283322e-15	0.00002264124793787398	-3.777802620002164e-20	1.8489939549683137e-16	1.0898810252429893e-13	7.939654072630909e-13	4.2832823494948117e-13
76400000	0.004988679077676422	1.9132309168496946e-49	1.8844604334572049e-62	2.976869228605692e-10	3.97002731283322e-15	0.00002264124793787398	-3.7776756643860014e-20	1.8489939549683137e-16	1.0898810252429893e-13	7.939654072630909e-13	4.2832823494948117e-13
76500000	0.004988679077676422	1.9132309168496946e-49	1.8844604334572049e-62	2.976869228605692e-10	3.97002731283322e-15	0.00002264124793787398	-3.777548708769838e-20	1.8489939549683137e-16	1.0898810252429893e-13	7.939654072630909e-13	4.2832823494948117e-13
76600000	0.004988679077676422	1.9132309168496946e-49	1.8844604334572049e-62	2.976869228605692e-10	3.97002731283322e-15	0.00002264124793787398	-3.7774217531536754e-20	1.8489939549683137e-16	1.0898810252429893e-13	7.939654072630909e-13	4.2832823494948117e-13
76700000	0.004988679077676422	1.9132309168496946e-49	1.8844604334572049e-62	2.976869228605692e-10	3.97002731283322e-15	0.00002264124793787398	-3.777294797537513e-20	1.8489939549683137e-16	1.0898810252429893e-13	7.939654072630909e-13	4.2832823494948117e-13
76800000	0.004988679077676422	1.9132309168496946e-49	1.8844604334572049e-62	2.976869228605692e-10	3.97002731283322e-15	0.00002264124793787398	-3.77716784192135e-20	1.8489939549683137e-16	1.0898810252429893e-13	7.939654072630909e-13	4.2832823494948117e-13
76900000	0.004988679077676422	1.9132309168496946e-49	1.8844604334572049e-62	2.976869228605692e-10	3.97002731283322e-15	0.00002264124793787398	-3.777040886305187e-20	1.8489939549683137e-16	1.0898810252429893e-13	7.939654072630909e-13	4.2832823494948117e-13
77000000	0.004988679077676422	1.9132309168496946e-49	1.8844604334572049e-62	2.976869228605692e-10	3.97002731283322e-15	0.00002264124793787398	-3.7769139306890246e-20	1.8489939549683137e-16	1.0898810252429893e-13	7.939654072630909e-13	4.2832823494948117e-13
77100000	0.004988679077676422	1.9132309168496946e-49	1.8844604334572049e-62	2.976869228605692e-10	3.97002731283322e-15	0.00002264124793787398	-3.776786975072862e-20	1.8489939549683137e-16	1.0898810252429893e-13	7.939654072630909e-13	4.2832823494948117e-13
77200000	0.004988679077676422	1.9132309168496946e-49	1.8844604334572049e-62	2.976869228605692e-10	3.97002731283322e-15	0.00002264124793787398	-3.7766600194566986e-20	1.8489939549683137e-16	1.0898810252429893e-13	7.939654072630909e-13	4.2832823494948117e-13
77300000	0.004988679077676422	1.9132309168496946e-49	1.8844604334572049e-62	2.976869228605692e-10	3.97002731283322e-15	0.00002264124793787398	-3.776533063840536e-20	1.8489939549683137e-16	1.0898810252429893e-13	7.939654072630909e-13	4.2832823494948117e-13
77400000	0.004988679077676422	1.9132309168496946e-49	1.8844604334572049e-62	2.976869228605692e-10	3.97002731283322e-15	0.00002264124793787398	-3.776406108224373e-20	1.8489939549683137e-16	1.0898810252429893e-13	7.939654072630909e-13	4.2832823494948117e-13
77500000	0.004988679077676422	1.9132309168496946e-49	1.8844604334572049e-62	2.976869228605692e-10	3.97002731283322e-15	0.00002264124793787398	-3.7762791526082104e-20	1.8489939549683137e-16	1.0898810252429893e-13	7.939654072630909e-13	4.2832823494948117e-13
77600000	0.004988679077676422	1.9132309168496946e-49	1.8844604334572049e-62	2.976869228605692e-10	3.97002731283322e-15	0.00002264124793787398	-3.776152196992048e-20	1.8489939549683137e-16	1.0898810252429893e-13	7.939654072630909e-13	4.2832823494948117e-13
77700000	0.004988679077676422	1.9132309168496946e-49	1.8844604334572049e-62	2.976869228605692e-10	3.97002731283322e-15	0.000022641247937873983	-3.776025241375885e-20	1.8489939549683137e-16	1.0898810252429893e-13	7.939654072630909e-13	4.2832823494948117e-13
77800000	0.004988679077676422	1.9132309168496946e-49	1.8844604334572049e-62	2.976869228605692e-10	3.97002731283322e-15	0.000022641247937873983	-3.775898285759722e-20	1.8489939549683137e-16	1.0898810252429893e-13	7.939654072630909e-13	4.2832823494948117e-13
77900000	0.004988679077676422	1.9132309168496946e-49	1.884460433457205e-62	2.976869228605692e-10	3.97002731283322e-15	0.000022641247937873983	-3.7757713301435596e-20	1.8489939549683137e-16	1.0898810252429893e-13	7.939654072630909e-13	4.2832823494948117e-13
78000000	0.004988679077676422	1.9132309168496946e-49	1.884460433457205e-62	2.976869228605692e-10	3.97002731283322e-15	0.000022641247937873983	-3.775644374527396e-20	1.8489939549683137e-16	1.0898810252429893e-13	7.939654072630909e-13	4.2832823494948117e-13
78100000	0.004988679077676422	1.9132309168496946e-49	1.884460433457205e-62	2.976869228605692e-10	3.97002731283322e-15	0.000022641247937873983	-3.7755174189112335e-20	1.8489939549683137e-16	1.0898810252429893e-13	7.939654072630909e-13	4.2832823494948117e-13
78200000	0.004988679077676422	1.9132309168496946e-49	1.884460433457205e-62	2.976869228605692e-10	3.97002731283322e-15	0.000022641247937873983	-3.775390463295071e-20	1.8489939549683137e-16	1.0898810252429893e-13	7.939654072630909e-13	4.2832823494948117e-13
78300000	0.004988679077676422	1.9132309168496946e-49	1.884460433457205e-62	2.976869228605692e-10	3.97002731283322e-15	0.000022641247937873983	-3.775263507678908e-20	1.8489939549683137e-16	1.0898810252429893e-13	7.939654072630909e-13	4.2832823494948117e-13
78400000	0.004988679077676422	1.9132309168496946e-49	1.884460433457205e-62	2.976869228605692e-10	3.97002731283322e-15	0.000022641247937873983	-3.7751365520627454e-20	1.8489939549683137e-16	1.0898810252429893e-13	7.939654072630909e-13	4.2832823494948117e-13
78500000	0.004988679077676422	1.9132309168496946e-49	1.884460433457205e-62	2.976869228605692e-10	3.97002731283322e-15	0.000022641247937873983	-3.775009596446583e-20	1.8489939549683137e-16	1.0898810252429893e-13	7.939654072630909e-13	4.2832823494948117e-13
78600000	0.004988679077676422	1.9132309168496946e-49	1.884460433457205e-62	2.976869228605692e-10	3.97002731283322e-15	0.000022641247937873983	-3.77488264083042e-20	1.8489939549683137e-16	1.0898810252429893e-13	7.939654072630909e-13	4.2832823494948117e-13
78700000	0.004988679077676422	1.9132309168496946e-49	1.884460433457205e-62	2.976869228605692e-10	3.97002731283322e-15	0.000022641247937873983	-3.7747556852142567e-20	1.8489939549683137e-16	1.0898810252429893e-13	7.939654072630909e-13	4.2832823494948117e-13
78800000	0.004988679077676422	1.9132309168496946e-49	1.884460433457205e-62	2.976869228605692e-10	3.97002731283322e-15	0.000022641247937873983	-3.774628729598094e-20	1.8489939549683137e-16	1.0898810252429893e-13	7.939654072630909e-13	4.2832823494948117e-13
78900000	0.004988679077676422	1.9132309168496946e-49	1.884460433457205e-62	2.976869228605692e-10	3.97002731283322e-15	0.000022641247937873983	-3.774501773981931e-20	1.8489939549683137e-16	1.0898810252429893e-13	7.939654072630909e-13	4.2832823494948117e-13
79000000	0.004988679077676422	1.9132309168496946e-49	1.884460433457205e-62	2.9768692286056914e-10	3.97002731283322e-15	0.000022641247937873983	-3.7743748183657685e-20	1.8489939549683137e-16	1.0898810252429893e-13	7.939654072630909e-13	4.2832823494948117e-13
79100000	0.004988679077676422	1.9132309168496946e-49	1.884460433457205e-62	2.9768692286056914e-10	3.97002731283322e-15	0.000022641247937873983	-3.774247862749606e-20	1.8489939549683137e-16	1.0898810252429893e-13	7.939654072630909e-13	4.2832823494948117e-13
79200000	0.004988679077676422	1.9132309168496946e-49	1.884460433457205e-62	2.9768692286056914e-10	3.97002731283322e-15	0.000022641247937873983	-3.774120907133443e-20	1.8489939549683137e-16	1.0898810252429893e-13	7.939654072630909e-13	4.2832823494948117e-13
79300000	0.004988679077676422	1.9132309168496946e-49	1.884460433457205e-62	2.9768692286056914e-10	3.97002731283322e-15	0.000022641247937873983	-3.7739939515172804e-20	1.8489939549683137e-16	1.0898810252429893e-13	7.939654072630909e-13	4.2832823494948117e-13
79400000	0.004988679077676422	1.9132309168496946e-49	1.884460433457205e-62	2.9768692286056914e-10	3.970027312833221e-15	0.000022641247937873983	-3.7738669959011177e-20	1.8489939549683137e-16	1.0898810252429893e-13	7.939654072630909e-13	4.2832823494948117e-13
79500000	0.004988679077676422	1.9132309168496946e-49	1.884460433457205e-62	2.9768692286056914e-10	3.970027312833221e-15	0.000022641247937873983	-3.7737400402849544e-20	1.8489939549683137e-16	1.0898810252429893e-13	7.939654072630909e-13	4.283282349494812e-13
79600000	0.004988679077676422	1.9132309168496946e-49	1.884460433457205e-62	2.9768692286056914e-10	3.970027312833221e-15	0.000022641247937873983	-3.7736130846687917e-20	1.8489939549683137e-16	1.0898810252429893e-13	7.939654072630909e-13	4.283282349494812e-13
79700000	0.004988679077676422	1.9132309168496946e-49	1.884460433457205e-62	2.9768692286056914e-10	3.970027312833221e-15	0.000022641247937873983	-3.773486129052629e-20	1.8489939549683137e-16	1.0898810252429893e-13	7.939654072630909e-13	4.283282349494812e-13
79800000	0.004988679077676422	1.9132309168496946e-49	1.884460433457205e-62	2.9768692286056914e-10	3.970027312833221e-15	0.000022641247937873983	-3.773359173436466e-20	1.8489939549683137e-16	1.0898810252429893e-13	7.939654072630909e-13	4.283282349494812e-13
79900000	0.004988679077676422	1.9132309168496946e-49	1.884460433457205e-62	2.9768692286056914e-10	3.970027312833221e-15	0.000022641247937873983	-3.7732322178203035e-20	1.8489939549683137e-16	1.0898810252429893e-13	7.939654072630909e-13	4.283282349494812e-13
80000000	0.004988679077676422	1.9132309168496946e-49	1.884460433457205e-62	2.9768692286056914e-10	3.970027312833221e-15	0.000022641247937873983	-3.773105262204141e-20	1.8489939549683137e-16	1.0898810252429893e-13	7.939654072630909e-13	4.283282349494812e-13
80100000	0.004988679077676422	1.9132309168496946e-49	1.884460433457205e-62	2.9768692286056914e-10	3.970027312833221e-15	0.000022641247937873983	-3.772978306587978e-20	1.8489939549683137e-16	1.0898810252429893e-13	7.939654072630909e-13	4.283282349494812e-13
80200000	0.004988679077676422	1.9132309168496946e-49	1.884460433457205e-62	2.9768692286056914e-10	3.970027312833221e-15	0.000022641247937873983	-3.7728513509718154e-20	1.8489939549683137e-16	1.0898810252429893e-13	7.939654072630909e-13	4.283282349494812e-13
80300000	0.004988679077676422	1.9132309168496946e-49	1.884460433457205e-62	2.9768692286056914e-10	3.970027312833221e-15	0.000022641247937873983	-3.772724395355652e-20	1.8489939549683137e-16	1.0898810252429893e-13	7.939654072630909e-13	4.283282349494812e-13
80400000	0.004988679077676422	1.9132309168496946e-49	1.884460433457205e-62	2.9768692286056914e-10	3.970027312833221e-15	0.000022641247937873983	-3.7725974397394894e-20	1.8489939549683137e-16	1.0898810252429893e-13	7.939654072630909e-13	4.283282349494812e-13
80500000	0.004988679077676422	1.9132309168496946e-49	1.884460433457205e-62	2.9768692286056914e-10	3.970027312833221e-15	0.000022641247937873983	-3.7724704841233267e-20	1.8489939549683137e-16	1.0898810252429893e-13	7.939654072630909e-13	4.283282349494812e-13
80600000	0.004988679077676422	1.9132309168496946e-49	1.884460433457205e-62	2.9768692286056914e-10	3.970027312833221e-15	0.000022641247937873983	-3.772343528507164e-20	1.8489939549683137e-16	1.0898810252429893e-13	7.939654072630909e-13	4.283282349494812e-13
80700000	0.004988679077676422	1.9132309168496946e-49	1.884460433457205e-62	2.9768692286056914e-10	3.970027312833221e-15	0.000022641247937873983	-3.772216572891001e-20	1.8489939549683137e-16	1.0898810252429893e-13	7.939654072630909e-13	4.283282349494812e-13
80800000	0.004988679077676422	1.9132309168496946e-49	1.884460433457205e-62	2.9768692286056914e-10	3.970027312833221e-15	0.000022641247937873983	-3.7720896172748385e-20	1.8489939549683137e-16	1.0898810252429893e-13	7.939654072630909e-13	4.283282349494812e-13
80900000	0.004988679077676422	1.9132309168496946e-49	1.884460433457205e-62	2.9768692286056914e-10	3.970027312833221e-15	0.000022641247937873983	-3.771962661658676e-20	1.8489939549683137e-16	1.0898810252429893e-13	7.939654072630909e-13	4.283282349494812e-13
81000000	0.004988679077676422	1.9132309168496946e-49	1.884460433457205e-62	2.9768692286056914e-10	3.970027312833221e-15	0.000022641247937873983	-3.7718357060425125e-20	1.8489939549683137e-16	1.0898810252429893e-13	7.939654072630909e-13	4.283282349494812e-13
81100000	0.004988679077676423	1.9132309168496946e-49	1.884460433457205e-62	2.9768692286056914e-10	3.970027312833221e-15	0.000022641247937873983	-3.77170875042635e-20	1.8489939549683137e-16	1.0898810252429893e-13	7.939654072630909e-13	4.283282349494812e-13
81200000	0.004988679077676423	1.9132309168496946e-49	1.884460433457205e-62	2.9768692286056914e-10	3.970027312833221e-15	0.000022641247937873983	-3.771581794810187e-20	1.8489939549683137e-16	1.0898810252429893e-13	7.939654072630909e-13	4.283282349494812e-13
81300000	0.004988679077676423	1.9132309168496946e-49	1.884460433457205e-62	2.9768692286056914e-10	3.970027312833221e-15	0.000022641247937873983	-3.7714548391940244e-20	1.8489939549683137e-16	1.0898810252429893e-13	7.939654072630909e-13	4.283282349494812e-13
81400000	0.004988679077676423	1.9132309168496946e-49	1.8844604334572053e-62	2.9768692286056914e-10	3.970027312833221e-15	0.000022641247937873983	-3.7713278835778617e-20	1.8489939549683137e-16	1.0898810252429893e-13	7.939654072630909e-13	4.283282349494812e-13
81500000	0.004988679077676423	1.9132309168496946e-49	1.8844604334572053e-62	2.9768692286056914e-10	3.970027312833221e-15	0.000022641247937873983	-3.771200927961699e-20	1.8489939549683137e-16	1.0898810252429893e-13	7.939654072630909e-13	4.283282349494812e-13
81600000	0.004988679077676423	1.9132309168496946e-49	1.8844604334572053e-62	2.9768692286056914e-10	3.970027312833221e-15	0.000022641247937873983	-3.771073972345536e-20	1.8489939549683137e-16	1.0898810252429893e-13	7.939654072630909e-13	4.283282349494812e-13
81700000	0.004988679077676423	1.9132309168496946e-49	1.8844604334572053e-62	2.9768692286056914e-10	3.970027312833221e-15	0.000022641247937873983	-3.7709470167293735e-20	1.8489939549683137e-16	1.0898810252429893e-13	7.939654072630909e-13	4.283282349494812e-13
81800000	0.004988679077676423	1.9132309168496946e-49	1.8844604334572053e-62	2.9768692286056914e-10	3.970027312833221e-15	0.000022641247937873983	-3.77082006111321e-20	1.8489939549683137e-16	1.0898810252429893e-13	7.939654072630909e-13	4.283282349494812e-13
81900000	0.004988679077676423	1.9132309168496946e-49	1.8844604334572053e-62	2.9768692286056914e-10	3.970027312833221e-15	0.000022641247937873983	-3.7706931054970475e-20	1.8489939549683137e-16	1.0898810252429893e-13	7.939654072630909e-13	4.283282349494812e-13
82000000	0.004988679077676423	1.9132309168496946e-49	1.8844604334572053e-62	2.9768692286056914e-10	3.970027312833221e-15	0.000022641247937873983	-3.770566149880885e-20	1.8489939549683137e-16	1.0898810252429893e-13	7.939654072630909e-13	4.283282349494812e-13
82100000	0.004988679077676423	1.9132309168496946e-49	1.8844604334572053e-62	2.9768692286056914e-10	3.970027312833221e-15	0.000022641247937873983	-3.770439194264722e-20	1.8489939549683137e-16	1.0898810252429893e-13	7.939654072630909e-13	4.283282349494812e-13
82200000	0.004988679077676423	1.9132309168496946e-49	1.8844604334572053e-62	2.9768692286056914e-10	3.970027312833221e-15	0.000022641247937873983	-3.7703122386485594e-20	1.8489939549683137e-16	1.0898810252429893e-13	7.939654072630909e-13	4.283282349494812e-13
82300000	0.004988679077676423	1.9132309168496946e-49	1.8844604334572053e-62	2.9768692286056914e-10	3.970027312833221e-15	0.000022641247937873983	-3.7701852830323967e-20	1.8489939549683137e-16	1.0898810252429893e-13	7.939654072630909e-13	4.283282349494812e-13
82400000	0.004988679077676423	1.9132309168496946e-49	1.8844604334572053e-62	2.9768692286056914e-10	3.970027312833221e-15	0.000022641247937873983	-3.770058327416234e-20	1.8489939549683137e-16	1.0898810252429893e-13	7.939654072630909e-13	4.283282349494812e-13
82500000	0.004988679077676423	1.9132309168496946e-49	1.8844604334572053e-62	2.9768692286056914e-10	3.970027312833221e-15	0.000022641247937873983	-3.769931371800071e-20	1.8489939549683137e-16	1.0898810252429893e-13	7.939654072630909e-13	4.283282349494812e-13
82600000	0.004988679077676423	1.9132309168496946e-49	1.8844604334572053e-62	2.9768692286056914e-10	3.970027312833221e-15	0.000022641247937873983	-3.769804416183908e-20	1.8489939549683137e-16	1.0898810252429893e-13	7.939654072630909e-13	4.283282349494812e-13
82700000	0.004988679077676423	1.9132309168496946e-49	1.8844604334572053e-62	2.9768692286056914e-10	3.970027312833221e-15	0.000022641247937873983	-3.769677460567745e-20	1.8489939549683137e-16	1.0898810252429893e-13	7.939654072630909e-13	4.283282349494812e-13
82800000	0.004988679077676423	1.9132309168496946e-49	1.8844604334572053e-62	2.9768692286056914e-10	3.970027312833221e-15	0.000022641247937873983	-3.7695505049515825e-20	1.8489939549683137e-16	1.0898810252429893e-13	7.939654072630909e-13	4.283282349494812e-13
82900000	0.004988679077676423	1.9132309168496946e-49	1.8844604334572053e-62	2.9768692286056914e-10	3.970027312833221e-15	0.000022641247937873983	-3.76942354933542e-20	1.8489939549683137e-16	1.0898810252429893e-13	7.939654072630909e-13	4.283282349494812e-13
83000000	0.004988679077676423	1.9132309168496946e-49	1.8844604334572053e-62	2.9768692286056914e-10	3.970027312833221e-15	0.000022641247937873983	-3.769296593719257e-20	1.8489939549683137e-16	1.0898810252429893e-13	7.939654072630909e-13	4.283282349494812e-13
83100000	0.004988679077676423	1.9132309168496946e-49	1.8844604334572053e-62	2.9768692286056914e-10	3.970027312833221e-15	0.000022641247937873983	-3.7691696381030944e-20	1.8489939549683137e-16	1.0898810252429893e-13	7.939654072630909e-13	4.283282349494812e-13
83200000	0.004988679077676423	1.9132309168496946e-49	1.8844604334572053e-62	2.9768692286056914e-10	3.970027312833221e-15	0.000022641247937873983	-3.7690426824869317e-20	1.8489939549683137e-16	1.0898810252429893e-13	7.939654072630909e-13	4.283282349494812e-13
83300000	0.004988679077676423	1.9132309168496946e-49	1.8844604334572053e-62	2.9768692286056914e-10	3.970027312833221e-15	0.000022641247937873983	-3.768915726870769e-20	1.8489939549683137e-16	1.0898810252429893e-13	7.939654072630909e-13	4.283282349494812e-13
83400000	0.004988679077676423	1.9132309168496946e-49	1.8844604334572053e-62	2.9768692286056914e-10	3.970027312833221e-15	0.000022641247937873983	-3.7687887712546056e-20	1.8489939549683137e-16	1.0898810252429893e-13	7.939654072630909e-13	4.283282349494812e-13
83500000	0.004988679077676423	1.9132309168496946e-49	1.8844604334572053e-62	2.9768692286056914e-10	3.970027312833221e-15	0.000022641247937873983	-3.768661815638443e-20	1.8489939549683137e-16	1.0898810252429893e-13	7.939654072630909e-13	4.283282349494812e-13
83600000	0.004988679077676423	1.9132309168496946e-49	1.8844604334572053e-62	2.9768692286056914e-10	3.970027312833221e-15	0.000022641247937873983	-3.76853486002228e-20	1.8489939549683137e-16	1.0898810252429893e-13	7.939654072630909e-13	4.283282349494812e-13
83700000	0.004988679077676423	1.9132309168496946e-49	1.8844604334572053e-62	2.9768692286056914e-10	3.970027312833221e-15	0.000022641247937873983	-3.7684079044061175e-20	1.8489939549683137e-16	1.0898810252429893e-13	7.939654072630909e-13	4.283282349494812e-13
83800000	0.004988679077676423	1.9132309168496946e-49	1.8844604334572053e-62	2.9768692286056914e-10	3.970027312833221e-15	0.000022641247937873983	-3.768280948789955e-20	1.8489939549683137e-16	1.0898810252429893e-13	7.939654072630909e-13	4.283282349494812e-13
83900000	0.004988679077676423	1.9132309168496946e-49	1.8844604334572053e-62	2.9768692286056914e-10	3.970027312833221e-15	0.000022641247937873983	-3.768153993173792e-20	1.8489939549683137e-16	1.0898810252429893e-13	7.939654072630909e-13	4.283282349494812e-13
84000000	0.004988679077676423	1.9132309168496946e-49	1.8844604334572053e-62	2.9768692286056914e-10	3.970027312833221e-15	0.000022641247937873983	-3.7680270375576294e-20	1.8489939549683137e-16	1.0898810252429893e-13	7.939654072630909e-13	4.283282349494812e-13
84100000	0.004988679077676423	1.9132309168496946e-49	1.8844604334572053e-62	2.9768692286056914e-10	3.970027312833221e-15	0.000022641247937873983	-3.7679000819414666e-20	1.8489939549683137e-16	1.0898810252429893e-13	7.939654072630909e-13	4.283282349494812e-13
84200000	0.004988679077676423	1.9132309168496946e-49	1.8844604334572053e-62	2.9768692286056914e-10	3.970027312833221e-15	0.000022641247937873983	-3.7677731263253033e-20	1.8489939549683137e-16	1.0898810252429893e-13	7.939654072630909e-13	4.283282349494812e-13
84300000	0.004988679077676423	1.9132309168496946e-49	1.8844604334572053e-62	2.9768692286056914e-10	3.970027312833221e-15	0.000022641247937873983	-3.7676461707091406e-20	1.8489939549683137e-16	1.0898810252429893e-13	7.939654072630909e-13	4.283282349494812e-13
84400000	0.004988679077676423	1.9132309168496946e-49	1.8844604334572053e-62	2.9768692286056914e-10	3.970027312833221e-15	0.000022641247937873983	-3.767519215092978e-20	1.8489939549683137e-16	1.0898810252429893e-13	7.939654072630909e-13	4.283282349494812e-13
84500000	0.004988679077676423	1.9132309168496946e-49	1.8844604334572053e-62	2.9768692286056914e-10	3.970027312833221e-15	0.000022641247937873983	-3.767392259476815e-20	1.8489939549683137e-16	1.0898810252429893e-13	7.939654072630909e-13	4.283282349494812e-13
84600000	0.004988679077676423	1.9132309168496946e-49	1.8844604334572053e-62	2.9768692286056914e-10	3.970027312833221e-15	0.000022641247937873983	-3.7672653038606525e-20	1.8489939549683137e-16	1.0898810252429893e-13	7.939654072630909e-13	4.283282349494812e-13
84700000	0.004988679077676423	1.9132309168496946e-49	1.8844604334572053e-62	2.9768692286056914e-10	3.970027312833221e-15	0.000022641247937873983	-3.76713834824449e-20	1.8489939549683137e-16	1.0898810252429893e-13	7.939654072630909e-13	4.283282349494812e-13
84800000	0.004988679077676423	1.9132309168496946e-49	1.8844604334572053e-62	2.9768692286056914e-10	3.970027312833221e-15	0.000022641247937873983	-3.767011392628327e-20	1.8489939549683137e-16	1.0898810252429893e-13	7.939654072630909e-13	4.283282349494812e-13
84900000	0.004988679077676423	1.9132309168496946e-49	1.8844604334572053e-62	2.9768692286056914e-10	3.970027312833221e-15	0.000022641247937873983	-3.7668844370121644e-20	1.8489939549683137e-16	1.0898810252429893e-13	7.939654072630909e-13	4.283282349494812e-13
85000000	0.004988679077676423	1.9132309168496946e-49	1.8844604334572053e-62	2.9768692286056914e-10	3.970027312833221e-15	0.000022641247937873983	-3.766757481396001e-20	1.8489939549683137e-16	1.0898810252429893e-13	7.939654072630909e-13	4.283282349494812e-13
85100000	0.004988679077676424	1.9132309168496946e-49	1.8844604334572053e-62	2.9768692286056914e-10	3.970027312833221e-15	0.000022641247937873983	-3.7666305257798383e-20	1.8489939549683137e-16	1.0898810252429893e-13	7.939654072630909e-13	4.283282349494812e-13
85200000	0.004988679077676424	1.9132309168496946e-49	1.8844604334572055e-62	2.9768692286056914e-10	3.970027312833221e-15	0.000022641247937873983	-3.7665035701636756e-20	1.8489939549683137e-16	1.0898810252429893e-13	7.939654072630909e-13	4.283282349494812e-13
85300000	0.004988679077676424	1.9132309168496946e-49	1.8844604334572055e-62	2.9768692286056914e-10	3.970027312833221e-15	0.000022641247937873983	-3.766376614547513e-20	1.8489939549683137e-16	1.0898810252429893e-13	7.939654072630909e-13	4.283282349494812e-13
85400000	0.004988679077676424	1.9132309168496946e-49	1.8844604334572055e-62	2.9768692286056914e-10	3.970027312833221e-15	0.000022641247937873983	-3.76624965893135e-20	1.8489939549683137e-16	1.0898810252429893e-13	7.939654072630909e-13	4.283282349494812e-13
85500000	0.004988679077676424	1.9132309168496946e-49	1.8844604334572055e-62	2.9768692286056914e-10	3.970027312833221e-15	0.000022641247937873983	-3.7661227033151875e-20	1.8489939549683137e-16	1.0898810252429893e-13	7.939654072630909e-13	4.283282349494812e-13
85600000	0.004988679077676424	1.9132309168496946e-49	1.8844604334572055e-62	2.9768692286056914e-10	3.970027312833221e-15	0.000022641247937873983	-3.765995747699025e-20	1.8489939549683137e-16	1.0898810252429893e-13	7.939654072630909e-13	4.283282349494812e-13
85700000	0.004988679077676424	1.9132309168496946e-49	1.8844604334572055e-62	2.9768692286056914e-10	3.970027312833221e-15	0.000022641247937873983	-3.765868792082862e-20	1.8489939549683137e-16	1.0898810252429893e-13	7.939654072630909e-13	4.283282349494812e-13
85800000	0.004988679077676424	1.9132309168496946e-49	1.8844604334572055e-62	2.9768692286056914e-10	3.970027312833221e-15	0.000022641247937873983	-3.765741836466699e-20	1.8489939549683137e-16	1.0898810252429893e-13	7.939654072630909e-13	4.283282349494812e-13
85900000	0.004988679077676424	1.9132309168496946e-49	1.8844604334572055e-62	2.9768692286056914e-10	3.970027312833221e-15	0.000022641247937873983	-3.765614880850536e-20	1.8489939549683137e-16	1.0898810252429893e-13	7.939654072630909e-13	4.283282349494812e-13
86000000	0.004988679077676424	1.9132309168496946e-49	1.8844604334572055e-62	2.9768692286056914e-10	3.970027312833221e-15	0.000022641247937873983	-3.7654879252343733e-20	1.8489939549683137e-16	1.0898810252429893e-13	7.939654072630909e-13	4.283282349494812e-13
86100000	0.004988679077676424	1.9132309168496946e-49	1.8844604334572055e-62	2.9768692286056914e-10	3.970027312833221e-15	0.000022641247937873983	-3.7653609696182106e-20	1.8489939549683137e-16	1.0898810252429893e-13	7.939654072630909e-13	4.283282349494812e-13
86200000	0.004988679077676424	1.9132309168496946e-49	1.8844604334572055e-62	2.9768692286056914e-10	3.970027312833221e-15	0.000022641247937873983	-3.765234014002048e-20	1.8489939549683137e-16	1.0898810252429893e-13	7.939654072630909e-13	4.283282349494812e-13
86300000	0.004988679077676424	1.9132309168496946e-49	1.8844604334572055e-62	2.9768692286056914e-10	3.970027312833221e-15	0.000022641247937873983	-3.765107058385885e-20	1.8489939549683137e-16	1.0898810252429893e-13	7.939654072630909e-13	4.283282349494812e-13
86400000	0.004988679077676424	1.9132309168496946e-49	1.8844604334572055e-62	2.9768692286056914e-10	3.970027312833221e-15	0.000022641247937873983	-3.7649801027697225e-20	1.8489939549683137e-16	1.0898810252429893e-13	7.939654072630909e-13	4.283282349494812e-13
86500000	0.004988679077676424	1.9132309168496946e-49	1.8844604334572055e-62	2.9768692286056914e-10	3.970027312833221e-15	0.000022641247937873983	-3.76485314715356e-20	1.8489939549683137e-16	1.0898810252429893e-13	7.939654072630909e-13	4.283282349494812e-13
86600000	0.004988679077676424	1.9132309168496946e-49	1.8844604334572055e-62	2.9768692286056914e-10	3.970027312833221e-15	0.000022641247937873983	-3.7647261915373965e-20	1.8489939549683137e-16	1.0898810252429893e-13	7.939654072630909e-13	4.283282349494812e-13
86700000	0.004988679077676424	1.9132309168496946e-49	1.8844604334572055e-62	2.9768692286056914e-10	3.970027312833221e-15	0.000022641247937873983	-3.764599235921234e-20	1.8489939549683137e-16	1.0898810252429893e-13	7.939654072630909e-13	4.283282349494812e-13
86800000	0.004988679077676424	1.9132309168496946e-49	1.8844604334572055e-62	2.9768692286056914e-10	3.970027312833221e-15	0.000022641247937873983	-3.764472280305071e-20	1.8489939549683137e-16	1.0898810252429893e-13	7.939654072630909e-13	4.283282349494812e-13
86900000	0.004988679077676424	1.9132309168496946e-49	1.8844604334572055e-62	2.9768692286056914e-10	3.970027312833221e-15	0.000022641247937873983	-3.7643453246889083e-20	1.8489939549683137e-16	1.0898810252429893e-13	7.939654072630909e-13	4.283282349494812e-13
87000000	0.004988679077676424	1.9132309168496946e-49	1.8844604334572055e-62	2.9768692286056914e-10	3.970027312833221e-15	0.000022641247937873983	-3.7642183690727456e-20	1.8489939549683137e-16	1.0898810252429893e-13	7.939654072630909e-13	4.283282349494812e-13
87100000	0.004988679077676424	1.9132309168496946e-49	1.8844604334572055e-62	2.9768692286056914e-10	3.970027312833221e-15	0.000022641247937873983	-3.764091413456583e-20	1.8489939549683137e-16	1.0898810252429893e-13	7.939654072630909e-13	4.283282349494812e-13
87200000	0.004988679077676424	1.9132309168496946e-49	1.8844604334572055e-62	2.9768692286056914e-10	3.970027312833221e-15	0.000022641247937873983	-3.76396445784042e-20	1.8489939549683137e-16	1.0898810252429893e-13	7.939654072630909e-13	4.283282349494812e-13
87300000	0.004988679077676424	1.9132309168496946e-49	1.8844604334572055e-62	2.9768692286056914e-10	3.970027312833221e-15	0.000022641247937873983	-3.7638375022242575e-20	1.8489939549683137e-16	1.0898810252429893e-13	7.939654072630909e-13	4.283282349494812e-13
87400000	0.004988679077676424	1.9132309168496946e-49	1.8844604334572055e-62	2.9768692286056914e-10	3.970027312833221e-15	0.000022641247937873983	-3.763710546608095e-20	1.8489939549683137e-16	1.0898810252429893e-13	7.939654072630909e-13	4.283282349494812e-13
87500000	0.004988679077676424	1.9132309168496946e-49	1.8844604334572055e-62	2.9768692286056914e-10	3.970027312833221e-15	0.000022641247937873983	-3.7635835909919314e-20	1.8489939549683137e-16	1.0898810252429893e-13	7.939654072630909e-13	4.283282349494812e-13
87600000	0.004988679077676424	1.9132309168496946e-49	1.8844604334572055e-62	2.9768692286056914e-10	3.970027312833221e-15	0.000022641247937873983	-3.763456635375769e-20	1.8489939549683137e-16	1.0898810252429893e-13	7.939654072630909e-13	4.283282349494812e-13
87700000	0.004988679077676424	1.9132309168496946e-49	1.8844604334572055e-62	2.9768692286056914e-10	3.970027312833221e-15	0.000022641247937873983	-3.763329679759606e-20	1.8489939549683137e-16	1.0898810252429893e-13	7.939654072630909e-13	4.283282349494812e-13
87800000	0.004988679077676424	1.9132309168496946e-49	1.8844604334572055e-62	2.9768692286056914e-10	3.970027312833221e-15	0.000022641247937873983	-3.7632027241434433e-20	1.8489939549683137e-16	1.0898810252429893e-13	7.939654072630909e-13	4.283282349494812e-13
87900000	0.004988679077676424	1.9132309168496946e-49	1.8844604334572055e-62	2.9768692286056914e-10	3.970027312833221e-15	0.000022641247937873983	-3.7630757685272806e-20	1.8489939549683137e-16	1.0898810252429893e-13	7.939654072630909e-13	4.283282349494812e-13
88000000	0.004988679077676424	1.9132309168496946e-49	1.8844604334572055e-62	2.9768692286056914e-10	3.970027312833221e-15	0.000022641247937873983	-3.762948812911118e-20	1.8489939549683137e-16	1.0898810252429893e-13	7.939654072630909e-13	4.283282349494812e-13
88100000	0.004988679077676424	1.9132309168496946e-49	1.8844604334572055e-62	2.9768692286056914e-10	3.970027312833221e-15	0.000022641247937873983	-3.762821857294955e-20	1.8489939549683137e-16	1.0898810252429893e-13	7.939654072630909e-13	4.283282349494812e-13
88200000	0.004988679077676424	1.9132309168496946e-49	1.8844604334572055e-62	2.9768692286056914e-10	3.970027312833221e-15	0.000022641247937873983	-3.7626949016787925e-20	1.8489939549683137e-16	1.0898810252429893e-13	7.939654072630909e-13	4.283282349494812e-13
88300000	0.004988679077676424	1.9132309168496946e-49	1.8844604334572055e-62	2.9768692286056914e-10	3.970027312833221e-15	0.000022641247937873983	-3.762567946062629e-20	1.8489939549683137e-16	1.0898810252429893e-13	7.939654072630909e-13	4.283282349494812e-13
88400000	0.004988679077676424	1.9132309168496946e-49	1.8844604334572055e-62	2.9768692286056914e-10	3.970027312833221e-15	0.000022641247937873983	-3.7624409904464664e-20	1.8489939549683137e-16	1.0898810252429893e-13	7.939654072630909e-13	4.283282349494812e-13
88500000	0.004988679077676424	1.9132309168496946e-49	1.8844604334572055e-62	2.976869228605692e-10	3.970027312833221e-15	0.000022641247937873983	-3.762314034830304e-20	1.8489939549683137e-16	1.0898810252429893e-13	7.939654072630909e-13	4.283282349494812e-13
88600000	0.004988679077676424	1.9132309168496946e-49	1.8844604334572055e-62	2.976869228605692e-10	3.970027312833221e-15	0.000022641247937873983	-3.762187079214141e-20	1.8489939549683137e-16	1.0898810252429893e-13	7.939654072630909e-13	4.283282349494812e-13
88700000	0.004988679077676424	1.9132309168496946e-49	1.8844604334572055e-62	2.976869228605692e-10	3.970027312833221e-15	0.000022641247937873983	-3.7620601235979783e-20	1.8489939549683137e-16	1.0898810252429893e-13	7.939654072630909e-13	4.283282349494812e-13
88800000	0.004988679077676424	1.9132309168496946e-49	1.8844604334572055e-62	2.976869228605692e-10	3.970027312833221e-15	0.000022641247937873983	-3.7619331679818156e-20	1.8489939549683137e-16	1.0898810252429893e-13	7.939654072630909e-13	4.283282349494812e-13
88900000	0.004988679077676424	1.9132309168496946e-49	1.8844604334572055e-62	2.976869228605692e-10	3.970027312833221e-15	0.000022641247937873983	-3.761806212365653e-20	1.8489939549683137e-16	1.0898810252429893e-13	7.939654072630909e-13	4.283282349494812e-13
89000000	0.004988679077676424	1.9132309168496946e-49	1.8844604334572055e-62	2.976869228605692e-10	3.970027312833221e-15	0.000022641247937873983	-3.76167925674949e-20	1.8489939549683137e-16	1.0898810252429893e-13	7.939654072630909e-13	4.283282349494812e-13
89100000	0.004988679077676424	1.9132309168496946e-49	1.8844604334572055e-62	2.976869228605692e-10	3.970027312833221e-15	0.000022641247937873983	-3.761552301133327e-20	1.8489939549683137e-16	1.0898810252429893e-13	7.939654072630909e-13	4.283282349494812e-13
89200000	0.004988679077676424	1.9132309168496946e-49	1.8844604334572055e-62	2.976869228605692e-10	3.970027312833221e-15	0.000022641247937873983	-3.761425345517164e-20	1.8489939549683137e-16	1.0898810252429893e-13	7.939654072630909e-13	4.283282349494812e-13
89300000	0.004988679077676424	1.9132309168496946e-49	1.8844604334572055e-62	2.976869228605692e-10	3.970027312833221e-15	0.000022641247937873983	-3.7612983899010014e-20	1.8489939549683137e-16	1.0898810252429893e-13	7.939654072630909e-13	4.283282349494812e-13
89400000	0.004988679077676424	1.9132309168496946e-49	1.8844604334572055e-62	2.976869228605692e-10	3.970027312833221e-15	0.000022641247937873983	-3.761171434284839e-20	1.8489939549683137e-16	1.0898810252429893e-13	7.939654072630909e-13	4.283282349494812e-13
89500000	0.004988679077676424	1.9132309168496946e-49	1.8844604334572055e-62	2.976869228605692e-10	3.970027312833221e-15	0.000022641247937873983	-3.761044478668676e-20	1.8489939549683137e-16	1.0898810252429893e-13	7.939654072630909e-13	4.283282349494812e-13
89600000	0.004988679077676424	1.9132309168496946e-49	1.8844604334572055e-62	2.976869228605692e-10	3.970027312833221e-15	0.000022641247937873983	-3.7609175230525133e-20	1.8489939549683137e-16	1.0898810252429893e-13	7.939654072630909e-13	4.283282349494812e-13
89700000	0.004988679077676424	1.9132309168496942e-49	1.8844604334572055e-62	2.976869228605692e-10	3.970027312833221e-15	0.000022641247937873983	-3.7607905674363506e-20	1.8489939549683137e-16	1.0898810252429893e-13	7.939654072630909e-13	4.283282349494812e-13
89800000	0.004988679077676424	1.9132309168496942e-49	1.8844604334572055e-62	2.976869228605692e-10	3.970027312833221e-15	0.000022641247937873983	-3.760663611820188e-20	1.8489939549683137e-16	1.0898810252429893e-13	7.939654072630909e-13	4.283282349494812e-13
89900000	0.004988679077676424	1.9132309168496942e-49	1.8844604334572055e-62	2.976869228605692e-10	3.970027312833221e-15	0.000022641247937873983	-3.7605366562040246e-20	1.8489939549683137e-16	1.0898810252429893e-13	7.939654072630909e-13	4.283282349494812e-13
90000000	0.004988679077676424	1.9132309168496942e-49	1.8844604334572055e-62	2.976869228605692e-10	3.970027312833221e-15	0.000022641247937873983	-3.760409700587862e-20	1.8489939549683137e-16	1.0898810252429893e-13	7.939654072630909e-13	4.283282349494812e-13
90100000	0.004988679077676424	1.9132309168496942e-49	1.8844604334572055e-62	2.976869228605692e-10	3.970027312833221e-15	0.000022641247937873983	-3.760282744971699e-20	1.8489939549683137e-16	1.0898810252429893e-13	7.939654072630909e-13	4.283282349494812e-13
90200000	0.004988679077676424	1.9132309168496942e-49	1.8844604334572055e-62	2.976869228605692e-10	3.970027312833221e-15	0.000022641247937873983	-3.7601557893555364e-20	1.8489939549683137e-16	1.0898810252429893e-13	7.939654072630909e-13	4.283282349494812e-13
90300000	0.004988679077676424	1.9132309168496942e-49	1.8844604334572055e-62	2.976869228605692e-10	3.970027312833221e-15	0.000022641247937873983	-3.760028833739374e-20	1.8489939549683137e-16	1.0898810252429893e-13	7.939654072630909e-13	4.283282349494812e-13
90400000	0.004988679077676424	1.9132309168496942e-49	1.8844604334572055e-62	2.976869228605692e-10	3.970027312833221e-15	0.000022641247937873983	-3.759901878123211e-20	1.8489939549683137e-16	1.0898810252429893e-13	7.939654072630909e-13	4.283282349494812e-13
90500000	0.004988679077676424	1.9132309168496942e-49	1.8844604334572055e-62	2.976869228605692e-10	3.970027312833221e-15	0.000022641247937873983	-3.759774922507048e-20	1.8489939549683137e-16	1.0898810252429893e-13	7.939654072630909e-13	4.283282349494812e-13
90600000	0.004988679077676424	1.9132309168496942e-49	1.8844604334572055e-62	2.976869228605692e-10	3.970027312833221e-15	0.000022641247937873983	-3.7596479668908856e-20	1.8489939549683137e-16	1.0898810252429893e-13	7.939654072630909e-13	4.283282349494812e-13
90700000	0.004988679077676424	1.9132309168496942e-49	1.8844604334572055e-62	2.976869228605692e-10	3.970027312833221e-15	0.000022641247937873983	-3.759521011274722e-20	1.8489939549683137e-16	1.0898810252429893e-13	7.939654072630909e-13	4.283282349494812e-13
90800000	0.004988679077676424	1.9132309168496942e-49	1.8844604334572055e-62	2.976869228605692e-10	3.970027312833221e-15	0.000022641247937873983	-3.7593940556585596e-20	1.8489939549683137e-16	1.0898810252429893e-13	7.939654072630909e-13	4.283282349494812e-13
90900000	0.004988679077676424	1.9132309168496942e-49	1.8844604334572055e-62	2.976869228605692e-10	3.970027312833221e-15	0.000022641247937873983	-3.759267100042397e-20	1.8489939549683137e-16	1.0898810252429893e-13	7.939654072630909e-13	4.283282349494812e-13
91000000	0.004988679077676424	1.9132309168496942e-49	1.8844604334572055e-62	2.976869228605692e-10	3.970027312833221e-15	0.000022641247937873983	-3.759140144426234e-20	1.8489939549683137e-16	1.0898810252429893e-13	7.939654072630909e-13	4.283282349494812e-13
91100000	0.004988679077676424	1.9132309168496942e-49	1.8844604334572055e-62	2.976869228605692e-10	3.970027312833221e-15	0.000022641247937873983	-3.7590131888100714e-20	1.8489939549683137e-16	1.0898810252429893e-13	7.939654072630909e-13	4.283282349494812e-13
91200000	0.004988679077676424	1.9132309168496942e-49	1.8844604334572055e-62	2.976869228605692e-10	3.970027312833221e-15	0.000022641247937873983	-3.758886233193909e-20	1.8489939549683137e-16	1.0898810252429893e-13	7.939654072630909e-13	4.283282349494812e-13
91300000	0.004988679077676424	1.9132309168496942e-49	1.8844604334572055e-62	2.976869228605692e-10	3.970027312833221e-15	0.000022641247937873983	-3.758759277577746e-20	1.8489939549683137e-16	1.0898810252429893e-13	7.939654072630909e-13	4.283282349494812e-13
91400000	0.004988679077676424	1.9132309168496942e-49	1.8844604334572055e-62	2.976869228605692e-10	3.970027312833221e-15	0.000022641247937873983	-3.758632321961583e-20	1.8489939549683137e-16	1.0898810252429893e-13	7.939654072630909e-13	4.283282349494812e-13
91500000	0.004988679077676424	1.9132309168496942e-49	1.8844604334572055e-62	2.976869228605692e-10	3.970027312833221e-15	0.000022641247937873983	-3.75850536634542e-20	1.8489939549683137e-16	1.0898810252429893e-13	7.939654072630909e-13	4.283282349494812e-13
91600000	0.004988679077676424	1.9132309168496942e-49	1.8844604334572055e-62	2.976869228605692e-10	3.970027312833221e-15	0.000022641247937873983	-3.758378410729257e-20	1.8489939549683137e-16	1.0898810252429893e-13	7.939654072630909e-13	4.283282349494812e-13
91700000	0.004988679077676424	1.9132309168496942e-49	1.8844604334572055e-62	2.976869228605692e-10	3.970027312833221e-15	0.000022641247937873983	-3.7582514551130946e-20	1.8489939549683137e-16	1.0898810252429893e-13	7.939654072630909e-13	4.283282349494812e-13
91800000	0.004988679077676424	1.9132309168496942e-49	1.8844604334572055e-62	2.976869228605692e-10	3.970027312833221e-15	0.000022641247937873983	-3.758124499496932e-20	1.8489939549683137e-16	1.0898810252429893e-13	7.939654072630909e-13	4.283282349494812e-13
91900000	0.004988679077676424	1.9132309168496942e-49	1.8844604334572055e-62	2.976869228605692e-10	3.970027312833221e-15	0.000022641247937873983	-3.757997543880769e-20	1.8489939549683137e-16	1.0898810252429893e-13	7.939654072630909e-13	4.283282349494812e-13
92000000	0.004988679077676424	1.9132309168496942e-49	1.8844604334572055e-62	2.976869228605692e-10	3.970027312833221e-15	0.000022641247937873983	-3.7578705882646064e-20	1.8489939549683137e-16	1.0898810252429893e-13	7.939654072630909e-13	4.283282349494812e-13
92100000	0.004988679077676424	1.9132309168496942e-49	1.8844604334572055e-62	2.976869228605692e-10	3.970027312833221e-15	0.000022641247937873983	-3.757743632648444e-20	1.8489939549683137e-16	1.0898810252429893e-13	7.939654072630909e-13	4.283282349494812e-13
92200000	0.004988679077676424	1.9132309168496942e-49	1.8844604334572055e-62	2.976869228605692e-10	3.970027312833221e-15	0.000022641247937873983	-3.757616677032281e-20	1.8489939549683137e-16	1.0898810252429893e-13	7.939654072630909e-13	4.283282349494812e-13
92300000	0.004988679077676424	1.9132309168496942e-49	1.8844604334572055e-62	2.976869228605692e-10	3.970027312833221e-15	0.000022641247937873983	-3.7574897214161177e-20	1.8489939549683137e-16	1.0898810252429893e-13	7.939654072630909e-13	4.283282349494812e-13
92400000	0.004988679077676424	1.9132309168496942e-49	1.8844604334572055e-62	2.976869228605692e-10	3.970027312833221e-15	0.000022641247937873983	-3.757362765799955e-20	1.8489939549683137e-16	1.0898810252429893e-13	7.939654072630909e-13	4.283282349494812e-13
92500000	0.004988679077676424	1.9132309168496942e-49	1.8844604334572055e-62	2.976869228605692e-10	3.970027312833221e-15	0.000022641247937873983	-3.757235810183792e-20	1.8489939549683137e-16	1.0898810252429893e-13	7.939654072630909e-13	4.283282349494812e-13
92600000	0.004988679077676424	1.9132309168496942e-49	1.8844604334572055e-62	2.976869228605692e-10	3.970027312833221e-15	0.000022641247937873983	-3.7571088545676296e-20	1.8489939549683137e-16	1.0898810252429893e-13	7.939654072630909e-13	4.283282349494812e-13
92700000	0.004988679077676424	1.9132309168496942e-49	1.8844604334572055e-62	2.976869228605692e-10	3.970027312833221e-15	0.000022641247937873983	-3.756981898951467e-20	1.8489939549683137e-16	1.0898810252429893e-13	7.939654072630909e-13	4.283282349494812e-13
92800000	0.004988679077676424	1.9132309168496942e-49	1.8844604334572055e-62	2.976869228605692e-10	3.970027312833221e-15	0.000022641247937873983	-3.756854943335304e-20	1.8489939549683137e-16	1.0898810252429893e-13	7.939654072630909e-13	4.283282349494812e-13
92900000	0.004988679077676424	1.9132309168496942e-49	1.8844604334572055e-62	2.976869228605692e-10	3.970027312833221e-15	0.000022641247937873983	-3.7567279877191414e-20	1.8489939549683137e-16	1.0898810252429893e-13	7.939654072630909e-13	4.283282349494812e-13
93000000	0.004988679077676424	1.9132309168496942e-49	1.8844604334572055e-62	2.976869228605692e-10	3.970027312833221e-15	0.000022641247937873983	-3.756601032102979e-20	1.8489939549683137e-16	1.0898810252429893e-13	7.939654072630909e-13	4.283282349494812e-13
93100000	0.004988679077676424	1.9132309168496942e-49	1.8844604334572055e-62	2.976869228605692e-10	3.970027312833221e-15	0.000022641247937873983	-3.7564740764868154e-20	1.8489939549683137e-16	1.0898810252429893e-13	7.939654072630909e-13	4.283282349494812e-13
93200000	0.004988679077676424	1.9132309168496942e-49	1.8844604334572055e-62	2.976869228605692e-10	3.970027312833221e-15	0.000022641247937873983	-3.7563471208706527e-20	1.8489939549683137e-16	1.0898810252429893e-13	7.939654072630909e-13	4.283282349494812e-13
93300000	0.004988679077676424	1.9132309168496942e-49	1.8844604334572055e-62	2.976869228605692e-10	3.970027312833221e-15	0.000022641247937873983	-3.75622016525449e-20	1.8489939549683137e-16	1.0898810252429893e-13	7.939654072630909e-13	4.283282349494812e-13
93400000	0.004988679077676424	1.913230916849694e-49	1.8844604334572055e-62	2.976869228605692e-10	3.970027312833221e-15	0.000022641247937873983	-3.756093209638327e-20	1.8489939549683137e-16	1.0898810252429893e-13	7.939654072630909e-13	4.283282349494812e-13
93500000	0.004988679077676424	1.913230916849694e-49	1.8844604334572055e-62	2.976869228605692e-10	3.970027312833221e-15	0.000022641247937873983	-3.7559662540221645e-20	1.8489939549683137e-16	1.0898810252429893e-13	7.939654072630909e-13	4.283282349494812e-13
93600000	0.004988679077676424	1.913230916849694e-49	1.8844604334572055e-62	2.976869228605692e-10	3.970027312833221e-15	0.000022641247937873983	-3.755839298406002e-20	1.8489939549683137e-16	1.0898810252429893e-13	7.939654072630909e-13	4.283282349494812e-13
93700000	0.004988679077676424	1.913230916849694e-49	1.8844604334572055e-62	2.976869228605692e-10	3.970027312833221e-15	0.000022641247937873983	-3.755712342789839e-20	1.8489939549683137e-16	1.0898810252429893e-13	7.939654072630909e-13	4.283282349494812e-13
93800000	0.004988679077676424	1.913230916849694e-49	1.8844604334572055e-62	2.976869228605692e-10	3.970027312833221e-15	0.000022641247937873983	-3.7555853871736764e-20	1.8489939549683137e-16	1.0898810252429893e-13	7.939654072630909e-13	4.283282349494812e-13
93900000	0.004988679077676424	1.913230916849694e-49	1.8844604334572055e-62	2.976869228605692e-10	3.970027312833221e-15	0.000022641247937873983	-3.755458431557513e-20	1.8489939549683137e-16	1.0898810252429893e-13	7.939654072630909e-13	4.283282349494812e-13
94000000	0.004988679077676424	1.913230916849694e-49	1.8844604334572055e-62	2.976869228605692e-10	3.970027312833221e-15	0.000022641247937873983	-3.7553314759413504e-20	1.8489939549683137e-16	1.0898810252429893e-13	7.939654072630909e-13	4.283282349494812e-13
94100000	0.004988679077676424	1.913230916849694e-49	1.8844604334572055e-62	2.976869228605692e-10	3.970027312833221e-15	0.000022641247937873983	-3.7552045203251877e-20	1.8489939549683137e-16	1.0898810252429893e-13	7.939654072630909e-13	4.283282349494812e-13
94200000	0.004988679077676424	1.913230916849694e-49	1.8844604334572055e-62	2.976869228605692e-10	3.970027312833221e-15	0.000022641247937873983	-3.755077564709025e-20	1.8489939549683137e-16	1.0898810252429893e-13	7.939654072630909e-13	4.283282349494812e-13
94300000	0.004988679077676424	1.913230916849694e-49	1.8844604334572055e-62	2.976869228605692e-10	3.970027312833221e-15	0.000022641247937873983	-3.754950609092862e-20	1.8489939549683137e-16	1.0898810252429893e-13	7.939654072630909e-13	4.283282349494812e-13
94400000	0.004988679077676424	1.913230916849694e-49	1.8844604334572055e-62	2.976869228605692e-10	3.970027312833221e-15	0.000022641247937873983	-3.7548236534766995e-20	1.8489939549683137e-16	1.0898810252429893e-13	7.939654072630909e-13	4.283282349494812e-13
94500000	0.004988679077676424	1.913230916849694e-49	1.8844604334572055e-62	2.976869228605692e-10	3.970027312833221e-15	0.000022641247937873983	-3.754696697860537e-20	1.8489939549683137e-16	1.0898810252429893e-13	7.939654072630909e-13	4.283282349494812e-13
94600000	0.004988679077676424	1.913230916849694e-49	1.8844604334572055e-62	2.976869228605692e-10	3.970027312833221e-15	0.000022641247937873983	-3.754569742244374e-20	1.8489939549683137e-16	1.0898810252429893e-13	7.939654072630909e-13	4.283282349494812e-13
94700000	0.004988679077676424	1.913230916849694e-49	1.8844604334572055e-62	2.976869228605692e-10	3.970027312833221e-15	0.000022641247937873983	-3.7544427866282114e-20	1.8489939549683137e-16	1.0898810252429893e-13	7.939654072630909e-13	4.283282349494812e-13
94800000	0.004988679077676424	1.913230916849694e-49	1.8844604334572053e-62	2.976869228605692e-10	3.970027312833221e-15	0.000022641247937873983	-3.754315831012048e-20	1.8489939549683137e-16	1.0898810252429893e-13	7.939654072630909e-13	4.283282349494812e-13
94900000	0.004988679077676424	1.913230916849694e-49	1.8844604334572053e-62	2.976869228605692e-10	3.970027312833221e-15	0.000022641247937873983	-3.7541888753958854e-20	1.8489939549683137e-16	1.0898810252429893e-13	7.939654072630909e-13	4.283282349494812e-13
95000000	0.004988679077676424	1.913230916849694e-49	1.8844604334572053e-62	2.976869228605692e-10	3.970027312833221e-15	0.000022641247937873983	-3.7540619197797227e-20	1.8489939549683137e-16	1.0898810252429893e-13	7.939654072630909e-13	4.283282349494812e-13
95100000	0.004988679077676424	1.913230916849694e-49	1.8844604334572053e-62	2.976869228605692e-10	3.970027312833221e-15	0.000022641247937873983	-3.75393496416356e-20	1.8489939549683137e-16	1.0898810252429893e-13	7.939654072630909e-13	4.283282349494812e-13
95200000	0.004988679077676424	1.913230916849694e-49	1.8844604334572053e-62	2.976869228605692e-10	3.970027312833221e-15	0.000022641247937873983	-3.753808008547397e-20	1.8489939549683137e-16	1.0898810252429893e-13	7.939654072630909e-13	4.283282349494812e-13
95300000	0.004988679077676424	1.913230916849694e-49	1.8844604334572053e-62	2.976869228605692e-10	3.970027312833221e-15	0.000022641247937873983	-3.7536810529312345e-20	1.8489939549683137e-16	1.0898810252429893e-13	7.939654072630909e-13	4.283282349494812e-13
95400000	0.004988679077676424	1.913230916849694e-49	1.8844604334572053e-62	2.976869228605692e-10	3.970027312833221e-15	0.000022641247937873983	-3.753554097315072e-20	1.8489939549683137e-16	1.0898810252429893e-13	7.939654072630909e-13	4.283282349494812e-13
95500000	0.004988679077676424	1.913230916849694e-49	1.8844604334572053e-62	2.976869228605692e-10	3.970027312833221e-15	0.000022641247937873983	-3.753427141698909e-20	1.8489939549683137e-16	1.0898810252429893e-13	7.939654072630909e-13	4.283282349494812e-13
95600000	0.004988679077676424	1.913230916849694e-49	1.8844604334572053e-62	2.976869228605692e-10	3.970027312833221e-15	0.000022641247937873983	-3.753300186082746e-20	1.8489939549683137e-16	1.0898810252429893e-13	7.939654072630909e-13	4.283282349494812e-13
95700000	0.004988679077676424	1.913230916849694e-49	1.8844604334572053e-62	2.976869228605692e-10	3.970027312833221e-15	0.000022641247937873983	-3.753173230466583e-20	1.8489939549683137e-16	1.0898810252429893e-13	7.939654072630909e-13	4.283282349494812e-13
95800000	0.004988679077676424	1.913230916849694e-49	1.8844604334572053e-62	2.976869228605692e-10	3.970027312833221e-15	0.000022641247937873983	-3.7530462748504204e-20	1.8489939549683137e-16	1.0898810252429893e-13	7.939654072630909e-13	4.283282349494812e-13
95900000	0.004988679077676424	1.913230916849694e-49	1.8844604334572053e-62	2.976869228605692e-10	3.970027312833221e-15	0.000022641247937873983	-3.7529193192342577e-20	1.8489939549683137e-16	1.0898810252429893e-13	7.939654072630909e-13	4.283282349494812e-13
96000000	0.004988679077676424	1.913230916849694e-49	1.8844604334572053e-62	2.976869228605692e-10	3.970027312833221e-15	0.000022641247937873983	-3.752792363618095e-20	1.8489939549683137e-16	1.0898810252429893e-13	7.939654072630909e-13	4.283282349494812e-13
96100000	0.004988679077676424	1.913230916849694e-49	1.8844604334572053e-62	2.976869228605692e-10	3.970027312833221e-15	0.00002264124793787398	-3.752665408001932e-20	1.8489939549683137e-16	1.0898810252429893e-13	7.939654072630909e-13	4.283282349494812e-13
96200000	0.004988679077676424	1.913230916849694e-49	1.8844604334572053e-62	2.976869228605692e-10	3.970027312833221e-15	0.00002264124793787398	-3.7525384523857695e-20	1.8489939549683137e-16	1.0898810252429893e-13	7.939654072630909e-13	4.283282349494812e-13
96300000	0.004988679077676424	1.913230916849694e-49	1.8844604334572053e-62	2.976869228605692e-10	3.970027312833221e-15	0.00002264124793787398	-3.752411496769607e-20	1.8489939549683137e-16	1.0898810252429893e-13	7.939654072630909e-13	4.283282349494812e-13
96400000	0.004988679077676424	1.913230916849694e-49	1.8844604334572053e-62	2.976869228605692e-10	3.970027312833221e-15	0.00002264124793787398	-3.7522845411534435e-20	1.8489939549683137e-16	1.0898810252429893e-13	7.939654072630909e-13	4.283282349494812e-13
96500000	0.004988679077676424	1.913230916849694e-49	1.8844604334572053e-62	2.976869228605692e-10	3.970027312833221e-15	0.00002264124793787398	-3.752157585537281e-20	1.8489939549683137e-16	1.0898810252429893e-13	7.939654072630909e-13	4.283282349494812e-13
96600000	0.004988679077676424	1.913230916849694e-49	1.8844604334572053e-62	2.976869228605692e-10	3.970027312833221e-15	0.00002264124793787398	-3.752030629921118e-20	1.8489939549683137e-16	1.0898810252429893e-13	7.939654072630909e-13	4.283282349494812e-13
96700000	0.004988679077676424	1.913230916849694e-49	1.8844604334572053e-62	2.976869228605692e-10	3.970027312833221e-15	0.00002264124793787398	-3.7519036743049554e-20	1.8489939549683137e-16	1.0898810252429893e-13	7.939654072630909e-13	4.283282349494812e-13
96800000	0.004988679077676424	1.913230916849694e-49	1.8844604334572053e-62	2.976869228605692e-10	3.970027312833221e-15	0.00002264124793787398	-3.7517767186887927e-20	1.8489939549683137e-16	1.0898810252429893e-13	7.939654072630909e-13	4.2832823494948117e-13
96900000	0.004988679077676424	1.913230916849694e-49	1.8844604334572053e-62	2.976869228605692e-10	3.970027312833221e-15	0.00002264124793787398	-3.75164976307263e-20	1.8489939549683137e-16	1.0898810252429893e-13	7.939654072630909e-13	4.2832823494948117e-13
97000000	0.004988679077676424	1.913230916849694e-49	1.8844604334572053e-62	2.976869228605692e-10	3.970027312833221e-15	0.00002264124793787398	-3.751522807456467e-20	1.8489939549683137e-16	1.0898810252429893e-13	7.939654072630909e-13	4.2832823494948117e-13
97100000	0.004988679077676424	1.913230916849694e-49	1.8844604334572053e-62	2.976869228605692e-10	3.970027312833221e-15	0.00002264124793787398	-3.7513958518403045e-20	1.8489939549683137e-16	1.0898810252429892e-13	7.939654072630909e-13	4.2832823494948117e-13
97200000	0.004988679077676424	1.913230916849694e-49	1.884460433457205e-62	2.976869228605692e-10	3.970027312833221e-15	0.00002264124793787398	-3.751268896224141e-20	1.8489939549683137e-16	1.0898810252429892e-13	7.939654072630909e-13	4.2832823494948117e-13
97300000	0.004988679077676423	1.913230916849694e-49	1.884460433457205e-62	2.976869228605692e-10	3.970027312833221e-15	0.00002264124793787398	-3.7511419406079785e-20	1.8489939549683137e-16	1.0898810252429892e-13	7.939654072630909e-13	4.2832823494948117e-13
97400000	0.004988679077676423	1.913230916849694e-49	1.884460433457205e-62	2.976869228605692e-10	3.970027312833221e-15	0.00002264124793787398	-3.751014984991816e-20	1.8489939549683137e-16	1.0898810252429892e-13	7.939654072630909e-13	4.2832823494948117e-13
97500000	0.004988679077676423	1.913230916849694e-49	1.884460433457205e-62	2.976869228605692e-10	3.970027312833221e-15	0.00002264124793787398	-3.750888029375653e-20	1.8489939549683137e-16	1.0898810252429892e-13	7.939654072630909e-13	4.2832823494948117e-13
97600000	0.004988679077676423	1.913230916849694e-49	1.884460433457205e-62	2.976869228605692e-10	3.970027312833221e-15	0.00002264124793787398	-3.7507610737594904e-20	1.8489939549683137e-16	1.0898810252429892e-13	7.939654072630909e-13	4.2832823494948117e-13
97700000	0.004988679077676423	1.913230916849694e-49	1.884460433457205e-62	2.976869228605692e-10	3.970027312833221e-15	0.00002264124793787398	-3.7506341181433277e-20	1.8489939549683137e-16	1.0898810252429892e-13	7.939654072630909e-13	4.2832823494948117e-13
97800000	0.004988679077676423	1.9132309168496935e-49	1.884460433457205e-62	2.976869228605692e-10	3.970027312833221e-15	0.00002264124793787398	-3.750507162527165e-20	1.8489939549683137e-16	1.0898810252429892e-13	7.939654072630909e-13	4.2832823494948117e-13
97900000	0.004988679077676423	1.9132309168496935e-49	1.884460433457205e-62	2.976869228605692e-10	3.970027312833221e-15	0.00002264124793787398	-3.750380206911002e-20	1.8489939549683137e-16	1.0898810252429892e-13	7.939654072630909e-13	4.2832823494948117e-13
98000000	0.004988679077676423	1.9132309168496935e-49	1.884460433457205e-62	2.976869228605692e-10	3.970027312833221e-15	0.00002264124793787398	-3.750253251294839e-20	1.8489939549683137e-16	1.0898810252429892e-13	7.939654072630909e-13	4.2832823494948117e-13
98100000	0.004988679077676423	1.9132309168496935e-49	1.884460433457205e-62	2.976869228605692e-10	3.970027312833221e-15	0.00002264124793787398	-3.750126295678676e-20	1.8489939549683137e-16	1.0898810252429892e-13	7.939654072630909e-13	4.2832823494948117e-13
98200000	0.004988679077676423	1.9132309168496935e-49	1.884460433457205e-62	2.976869228605692e-10	3.970027312833221e-15	0.00002264124793787398	-3.7499993400625135e-20	1.8489939549683137e-16	1.0898810252429892e-13	7.939654072630909e-13	4.2832823494948117e-13
98300000	0.004988679077676423	1.9132309168496935e-49	1.884460433457205e-62	2.976869228605692e-10	3.970027312833221e-15	0.00002264124793787398	-3.749872384446351e-20	1.8489939549683137e-16	1.0898810252429892e-13	7.939654072630909e-13	4.2832823494948117e-13
98400000	0.004988679077676423	1.9132309168496935e-49	1.884460433457205e-62	2.976869228605692e-10	3.970027312833221e-15	0.00002264124793787398	-3.749745428830188e-20	1.8489939549683137e-16	1.0898810252429892e-13	7.939654072630909e-13	4.2832823494948117e-13
98500000	0.004988679077676423	1.9132309168496935e-49	1.884460433457205e-62	2.976869228605692e-10	3.970027312833221e-15	0.00002264124793787398	-3.7496184732140254e-20	1.8489939549683137e-16	1.0898810252429892e-13	7.939654072630909e-13	4.2832823494948117e-13
98600000	0.004988679077676423	1.9132309168496935e-49	1.884460433457205e-62	2.976869228605692e-10	3.970027312833221e-15	0.00002264124793787398	-3.7494915175978627e-20	1.8489939549683137e-16	1.0898810252429892e-13	7.939654072630909e-13	4.2832823494948117e-13
98700000	0.004988679077676423	1.9132309168496935e-49	1.884460433457205e-62	2.976869228605692e-10	3.970027312833221e-15	0.00002264124793787398	-3.7493645619817e-20	1.8489939549683137e-16	1.0898810252429892e-13	7.939654072630909e-13	4.2832823494948117e-13
98800000	0.004988679077676423	1.9132309168496935e-49	1.884460433457205e-62	2.976869228605692e-10	3.970027312833221e-15	0.00002264124793787398	-3.7492376063655366e-20	1.8489939549683137e-16	1.0898810252429892e-13	7.939654072630909e-13	4.2832823494948117e-13
98900000	0.004988679077676423	1.9132309168496935e-49	1.884460433457205e-62	2.976869228605692e-10	3.970027312833221e-15	0.00002264124793787398	-3.749110650749374e-20	1.8489939549683137e-16	1.0898810252429892e-13	7.939654072630909e-13	4.2832823494948117e-13
99000000	0.004988679077676423	1.9132309168496935e-49	1.884460433457205e-62	2.976869228605692e-10	3.970027312833221e-15	0.00002264124793787398	-3.748983695133211e-20	1.8489939549683137e-16	1.0898810252429892e-13	7.939654072630909e-13	4.2832823494948117e-13
99100000	0.004988679077676423	1.9132309168496935e-49	1.8844604334572049e-62	2.976869228605692e-10	3.970027312833221e-15	0.00002264124793787398	-3.7488567395170485e-20	1.8489939549683137e-16	1.0898810252429892e-13	7.939654072630909e-13	4.2832823494948117e-13
99200000	0.004988679077676423	1.9132309168496935e-49	1.8844604334572049e-62	2.976869228605692e-10	3.970027312833221e-15	0.00002264124793787398	-3.748729783900886e-20	1.8489939549683137e-16	1.0898810252429892e-13	7.939654072630909e-13	4.2832823494948117e-13
99300000	0.004988679077676423	1.9132309168496935e-49	1.8844604334572049e-62	2.976869228605692e-10	3.970027312833221e-15	0.00002264124793787398	-3.748602828284723e-20	1.8489939549683137e-16	1.0898810252429892e-13	7.939654072630909e-13	4.2832823494948117e-13
99400000	0.004988679077676423	1.9132309168496935e-49	1.8844604334572049e-62	2.976869228605692e-10	3.970027312833221e-15	0.00002264124793787398	-3.7484758726685604e-20	1.8489939549683137e-16	1.0898810252429892e-13	7.939654072630909e-13	4.2832823494948117e-13
99500000	0.004988679077676423	1.9132309168496935e-49	1.8844604334572049e-62	2.976869228605692e-10	3.970027312833221e-15	0.00002264124793787398	-3.7483489170523976e-20	1.8489939549683137e-16	1.0898810252429892e-13	7.939654072630909e-13	4.2832823494948117e-13
99600000	0.004988679077676423	1.9132309168496935e-49	1.8844604334572049e-62	2.976869228605692e-10	3.970027312833221e-15	0.00002264124793787398	-3.748221961436235e-20	1.8489939549683137e-16	1.0898810252429892e-13	7.939654072630909e-13	4.2832823494948117e-13
99700000	0.004988679077676423	1.9132309168496935e-49	1.8844604334572049e-62	2.976869228605692e-10	3.970027312833221e-15	0.00002264124793787398	-3.7480950058200716e-20	1.8489939549683137e-16	1.0898810252429892e-13	7.939654072630909e-13	4.2832823494948117e-13
99800000	0.004988679077676423	1.9132309168496935e-49	1.8844604334572049e-62	2.976869228605692e-10	3.970027312833221e-15	0.00002264124793787398	-3.747968050203909e-20	1.8489939549683137e-16	1.0898810252429892e-13	7.939654072630909e-13	4.2832823494948117e-13
99900000	0.004988679077676423	1.9132309168496935e-49	1.8844604334572049e-62	2.976869228605692e-10	3.970027312833221e-15	0.00002264124793787398	-3.747841094587746e-20	1.8489939549683137e-16	1.0898810252429892e-13	7.939654072630909e-13	4.2832823494948117e-13
100000000	0.004988679077676423	1.9132309168496935e-49	1.8844604334572049e-62	2.976869228605692e-10	3.970027312833221e-15	0.00002264124793787398	-3.7477141389715835e-20	1.8489939549683137e-16	1.0898810252429892e-13	7.939654072630909e-13	4.2832823494948117e-13
