# Supplementary material for: Thermodynamics Underpinning the Microbial Community‐Level Nitrogen Energy Metabolism
Source: Environ Microbiol. 2025 Feb 16;27(2):e70055. doi: 10.1111/1462-2920.70055 (PMC11830459; doi:10.1111/1462-2920.70055)
Supplement: Supplementary file 1 — Data S1. [file EMI-27-e70055-s001.zip › SI/Nnetwork/Results/kdef_-10/Iin_-5/p_0.2/O2_-6.4_H_-12..csv]

time	N2	N2H4	N2H5	N2O	NH2OH	NH3	NH3OH	NH4	NO	NO2	NO3
0	0.00001	0.00001	0.00001	0.00001	0.00001	0.00001	0.00001	0.00001	0.00001	0.00001	0.00001
100000	0.004994322429696007	1.85167515333597e-49	1.00981105322048e-68	6.085744272545335e-10	3.155446611328214e-15	0.000011353920135611856	-8.181141619320975e-20	-9.697908969539315e-21	2.7138320636152396e-13	1.5860602927642178e-12	1.4629194566696888e-12
200000	0.004994322429696008	1.8516751533359705e-49	1.0098049503942645e-68	6.085744272545336e-10	3.1554466113283635e-15	0.000011353920135611856	-8.181141619251195e-20	-3.65490665684222e-21	2.71383206361524e-13	1.5860602927642459e-12	1.4629194566696896e-12
300000	0.004994322429696008	1.8516751533359698e-49	1.0097978852661107e-68	6.085744272545335e-10	3.1554466113280547e-15	0.000011353920135611858	-8.181141619175401e-20	1.1185051225329665e-21	2.7138320636152396e-13	1.586060292764188e-12	1.4629194566696878e-12
400000	0.004994322429696007	1.851675153335969e-49	1.009803971755777e-68	6.085744272545335e-10	3.155446611328054e-15	0.000011353920135611856	-8.181141619075732e-20	8.51351254917317e-22	2.7138320636152396e-13	1.5860602927641879e-12	1.4629194566696878e-12
500000	0.004994322429696007	1.8516751533359686e-49	1.0098108881923662e-68	6.085744272545335e-10	3.1554466113280523e-15	0.000011353920135611856	-8.181141618973778e-20	1.0204016863486865e-22	2.7138320636152396e-13	1.5860602927641877e-12	1.4629194566696878e-12
600000	0.004994322429696007	1.8516751533359682e-49	1.0098145045840878e-68	6.085744272545335e-10	3.1554466113280523e-15	0.000011353920135611856	-8.181141618875411e-20	1.100412396236313e-22	2.7138320636152396e-13	1.5860602927641877e-12	1.4629194566696878e-12
700000	0.004994322429696007	1.8516751533359682e-49	1.009816932964909e-68	6.085744272545335e-10	3.1554466113280523e-15	0.000011353920135611856	-8.181141618776974e-20	1.0336692975145293e-22	2.7138320636152396e-13	1.5860602927641877e-12	1.4629194566696878e-12
800000	0.004994322429696007	1.8516751533359686e-49	1.0098191682637045e-68	6.085744272545335e-10	3.1554466113280527e-15	0.000011353920135611858	-8.181141618678527e-20	9.430749675584372e-23	2.7138320636152396e-13	1.5860602927641877e-12	1.4629194566696878e-12
900000	0.004994322429696007	1.8516751533359686e-49	1.0098216311226547e-68	6.085744272545335e-10	3.1554466113280527e-15	0.000011353920135611858	-8.181141618580114e-20	9.275152333608679e-23	2.7138320636152396e-13	1.5860602927641877e-12	1.4629194566696878e-12
1000000	0.004994322429696007	1.8516751533359686e-49	1.00982215538236e-68	6.085744272545335e-10	3.1554466113280527e-15	0.000011353920135611858	-8.181141618481709e-20	9.276543403453695e-23	2.7138320636152396e-13	1.5860602927641877e-12	1.4629194566696878e-12
1100000	0.004994322429696007	1.8516751533359686e-49	1.0098214157994257e-68	6.085744272545335e-10	3.1554466113280523e-15	0.000011353920135611856	-8.181141618383305e-20	9.274564146719538e-23	2.7138320636152396e-13	1.5860602927641877e-12	1.4629194566696878e-12
1200000	0.004994322429696007	1.8516751533359686e-49	1.0098206001552693e-68	6.085744272545334e-10	3.1554466113280523e-15	0.000011353920135611856	-8.181141618284899e-20	9.272382055272492e-23	2.7138320636152396e-13	1.5860602927641877e-12	1.4629194566696878e-12
1300000	0.004994322429696007	1.8516751533359686e-49	1.0098205229651403e-68	6.085744272545334e-10	3.1554466113280523e-15	0.000011353920135611856	-8.181141618186495e-20	9.272169370278419e-23	2.7138320636152396e-13	1.5860602927641877e-12	1.4629194566696878e-12
1400000	0.004994322429696007	1.8516751533359686e-49	1.0098205320444333e-68	6.085744272545332e-10	3.1554466113280523e-15	0.000011353920135611856	-8.18114161808809e-20	9.272187400340698e-23	2.7138320636152396e-13	1.5860602927641877e-12	1.4629194566696878e-12
1500000	0.004994322429696007	1.8516751533359686e-49	1.0098205401309119e-68	6.085744272545332e-10	3.1554466113280523e-15	0.000011353920135611856	-8.181141617989684e-20	9.272203458123138e-23	2.7138320636152396e-13	1.5860602927641877e-12	1.4629194566696878e-12
1600000	0.004994322429696007	1.8516751533359686e-49	1.0098205472656802e-68	6.085744272545332e-10	3.1554466113280523e-15	0.000011353920135611855	-8.18114161789128e-20	9.272217625280698e-23	2.7138320636152396e-13	1.5860602927641879e-12	1.4629194566696878e-12
1700000	0.004994322429696007	1.8516751533359686e-49	1.009820553489842e-68	6.085744272545331e-10	3.1554466113280523e-15	0.000011353920135611855	-8.181141617792875e-20	9.272229983468339e-23	2.7138320636152396e-13	1.5860602927641879e-12	1.4629194566696878e-12
1800000	0.004994322429696007	1.8516751533359686e-49	1.009820558844501e-68	6.085744272545331e-10	3.1554466113280523e-15	0.000011353920135611855	-8.181141617694471e-20	9.272240614341018e-23	2.7138320636152396e-13	1.5860602927641879e-12	1.4629194566696878e-12
1900000	0.004994322429696007	1.8516751533359686e-49	1.0098205633707612e-68	6.085744272545331e-10	3.1554466113280523e-15	0.000011353920135611855	-8.181141617596065e-20	9.272249599553696e-23	2.713832063615239e-13	1.5860602927641879e-12	1.4629194566696878e-12
2000000	0.004994322429696007	1.8516751533359686e-49	1.0098205671097264e-68	6.085744272545331e-10	3.1554466113280523e-15	0.000011353920135611855	-8.181141617497661e-20	9.272257020761332e-23	2.713832063615239e-13	1.5860602927641879e-12	1.4629194566696878e-12
2100000	0.004994322429696007	1.8516751533359686e-49	1.0098205701025e-68	6.085744272545331e-10	3.1554466113280523e-15	0.000011353920135611855	-8.181141617399256e-20	9.272262959618885e-23	2.713832063615239e-13	1.5860602927641879e-12	1.4629194566696878e-12
2200000	0.004994322429696007	1.8516751533359686e-49	1.0098205723901863e-68	6.085744272545331e-10	3.1554466113280523e-15	0.000011353920135611855	-8.18114161730085e-20	9.272267497781316e-23	2.713832063615239e-13	1.5860602927641879e-12	1.4629194566696878e-12
2300000	0.004994322429696007	1.8516751533359686e-49	1.0098205740138888e-68	6.085744272545331e-10	3.1554466113280523e-15	0.000011353920135611855	-8.181141617202446e-20	9.272270716903583e-23	2.713832063615239e-13	1.5860602927641879e-12	1.4629194566696878e-12
2400000	0.004994322429696007	1.8516751533359686e-49	1.0098205750147113e-68	6.085744272545331e-10	3.1554466113280523e-15	0.000011353920135611855	-8.181141617104041e-20	9.272272698640645e-23	2.713832063615239e-13	1.5860602927641879e-12	1.4629194566696878e-12
2500000	0.004994322429696007	1.8516751533359686e-49	1.009820575433758e-68	6.085744272545331e-10	3.1554466113280523e-15	0.000011353920135611855	-8.181141617005636e-20	9.272273524647464e-23	2.713832063615239e-13	1.5860602927641879e-12	1.4629194566696878e-12
2600000	0.004994322429696007	1.8516751533359686e-49	1.009820575312132e-68	6.085744272545331e-10	3.1554466113280523e-15	0.000011353920135611855	-8.181141616907231e-20	9.272273276578996e-23	2.713832063615239e-13	1.5860602927641879e-12	1.4629194566696878e-12
2700000	0.004994322429696007	1.8516751533359686e-49	1.0098205746909376e-68	6.085744272545331e-10	3.1554466113280523e-15	0.000011353920135611855	-8.181141616808826e-20	9.272272036090203e-23	2.713832063615239e-13	1.5860602927641879e-12	1.4629194566696878e-12
2800000	0.004994322429696007	1.8516751533359686e-49	1.0098205736112786e-68	6.085744272545331e-10	3.1554466113280523e-15	0.000011353920135611855	-8.181141616710422e-20	9.272269884836044e-23	2.713832063615239e-13	1.5860602927641879e-12	1.4629194566696878e-12
2900000	0.004994322429696007	1.8516751533359686e-49	1.0098205721142584e-68	6.085744272545331e-10	3.1554466113280523e-15	0.000011353920135611855	-8.181141616612016e-20	9.272266904471476e-23	2.713832063615239e-13	1.5860602927641879e-12	1.4629194566696878e-12
3000000	0.004994322429696007	1.851675153335969e-49	1.0098205702409813e-68	6.085744272545331e-10	3.1554466113280523e-15	0.000011353920135611855	-8.181141616513612e-20	9.272263176651462e-23	2.713832063615239e-13	1.5860602927641879e-12	1.4629194566696878e-12
3100000	0.004994322429696007	1.851675153335969e-49	1.0098205680325508e-68	6.085744272545331e-10	3.1554466113280523e-15	0.000011353920135611855	-8.181141616415207e-20	9.27225878303096e-23	2.713832063615239e-13	1.5860602927641879e-12	1.4629194566696878e-12
3200000	0.004994322429696007	1.851675153335969e-49	1.0098205655300709e-68	6.085744272545331e-10	3.1554466113280523e-15	0.000011353920135611856	-8.181141616316802e-20	9.272253805264929e-23	2.713832063615239e-13	1.5860602927641879e-12	1.4629194566696878e-12
3300000	0.004994322429696007	1.851675153335969e-49	1.0098205627746453e-68	6.085744272545331e-10	3.1554466113280523e-15	0.000011353920135611856	-8.181141616218397e-20	9.272248325008329e-23	2.713832063615239e-13	1.5860602927641879e-12	1.4629194566696878e-12
3400000	0.004994322429696007	1.851675153335969e-49	1.0098205598073777e-68	6.085744272545332e-10	3.1554466113280523e-15	0.000011353920135611856	-8.181141616119992e-20	9.272242423916118e-23	2.713832063615239e-13	1.5860602927641879e-12	1.4629194566696878e-12
3500000	0.004994322429696008	1.851675153335969e-49	1.009820556669372e-68	6.085744272545332e-10	3.1554466113280523e-15	0.000011353920135611856	-8.181141616021587e-20	9.272236183643258e-23	2.7138320636152396e-13	1.5860602927641879e-12	1.4629194566696878e-12
3600000	0.004994322429696008	1.851675153335969e-49	1.009820553401732e-68	6.085744272545332e-10	3.1554466113280523e-15	0.000011353920135611856	-8.181141615923182e-20	9.272229685844707e-23	2.7138320636152396e-13	1.5860602927641879e-12	1.4629194566696878e-12
3700000	0.004994322429696008	1.851675153335969e-49	1.0098205500455614e-68	6.085744272545332e-10	3.1554466113280523e-15	0.000011353920135611856	-8.181141615824778e-20	9.272223012175424e-23	2.7138320636152396e-13	1.5860602927641879e-12	1.4629194566696878e-12
3800000	0.004994322429696008	1.851675153335969e-49	1.0098205466419642e-68	6.085744272545332e-10	3.1554466113280523e-15	0.000011353920135611856	-8.181141615726372e-20	9.272216244290369e-23	2.7138320636152396e-13	1.5860602927641879e-12	1.4629194566696878e-12
3900000	0.004994322429696008	1.851675153335969e-49	1.009820543232044e-68	6.085744272545334e-10	3.1554466113280523e-15	0.000011353920135611856	-8.181141615627967e-20	9.2722094638445e-23	2.7138320636152396e-13	1.5860602927641879e-12	1.4629194566696878e-12
4000000	0.004994322429696008	1.851675153335969e-49	1.0098205398569047e-68	6.085744272545334e-10	3.1554466113280523e-15	0.000011353920135611856	-8.181141615529563e-20	9.27220275249278e-23	2.7138320636152396e-13	1.5860602927641879e-12	1.4629194566696878e-12
4100000	0.004994322429696008	1.851675153335969e-49	1.0098205365576502e-68	6.085744272545334e-10	3.1554466113280523e-15	0.000011353920135611856	-8.181141615431157e-20	9.272196191890165e-23	2.7138320636152396e-13	1.5860602927641879e-12	1.4629194566696878e-12
4200000	0.004994322429696008	1.851675153335969e-49	1.009820533375384e-68	6.085744272545334e-10	3.1554466113280527e-15	0.000011353920135611856	-8.181141615332753e-20	9.272189863691616e-23	2.7138320636152396e-13	1.5860602927641879e-12	1.462919456669688e-12
4300000	0.004994322429696008	1.8516751533359694e-49	1.0098205303512101e-68	6.085744272545334e-10	3.1554466113280527e-15	0.000011353920135611856	-8.181141615234348e-20	9.272183849552092e-23	2.7138320636152396e-13	1.5860602927641879e-12	1.462919456669688e-12
4400000	0.004994322429696008	1.8516751533359694e-49	1.0098205275262326e-68	6.085744272545334e-10	3.1554466113280527e-15	0.000011353920135611858	-8.181141615135942e-20	9.272178231126552e-23	2.7138320636152396e-13	1.5860602927641879e-12	1.462919456669688e-12
4500000	0.004994322429696008	1.8516751533359694e-49	1.0098205249415548e-68	6.085744272545334e-10	3.1554466113280527e-15	0.000011353920135611858	-8.181141615037538e-20	9.272173090069958e-23	2.7138320636152396e-13	1.5860602927641879e-12	1.462919456669688e-12
4600000	0.004994322429696008	1.8516751533359694e-49	1.0098205226382805e-68	6.085744272545335e-10	3.1554466113280527e-15	0.000011353920135611858	-8.181141614939133e-20	9.272168508037265e-23	2.7138320636152396e-13	1.5860602927641879e-12	1.462919456669688e-12
4700000	0.004994322429696008	1.8516751533359694e-49	1.009820520657514e-68	6.085744272545335e-10	3.1554466113280527e-15	0.000011353920135611858	-8.181141614840729e-20	9.272164566683437e-23	2.7138320636152396e-13	1.5860602927641879e-12	1.462919456669688e-12
4800000	0.004994322429696008	1.8516751533359694e-49	1.0098205190403585e-68	6.085744272545335e-10	3.1554466113280527e-15	0.000011353920135611858	-8.181141614742323e-20	9.27216134766343e-23	2.7138320636152396e-13	1.5860602927641879e-12	1.462919456669688e-12
4900000	0.004994322429696008	1.8516751533359694e-49	1.0098205178279182e-68	6.085744272545335e-10	3.1554466113280527e-15	0.000011353920135611858	-8.181141614643919e-20	9.272158932632204e-23	2.7138320636152396e-13	1.5860602927641879e-12	1.462919456669688e-12
5000000	0.004994322429696008	1.8516751533359694e-49	1.009820517061297e-68	6.085744272545335e-10	3.1554466113280527e-15	0.000011353920135611858	-8.181141614545514e-20	9.272157403244721e-23	2.7138320636152396e-13	1.5860602927641879e-12	1.462919456669688e-12
5100000	0.004994322429696008	1.8516751533359694e-49	1.0098205167815983e-68	6.085744272545335e-10	3.1554466113280527e-15	0.000011353920135611858	-8.181141614447108e-20	9.272156841155937e-23	2.7138320636152396e-13	1.5860602927641879e-12	1.462919456669688e-12
5200000	0.004994322429696008	1.8516751533359694e-49	1.009820516786458e-68	6.085744272545335e-10	3.1554466113280527e-15	0.000011353920135611858	-8.181141614348704e-20	9.272156844653115e-23	2.7138320636152396e-13	1.5860602927641879e-12	1.462919456669688e-12
5300000	0.004994322429696008	1.8516751533359694e-49	1.0098205167914962e-68	6.085744272545335e-10	3.1554466113280527e-15	0.000011353920135611858	-8.181141614250299e-20	9.272156849146181e-23	2.7138320636152396e-13	1.5860602927641879e-12	1.462919456669688e-12
5400000	0.004994322429696008	1.8516751533359694e-49	1.0098205167959713e-68	6.085744272545335e-10	3.1554466113280527e-15	0.000011353920135611858	-8.181141614151895e-20	9.272156853137136e-23	2.7138320636152396e-13	1.5860602927641879e-12	1.462919456669688e-12
5500000	0.004994322429696008	1.8516751533359694e-49	1.0098205167999067e-68	6.085744272545335e-10	3.1554466113280527e-15	0.000011353920135611858	-8.181141614053489e-20	9.27215685664703e-23	2.7138320636152396e-13	1.5860602927641879e-12	1.462919456669688e-12
5600000	0.004994322429696008	1.8516751533359694e-49	1.0098205168033261e-68	6.085744272545335e-10	3.1554466113280527e-15	0.000011353920135611858	-8.181141613955084e-20	9.272156859696911e-23	2.7138320636152396e-13	1.5860602927641879e-12	1.462919456669688e-12
5700000	0.004994322429696008	1.8516751533359694e-49	1.0098205168062534e-68	6.085744272545335e-10	3.1554466113280527e-15	0.000011353920135611858	-8.18114161385668e-20	9.27215686230783e-23	2.7138320636152396e-13	1.5860602927641879e-12	1.462919456669688e-12
5800000	0.004994322429696008	1.8516751533359694e-49	1.0098205168087117e-68	6.085744272545335e-10	3.1554466113280527e-15	0.000011353920135611858	-8.181141613758274e-20	9.272156864500837e-23	2.7138320636152396e-13	1.5860602927641879e-12	1.462919456669688e-12
5900000	0.004994322429696008	1.8516751533359694e-49	1.0098205168107252e-68	6.085744272545335e-10	3.1554466113280527e-15	0.000011353920135611858	-8.18114161365987e-20	9.27215686629698e-23	2.7138320636152396e-13	1.5860602927641879e-12	1.462919456669688e-12
6000000	0.004994322429696008	1.8516751533359694e-49	1.009820516812317e-68	6.085744272545335e-10	3.1554466113280527e-15	0.000011353920135611858	-8.181141613561465e-20	9.272156867717312e-23	2.7138320636152396e-13	1.5860602927641879e-12	1.462919456669688e-12
6100000	0.004994322429696008	1.8516751533359694e-49	1.0098205168135109e-68	6.085744272545335e-10	3.1554466113280527e-15	0.000011353920135611858	-8.18114161346306e-20	9.27215686878288e-23	2.7138320636152396e-13	1.5860602927641879e-12	1.462919456669688e-12
6200000	0.004994322429696008	1.8516751533359694e-49	1.0098205168143306e-68	6.085744272545335e-10	3.1554466113280527e-15	0.000011353920135611858	-8.181141613364655e-20	9.272156869514736e-23	2.7138320636152396e-13	1.5860602927641879e-12	1.462919456669688e-12
6300000	0.004994322429696008	1.8516751533359694e-49	1.0098205168147994e-68	6.085744272545335e-10	3.1554466113280527e-15	0.000011353920135611858	-8.18114161326625e-20	9.272156869933928e-23	2.7138320636152396e-13	1.5860602927641879e-12	1.462919456669688e-12
6400000	0.004994322429696008	1.8516751533359694e-49	1.0098205168149415e-68	6.085744272545335e-10	3.1554466113280527e-15	0.000011353920135611858	-8.181141613167846e-20	9.272156870061506e-23	2.7138320636152396e-13	1.5860602927641879e-12	1.462919456669688e-12
6500000	0.004994322429696008	1.851675153335969e-49	1.0098205168147799e-68	6.085744272545335e-10	3.1554466113280527e-15	0.000011353920135611858	-8.18114161306944e-20	9.27215686991852e-23	2.7138320636152396e-13	1.5860602927641879e-12	1.462919456669688e-12
6600000	0.004994322429696008	1.851675153335969e-49	1.0098205168143384e-68	6.085744272545335e-10	3.1554466113280527e-15	0.000011353920135611858	-8.181141612971036e-20	9.27215686952602e-23	2.7138320636152396e-13	1.5860602927641879e-12	1.462919456669688e-12
6700000	0.004994322429696008	1.851675153335969e-49	1.0098205168136408e-68	6.085744272545335e-10	3.1554466113280527e-15	0.000011353920135611858	-8.18114161287263e-20	9.272156868905055e-23	2.7138320636152396e-13	1.5860602927641879e-12	1.462919456669688e-12
6800000	0.004994322429696008	1.851675153335969e-49	1.0098205168127105e-68	6.085744272545335e-10	3.1554466113280527e-15	0.000011353920135611858	-8.181141612774225e-20	9.272156868076676e-23	2.7138320636152396e-13	1.5860602927641879e-12	1.462919456669688e-12
6900000	0.004994322429696008	1.851675153335969e-49	1.009820516811571e-68	6.085744272545335e-10	3.1554466113280527e-15	0.000011353920135611858	-8.181141612675821e-20	9.272156867061933e-23	2.7138320636152396e-13	1.5860602927641879e-12	1.462919456669688e-12
7000000	0.004994322429696008	1.851675153335969e-49	1.0098205168102463e-68	6.085744272545335e-10	3.1554466113280527e-15	0.000011353920135611858	-8.181141612577416e-20	9.272156865881874e-23	2.7138320636152396e-13	1.5860602927641879e-12	1.462919456669688e-12
7100000	0.004994322429696008	1.851675153335969e-49	1.0098205168087599e-68	6.085744272545335e-10	3.1554466113280527e-15	0.000011353920135611858	-8.181141612479011e-20	9.272156864557551e-23	2.7138320636152396e-13	1.5860602927641879e-12	1.462919456669688e-12
7200000	0.004994322429696008	1.851675153335969e-49	1.0098205168071351e-68	6.085744272545335e-10	3.1554466113280527e-15	0.000011353920135611858	-8.181141612380606e-20	9.27215686311001e-23	2.7138320636152396e-13	1.5860602927641879e-12	1.462919456669688e-12
7300000	0.004994322429696008	1.851675153335969e-49	1.0098205168053959e-68	6.085744272545335e-10	3.1554466113280527e-15	0.000011353920135611858	-8.181141612282202e-20	9.272156861560306e-23	2.7138320636152396e-13	1.5860602927641879e-12	1.462919456669688e-12
7400000	0.004994322429696008	1.851675153335969e-49	1.0098205168035656e-68	6.085744272545335e-10	3.1554466113280527e-15	0.000011353920135611858	-8.181141612183796e-20	9.272156859929485e-23	2.7138320636152396e-13	1.5860602927641879e-12	1.462919456669688e-12
7500000	0.004994322429696008	1.8516751533359686e-49	1.0098205168016678e-68	6.085744272545335e-10	3.1554466113280527e-15	0.000011353920135611856	-8.181141612085391e-20	9.272156858238597e-23	2.7138320636152396e-13	1.5860602927641879e-12	1.462919456669688e-12
7600000	0.004994322429696008	1.8516751533359686e-49	1.0098205167997263e-68	6.085744272545335e-10	3.1554466113280523e-15	0.000011353920135611856	-8.181141611986987e-20	9.272156856508694e-23	2.7138320636152396e-13	1.5860602927641877e-12	1.462919456669688e-12
7700000	0.004994322429696008	1.8516751533359686e-49	1.0098205167977647e-68	6.085744272545335e-10	3.1554466113280523e-15	0.000011353920135611856	-8.181141611888581e-20	9.272156854760823e-23	2.7138320636152396e-13	1.5860602927641877e-12	1.462919456669688e-12
7800000	0.004994322429696007	1.8516751533359686e-49	1.0098205167958068e-68	6.085744272545334e-10	3.1554466113280523e-15	0.000011353920135611856	-8.181141611790177e-20	9.272156853016036e-23	2.7138320636152396e-13	1.5860602927641877e-12	1.4629194566696878e-12
7900000	0.004994322429696007	1.8516751533359686e-49	1.0098205167938756e-68	6.085744272545334e-10	3.1554466113280523e-15	0.000011353920135611856	-8.181141611691772e-20	9.272156851295382e-23	2.7138320636152396e-13	1.5860602927641877e-12	1.4629194566696878e-12
8000000	0.004994322429696007	1.8516751533359686e-49	1.0098205167919953e-68	6.085744272545334e-10	3.1554466113280523e-15	0.000011353920135611856	-8.181141611593366e-20	9.27215684961991e-23	2.7138320636152396e-13	1.5860602927641877e-12	1.4629194566696878e-12
8100000	0.004994322429696007	1.8516751533359686e-49	1.0098205167901892e-68	6.085744272545334e-10	3.1554466113280523e-15	0.000011353920135611856	-8.181141611494962e-20	9.272156848010672e-23	2.7138320636152396e-13	1.5860602927641877e-12	1.4629194566696878e-12
8200000	0.004994322429696007	1.8516751533359686e-49	1.009820516788481e-68	6.085744272545334e-10	3.1554466113280523e-15	0.000011353920135611856	-8.181141611396557e-20	9.272156846488714e-23	2.7138320636152396e-13	1.5860602927641877e-12	1.4629194566696878e-12
8300000	0.004994322429696007	1.8516751533359686e-49	1.0098205167868943e-68	6.085744272545334e-10	3.1554466113280523e-15	0.000011353920135611856	-8.181141611298153e-20	9.27215684507509e-23	2.7138320636152396e-13	1.5860602927641877e-12	1.4629194566696878e-12
8400000	0.004994322429696007	1.8516751533359682e-49	1.0098205167854526e-68	6.085744272545334e-10	3.1554466113280523e-15	0.000011353920135611856	-8.181141611199747e-20	9.272156843790847e-23	2.7138320636152396e-13	1.5860602927641877e-12	1.4629194566696878e-12
8500000	0.004994322429696007	1.8516751533359682e-49	1.0098205167841799e-68	6.085744272545334e-10	3.1554466113280523e-15	0.000011353920135611856	-8.181141611101343e-20	9.272156842657035e-23	2.7138320636152396e-13	1.5860602927641877e-12	1.4629194566696878e-12
8600000	0.004994322429696007	1.8516751533359682e-49	1.0098205167830993e-68	6.085744272545334e-10	3.1554466113280523e-15	0.000011353920135611856	-8.181141611002938e-20	9.272156841694705e-23	2.7138320636152396e-13	1.5860602927641877e-12	1.4629194566696878e-12
8700000	0.004994322429696007	1.8516751533359682e-49	1.0098205167822347e-68	6.085744272545334e-10	3.1554466113280523e-15	0.000011353920135611856	-8.181141610904532e-20	9.272156840924907e-23	2.7138320636152396e-13	1.5860602927641877e-12	1.4629194566696878e-12
8800000	0.004994322429696007	1.8516751533359682e-49	1.0098205167816096e-68	6.085744272545334e-10	3.1554466113280523e-15	0.000011353920135611856	-8.181141610806128e-20	9.272156840368689e-23	2.7138320636152396e-13	1.5860602927641877e-12	1.4629194566696878e-12
8900000	0.004994322429696007	1.8516751533359682e-49	1.0098205167812476e-68	6.085744272545334e-10	3.1554466113280523e-15	0.000011353920135611856	-8.181141610707723e-20	9.272156840047102e-23	2.7138320636152396e-13	1.5860602927641877e-12	1.4629194566696878e-12
9000000	0.004994322429696007	1.8516751533359682e-49	1.0098205167811632e-68	6.085744272545334e-10	3.1554466113280523e-15	0.000011353920135611856	-8.181141610609319e-20	9.272156839972886e-23	2.7138320636152396e-13	1.5860602927641877e-12	1.4629194566696878e-12
9100000	0.004994322429696007	1.8516751533359682e-49	1.0098205167811636e-68	6.085744272545334e-10	3.1554466113280523e-15	0.000011353920135611856	-8.181141610510913e-20	9.272156839974202e-23	2.7138320636152396e-13	1.5860602927641877e-12	1.4629194566696878e-12
9200000	0.004994322429696007	1.8516751533359682e-49	1.0098205167811638e-68	6.085744272545334e-10	3.1554466113280523e-15	0.000011353920135611856	-8.181141610412508e-20	9.272156839975466e-23	2.7138320636152396e-13	1.5860602927641877e-12	1.4629194566696878e-12
9300000	0.004994322429696007	1.8516751533359682e-49	1.0098205167811642e-68	6.085744272545334e-10	3.1554466113280523e-15	0.000011353920135611856	-8.181141610314104e-20	9.272156839976677e-23	2.7138320636152396e-13	1.5860602927641877e-12	1.4629194566696878e-12
9400000	0.004994322429696007	1.8516751533359682e-49	1.0098205167811645e-68	6.085744272545334e-10	3.1554466113280523e-15	0.000011353920135611856	-8.181141610215698e-20	9.272156839977836e-23	2.7138320636152396e-13	1.5860602927641877e-12	1.4629194566696878e-12
9500000	0.004994322429696007	1.8516751533359682e-49	1.0098205167811647e-68	6.085744272545334e-10	3.1554466113280523e-15	0.000011353920135611856	-8.181141610117294e-20	9.272156839978944e-23	2.7138320636152396e-13	1.5860602927641877e-12	1.4629194566696878e-12
9600000	0.004994322429696007	1.8516751533359682e-49	1.009820516781165e-68	6.085744272545334e-10	3.1554466113280523e-15	0.000011353920135611856	-8.181141610018889e-20	9.272156839980002e-23	2.7138320636152396e-13	1.5860602927641877e-12	1.4629194566696878e-12
9700000	0.004994322429696007	1.8516751533359682e-49	1.0098205167811653e-68	6.085744272545334e-10	3.1554466113280523e-15	0.000011353920135611856	-8.181141609920484e-20	9.272156839981011e-23	2.7138320636152396e-13	1.5860602927641877e-12	1.4629194566696878e-12
9800000	0.004994322429696007	1.8516751533359682e-49	1.0098205167811655e-68	6.085744272545334e-10	3.1554466113280523e-15	0.000011353920135611856	-8.181141609822079e-20	9.272156839981972e-23	2.7138320636152396e-13	1.5860602927641877e-12	1.4629194566696878e-12
9900000	0.004994322429696007	1.8516751533359682e-49	1.0098205167811657e-68	6.085744272545334e-10	3.1554466113280523e-15	0.000011353920135611856	-8.181141609723674e-20	9.272156839982886e-23	2.7138320636152396e-13	1.5860602927641877e-12	1.4629194566696878e-12
10000000	0.004994322429696007	1.8516751533359682e-49	1.0098205167811659e-68	6.085744272545334e-10	3.1554466113280523e-15	0.000011353920135611856	-8.18114160962527e-20	9.272156839983752e-23	2.7138320636152396e-13	1.5860602927641877e-12	1.4629194566696878e-12
10100000	0.004994322429696007	1.8516751533359682e-49	1.009820516781166e-68	6.085744272545334e-10	3.1554466113280523e-15	0.000011353920135611856	-8.181141609526864e-20	9.272156839984572e-23	2.7138320636152396e-13	1.5860602927641877e-12	1.4629194566696878e-12
10200000	0.004994322429696007	1.851675153335968e-49	1.0098205167811663e-68	6.085744272545334e-10	3.1554466113280523e-15	0.000011353920135611856	-8.18114160942846e-20	9.272156839985348e-23	2.7138320636152396e-13	1.5860602927641877e-12	1.4629194566696878e-12
10300000	0.004994322429696007	1.851675153335968e-49	1.0098205167811665e-68	6.085744272545334e-10	3.1554466113280523e-15	0.000011353920135611856	-8.181141609330055e-20	9.27215683998608e-23	2.7138320636152396e-13	1.5860602927641877e-12	1.4629194566696878e-12
10400000	0.004994322429696007	1.851675153335968e-49	1.0098205167811665e-68	6.085744272545334e-10	3.1554466113280523e-15	0.000011353920135611856	-8.181141609231649e-20	9.272156839986767e-23	2.7138320636152396e-13	1.5860602927641877e-12	1.4629194566696878e-12
10500000	0.004994322429696007	1.851675153335968e-49	1.0098205167811667e-68	6.085744272545334e-10	3.1554466113280523e-15	0.000011353920135611856	-8.181141609133245e-20	9.272156839987411e-23	2.7138320636152396e-13	1.5860602927641877e-12	1.4629194566696878e-12
10600000	0.004994322429696007	1.851675153335968e-49	1.009820516781167e-68	6.085744272545334e-10	3.1554466113280523e-15	0.000011353920135611856	-8.18114160903484e-20	9.272156839988014e-23	2.7138320636152396e-13	1.5860602927641877e-12	1.4629194566696878e-12
10700000	0.004994322429696007	1.851675153335968e-49	1.009820516781167e-68	6.085744272545334e-10	3.1554466113280523e-15	0.000011353920135611856	-8.181141608936435e-20	9.272156839988577e-23	2.7138320636152396e-13	1.5860602927641877e-12	1.4629194566696878e-12
10800000	0.004994322429696007	1.851675153335968e-49	1.0098205167811671e-68	6.085744272545334e-10	3.1554466113280523e-15	0.000011353920135611856	-8.18114160883803e-20	9.272156839989099e-23	2.7138320636152396e-13	1.5860602927641877e-12	1.4629194566696878e-12
10900000	0.004994322429696006	1.851675153335968e-49	1.0098205167811673e-68	6.085744272545334e-10	3.1554466113280523e-15	0.000011353920135611856	-8.181141608739626e-20	9.272156839989581e-23	2.7138320636152396e-13	1.5860602927641877e-12	1.4629194566696878e-12
11000000	0.004994322429696006	1.851675153335968e-49	1.0098205167811673e-68	6.085744272545334e-10	3.1554466113280523e-15	0.000011353920135611856	-8.18114160864122e-20	9.272156839990026e-23	2.7138320636152396e-13	1.5860602927641877e-12	1.4629194566696878e-12
11100000	0.004994322429696006	1.851675153335968e-49	1.0098205167811675e-68	6.085744272545334e-10	3.1554466113280523e-15	0.000011353920135611856	-8.181141608542815e-20	9.272156839990431e-23	2.7138320636152396e-13	1.5860602927641877e-12	1.4629194566696878e-12
11200000	0.004994322429696006	1.851675153335968e-49	1.0098205167811675e-68	6.085744272545334e-10	3.1554466113280523e-15	0.000011353920135611856	-8.181141608444411e-20	9.2721568399908e-23	2.7138320636152396e-13	1.5860602927641877e-12	1.4629194566696878e-12
11300000	0.004994322429696006	1.851675153335968e-49	1.0098205167811675e-68	6.085744272545334e-10	3.1554466113280523e-15	0.000011353920135611856	-8.181141608346005e-20	9.272156839991134e-23	2.7138320636152396e-13	1.5860602927641877e-12	1.4629194566696878e-12
11400000	0.004994322429696006	1.851675153335968e-49	1.0098205167811677e-68	6.085744272545334e-10	3.1554466113280523e-15	0.000011353920135611856	-8.181141608247601e-20	9.272156839991431e-23	2.7138320636152396e-13	1.5860602927641877e-12	1.4629194566696878e-12
11500000	0.004994322429696006	1.851675153335968e-49	1.0098205167811677e-68	6.085744272545334e-10	3.1554466113280523e-15	0.000011353920135611856	-8.181141608149196e-20	9.272156839991695e-23	2.7138320636152396e-13	1.5860602927641877e-12	1.4629194566696878e-12
11600000	0.004994322429696006	1.851675153335968e-49	1.0098205167811677e-68	6.085744272545334e-10	3.1554466113280523e-15	0.000011353920135611856	-8.18114160805079e-20	9.272156839991924e-23	2.7138320636152396e-13	1.5860602927641877e-12	1.4629194566696878e-12
11700000	0.004994322429696006	1.851675153335968e-49	1.009820516781168e-68	6.085744272545334e-10	3.1554466113280523e-15	0.000011353920135611856	-8.181141607952386e-20	9.27215683999212e-23	2.7138320636152396e-13	1.5860602927641877e-12	1.4629194566696878e-12
11800000	0.004994322429696006	1.851675153335968e-49	1.009820516781168e-68	6.085744272545334e-10	3.1554466113280523e-15	0.000011353920135611856	-8.181141607853981e-20	9.272156839992285e-23	2.7138320636152396e-13	1.5860602927641877e-12	1.4629194566696878e-12
11900000	0.004994322429696006	1.851675153335968e-49	1.009820516781168e-68	6.085744272545334e-10	3.1554466113280523e-15	0.000011353920135611856	-8.181141607755577e-20	9.272156839992418e-23	2.7138320636152396e-13	1.5860602927641877e-12	1.4629194566696878e-12
12000000	0.004994322429696006	1.851675153335968e-49	1.009820516781168e-68	6.085744272545334e-10	3.1554466113280523e-15	0.000011353920135611856	-8.181141607657171e-20	9.272156839992521e-23	2.7138320636152396e-13	1.5860602927641877e-12	1.4629194566696878e-12
12100000	0.004994322429696006	1.851675153335968e-49	1.009820516781168e-68	6.085744272545334e-10	3.1554466113280523e-15	0.000011353920135611856	-8.181141607558767e-20	9.272156839992594e-23	2.7138320636152396e-13	1.5860602927641877e-12	1.4629194566696878e-12
12200000	0.004994322429696006	1.851675153335968e-49	1.009820516781168e-68	6.085744272545334e-10	3.1554466113280523e-15	0.000011353920135611856	-8.181141607460362e-20	9.272156839992638e-23	2.7138320636152396e-13	1.5860602927641877e-12	1.4629194566696878e-12
12300000	0.004994322429696006	1.851675153335968e-49	1.009820516781168e-68	6.085744272545334e-10	3.1554466113280523e-15	0.000011353920135611856	-8.181141607361956e-20	9.272156839992654e-23	2.7138320636152396e-13	1.5860602927641877e-12	1.4629194566696878e-12
12400000	0.004994322429696006	1.851675153335968e-49	1.009820516781168e-68	6.085744272545334e-10	3.1554466113280523e-15	0.000011353920135611856	-8.181141607263552e-20	9.272156839992643e-23	2.7138320636152396e-13	1.5860602927641877e-12	1.4629194566696878e-12
12500000	0.004994322429696006	1.851675153335968e-49	1.009820516781168e-68	6.085744272545334e-10	3.1554466113280523e-15	0.000011353920135611856	-8.181141607165147e-20	9.272156839992606e-23	2.7138320636152396e-13	1.5860602927641877e-12	1.4629194566696878e-12
12600000	0.004994322429696006	1.851675153335968e-49	1.009820516781168e-68	6.085744272545334e-10	3.1554466113280523e-15	0.000011353920135611856	-8.181141607066743e-20	9.272156839992542e-23	2.7138320636152396e-13	1.5860602927641877e-12	1.4629194566696878e-12
12700000	0.004994322429696006	1.851675153335968e-49	1.009820516781168e-68	6.085744272545334e-10	3.1554466113280523e-15	0.000011353920135611856	-8.181141606968337e-20	9.272156839992455e-23	2.7138320636152396e-13	1.5860602927641877e-12	1.4629194566696878e-12
12800000	0.004994322429696006	1.851675153335968e-49	1.009820516781168e-68	6.085744272545334e-10	3.1554466113280523e-15	0.000011353920135611856	-8.181141606869933e-20	9.272156839992344e-23	2.7138320636152396e-13	1.5860602927641877e-12	1.4629194566696878e-12
12900000	0.004994322429696006	1.851675153335968e-49	1.009820516781168e-68	6.085744272545334e-10	3.1554466113280523e-15	0.000011353920135611856	-8.181141606771528e-20	9.272156839992208e-23	2.7138320636152396e-13	1.5860602927641877e-12	1.4629194566696878e-12
13000000	0.004994322429696006	1.851675153335968e-49	1.0098205167811677e-68	6.085744272545334e-10	3.1554466113280523e-15	0.000011353920135611856	-8.181141606673122e-20	9.272156839992052e-23	2.7138320636152396e-13	1.5860602927641877e-12	1.4629194566696878e-12
13100000	0.004994322429696006	1.851675153335968e-49	1.0098205167811677e-68	6.085744272545334e-10	3.1554466113280523e-15	0.000011353920135611856	-8.181141606574718e-20	9.272156839991873e-23	2.7138320636152396e-13	1.5860602927641877e-12	1.4629194566696878e-12
13200000	0.004994322429696006	1.851675153335968e-49	1.0098205167811677e-68	6.085744272545334e-10	3.1554466113280523e-15	0.000011353920135611856	-8.181141606476313e-20	9.272156839991674e-23	2.7138320636152396e-13	1.5860602927641877e-12	1.4629194566696878e-12
13300000	0.004994322429696006	1.851675153335968e-49	1.0098205167811677e-68	6.085744272545334e-10	3.1554466113280523e-15	0.000011353920135611856	-8.181141606377908e-20	9.272156839991455e-23	2.7138320636152396e-13	1.5860602927641877e-12	1.4629194566696878e-12
13400000	0.004994322429696006	1.851675153335968e-49	1.0098205167811675e-68	6.085744272545334e-10	3.1554466113280523e-15	0.000011353920135611856	-8.181141606279503e-20	9.272156839991216e-23	2.7138320636152396e-13	1.5860602927641877e-12	1.4629194566696878e-12
13500000	0.004994322429696006	1.851675153335968e-49	1.0098205167811675e-68	6.085744272545334e-10	3.1554466113280523e-15	0.000011353920135611856	-8.181141606181098e-20	9.27215683999096e-23	2.7138320636152396e-13	1.5860602927641877e-12	1.4629194566696878e-12
13600000	0.004994322429696006	1.851675153335968e-49	1.0098205167811675e-68	6.085744272545334e-10	3.1554466113280523e-15	0.000011353920135611856	-8.181141606082694e-20	9.272156839990686e-23	2.7138320636152396e-13	1.5860602927641877e-12	1.4629194566696878e-12
13700000	0.004994322429696007	1.8516751533359682e-49	1.0098205167811675e-68	6.085744272545334e-10	3.1554466113280523e-15	0.000011353920135611856	-8.181141605984288e-20	9.272156839990396e-23	2.7138320636152396e-13	1.5860602927641877e-12	1.4629194566696878e-12
13800000	0.004994322429696007	1.8516751533359682e-49	1.0098205167811673e-68	6.085744272545334e-10	3.1554466113280523e-15	0.000011353920135611856	-8.181141605885884e-20	9.272156839990089e-23	2.7138320636152396e-13	1.5860602927641877e-12	1.4629194566696878e-12
13900000	0.004994322429696007	1.8516751533359682e-49	1.0098205167811673e-68	6.085744272545334e-10	3.1554466113280523e-15	0.000011353920135611856	-8.181141605787479e-20	9.272156839989768e-23	2.7138320636152396e-13	1.5860602927641877e-12	1.4629194566696878e-12
14000000	0.004994322429696007	1.8516751533359682e-49	1.0098205167811671e-68	6.085744272545334e-10	3.1554466113280523e-15	0.000011353920135611856	-8.181141605689074e-20	9.272156839989432e-23	2.7138320636152396e-13	1.5860602927641877e-12	1.4629194566696878e-12
14100000	0.004994322429696007	1.8516751533359682e-49	1.0098205167811671e-68	6.085744272545334e-10	3.1554466113280523e-15	0.000011353920135611856	-8.181141605590669e-20	9.272156839989083e-23	2.7138320636152396e-13	1.5860602927641877e-12	1.4629194566696878e-12
14200000	0.004994322429696007	1.8516751533359682e-49	1.0098205167811671e-68	6.085744272545334e-10	3.1554466113280523e-15	0.000011353920135611856	-8.181141605492264e-20	9.272156839988722e-23	2.7138320636152396e-13	1.5860602927641877e-12	1.4629194566696878e-12
14300000	0.004994322429696007	1.8516751533359682e-49	1.009820516781167e-68	6.085744272545334e-10	3.1554466113280523e-15	0.000011353920135611856	-8.181141605393859e-20	9.272156839988349e-23	2.7138320636152396e-13	1.5860602927641877e-12	1.4629194566696878e-12
14400000	0.004994322429696007	1.8516751533359682e-49	1.009820516781167e-68	6.085744272545334e-10	3.1554466113280523e-15	0.000011353920135611856	-8.181141605295454e-20	9.272156839987965e-23	2.7138320636152396e-13	1.5860602927641877e-12	1.4629194566696878e-12
14500000	0.004994322429696007	1.8516751533359682e-49	1.0098205167811667e-68	6.085744272545334e-10	3.1554466113280523e-15	0.000011353920135611856	-8.18114160519705e-20	9.27215683998757e-23	2.7138320636152396e-13	1.5860602927641877e-12	1.4629194566696878e-12
14600000	0.004994322429696007	1.8516751533359682e-49	1.0098205167811667e-68	6.085744272545334e-10	3.1554466113280523e-15	0.000011353920135611856	-8.181141605098644e-20	9.272156839987167e-23	2.7138320636152396e-13	1.5860602927641877e-12	1.4629194566696878e-12
14700000	0.004994322429696007	1.8516751533359682e-49	1.0098205167811665e-68	6.085744272545334e-10	3.1554466113280523e-15	0.000011353920135611856	-8.18114160500024e-20	9.272156839986755e-23	2.7138320636152396e-13	1.5860602927641877e-12	1.4629194566696878e-12
14800000	0.004994322429696007	1.8516751533359682e-49	1.0098205167811665e-68	6.085744272545334e-10	3.1554466113280523e-15	0.000011353920135611856	-8.181141604901835e-20	9.272156839986336e-23	2.7138320636152396e-13	1.5860602927641877e-12	1.4629194566696878e-12
14900000	0.004994322429696007	1.8516751533359682e-49	1.0098205167811663e-68	6.085744272545334e-10	3.1554466113280523e-15	0.000011353920135611856	-8.18114160480343e-20	9.272156839985909e-23	2.7138320636152396e-13	1.5860602927641877e-12	1.4629194566696878e-12
15000000	0.004994322429696007	1.8516751533359682e-49	1.0098205167811663e-68	6.085744272545334e-10	3.1554466113280523e-15	0.000011353920135611856	-8.181141604705025e-20	9.272156839985476e-23	2.7138320636152396e-13	1.5860602927641877e-12	1.4629194566696878e-12
15100000	0.004994322429696007	1.8516751533359682e-49	1.009820516781166e-68	6.085744272545334e-10	3.1554466113280523e-15	0.000011353920135611856	-8.18114160460662e-20	9.272156839985039e-23	2.7138320636152396e-13	1.5860602927641877e-12	1.4629194566696878e-12
15200000	0.004994322429696007	1.8516751533359682e-49	1.009820516781166e-68	6.085744272545334e-10	3.1554466113280523e-15	0.000011353920135611856	-8.181141604508216e-20	9.272156839984596e-23	2.7138320636152396e-13	1.5860602927641877e-12	1.4629194566696878e-12
15300000	0.004994322429696007	1.8516751533359682e-49	1.0098205167811659e-68	6.085744272545334e-10	3.1554466113280523e-15	0.000011353920135611856	-8.18114160440981e-20	9.27215683998415e-23	2.7138320636152396e-13	1.5860602927641877e-12	1.4629194566696878e-12
15400000	0.004994322429696007	1.8516751533359682e-49	1.0098205167811659e-68	6.085744272545334e-10	3.1554466113280523e-15	0.000011353920135611856	-8.181141604311405e-20	9.272156839983703e-23	2.7138320636152396e-13	1.5860602927641877e-12	1.4629194566696878e-12
15500000	0.004994322429696007	1.8516751533359682e-49	1.0098205167811657e-68	6.085744272545334e-10	3.1554466113280523e-15	0.000011353920135611858	-8.181141604213001e-20	9.272156839983251e-23	2.7138320636152396e-13	1.5860602927641877e-12	1.4629194566696878e-12
15600000	0.004994322429696007	1.8516751533359682e-49	1.0098205167811657e-68	6.085744272545334e-10	3.1554466113280523e-15	0.000011353920135611858	-8.181141604114595e-20	9.2721568399828e-23	2.7138320636152396e-13	1.5860602927641877e-12	1.4629194566696878e-12
15700000	0.004994322429696007	1.8516751533359682e-49	1.0098205167811655e-68	6.085744272545334e-10	3.1554466113280523e-15	0.000011353920135611858	-8.181141604016191e-20	9.272156839982348e-23	2.7138320636152396e-13	1.5860602927641877e-12	1.4629194566696878e-12
15800000	0.004994322429696007	1.8516751533359682e-49	1.0098205167811655e-68	6.085744272545334e-10	3.1554466113280523e-15	0.000011353920135611858	-8.181141603917786e-20	9.272156839981896e-23	2.7138320636152396e-13	1.5860602927641877e-12	1.4629194566696878e-12
15900000	0.004994322429696007	1.8516751533359682e-49	1.0098205167811653e-68	6.085744272545334e-10	3.1554466113280523e-15	0.000011353920135611858	-8.181141603819382e-20	9.272156839981446e-23	2.7138320636152396e-13	1.5860602927641877e-12	1.4629194566696878e-12
16000000	0.004994322429696007	1.8516751533359682e-49	1.0098205167811653e-68	6.085744272545334e-10	3.1554466113280523e-15	0.000011353920135611858	-8.181141603720976e-20	9.272156839980998e-23	2.7138320636152396e-13	1.5860602927641877e-12	1.4629194566696878e-12
16100000	0.004994322429696007	1.8516751533359682e-49	1.009820516781165e-68	6.085744272545334e-10	3.1554466113280523e-15	0.000011353920135611858	-8.181141603622571e-20	9.272156839980552e-23	2.7138320636152396e-13	1.5860602927641877e-12	1.4629194566696878e-12
16200000	0.004994322429696007	1.8516751533359682e-49	1.009820516781165e-68	6.085744272545334e-10	3.1554466113280523e-15	0.000011353920135611858	-8.181141603524167e-20	9.272156839980111e-23	2.7138320636152396e-13	1.5860602927641877e-12	1.4629194566696878e-12
16300000	0.004994322429696007	1.8516751533359682e-49	1.0098205167811649e-68	6.085744272545334e-10	3.1554466113280527e-15	0.000011353920135611858	-8.181141603425761e-20	9.272156839979674e-23	2.7138320636152396e-13	1.5860602927641877e-12	1.4629194566696878e-12
16400000	0.004994322429696007	1.8516751533359682e-49	1.0098205167811649e-68	6.085744272545334e-10	3.1554466113280527e-15	0.000011353920135611858	-8.181141603327357e-20	9.272156839979243e-23	2.7138320636152396e-13	1.5860602927641877e-12	1.4629194566696878e-12
16500000	0.004994322429696007	1.8516751533359682e-49	1.0098205167811647e-68	6.085744272545334e-10	3.1554466113280527e-15	0.000011353920135611858	-8.181141603228952e-20	9.272156839978817e-23	2.7138320636152396e-13	1.5860602927641877e-12	1.4629194566696878e-12
16600000	0.004994322429696007	1.8516751533359682e-49	1.0098205167811647e-68	6.085744272545334e-10	3.1554466113280527e-15	0.000011353920135611858	-8.181141603130547e-20	9.272156839978399e-23	2.7138320636152396e-13	1.5860602927641877e-12	1.4629194566696878e-12
16700000	0.004994322429696007	1.8516751533359682e-49	1.0098205167811645e-68	6.085744272545335e-10	3.1554466113280527e-15	0.000011353920135611858	-8.181141603032142e-20	9.272156839977989e-23	2.7138320636152396e-13	1.5860602927641877e-12	1.4629194566696878e-12
16800000	0.004994322429696007	1.8516751533359682e-49	1.0098205167811645e-68	6.085744272545335e-10	3.1554466113280527e-15	0.000011353920135611858	-8.181141602933737e-20	9.272156839977587e-23	2.7138320636152396e-13	1.5860602927641877e-12	1.4629194566696878e-12
16900000	0.004994322429696007	1.8516751533359682e-49	1.0098205167811642e-68	6.085744272545335e-10	3.1554466113280527e-15	0.000011353920135611858	-8.181141602835332e-20	9.272156839977194e-23	2.7138320636152396e-13	1.5860602927641877e-12	1.4629194566696878e-12
17000000	0.004994322429696007	1.8516751533359686e-49	1.0098205167811642e-68	6.085744272545335e-10	3.1554466113280527e-15	0.000011353920135611858	-8.181141602736927e-20	9.272156839976811e-23	2.7138320636152396e-13	1.5860602927641877e-12	1.4629194566696878e-12
17100000	0.004994322429696007	1.8516751533359686e-49	1.009820516781164e-68	6.085744272545335e-10	3.1554466113280527e-15	0.000011353920135611858	-8.181141602638523e-20	9.272156839976439e-23	2.7138320636152396e-13	1.5860602927641877e-12	1.4629194566696878e-12
17200000	0.004994322429696007	1.8516751533359686e-49	1.009820516781164e-68	6.085744272545335e-10	3.1554466113280527e-15	0.000011353920135611858	-8.181141602540118e-20	9.272156839976081e-23	2.7138320636152396e-13	1.5860602927641877e-12	1.4629194566696878e-12
17300000	0.004994322429696007	1.8516751533359686e-49	1.009820516781164e-68	6.085744272545335e-10	3.1554466113280527e-15	0.000011353920135611858	-8.181141602441712e-20	9.272156839975734e-23	2.7138320636152396e-13	1.5860602927641877e-12	1.4629194566696878e-12
17400000	0.004994322429696007	1.8516751533359686e-49	1.0098205167811638e-68	6.085744272545335e-10	3.1554466113280527e-15	0.000011353920135611858	-8.181141602343308e-20	9.2721568399754e-23	2.7138320636152396e-13	1.5860602927641877e-12	1.4629194566696878e-12
17500000	0.004994322429696007	1.8516751533359686e-49	1.0098205167811638e-68	6.085744272545335e-10	3.1554466113280527e-15	0.000011353920135611858	-8.181141602244903e-20	9.272156839975082e-23	2.7138320636152396e-13	1.5860602927641877e-12	1.4629194566696878e-12
17600000	0.004994322429696007	1.8516751533359686e-49	1.0098205167811638e-68	6.085744272545335e-10	3.1554466113280527e-15	0.000011353920135611858	-8.181141602146498e-20	9.272156839974777e-23	2.7138320636152396e-13	1.5860602927641877e-12	1.4629194566696878e-12
17700000	0.004994322429696007	1.8516751533359686e-49	1.0098205167811636e-68	6.085744272545335e-10	3.1554466113280527e-15	0.000011353920135611858	-8.181141602048093e-20	9.272156839974489e-23	2.7138320636152396e-13	1.5860602927641877e-12	1.4629194566696878e-12
17800000	0.004994322429696007	1.8516751533359686e-49	1.0098205167811636e-68	6.085744272545335e-10	3.1554466113280527e-15	0.000011353920135611858	-8.181141601949689e-20	9.272156839974219e-23	2.7138320636152396e-13	1.5860602927641877e-12	1.4629194566696878e-12
17900000	0.004994322429696007	1.8516751533359686e-49	1.0098205167811636e-68	6.085744272545335e-10	3.1554466113280527e-15	0.000011353920135611858	-8.181141601851283e-20	9.272156839973965e-23	2.7138320636152396e-13	1.5860602927641877e-12	1.4629194566696878e-12
18000000	0.004994322429696007	1.8516751533359686e-49	1.0098205167811634e-68	6.085744272545335e-10	3.1554466113280527e-15	0.000011353920135611858	-8.181141601752878e-20	9.27215683997373e-23	2.7138320636152396e-13	1.5860602927641877e-12	1.4629194566696878e-12
18100000	0.004994322429696007	1.8516751533359686e-49	1.0098205167811634e-68	6.085744272545335e-10	3.1554466113280527e-15	0.000011353920135611858	-8.181141601654474e-20	9.272156839973513e-23	2.7138320636152396e-13	1.5860602927641877e-12	1.4629194566696878e-12
18200000	0.004994322429696007	1.8516751533359686e-49	1.0098205167811634e-68	6.085744272545335e-10	3.1554466113280527e-15	0.000011353920135611858	-8.181141601556068e-20	9.272156839973317e-23	2.7138320636152396e-13	1.5860602927641877e-12	1.4629194566696878e-12
18300000	0.004994322429696007	1.8516751533359686e-49	1.0098205167811634e-68	6.085744272545335e-10	3.1554466113280527e-15	0.000011353920135611858	-8.181141601457664e-20	9.272156839973142e-23	2.7138320636152396e-13	1.5860602927641877e-12	1.4629194566696878e-12
18400000	0.004994322429696007	1.8516751533359686e-49	1.0098205167811632e-68	6.085744272545335e-10	3.1554466113280527e-15	0.000011353920135611858	-8.181141601359259e-20	9.272156839972988e-23	2.7138320636152396e-13	1.5860602927641877e-12	1.4629194566696878e-12
18500000	0.004994322429696007	1.8516751533359686e-49	1.0098205167811632e-68	6.085744272545335e-10	3.1554466113280527e-15	0.000011353920135611858	-8.181141601260853e-20	9.272156839972858e-23	2.7138320636152396e-13	1.5860602927641877e-12	1.4629194566696878e-12
18600000	0.004994322429696007	1.8516751533359686e-49	1.0098205167811632e-68	6.085744272545335e-10	3.1554466113280527e-15	0.000011353920135611858	-8.181141601162449e-20	9.272156839972749e-23	2.7138320636152396e-13	1.5860602927641877e-12	1.4629194566696878e-12
18700000	0.004994322429696007	1.8516751533359686e-49	1.0098205167811632e-68	6.085744272545335e-10	3.1554466113280527e-15	0.000011353920135611858	-8.181141601064044e-20	9.272156839972666e-23	2.7138320636152396e-13	1.5860602927641877e-12	1.4629194566696878e-12
18800000	0.004994322429696007	1.8516751533359686e-49	1.0098205167811632e-68	6.085744272545335e-10	3.1554466113280527e-15	0.000011353920135611858	-8.18114160096564e-20	9.272156839972607e-23	2.7138320636152396e-13	1.5860602927641877e-12	1.4629194566696878e-12
18900000	0.004994322429696007	1.8516751533359686e-49	1.0098205167811632e-68	6.085744272545335e-10	3.1554466113280527e-15	0.000011353920135611858	-8.181141600867234e-20	9.272156839972573e-23	2.7138320636152396e-13	1.5860602927641877e-12	1.4629194566696878e-12
19000000	0.004994322429696007	1.8516751533359686e-49	1.0098205167811632e-68	6.085744272545335e-10	3.1554466113280527e-15	0.000011353920135611858	-8.18114160076883e-20	9.272156839972566e-23	2.7138320636152396e-13	1.5860602927641877e-12	1.4629194566696878e-12
19100000	0.004994322429696007	1.8516751533359686e-49	1.0098205167811632e-68	6.085744272545335e-10	3.1554466113280527e-15	0.000011353920135611858	-8.181141600670425e-20	9.272156839972566e-23	2.7138320636152396e-13	1.5860602927641877e-12	1.4629194566696878e-12
19200000	0.004994322429696007	1.8516751533359686e-49	1.0098205167811632e-68	6.085744272545335e-10	3.1554466113280527e-15	0.000011353920135611858	-8.181141600572019e-20	9.272156839972566e-23	2.7138320636152396e-13	1.5860602927641877e-12	1.4629194566696878e-12
19300000	0.004994322429696007	1.8516751533359686e-49	1.0098205167811632e-68	6.085744272545335e-10	3.1554466113280527e-15	0.000011353920135611858	-8.181141600473615e-20	9.272156839972566e-23	2.7138320636152396e-13	1.5860602927641877e-12	1.4629194566696878e-12
19400000	0.004994322429696007	1.8516751533359686e-49	1.0098205167811632e-68	6.085744272545335e-10	3.1554466113280527e-15	0.000011353920135611858	-8.18114160037521e-20	9.272156839972566e-23	2.7138320636152396e-13	1.5860602927641877e-12	1.4629194566696878e-12
19500000	0.004994322429696007	1.8516751533359686e-49	1.0098205167811632e-68	6.085744272545335e-10	3.1554466113280527e-15	0.000011353920135611858	-8.181141600276806e-20	9.272156839972567e-23	2.7138320636152396e-13	1.5860602927641877e-12	1.4629194566696878e-12
19600000	0.004994322429696007	1.8516751533359686e-49	1.0098205167811632e-68	6.085744272545335e-10	3.1554466113280527e-15	0.000011353920135611858	-8.1811416001784e-20	9.272156839972567e-23	2.7138320636152396e-13	1.5860602927641877e-12	1.4629194566696878e-12
19700000	0.004994322429696007	1.8516751533359686e-49	1.0098205167811632e-68	6.085744272545335e-10	3.1554466113280527e-15	0.000011353920135611858	-8.181141600079996e-20	9.272156839972567e-23	2.7138320636152396e-13	1.5860602927641877e-12	1.4629194566696878e-12
19800000	0.004994322429696007	1.8516751533359686e-49	1.0098205167811632e-68	6.085744272545335e-10	3.1554466113280527e-15	0.000011353920135611858	-8.18114159998159e-20	9.272156839972567e-23	2.7138320636152396e-13	1.5860602927641877e-12	1.4629194566696878e-12
19900000	0.004994322429696007	1.8516751533359686e-49	1.0098205167811632e-68	6.085744272545335e-10	3.1554466113280527e-15	0.000011353920135611858	-8.181141599883185e-20	9.272156839972567e-23	2.7138320636152396e-13	1.5860602927641877e-12	1.4629194566696878e-12
20000000	0.004994322429696007	1.8516751533359686e-49	1.0098205167811632e-68	6.085744272545335e-10	3.1554466113280527e-15	0.000011353920135611858	-8.181141599784781e-20	9.272156839972567e-23	2.7138320636152396e-13	1.5860602927641877e-12	1.4629194566696878e-12
20100000	0.004994322429696007	1.8516751533359686e-49	1.0098205167811632e-68	6.085744272545335e-10	3.1554466113280527e-15	0.000011353920135611858	-8.181141599686376e-20	9.272156839972567e-23	2.7138320636152396e-13	1.5860602927641877e-12	1.4629194566696878e-12
20200000	0.004994322429696007	1.8516751533359686e-49	1.0098205167811632e-68	6.085744272545335e-10	3.1554466113280527e-15	0.000011353920135611858	-8.181141599587971e-20	9.272156839972567e-23	2.7138320636152396e-13	1.5860602927641877e-12	1.4629194566696878e-12
20300000	0.004994322429696007	1.8516751533359686e-49	1.0098205167811632e-68	6.085744272545335e-10	3.1554466113280527e-15	0.000011353920135611858	-8.181141599489566e-20	9.272156839972567e-23	2.7138320636152396e-13	1.5860602927641877e-12	1.4629194566696878e-12
20400000	0.004994322429696007	1.8516751533359686e-49	1.0098205167811632e-68	6.085744272545335e-10	3.1554466113280527e-15	0.000011353920135611858	-8.181141599391161e-20	9.272156839972567e-23	2.7138320636152396e-13	1.5860602927641877e-12	1.4629194566696878e-12
20500000	0.004994322429696007	1.8516751533359686e-49	1.0098205167811632e-68	6.085744272545335e-10	3.1554466113280527e-15	0.000011353920135611858	-8.181141599292756e-20	9.272156839972567e-23	2.7138320636152396e-13	1.5860602927641877e-12	1.4629194566696878e-12
20600000	0.004994322429696007	1.8516751533359686e-49	1.0098205167811632e-68	6.085744272545335e-10	3.1554466113280527e-15	0.000011353920135611858	-8.181141599194351e-20	9.272156839972567e-23	2.7138320636152396e-13	1.5860602927641877e-12	1.4629194566696878e-12
20700000	0.004994322429696007	1.8516751533359686e-49	1.0098205167811632e-68	6.085744272545335e-10	3.1554466113280527e-15	0.000011353920135611858	-8.181141599095947e-20	9.272156839972567e-23	2.7138320636152396e-13	1.5860602927641877e-12	1.4629194566696878e-12
20800000	0.004994322429696007	1.8516751533359686e-49	1.0098205167811632e-68	6.085744272545335e-10	3.1554466113280527e-15	0.000011353920135611858	-8.181141598997542e-20	9.272156839972567e-23	2.7138320636152396e-13	1.5860602927641877e-12	1.4629194566696878e-12
20900000	0.004994322429696007	1.8516751533359686e-49	1.0098205167811632e-68	6.085744272545335e-10	3.1554466113280527e-15	0.000011353920135611858	-8.181141598899137e-20	9.272156839972567e-23	2.7138320636152396e-13	1.5860602927641877e-12	1.4629194566696878e-12
21000000	0.004994322429696007	1.8516751533359686e-49	1.0098205167811632e-68	6.085744272545335e-10	3.1554466113280527e-15	0.000011353920135611858	-8.181141598800732e-20	9.272156839972568e-23	2.7138320636152396e-13	1.5860602927641877e-12	1.4629194566696878e-12
21100000	0.004994322429696007	1.8516751533359686e-49	1.0098205167811632e-68	6.085744272545335e-10	3.1554466113280527e-15	0.000011353920135611858	-8.181141598702327e-20	9.272156839972568e-23	2.7138320636152396e-13	1.5860602927641877e-12	1.4629194566696878e-12
21200000	0.004994322429696007	1.8516751533359686e-49	1.0098205167811632e-68	6.085744272545335e-10	3.1554466113280527e-15	0.000011353920135611858	-8.181141598603922e-20	9.272156839972568e-23	2.7138320636152396e-13	1.5860602927641877e-12	1.4629194566696878e-12
21300000	0.004994322429696007	1.8516751533359686e-49	1.0098205167811632e-68	6.085744272545335e-10	3.1554466113280527e-15	0.000011353920135611858	-8.181141598505517e-20	9.272156839972568e-23	2.7138320636152396e-13	1.5860602927641877e-12	1.4629194566696878e-12
21400000	0.004994322429696007	1.8516751533359686e-49	1.0098205167811632e-68	6.085744272545335e-10	3.1554466113280527e-15	0.000011353920135611858	-8.181141598407113e-20	9.272156839972568e-23	2.7138320636152396e-13	1.5860602927641877e-12	1.4629194566696878e-12
21500000	0.004994322429696007	1.8516751533359686e-49	1.0098205167811632e-68	6.085744272545335e-10	3.1554466113280527e-15	0.000011353920135611858	-8.181141598308707e-20	9.272156839972568e-23	2.7138320636152396e-13	1.5860602927641877e-12	1.4629194566696878e-12
21600000	0.004994322429696007	1.8516751533359686e-49	1.0098205167811632e-68	6.085744272545335e-10	3.1554466113280527e-15	0.000011353920135611858	-8.181141598210302e-20	9.272156839972568e-23	2.7138320636152396e-13	1.5860602927641877e-12	1.4629194566696878e-12
21700000	0.004994322429696007	1.8516751533359686e-49	1.0098205167811632e-68	6.085744272545335e-10	3.1554466113280527e-15	0.000011353920135611858	-8.181141598111898e-20	9.272156839972568e-23	2.7138320636152396e-13	1.5860602927641877e-12	1.4629194566696878e-12
21800000	0.004994322429696007	1.851675153335969e-49	1.0098205167811632e-68	6.085744272545335e-10	3.1554466113280527e-15	0.000011353920135611858	-8.181141598013492e-20	9.272156839972568e-23	2.7138320636152396e-13	1.5860602927641877e-12	1.4629194566696878e-12
21900000	0.004994322429696007	1.851675153335969e-49	1.0098205167811632e-68	6.085744272545335e-10	3.1554466113280527e-15	0.000011353920135611858	-8.181141597915088e-20	9.272156839972568e-23	2.7138320636152396e-13	1.5860602927641877e-12	1.4629194566696878e-12
22000000	0.004994322429696007	1.851675153335969e-49	1.0098205167811632e-68	6.085744272545335e-10	3.1554466113280527e-15	0.000011353920135611858	-8.181141597816683e-20	9.272156839972568e-23	2.7138320636152396e-13	1.5860602927641877e-12	1.4629194566696878e-12
22100000	0.004994322429696007	1.851675153335969e-49	1.0098205167811632e-68	6.085744272545335e-10	3.1554466113280527e-15	0.000011353920135611858	-8.181141597718279e-20	9.272156839972568e-23	2.7138320636152396e-13	1.5860602927641877e-12	1.4629194566696878e-12
22200000	0.004994322429696007	1.851675153335969e-49	1.0098205167811632e-68	6.085744272545335e-10	3.1554466113280527e-15	0.000011353920135611858	-8.181141597619873e-20	9.272156839972568e-23	2.7138320636152396e-13	1.5860602927641877e-12	1.4629194566696878e-12
22300000	0.004994322429696007	1.851675153335969e-49	1.0098205167811632e-68	6.085744272545335e-10	3.1554466113280527e-15	0.000011353920135611858	-8.181141597521468e-20	9.272156839972568e-23	2.7138320636152396e-13	1.5860602927641877e-12	1.4629194566696878e-12
22400000	0.004994322429696007	1.851675153335969e-49	1.0098205167811632e-68	6.085744272545335e-10	3.1554466113280527e-15	0.000011353920135611858	-8.181141597423064e-20	9.272156839972568e-23	2.7138320636152396e-13	1.5860602927641877e-12	1.4629194566696878e-12
22500000	0.004994322429696007	1.851675153335969e-49	1.0098205167811632e-68	6.085744272545335e-10	3.1554466113280527e-15	0.000011353920135611858	-8.181141597324658e-20	9.272156839972568e-23	2.7138320636152396e-13	1.5860602927641877e-12	1.4629194566696878e-12
22600000	0.004994322429696007	1.851675153335969e-49	1.0098205167811632e-68	6.085744272545335e-10	3.1554466113280527e-15	0.000011353920135611858	-8.181141597226254e-20	9.272156839972568e-23	2.7138320636152396e-13	1.5860602927641877e-12	1.4629194566696878e-12
22700000	0.004994322429696007	1.851675153335969e-49	1.0098205167811632e-68	6.085744272545335e-10	3.1554466113280527e-15	0.000011353920135611858	-8.181141597127849e-20	9.272156839972568e-23	2.7138320636152396e-13	1.5860602927641877e-12	1.4629194566696878e-12
22800000	0.004994322429696007	1.851675153335969e-49	1.0098205167811632e-68	6.085744272545335e-10	3.1554466113280527e-15	0.000011353920135611858	-8.181141597029445e-20	9.272156839972568e-23	2.7138320636152396e-13	1.5860602927641877e-12	1.4629194566696878e-12
22900000	0.004994322429696007	1.851675153335969e-49	1.0098205167811632e-68	6.085744272545335e-10	3.1554466113280527e-15	0.000011353920135611858	-8.181141596931039e-20	9.272156839972568e-23	2.7138320636152396e-13	1.5860602927641877e-12	1.4629194566696878e-12
23000000	0.004994322429696007	1.851675153335969e-49	1.0098205167811632e-68	6.085744272545335e-10	3.1554466113280527e-15	0.000011353920135611858	-8.181141596832634e-20	9.272156839972568e-23	2.7138320636152396e-13	1.5860602927641877e-12	1.4629194566696878e-12
23100000	0.004994322429696007	1.851675153335969e-49	1.0098205167811632e-68	6.085744272545335e-10	3.1554466113280527e-15	0.000011353920135611858	-8.18114159673423e-20	9.272156839972568e-23	2.7138320636152396e-13	1.5860602927641877e-12	1.4629194566696878e-12
23200000	0.004994322429696007	1.851675153335969e-49	1.0098205167811632e-68	6.085744272545335e-10	3.1554466113280527e-15	0.000011353920135611858	-8.181141596635824e-20	9.272156839972568e-23	2.7138320636152396e-13	1.5860602927641877e-12	1.4629194566696878e-12
23300000	0.004994322429696007	1.851675153335969e-49	1.0098205167811632e-68	6.085744272545335e-10	3.1554466113280527e-15	0.000011353920135611858	-8.18114159653742e-20	9.272156839972568e-23	2.7138320636152396e-13	1.5860602927641877e-12	1.4629194566696878e-12
23400000	0.004994322429696007	1.851675153335969e-49	1.0098205167811632e-68	6.085744272545335e-10	3.1554466113280527e-15	0.000011353920135611858	-8.181141596439015e-20	9.272156839972568e-23	2.7138320636152396e-13	1.5860602927641877e-12	1.4629194566696878e-12
23500000	0.004994322429696007	1.851675153335969e-49	1.0098205167811632e-68	6.085744272545335e-10	3.1554466113280527e-15	0.000011353920135611858	-8.181141596340609e-20	9.272156839972568e-23	2.7138320636152396e-13	1.5860602927641877e-12	1.4629194566696878e-12
23600000	0.004994322429696007	1.851675153335969e-49	1.0098205167811632e-68	6.085744272545335e-10	3.1554466113280527e-15	0.000011353920135611858	-8.181141596242205e-20	9.272156839972568e-23	2.7138320636152396e-13	1.5860602927641877e-12	1.4629194566696878e-12
23700000	0.004994322429696007	1.851675153335969e-49	1.0098205167811632e-68	6.085744272545335e-10	3.1554466113280527e-15	0.000011353920135611858	-8.1811415961438e-20	9.272156839972568e-23	2.7138320636152396e-13	1.5860602927641877e-12	1.4629194566696878e-12
23800000	0.004994322429696007	1.851675153335969e-49	1.0098205167811632e-68	6.085744272545335e-10	3.1554466113280527e-15	0.000011353920135611858	-8.181141596045395e-20	9.272156839972568e-23	2.7138320636152396e-13	1.5860602927641877e-12	1.4629194566696878e-12
23900000	0.004994322429696007	1.851675153335969e-49	1.0098205167811632e-68	6.085744272545335e-10	3.1554466113280527e-15	0.000011353920135611858	-8.18114159594699e-20	9.272156839972568e-23	2.7138320636152396e-13	1.5860602927641877e-12	1.4629194566696878e-12
24000000	0.004994322429696007	1.851675153335969e-49	1.0098205167811632e-68	6.085744272545335e-10	3.1554466113280527e-15	0.000011353920135611858	-8.181141595848586e-20	9.272156839972568e-23	2.7138320636152396e-13	1.5860602927641877e-12	1.4629194566696878e-12
24100000	0.004994322429696007	1.851675153335969e-49	1.0098205167811632e-68	6.085744272545335e-10	3.1554466113280527e-15	0.000011353920135611858	-8.18114159575018e-20	9.272156839972568e-23	2.7138320636152396e-13	1.5860602927641877e-12	1.4629194566696878e-12
24200000	0.004994322429696007	1.851675153335969e-49	1.0098205167811632e-68	6.085744272545335e-10	3.1554466113280527e-15	0.000011353920135611858	-8.181141595651775e-20	9.272156839972568e-23	2.7138320636152396e-13	1.5860602927641877e-12	1.4629194566696878e-12
24300000	0.004994322429696007	1.851675153335969e-49	1.0098205167811632e-68	6.085744272545335e-10	3.1554466113280527e-15	0.000011353920135611858	-8.181141595553371e-20	9.272156839972568e-23	2.7138320636152396e-13	1.5860602927641877e-12	1.4629194566696878e-12
24400000	0.004994322429696007	1.851675153335969e-49	1.0098205167811632e-68	6.085744272545335e-10	3.1554466113280527e-15	0.000011353920135611858	-8.181141595454965e-20	9.272156839972568e-23	2.7138320636152396e-13	1.5860602927641877e-12	1.4629194566696878e-12
24500000	0.004994322429696007	1.851675153335969e-49	1.0098205167811632e-68	6.085744272545335e-10	3.1554466113280527e-15	0.000011353920135611858	-8.181141595356561e-20	9.272156839972568e-23	2.7138320636152396e-13	1.5860602927641877e-12	1.4629194566696878e-12
24600000	0.004994322429696007	1.851675153335969e-49	1.0098205167811632e-68	6.085744272545335e-10	3.1554466113280527e-15	0.000011353920135611858	-8.181141595258156e-20	9.272156839972568e-23	2.7138320636152396e-13	1.5860602927641877e-12	1.4629194566696878e-12
24700000	0.004994322429696007	1.851675153335969e-49	1.0098205167811632e-68	6.085744272545335e-10	3.1554466113280527e-15	0.000011353920135611858	-8.181141595159752e-20	9.272156839972568e-23	2.7138320636152396e-13	1.5860602927641877e-12	1.4629194566696878e-12
24800000	0.004994322429696007	1.851675153335969e-49	1.0098205167811632e-68	6.085744272545335e-10	3.1554466113280527e-15	0.000011353920135611858	-8.181141595061346e-20	9.272156839972568e-23	2.7138320636152396e-13	1.5860602927641877e-12	1.4629194566696878e-12
24900000	0.004994322429696007	1.851675153335969e-49	1.0098205167811632e-68	6.085744272545335e-10	3.1554466113280527e-15	0.000011353920135611858	-8.181141594962941e-20	9.272156839972568e-23	2.7138320636152396e-13	1.5860602927641877e-12	1.4629194566696878e-12
25000000	0.004994322429696007	1.851675153335969e-49	1.0098205167811632e-68	6.085744272545335e-10	3.1554466113280527e-15	0.000011353920135611858	-8.181141594864537e-20	9.272156839972568e-23	2.7138320636152396e-13	1.5860602927641877e-12	1.4629194566696878e-12
25100000	0.004994322429696007	1.851675153335969e-49	1.0098205167811632e-68	6.085744272545335e-10	3.1554466113280527e-15	0.000011353920135611856	-8.181141594766131e-20	9.272156839972568e-23	2.7138320636152396e-13	1.5860602927641877e-12	1.4629194566696878e-12
25200000	0.004994322429696007	1.851675153335969e-49	1.0098205167811632e-68	6.085744272545335e-10	3.1554466113280527e-15	0.000011353920135611856	-8.181141594667727e-20	9.272156839972568e-23	2.7138320636152396e-13	1.5860602927641877e-12	1.4629194566696878e-12
25300000	0.004994322429696007	1.851675153335969e-49	1.0098205167811632e-68	6.085744272545335e-10	3.1554466113280527e-15	0.000011353920135611856	-8.181141594569322e-20	9.272156839972567e-23	2.7138320636152396e-13	1.5860602927641877e-12	1.4629194566696878e-12
25400000	0.004994322429696007	1.851675153335969e-49	1.0098205167811632e-68	6.085744272545335e-10	3.1554466113280527e-15	0.000011353920135611856	-8.181141594470916e-20	9.272156839972567e-23	2.7138320636152396e-13	1.5860602927641877e-12	1.4629194566696878e-12
25500000	0.004994322429696007	1.851675153335969e-49	1.0098205167811632e-68	6.085744272545335e-10	3.1554466113280527e-15	0.000011353920135611856	-8.181141594372512e-20	9.272156839972567e-23	2.7138320636152396e-13	1.5860602927641877e-12	1.4629194566696878e-12
25600000	0.004994322429696007	1.851675153335969e-49	1.0098205167811632e-68	6.085744272545334e-10	3.1554466113280527e-15	0.000011353920135611856	-8.181141594274107e-20	9.272156839972567e-23	2.7138320636152396e-13	1.5860602927641877e-12	1.4629194566696878e-12
25700000	0.004994322429696007	1.851675153335969e-49	1.0098205167811632e-68	6.085744272545334e-10	3.1554466113280527e-15	0.000011353920135611856	-8.181141594175703e-20	9.272156839972567e-23	2.7138320636152396e-13	1.5860602927641877e-12	1.4629194566696878e-12
25800000	0.004994322429696007	1.851675153335969e-49	1.0098205167811632e-68	6.085744272545334e-10	3.1554466113280527e-15	0.000011353920135611856	-8.181141594077297e-20	9.272156839972567e-23	2.7138320636152396e-13	1.5860602927641877e-12	1.4629194566696878e-12
25900000	0.004994322429696007	1.851675153335969e-49	1.0098205167811632e-68	6.085744272545334e-10	3.1554466113280523e-15	0.000011353920135611856	-8.181141593978893e-20	9.272156839972567e-23	2.7138320636152396e-13	1.5860602927641877e-12	1.4629194566696878e-12
26000000	0.004994322429696007	1.851675153335969e-49	1.0098205167811632e-68	6.085744272545334e-10	3.1554466113280523e-15	0.000011353920135611856	-8.181141593880488e-20	9.272156839972567e-23	2.7138320636152396e-13	1.5860602927641877e-12	1.4629194566696878e-12
26100000	0.004994322429696007	1.851675153335969e-49	1.0098205167811632e-68	6.085744272545334e-10	3.1554466113280523e-15	0.000011353920135611856	-8.181141593782082e-20	9.272156839972567e-23	2.7138320636152396e-13	1.5860602927641877e-12	1.4629194566696878e-12
26200000	0.004994322429696007	1.851675153335969e-49	1.0098205167811632e-68	6.085744272545334e-10	3.1554466113280523e-15	0.000011353920135611856	-8.181141593683678e-20	9.272156839972567e-23	2.7138320636152396e-13	1.5860602927641877e-12	1.4629194566696878e-12
26300000	0.004994322429696007	1.851675153335969e-49	1.0098205167811632e-68	6.085744272545334e-10	3.1554466113280523e-15	0.000011353920135611856	-8.181141593585273e-20	9.272156839972567e-23	2.7138320636152396e-13	1.5860602927641877e-12	1.4629194566696878e-12
26400000	0.004994322429696007	1.851675153335969e-49	1.0098205167811632e-68	6.085744272545334e-10	3.1554466113280523e-15	0.000011353920135611856	-8.181141593486869e-20	9.272156839972567e-23	2.7138320636152396e-13	1.5860602927641877e-12	1.4629194566696878e-12
26500000	0.004994322429696007	1.851675153335969e-49	1.0098205167811632e-68	6.085744272545334e-10	3.1554466113280523e-15	0.000011353920135611856	-8.181141593388463e-20	9.272156839972567e-23	2.7138320636152396e-13	1.5860602927641877e-12	1.4629194566696878e-12
26600000	0.004994322429696007	1.8516751533359694e-49	1.0098205167811632e-68	6.085744272545334e-10	3.1554466113280523e-15	0.000011353920135611856	-8.181141593290059e-20	9.272156839972567e-23	2.7138320636152396e-13	1.5860602927641877e-12	1.4629194566696878e-12
26700000	0.004994322429696007	1.8516751533359694e-49	1.0098205167811632e-68	6.085744272545334e-10	3.1554466113280523e-15	0.000011353920135611856	-8.181141593191654e-20	9.272156839972567e-23	2.7138320636152396e-13	1.5860602927641877e-12	1.4629194566696878e-12
26800000	0.004994322429696007	1.8516751533359694e-49	1.0098205167811632e-68	6.085744272545334e-10	3.1554466113280523e-15	0.000011353920135611856	-8.181141593093248e-20	9.272156839972567e-23	2.7138320636152396e-13	1.5860602927641877e-12	1.4629194566696878e-12
26900000	0.004994322429696007	1.8516751533359694e-49	1.0098205167811632e-68	6.085744272545334e-10	3.1554466113280523e-15	0.000011353920135611856	-8.181141592994844e-20	9.272156839972567e-23	2.7138320636152396e-13	1.5860602927641877e-12	1.4629194566696878e-12
27000000	0.004994322429696007	1.8516751533359694e-49	1.0098205167811632e-68	6.085744272545334e-10	3.1554466113280523e-15	0.000011353920135611856	-8.181141592896439e-20	9.272156839972567e-23	2.7138320636152396e-13	1.5860602927641877e-12	1.4629194566696878e-12
27100000	0.004994322429696007	1.8516751533359694e-49	1.0098205167811632e-68	6.085744272545334e-10	3.1554466113280523e-15	0.000011353920135611856	-8.181141592798034e-20	9.272156839972567e-23	2.7138320636152396e-13	1.5860602927641877e-12	1.4629194566696878e-12
27200000	0.004994322429696007	1.8516751533359694e-49	1.0098205167811632e-68	6.085744272545334e-10	3.1554466113280523e-15	0.000011353920135611856	-8.181141592699629e-20	9.272156839972567e-23	2.7138320636152396e-13	1.5860602927641877e-12	1.4629194566696878e-12
27300000	0.004994322429696007	1.8516751533359694e-49	1.0098205167811632e-68	6.085744272545334e-10	3.1554466113280523e-15	0.000011353920135611856	-8.181141592601224e-20	9.272156839972567e-23	2.7138320636152396e-13	1.5860602927641877e-12	1.4629194566696878e-12
27400000	0.004994322429696007	1.8516751533359694e-49	1.0098205167811632e-68	6.085744272545334e-10	3.1554466113280523e-15	0.000011353920135611856	-8.18114159250282e-20	9.272156839972567e-23	2.7138320636152396e-13	1.5860602927641877e-12	1.4629194566696878e-12
27500000	0.004994322429696007	1.8516751533359694e-49	1.0098205167811632e-68	6.085744272545334e-10	3.1554466113280523e-15	0.000011353920135611856	-8.181141592404414e-20	9.272156839972567e-23	2.7138320636152396e-13	1.5860602927641877e-12	1.4629194566696878e-12
27600000	0.004994322429696007	1.8516751533359694e-49	1.0098205167811632e-68	6.085744272545334e-10	3.1554466113280523e-15	0.000011353920135611856	-8.18114159230601e-20	9.272156839972567e-23	2.7138320636152396e-13	1.5860602927641877e-12	1.4629194566696878e-12
27700000	0.004994322429696007	1.8516751533359694e-49	1.0098205167811632e-68	6.085744272545334e-10	3.1554466113280523e-15	0.000011353920135611856	-8.181141592207604e-20	9.272156839972567e-23	2.7138320636152396e-13	1.5860602927641877e-12	1.4629194566696878e-12
27800000	0.004994322429696007	1.8516751533359694e-49	1.0098205167811632e-68	6.085744272545334e-10	3.1554466113280523e-15	0.000011353920135611856	-8.1811415921092e-20	9.272156839972567e-23	2.7138320636152396e-13	1.5860602927641877e-12	1.4629194566696878e-12
27900000	0.004994322429696007	1.8516751533359694e-49	1.0098205167811632e-68	6.085744272545334e-10	3.1554466113280523e-15	0.000011353920135611856	-8.181141592010795e-20	9.272156839972567e-23	2.7138320636152396e-13	1.5860602927641877e-12	1.4629194566696878e-12
28000000	0.004994322429696007	1.8516751533359694e-49	1.0098205167811632e-68	6.085744272545334e-10	3.1554466113280523e-15	0.000011353920135611856	-8.18114159191239e-20	9.272156839972567e-23	2.7138320636152396e-13	1.5860602927641877e-12	1.4629194566696878e-12
28100000	0.004994322429696007	1.8516751533359694e-49	1.0098205167811632e-68	6.085744272545334e-10	3.1554466113280523e-15	0.000011353920135611856	-8.181141591813985e-20	9.272156839972567e-23	2.7138320636152396e-13	1.5860602927641877e-12	1.4629194566696878e-12
28200000	0.004994322429696007	1.8516751533359694e-49	1.0098205167811632e-68	6.085744272545334e-10	3.1554466113280523e-15	0.000011353920135611856	-8.18114159171558e-20	9.272156839972567e-23	2.7138320636152396e-13	1.5860602927641877e-12	1.4629194566696878e-12
28300000	0.004994322429696007	1.8516751533359694e-49	1.0098205167811632e-68	6.085744272545334e-10	3.1554466113280523e-15	0.000011353920135611856	-8.181141591617176e-20	9.272156839972567e-23	2.7138320636152396e-13	1.5860602927641877e-12	1.4629194566696878e-12
28400000	0.004994322429696007	1.8516751533359694e-49	1.0098205167811632e-68	6.085744272545334e-10	3.1554466113280523e-15	0.000011353920135611856	-8.18114159151877e-20	9.272156839972567e-23	2.7138320636152396e-13	1.5860602927641877e-12	1.4629194566696878e-12
28500000	0.004994322429696007	1.8516751533359694e-49	1.0098205167811632e-68	6.085744272545334e-10	3.1554466113280523e-15	0.000011353920135611856	-8.181141591420365e-20	9.272156839972567e-23	2.7138320636152396e-13	1.5860602927641877e-12	1.4629194566696878e-12
28600000	0.004994322429696007	1.8516751533359694e-49	1.0098205167811632e-68	6.085744272545334e-10	3.1554466113280523e-15	0.000011353920135611856	-8.181141591321961e-20	9.272156839972567e-23	2.7138320636152396e-13	1.5860602927641877e-12	1.4629194566696878e-12
28700000	0.004994322429696007	1.8516751533359694e-49	1.0098205167811632e-68	6.085744272545334e-10	3.1554466113280523e-15	0.000011353920135611856	-8.181141591223555e-20	9.272156839972567e-23	2.7138320636152396e-13	1.5860602927641877e-12	1.4629194566696878e-12
28800000	0.004994322429696007	1.8516751533359694e-49	1.0098205167811632e-68	6.085744272545334e-10	3.1554466113280523e-15	0.000011353920135611856	-8.181141591125151e-20	9.272156839972567e-23	2.7138320636152396e-13	1.5860602927641877e-12	1.4629194566696878e-12
28900000	0.004994322429696007	1.8516751533359694e-49	1.0098205167811632e-68	6.085744272545334e-10	3.1554466113280523e-15	0.000011353920135611856	-8.181141591026746e-20	9.272156839972567e-23	2.7138320636152396e-13	1.5860602927641877e-12	1.4629194566696878e-12
29000000	0.004994322429696007	1.8516751533359694e-49	1.0098205167811632e-68	6.085744272545334e-10	3.1554466113280523e-15	0.000011353920135611856	-8.181141590928342e-20	9.272156839972567e-23	2.7138320636152396e-13	1.5860602927641877e-12	1.4629194566696878e-12
29100000	0.004994322429696007	1.8516751533359694e-49	1.0098205167811632e-68	6.085744272545334e-10	3.1554466113280523e-15	0.000011353920135611856	-8.181141590829936e-20	9.272156839972567e-23	2.7138320636152396e-13	1.5860602927641877e-12	1.4629194566696878e-12
29200000	0.004994322429696007	1.8516751533359694e-49	1.0098205167811632e-68	6.085744272545334e-10	3.1554466113280523e-15	0.000011353920135611856	-8.181141590731531e-20	9.272156839972567e-23	2.7138320636152396e-13	1.5860602927641877e-12	1.4629194566696878e-12
29300000	0.004994322429696007	1.8516751533359694e-49	1.0098205167811632e-68	6.085744272545334e-10	3.1554466113280523e-15	0.000011353920135611856	-8.181141590633127e-20	9.272156839972567e-23	2.7138320636152396e-13	1.5860602927641877e-12	1.4629194566696878e-12
29400000	0.004994322429696007	1.8516751533359694e-49	1.0098205167811632e-68	6.085744272545334e-10	3.1554466113280523e-15	0.000011353920135611856	-8.181141590534721e-20	9.272156839972567e-23	2.7138320636152396e-13	1.5860602927641877e-12	1.4629194566696878e-12
29500000	0.004994322429696007	1.8516751533359694e-49	1.0098205167811632e-68	6.085744272545334e-10	3.1554466113280523e-15	0.000011353920135611856	-8.181141590436317e-20	9.272156839972567e-23	2.7138320636152396e-13	1.5860602927641877e-12	1.4629194566696878e-12
29600000	0.004994322429696007	1.8516751533359694e-49	1.0098205167811632e-68	6.085744272545334e-10	3.1554466113280523e-15	0.000011353920135611856	-8.181141590337912e-20	9.272156839972567e-23	2.7138320636152396e-13	1.5860602927641877e-12	1.4629194566696878e-12
29700000	0.004994322429696007	1.8516751533359694e-49	1.0098205167811632e-68	6.085744272545334e-10	3.1554466113280523e-15	0.000011353920135611856	-8.181141590239507e-20	9.272156839972567e-23	2.7138320636152396e-13	1.5860602927641877e-12	1.4629194566696878e-12
29800000	0.004994322429696007	1.8516751533359694e-49	1.0098205167811632e-68	6.085744272545334e-10	3.1554466113280523e-15	0.000011353920135611856	-8.181141590141102e-20	9.272156839972567e-23	2.7138320636152396e-13	1.5860602927641877e-12	1.4629194566696878e-12
29900000	0.004994322429696007	1.8516751533359694e-49	1.0098205167811632e-68	6.085744272545334e-10	3.1554466113280523e-15	0.000011353920135611856	-8.181141590042697e-20	9.272156839972567e-23	2.7138320636152396e-13	1.5860602927641877e-12	1.4629194566696878e-12
30000000	0.004994322429696007	1.8516751533359694e-49	1.0098205167811632e-68	6.085744272545334e-10	3.1554466113280523e-15	0.000011353920135611856	-8.181141589944293e-20	9.272156839972567e-23	2.7138320636152396e-13	1.5860602927641877e-12	1.4629194566696878e-12
30100000	0.004994322429696007	1.8516751533359694e-49	1.0098205167811632e-68	6.085744272545334e-10	3.1554466113280523e-15	0.000011353920135611856	-8.181141589845887e-20	9.272156839972567e-23	2.7138320636152396e-13	1.5860602927641877e-12	1.4629194566696878e-12
30200000	0.004994322429696007	1.8516751533359694e-49	1.0098205167811632e-68	6.085744272545334e-10	3.1554466113280523e-15	0.000011353920135611856	-8.181141589747483e-20	9.272156839972567e-23	2.7138320636152396e-13	1.5860602927641877e-12	1.4629194566696878e-12
30300000	0.004994322429696007	1.8516751533359694e-49	1.0098205167811632e-68	6.085744272545334e-10	3.1554466113280523e-15	0.000011353920135611856	-8.181141589649078e-20	9.272156839972567e-23	2.7138320636152396e-13	1.5860602927641877e-12	1.4629194566696878e-12
30400000	0.004994322429696007	1.8516751533359694e-49	1.0098205167811632e-68	6.085744272545334e-10	3.1554466113280523e-15	0.000011353920135611856	-8.181141589550672e-20	9.272156839972567e-23	2.7138320636152396e-13	1.5860602927641877e-12	1.4629194566696878e-12
30500000	0.004994322429696007	1.8516751533359694e-49	1.0098205167811632e-68	6.085744272545334e-10	3.1554466113280523e-15	0.000011353920135611856	-8.181141589452268e-20	9.272156839972567e-23	2.7138320636152396e-13	1.5860602927641877e-12	1.4629194566696878e-12
30600000	0.004994322429696007	1.8516751533359694e-49	1.0098205167811632e-68	6.085744272545334e-10	3.1554466113280523e-15	0.000011353920135611856	-8.181141589353863e-20	9.272156839972567e-23	2.7138320636152396e-13	1.5860602927641877e-12	1.4629194566696878e-12
30700000	0.004994322429696007	1.8516751533359694e-49	1.0098205167811632e-68	6.085744272545334e-10	3.1554466113280523e-15	0.000011353920135611856	-8.181141589255458e-20	9.272156839972567e-23	2.7138320636152396e-13	1.5860602927641877e-12	1.4629194566696878e-12
30800000	0.004994322429696007	1.8516751533359694e-49	1.0098205167811632e-68	6.085744272545334e-10	3.1554466113280523e-15	0.000011353920135611856	-8.181141589157053e-20	9.272156839972567e-23	2.7138320636152396e-13	1.5860602927641877e-12	1.4629194566696878e-12
30900000	0.004994322429696007	1.8516751533359694e-49	1.0098205167811632e-68	6.085744272545334e-10	3.1554466113280523e-15	0.000011353920135611856	-8.181141589058649e-20	9.272156839972567e-23	2.7138320636152396e-13	1.5860602927641877e-12	1.4629194566696878e-12
31000000	0.004994322429696007	1.8516751533359694e-49	1.0098205167811632e-68	6.085744272545334e-10	3.1554466113280523e-15	0.000011353920135611856	-8.181141588960243e-20	9.272156839972567e-23	2.7138320636152396e-13	1.5860602927641877e-12	1.4629194566696878e-12
31100000	0.004994322429696007	1.8516751533359694e-49	1.0098205167811632e-68	6.085744272545334e-10	3.1554466113280523e-15	0.000011353920135611856	-8.181141588861838e-20	9.272156839972567e-23	2.7138320636152396e-13	1.5860602927641877e-12	1.4629194566696878e-12
31200000	0.004994322429696007	1.8516751533359694e-49	1.0098205167811632e-68	6.085744272545334e-10	3.1554466113280523e-15	0.000011353920135611856	-8.181141588763434e-20	9.272156839972567e-23	2.7138320636152396e-13	1.5860602927641877e-12	1.4629194566696878e-12
31300000	0.004994322429696007	1.8516751533359694e-49	1.0098205167811632e-68	6.085744272545334e-10	3.1554466113280523e-15	0.000011353920135611856	-8.181141588665028e-20	9.272156839972567e-23	2.7138320636152396e-13	1.5860602927641877e-12	1.4629194566696878e-12
31400000	0.004994322429696007	1.8516751533359694e-49	1.0098205167811632e-68	6.085744272545334e-10	3.1554466113280523e-15	0.000011353920135611856	-8.181141588566624e-20	9.272156839972567e-23	2.7138320636152396e-13	1.5860602927641877e-12	1.4629194566696878e-12
31500000	0.004994322429696007	1.8516751533359694e-49	1.0098205167811632e-68	6.085744272545334e-10	3.1554466113280523e-15	0.000011353920135611856	-8.181141588468219e-20	9.272156839972567e-23	2.7138320636152396e-13	1.5860602927641877e-12	1.4629194566696878e-12
31600000	0.004994322429696007	1.8516751533359694e-49	1.0098205167811632e-68	6.085744272545334e-10	3.1554466113280523e-15	0.000011353920135611856	-8.181141588369813e-20	9.272156839972567e-23	2.7138320636152396e-13	1.5860602927641877e-12	1.4629194566696878e-12
31700000	0.004994322429696007	1.8516751533359694e-49	1.0098205167811632e-68	6.085744272545334e-10	3.1554466113280523e-15	0.000011353920135611856	-8.181141588271409e-20	9.272156839972567e-23	2.7138320636152396e-13	1.5860602927641877e-12	1.4629194566696878e-12
31800000	0.004994322429696007	1.8516751533359694e-49	1.0098205167811632e-68	6.085744272545334e-10	3.1554466113280523e-15	0.000011353920135611856	-8.181141588173004e-20	9.272156839972567e-23	2.7138320636152396e-13	1.5860602927641877e-12	1.4629194566696878e-12
31900000	0.004994322429696007	1.8516751533359694e-49	1.0098205167811632e-68	6.085744272545334e-10	3.1554466113280523e-15	0.000011353920135611856	-8.1811415880746e-20	9.272156839972567e-23	2.7138320636152396e-13	1.5860602927641877e-12	1.4629194566696878e-12
32000000	0.004994322429696007	1.8516751533359694e-49	1.0098205167811632e-68	6.085744272545334e-10	3.1554466113280523e-15	0.000011353920135611856	-8.181141587976194e-20	9.272156839972567e-23	2.7138320636152396e-13	1.5860602927641877e-12	1.4629194566696878e-12
32100000	0.004994322429696007	1.8516751533359694e-49	1.0098205167811632e-68	6.085744272545334e-10	3.1554466113280523e-15	0.000011353920135611856	-8.18114158787779e-20	9.272156839972567e-23	2.7138320636152396e-13	1.5860602927641877e-12	1.4629194566696878e-12
32200000	0.004994322429696007	1.8516751533359694e-49	1.0098205167811632e-68	6.085744272545334e-10	3.1554466113280523e-15	0.000011353920135611856	-8.181141587779385e-20	9.272156839972567e-23	2.7138320636152396e-13	1.5860602927641877e-12	1.4629194566696878e-12
32300000	0.004994322429696007	1.8516751533359694e-49	1.0098205167811632e-68	6.085744272545334e-10	3.1554466113280523e-15	0.000011353920135611856	-8.181141587680979e-20	9.272156839972567e-23	2.7138320636152396e-13	1.5860602927641877e-12	1.4629194566696878e-12
32400000	0.004994322429696007	1.8516751533359694e-49	1.0098205167811632e-68	6.085744272545334e-10	3.1554466113280523e-15	0.000011353920135611856	-8.181141587582575e-20	9.272156839972567e-23	2.7138320636152396e-13	1.5860602927641877e-12	1.4629194566696878e-12
32500000	0.004994322429696007	1.8516751533359694e-49	1.0098205167811632e-68	6.085744272545334e-10	3.1554466113280523e-15	0.000011353920135611856	-8.18114158748417e-20	9.272156839972567e-23	2.7138320636152396e-13	1.5860602927641877e-12	1.4629194566696878e-12
32600000	0.004994322429696007	1.8516751533359694e-49	1.0098205167811632e-68	6.085744272545334e-10	3.1554466113280523e-15	0.000011353920135611856	-8.181141587385766e-20	9.272156839972567e-23	2.7138320636152396e-13	1.5860602927641877e-12	1.4629194566696878e-12
32700000	0.004994322429696007	1.8516751533359694e-49	1.0098205167811632e-68	6.085744272545334e-10	3.1554466113280523e-15	0.000011353920135611856	-8.18114158728736e-20	9.272156839972567e-23	2.7138320636152396e-13	1.5860602927641877e-12	1.4629194566696878e-12
32800000	0.004994322429696007	1.8516751533359694e-49	1.0098205167811632e-68	6.085744272545334e-10	3.1554466113280523e-15	0.000011353920135611856	-8.181141587188956e-20	9.272156839972567e-23	2.7138320636152396e-13	1.5860602927641877e-12	1.4629194566696878e-12
32900000	0.004994322429696007	1.8516751533359694e-49	1.0098205167811632e-68	6.085744272545334e-10	3.1554466113280523e-15	0.000011353920135611856	-8.181141587090551e-20	9.272156839972567e-23	2.7138320636152396e-13	1.5860602927641877e-12	1.4629194566696878e-12
33000000	0.004994322429696007	1.8516751533359694e-49	1.0098205167811632e-68	6.085744272545334e-10	3.1554466113280523e-15	0.000011353920135611856	-8.181141586992145e-20	9.272156839972567e-23	2.7138320636152396e-13	1.5860602927641877e-12	1.4629194566696878e-12
33100000	0.004994322429696007	1.8516751533359694e-49	1.0098205167811632e-68	6.085744272545334e-10	3.1554466113280523e-15	0.000011353920135611856	-8.181141586893741e-20	9.272156839972567e-23	2.7138320636152396e-13	1.5860602927641877e-12	1.4629194566696878e-12
33200000	0.004994322429696007	1.8516751533359694e-49	1.0098205167811632e-68	6.085744272545334e-10	3.1554466113280523e-15	0.000011353920135611856	-8.181141586795336e-20	9.272156839972567e-23	2.7138320636152396e-13	1.5860602927641877e-12	1.4629194566696878e-12
33300000	0.004994322429696007	1.8516751533359694e-49	1.0098205167811632e-68	6.085744272545334e-10	3.1554466113280523e-15	0.000011353920135611856	-8.181141586696931e-20	9.272156839972567e-23	2.7138320636152396e-13	1.5860602927641877e-12	1.4629194566696878e-12
33400000	0.004994322429696007	1.8516751533359694e-49	1.0098205167811632e-68	6.085744272545334e-10	3.1554466113280523e-15	0.000011353920135611856	-8.181141586598526e-20	9.272156839972567e-23	2.7138320636152396e-13	1.5860602927641877e-12	1.4629194566696878e-12
33500000	0.004994322429696007	1.8516751533359694e-49	1.0098205167811632e-68	6.085744272545334e-10	3.1554466113280523e-15	0.000011353920135611856	-8.181141586500121e-20	9.272156839972567e-23	2.7138320636152396e-13	1.5860602927641877e-12	1.4629194566696878e-12
33600000	0.004994322429696007	1.8516751533359694e-49	1.0098205167811632e-68	6.085744272545334e-10	3.1554466113280523e-15	0.000011353920135611856	-8.181141586401717e-20	9.272156839972567e-23	2.7138320636152396e-13	1.5860602927641877e-12	1.4629194566696878e-12
33700000	0.004994322429696007	1.8516751533359694e-49	1.0098205167811632e-68	6.085744272545334e-10	3.1554466113280523e-15	0.000011353920135611856	-8.181141586303311e-20	9.272156839972567e-23	2.7138320636152396e-13	1.5860602927641877e-12	1.4629194566696878e-12
33800000	0.004994322429696007	1.8516751533359694e-49	1.0098205167811632e-68	6.085744272545334e-10	3.1554466113280523e-15	0.000011353920135611856	-8.181141586204907e-20	9.272156839972567e-23	2.7138320636152396e-13	1.5860602927641877e-12	1.4629194566696878e-12
33900000	0.004994322429696007	1.851675153335969e-49	1.0098205167811632e-68	6.085744272545334e-10	3.1554466113280523e-15	0.000011353920135611856	-8.181141586106502e-20	9.272156839972567e-23	2.7138320636152396e-13	1.5860602927641877e-12	1.4629194566696878e-12
34000000	0.004994322429696007	1.851675153335969e-49	1.0098205167811632e-68	6.085744272545334e-10	3.1554466113280523e-15	0.000011353920135611856	-8.181141586008097e-20	9.272156839972567e-23	2.7138320636152396e-13	1.5860602927641877e-12	1.4629194566696878e-12
34100000	0.004994322429696007	1.851675153335969e-49	1.0098205167811632e-68	6.085744272545334e-10	3.1554466113280523e-15	0.000011353920135611856	-8.181141585909692e-20	9.272156839972567e-23	2.7138320636152396e-13	1.5860602927641877e-12	1.4629194566696878e-12
34200000	0.004994322429696007	1.851675153335969e-49	1.0098205167811632e-68	6.085744272545334e-10	3.1554466113280523e-15	0.000011353920135611856	-8.181141585811287e-20	9.272156839972567e-23	2.7138320636152396e-13	1.5860602927641877e-12	1.4629194566696878e-12
34300000	0.004994322429696007	1.851675153335969e-49	1.0098205167811632e-68	6.085744272545334e-10	3.1554466113280523e-15	0.000011353920135611856	-8.181141585712882e-20	9.272156839972567e-23	2.7138320636152396e-13	1.5860602927641877e-12	1.4629194566696878e-12
34400000	0.004994322429696007	1.851675153335969e-49	1.0098205167811632e-68	6.085744272545334e-10	3.1554466113280523e-15	0.000011353920135611856	-8.181141585614477e-20	9.272156839972567e-23	2.7138320636152396e-13	1.5860602927641877e-12	1.4629194566696878e-12
34500000	0.004994322429696007	1.851675153335969e-49	1.0098205167811634e-68	6.085744272545334e-10	3.1554466113280523e-15	0.000011353920135611856	-8.181141585516073e-20	9.272156839972567e-23	2.7138320636152396e-13	1.5860602927641877e-12	1.4629194566696878e-12
34600000	0.004994322429696007	1.851675153335969e-49	1.0098205167811634e-68	6.085744272545334e-10	3.1554466113280523e-15	0.000011353920135611858	-8.181141585417667e-20	9.272156839972567e-23	2.7138320636152396e-13	1.5860602927641877e-12	1.4629194566696878e-12
34700000	0.004994322429696007	1.851675153335969e-49	1.0098205167811634e-68	6.085744272545334e-10	3.1554466113280523e-15	0.000011353920135611858	-8.181141585319263e-20	9.272156839972567e-23	2.7138320636152396e-13	1.5860602927641877e-12	1.4629194566696878e-12
34800000	0.004994322429696007	1.851675153335969e-49	1.0098205167811634e-68	6.085744272545334e-10	3.1554466113280523e-15	0.000011353920135611858	-8.181141585220858e-20	9.272156839972567e-23	2.7138320636152396e-13	1.5860602927641877e-12	1.4629194566696878e-12
34900000	0.004994322429696007	1.851675153335969e-49	1.0098205167811634e-68	6.085744272545334e-10	3.1554466113280523e-15	0.000011353920135611858	-8.181141585122452e-20	9.272156839972567e-23	2.7138320636152396e-13	1.5860602927641877e-12	1.4629194566696878e-12
35000000	0.004994322429696007	1.851675153335969e-49	1.0098205167811634e-68	6.085744272545334e-10	3.1554466113280523e-15	0.000011353920135611858	-8.181141585024048e-20	9.272156839972567e-23	2.7138320636152396e-13	1.5860602927641877e-12	1.4629194566696878e-12
35100000	0.004994322429696007	1.851675153335969e-49	1.0098205167811634e-68	6.085744272545334e-10	3.1554466113280523e-15	0.000011353920135611858	-8.181141584925643e-20	9.272156839972567e-23	2.7138320636152396e-13	1.5860602927641877e-12	1.4629194566696878e-12
35200000	0.004994322429696007	1.851675153335969e-49	1.0098205167811634e-68	6.085744272545334e-10	3.1554466113280523e-15	0.000011353920135611858	-8.181141584827239e-20	9.272156839972567e-23	2.7138320636152396e-13	1.5860602927641877e-12	1.4629194566696878e-12
35300000	0.004994322429696007	1.851675153335969e-49	1.0098205167811634e-68	6.085744272545334e-10	3.1554466113280523e-15	0.000011353920135611858	-8.181141584728833e-20	9.272156839972567e-23	2.7138320636152396e-13	1.5860602927641877e-12	1.4629194566696878e-12
35400000	0.004994322429696007	1.851675153335969e-49	1.0098205167811634e-68	6.085744272545334e-10	3.1554466113280523e-15	0.000011353920135611858	-8.181141584630428e-20	9.272156839972567e-23	2.7138320636152396e-13	1.5860602927641877e-12	1.4629194566696878e-12
35500000	0.004994322429696008	1.851675153335969e-49	1.0098205167811634e-68	6.085744272545334e-10	3.1554466113280527e-15	0.000011353920135611858	-8.181141584532024e-20	9.272156839972567e-23	2.7138320636152396e-13	1.5860602927641877e-12	1.4629194566696878e-12
35600000	0.004994322429696008	1.851675153335969e-49	1.0098205167811634e-68	6.085744272545335e-10	3.1554466113280527e-15	0.000011353920135611858	-8.181141584433618e-20	9.272156839972567e-23	2.7138320636152396e-13	1.5860602927641877e-12	1.4629194566696878e-12
35700000	0.004994322429696008	1.851675153335969e-49	1.0098205167811634e-68	6.085744272545335e-10	3.1554466113280527e-15	0.000011353920135611858	-8.181141584335214e-20	9.272156839972567e-23	2.7138320636152396e-13	1.5860602927641877e-12	1.4629194566696878e-12
35800000	0.004994322429696008	1.851675153335969e-49	1.0098205167811634e-68	6.085744272545335e-10	3.1554466113280527e-15	0.000011353920135611858	-8.181141584236809e-20	9.272156839972567e-23	2.7138320636152396e-13	1.5860602927641877e-12	1.4629194566696878e-12
35900000	0.004994322429696008	1.851675153335969e-49	1.0098205167811634e-68	6.085744272545335e-10	3.1554466113280527e-15	0.000011353920135611858	-8.181141584138405e-20	9.272156839972567e-23	2.7138320636152396e-13	1.5860602927641877e-12	1.4629194566696878e-12
36000000	0.004994322429696008	1.851675153335969e-49	1.0098205167811634e-68	6.085744272545335e-10	3.1554466113280527e-15	0.000011353920135611858	-8.181141584039999e-20	9.272156839972567e-23	2.7138320636152396e-13	1.5860602927641877e-12	1.4629194566696878e-12
36100000	0.004994322429696008	1.851675153335969e-49	1.0098205167811634e-68	6.085744272545335e-10	3.1554466113280527e-15	0.000011353920135611858	-8.181141583941594e-20	9.272156839972567e-23	2.7138320636152396e-13	1.5860602927641877e-12	1.4629194566696878e-12
36200000	0.004994322429696008	1.851675153335969e-49	1.0098205167811634e-68	6.085744272545335e-10	3.1554466113280527e-15	0.000011353920135611858	-8.18114158384319e-20	9.272156839972567e-23	2.7138320636152396e-13	1.5860602927641877e-12	1.4629194566696878e-12
36300000	0.004994322429696008	1.851675153335969e-49	1.0098205167811634e-68	6.085744272545335e-10	3.1554466113280527e-15	0.000011353920135611858	-8.181141583744784e-20	9.272156839972567e-23	2.7138320636152396e-13	1.5860602927641877e-12	1.4629194566696878e-12
36400000	0.004994322429696008	1.851675153335969e-49	1.0098205167811634e-68	6.085744272545335e-10	3.1554466113280527e-15	0.000011353920135611858	-8.18114158364638e-20	9.272156839972567e-23	2.7138320636152396e-13	1.5860602927641877e-12	1.4629194566696878e-12
36500000	0.004994322429696008	1.851675153335969e-49	1.0098205167811634e-68	6.085744272545335e-10	3.1554466113280527e-15	0.000011353920135611858	-8.181141583547975e-20	9.272156839972567e-23	2.7138320636152396e-13	1.5860602927641877e-12	1.4629194566696878e-12
36600000	0.004994322429696008	1.851675153335969e-49	1.0098205167811634e-68	6.085744272545335e-10	3.1554466113280527e-15	0.000011353920135611858	-8.18114158344957e-20	9.272156839972567e-23	2.7138320636152396e-13	1.5860602927641877e-12	1.4629194566696878e-12
36700000	0.004994322429696008	1.851675153335969e-49	1.0098205167811634e-68	6.085744272545335e-10	3.1554466113280527e-15	0.000011353920135611858	-8.181141583351165e-20	9.272156839972567e-23	2.7138320636152396e-13	1.5860602927641877e-12	1.4629194566696878e-12
36800000	0.004994322429696008	1.851675153335969e-49	1.0098205167811634e-68	6.085744272545335e-10	3.1554466113280527e-15	0.000011353920135611858	-8.18114158325276e-20	9.272156839972567e-23	2.7138320636152396e-13	1.5860602927641877e-12	1.4629194566696878e-12
36900000	0.004994322429696008	1.851675153335969e-49	1.0098205167811634e-68	6.085744272545335e-10	3.1554466113280527e-15	0.000011353920135611858	-8.181141583154355e-20	9.272156839972567e-23	2.7138320636152396e-13	1.5860602927641877e-12	1.4629194566696878e-12
37000000	0.004994322429696008	1.8516751533359686e-49	1.0098205167811634e-68	6.085744272545335e-10	3.1554466113280527e-15	0.000011353920135611858	-8.18114158305595e-20	9.272156839972567e-23	2.7138320636152396e-13	1.5860602927641877e-12	1.4629194566696878e-12
37100000	0.004994322429696008	1.8516751533359686e-49	1.0098205167811634e-68	6.085744272545335e-10	3.1554466113280527e-15	0.000011353920135611858	-8.181141582957546e-20	9.272156839972567e-23	2.7138320636152396e-13	1.5860602927641877e-12	1.4629194566696878e-12
37200000	0.004994322429696008	1.8516751533359686e-49	1.0098205167811634e-68	6.085744272545335e-10	3.1554466113280527e-15	0.000011353920135611858	-8.18114158285914e-20	9.272156839972567e-23	2.7138320636152396e-13	1.5860602927641877e-12	1.4629194566696878e-12
37300000	0.004994322429696008	1.8516751533359686e-49	1.0098205167811634e-68	6.085744272545335e-10	3.1554466113280527e-15	0.000011353920135611858	-8.181141582760735e-20	9.272156839972567e-23	2.7138320636152396e-13	1.5860602927641877e-12	1.4629194566696878e-12
37400000	0.004994322429696008	1.8516751533359686e-49	1.0098205167811634e-68	6.085744272545335e-10	3.1554466113280527e-15	0.000011353920135611858	-8.181141582662331e-20	9.272156839972567e-23	2.7138320636152396e-13	1.5860602927641877e-12	1.4629194566696878e-12
37500000	0.004994322429696008	1.8516751533359686e-49	1.0098205167811634e-68	6.085744272545335e-10	3.1554466113280527e-15	0.000011353920135611858	-8.181141582563926e-20	9.272156839972567e-23	2.7138320636152396e-13	1.5860602927641877e-12	1.4629194566696878e-12
37600000	0.004994322429696008	1.8516751533359686e-49	1.0098205167811634e-68	6.085744272545335e-10	3.1554466113280527e-15	0.000011353920135611858	-8.181141582465521e-20	9.272156839972567e-23	2.7138320636152396e-13	1.5860602927641877e-12	1.4629194566696878e-12
37700000	0.004994322429696008	1.8516751533359686e-49	1.0098205167811634e-68	6.085744272545335e-10	3.1554466113280527e-15	0.000011353920135611858	-8.181141582367116e-20	9.272156839972567e-23	2.7138320636152396e-13	1.5860602927641877e-12	1.4629194566696878e-12
37800000	0.004994322429696008	1.8516751533359686e-49	1.0098205167811634e-68	6.085744272545335e-10	3.1554466113280527e-15	0.000011353920135611858	-8.181141582268712e-20	9.272156839972567e-23	2.7138320636152396e-13	1.5860602927641877e-12	1.4629194566696878e-12
37900000	0.004994322429696008	1.8516751533359686e-49	1.0098205167811634e-68	6.085744272545335e-10	3.1554466113280527e-15	0.000011353920135611858	-8.181141582170306e-20	9.272156839972567e-23	2.7138320636152396e-13	1.5860602927641877e-12	1.4629194566696878e-12
38000000	0.004994322429696008	1.8516751533359686e-49	1.0098205167811634e-68	6.085744272545335e-10	3.1554466113280527e-15	0.000011353920135611858	-8.181141582071901e-20	9.272156839972567e-23	2.7138320636152396e-13	1.5860602927641877e-12	1.4629194566696878e-12
38100000	0.004994322429696008	1.8516751533359686e-49	1.0098205167811634e-68	6.085744272545335e-10	3.1554466113280527e-15	0.000011353920135611858	-8.181141581973497e-20	9.272156839972567e-23	2.7138320636152396e-13	1.5860602927641877e-12	1.4629194566696878e-12
38200000	0.004994322429696008	1.8516751533359686e-49	1.0098205167811634e-68	6.085744272545335e-10	3.1554466113280527e-15	0.000011353920135611858	-8.181141581875091e-20	9.272156839972567e-23	2.7138320636152396e-13	1.5860602927641877e-12	1.4629194566696878e-12
38300000	0.004994322429696008	1.8516751533359686e-49	1.0098205167811634e-68	6.085744272545335e-10	3.1554466113280527e-15	0.000011353920135611858	-8.181141581776687e-20	9.272156839972567e-23	2.7138320636152396e-13	1.5860602927641877e-12	1.4629194566696878e-12
38400000	0.004994322429696008	1.8516751533359686e-49	1.0098205167811634e-68	6.085744272545335e-10	3.1554466113280527e-15	0.000011353920135611858	-8.181141581678282e-20	9.272156839972567e-23	2.7138320636152396e-13	1.5860602927641877e-12	1.4629194566696878e-12
38500000	0.004994322429696008	1.8516751533359686e-49	1.0098205167811634e-68	6.085744272545335e-10	3.1554466113280527e-15	0.000011353920135611858	-8.181141581579876e-20	9.272156839972567e-23	2.7138320636152396e-13	1.5860602927641877e-12	1.4629194566696878e-12
38600000	0.004994322429696008	1.8516751533359686e-49	1.0098205167811634e-68	6.085744272545335e-10	3.1554466113280527e-15	0.000011353920135611858	-8.181141581481472e-20	9.272156839972567e-23	2.7138320636152396e-13	1.5860602927641877e-12	1.4629194566696878e-12
38700000	0.004994322429696008	1.8516751533359686e-49	1.0098205167811634e-68	6.085744272545335e-10	3.1554466113280527e-15	0.000011353920135611858	-8.181141581383067e-20	9.272156839972567e-23	2.7138320636152396e-13	1.5860602927641877e-12	1.4629194566696878e-12
38800000	0.004994322429696008	1.8516751533359686e-49	1.0098205167811634e-68	6.085744272545335e-10	3.1554466113280527e-15	0.000011353920135611858	-8.181141581284663e-20	9.272156839972567e-23	2.7138320636152396e-13	1.5860602927641877e-12	1.4629194566696878e-12
38900000	0.004994322429696008	1.8516751533359686e-49	1.0098205167811634e-68	6.085744272545335e-10	3.1554466113280527e-15	0.000011353920135611858	-8.181141581186257e-20	9.272156839972567e-23	2.7138320636152396e-13	1.5860602927641877e-12	1.4629194566696878e-12
39000000	0.004994322429696008	1.8516751533359686e-49	1.0098205167811634e-68	6.085744272545335e-10	3.1554466113280527e-15	0.000011353920135611858	-8.181141581087853e-20	9.272156839972567e-23	2.7138320636152396e-13	1.5860602927641877e-12	1.4629194566696878e-12
39100000	0.004994322429696008	1.8516751533359686e-49	1.0098205167811634e-68	6.085744272545335e-10	3.1554466113280527e-15	0.000011353920135611858	-8.181141580989448e-20	9.272156839972567e-23	2.7138320636152396e-13	1.5860602927641877e-12	1.4629194566696878e-12
39200000	0.004994322429696008	1.8516751533359686e-49	1.0098205167811634e-68	6.085744272545335e-10	3.1554466113280527e-15	0.000011353920135611858	-8.181141580891042e-20	9.272156839972567e-23	2.7138320636152396e-13	1.5860602927641877e-12	1.4629194566696878e-12
39300000	0.004994322429696008	1.8516751533359686e-49	1.0098205167811634e-68	6.085744272545335e-10	3.1554466113280527e-15	0.000011353920135611858	-8.181141580792638e-20	9.272156839972567e-23	2.7138320636152396e-13	1.5860602927641877e-12	1.4629194566696878e-12
39400000	0.004994322429696008	1.8516751533359686e-49	1.0098205167811634e-68	6.085744272545335e-10	3.1554466113280527e-15	0.000011353920135611858	-8.181141580694233e-20	9.272156839972567e-23	2.7138320636152396e-13	1.5860602927641877e-12	1.4629194566696878e-12
39500000	0.004994322429696008	1.8516751533359686e-49	1.0098205167811634e-68	6.085744272545335e-10	3.1554466113280527e-15	0.000011353920135611858	-8.181141580595829e-20	9.272156839972567e-23	2.7138320636152396e-13	1.5860602927641877e-12	1.4629194566696878e-12
39600000	0.004994322429696008	1.8516751533359686e-49	1.0098205167811634e-68	6.085744272545335e-10	3.1554466113280527e-15	0.000011353920135611858	-8.181141580497423e-20	9.272156839972567e-23	2.7138320636152396e-13	1.5860602927641877e-12	1.4629194566696878e-12
39700000	0.004994322429696008	1.8516751533359686e-49	1.0098205167811634e-68	6.085744272545335e-10	3.1554466113280527e-15	0.000011353920135611858	-8.181141580399019e-20	9.272156839972567e-23	2.7138320636152396e-13	1.5860602927641877e-12	1.4629194566696878e-12
39800000	0.004994322429696008	1.8516751533359686e-49	1.0098205167811634e-68	6.085744272545335e-10	3.1554466113280527e-15	0.000011353920135611858	-8.181141580300614e-20	9.272156839972567e-23	2.7138320636152396e-13	1.5860602927641877e-12	1.4629194566696878e-12
39900000	0.004994322429696008	1.8516751533359686e-49	1.0098205167811634e-68	6.085744272545335e-10	3.1554466113280527e-15	0.000011353920135611858	-8.181141580202208e-20	9.272156839972567e-23	2.7138320636152396e-13	1.5860602927641877e-12	1.4629194566696878e-12
40000000	0.004994322429696008	1.8516751533359686e-49	1.0098205167811634e-68	6.085744272545335e-10	3.1554466113280527e-15	0.000011353920135611858	-8.181141580103804e-20	9.272156839972567e-23	2.7138320636152396e-13	1.5860602927641877e-12	1.4629194566696878e-12
40100000	0.004994322429696008	1.8516751533359686e-49	1.0098205167811634e-68	6.085744272545335e-10	3.1554466113280527e-15	0.000011353920135611858	-8.181141580005399e-20	9.272156839972567e-23	2.7138320636152396e-13	1.5860602927641877e-12	1.4629194566696878e-12
40200000	0.004994322429696008	1.8516751533359686e-49	1.0098205167811634e-68	6.085744272545335e-10	3.1554466113280527e-15	0.000011353920135611858	-8.181141579906994e-20	9.272156839972567e-23	2.7138320636152396e-13	1.5860602927641877e-12	1.4629194566696878e-12
40300000	0.004994322429696008	1.8516751533359686e-49	1.0098205167811634e-68	6.085744272545335e-10	3.1554466113280527e-15	0.000011353920135611858	-8.181141579808589e-20	9.272156839972567e-23	2.7138320636152396e-13	1.5860602927641877e-12	1.4629194566696878e-12
40400000	0.004994322429696008	1.8516751533359686e-49	1.0098205167811634e-68	6.085744272545335e-10	3.1554466113280527e-15	0.000011353920135611858	-8.181141579710184e-20	9.272156839972567e-23	2.7138320636152396e-13	1.5860602927641877e-12	1.4629194566696878e-12
40500000	0.004994322429696008	1.8516751533359686e-49	1.0098205167811634e-68	6.085744272545335e-10	3.1554466113280527e-15	0.000011353920135611858	-8.18114157961178e-20	9.272156839972567e-23	2.7138320636152396e-13	1.5860602927641877e-12	1.4629194566696878e-12
40600000	0.004994322429696008	1.8516751533359686e-49	1.0098205167811634e-68	6.085744272545335e-10	3.1554466113280527e-15	0.000011353920135611858	-8.181141579513374e-20	9.272156839972567e-23	2.7138320636152396e-13	1.5860602927641877e-12	1.4629194566696878e-12
40700000	0.004994322429696008	1.8516751533359686e-49	1.0098205167811634e-68	6.085744272545335e-10	3.1554466113280527e-15	0.000011353920135611858	-8.18114157941497e-20	9.272156839972567e-23	2.7138320636152396e-13	1.5860602927641877e-12	1.4629194566696878e-12
40800000	0.004994322429696008	1.8516751533359686e-49	1.0098205167811634e-68	6.085744272545335e-10	3.1554466113280527e-15	0.000011353920135611858	-8.181141579316565e-20	9.272156839972567e-23	2.7138320636152396e-13	1.5860602927641877e-12	1.4629194566696878e-12
40900000	0.004994322429696008	1.8516751533359686e-49	1.0098205167811634e-68	6.085744272545335e-10	3.1554466113280527e-15	0.000011353920135611858	-8.18114157921816e-20	9.272156839972567e-23	2.7138320636152396e-13	1.5860602927641877e-12	1.4629194566696878e-12
41000000	0.004994322429696008	1.8516751533359686e-49	1.0098205167811634e-68	6.085744272545335e-10	3.1554466113280527e-15	0.000011353920135611858	-8.181141579119755e-20	9.272156839972567e-23	2.7138320636152396e-13	1.5860602927641877e-12	1.4629194566696878e-12
41100000	0.004994322429696008	1.8516751533359686e-49	1.0098205167811634e-68	6.085744272545335e-10	3.1554466113280527e-15	0.000011353920135611858	-8.18114157902135e-20	9.272156839972567e-23	2.7138320636152396e-13	1.5860602927641877e-12	1.4629194566696878e-12
41200000	0.004994322429696008	1.8516751533359686e-49	1.0098205167811634e-68	6.085744272545335e-10	3.1554466113280527e-15	0.000011353920135611858	-8.181141578922945e-20	9.272156839972567e-23	2.7138320636152396e-13	1.5860602927641877e-12	1.4629194566696878e-12
41300000	0.004994322429696008	1.8516751533359686e-49	1.0098205167811634e-68	6.085744272545335e-10	3.1554466113280527e-15	0.000011353920135611858	-8.18114157882454e-20	9.272156839972567e-23	2.7138320636152396e-13	1.5860602927641877e-12	1.4629194566696878e-12
41400000	0.004994322429696008	1.8516751533359686e-49	1.0098205167811634e-68	6.085744272545335e-10	3.1554466113280527e-15	0.000011353920135611858	-8.181141578726136e-20	9.272156839972567e-23	2.7138320636152396e-13	1.5860602927641877e-12	1.4629194566696878e-12
41500000	0.004994322429696008	1.8516751533359686e-49	1.0098205167811634e-68	6.085744272545335e-10	3.1554466113280527e-15	0.000011353920135611858	-8.18114157862773e-20	9.272156839972567e-23	2.7138320636152396e-13	1.5860602927641877e-12	1.4629194566696878e-12
41600000	0.004994322429696008	1.8516751533359686e-49	1.0098205167811634e-68	6.085744272545335e-10	3.1554466113280527e-15	0.000011353920135611858	-8.181141578529325e-20	9.272156839972567e-23	2.7138320636152396e-13	1.5860602927641877e-12	1.4629194566696878e-12
41700000	0.004994322429696008	1.8516751533359686e-49	1.0098205167811634e-68	6.085744272545335e-10	3.1554466113280527e-15	0.000011353920135611858	-8.181141578430921e-20	9.272156839972567e-23	2.7138320636152396e-13	1.5860602927641877e-12	1.4629194566696878e-12
41800000	0.004994322429696008	1.8516751533359686e-49	1.0098205167811634e-68	6.085744272545335e-10	3.1554466113280527e-15	0.000011353920135611858	-8.181141578332515e-20	9.272156839972567e-23	2.7138320636152396e-13	1.5860602927641877e-12	1.4629194566696878e-12
41900000	0.004994322429696008	1.8516751533359686e-49	1.0098205167811634e-68	6.085744272545335e-10	3.1554466113280527e-15	0.000011353920135611858	-8.181141578234111e-20	9.272156839972567e-23	2.7138320636152396e-13	1.5860602927641877e-12	1.4629194566696878e-12
42000000	0.004994322429696008	1.8516751533359686e-49	1.0098205167811634e-68	6.085744272545335e-10	3.1554466113280527e-15	0.000011353920135611858	-8.181141578135706e-20	9.272156839972567e-23	2.7138320636152396e-13	1.5860602927641877e-12	1.4629194566696878e-12
42100000	0.004994322429696008	1.8516751533359686e-49	1.0098205167811634e-68	6.085744272545335e-10	3.1554466113280527e-15	0.000011353920135611858	-8.181141578037302e-20	9.272156839972567e-23	2.7138320636152396e-13	1.5860602927641877e-12	1.4629194566696878e-12
42200000	0.004994322429696008	1.8516751533359686e-49	1.0098205167811634e-68	6.085744272545335e-10	3.1554466113280527e-15	0.000011353920135611858	-8.181141577938896e-20	9.272156839972567e-23	2.7138320636152396e-13	1.5860602927641877e-12	1.4629194566696878e-12
42300000	0.004994322429696008	1.8516751533359686e-49	1.0098205167811634e-68	6.085744272545335e-10	3.1554466113280527e-15	0.000011353920135611858	-8.181141577840491e-20	9.272156839972567e-23	2.7138320636152396e-13	1.5860602927641877e-12	1.4629194566696878e-12
42400000	0.004994322429696008	1.8516751533359686e-49	1.0098205167811634e-68	6.085744272545335e-10	3.1554466113280527e-15	0.000011353920135611858	-8.181141577742087e-20	9.272156839972567e-23	2.7138320636152396e-13	1.5860602927641877e-12	1.4629194566696878e-12
42500000	0.004994322429696008	1.8516751533359686e-49	1.0098205167811634e-68	6.085744272545335e-10	3.1554466113280527e-15	0.000011353920135611858	-8.181141577643681e-20	9.272156839972567e-23	2.7138320636152396e-13	1.5860602927641877e-12	1.4629194566696878e-12
42600000	0.004994322429696008	1.8516751533359686e-49	1.0098205167811634e-68	6.085744272545335e-10	3.1554466113280527e-15	0.000011353920135611858	-8.181141577545277e-20	9.272156839972567e-23	2.7138320636152396e-13	1.5860602927641877e-12	1.4629194566696878e-12
42700000	0.004994322429696008	1.8516751533359686e-49	1.0098205167811634e-68	6.085744272545335e-10	3.1554466113280527e-15	0.000011353920135611858	-8.181141577446872e-20	9.272156839972567e-23	2.7138320636152396e-13	1.5860602927641877e-12	1.4629194566696878e-12
42800000	0.004994322429696008	1.8516751533359686e-49	1.0098205167811634e-68	6.085744272545335e-10	3.1554466113280527e-15	0.000011353920135611858	-8.181141577348468e-20	9.272156839972567e-23	2.7138320636152396e-13	1.5860602927641877e-12	1.4629194566696878e-12
42900000	0.004994322429696008	1.8516751533359686e-49	1.0098205167811634e-68	6.085744272545335e-10	3.1554466113280527e-15	0.000011353920135611858	-8.181141577250062e-20	9.272156839972567e-23	2.7138320636152396e-13	1.5860602927641877e-12	1.4629194566696878e-12
43000000	0.004994322429696008	1.851675153335969e-49	1.0098205167811634e-68	6.085744272545335e-10	3.1554466113280527e-15	0.000011353920135611858	-8.181141577151657e-20	9.272156839972567e-23	2.7138320636152396e-13	1.5860602927641877e-12	1.4629194566696878e-12
43100000	0.004994322429696008	1.851675153335969e-49	1.0098205167811634e-68	6.085744272545335e-10	3.1554466113280527e-15	0.000011353920135611858	-8.181141577053253e-20	9.272156839972567e-23	2.7138320636152396e-13	1.5860602927641877e-12	1.4629194566696878e-12
43200000	0.004994322429696008	1.851675153335969e-49	1.0098205167811634e-68	6.085744272545335e-10	3.1554466113280527e-15	0.000011353920135611858	-8.181141576954847e-20	9.272156839972567e-23	2.7138320636152396e-13	1.5860602927641877e-12	1.4629194566696878e-12
43300000	0.004994322429696008	1.851675153335969e-49	1.0098205167811634e-68	6.085744272545335e-10	3.1554466113280527e-15	0.000011353920135611858	-8.181141576856443e-20	9.272156839972567e-23	2.7138320636152396e-13	1.5860602927641877e-12	1.4629194566696878e-12
43400000	0.004994322429696008	1.851675153335969e-49	1.0098205167811634e-68	6.085744272545335e-10	3.1554466113280527e-15	0.000011353920135611858	-8.181141576758038e-20	9.272156839972567e-23	2.7138320636152396e-13	1.5860602927641877e-12	1.4629194566696878e-12
43500000	0.004994322429696008	1.851675153335969e-49	1.0098205167811634e-68	6.085744272545335e-10	3.1554466113280527e-15	0.000011353920135611858	-8.181141576659632e-20	9.272156839972567e-23	2.7138320636152396e-13	1.5860602927641877e-12	1.4629194566696878e-12
43600000	0.004994322429696008	1.851675153335969e-49	1.0098205167811634e-68	6.085744272545335e-10	3.1554466113280527e-15	0.000011353920135611858	-8.181141576561228e-20	9.272156839972567e-23	2.7138320636152396e-13	1.5860602927641877e-12	1.4629194566696878e-12
43700000	0.004994322429696008	1.851675153335969e-49	1.0098205167811634e-68	6.085744272545335e-10	3.1554466113280527e-15	0.000011353920135611858	-8.181141576462823e-20	9.272156839972567e-23	2.7138320636152396e-13	1.5860602927641877e-12	1.4629194566696878e-12
43800000	0.004994322429696008	1.851675153335969e-49	1.0098205167811634e-68	6.085744272545335e-10	3.1554466113280527e-15	0.000011353920135611858	-8.181141576364418e-20	9.272156839972567e-23	2.7138320636152396e-13	1.5860602927641877e-12	1.4629194566696878e-12
43900000	0.004994322429696008	1.851675153335969e-49	1.0098205167811634e-68	6.085744272545335e-10	3.1554466113280527e-15	0.000011353920135611858	-8.181141576266013e-20	9.272156839972567e-23	2.7138320636152396e-13	1.5860602927641877e-12	1.4629194566696878e-12
44000000	0.004994322429696008	1.851675153335969e-49	1.0098205167811634e-68	6.085744272545335e-10	3.1554466113280527e-15	0.000011353920135611858	-8.181141576167609e-20	9.272156839972567e-23	2.7138320636152396e-13	1.5860602927641877e-12	1.4629194566696878e-12
44100000	0.004994322429696008	1.851675153335969e-49	1.0098205167811634e-68	6.085744272545335e-10	3.1554466113280527e-15	0.000011353920135611858	-8.181141576069203e-20	9.272156839972567e-23	2.7138320636152396e-13	1.5860602927641877e-12	1.4629194566696878e-12
44200000	0.004994322429696008	1.851675153335969e-49	1.0098205167811634e-68	6.085744272545335e-10	3.1554466113280527e-15	0.000011353920135611858	-8.181141575970798e-20	9.272156839972567e-23	2.7138320636152396e-13	1.5860602927641877e-12	1.4629194566696878e-12
44300000	0.004994322429696008	1.851675153335969e-49	1.0098205167811634e-68	6.085744272545335e-10	3.1554466113280527e-15	0.000011353920135611858	-8.181141575872394e-20	9.272156839972567e-23	2.7138320636152396e-13	1.5860602927641877e-12	1.4629194566696878e-12
44400000	0.004994322429696008	1.851675153335969e-49	1.0098205167811634e-68	6.085744272545335e-10	3.1554466113280527e-15	0.000011353920135611858	-8.181141575773989e-20	9.272156839972567e-23	2.7138320636152396e-13	1.5860602927641877e-12	1.4629194566696878e-12
44500000	0.004994322429696008	1.851675153335969e-49	1.0098205167811634e-68	6.085744272545335e-10	3.1554466113280527e-15	0.000011353920135611858	-8.181141575675584e-20	9.272156839972567e-23	2.7138320636152396e-13	1.5860602927641877e-12	1.4629194566696878e-12
44600000	0.004994322429696008	1.851675153335969e-49	1.0098205167811634e-68	6.085744272545335e-10	3.1554466113280527e-15	0.000011353920135611858	-8.181141575577179e-20	9.272156839972567e-23	2.7138320636152396e-13	1.5860602927641877e-12	1.4629194566696878e-12
44700000	0.004994322429696008	1.851675153335969e-49	1.0098205167811634e-68	6.085744272545335e-10	3.1554466113280527e-15	0.000011353920135611858	-8.181141575478775e-20	9.272156839972568e-23	2.7138320636152396e-13	1.5860602927641877e-12	1.4629194566696878e-12
44800000	0.004994322429696008	1.851675153335969e-49	1.0098205167811634e-68	6.085744272545335e-10	3.1554466113280527e-15	0.000011353920135611858	-8.181141575380369e-20	9.272156839972568e-23	2.7138320636152396e-13	1.5860602927641877e-12	1.4629194566696878e-12
44900000	0.004994322429696008	1.851675153335969e-49	1.0098205167811634e-68	6.085744272545335e-10	3.1554466113280527e-15	0.000011353920135611858	-8.181141575281964e-20	9.272156839972568e-23	2.7138320636152396e-13	1.5860602927641877e-12	1.4629194566696878e-12
45000000	0.004994322429696008	1.851675153335969e-49	1.0098205167811634e-68	6.085744272545335e-10	3.1554466113280527e-15	0.000011353920135611858	-8.18114157518356e-20	9.272156839972568e-23	2.7138320636152396e-13	1.5860602927641877e-12	1.4629194566696878e-12
45100000	0.004994322429696008	1.851675153335969e-49	1.0098205167811634e-68	6.085744272545335e-10	3.1554466113280527e-15	0.000011353920135611858	-8.181141575085154e-20	9.272156839972568e-23	2.7138320636152396e-13	1.5860602927641877e-12	1.4629194566696878e-12
45200000	0.004994322429696008	1.851675153335969e-49	1.0098205167811634e-68	6.085744272545334e-10	3.1554466113280527e-15	0.000011353920135611858	-8.18114157498675e-20	9.272156839972568e-23	2.7138320636152396e-13	1.5860602927641877e-12	1.4629194566696878e-12
45300000	0.004994322429696008	1.851675153335969e-49	1.0098205167811634e-68	6.085744272545334e-10	3.1554466113280527e-15	0.000011353920135611858	-8.181141574888345e-20	9.272156839972568e-23	2.7138320636152396e-13	1.5860602927641877e-12	1.4629194566696878e-12
45400000	0.004994322429696008	1.8516751533359694e-49	1.0098205167811634e-68	6.085744272545334e-10	3.1554466113280527e-15	0.000011353920135611858	-8.18114157478994e-20	9.272156839972568e-23	2.7138320636152396e-13	1.5860602927641877e-12	1.4629194566696878e-12
45500000	0.004994322429696008	1.8516751533359694e-49	1.0098205167811634e-68	6.085744272545334e-10	3.1554466113280527e-15	0.000011353920135611858	-8.181141574691535e-20	9.272156839972568e-23	2.7138320636152396e-13	1.5860602927641877e-12	1.4629194566696878e-12
45600000	0.004994322429696008	1.8516751533359694e-49	1.0098205167811634e-68	6.085744272545334e-10	3.1554466113280527e-15	0.000011353920135611858	-8.18114157459313e-20	9.272156839972568e-23	2.7138320636152396e-13	1.5860602927641877e-12	1.4629194566696878e-12
45700000	0.004994322429696008	1.8516751533359694e-49	1.0098205167811634e-68	6.085744272545334e-10	3.1554466113280527e-15	0.000011353920135611858	-8.181141574494726e-20	9.272156839972568e-23	2.7138320636152396e-13	1.5860602927641877e-12	1.4629194566696878e-12
45800000	0.004994322429696008	1.8516751533359694e-49	1.0098205167811634e-68	6.085744272545334e-10	3.1554466113280527e-15	0.000011353920135611858	-8.18114157439632e-20	9.272156839972568e-23	2.7138320636152396e-13	1.5860602927641877e-12	1.4629194566696878e-12
45900000	0.004994322429696008	1.8516751533359694e-49	1.0098205167811634e-68	6.085744272545334e-10	3.1554466113280527e-15	0.000011353920135611858	-8.181141574297916e-20	9.272156839972568e-23	2.7138320636152396e-13	1.5860602927641877e-12	1.4629194566696878e-12
46000000	0.004994322429696008	1.8516751533359694e-49	1.0098205167811634e-68	6.085744272545334e-10	3.1554466113280527e-15	0.000011353920135611858	-8.181141574199511e-20	9.272156839972568e-23	2.7138320636152396e-13	1.5860602927641877e-12	1.4629194566696878e-12
46100000	0.004994322429696008	1.8516751533359694e-49	1.0098205167811634e-68	6.085744272545334e-10	3.1554466113280527e-15	0.000011353920135611858	-8.181141574101105e-20	9.272156839972568e-23	2.7138320636152396e-13	1.5860602927641877e-12	1.4629194566696878e-12
46200000	0.004994322429696008	1.8516751533359694e-49	1.0098205167811634e-68	6.085744272545334e-10	3.1554466113280527e-15	0.000011353920135611858	-8.181141574002701e-20	9.272156839972568e-23	2.7138320636152396e-13	1.5860602927641877e-12	1.4629194566696878e-12
46300000	0.004994322429696008	1.8516751533359694e-49	1.0098205167811634e-68	6.085744272545334e-10	3.1554466113280527e-15	0.000011353920135611858	-8.181141573904296e-20	9.272156839972568e-23	2.7138320636152396e-13	1.5860602927641877e-12	1.4629194566696878e-12
46400000	0.004994322429696008	1.8516751533359694e-49	1.0098205167811634e-68	6.085744272545334e-10	3.1554466113280527e-15	0.000011353920135611858	-8.181141573805892e-20	9.272156839972568e-23	2.7138320636152396e-13	1.5860602927641877e-12	1.4629194566696878e-12
46500000	0.004994322429696008	1.8516751533359694e-49	1.0098205167811634e-68	6.085744272545334e-10	3.1554466113280527e-15	0.000011353920135611858	-8.181141573707486e-20	9.272156839972568e-23	2.7138320636152396e-13	1.5860602927641877e-12	1.4629194566696878e-12
46600000	0.004994322429696008	1.8516751533359694e-49	1.0098205167811634e-68	6.085744272545334e-10	3.1554466113280527e-15	0.000011353920135611858	-8.181141573609082e-20	9.272156839972568e-23	2.7138320636152396e-13	1.5860602927641877e-12	1.4629194566696878e-12
46700000	0.004994322429696008	1.8516751533359694e-49	1.0098205167811634e-68	6.085744272545334e-10	3.1554466113280527e-15	0.000011353920135611858	-8.181141573510677e-20	9.272156839972568e-23	2.7138320636152396e-13	1.5860602927641877e-12	1.4629194566696878e-12
46800000	0.004994322429696008	1.8516751533359694e-49	1.0098205167811634e-68	6.085744272545334e-10	3.1554466113280527e-15	0.000011353920135611858	-8.181141573412271e-20	9.272156839972568e-23	2.7138320636152396e-13	1.5860602927641877e-12	1.4629194566696878e-12
46900000	0.004994322429696008	1.8516751533359694e-49	1.0098205167811634e-68	6.085744272545334e-10	3.1554466113280527e-15	0.000011353920135611858	-8.181141573313867e-20	9.272156839972568e-23	2.7138320636152396e-13	1.5860602927641877e-12	1.4629194566696878e-12
47000000	0.004994322429696008	1.8516751533359694e-49	1.0098205167811634e-68	6.085744272545334e-10	3.1554466113280527e-15	0.000011353920135611858	-8.181141573215462e-20	9.272156839972568e-23	2.7138320636152396e-13	1.5860602927641877e-12	1.4629194566696878e-12
47100000	0.004994322429696008	1.8516751533359694e-49	1.0098205167811634e-68	6.085744272545334e-10	3.1554466113280527e-15	0.000011353920135611858	-8.181141573117057e-20	9.272156839972568e-23	2.7138320636152396e-13	1.5860602927641877e-12	1.4629194566696878e-12
47200000	0.004994322429696008	1.8516751533359694e-49	1.0098205167811634e-68	6.085744272545334e-10	3.1554466113280527e-15	0.000011353920135611858	-8.181141573018652e-20	9.272156839972568e-23	2.7138320636152396e-13	1.5860602927641877e-12	1.4629194566696878e-12
47300000	0.004994322429696008	1.8516751533359694e-49	1.0098205167811634e-68	6.085744272545334e-10	3.1554466113280527e-15	0.000011353920135611858	-8.181141572920247e-20	9.272156839972568e-23	2.7138320636152396e-13	1.5860602927641877e-12	1.4629194566696878e-12
47400000	0.004994322429696008	1.8516751533359694e-49	1.0098205167811634e-68	6.085744272545334e-10	3.1554466113280527e-15	0.000011353920135611858	-8.181141572821842e-20	9.272156839972568e-23	2.7138320636152396e-13	1.5860602927641877e-12	1.4629194566696878e-12
47500000	0.004994322429696008	1.8516751533359694e-49	1.0098205167811634e-68	6.085744272545334e-10	3.1554466113280527e-15	0.000011353920135611858	-8.181141572723437e-20	9.272156839972568e-23	2.7138320636152396e-13	1.5860602927641877e-12	1.4629194566696878e-12
47600000	0.004994322429696008	1.8516751533359694e-49	1.0098205167811634e-68	6.085744272545334e-10	3.1554466113280527e-15	0.000011353920135611858	-8.181141572625033e-20	9.272156839972568e-23	2.7138320636152396e-13	1.5860602927641877e-12	1.4629194566696878e-12
47700000	0.004994322429696008	1.8516751533359698e-49	1.0098205167811634e-68	6.085744272545334e-10	3.1554466113280527e-15	0.000011353920135611858	-8.181141572526627e-20	9.272156839972568e-23	2.7138320636152396e-13	1.5860602927641877e-12	1.4629194566696878e-12
47800000	0.004994322429696008	1.8516751533359698e-49	1.0098205167811634e-68	6.085744272545334e-10	3.1554466113280527e-15	0.000011353920135611858	-8.181141572428223e-20	9.272156839972568e-23	2.7138320636152396e-13	1.5860602927641877e-12	1.4629194566696878e-12
47900000	0.004994322429696008	1.8516751533359698e-49	1.0098205167811634e-68	6.085744272545334e-10	3.1554466113280527e-15	0.000011353920135611858	-8.181141572329818e-20	9.272156839972568e-23	2.7138320636152396e-13	1.5860602927641877e-12	1.4629194566696878e-12
48000000	0.004994322429696008	1.8516751533359698e-49	1.0098205167811634e-68	6.085744272545334e-10	3.1554466113280527e-15	0.000011353920135611858	-8.181141572231413e-20	9.272156839972568e-23	2.7138320636152396e-13	1.5860602927641877e-12	1.4629194566696878e-12
48100000	0.004994322429696008	1.8516751533359698e-49	1.0098205167811634e-68	6.085744272545334e-10	3.1554466113280527e-15	0.000011353920135611858	-8.181141572133008e-20	9.272156839972568e-23	2.7138320636152396e-13	1.5860602927641877e-12	1.4629194566696878e-12
48200000	0.004994322429696008	1.8516751533359698e-49	1.0098205167811634e-68	6.085744272545334e-10	3.1554466113280527e-15	0.000011353920135611858	-8.181141572034603e-20	9.272156839972568e-23	2.7138320636152396e-13	1.5860602927641877e-12	1.4629194566696878e-12
48300000	0.004994322429696008	1.8516751533359698e-49	1.0098205167811634e-68	6.085744272545334e-10	3.1554466113280527e-15	0.000011353920135611858	-8.181141571936199e-20	9.272156839972568e-23	2.7138320636152396e-13	1.5860602927641877e-12	1.4629194566696878e-12
48400000	0.004994322429696008	1.8516751533359698e-49	1.0098205167811634e-68	6.085744272545334e-10	3.1554466113280527e-15	0.000011353920135611858	-8.181141571837793e-20	9.272156839972568e-23	2.7138320636152396e-13	1.5860602927641877e-12	1.4629194566696878e-12
48500000	0.004994322429696008	1.8516751533359698e-49	1.0098205167811634e-68	6.085744272545334e-10	3.1554466113280527e-15	0.000011353920135611858	-8.181141571739388e-20	9.272156839972568e-23	2.7138320636152396e-13	1.5860602927641877e-12	1.4629194566696878e-12
48600000	0.004994322429696008	1.8516751533359698e-49	1.0098205167811634e-68	6.085744272545334e-10	3.1554466113280527e-15	0.000011353920135611858	-8.181141571640984e-20	9.272156839972568e-23	2.7138320636152396e-13	1.5860602927641877e-12	1.4629194566696878e-12
48700000	0.004994322429696008	1.8516751533359698e-49	1.0098205167811634e-68	6.085744272545334e-10	3.1554466113280527e-15	0.000011353920135611858	-8.181141571542578e-20	9.272156839972568e-23	2.7138320636152396e-13	1.5860602927641877e-12	1.4629194566696878e-12
48800000	0.004994322429696008	1.8516751533359698e-49	1.0098205167811634e-68	6.085744272545334e-10	3.1554466113280527e-15	0.000011353920135611858	-8.181141571444174e-20	9.272156839972568e-23	2.7138320636152396e-13	1.5860602927641877e-12	1.4629194566696878e-12
48900000	0.004994322429696008	1.8516751533359698e-49	1.0098205167811634e-68	6.085744272545334e-10	3.1554466113280527e-15	0.000011353920135611858	-8.181141571345769e-20	9.272156839972568e-23	2.7138320636152396e-13	1.5860602927641877e-12	1.4629194566696878e-12
49000000	0.004994322429696008	1.8516751533359698e-49	1.0098205167811634e-68	6.085744272545334e-10	3.1554466113280527e-15	0.000011353920135611858	-8.181141571247365e-20	9.272156839972568e-23	2.7138320636152396e-13	1.5860602927641877e-12	1.4629194566696878e-12
49100000	0.004994322429696008	1.8516751533359698e-49	1.0098205167811634e-68	6.085744272545334e-10	3.1554466113280527e-15	0.000011353920135611858	-8.181141571148959e-20	9.272156839972568e-23	2.7138320636152396e-13	1.5860602927641877e-12	1.4629194566696878e-12
49200000	0.004994322429696008	1.8516751533359698e-49	1.0098205167811634e-68	6.085744272545334e-10	3.1554466113280527e-15	0.000011353920135611858	-8.181141571050554e-20	9.272156839972568e-23	2.7138320636152396e-13	1.5860602927641877e-12	1.4629194566696878e-12
49300000	0.004994322429696008	1.8516751533359698e-49	1.0098205167811634e-68	6.085744272545334e-10	3.1554466113280527e-15	0.000011353920135611858	-8.18114157095215e-20	9.272156839972568e-23	2.7138320636152396e-13	1.5860602927641877e-12	1.4629194566696878e-12
49400000	0.004994322429696008	1.8516751533359698e-49	1.0098205167811634e-68	6.085744272545334e-10	3.1554466113280527e-15	0.000011353920135611858	-8.181141570853744e-20	9.272156839972568e-23	2.7138320636152396e-13	1.5860602927641877e-12	1.4629194566696878e-12
49500000	0.004994322429696008	1.8516751533359698e-49	1.0098205167811634e-68	6.085744272545334e-10	3.1554466113280527e-15	0.000011353920135611858	-8.18114157075534e-20	9.272156839972568e-23	2.7138320636152396e-13	1.5860602927641877e-12	1.4629194566696878e-12
49600000	0.004994322429696008	1.8516751533359698e-49	1.0098205167811634e-68	6.085744272545334e-10	3.1554466113280527e-15	0.000011353920135611858	-8.181141570656935e-20	9.272156839972568e-23	2.7138320636152396e-13	1.5860602927641877e-12	1.4629194566696878e-12
49700000	0.004994322429696008	1.8516751533359698e-49	1.0098205167811634e-68	6.085744272545334e-10	3.1554466113280527e-15	0.000011353920135611858	-8.18114157055853e-20	9.272156839972568e-23	2.7138320636152396e-13	1.5860602927641877e-12	1.4629194566696878e-12
49800000	0.004994322429696008	1.8516751533359698e-49	1.0098205167811634e-68	6.085744272545334e-10	3.1554466113280527e-15	0.000011353920135611858	-8.181141570460125e-20	9.272156839972568e-23	2.7138320636152396e-13	1.5860602927641877e-12	1.4629194566696878e-12
49900000	0.004994322429696008	1.8516751533359698e-49	1.0098205167811634e-68	6.085744272545334e-10	3.1554466113280527e-15	0.000011353920135611858	-8.18114157036172e-20	9.272156839972568e-23	2.7138320636152396e-13	1.5860602927641877e-12	1.4629194566696878e-12
50000000	0.004994322429696008	1.8516751533359698e-49	1.0098205167811634e-68	6.085744272545334e-10	3.1554466113280527e-15	0.000011353920135611858	-8.181141570263316e-20	9.272156839972568e-23	2.7138320636152396e-13	1.5860602927641877e-12	1.4629194566696878e-12
50100000	0.004994322429696008	1.8516751533359698e-49	1.0098205167811634e-68	6.085744272545334e-10	3.1554466113280527e-15	0.000011353920135611858	-8.18114157016491e-20	9.272156839972568e-23	2.7138320636152396e-13	1.5860602927641877e-12	1.4629194566696878e-12
50200000	0.004994322429696008	1.8516751533359698e-49	1.0098205167811634e-68	6.085744272545334e-10	3.1554466113280527e-15	0.000011353920135611858	-8.181141570066506e-20	9.272156839972568e-23	2.7138320636152396e-13	1.5860602927641877e-12	1.4629194566696878e-12
50300000	0.004994322429696008	1.8516751533359698e-49	1.0098205167811634e-68	6.085744272545334e-10	3.1554466113280527e-15	0.000011353920135611858	-8.1811415699681e-20	9.272156839972568e-23	2.7138320636152396e-13	1.5860602927641877e-12	1.4629194566696878e-12
50400000	0.004994322429696008	1.8516751533359698e-49	1.0098205167811634e-68	6.085744272545334e-10	3.1554466113280527e-15	0.000011353920135611858	-8.181141569869695e-20	9.272156839972568e-23	2.7138320636152396e-13	1.5860602927641877e-12	1.4629194566696878e-12
50500000	0.004994322429696008	1.8516751533359698e-49	1.0098205167811634e-68	6.085744272545334e-10	3.1554466113280527e-15	0.000011353920135611858	-8.181141569771291e-20	9.272156839972568e-23	2.7138320636152396e-13	1.5860602927641877e-12	1.4629194566696878e-12
50600000	0.004994322429696008	1.8516751533359698e-49	1.0098205167811634e-68	6.085744272545334e-10	3.1554466113280527e-15	0.000011353920135611858	-8.181141569672886e-20	9.272156839972568e-23	2.7138320636152396e-13	1.5860602927641877e-12	1.4629194566696878e-12
50700000	0.004994322429696008	1.8516751533359698e-49	1.0098205167811634e-68	6.085744272545334e-10	3.1554466113280527e-15	0.000011353920135611858	-8.181141569574481e-20	9.272156839972568e-23	2.7138320636152396e-13	1.5860602927641877e-12	1.4629194566696878e-12
50800000	0.004994322429696008	1.8516751533359698e-49	1.0098205167811634e-68	6.085744272545334e-10	3.1554466113280527e-15	0.000011353920135611858	-8.181141569476076e-20	9.272156839972568e-23	2.7138320636152396e-13	1.5860602927641877e-12	1.4629194566696878e-12
50900000	0.004994322429696008	1.8516751533359698e-49	1.0098205167811634e-68	6.085744272545334e-10	3.1554466113280527e-15	0.000011353920135611858	-8.181141569377672e-20	9.272156839972568e-23	2.7138320636152396e-13	1.5860602927641877e-12	1.4629194566696878e-12
51000000	0.004994322429696008	1.8516751533359698e-49	1.0098205167811634e-68	6.085744272545334e-10	3.1554466113280527e-15	0.000011353920135611858	-8.181141569279266e-20	9.272156839972568e-23	2.7138320636152396e-13	1.5860602927641877e-12	1.4629194566696878e-12
51100000	0.004994322429696008	1.8516751533359698e-49	1.0098205167811634e-68	6.085744272545334e-10	3.1554466113280527e-15	0.000011353920135611858	-8.181141569180861e-20	9.272156839972568e-23	2.7138320636152396e-13	1.5860602927641877e-12	1.4629194566696878e-12
51200000	0.004994322429696008	1.8516751533359698e-49	1.0098205167811634e-68	6.085744272545334e-10	3.1554466113280527e-15	0.000011353920135611858	-8.181141569082457e-20	9.272156839972568e-23	2.7138320636152396e-13	1.5860602927641877e-12	1.4629194566696878e-12
51300000	0.004994322429696008	1.8516751533359698e-49	1.0098205167811634e-68	6.085744272545334e-10	3.1554466113280527e-15	0.000011353920135611858	-8.181141568984051e-20	9.272156839972568e-23	2.7138320636152396e-13	1.5860602927641877e-12	1.4629194566696878e-12
51400000	0.004994322429696008	1.8516751533359698e-49	1.0098205167811634e-68	6.085744272545334e-10	3.1554466113280527e-15	0.000011353920135611858	-8.181141568885647e-20	9.272156839972568e-23	2.7138320636152396e-13	1.5860602927641877e-12	1.4629194566696878e-12
51500000	0.004994322429696008	1.8516751533359698e-49	1.0098205167811634e-68	6.085744272545334e-10	3.1554466113280527e-15	0.000011353920135611858	-8.181141568787242e-20	9.272156839972568e-23	2.7138320636152396e-13	1.5860602927641877e-12	1.4629194566696878e-12
51600000	0.004994322429696008	1.8516751533359698e-49	1.0098205167811634e-68	6.085744272545334e-10	3.1554466113280527e-15	0.000011353920135611858	-8.181141568688837e-20	9.272156839972568e-23	2.7138320636152396e-13	1.5860602927641877e-12	1.4629194566696878e-12
51700000	0.004994322429696008	1.8516751533359698e-49	1.0098205167811634e-68	6.085744272545334e-10	3.1554466113280527e-15	0.000011353920135611858	-8.181141568590432e-20	9.272156839972568e-23	2.7138320636152396e-13	1.5860602927641877e-12	1.4629194566696878e-12
51800000	0.004994322429696008	1.8516751533359698e-49	1.0098205167811634e-68	6.085744272545334e-10	3.1554466113280527e-15	0.000011353920135611858	-8.181141568492027e-20	9.272156839972568e-23	2.7138320636152396e-13	1.5860602927641877e-12	1.4629194566696878e-12
51900000	0.004994322429696008	1.8516751533359698e-49	1.0098205167811634e-68	6.085744272545334e-10	3.1554466113280527e-15	0.000011353920135611858	-8.181141568393623e-20	9.272156839972568e-23	2.7138320636152396e-13	1.5860602927641877e-12	1.4629194566696878e-12
52000000	0.004994322429696008	1.8516751533359698e-49	1.0098205167811634e-68	6.085744272545334e-10	3.1554466113280527e-15	0.000011353920135611858	-8.181141568295217e-20	9.272156839972568e-23	2.7138320636152396e-13	1.5860602927641877e-12	1.4629194566696878e-12
52100000	0.004994322429696008	1.8516751533359698e-49	1.0098205167811634e-68	6.085744272545334e-10	3.1554466113280527e-15	0.000011353920135611858	-8.181141568196813e-20	9.272156839972568e-23	2.7138320636152396e-13	1.5860602927641877e-12	1.4629194566696878e-12
52200000	0.004994322429696008	1.8516751533359698e-49	1.0098205167811634e-68	6.085744272545334e-10	3.1554466113280527e-15	0.000011353920135611858	-8.181141568098408e-20	9.272156839972568e-23	2.7138320636152396e-13	1.5860602927641877e-12	1.4629194566696878e-12
52300000	0.004994322429696008	1.8516751533359698e-49	1.0098205167811634e-68	6.085744272545334e-10	3.1554466113280527e-15	0.000011353920135611858	-8.181141568000002e-20	9.272156839972568e-23	2.7138320636152396e-13	1.5860602927641877e-12	1.4629194566696878e-12
52400000	0.004994322429696008	1.8516751533359698e-49	1.0098205167811634e-68	6.085744272545334e-10	3.1554466113280527e-15	0.000011353920135611858	-8.181141567901598e-20	9.272156839972568e-23	2.7138320636152396e-13	1.5860602927641877e-12	1.4629194566696878e-12
52500000	0.004994322429696008	1.8516751533359698e-49	1.0098205167811634e-68	6.085744272545334e-10	3.1554466113280527e-15	0.000011353920135611858	-8.181141567803193e-20	9.272156839972568e-23	2.7138320636152396e-13	1.5860602927641877e-12	1.4629194566696878e-12
52600000	0.004994322429696008	1.8516751533359698e-49	1.0098205167811634e-68	6.085744272545334e-10	3.1554466113280527e-15	0.000011353920135611858	-8.181141567704789e-20	9.272156839972568e-23	2.7138320636152396e-13	1.5860602927641877e-12	1.4629194566696878e-12
52700000	0.004994322429696008	1.8516751533359698e-49	1.0098205167811634e-68	6.085744272545334e-10	3.1554466113280527e-15	0.000011353920135611858	-8.181141567606383e-20	9.272156839972568e-23	2.7138320636152396e-13	1.5860602927641877e-12	1.4629194566696878e-12
52800000	0.004994322429696008	1.8516751533359698e-49	1.0098205167811634e-68	6.085744272545334e-10	3.1554466113280527e-15	0.000011353920135611858	-8.181141567507979e-20	9.272156839972568e-23	2.7138320636152396e-13	1.5860602927641877e-12	1.4629194566696878e-12
52900000	0.004994322429696008	1.8516751533359698e-49	1.0098205167811634e-68	6.085744272545334e-10	3.1554466113280527e-15	0.000011353920135611858	-8.181141567409574e-20	9.272156839972568e-23	2.7138320636152396e-13	1.5860602927641877e-12	1.4629194566696878e-12
53000000	0.004994322429696008	1.8516751533359698e-49	1.0098205167811634e-68	6.085744272545334e-10	3.1554466113280527e-15	0.000011353920135611858	-8.181141567311168e-20	9.272156839972568e-23	2.7138320636152396e-13	1.5860602927641877e-12	1.4629194566696878e-12
53100000	0.004994322429696008	1.8516751533359698e-49	1.0098205167811634e-68	6.085744272545334e-10	3.1554466113280527e-15	0.000011353920135611858	-8.181141567212764e-20	9.272156839972568e-23	2.7138320636152396e-13	1.5860602927641877e-12	1.4629194566696878e-12
53200000	0.004994322429696008	1.8516751533359698e-49	1.0098205167811634e-68	6.085744272545334e-10	3.1554466113280527e-15	0.000011353920135611858	-8.181141567114359e-20	9.272156839972568e-23	2.7138320636152396e-13	1.5860602927641877e-12	1.4629194566696878e-12
53300000	0.004994322429696008	1.8516751533359698e-49	1.0098205167811634e-68	6.085744272545334e-10	3.1554466113280527e-15	0.000011353920135611858	-8.181141567015954e-20	9.272156839972568e-23	2.7138320636152396e-13	1.5860602927641877e-12	1.4629194566696878e-12
53400000	0.004994322429696008	1.8516751533359698e-49	1.0098205167811634e-68	6.085744272545334e-10	3.1554466113280527e-15	0.000011353920135611858	-8.181141566917549e-20	9.272156839972568e-23	2.7138320636152396e-13	1.5860602927641877e-12	1.4629194566696878e-12
53500000	0.004994322429696008	1.8516751533359698e-49	1.0098205167811634e-68	6.085744272545334e-10	3.1554466113280527e-15	0.000011353920135611858	-8.181141566819144e-20	9.272156839972568e-23	2.7138320636152396e-13	1.5860602927641877e-12	1.4629194566696878e-12
53600000	0.004994322429696008	1.8516751533359698e-49	1.0098205167811634e-68	6.085744272545334e-10	3.1554466113280527e-15	0.000011353920135611858	-8.18114156672074e-20	9.272156839972568e-23	2.7138320636152396e-13	1.5860602927641877e-12	1.4629194566696878e-12
53700000	0.004994322429696008	1.8516751533359698e-49	1.0098205167811634e-68	6.085744272545334e-10	3.1554466113280527e-15	0.000011353920135611858	-8.181141566622334e-20	9.272156839972568e-23	2.7138320636152396e-13	1.5860602927641877e-12	1.4629194566696878e-12
53800000	0.004994322429696008	1.8516751533359698e-49	1.0098205167811634e-68	6.085744272545334e-10	3.1554466113280527e-15	0.000011353920135611858	-8.18114156652393e-20	9.272156839972568e-23	2.7138320636152396e-13	1.5860602927641877e-12	1.4629194566696878e-12
53900000	0.004994322429696008	1.8516751533359698e-49	1.0098205167811634e-68	6.085744272545334e-10	3.1554466113280527e-15	0.000011353920135611858	-8.181141566425525e-20	9.272156839972568e-23	2.7138320636152396e-13	1.5860602927641877e-12	1.4629194566696878e-12
54000000	0.004994322429696008	1.8516751533359698e-49	1.0098205167811634e-68	6.085744272545334e-10	3.1554466113280527e-15	0.000011353920135611858	-8.18114156632712e-20	9.272156839972568e-23	2.7138320636152396e-13	1.5860602927641877e-12	1.4629194566696878e-12
54100000	0.004994322429696008	1.8516751533359698e-49	1.0098205167811634e-68	6.085744272545334e-10	3.1554466113280527e-15	0.000011353920135611858	-8.181141566228715e-20	9.272156839972568e-23	2.7138320636152396e-13	1.5860602927641877e-12	1.4629194566696878e-12
54200000	0.004994322429696008	1.8516751533359698e-49	1.0098205167811634e-68	6.085744272545334e-10	3.1554466113280527e-15	0.000011353920135611858	-8.18114156613031e-20	9.272156839972568e-23	2.7138320636152396e-13	1.5860602927641877e-12	1.4629194566696878e-12
54300000	0.004994322429696008	1.8516751533359698e-49	1.0098205167811634e-68	6.085744272545334e-10	3.1554466113280527e-15	0.000011353920135611858	-8.181141566031905e-20	9.272156839972568e-23	2.7138320636152396e-13	1.5860602927641877e-12	1.4629194566696878e-12
54400000	0.004994322429696008	1.8516751533359698e-49	1.0098205167811634e-68	6.085744272545334e-10	3.1554466113280527e-15	0.000011353920135611858	-8.1811415659335e-20	9.272156839972568e-23	2.7138320636152396e-13	1.5860602927641877e-12	1.4629194566696878e-12
54500000	0.004994322429696008	1.8516751533359698e-49	1.0098205167811634e-68	6.085744272545334e-10	3.1554466113280527e-15	0.000011353920135611858	-8.181141565835096e-20	9.272156839972568e-23	2.7138320636152396e-13	1.5860602927641877e-12	1.4629194566696878e-12
54600000	0.004994322429696008	1.8516751533359698e-49	1.0098205167811634e-68	6.085744272545334e-10	3.1554466113280527e-15	0.000011353920135611858	-8.18114156573669e-20	9.272156839972568e-23	2.7138320636152396e-13	1.5860602927641877e-12	1.4629194566696878e-12
54700000	0.004994322429696008	1.8516751533359698e-49	1.0098205167811634e-68	6.085744272545334e-10	3.1554466113280527e-15	0.000011353920135611858	-8.181141565638286e-20	9.272156839972568e-23	2.7138320636152396e-13	1.5860602927641877e-12	1.4629194566696878e-12
54800000	0.004994322429696008	1.8516751533359698e-49	1.0098205167811634e-68	6.085744272545334e-10	3.1554466113280527e-15	0.000011353920135611858	-8.181141565539881e-20	9.272156839972568e-23	2.7138320636152396e-13	1.5860602927641877e-12	1.4629194566696878e-12
54900000	0.004994322429696008	1.8516751533359698e-49	1.0098205167811634e-68	6.085744272545334e-10	3.1554466113280527e-15	0.000011353920135611858	-8.181141565441475e-20	9.272156839972568e-23	2.7138320636152396e-13	1.5860602927641877e-12	1.4629194566696878e-12
55000000	0.004994322429696008	1.8516751533359698e-49	1.0098205167811634e-68	6.085744272545334e-10	3.1554466113280527e-15	0.000011353920135611858	-8.181141565343071e-20	9.272156839972568e-23	2.7138320636152396e-13	1.5860602927641877e-12	1.4629194566696878e-12
55100000	0.004994322429696008	1.8516751533359698e-49	1.0098205167811634e-68	6.085744272545334e-10	3.1554466113280527e-15	0.000011353920135611858	-8.181141565244666e-20	9.272156839972568e-23	2.7138320636152396e-13	1.5860602927641877e-12	1.4629194566696878e-12
55200000	0.004994322429696008	1.8516751533359698e-49	1.0098205167811634e-68	6.085744272545334e-10	3.1554466113280527e-15	0.000011353920135611858	-8.181141565146262e-20	9.272156839972568e-23	2.7138320636152396e-13	1.5860602927641877e-12	1.4629194566696878e-12
55300000	0.004994322429696008	1.8516751533359698e-49	1.0098205167811634e-68	6.085744272545334e-10	3.1554466113280527e-15	0.000011353920135611858	-8.181141565047856e-20	9.272156839972568e-23	2.7138320636152396e-13	1.5860602927641877e-12	1.4629194566696878e-12
55400000	0.004994322429696008	1.8516751533359698e-49	1.0098205167811634e-68	6.085744272545334e-10	3.1554466113280527e-15	0.000011353920135611858	-8.181141564949451e-20	9.272156839972568e-23	2.7138320636152396e-13	1.5860602927641877e-12	1.4629194566696878e-12
55500000	0.004994322429696008	1.8516751533359698e-49	1.0098205167811634e-68	6.085744272545334e-10	3.1554466113280527e-15	0.000011353920135611858	-8.181141564851047e-20	9.272156839972568e-23	2.7138320636152396e-13	1.5860602927641877e-12	1.4629194566696878e-12
55600000	0.004994322429696008	1.8516751533359698e-49	1.0098205167811634e-68	6.085744272545334e-10	3.1554466113280527e-15	0.000011353920135611858	-8.181141564752641e-20	9.272156839972568e-23	2.7138320636152396e-13	1.5860602927641877e-12	1.4629194566696878e-12
55700000	0.004994322429696008	1.8516751533359698e-49	1.0098205167811634e-68	6.085744272545334e-10	3.1554466113280527e-15	0.000011353920135611858	-8.181141564654237e-20	9.272156839972568e-23	2.7138320636152396e-13	1.5860602927641877e-12	1.4629194566696878e-12
55800000	0.004994322429696008	1.8516751533359698e-49	1.0098205167811634e-68	6.085744272545334e-10	3.1554466113280527e-15	0.000011353920135611858	-8.181141564555832e-20	9.272156839972568e-23	2.7138320636152396e-13	1.5860602927641877e-12	1.4629194566696878e-12
55900000	0.004994322429696008	1.8516751533359698e-49	1.0098205167811634e-68	6.085744272545334e-10	3.1554466113280527e-15	0.000011353920135611858	-8.181141564457428e-20	9.272156839972568e-23	2.7138320636152396e-13	1.5860602927641877e-12	1.4629194566696878e-12
56000000	0.004994322429696008	1.8516751533359698e-49	1.0098205167811634e-68	6.085744272545334e-10	3.1554466113280527e-15	0.000011353920135611858	-8.181141564359022e-20	9.272156839972568e-23	2.7138320636152396e-13	1.5860602927641877e-12	1.4629194566696878e-12
56100000	0.004994322429696008	1.8516751533359698e-49	1.0098205167811634e-68	6.085744272545334e-10	3.1554466113280527e-15	0.000011353920135611858	-8.181141564260617e-20	9.272156839972568e-23	2.7138320636152396e-13	1.5860602927641877e-12	1.4629194566696878e-12
56200000	0.004994322429696008	1.8516751533359698e-49	1.0098205167811634e-68	6.085744272545334e-10	3.1554466113280527e-15	0.000011353920135611858	-8.181141564162213e-20	9.272156839972568e-23	2.7138320636152396e-13	1.5860602927641877e-12	1.4629194566696878e-12
56300000	0.004994322429696008	1.8516751533359698e-49	1.0098205167811634e-68	6.085744272545334e-10	3.1554466113280527e-15	0.000011353920135611858	-8.181141564063807e-20	9.272156839972568e-23	2.7138320636152396e-13	1.5860602927641877e-12	1.4629194566696878e-12
56400000	0.004994322429696008	1.8516751533359698e-49	1.0098205167811634e-68	6.085744272545334e-10	3.1554466113280527e-15	0.000011353920135611858	-8.181141563965403e-20	9.272156839972568e-23	2.7138320636152396e-13	1.5860602927641877e-12	1.4629194566696878e-12
56500000	0.004994322429696008	1.8516751533359698e-49	1.0098205167811634e-68	6.085744272545334e-10	3.1554466113280527e-15	0.000011353920135611858	-8.181141563866998e-20	9.272156839972568e-23	2.7138320636152396e-13	1.5860602927641877e-12	1.4629194566696878e-12
56600000	0.004994322429696008	1.8516751533359698e-49	1.0098205167811634e-68	6.085744272545334e-10	3.1554466113280527e-15	0.000011353920135611858	-8.181141563768593e-20	9.272156839972568e-23	2.7138320636152396e-13	1.5860602927641877e-12	1.4629194566696878e-12
56700000	0.004994322429696008	1.8516751533359698e-49	1.0098205167811634e-68	6.085744272545334e-10	3.1554466113280527e-15	0.000011353920135611858	-8.181141563670188e-20	9.272156839972568e-23	2.7138320636152396e-13	1.5860602927641877e-12	1.4629194566696878e-12
56800000	0.004994322429696008	1.8516751533359698e-49	1.0098205167811634e-68	6.085744272545334e-10	3.1554466113280527e-15	0.000011353920135611858	-8.181141563571783e-20	9.272156839972568e-23	2.7138320636152396e-13	1.5860602927641877e-12	1.4629194566696878e-12
56900000	0.004994322429696008	1.8516751533359698e-49	1.0098205167811634e-68	6.085744272545334e-10	3.1554466113280527e-15	0.000011353920135611858	-8.181141563473378e-20	9.272156839972568e-23	2.7138320636152396e-13	1.5860602927641877e-12	1.4629194566696878e-12
57000000	0.004994322429696008	1.8516751533359698e-49	1.0098205167811634e-68	6.085744272545334e-10	3.1554466113280527e-15	0.000011353920135611858	-8.181141563374973e-20	9.272156839972568e-23	2.7138320636152396e-13	1.5860602927641877e-12	1.4629194566696878e-12
57100000	0.004994322429696008	1.8516751533359698e-49	1.0098205167811634e-68	6.085744272545334e-10	3.1554466113280527e-15	0.000011353920135611858	-8.181141563276569e-20	9.272156839972568e-23	2.7138320636152396e-13	1.5860602927641877e-12	1.4629194566696878e-12
57200000	0.004994322429696008	1.8516751533359698e-49	1.0098205167811634e-68	6.085744272545334e-10	3.1554466113280527e-15	0.000011353920135611858	-8.181141563178164e-20	9.272156839972568e-23	2.7138320636152396e-13	1.5860602927641877e-12	1.4629194566696878e-12
57300000	0.004994322429696008	1.8516751533359698e-49	1.0098205167811634e-68	6.085744272545334e-10	3.1554466113280527e-15	0.000011353920135611858	-8.181141563079758e-20	9.272156839972568e-23	2.7138320636152396e-13	1.5860602927641877e-12	1.4629194566696878e-12
57400000	0.004994322429696008	1.8516751533359698e-49	1.0098205167811634e-68	6.085744272545334e-10	3.1554466113280527e-15	0.000011353920135611858	-8.181141562981354e-20	9.272156839972568e-23	2.7138320636152396e-13	1.5860602927641877e-12	1.4629194566696878e-12
57500000	0.004994322429696008	1.8516751533359698e-49	1.0098205167811634e-68	6.085744272545334e-10	3.1554466113280527e-15	0.000011353920135611858	-8.181141562882949e-20	9.272156839972568e-23	2.7138320636152396e-13	1.5860602927641877e-12	1.4629194566696878e-12
57600000	0.004994322429696008	1.8516751533359698e-49	1.0098205167811634e-68	6.085744272545334e-10	3.1554466113280527e-15	0.000011353920135611858	-8.181141562784544e-20	9.272156839972568e-23	2.7138320636152396e-13	1.5860602927641877e-12	1.4629194566696878e-12
57700000	0.004994322429696008	1.8516751533359698e-49	1.0098205167811634e-68	6.085744272545334e-10	3.1554466113280527e-15	0.000011353920135611858	-8.181141562686139e-20	9.272156839972568e-23	2.7138320636152396e-13	1.5860602927641877e-12	1.4629194566696878e-12
57800000	0.004994322429696008	1.8516751533359698e-49	1.0098205167811634e-68	6.085744272545334e-10	3.1554466113280527e-15	0.000011353920135611858	-8.181141562587735e-20	9.272156839972568e-23	2.7138320636152396e-13	1.5860602927641877e-12	1.4629194566696878e-12
57900000	0.004994322429696008	1.8516751533359698e-49	1.0098205167811634e-68	6.085744272545334e-10	3.1554466113280527e-15	0.000011353920135611858	-8.18114156248933e-20	9.272156839972568e-23	2.7138320636152396e-13	1.5860602927641877e-12	1.4629194566696878e-12
58000000	0.004994322429696008	1.8516751533359698e-49	1.0098205167811634e-68	6.085744272545334e-10	3.1554466113280527e-15	0.000011353920135611858	-8.181141562390924e-20	9.272156839972568e-23	2.7138320636152396e-13	1.5860602927641877e-12	1.4629194566696878e-12
58100000	0.004994322429696008	1.8516751533359698e-49	1.0098205167811634e-68	6.085744272545334e-10	3.1554466113280527e-15	0.000011353920135611858	-8.18114156229252e-20	9.272156839972568e-23	2.7138320636152396e-13	1.5860602927641877e-12	1.4629194566696878e-12
58200000	0.004994322429696008	1.8516751533359698e-49	1.0098205167811634e-68	6.085744272545334e-10	3.1554466113280527e-15	0.000011353920135611858	-8.181141562194114e-20	9.272156839972568e-23	2.7138320636152396e-13	1.5860602927641877e-12	1.4629194566696878e-12
58300000	0.004994322429696008	1.8516751533359698e-49	1.0098205167811634e-68	6.085744272545334e-10	3.1554466113280527e-15	0.000011353920135611858	-8.18114156209571e-20	9.272156839972568e-23	2.7138320636152396e-13	1.5860602927641877e-12	1.4629194566696878e-12
58400000	0.004994322429696008	1.8516751533359698e-49	1.0098205167811634e-68	6.085744272545334e-10	3.1554466113280527e-15	0.000011353920135611858	-8.181141561997305e-20	9.272156839972568e-23	2.7138320636152396e-13	1.5860602927641877e-12	1.4629194566696878e-12
58500000	0.004994322429696008	1.8516751533359698e-49	1.0098205167811634e-68	6.085744272545334e-10	3.1554466113280527e-15	0.000011353920135611858	-8.1811415618989e-20	9.272156839972568e-23	2.7138320636152396e-13	1.5860602927641877e-12	1.4629194566696878e-12
58600000	0.004994322429696008	1.8516751533359698e-49	1.0098205167811634e-68	6.085744272545334e-10	3.1554466113280527e-15	0.000011353920135611858	-8.181141561800495e-20	9.272156839972568e-23	2.7138320636152396e-13	1.5860602927641877e-12	1.4629194566696878e-12
58700000	0.004994322429696008	1.8516751533359698e-49	1.0098205167811634e-68	6.085744272545334e-10	3.1554466113280527e-15	0.000011353920135611858	-8.18114156170209e-20	9.272156839972568e-23	2.7138320636152396e-13	1.5860602927641877e-12	1.4629194566696878e-12
58800000	0.004994322429696008	1.8516751533359698e-49	1.0098205167811634e-68	6.085744272545334e-10	3.1554466113280527e-15	0.000011353920135611858	-8.181141561603686e-20	9.272156839972568e-23	2.7138320636152396e-13	1.5860602927641877e-12	1.4629194566696878e-12
58900000	0.004994322429696008	1.8516751533359698e-49	1.0098205167811634e-68	6.085744272545334e-10	3.1554466113280527e-15	0.000011353920135611858	-8.18114156150528e-20	9.272156839972568e-23	2.7138320636152396e-13	1.5860602927641877e-12	1.4629194566696878e-12
59000000	0.004994322429696008	1.8516751533359698e-49	1.0098205167811634e-68	6.085744272545334e-10	3.1554466113280527e-15	0.000011353920135611858	-8.181141561406876e-20	9.272156839972568e-23	2.7138320636152396e-13	1.5860602927641877e-12	1.4629194566696878e-12
59100000	0.004994322429696008	1.8516751533359698e-49	1.0098205167811634e-68	6.085744272545334e-10	3.1554466113280527e-15	0.000011353920135611858	-8.181141561308471e-20	9.272156839972568e-23	2.7138320636152396e-13	1.5860602927641877e-12	1.4629194566696878e-12
59200000	0.004994322429696008	1.8516751533359698e-49	1.0098205167811634e-68	6.085744272545334e-10	3.1554466113280527e-15	0.000011353920135611858	-8.181141561210065e-20	9.272156839972568e-23	2.7138320636152396e-13	1.5860602927641877e-12	1.4629194566696878e-12
59300000	0.004994322429696008	1.8516751533359698e-49	1.0098205167811634e-68	6.085744272545334e-10	3.1554466113280527e-15	0.000011353920135611858	-8.181141561111661e-20	9.272156839972568e-23	2.7138320636152396e-13	1.5860602927641877e-12	1.4629194566696878e-12
59400000	0.004994322429696008	1.8516751533359698e-49	1.0098205167811634e-68	6.085744272545334e-10	3.1554466113280527e-15	0.000011353920135611858	-8.181141561013256e-20	9.272156839972568e-23	2.7138320636152396e-13	1.5860602927641877e-12	1.4629194566696878e-12
59500000	0.004994322429696008	1.8516751533359698e-49	1.0098205167811634e-68	6.085744272545334e-10	3.1554466113280527e-15	0.000011353920135611858	-8.181141560914852e-20	9.272156839972568e-23	2.7138320636152396e-13	1.5860602927641877e-12	1.4629194566696878e-12
59600000	0.004994322429696008	1.8516751533359698e-49	1.0098205167811634e-68	6.085744272545334e-10	3.1554466113280527e-15	0.000011353920135611858	-8.181141560816446e-20	9.272156839972568e-23	2.7138320636152396e-13	1.5860602927641877e-12	1.4629194566696878e-12
59700000	0.004994322429696008	1.8516751533359698e-49	1.0098205167811634e-68	6.085744272545334e-10	3.1554466113280527e-15	0.000011353920135611858	-8.181141560718042e-20	9.272156839972568e-23	2.7138320636152396e-13	1.5860602927641877e-12	1.4629194566696878e-12
59800000	0.004994322429696008	1.8516751533359698e-49	1.0098205167811634e-68	6.085744272545334e-10	3.1554466113280527e-15	0.000011353920135611858	-8.181141560619637e-20	9.272156839972568e-23	2.7138320636152396e-13	1.5860602927641877e-12	1.4629194566696878e-12
59900000	0.004994322429696008	1.8516751533359698e-49	1.0098205167811634e-68	6.085744272545334e-10	3.1554466113280527e-15	0.000011353920135611858	-8.181141560521231e-20	9.272156839972568e-23	2.7138320636152396e-13	1.5860602927641877e-12	1.4629194566696878e-12
60000000	0.004994322429696008	1.8516751533359698e-49	1.0098205167811634e-68	6.085744272545334e-10	3.1554466113280527e-15	0.000011353920135611858	-8.181141560422827e-20	9.272156839972568e-23	2.7138320636152396e-13	1.5860602927641877e-12	1.4629194566696878e-12
60100000	0.004994322429696008	1.8516751533359698e-49	1.0098205167811634e-68	6.085744272545334e-10	3.1554466113280527e-15	0.000011353920135611858	-8.181141560324422e-20	9.272156839972568e-23	2.7138320636152396e-13	1.5860602927641877e-12	1.4629194566696878e-12
60200000	0.004994322429696008	1.8516751533359698e-49	1.0098205167811634e-68	6.085744272545334e-10	3.1554466113280527e-15	0.000011353920135611858	-8.181141560226017e-20	9.272156839972568e-23	2.7138320636152396e-13	1.5860602927641877e-12	1.4629194566696878e-12
60300000	0.004994322429696008	1.8516751533359698e-49	1.0098205167811634e-68	6.085744272545334e-10	3.1554466113280527e-15	0.000011353920135611858	-8.181141560127612e-20	9.272156839972568e-23	2.7138320636152396e-13	1.5860602927641877e-12	1.4629194566696878e-12
60400000	0.004994322429696008	1.8516751533359698e-49	1.0098205167811634e-68	6.085744272545334e-10	3.1554466113280527e-15	0.000011353920135611858	-8.181141560029207e-20	9.272156839972568e-23	2.7138320636152396e-13	1.5860602927641877e-12	1.4629194566696878e-12
60500000	0.004994322429696008	1.8516751533359698e-49	1.0098205167811634e-68	6.085744272545334e-10	3.1554466113280527e-15	0.000011353920135611858	-8.181141559930802e-20	9.272156839972568e-23	2.7138320636152396e-13	1.5860602927641877e-12	1.4629194566696878e-12
60600000	0.004994322429696008	1.8516751533359698e-49	1.0098205167811634e-68	6.085744272545334e-10	3.1554466113280527e-15	0.000011353920135611858	-8.181141559832397e-20	9.272156839972568e-23	2.7138320636152396e-13	1.5860602927641877e-12	1.4629194566696878e-12
60700000	0.004994322429696008	1.8516751533359698e-49	1.0098205167811634e-68	6.085744272545334e-10	3.1554466113280527e-15	0.000011353920135611858	-8.181141559733993e-20	9.272156839972568e-23	2.7138320636152396e-13	1.5860602927641877e-12	1.4629194566696878e-12
60800000	0.004994322429696008	1.8516751533359698e-49	1.0098205167811634e-68	6.085744272545334e-10	3.1554466113280527e-15	0.000011353920135611858	-8.181141559635588e-20	9.272156839972568e-23	2.7138320636152396e-13	1.5860602927641877e-12	1.4629194566696878e-12
60900000	0.004994322429696008	1.8516751533359698e-49	1.0098205167811634e-68	6.085744272545334e-10	3.1554466113280527e-15	0.000011353920135611858	-8.181141559537183e-20	9.272156839972568e-23	2.7138320636152396e-13	1.5860602927641877e-12	1.4629194566696878e-12
61000000	0.004994322429696008	1.8516751533359698e-49	1.0098205167811634e-68	6.085744272545334e-10	3.1554466113280527e-15	0.000011353920135611858	-8.181141559438778e-20	9.272156839972568e-23	2.7138320636152396e-13	1.5860602927641877e-12	1.4629194566696878e-12
61100000	0.004994322429696008	1.8516751533359698e-49	1.0098205167811634e-68	6.085744272545334e-10	3.1554466113280527e-15	0.000011353920135611858	-8.181141559340373e-20	9.272156839972568e-23	2.7138320636152396e-13	1.5860602927641877e-12	1.4629194566696878e-12
61200000	0.004994322429696008	1.8516751533359698e-49	1.0098205167811634e-68	6.085744272545334e-10	3.1554466113280527e-15	0.000011353920135611858	-8.181141559241968e-20	9.272156839972568e-23	2.7138320636152396e-13	1.5860602927641877e-12	1.4629194566696878e-12
61300000	0.004994322429696008	1.8516751533359698e-49	1.0098205167811634e-68	6.085744272545334e-10	3.1554466113280527e-15	0.000011353920135611858	-8.181141559143563e-20	9.272156839972568e-23	2.7138320636152396e-13	1.5860602927641877e-12	1.4629194566696878e-12
61400000	0.004994322429696008	1.8516751533359698e-49	1.0098205167811634e-68	6.085744272545334e-10	3.1554466113280527e-15	0.000011353920135611858	-8.181141559045159e-20	9.272156839972568e-23	2.7138320636152396e-13	1.5860602927641877e-12	1.4629194566696878e-12
61500000	0.004994322429696008	1.8516751533359698e-49	1.0098205167811634e-68	6.085744272545334e-10	3.1554466113280527e-15	0.000011353920135611858	-8.181141558946753e-20	9.272156839972568e-23	2.7138320636152396e-13	1.5860602927641877e-12	1.4629194566696878e-12
61600000	0.004994322429696008	1.8516751533359698e-49	1.0098205167811634e-68	6.085744272545334e-10	3.1554466113280527e-15	0.000011353920135611858	-8.181141558848348e-20	9.272156839972568e-23	2.7138320636152396e-13	1.5860602927641877e-12	1.4629194566696878e-12
61700000	0.004994322429696008	1.8516751533359698e-49	1.0098205167811634e-68	6.085744272545334e-10	3.1554466113280527e-15	0.000011353920135611858	-8.181141558749944e-20	9.272156839972568e-23	2.7138320636152396e-13	1.5860602927641877e-12	1.4629194566696878e-12
61800000	0.004994322429696008	1.8516751533359698e-49	1.0098205167811634e-68	6.085744272545334e-10	3.1554466113280527e-15	0.000011353920135611858	-8.181141558651538e-20	9.272156839972568e-23	2.7138320636152396e-13	1.5860602927641877e-12	1.4629194566696878e-12
61900000	0.004994322429696008	1.8516751533359698e-49	1.0098205167811634e-68	6.085744272545334e-10	3.1554466113280527e-15	0.000011353920135611858	-8.181141558553134e-20	9.272156839972568e-23	2.7138320636152396e-13	1.5860602927641877e-12	1.4629194566696878e-12
62000000	0.004994322429696008	1.8516751533359698e-49	1.0098205167811634e-68	6.085744272545334e-10	3.1554466113280527e-15	0.000011353920135611858	-8.181141558454729e-20	9.272156839972568e-23	2.7138320636152396e-13	1.5860602927641877e-12	1.4629194566696878e-12
62100000	0.004994322429696008	1.8516751533359698e-49	1.0098205167811634e-68	6.085744272545334e-10	3.1554466113280527e-15	0.000011353920135611858	-8.181141558356325e-20	9.272156839972568e-23	2.7138320636152396e-13	1.5860602927641877e-12	1.4629194566696878e-12
62200000	0.004994322429696008	1.8516751533359698e-49	1.0098205167811634e-68	6.085744272545334e-10	3.1554466113280527e-15	0.000011353920135611858	-8.181141558257919e-20	9.272156839972568e-23	2.7138320636152396e-13	1.5860602927641877e-12	1.4629194566696878e-12
62300000	0.004994322429696008	1.8516751533359698e-49	1.0098205167811634e-68	6.085744272545334e-10	3.1554466113280527e-15	0.000011353920135611858	-8.181141558159514e-20	9.272156839972568e-23	2.7138320636152396e-13	1.5860602927641877e-12	1.4629194566696878e-12
62400000	0.004994322429696008	1.8516751533359698e-49	1.0098205167811634e-68	6.085744272545334e-10	3.1554466113280527e-15	0.000011353920135611858	-8.18114155806111e-20	9.272156839972568e-23	2.7138320636152396e-13	1.5860602927641877e-12	1.4629194566696878e-12
62500000	0.004994322429696008	1.8516751533359698e-49	1.0098205167811634e-68	6.085744272545334e-10	3.1554466113280527e-15	0.000011353920135611858	-8.181141557962704e-20	9.272156839972568e-23	2.7138320636152396e-13	1.5860602927641877e-12	1.4629194566696878e-12
62600000	0.004994322429696008	1.8516751533359698e-49	1.0098205167811634e-68	6.085744272545334e-10	3.1554466113280527e-15	0.000011353920135611858	-8.1811415578643e-20	9.272156839972568e-23	2.7138320636152396e-13	1.5860602927641877e-12	1.4629194566696878e-12
62700000	0.004994322429696008	1.8516751533359698e-49	1.0098205167811634e-68	6.085744272545334e-10	3.1554466113280527e-15	0.000011353920135611858	-8.181141557765895e-20	9.272156839972568e-23	2.7138320636152396e-13	1.5860602927641877e-12	1.4629194566696878e-12
62800000	0.004994322429696008	1.8516751533359698e-49	1.0098205167811634e-68	6.085744272545334e-10	3.1554466113280527e-15	0.000011353920135611858	-8.18114155766749e-20	9.272156839972568e-23	2.7138320636152396e-13	1.5860602927641877e-12	1.4629194566696878e-12
62900000	0.004994322429696008	1.8516751533359698e-49	1.0098205167811634e-68	6.085744272545334e-10	3.1554466113280527e-15	0.000011353920135611858	-8.181141557569085e-20	9.272156839972568e-23	2.7138320636152396e-13	1.5860602927641877e-12	1.4629194566696878e-12
63000000	0.004994322429696008	1.8516751533359698e-49	1.0098205167811634e-68	6.085744272545334e-10	3.1554466113280527e-15	0.000011353920135611858	-8.18114155747068e-20	9.272156839972568e-23	2.7138320636152396e-13	1.5860602927641877e-12	1.4629194566696878e-12
63100000	0.004994322429696008	1.8516751533359698e-49	1.0098205167811634e-68	6.085744272545334e-10	3.1554466113280527e-15	0.000011353920135611858	-8.181141557372276e-20	9.272156839972568e-23	2.7138320636152396e-13	1.5860602927641877e-12	1.4629194566696878e-12
63200000	0.004994322429696008	1.8516751533359698e-49	1.0098205167811634e-68	6.085744272545334e-10	3.1554466113280527e-15	0.000011353920135611858	-8.18114155727387e-20	9.272156839972568e-23	2.7138320636152396e-13	1.5860602927641877e-12	1.4629194566696878e-12
63300000	0.004994322429696008	1.8516751533359698e-49	1.0098205167811634e-68	6.085744272545334e-10	3.1554466113280527e-15	0.000011353920135611858	-8.181141557175466e-20	9.272156839972568e-23	2.7138320636152396e-13	1.5860602927641877e-12	1.4629194566696878e-12
63400000	0.004994322429696008	1.8516751533359698e-49	1.0098205167811634e-68	6.085744272545334e-10	3.1554466113280527e-15	0.000011353920135611858	-8.181141557077061e-20	9.272156839972568e-23	2.7138320636152396e-13	1.5860602927641877e-12	1.4629194566696878e-12
63500000	0.004994322429696008	1.8516751533359698e-49	1.0098205167811634e-68	6.085744272545334e-10	3.1554466113280527e-15	0.000011353920135611858	-8.181141556978655e-20	9.272156839972568e-23	2.7138320636152396e-13	1.5860602927641877e-12	1.4629194566696878e-12
63600000	0.004994322429696008	1.8516751533359698e-49	1.0098205167811634e-68	6.085744272545334e-10	3.1554466113280527e-15	0.000011353920135611858	-8.181141556880251e-20	9.272156839972568e-23	2.7138320636152396e-13	1.5860602927641877e-12	1.4629194566696878e-12
63700000	0.004994322429696008	1.8516751533359698e-49	1.0098205167811634e-68	6.085744272545334e-10	3.1554466113280527e-15	0.000011353920135611858	-8.181141556781846e-20	9.272156839972568e-23	2.7138320636152396e-13	1.5860602927641877e-12	1.4629194566696878e-12
63800000	0.004994322429696008	1.8516751533359698e-49	1.0098205167811634e-68	6.085744272545334e-10	3.1554466113280527e-15	0.000011353920135611858	-8.181141556683441e-20	9.272156839972568e-23	2.7138320636152396e-13	1.5860602927641877e-12	1.4629194566696878e-12
63900000	0.004994322429696008	1.8516751533359698e-49	1.0098205167811634e-68	6.085744272545334e-10	3.1554466113280527e-15	0.000011353920135611858	-8.181141556585036e-20	9.272156839972568e-23	2.7138320636152396e-13	1.5860602927641877e-12	1.4629194566696878e-12
64000000	0.004994322429696008	1.8516751533359698e-49	1.0098205167811634e-68	6.085744272545334e-10	3.1554466113280527e-15	0.000011353920135611858	-8.181141556486632e-20	9.272156839972568e-23	2.7138320636152396e-13	1.5860602927641877e-12	1.4629194566696878e-12
64100000	0.004994322429696008	1.8516751533359698e-49	1.0098205167811634e-68	6.085744272545335e-10	3.1554466113280527e-15	0.000011353920135611858	-8.181141556388226e-20	9.272156839972568e-23	2.7138320636152396e-13	1.5860602927641877e-12	1.4629194566696878e-12
64200000	0.004994322429696008	1.8516751533359698e-49	1.0098205167811634e-68	6.085744272545335e-10	3.1554466113280527e-15	0.000011353920135611858	-8.181141556289821e-20	9.272156839972568e-23	2.7138320636152396e-13	1.5860602927641877e-12	1.4629194566696878e-12
64300000	0.004994322429696008	1.8516751533359698e-49	1.0098205167811634e-68	6.085744272545335e-10	3.1554466113280527e-15	0.000011353920135611858	-8.181141556191417e-20	9.272156839972568e-23	2.7138320636152396e-13	1.5860602927641877e-12	1.4629194566696878e-12
64400000	0.004994322429696008	1.8516751533359698e-49	1.0098205167811634e-68	6.085744272545335e-10	3.1554466113280527e-15	0.000011353920135611858	-8.181141556093012e-20	9.272156839972568e-23	2.7138320636152396e-13	1.5860602927641877e-12	1.4629194566696878e-12
64500000	0.004994322429696008	1.8516751533359698e-49	1.0098205167811634e-68	6.085744272545335e-10	3.1554466113280527e-15	0.000011353920135611858	-8.181141555994607e-20	9.272156839972568e-23	2.7138320636152396e-13	1.5860602927641877e-12	1.4629194566696878e-12
64600000	0.004994322429696008	1.8516751533359698e-49	1.0098205167811634e-68	6.085744272545335e-10	3.1554466113280527e-15	0.000011353920135611858	-8.181141555896202e-20	9.272156839972568e-23	2.7138320636152396e-13	1.5860602927641877e-12	1.4629194566696878e-12
64700000	0.004994322429696008	1.8516751533359698e-49	1.0098205167811634e-68	6.085744272545335e-10	3.1554466113280523e-15	0.000011353920135611858	-8.181141555797798e-20	9.272156839972568e-23	2.7138320636152396e-13	1.5860602927641877e-12	1.4629194566696878e-12
64800000	0.004994322429696008	1.8516751533359698e-49	1.0098205167811634e-68	6.085744272545335e-10	3.1554466113280523e-15	0.000011353920135611858	-8.181141555699392e-20	9.272156839972568e-23	2.7138320636152396e-13	1.5860602927641877e-12	1.4629194566696878e-12
64900000	0.004994322429696008	1.8516751533359698e-49	1.0098205167811634e-68	6.085744272545335e-10	3.1554466113280523e-15	0.000011353920135611858	-8.181141555600987e-20	9.272156839972568e-23	2.7138320636152396e-13	1.5860602927641877e-12	1.4629194566696878e-12
65000000	0.004994322429696008	1.8516751533359694e-49	1.0098205167811632e-68	6.085744272545335e-10	3.1554466113280523e-15	0.000011353920135611858	-8.181141555502583e-20	9.272156839972568e-23	2.7138320636152396e-13	1.5860602927641877e-12	1.4629194566696878e-12
65100000	0.004994322429696008	1.8516751533359694e-49	1.0098205167811632e-68	6.085744272545335e-10	3.1554466113280523e-15	0.000011353920135611858	-8.181141555404177e-20	9.272156839972568e-23	2.7138320636152396e-13	1.5860602927641877e-12	1.4629194566696878e-12
65200000	0.004994322429696008	1.8516751533359694e-49	1.0098205167811632e-68	6.085744272545335e-10	3.1554466113280523e-15	0.000011353920135611858	-8.181141555305773e-20	9.272156839972568e-23	2.7138320636152396e-13	1.5860602927641877e-12	1.4629194566696878e-12
65300000	0.004994322429696007	1.8516751533359694e-49	1.0098205167811632e-68	6.085744272545335e-10	3.1554466113280523e-15	0.000011353920135611856	-8.181141555207368e-20	9.272156839972568e-23	2.7138320636152396e-13	1.5860602927641877e-12	1.4629194566696878e-12
65400000	0.004994322429696007	1.8516751533359694e-49	1.0098205167811632e-68	6.085744272545335e-10	3.1554466113280523e-15	0.000011353920135611856	-8.181141555108962e-20	9.272156839972568e-23	2.7138320636152396e-13	1.5860602927641877e-12	1.4629194566696878e-12
65500000	0.004994322429696007	1.8516751533359694e-49	1.0098205167811632e-68	6.085744272545335e-10	3.1554466113280523e-15	0.000011353920135611856	-8.181141555010558e-20	9.272156839972568e-23	2.7138320636152396e-13	1.5860602927641877e-12	1.4629194566696878e-12
65600000	0.004994322429696007	1.8516751533359694e-49	1.0098205167811632e-68	6.085744272545335e-10	3.1554466113280523e-15	0.000011353920135611856	-8.181141554912153e-20	9.272156839972567e-23	2.7138320636152396e-13	1.5860602927641877e-12	1.4629194566696878e-12
65700000	0.004994322429696007	1.8516751533359694e-49	1.0098205167811632e-68	6.085744272545335e-10	3.1554466113280523e-15	0.000011353920135611856	-8.181141554813749e-20	9.272156839972567e-23	2.7138320636152396e-13	1.5860602927641877e-12	1.4629194566696878e-12
65800000	0.004994322429696007	1.8516751533359694e-49	1.0098205167811632e-68	6.085744272545335e-10	3.1554466113280523e-15	0.000011353920135611856	-8.181141554715343e-20	9.272156839972567e-23	2.7138320636152396e-13	1.5860602927641877e-12	1.4629194566696878e-12
65900000	0.004994322429696007	1.8516751533359694e-49	1.0098205167811632e-68	6.085744272545335e-10	3.1554466113280523e-15	0.000011353920135611856	-8.181141554616939e-20	9.272156839972567e-23	2.7138320636152396e-13	1.5860602927641877e-12	1.4629194566696878e-12
66000000	0.004994322429696007	1.8516751533359694e-49	1.0098205167811632e-68	6.085744272545335e-10	3.1554466113280523e-15	0.000011353920135611856	-8.181141554518534e-20	9.272156839972567e-23	2.7138320636152396e-13	1.5860602927641877e-12	1.4629194566696878e-12
66100000	0.004994322429696007	1.8516751533359694e-49	1.0098205167811632e-68	6.085744272545335e-10	3.1554466113280523e-15	0.000011353920135611856	-8.181141554420128e-20	9.272156839972567e-23	2.7138320636152396e-13	1.5860602927641877e-12	1.4629194566696878e-12
66200000	0.004994322429696007	1.8516751533359694e-49	1.0098205167811632e-68	6.085744272545335e-10	3.1554466113280523e-15	0.000011353920135611856	-8.181141554321724e-20	9.272156839972567e-23	2.7138320636152396e-13	1.5860602927641877e-12	1.4629194566696878e-12
66300000	0.004994322429696007	1.8516751533359694e-49	1.0098205167811632e-68	6.085744272545335e-10	3.1554466113280523e-15	0.000011353920135611856	-8.181141554223319e-20	9.272156839972567e-23	2.7138320636152396e-13	1.5860602927641877e-12	1.4629194566696878e-12
66400000	0.004994322429696007	1.8516751533359694e-49	1.0098205167811632e-68	6.085744272545335e-10	3.1554466113280523e-15	0.000011353920135611856	-8.181141554124915e-20	9.272156839972567e-23	2.7138320636152396e-13	1.5860602927641877e-12	1.4629194566696878e-12
66500000	0.004994322429696007	1.8516751533359694e-49	1.0098205167811632e-68	6.085744272545335e-10	3.1554466113280523e-15	0.000011353920135611856	-8.181141554026509e-20	9.272156839972567e-23	2.7138320636152396e-13	1.5860602927641877e-12	1.4629194566696878e-12
66600000	0.004994322429696007	1.8516751533359694e-49	1.0098205167811632e-68	6.085744272545335e-10	3.1554466113280523e-15	0.000011353920135611856	-8.181141553928105e-20	9.272156839972567e-23	2.7138320636152396e-13	1.5860602927641877e-12	1.4629194566696878e-12
66700000	0.004994322429696007	1.8516751533359694e-49	1.0098205167811632e-68	6.085744272545335e-10	3.1554466113280523e-15	0.000011353920135611856	-8.1811415538297e-20	9.272156839972567e-23	2.7138320636152396e-13	1.5860602927641877e-12	1.4629194566696878e-12
66800000	0.004994322429696007	1.8516751533359694e-49	1.0098205167811632e-68	6.085744272545335e-10	3.1554466113280523e-15	0.000011353920135611856	-8.181141553731294e-20	9.272156839972567e-23	2.7138320636152396e-13	1.5860602927641877e-12	1.4629194566696878e-12
66900000	0.004994322429696007	1.8516751533359694e-49	1.0098205167811632e-68	6.085744272545335e-10	3.1554466113280523e-15	0.000011353920135611856	-8.18114155363289e-20	9.272156839972567e-23	2.7138320636152396e-13	1.5860602927641877e-12	1.4629194566696878e-12
67000000	0.004994322429696007	1.8516751533359694e-49	1.0098205167811632e-68	6.085744272545335e-10	3.1554466113280523e-15	0.000011353920135611856	-8.181141553534485e-20	9.272156839972567e-23	2.7138320636152396e-13	1.5860602927641877e-12	1.4629194566696878e-12
67100000	0.004994322429696007	1.8516751533359694e-49	1.0098205167811632e-68	6.085744272545335e-10	3.1554466113280523e-15	0.000011353920135611856	-8.18114155343608e-20	9.272156839972567e-23	2.7138320636152396e-13	1.5860602927641877e-12	1.4629194566696878e-12
67200000	0.004994322429696007	1.8516751533359694e-49	1.0098205167811632e-68	6.085744272545335e-10	3.1554466113280523e-15	0.000011353920135611856	-8.181141553337675e-20	9.272156839972567e-23	2.7138320636152396e-13	1.5860602927641877e-12	1.4629194566696878e-12
67300000	0.004994322429696007	1.8516751533359694e-49	1.0098205167811632e-68	6.085744272545335e-10	3.1554466113280523e-15	0.000011353920135611856	-8.18114155323927e-20	9.272156839972567e-23	2.7138320636152396e-13	1.5860602927641877e-12	1.4629194566696878e-12
67400000	0.004994322429696007	1.8516751533359694e-49	1.0098205167811632e-68	6.085744272545335e-10	3.1554466113280523e-15	0.000011353920135611856	-8.181141553140865e-20	9.272156839972567e-23	2.7138320636152396e-13	1.5860602927641877e-12	1.4629194566696878e-12
67500000	0.004994322429696007	1.8516751533359694e-49	1.0098205167811632e-68	6.085744272545335e-10	3.1554466113280523e-15	0.000011353920135611856	-8.18114155304246e-20	9.272156839972567e-23	2.7138320636152396e-13	1.5860602927641877e-12	1.4629194566696878e-12
67600000	0.004994322429696007	1.8516751533359694e-49	1.0098205167811632e-68	6.085744272545335e-10	3.1554466113280523e-15	0.000011353920135611856	-8.181141552944056e-20	9.272156839972567e-23	2.7138320636152396e-13	1.5860602927641877e-12	1.4629194566696878e-12
67700000	0.004994322429696007	1.8516751533359694e-49	1.0098205167811632e-68	6.085744272545335e-10	3.1554466113280523e-15	0.000011353920135611856	-8.18114155284565e-20	9.272156839972567e-23	2.7138320636152396e-13	1.5860602927641877e-12	1.4629194566696878e-12
67800000	0.004994322429696007	1.8516751533359694e-49	1.0098205167811632e-68	6.085744272545335e-10	3.1554466113280523e-15	0.000011353920135611856	-8.181141552747246e-20	9.272156839972567e-23	2.7138320636152396e-13	1.5860602927641877e-12	1.4629194566696878e-12
67900000	0.004994322429696007	1.8516751533359694e-49	1.0098205167811632e-68	6.085744272545335e-10	3.1554466113280523e-15	0.000011353920135611856	-8.181141552648841e-20	9.272156839972567e-23	2.7138320636152396e-13	1.5860602927641877e-12	1.4629194566696878e-12
68000000	0.004994322429696007	1.8516751533359694e-49	1.0098205167811632e-68	6.085744272545335e-10	3.1554466113280523e-15	0.000011353920135611856	-8.181141552550436e-20	9.272156839972567e-23	2.7138320636152396e-13	1.5860602927641877e-12	1.4629194566696878e-12
68100000	0.004994322429696007	1.8516751533359694e-49	1.0098205167811632e-68	6.085744272545335e-10	3.1554466113280523e-15	0.000011353920135611856	-8.181141552452031e-20	9.272156839972567e-23	2.7138320636152396e-13	1.5860602927641877e-12	1.4629194566696878e-12
68200000	0.004994322429696007	1.8516751533359694e-49	1.0098205167811632e-68	6.085744272545335e-10	3.1554466113280523e-15	0.000011353920135611856	-8.181141552353626e-20	9.272156839972567e-23	2.7138320636152396e-13	1.5860602927641877e-12	1.4629194566696878e-12
68300000	0.004994322429696007	1.8516751533359694e-49	1.0098205167811632e-68	6.085744272545335e-10	3.1554466113280523e-15	0.000011353920135611856	-8.181141552255222e-20	9.272156839972567e-23	2.7138320636152396e-13	1.5860602927641877e-12	1.4629194566696878e-12
68400000	0.004994322429696007	1.8516751533359694e-49	1.0098205167811632e-68	6.085744272545335e-10	3.1554466113280523e-15	0.000011353920135611856	-8.181141552156816e-20	9.272156839972567e-23	2.7138320636152396e-13	1.5860602927641877e-12	1.4629194566696878e-12
68500000	0.004994322429696007	1.8516751533359694e-49	1.0098205167811632e-68	6.085744272545335e-10	3.1554466113280523e-15	0.000011353920135611856	-8.181141552058411e-20	9.272156839972567e-23	2.7138320636152396e-13	1.5860602927641877e-12	1.4629194566696878e-12
68600000	0.004994322429696007	1.8516751533359694e-49	1.0098205167811632e-68	6.085744272545335e-10	3.1554466113280523e-15	0.000011353920135611856	-8.181141551960007e-20	9.272156839972567e-23	2.7138320636152396e-13	1.5860602927641877e-12	1.4629194566696878e-12
68700000	0.004994322429696007	1.8516751533359694e-49	1.0098205167811632e-68	6.085744272545335e-10	3.1554466113280523e-15	0.000011353920135611856	-8.181141551861601e-20	9.272156839972567e-23	2.7138320636152396e-13	1.5860602927641877e-12	1.4629194566696878e-12
68800000	0.004994322429696007	1.8516751533359694e-49	1.0098205167811632e-68	6.085744272545335e-10	3.1554466113280523e-15	0.000011353920135611856	-8.181141551763197e-20	9.272156839972567e-23	2.7138320636152396e-13	1.5860602927641877e-12	1.4629194566696878e-12
68900000	0.004994322429696007	1.8516751533359694e-49	1.0098205167811632e-68	6.085744272545335e-10	3.1554466113280523e-15	0.000011353920135611856	-8.181141551664792e-20	9.272156839972567e-23	2.7138320636152396e-13	1.5860602927641877e-12	1.4629194566696878e-12
69000000	0.004994322429696007	1.8516751533359694e-49	1.0098205167811632e-68	6.085744272545335e-10	3.1554466113280523e-15	0.000011353920135611856	-8.181141551566388e-20	9.272156839972567e-23	2.7138320636152396e-13	1.5860602927641877e-12	1.4629194566696878e-12
69100000	0.004994322429696007	1.8516751533359694e-49	1.0098205167811632e-68	6.085744272545335e-10	3.1554466113280523e-15	0.000011353920135611856	-8.181141551467982e-20	9.272156839972567e-23	2.7138320636152396e-13	1.5860602927641877e-12	1.4629194566696878e-12
69200000	0.004994322429696007	1.8516751533359694e-49	1.0098205167811632e-68	6.085744272545335e-10	3.1554466113280523e-15	0.000011353920135611856	-8.181141551369577e-20	9.272156839972567e-23	2.7138320636152396e-13	1.5860602927641877e-12	1.4629194566696878e-12
69300000	0.004994322429696007	1.8516751533359694e-49	1.0098205167811632e-68	6.085744272545335e-10	3.1554466113280523e-15	0.000011353920135611856	-8.181141551271173e-20	9.272156839972567e-23	2.7138320636152396e-13	1.5860602927641877e-12	1.4629194566696878e-12
69400000	0.004994322429696007	1.8516751533359694e-49	1.0098205167811632e-68	6.085744272545335e-10	3.1554466113280523e-15	0.000011353920135611856	-8.181141551172767e-20	9.272156839972567e-23	2.7138320636152396e-13	1.5860602927641877e-12	1.4629194566696878e-12
69500000	0.004994322429696007	1.8516751533359694e-49	1.0098205167811632e-68	6.085744272545335e-10	3.1554466113280523e-15	0.000011353920135611856	-8.181141551074363e-20	9.272156839972567e-23	2.7138320636152396e-13	1.5860602927641877e-12	1.4629194566696878e-12
69600000	0.004994322429696007	1.8516751533359694e-49	1.0098205167811632e-68	6.085744272545335e-10	3.1554466113280523e-15	0.000011353920135611856	-8.181141550975958e-20	9.272156839972567e-23	2.7138320636152396e-13	1.5860602927641877e-12	1.4629194566696878e-12
69700000	0.004994322429696007	1.8516751533359694e-49	1.0098205167811632e-68	6.085744272545335e-10	3.1554466113280523e-15	0.000011353920135611856	-8.181141550877554e-20	9.272156839972567e-23	2.7138320636152396e-13	1.5860602927641877e-12	1.4629194566696878e-12
69800000	0.004994322429696007	1.8516751533359694e-49	1.0098205167811632e-68	6.085744272545335e-10	3.1554466113280523e-15	0.000011353920135611856	-8.181141550779148e-20	9.272156839972567e-23	2.7138320636152396e-13	1.5860602927641877e-12	1.4629194566696878e-12
69900000	0.004994322429696007	1.8516751533359694e-49	1.0098205167811632e-68	6.085744272545335e-10	3.1554466113280523e-15	0.000011353920135611856	-8.181141550680743e-20	9.272156839972567e-23	2.7138320636152396e-13	1.5860602927641877e-12	1.4629194566696878e-12
70000000	0.004994322429696007	1.8516751533359694e-49	1.0098205167811632e-68	6.085744272545335e-10	3.1554466113280523e-15	0.000011353920135611856	-8.181141550582339e-20	9.272156839972567e-23	2.7138320636152396e-13	1.5860602927641877e-12	1.4629194566696878e-12
70100000	0.004994322429696007	1.8516751533359694e-49	1.0098205167811632e-68	6.085744272545335e-10	3.1554466113280523e-15	0.000011353920135611856	-8.181141550483933e-20	9.272156839972567e-23	2.7138320636152396e-13	1.5860602927641877e-12	1.4629194566696878e-12
70200000	0.004994322429696007	1.8516751533359694e-49	1.0098205167811632e-68	6.085744272545335e-10	3.1554466113280523e-15	0.000011353920135611856	-8.181141550385529e-20	9.272156839972567e-23	2.7138320636152396e-13	1.5860602927641877e-12	1.4629194566696878e-12
70300000	0.004994322429696007	1.8516751533359694e-49	1.0098205167811632e-68	6.085744272545335e-10	3.1554466113280523e-15	0.000011353920135611856	-8.181141550287124e-20	9.272156839972567e-23	2.7138320636152396e-13	1.5860602927641877e-12	1.4629194566696878e-12
70400000	0.004994322429696007	1.8516751533359694e-49	1.0098205167811632e-68	6.085744272545335e-10	3.1554466113280523e-15	0.000011353920135611856	-8.181141550188718e-20	9.272156839972567e-23	2.7138320636152396e-13	1.5860602927641877e-12	1.4629194566696878e-12
70500000	0.004994322429696007	1.8516751533359694e-49	1.0098205167811632e-68	6.085744272545335e-10	3.1554466113280523e-15	0.000011353920135611856	-8.181141550090314e-20	9.272156839972567e-23	2.7138320636152396e-13	1.5860602927641877e-12	1.4629194566696878e-12
70600000	0.004994322429696007	1.8516751533359694e-49	1.0098205167811632e-68	6.085744272545335e-10	3.1554466113280523e-15	0.000011353920135611856	-8.181141549991909e-20	9.272156839972567e-23	2.7138320636152396e-13	1.5860602927641877e-12	1.4629194566696878e-12
70700000	0.004994322429696007	1.8516751533359694e-49	1.0098205167811632e-68	6.085744272545335e-10	3.1554466113280523e-15	0.000011353920135611856	-8.181141549893504e-20	9.272156839972567e-23	2.7138320636152396e-13	1.5860602927641877e-12	1.4629194566696878e-12
70800000	0.004994322429696007	1.8516751533359694e-49	1.0098205167811632e-68	6.085744272545335e-10	3.1554466113280523e-15	0.000011353920135611856	-8.181141549795099e-20	9.272156839972567e-23	2.7138320636152396e-13	1.5860602927641877e-12	1.4629194566696878e-12
70900000	0.004994322429696007	1.8516751533359694e-49	1.0098205167811632e-68	6.085744272545335e-10	3.1554466113280523e-15	0.000011353920135611856	-8.181141549696695e-20	9.272156839972567e-23	2.7138320636152396e-13	1.5860602927641877e-12	1.4629194566696878e-12
71000000	0.004994322429696007	1.8516751533359694e-49	1.0098205167811632e-68	6.085744272545335e-10	3.1554466113280523e-15	0.000011353920135611856	-8.18114154959829e-20	9.272156839972567e-23	2.7138320636152396e-13	1.5860602927641877e-12	1.4629194566696878e-12
71100000	0.004994322429696007	1.8516751533359694e-49	1.0098205167811632e-68	6.085744272545335e-10	3.1554466113280523e-15	0.000011353920135611856	-8.181141549499884e-20	9.272156839972567e-23	2.7138320636152396e-13	1.5860602927641877e-12	1.4629194566696878e-12
71200000	0.004994322429696007	1.8516751533359694e-49	1.0098205167811632e-68	6.085744272545335e-10	3.1554466113280523e-15	0.000011353920135611856	-8.18114154940148e-20	9.272156839972567e-23	2.7138320636152396e-13	1.5860602927641877e-12	1.4629194566696878e-12
71300000	0.004994322429696007	1.8516751533359694e-49	1.0098205167811632e-68	6.085744272545335e-10	3.1554466113280523e-15	0.000011353920135611856	-8.181141549303074e-20	9.272156839972567e-23	2.7138320636152396e-13	1.5860602927641877e-12	1.4629194566696878e-12
71400000	0.004994322429696007	1.8516751533359694e-49	1.0098205167811632e-68	6.085744272545335e-10	3.1554466113280523e-15	0.000011353920135611856	-8.18114154920467e-20	9.272156839972567e-23	2.7138320636152396e-13	1.5860602927641877e-12	1.4629194566696878e-12
71500000	0.004994322429696007	1.8516751533359694e-49	1.0098205167811632e-68	6.085744272545335e-10	3.1554466113280523e-15	0.000011353920135611856	-8.181141549106265e-20	9.272156839972567e-23	2.7138320636152396e-13	1.5860602927641877e-12	1.4629194566696878e-12
71600000	0.004994322429696007	1.8516751533359694e-49	1.0098205167811632e-68	6.085744272545335e-10	3.1554466113280523e-15	0.000011353920135611856	-8.18114154900786e-20	9.272156839972567e-23	2.7138320636152396e-13	1.5860602927641877e-12	1.4629194566696878e-12
71700000	0.004994322429696007	1.8516751533359694e-49	1.0098205167811632e-68	6.085744272545335e-10	3.1554466113280523e-15	0.000011353920135611856	-8.181141548909455e-20	9.272156839972567e-23	2.7138320636152396e-13	1.5860602927641877e-12	1.4629194566696878e-12
71800000	0.004994322429696007	1.8516751533359694e-49	1.0098205167811632e-68	6.085744272545335e-10	3.1554466113280523e-15	0.000011353920135611856	-8.18114154881105e-20	9.272156839972567e-23	2.7138320636152396e-13	1.5860602927641877e-12	1.4629194566696878e-12
71900000	0.004994322429696007	1.8516751533359694e-49	1.0098205167811632e-68	6.085744272545335e-10	3.1554466113280523e-15	0.000011353920135611856	-8.181141548712646e-20	9.272156839972567e-23	2.7138320636152396e-13	1.5860602927641877e-12	1.4629194566696878e-12
72000000	0.004994322429696007	1.8516751533359694e-49	1.0098205167811632e-68	6.085744272545335e-10	3.1554466113280523e-15	0.000011353920135611856	-8.18114154861424e-20	9.272156839972567e-23	2.7138320636152396e-13	1.5860602927641877e-12	1.4629194566696878e-12
72100000	0.004994322429696007	1.8516751533359694e-49	1.0098205167811632e-68	6.085744272545335e-10	3.1554466113280523e-15	0.000011353920135611856	-8.181141548515836e-20	9.272156839972567e-23	2.7138320636152396e-13	1.5860602927641877e-12	1.4629194566696878e-12
72200000	0.004994322429696007	1.8516751533359694e-49	1.0098205167811632e-68	6.085744272545335e-10	3.1554466113280523e-15	0.000011353920135611856	-8.181141548417431e-20	9.272156839972567e-23	2.7138320636152396e-13	1.5860602927641877e-12	1.4629194566696878e-12
72300000	0.004994322429696007	1.8516751533359694e-49	1.0098205167811632e-68	6.085744272545335e-10	3.1554466113280523e-15	0.000011353920135611856	-8.181141548319025e-20	9.272156839972567e-23	2.7138320636152396e-13	1.5860602927641877e-12	1.4629194566696878e-12
72400000	0.004994322429696007	1.8516751533359694e-49	1.0098205167811632e-68	6.085744272545335e-10	3.1554466113280523e-15	0.000011353920135611856	-8.181141548220621e-20	9.272156839972567e-23	2.7138320636152396e-13	1.5860602927641877e-12	1.4629194566696878e-12
72500000	0.004994322429696007	1.8516751533359694e-49	1.0098205167811632e-68	6.085744272545335e-10	3.1554466113280523e-15	0.000011353920135611856	-8.181141548122216e-20	9.272156839972567e-23	2.7138320636152396e-13	1.5860602927641877e-12	1.4629194566696878e-12
72600000	0.004994322429696007	1.8516751533359694e-49	1.0098205167811632e-68	6.085744272545335e-10	3.1554466113280523e-15	0.000011353920135611856	-8.181141548023812e-20	9.272156839972567e-23	2.7138320636152396e-13	1.5860602927641877e-12	1.4629194566696878e-12
72700000	0.004994322429696007	1.8516751533359694e-49	1.0098205167811632e-68	6.085744272545335e-10	3.1554466113280523e-15	0.000011353920135611856	-8.181141547925406e-20	9.272156839972567e-23	2.7138320636152396e-13	1.5860602927641877e-12	1.4629194566696878e-12
72800000	0.004994322429696007	1.8516751533359694e-49	1.0098205167811632e-68	6.085744272545335e-10	3.1554466113280523e-15	0.000011353920135611856	-8.181141547827002e-20	9.272156839972567e-23	2.7138320636152396e-13	1.5860602927641877e-12	1.4629194566696878e-12
72900000	0.004994322429696007	1.8516751533359694e-49	1.0098205167811632e-68	6.085744272545335e-10	3.1554466113280523e-15	0.000011353920135611856	-8.181141547728597e-20	9.272156839972567e-23	2.7138320636152396e-13	1.5860602927641877e-12	1.4629194566696878e-12
73000000	0.004994322429696007	1.8516751533359694e-49	1.0098205167811632e-68	6.085744272545335e-10	3.1554466113280523e-15	0.000011353920135611856	-8.181141547630191e-20	9.272156839972567e-23	2.7138320636152396e-13	1.5860602927641877e-12	1.4629194566696878e-12
73100000	0.004994322429696007	1.8516751533359694e-49	1.0098205167811632e-68	6.085744272545335e-10	3.1554466113280523e-15	0.000011353920135611856	-8.181141547531787e-20	9.272156839972567e-23	2.7138320636152396e-13	1.5860602927641877e-12	1.4629194566696878e-12
73200000	0.004994322429696007	1.8516751533359694e-49	1.0098205167811632e-68	6.085744272545335e-10	3.1554466113280523e-15	0.000011353920135611856	-8.181141547433382e-20	9.272156839972567e-23	2.7138320636152396e-13	1.5860602927641877e-12	1.4629194566696878e-12
73300000	0.004994322429696007	1.8516751533359694e-49	1.0098205167811632e-68	6.085744272545335e-10	3.1554466113280523e-15	0.000011353920135611856	-8.181141547334978e-20	9.272156839972567e-23	2.7138320636152396e-13	1.5860602927641877e-12	1.4629194566696878e-12
73400000	0.004994322429696007	1.8516751533359694e-49	1.0098205167811632e-68	6.085744272545335e-10	3.1554466113280523e-15	0.000011353920135611856	-8.181141547236572e-20	9.272156839972567e-23	2.7138320636152396e-13	1.5860602927641877e-12	1.4629194566696878e-12
73500000	0.004994322429696007	1.8516751533359694e-49	1.0098205167811632e-68	6.085744272545335e-10	3.1554466113280523e-15	0.000011353920135611856	-8.181141547138167e-20	9.272156839972567e-23	2.7138320636152396e-13	1.5860602927641877e-12	1.4629194566696878e-12
73600000	0.004994322429696007	1.8516751533359694e-49	1.0098205167811632e-68	6.085744272545335e-10	3.1554466113280523e-15	0.000011353920135611856	-8.181141547039763e-20	9.272156839972567e-23	2.7138320636152396e-13	1.5860602927641877e-12	1.4629194566696878e-12
73700000	0.004994322429696007	1.8516751533359694e-49	1.0098205167811632e-68	6.085744272545335e-10	3.1554466113280523e-15	0.000011353920135611856	-8.181141546941357e-20	9.272156839972567e-23	2.7138320636152396e-13	1.5860602927641877e-12	1.4629194566696878e-12
73800000	0.004994322429696007	1.8516751533359694e-49	1.0098205167811632e-68	6.085744272545335e-10	3.1554466113280523e-15	0.000011353920135611856	-8.181141546842953e-20	9.272156839972567e-23	2.7138320636152396e-13	1.5860602927641877e-12	1.4629194566696878e-12
73900000	0.004994322429696007	1.8516751533359694e-49	1.0098205167811632e-68	6.085744272545335e-10	3.1554466113280523e-15	0.000011353920135611856	-8.181141546744548e-20	9.272156839972567e-23	2.7138320636152396e-13	1.5860602927641877e-12	1.4629194566696878e-12
74000000	0.004994322429696007	1.8516751533359694e-49	1.0098205167811632e-68	6.085744272545335e-10	3.1554466113280523e-15	0.000011353920135611856	-8.181141546646143e-20	9.272156839972567e-23	2.7138320636152396e-13	1.5860602927641877e-12	1.4629194566696878e-12
74100000	0.004994322429696007	1.8516751533359694e-49	1.0098205167811632e-68	6.085744272545335e-10	3.1554466113280523e-15	0.000011353920135611856	-8.181141546547738e-20	9.272156839972567e-23	2.7138320636152396e-13	1.5860602927641877e-12	1.4629194566696878e-12
74200000	0.004994322429696007	1.8516751533359694e-49	1.0098205167811632e-68	6.085744272545335e-10	3.1554466113280523e-15	0.000011353920135611856	-8.181141546449333e-20	9.272156839972567e-23	2.7138320636152396e-13	1.5860602927641877e-12	1.4629194566696878e-12
74300000	0.004994322429696007	1.8516751533359694e-49	1.0098205167811632e-68	6.085744272545335e-10	3.1554466113280523e-15	0.000011353920135611856	-8.181141546350928e-20	9.272156839972567e-23	2.7138320636152396e-13	1.5860602927641877e-12	1.4629194566696878e-12
74400000	0.004994322429696007	1.8516751533359694e-49	1.0098205167811632e-68	6.085744272545335e-10	3.1554466113280523e-15	0.000011353920135611856	-8.181141546252523e-20	9.272156839972567e-23	2.7138320636152396e-13	1.5860602927641877e-12	1.4629194566696878e-12
74500000	0.004994322429696007	1.8516751533359694e-49	1.0098205167811632e-68	6.085744272545335e-10	3.1554466113280523e-15	0.000011353920135611856	-8.181141546154119e-20	9.272156839972567e-23	2.7138320636152396e-13	1.5860602927641877e-12	1.4629194566696878e-12
74600000	0.004994322429696007	1.8516751533359694e-49	1.0098205167811632e-68	6.085744272545335e-10	3.1554466113280523e-15	0.000011353920135611856	-8.181141546055713e-20	9.272156839972567e-23	2.7138320636152396e-13	1.5860602927641877e-12	1.4629194566696878e-12
74700000	0.004994322429696007	1.8516751533359694e-49	1.0098205167811632e-68	6.085744272545335e-10	3.1554466113280523e-15	0.000011353920135611856	-8.181141545957309e-20	9.272156839972567e-23	2.7138320636152396e-13	1.5860602927641877e-12	1.4629194566696878e-12
74800000	0.004994322429696007	1.8516751533359694e-49	1.0098205167811632e-68	6.085744272545335e-10	3.1554466113280523e-15	0.000011353920135611856	-8.181141545858904e-20	9.272156839972567e-23	2.7138320636152396e-13	1.5860602927641877e-12	1.4629194566696878e-12
74900000	0.004994322429696007	1.8516751533359694e-49	1.0098205167811632e-68	6.085744272545335e-10	3.1554466113280523e-15	0.000011353920135611856	-8.181141545760498e-20	9.272156839972567e-23	2.7138320636152396e-13	1.5860602927641877e-12	1.4629194566696878e-12
75000000	0.004994322429696007	1.8516751533359694e-49	1.0098205167811632e-68	6.085744272545335e-10	3.1554466113280523e-15	0.000011353920135611856	-8.181141545662094e-20	9.272156839972567e-23	2.7138320636152396e-13	1.5860602927641877e-12	1.4629194566696878e-12
75100000	0.004994322429696007	1.8516751533359694e-49	1.0098205167811632e-68	6.085744272545335e-10	3.1554466113280523e-15	0.000011353920135611856	-8.181141545563689e-20	9.272156839972567e-23	2.7138320636152396e-13	1.5860602927641877e-12	1.4629194566696878e-12
75200000	0.004994322429696007	1.8516751533359694e-49	1.0098205167811632e-68	6.085744272545335e-10	3.1554466113280527e-15	0.000011353920135611856	-8.181141545465285e-20	9.272156839972567e-23	2.7138320636152396e-13	1.5860602927641877e-12	1.4629194566696878e-12
75300000	0.004994322429696007	1.8516751533359694e-49	1.0098205167811632e-68	6.085744272545335e-10	3.1554466113280527e-15	0.000011353920135611856	-8.181141545366879e-20	9.272156839972567e-23	2.7138320636152396e-13	1.5860602927641877e-12	1.4629194566696878e-12
75400000	0.004994322429696007	1.8516751533359694e-49	1.0098205167811632e-68	6.085744272545334e-10	3.1554466113280527e-15	0.000011353920135611856	-8.181141545268474e-20	9.272156839972567e-23	2.7138320636152396e-13	1.5860602927641877e-12	1.4629194566696878e-12
75500000	0.004994322429696007	1.8516751533359694e-49	1.0098205167811632e-68	6.085744272545334e-10	3.1554466113280527e-15	0.000011353920135611858	-8.18114154517007e-20	9.272156839972567e-23	2.7138320636152396e-13	1.5860602927641877e-12	1.4629194566696878e-12
75600000	0.004994322429696007	1.8516751533359694e-49	1.0098205167811632e-68	6.085744272545334e-10	3.1554466113280527e-15	0.000011353920135611858	-8.181141545071664e-20	9.272156839972567e-23	2.7138320636152396e-13	1.5860602927641877e-12	1.4629194566696878e-12
75700000	0.004994322429696007	1.8516751533359694e-49	1.0098205167811632e-68	6.085744272545334e-10	3.1554466113280527e-15	0.000011353920135611858	-8.18114154497326e-20	9.272156839972567e-23	2.7138320636152396e-13	1.5860602927641877e-12	1.4629194566696878e-12
75800000	0.004994322429696007	1.8516751533359694e-49	1.0098205167811632e-68	6.085744272545334e-10	3.1554466113280527e-15	0.000011353920135611858	-8.181141544874855e-20	9.272156839972567e-23	2.7138320636152396e-13	1.5860602927641877e-12	1.4629194566696878e-12
75900000	0.004994322429696007	1.8516751533359694e-49	1.0098205167811632e-68	6.085744272545334e-10	3.1554466113280527e-15	0.000011353920135611858	-8.18114154477645e-20	9.272156839972567e-23	2.7138320636152396e-13	1.5860602927641877e-12	1.4629194566696878e-12
76000000	0.004994322429696007	1.8516751533359694e-49	1.0098205167811632e-68	6.085744272545334e-10	3.1554466113280527e-15	0.000011353920135611858	-8.181141544678045e-20	9.272156839972567e-23	2.7138320636152396e-13	1.5860602927641877e-12	1.4629194566696878e-12
76100000	0.004994322429696007	1.8516751533359694e-49	1.0098205167811632e-68	6.085744272545334e-10	3.1554466113280527e-15	0.000011353920135611858	-8.18114154457964e-20	9.272156839972567e-23	2.7138320636152396e-13	1.5860602927641877e-12	1.4629194566696878e-12
76200000	0.004994322429696007	1.8516751533359694e-49	1.0098205167811632e-68	6.085744272545334e-10	3.1554466113280527e-15	0.000011353920135611858	-8.181141544481236e-20	9.272156839972567e-23	2.7138320636152396e-13	1.5860602927641877e-12	1.4629194566696878e-12
76300000	0.004994322429696007	1.8516751533359694e-49	1.0098205167811632e-68	6.085744272545334e-10	3.1554466113280527e-15	0.000011353920135611858	-8.18114154438283e-20	9.272156839972567e-23	2.7138320636152396e-13	1.5860602927641877e-12	1.4629194566696878e-12
76400000	0.004994322429696007	1.8516751533359694e-49	1.0098205167811632e-68	6.085744272545334e-10	3.1554466113280527e-15	0.000011353920135611858	-8.181141544284426e-20	9.272156839972567e-23	2.7138320636152396e-13	1.5860602927641877e-12	1.4629194566696878e-12
76500000	0.004994322429696007	1.8516751533359694e-49	1.0098205167811632e-68	6.085744272545334e-10	3.1554466113280527e-15	0.000011353920135611858	-8.181141544186021e-20	9.272156839972567e-23	2.7138320636152396e-13	1.5860602927641877e-12	1.4629194566696878e-12
76600000	0.004994322429696007	1.8516751533359694e-49	1.0098205167811632e-68	6.085744272545334e-10	3.1554466113280527e-15	0.000011353920135611858	-8.181141544087616e-20	9.272156839972567e-23	2.7138320636152396e-13	1.5860602927641877e-12	1.4629194566696878e-12
76700000	0.004994322429696007	1.8516751533359694e-49	1.0098205167811632e-68	6.085744272545334e-10	3.1554466113280527e-15	0.000011353920135611858	-8.181141543989211e-20	9.272156839972567e-23	2.7138320636152396e-13	1.5860602927641877e-12	1.4629194566696878e-12
76800000	0.004994322429696007	1.8516751533359694e-49	1.0098205167811632e-68	6.085744272545334e-10	3.1554466113280527e-15	0.000011353920135611858	-8.181141543890806e-20	9.272156839972567e-23	2.7138320636152396e-13	1.5860602927641877e-12	1.4629194566696878e-12
76900000	0.004994322429696007	1.8516751533359694e-49	1.0098205167811632e-68	6.085744272545334e-10	3.1554466113280527e-15	0.000011353920135611858	-8.181141543792402e-20	9.272156839972567e-23	2.7138320636152396e-13	1.5860602927641877e-12	1.4629194566696878e-12
77000000	0.004994322429696007	1.8516751533359694e-49	1.0098205167811632e-68	6.085744272545334e-10	3.1554466113280527e-15	0.000011353920135611858	-8.181141543693996e-20	9.272156839972567e-23	2.7138320636152396e-13	1.5860602927641877e-12	1.4629194566696878e-12
77100000	0.004994322429696007	1.8516751533359694e-49	1.0098205167811632e-68	6.085744272545334e-10	3.1554466113280527e-15	0.000011353920135611858	-8.181141543595592e-20	9.272156839972567e-23	2.7138320636152396e-13	1.5860602927641877e-12	1.4629194566696878e-12
77200000	0.004994322429696007	1.8516751533359694e-49	1.0098205167811632e-68	6.085744272545334e-10	3.1554466113280527e-15	0.000011353920135611858	-8.181141543497187e-20	9.272156839972567e-23	2.7138320636152396e-13	1.5860602927641877e-12	1.4629194566696878e-12
77300000	0.004994322429696007	1.8516751533359694e-49	1.0098205167811632e-68	6.085744272545334e-10	3.1554466113280527e-15	0.000011353920135611858	-8.181141543398781e-20	9.272156839972567e-23	2.7138320636152396e-13	1.5860602927641877e-12	1.4629194566696878e-12
77400000	0.004994322429696007	1.8516751533359694e-49	1.0098205167811632e-68	6.085744272545334e-10	3.1554466113280527e-15	0.000011353920135611858	-8.181141543300377e-20	9.272156839972567e-23	2.7138320636152396e-13	1.5860602927641877e-12	1.4629194566696878e-12
77500000	0.004994322429696007	1.8516751533359694e-49	1.0098205167811632e-68	6.085744272545334e-10	3.1554466113280527e-15	0.000011353920135611858	-8.181141543201972e-20	9.272156839972567e-23	2.7138320636152396e-13	1.5860602927641877e-12	1.4629194566696878e-12
77600000	0.004994322429696007	1.8516751533359694e-49	1.0098205167811632e-68	6.085744272545334e-10	3.1554466113280527e-15	0.000011353920135611858	-8.181141543103567e-20	9.272156839972567e-23	2.7138320636152396e-13	1.5860602927641877e-12	1.4629194566696878e-12
77700000	0.004994322429696007	1.8516751533359694e-49	1.0098205167811632e-68	6.085744272545334e-10	3.1554466113280527e-15	0.000011353920135611858	-8.181141543005162e-20	9.272156839972567e-23	2.7138320636152396e-13	1.5860602927641877e-12	1.4629194566696878e-12
77800000	0.004994322429696007	1.8516751533359694e-49	1.0098205167811632e-68	6.085744272545334e-10	3.1554466113280527e-15	0.000011353920135611858	-8.181141542906758e-20	9.272156839972567e-23	2.7138320636152396e-13	1.5860602927641877e-12	1.4629194566696878e-12
77900000	0.004994322429696007	1.8516751533359694e-49	1.0098205167811632e-68	6.085744272545334e-10	3.1554466113280527e-15	0.000011353920135611858	-8.181141542808352e-20	9.272156839972567e-23	2.7138320636152396e-13	1.5860602927641877e-12	1.4629194566696878e-12
78000000	0.004994322429696007	1.8516751533359694e-49	1.0098205167811632e-68	6.085744272545334e-10	3.1554466113280527e-15	0.000011353920135611858	-8.181141542709947e-20	9.272156839972567e-23	2.7138320636152396e-13	1.5860602927641877e-12	1.4629194566696878e-12
78100000	0.004994322429696007	1.8516751533359694e-49	1.0098205167811632e-68	6.085744272545334e-10	3.1554466113280527e-15	0.000011353920135611858	-8.181141542611543e-20	9.272156839972567e-23	2.7138320636152396e-13	1.5860602927641877e-12	1.4629194566696878e-12
78200000	0.004994322429696007	1.8516751533359694e-49	1.0098205167811632e-68	6.085744272545334e-10	3.1554466113280527e-15	0.000011353920135611858	-8.181141542513137e-20	9.272156839972567e-23	2.7138320636152396e-13	1.5860602927641877e-12	1.4629194566696878e-12
78300000	0.004994322429696007	1.8516751533359694e-49	1.0098205167811632e-68	6.085744272545334e-10	3.1554466113280527e-15	0.000011353920135611858	-8.181141542414733e-20	9.272156839972567e-23	2.7138320636152396e-13	1.5860602927641877e-12	1.4629194566696878e-12
78400000	0.004994322429696007	1.8516751533359694e-49	1.0098205167811632e-68	6.085744272545334e-10	3.1554466113280527e-15	0.000011353920135611858	-8.181141542316328e-20	9.272156839972567e-23	2.7138320636152396e-13	1.5860602927641877e-12	1.4629194566696878e-12
78500000	0.004994322429696007	1.8516751533359694e-49	1.0098205167811632e-68	6.085744272545334e-10	3.1554466113280527e-15	0.000011353920135611858	-8.181141542217922e-20	9.272156839972567e-23	2.7138320636152396e-13	1.5860602927641877e-12	1.4629194566696878e-12
78600000	0.004994322429696007	1.8516751533359694e-49	1.0098205167811632e-68	6.085744272545334e-10	3.1554466113280527e-15	0.000011353920135611858	-8.181141542119518e-20	9.272156839972567e-23	2.7138320636152396e-13	1.5860602927641877e-12	1.4629194566696878e-12
78700000	0.004994322429696007	1.8516751533359694e-49	1.0098205167811632e-68	6.085744272545334e-10	3.1554466113280527e-15	0.000011353920135611858	-8.181141542021113e-20	9.272156839972567e-23	2.7138320636152396e-13	1.5860602927641877e-12	1.4629194566696878e-12
78800000	0.004994322429696007	1.8516751533359694e-49	1.0098205167811632e-68	6.085744272545334e-10	3.1554466113280527e-15	0.000011353920135611858	-8.181141541922709e-20	9.272156839972567e-23	2.7138320636152396e-13	1.5860602927641877e-12	1.4629194566696878e-12
78900000	0.004994322429696007	1.8516751533359694e-49	1.0098205167811632e-68	6.085744272545334e-10	3.1554466113280527e-15	0.000011353920135611858	-8.181141541824303e-20	9.272156839972567e-23	2.7138320636152396e-13	1.5860602927641877e-12	1.4629194566696878e-12
79000000	0.004994322429696007	1.8516751533359694e-49	1.0098205167811632e-68	6.085744272545334e-10	3.1554466113280527e-15	0.000011353920135611858	-8.181141541725899e-20	9.272156839972567e-23	2.7138320636152396e-13	1.5860602927641877e-12	1.4629194566696878e-12
79100000	0.004994322429696007	1.8516751533359694e-49	1.0098205167811632e-68	6.085744272545334e-10	3.1554466113280527e-15	0.000011353920135611858	-8.181141541627494e-20	9.272156839972567e-23	2.7138320636152396e-13	1.5860602927641877e-12	1.4629194566696878e-12
79200000	0.004994322429696007	1.8516751533359694e-49	1.0098205167811632e-68	6.085744272545334e-10	3.1554466113280527e-15	0.000011353920135611858	-8.181141541529088e-20	9.272156839972567e-23	2.7138320636152396e-13	1.5860602927641877e-12	1.4629194566696878e-12
79300000	0.004994322429696007	1.8516751533359694e-49	1.0098205167811632e-68	6.085744272545334e-10	3.1554466113280527e-15	0.000011353920135611858	-8.181141541430684e-20	9.272156839972567e-23	2.7138320636152396e-13	1.5860602927641877e-12	1.4629194566696878e-12
79400000	0.004994322429696007	1.8516751533359694e-49	1.0098205167811632e-68	6.085744272545334e-10	3.1554466113280527e-15	0.000011353920135611858	-8.181141541332279e-20	9.272156839972567e-23	2.7138320636152396e-13	1.5860602927641877e-12	1.4629194566696878e-12
79500000	0.004994322429696007	1.8516751533359694e-49	1.0098205167811632e-68	6.085744272545334e-10	3.1554466113280527e-15	0.000011353920135611858	-8.181141541233875e-20	9.272156839972567e-23	2.7138320636152396e-13	1.5860602927641877e-12	1.4629194566696878e-12
79600000	0.004994322429696007	1.8516751533359694e-49	1.0098205167811632e-68	6.085744272545334e-10	3.1554466113280527e-15	0.000011353920135611858	-8.181141541135469e-20	9.272156839972567e-23	2.7138320636152396e-13	1.5860602927641877e-12	1.4629194566696878e-12
79700000	0.004994322429696007	1.8516751533359694e-49	1.0098205167811632e-68	6.085744272545334e-10	3.1554466113280527e-15	0.000011353920135611858	-8.181141541037065e-20	9.272156839972567e-23	2.7138320636152396e-13	1.5860602927641877e-12	1.4629194566696878e-12
79800000	0.004994322429696007	1.8516751533359694e-49	1.0098205167811632e-68	6.085744272545334e-10	3.1554466113280527e-15	0.000011353920135611858	-8.18114154093866e-20	9.272156839972567e-23	2.7138320636152396e-13	1.5860602927641877e-12	1.4629194566696878e-12
79900000	0.004994322429696007	1.8516751533359694e-49	1.0098205167811632e-68	6.085744272545334e-10	3.1554466113280527e-15	0.000011353920135611858	-8.181141540840254e-20	9.272156839972567e-23	2.7138320636152396e-13	1.5860602927641877e-12	1.4629194566696878e-12
80000000	0.004994322429696007	1.8516751533359694e-49	1.0098205167811632e-68	6.085744272545334e-10	3.1554466113280527e-15	0.000011353920135611858	-8.18114154074185e-20	9.272156839972567e-23	2.7138320636152396e-13	1.5860602927641877e-12	1.4629194566696878e-12
80100000	0.004994322429696007	1.8516751533359694e-49	1.0098205167811632e-68	6.085744272545334e-10	3.1554466113280527e-15	0.000011353920135611858	-8.181141540643445e-20	9.272156839972567e-23	2.7138320636152396e-13	1.5860602927641877e-12	1.4629194566696878e-12
80200000	0.004994322429696007	1.8516751533359694e-49	1.0098205167811632e-68	6.085744272545334e-10	3.1554466113280527e-15	0.000011353920135611858	-8.18114154054504e-20	9.272156839972567e-23	2.7138320636152396e-13	1.5860602927641877e-12	1.4629194566696878e-12
80300000	0.004994322429696007	1.8516751533359694e-49	1.0098205167811632e-68	6.085744272545334e-10	3.1554466113280527e-15	0.000011353920135611858	-8.181141540446635e-20	9.272156839972567e-23	2.7138320636152396e-13	1.5860602927641877e-12	1.4629194566696878e-12
80400000	0.004994322429696007	1.8516751533359694e-49	1.0098205167811632e-68	6.085744272545334e-10	3.1554466113280527e-15	0.000011353920135611858	-8.18114154034823e-20	9.272156839972567e-23	2.7138320636152396e-13	1.5860602927641877e-12	1.4629194566696878e-12
80500000	0.004994322429696007	1.8516751533359694e-49	1.0098205167811632e-68	6.085744272545334e-10	3.1554466113280527e-15	0.000011353920135611858	-8.181141540249825e-20	9.272156839972567e-23	2.7138320636152396e-13	1.5860602927641877e-12	1.4629194566696878e-12
80600000	0.004994322429696007	1.8516751533359694e-49	1.0098205167811632e-68	6.085744272545334e-10	3.1554466113280527e-15	0.000011353920135611858	-8.18114154015142e-20	9.272156839972567e-23	2.7138320636152396e-13	1.5860602927641877e-12	1.4629194566696878e-12
80700000	0.004994322429696007	1.8516751533359694e-49	1.0098205167811632e-68	6.085744272545334e-10	3.1554466113280527e-15	0.000011353920135611858	-8.181141540053016e-20	9.272156839972567e-23	2.7138320636152396e-13	1.5860602927641877e-12	1.4629194566696878e-12
80800000	0.004994322429696007	1.8516751533359694e-49	1.0098205167811632e-68	6.085744272545334e-10	3.1554466113280527e-15	0.000011353920135611858	-8.18114153995461e-20	9.272156839972567e-23	2.7138320636152396e-13	1.5860602927641877e-12	1.4629194566696878e-12
80900000	0.004994322429696007	1.8516751533359694e-49	1.0098205167811632e-68	6.085744272545334e-10	3.1554466113280527e-15	0.000011353920135611858	-8.181141539856206e-20	9.272156839972567e-23	2.7138320636152396e-13	1.5860602927641877e-12	1.4629194566696878e-12
81000000	0.004994322429696007	1.8516751533359694e-49	1.0098205167811632e-68	6.085744272545334e-10	3.1554466113280527e-15	0.000011353920135611858	-8.181141539757801e-20	9.272156839972567e-23	2.7138320636152396e-13	1.5860602927641877e-12	1.4629194566696878e-12
81100000	0.004994322429696007	1.8516751533359694e-49	1.0098205167811632e-68	6.085744272545334e-10	3.1554466113280527e-15	0.000011353920135611858	-8.181141539659396e-20	9.272156839972567e-23	2.7138320636152396e-13	1.5860602927641877e-12	1.4629194566696878e-12
81200000	0.004994322429696007	1.8516751533359694e-49	1.0098205167811632e-68	6.085744272545334e-10	3.1554466113280527e-15	0.000011353920135611858	-8.181141539560991e-20	9.272156839972567e-23	2.7138320636152396e-13	1.5860602927641877e-12	1.4629194566696878e-12
81300000	0.004994322429696007	1.8516751533359694e-49	1.0098205167811632e-68	6.085744272545334e-10	3.1554466113280527e-15	0.000011353920135611858	-8.181141539462586e-20	9.272156839972567e-23	2.7138320636152396e-13	1.5860602927641877e-12	1.4629194566696878e-12
81400000	0.004994322429696007	1.8516751533359694e-49	1.0098205167811632e-68	6.085744272545334e-10	3.1554466113280527e-15	0.000011353920135611858	-8.181141539364182e-20	9.272156839972567e-23	2.7138320636152396e-13	1.5860602927641877e-12	1.4629194566696878e-12
81500000	0.004994322429696007	1.8516751533359694e-49	1.0098205167811632e-68	6.085744272545334e-10	3.1554466113280527e-15	0.000011353920135611858	-8.181141539265776e-20	9.272156839972567e-23	2.7138320636152396e-13	1.5860602927641877e-12	1.4629194566696878e-12
81600000	0.004994322429696007	1.8516751533359694e-49	1.0098205167811632e-68	6.085744272545334e-10	3.1554466113280527e-15	0.000011353920135611858	-8.181141539167371e-20	9.272156839972567e-23	2.7138320636152396e-13	1.5860602927641877e-12	1.4629194566696878e-12
81700000	0.004994322429696007	1.8516751533359694e-49	1.0098205167811632e-68	6.085744272545334e-10	3.1554466113280527e-15	0.000011353920135611858	-8.181141539068967e-20	9.272156839972567e-23	2.7138320636152396e-13	1.5860602927641877e-12	1.4629194566696878e-12
81800000	0.004994322429696007	1.8516751533359694e-49	1.0098205167811632e-68	6.085744272545334e-10	3.1554466113280527e-15	0.000011353920135611858	-8.181141538970561e-20	9.272156839972567e-23	2.7138320636152396e-13	1.5860602927641877e-12	1.4629194566696878e-12
81900000	0.004994322429696007	1.8516751533359694e-49	1.0098205167811632e-68	6.085744272545334e-10	3.1554466113280527e-15	0.000011353920135611858	-8.181141538872157e-20	9.272156839972567e-23	2.7138320636152396e-13	1.5860602927641877e-12	1.4629194566696878e-12
82000000	0.004994322429696007	1.8516751533359694e-49	1.0098205167811632e-68	6.085744272545334e-10	3.1554466113280527e-15	0.000011353920135611858	-8.181141538773752e-20	9.272156839972567e-23	2.7138320636152396e-13	1.5860602927641877e-12	1.4629194566696878e-12
82100000	0.004994322429696007	1.8516751533359694e-49	1.0098205167811632e-68	6.085744272545334e-10	3.1554466113280527e-15	0.000011353920135611858	-8.181141538675348e-20	9.272156839972567e-23	2.7138320636152396e-13	1.5860602927641877e-12	1.4629194566696878e-12
82200000	0.004994322429696007	1.8516751533359694e-49	1.0098205167811632e-68	6.085744272545334e-10	3.1554466113280527e-15	0.000011353920135611858	-8.181141538576942e-20	9.272156839972567e-23	2.7138320636152396e-13	1.5860602927641877e-12	1.4629194566696878e-12
82300000	0.004994322429696007	1.8516751533359694e-49	1.0098205167811632e-68	6.085744272545334e-10	3.1554466113280527e-15	0.000011353920135611858	-8.181141538478537e-20	9.272156839972567e-23	2.7138320636152396e-13	1.5860602927641877e-12	1.4629194566696878e-12
82400000	0.004994322429696007	1.8516751533359694e-49	1.0098205167811632e-68	6.085744272545334e-10	3.1554466113280527e-15	0.000011353920135611858	-8.181141538380133e-20	9.272156839972567e-23	2.7138320636152396e-13	1.5860602927641877e-12	1.4629194566696878e-12
82500000	0.004994322429696007	1.8516751533359694e-49	1.0098205167811632e-68	6.085744272545334e-10	3.1554466113280527e-15	0.000011353920135611858	-8.181141538281727e-20	9.272156839972567e-23	2.7138320636152396e-13	1.5860602927641877e-12	1.4629194566696878e-12
82600000	0.004994322429696007	1.8516751533359694e-49	1.0098205167811632e-68	6.085744272545334e-10	3.1554466113280527e-15	0.000011353920135611858	-8.181141538183323e-20	9.272156839972567e-23	2.7138320636152396e-13	1.5860602927641877e-12	1.4629194566696878e-12
82700000	0.004994322429696007	1.8516751533359694e-49	1.0098205167811632e-68	6.085744272545334e-10	3.1554466113280527e-15	0.000011353920135611858	-8.181141538084918e-20	9.272156839972567e-23	2.7138320636152396e-13	1.5860602927641877e-12	1.4629194566696878e-12
82800000	0.004994322429696007	1.8516751533359694e-49	1.0098205167811632e-68	6.085744272545334e-10	3.1554466113280527e-15	0.000011353920135611858	-8.181141537986514e-20	9.272156839972567e-23	2.7138320636152396e-13	1.5860602927641877e-12	1.4629194566696878e-12
82900000	0.004994322429696007	1.8516751533359694e-49	1.0098205167811632e-68	6.085744272545334e-10	3.1554466113280527e-15	0.000011353920135611858	-8.181141537888108e-20	9.272156839972567e-23	2.7138320636152396e-13	1.5860602927641877e-12	1.4629194566696878e-12
83000000	0.004994322429696007	1.8516751533359694e-49	1.0098205167811632e-68	6.085744272545334e-10	3.1554466113280527e-15	0.000011353920135611858	-8.181141537789703e-20	9.272156839972567e-23	2.7138320636152396e-13	1.5860602927641877e-12	1.4629194566696878e-12
83100000	0.004994322429696007	1.8516751533359694e-49	1.0098205167811632e-68	6.085744272545334e-10	3.1554466113280527e-15	0.000011353920135611858	-8.181141537691299e-20	9.272156839972567e-23	2.7138320636152396e-13	1.5860602927641877e-12	1.4629194566696878e-12
83200000	0.004994322429696007	1.8516751533359694e-49	1.0098205167811632e-68	6.085744272545334e-10	3.1554466113280527e-15	0.000011353920135611858	-8.181141537592893e-20	9.272156839972567e-23	2.7138320636152396e-13	1.5860602927641877e-12	1.4629194566696878e-12
83300000	0.004994322429696007	1.8516751533359694e-49	1.0098205167811632e-68	6.085744272545334e-10	3.1554466113280527e-15	0.000011353920135611858	-8.181141537494489e-20	9.272156839972567e-23	2.7138320636152396e-13	1.5860602927641877e-12	1.4629194566696878e-12
83400000	0.004994322429696007	1.8516751533359694e-49	1.0098205167811632e-68	6.085744272545334e-10	3.1554466113280527e-15	0.000011353920135611858	-8.181141537396084e-20	9.272156839972567e-23	2.7138320636152396e-13	1.5860602927641877e-12	1.4629194566696878e-12
83500000	0.004994322429696007	1.8516751533359694e-49	1.0098205167811632e-68	6.085744272545334e-10	3.1554466113280527e-15	0.000011353920135611858	-8.181141537297678e-20	9.272156839972567e-23	2.7138320636152396e-13	1.5860602927641877e-12	1.4629194566696878e-12
83600000	0.004994322429696007	1.8516751533359694e-49	1.0098205167811632e-68	6.085744272545334e-10	3.1554466113280527e-15	0.000011353920135611858	-8.181141537199274e-20	9.272156839972567e-23	2.7138320636152396e-13	1.5860602927641877e-12	1.4629194566696878e-12
83700000	0.004994322429696007	1.8516751533359694e-49	1.0098205167811632e-68	6.085744272545334e-10	3.1554466113280527e-15	0.000011353920135611858	-8.181141537100869e-20	9.272156839972567e-23	2.7138320636152396e-13	1.5860602927641877e-12	1.4629194566696878e-12
83800000	0.004994322429696007	1.8516751533359694e-49	1.0098205167811632e-68	6.085744272545334e-10	3.1554466113280527e-15	0.000011353920135611858	-8.181141537002464e-20	9.272156839972567e-23	2.7138320636152396e-13	1.5860602927641877e-12	1.4629194566696878e-12
83900000	0.004994322429696007	1.8516751533359694e-49	1.0098205167811632e-68	6.085744272545334e-10	3.1554466113280527e-15	0.000011353920135611858	-8.181141536904059e-20	9.272156839972567e-23	2.7138320636152396e-13	1.5860602927641877e-12	1.4629194566696878e-12
84000000	0.004994322429696007	1.8516751533359694e-49	1.0098205167811632e-68	6.085744272545334e-10	3.1554466113280527e-15	0.000011353920135611858	-8.181141536805655e-20	9.272156839972567e-23	2.7138320636152396e-13	1.5860602927641877e-12	1.4629194566696878e-12
84100000	0.004994322429696007	1.8516751533359694e-49	1.0098205167811632e-68	6.085744272545334e-10	3.1554466113280527e-15	0.000011353920135611858	-8.18114153670725e-20	9.272156839972567e-23	2.7138320636152396e-13	1.5860602927641877e-12	1.4629194566696878e-12
84200000	0.004994322429696007	1.8516751533359694e-49	1.0098205167811632e-68	6.085744272545334e-10	3.1554466113280527e-15	0.000011353920135611858	-8.181141536608844e-20	9.272156839972567e-23	2.7138320636152396e-13	1.5860602927641877e-12	1.4629194566696878e-12
84300000	0.004994322429696007	1.8516751533359694e-49	1.0098205167811632e-68	6.085744272545334e-10	3.1554466113280527e-15	0.000011353920135611858	-8.18114153651044e-20	9.272156839972567e-23	2.7138320636152396e-13	1.5860602927641877e-12	1.4629194566696878e-12
84400000	0.004994322429696007	1.8516751533359694e-49	1.0098205167811632e-68	6.085744272545334e-10	3.1554466113280527e-15	0.000011353920135611858	-8.181141536412035e-20	9.272156839972567e-23	2.7138320636152396e-13	1.5860602927641877e-12	1.4629194566696878e-12
84500000	0.004994322429696007	1.8516751533359694e-49	1.0098205167811632e-68	6.085744272545334e-10	3.1554466113280527e-15	0.000011353920135611858	-8.18114153631363e-20	9.272156839972567e-23	2.7138320636152396e-13	1.5860602927641877e-12	1.4629194566696878e-12
84600000	0.004994322429696007	1.8516751533359694e-49	1.0098205167811632e-68	6.085744272545334e-10	3.1554466113280527e-15	0.000011353920135611858	-8.181141536215225e-20	9.272156839972567e-23	2.7138320636152396e-13	1.5860602927641877e-12	1.4629194566696878e-12
84700000	0.004994322429696007	1.8516751533359694e-49	1.0098205167811632e-68	6.085744272545334e-10	3.1554466113280527e-15	0.000011353920135611858	-8.181141536116821e-20	9.272156839972567e-23	2.7138320636152396e-13	1.5860602927641877e-12	1.4629194566696878e-12
84800000	0.004994322429696007	1.8516751533359694e-49	1.0098205167811632e-68	6.085744272545334e-10	3.1554466113280527e-15	0.000011353920135611858	-8.181141536018415e-20	9.272156839972567e-23	2.7138320636152396e-13	1.5860602927641877e-12	1.4629194566696878e-12
84900000	0.004994322429696007	1.8516751533359694e-49	1.0098205167811632e-68	6.085744272545334e-10	3.1554466113280527e-15	0.000011353920135611858	-8.18114153592001e-20	9.272156839972567e-23	2.7138320636152396e-13	1.5860602927641877e-12	1.4629194566696878e-12
85000000	0.004994322429696007	1.8516751533359694e-49	1.0098205167811632e-68	6.085744272545334e-10	3.1554466113280527e-15	0.000011353920135611858	-8.181141535821606e-20	9.272156839972567e-23	2.7138320636152396e-13	1.5860602927641877e-12	1.4629194566696878e-12
85100000	0.004994322429696007	1.8516751533359694e-49	1.0098205167811632e-68	6.085744272545334e-10	3.1554466113280527e-15	0.000011353920135611858	-8.1811415357232e-20	9.272156839972567e-23	2.7138320636152396e-13	1.5860602927641877e-12	1.4629194566696878e-12
85200000	0.004994322429696007	1.8516751533359694e-49	1.0098205167811632e-68	6.085744272545334e-10	3.1554466113280527e-15	0.000011353920135611856	-8.181141535624796e-20	9.272156839972567e-23	2.7138320636152396e-13	1.5860602927641877e-12	1.4629194566696878e-12
85300000	0.004994322429696007	1.8516751533359694e-49	1.0098205167811632e-68	6.085744272545335e-10	3.1554466113280527e-15	0.000011353920135611856	-8.181141535526391e-20	9.272156839972567e-23	2.7138320636152396e-13	1.5860602927641877e-12	1.4629194566696878e-12
85400000	0.004994322429696007	1.8516751533359694e-49	1.0098205167811632e-68	6.085744272545335e-10	3.1554466113280523e-15	0.000011353920135611856	-8.181141535427985e-20	9.272156839972567e-23	2.7138320636152396e-13	1.5860602927641877e-12	1.4629194566696878e-12
85500000	0.004994322429696007	1.8516751533359694e-49	1.0098205167811632e-68	6.085744272545335e-10	3.1554466113280523e-15	0.000011353920135611856	-8.181141535329581e-20	9.272156839972567e-23	2.7138320636152396e-13	1.5860602927641877e-12	1.4629194566696878e-12
85600000	0.004994322429696007	1.8516751533359694e-49	1.0098205167811632e-68	6.085744272545335e-10	3.1554466113280523e-15	0.000011353920135611856	-8.181141535231176e-20	9.272156839972567e-23	2.7138320636152396e-13	1.5860602927641877e-12	1.4629194566696878e-12
85700000	0.004994322429696007	1.8516751533359694e-49	1.0098205167811632e-68	6.085744272545335e-10	3.1554466113280523e-15	0.000011353920135611856	-8.181141535132772e-20	9.272156839972567e-23	2.7138320636152396e-13	1.5860602927641877e-12	1.4629194566696878e-12
85800000	0.004994322429696007	1.8516751533359694e-49	1.0098205167811632e-68	6.085744272545335e-10	3.1554466113280523e-15	0.000011353920135611856	-8.181141535034366e-20	9.272156839972567e-23	2.7138320636152396e-13	1.5860602927641877e-12	1.4629194566696878e-12
85900000	0.004994322429696007	1.8516751533359694e-49	1.0098205167811632e-68	6.085744272545335e-10	3.1554466113280523e-15	0.000011353920135611856	-8.181141534935962e-20	9.272156839972567e-23	2.7138320636152396e-13	1.5860602927641877e-12	1.4629194566696878e-12
86000000	0.004994322429696007	1.8516751533359694e-49	1.0098205167811632e-68	6.085744272545335e-10	3.1554466113280523e-15	0.000011353920135611856	-8.181141534837557e-20	9.272156839972567e-23	2.7138320636152396e-13	1.5860602927641877e-12	1.4629194566696878e-12
86100000	0.004994322429696007	1.8516751533359694e-49	1.0098205167811632e-68	6.085744272545335e-10	3.1554466113280523e-15	0.000011353920135611856	-8.181141534739151e-20	9.272156839972567e-23	2.7138320636152396e-13	1.5860602927641877e-12	1.4629194566696878e-12
86200000	0.004994322429696007	1.8516751533359694e-49	1.0098205167811632e-68	6.085744272545335e-10	3.1554466113280523e-15	0.000011353920135611856	-8.181141534640747e-20	9.272156839972567e-23	2.7138320636152396e-13	1.5860602927641877e-12	1.4629194566696878e-12
86300000	0.004994322429696007	1.8516751533359694e-49	1.0098205167811632e-68	6.085744272545335e-10	3.1554466113280523e-15	0.000011353920135611856	-8.181141534542342e-20	9.272156839972567e-23	2.7138320636152396e-13	1.5860602927641877e-12	1.4629194566696878e-12
86400000	0.004994322429696007	1.8516751533359694e-49	1.0098205167811632e-68	6.085744272545335e-10	3.1554466113280523e-15	0.000011353920135611856	-8.181141534443938e-20	9.272156839972567e-23	2.7138320636152396e-13	1.5860602927641877e-12	1.4629194566696878e-12
86500000	0.004994322429696007	1.8516751533359694e-49	1.0098205167811632e-68	6.085744272545335e-10	3.1554466113280523e-15	0.000011353920135611856	-8.181141534345532e-20	9.272156839972567e-23	2.7138320636152396e-13	1.5860602927641877e-12	1.4629194566696878e-12
86600000	0.004994322429696007	1.8516751533359694e-49	1.0098205167811632e-68	6.085744272545335e-10	3.1554466113280523e-15	0.000011353920135611856	-8.181141534247128e-20	9.272156839972567e-23	2.7138320636152396e-13	1.5860602927641877e-12	1.4629194566696878e-12
86700000	0.004994322429696007	1.8516751533359694e-49	1.0098205167811632e-68	6.085744272545335e-10	3.1554466113280523e-15	0.000011353920135611856	-8.181141534148723e-20	9.272156839972567e-23	2.7138320636152396e-13	1.5860602927641877e-12	1.4629194566696878e-12
86800000	0.004994322429696007	1.8516751533359694e-49	1.0098205167811632e-68	6.085744272545335e-10	3.1554466113280523e-15	0.000011353920135611856	-8.181141534050317e-20	9.272156839972567e-23	2.7138320636152396e-13	1.5860602927641877e-12	1.4629194566696878e-12
86900000	0.004994322429696007	1.8516751533359694e-49	1.0098205167811632e-68	6.085744272545335e-10	3.1554466113280523e-15	0.000011353920135611856	-8.181141533951913e-20	9.272156839972567e-23	2.7138320636152396e-13	1.5860602927641877e-12	1.4629194566696878e-12
87000000	0.004994322429696007	1.8516751533359694e-49	1.0098205167811632e-68	6.085744272545335e-10	3.1554466113280523e-15	0.000011353920135611856	-8.181141533853508e-20	9.272156839972567e-23	2.7138320636152396e-13	1.5860602927641877e-12	1.4629194566696878e-12
87100000	0.004994322429696007	1.8516751533359694e-49	1.0098205167811632e-68	6.085744272545335e-10	3.1554466113280523e-15	0.000011353920135611856	-8.181141533755103e-20	9.272156839972567e-23	2.7138320636152396e-13	1.5860602927641877e-12	1.4629194566696878e-12
87200000	0.004994322429696007	1.8516751533359694e-49	1.0098205167811632e-68	6.085744272545335e-10	3.1554466113280523e-15	0.000011353920135611856	-8.181141533656698e-20	9.272156839972567e-23	2.7138320636152396e-13	1.5860602927641877e-12	1.4629194566696878e-12
87300000	0.004994322429696007	1.8516751533359694e-49	1.0098205167811632e-68	6.085744272545335e-10	3.1554466113280523e-15	0.000011353920135611856	-8.181141533558293e-20	9.272156839972567e-23	2.7138320636152396e-13	1.5860602927641877e-12	1.4629194566696878e-12
87400000	0.004994322429696007	1.8516751533359694e-49	1.0098205167811632e-68	6.085744272545335e-10	3.1554466113280523e-15	0.000011353920135611856	-8.181141533459888e-20	9.272156839972567e-23	2.7138320636152396e-13	1.5860602927641877e-12	1.4629194566696878e-12
87500000	0.004994322429696007	1.8516751533359694e-49	1.0098205167811632e-68	6.085744272545335e-10	3.1554466113280523e-15	0.000011353920135611856	-8.181141533361483e-20	9.272156839972567e-23	2.7138320636152396e-13	1.5860602927641877e-12	1.4629194566696878e-12
87600000	0.004994322429696007	1.8516751533359694e-49	1.0098205167811632e-68	6.085744272545335e-10	3.1554466113280523e-15	0.000011353920135611856	-8.181141533263079e-20	9.272156839972567e-23	2.7138320636152396e-13	1.5860602927641877e-12	1.4629194566696878e-12
87700000	0.004994322429696007	1.8516751533359694e-49	1.0098205167811632e-68	6.085744272545335e-10	3.1554466113280523e-15	0.000011353920135611856	-8.181141533164673e-20	9.272156839972567e-23	2.7138320636152396e-13	1.5860602927641877e-12	1.4629194566696878e-12
87800000	0.004994322429696007	1.8516751533359694e-49	1.0098205167811632e-68	6.085744272545335e-10	3.1554466113280523e-15	0.000011353920135611856	-8.181141533066269e-20	9.272156839972567e-23	2.7138320636152396e-13	1.5860602927641877e-12	1.4629194566696878e-12
87900000	0.004994322429696007	1.8516751533359694e-49	1.0098205167811632e-68	6.085744272545335e-10	3.1554466113280523e-15	0.000011353920135611856	-8.181141532967864e-20	9.272156839972567e-23	2.7138320636152396e-13	1.5860602927641877e-12	1.4629194566696878e-12
88000000	0.004994322429696007	1.8516751533359694e-49	1.0098205167811632e-68	6.085744272545335e-10	3.1554466113280523e-15	0.000011353920135611856	-8.181141532869459e-20	9.272156839972567e-23	2.7138320636152396e-13	1.5860602927641877e-12	1.4629194566696878e-12
88100000	0.004994322429696007	1.8516751533359694e-49	1.0098205167811632e-68	6.085744272545335e-10	3.1554466113280523e-15	0.000011353920135611856	-8.181141532771054e-20	9.272156839972567e-23	2.7138320636152396e-13	1.5860602927641877e-12	1.4629194566696878e-12
88200000	0.004994322429696007	1.8516751533359694e-49	1.0098205167811632e-68	6.085744272545335e-10	3.1554466113280523e-15	0.000011353920135611856	-8.181141532672649e-20	9.272156839972567e-23	2.7138320636152396e-13	1.5860602927641877e-12	1.4629194566696878e-12
88300000	0.004994322429696007	1.8516751533359694e-49	1.0098205167811632e-68	6.085744272545335e-10	3.1554466113280523e-15	0.000011353920135611856	-8.181141532574245e-20	9.272156839972567e-23	2.7138320636152396e-13	1.5860602927641877e-12	1.4629194566696878e-12
88400000	0.004994322429696007	1.8516751533359694e-49	1.0098205167811632e-68	6.085744272545335e-10	3.1554466113280523e-15	0.000011353920135611856	-8.181141532475839e-20	9.272156839972567e-23	2.7138320636152396e-13	1.5860602927641877e-12	1.4629194566696878e-12
88500000	0.004994322429696007	1.8516751533359694e-49	1.0098205167811632e-68	6.085744272545335e-10	3.1554466113280523e-15	0.000011353920135611856	-8.181141532377434e-20	9.272156839972567e-23	2.7138320636152396e-13	1.5860602927641877e-12	1.4629194566696878e-12
88600000	0.004994322429696007	1.8516751533359694e-49	1.0098205167811632e-68	6.085744272545335e-10	3.1554466113280523e-15	0.000011353920135611856	-8.18114153227903e-20	9.272156839972567e-23	2.7138320636152396e-13	1.5860602927641877e-12	1.4629194566696878e-12
88700000	0.004994322429696007	1.8516751533359694e-49	1.0098205167811632e-68	6.085744272545335e-10	3.1554466113280523e-15	0.000011353920135611856	-8.181141532180624e-20	9.272156839972567e-23	2.7138320636152396e-13	1.5860602927641877e-12	1.4629194566696878e-12
88800000	0.004994322429696007	1.8516751533359694e-49	1.0098205167811632e-68	6.085744272545335e-10	3.1554466113280523e-15	0.000011353920135611856	-8.18114153208222e-20	9.272156839972567e-23	2.7138320636152396e-13	1.5860602927641877e-12	1.4629194566696878e-12
88900000	0.004994322429696007	1.8516751533359694e-49	1.0098205167811632e-68	6.085744272545335e-10	3.1554466113280523e-15	0.000011353920135611856	-8.181141531983815e-20	9.272156839972567e-23	2.7138320636152396e-13	1.5860602927641877e-12	1.4629194566696878e-12
89000000	0.004994322429696007	1.8516751533359694e-49	1.0098205167811632e-68	6.085744272545335e-10	3.1554466113280523e-15	0.000011353920135611856	-8.181141531885411e-20	9.272156839972567e-23	2.7138320636152396e-13	1.5860602927641877e-12	1.4629194566696878e-12
89100000	0.004994322429696007	1.8516751533359694e-49	1.0098205167811632e-68	6.085744272545335e-10	3.1554466113280523e-15	0.000011353920135611856	-8.181141531787005e-20	9.272156839972567e-23	2.7138320636152396e-13	1.5860602927641877e-12	1.4629194566696878e-12
89200000	0.004994322429696007	1.8516751533359694e-49	1.0098205167811632e-68	6.085744272545335e-10	3.1554466113280523e-15	0.000011353920135611856	-8.1811415316886e-20	9.272156839972567e-23	2.7138320636152396e-13	1.5860602927641877e-12	1.4629194566696878e-12
89300000	0.004994322429696007	1.8516751533359694e-49	1.0098205167811632e-68	6.085744272545335e-10	3.1554466113280523e-15	0.000011353920135611856	-8.181141531590196e-20	9.272156839972567e-23	2.7138320636152396e-13	1.5860602927641877e-12	1.4629194566696878e-12
89400000	0.004994322429696007	1.8516751533359694e-49	1.0098205167811632e-68	6.085744272545335e-10	3.1554466113280523e-15	0.000011353920135611856	-8.18114153149179e-20	9.272156839972567e-23	2.7138320636152396e-13	1.5860602927641877e-12	1.4629194566696878e-12
89500000	0.004994322429696007	1.8516751533359694e-49	1.0098205167811632e-68	6.085744272545335e-10	3.1554466113280523e-15	0.000011353920135611856	-8.181141531393386e-20	9.272156839972567e-23	2.7138320636152396e-13	1.5860602927641877e-12	1.4629194566696878e-12
89600000	0.004994322429696007	1.8516751533359694e-49	1.0098205167811632e-68	6.085744272545335e-10	3.1554466113280523e-15	0.000011353920135611856	-8.181141531294981e-20	9.272156839972567e-23	2.7138320636152396e-13	1.5860602927641877e-12	1.4629194566696878e-12
89700000	0.004994322429696007	1.8516751533359694e-49	1.0098205167811632e-68	6.085744272545335e-10	3.1554466113280523e-15	0.000011353920135611856	-8.181141531196575e-20	9.272156839972567e-23	2.7138320636152396e-13	1.5860602927641877e-12	1.4629194566696878e-12
89800000	0.004994322429696007	1.8516751533359694e-49	1.0098205167811632e-68	6.085744272545335e-10	3.1554466113280523e-15	0.000011353920135611856	-8.181141531098171e-20	9.272156839972567e-23	2.7138320636152396e-13	1.5860602927641877e-12	1.4629194566696878e-12
89900000	0.004994322429696007	1.8516751533359694e-49	1.0098205167811632e-68	6.085744272545335e-10	3.1554466113280523e-15	0.000011353920135611856	-8.181141530999766e-20	9.272156839972567e-23	2.7138320636152396e-13	1.5860602927641877e-12	1.4629194566696878e-12
90000000	0.004994322429696007	1.8516751533359694e-49	1.0098205167811632e-68	6.085744272545335e-10	3.1554466113280523e-15	0.000011353920135611856	-8.181141530901362e-20	9.272156839972567e-23	2.7138320636152396e-13	1.5860602927641877e-12	1.4629194566696878e-12
90100000	0.004994322429696007	1.8516751533359694e-49	1.0098205167811632e-68	6.085744272545335e-10	3.1554466113280523e-15	0.000011353920135611856	-8.181141530802956e-20	9.272156839972567e-23	2.7138320636152396e-13	1.5860602927641877e-12	1.4629194566696878e-12
90200000	0.004994322429696007	1.8516751533359694e-49	1.0098205167811632e-68	6.085744272545335e-10	3.1554466113280523e-15	0.000011353920135611856	-8.181141530704552e-20	9.272156839972567e-23	2.7138320636152396e-13	1.5860602927641877e-12	1.4629194566696878e-12
90300000	0.004994322429696007	1.8516751533359694e-49	1.0098205167811632e-68	6.085744272545335e-10	3.1554466113280523e-15	0.000011353920135611856	-8.181141530606147e-20	9.272156839972567e-23	2.7138320636152396e-13	1.5860602927641877e-12	1.4629194566696878e-12
90400000	0.004994322429696007	1.8516751533359694e-49	1.0098205167811632e-68	6.085744272545335e-10	3.1554466113280523e-15	0.000011353920135611856	-8.181141530507741e-20	9.272156839972567e-23	2.7138320636152396e-13	1.5860602927641877e-12	1.4629194566696878e-12
90500000	0.004994322429696007	1.8516751533359694e-49	1.0098205167811632e-68	6.085744272545335e-10	3.1554466113280523e-15	0.000011353920135611856	-8.181141530409337e-20	9.272156839972567e-23	2.7138320636152396e-13	1.5860602927641877e-12	1.4629194566696878e-12
90600000	0.004994322429696007	1.8516751533359694e-49	1.0098205167811632e-68	6.085744272545335e-10	3.1554466113280523e-15	0.000011353920135611856	-8.181141530310932e-20	9.272156839972567e-23	2.7138320636152396e-13	1.5860602927641877e-12	1.4629194566696878e-12
90700000	0.004994322429696007	1.8516751533359694e-49	1.0098205167811632e-68	6.085744272545335e-10	3.1554466113280523e-15	0.000011353920135611856	-8.181141530212527e-20	9.272156839972567e-23	2.7138320636152396e-13	1.5860602927641877e-12	1.4629194566696878e-12
90800000	0.004994322429696007	1.8516751533359694e-49	1.0098205167811632e-68	6.085744272545335e-10	3.1554466113280523e-15	0.000011353920135611856	-8.181141530114122e-20	9.272156839972567e-23	2.7138320636152396e-13	1.5860602927641877e-12	1.4629194566696878e-12
90900000	0.004994322429696007	1.8516751533359694e-49	1.0098205167811632e-68	6.085744272545335e-10	3.1554466113280523e-15	0.000011353920135611856	-8.181141530015717e-20	9.272156839972567e-23	2.7138320636152396e-13	1.5860602927641877e-12	1.4629194566696878e-12
91000000	0.004994322429696007	1.8516751533359694e-49	1.0098205167811632e-68	6.085744272545335e-10	3.1554466113280523e-15	0.000011353920135611856	-8.181141529917312e-20	9.272156839972567e-23	2.7138320636152396e-13	1.5860602927641877e-12	1.4629194566696878e-12
91100000	0.004994322429696007	1.851675153335969e-49	1.0098205167811632e-68	6.085744272545335e-10	3.1554466113280523e-15	0.000011353920135611856	-8.181141529818907e-20	9.272156839972567e-23	2.7138320636152396e-13	1.5860602927641877e-12	1.4629194566696878e-12
91200000	0.004994322429696007	1.851675153335969e-49	1.0098205167811632e-68	6.085744272545335e-10	3.1554466113280523e-15	0.000011353920135611856	-8.181141529720503e-20	9.272156839972567e-23	2.7138320636152396e-13	1.5860602927641877e-12	1.4629194566696878e-12
91300000	0.004994322429696007	1.851675153335969e-49	1.0098205167811632e-68	6.085744272545335e-10	3.1554466113280523e-15	0.000011353920135611856	-8.181141529622097e-20	9.272156839972567e-23	2.7138320636152396e-13	1.5860602927641877e-12	1.4629194566696878e-12
91400000	0.004994322429696007	1.851675153335969e-49	1.0098205167811632e-68	6.085744272545335e-10	3.1554466113280523e-15	0.000011353920135611856	-8.181141529523692e-20	9.272156839972567e-23	2.7138320636152396e-13	1.5860602927641877e-12	1.4629194566696878e-12
91500000	0.004994322429696007	1.851675153335969e-49	1.0098205167811632e-68	6.085744272545335e-10	3.1554466113280523e-15	0.000011353920135611856	-8.181141529425288e-20	9.272156839972567e-23	2.7138320636152396e-13	1.5860602927641877e-12	1.4629194566696878e-12
91600000	0.004994322429696007	1.851675153335969e-49	1.0098205167811632e-68	6.085744272545335e-10	3.1554466113280523e-15	0.000011353920135611856	-8.181141529326883e-20	9.272156839972567e-23	2.7138320636152396e-13	1.5860602927641877e-12	1.4629194566696878e-12
91700000	0.004994322429696007	1.851675153335969e-49	1.0098205167811632e-68	6.085744272545335e-10	3.1554466113280523e-15	0.000011353920135611856	-8.181141529228478e-20	9.272156839972567e-23	2.7138320636152396e-13	1.5860602927641877e-12	1.4629194566696878e-12
91800000	0.004994322429696007	1.851675153335969e-49	1.0098205167811632e-68	6.085744272545335e-10	3.1554466113280523e-15	0.000011353920135611856	-8.181141529130073e-20	9.272156839972567e-23	2.7138320636152396e-13	1.5860602927641877e-12	1.4629194566696878e-12
91900000	0.004994322429696007	1.851675153335969e-49	1.0098205167811632e-68	6.085744272545335e-10	3.1554466113280523e-15	0.000011353920135611856	-8.181141529031669e-20	9.272156839972567e-23	2.7138320636152396e-13	1.5860602927641877e-12	1.4629194566696878e-12
92000000	0.004994322429696007	1.851675153335969e-49	1.0098205167811632e-68	6.085744272545335e-10	3.1554466113280523e-15	0.000011353920135611856	-8.181141528933263e-20	9.272156839972567e-23	2.7138320636152396e-13	1.5860602927641877e-12	1.4629194566696878e-12
92100000	0.004994322429696007	1.851675153335969e-49	1.0098205167811632e-68	6.085744272545335e-10	3.1554466113280523e-15	0.000011353920135611858	-8.181141528834858e-20	9.272156839972567e-23	2.7138320636152396e-13	1.5860602927641877e-12	1.4629194566696878e-12
92200000	0.004994322429696008	1.851675153335969e-49	1.0098205167811632e-68	6.085744272545335e-10	3.1554466113280527e-15	0.000011353920135611858	-8.181141528736454e-20	9.272156839972567e-23	2.7138320636152396e-13	1.5860602927641877e-12	1.4629194566696878e-12
92300000	0.004994322429696008	1.851675153335969e-49	1.0098205167811632e-68	6.085744272545335e-10	3.1554466113280527e-15	0.000011353920135611858	-8.181141528638048e-20	9.272156839972567e-23	2.7138320636152396e-13	1.5860602927641877e-12	1.4629194566696878e-12
92400000	0.004994322429696008	1.851675153335969e-49	1.0098205167811632e-68	6.085744272545335e-10	3.1554466113280527e-15	0.000011353920135611858	-8.181141528539644e-20	9.272156839972567e-23	2.7138320636152396e-13	1.5860602927641877e-12	1.4629194566696878e-12
92500000	0.004994322429696008	1.851675153335969e-49	1.0098205167811632e-68	6.085744272545335e-10	3.1554466113280527e-15	0.000011353920135611858	-8.181141528441239e-20	9.272156839972567e-23	2.7138320636152396e-13	1.5860602927641877e-12	1.4629194566696878e-12
92600000	0.004994322429696008	1.851675153335969e-49	1.0098205167811632e-68	6.085744272545335e-10	3.1554466113280527e-15	0.000011353920135611858	-8.181141528342833e-20	9.272156839972567e-23	2.7138320636152396e-13	1.5860602927641877e-12	1.4629194566696878e-12
92700000	0.004994322429696008	1.851675153335969e-49	1.0098205167811632e-68	6.085744272545335e-10	3.1554466113280527e-15	0.000011353920135611858	-8.181141528244429e-20	9.272156839972567e-23	2.7138320636152396e-13	1.5860602927641877e-12	1.4629194566696878e-12
92800000	0.004994322429696008	1.851675153335969e-49	1.0098205167811632e-68	6.085744272545335e-10	3.1554466113280527e-15	0.000011353920135611858	-8.181141528146024e-20	9.272156839972567e-23	2.7138320636152396e-13	1.5860602927641877e-12	1.4629194566696878e-12
92900000	0.004994322429696008	1.851675153335969e-49	1.0098205167811632e-68	6.085744272545335e-10	3.1554466113280527e-15	0.000011353920135611858	-8.18114152804762e-20	9.272156839972567e-23	2.7138320636152396e-13	1.5860602927641877e-12	1.4629194566696878e-12
93000000	0.004994322429696008	1.851675153335969e-49	1.0098205167811632e-68	6.085744272545335e-10	3.1554466113280527e-15	0.000011353920135611858	-8.181141527949214e-20	9.272156839972567e-23	2.7138320636152396e-13	1.5860602927641877e-12	1.4629194566696878e-12
93100000	0.004994322429696008	1.851675153335969e-49	1.0098205167811632e-68	6.085744272545335e-10	3.1554466113280527e-15	0.000011353920135611858	-8.181141527850809e-20	9.272156839972567e-23	2.7138320636152396e-13	1.5860602927641877e-12	1.4629194566696878e-12
93200000	0.004994322429696008	1.8516751533359686e-49	1.0098205167811632e-68	6.085744272545335e-10	3.1554466113280527e-15	0.000011353920135611858	-8.181141527752405e-20	9.272156839972567e-23	2.7138320636152396e-13	1.5860602927641877e-12	1.4629194566696878e-12
93300000	0.004994322429696008	1.8516751533359686e-49	1.0098205167811632e-68	6.085744272545335e-10	3.1554466113280527e-15	0.000011353920135611858	-8.181141527653999e-20	9.272156839972567e-23	2.7138320636152396e-13	1.5860602927641877e-12	1.4629194566696878e-12
93400000	0.004994322429696008	1.8516751533359686e-49	1.0098205167811632e-68	6.085744272545335e-10	3.1554466113280527e-15	0.000011353920135611858	-8.181141527555595e-20	9.272156839972567e-23	2.7138320636152396e-13	1.5860602927641877e-12	1.4629194566696878e-12
93500000	0.004994322429696008	1.8516751533359686e-49	1.0098205167811632e-68	6.085744272545335e-10	3.1554466113280527e-15	0.000011353920135611858	-8.18114152745719e-20	9.272156839972567e-23	2.7138320636152396e-13	1.5860602927641877e-12	1.4629194566696878e-12
93600000	0.004994322429696008	1.8516751533359686e-49	1.0098205167811632e-68	6.085744272545335e-10	3.1554466113280527e-15	0.000011353920135611858	-8.181141527358786e-20	9.272156839972567e-23	2.7138320636152396e-13	1.5860602927641877e-12	1.4629194566696878e-12
93700000	0.004994322429696008	1.8516751533359686e-49	1.0098205167811632e-68	6.085744272545335e-10	3.1554466113280527e-15	0.000011353920135611858	-8.18114152726038e-20	9.272156839972567e-23	2.7138320636152396e-13	1.5860602927641877e-12	1.4629194566696878e-12
93800000	0.004994322429696008	1.8516751533359686e-49	1.0098205167811632e-68	6.085744272545335e-10	3.1554466113280527e-15	0.000011353920135611858	-8.181141527161975e-20	9.272156839972567e-23	2.7138320636152396e-13	1.5860602927641877e-12	1.4629194566696878e-12
93900000	0.004994322429696008	1.8516751533359686e-49	1.0098205167811632e-68	6.085744272545335e-10	3.1554466113280527e-15	0.000011353920135611858	-8.18114152706357e-20	9.272156839972567e-23	2.7138320636152396e-13	1.5860602927641877e-12	1.4629194566696878e-12
94000000	0.004994322429696008	1.8516751533359686e-49	1.0098205167811632e-68	6.085744272545335e-10	3.1554466113280527e-15	0.000011353920135611858	-8.181141526965165e-20	9.272156839972567e-23	2.7138320636152396e-13	1.5860602927641877e-12	1.4629194566696878e-12
94100000	0.004994322429696008	1.8516751533359686e-49	1.0098205167811632e-68	6.085744272545335e-10	3.1554466113280527e-15	0.000011353920135611858	-8.181141526866761e-20	9.272156839972567e-23	2.7138320636152396e-13	1.5860602927641877e-12	1.4629194566696878e-12
94200000	0.004994322429696008	1.8516751533359686e-49	1.0098205167811632e-68	6.085744272545335e-10	3.1554466113280527e-15	0.000011353920135611858	-8.181141526768356e-20	9.272156839972567e-23	2.7138320636152396e-13	1.5860602927641877e-12	1.4629194566696878e-12
94300000	0.004994322429696008	1.8516751533359686e-49	1.0098205167811632e-68	6.085744272545335e-10	3.1554466113280527e-15	0.000011353920135611858	-8.18114152666995e-20	9.272156839972567e-23	2.7138320636152396e-13	1.5860602927641877e-12	1.4629194566696878e-12
94400000	0.004994322429696008	1.8516751533359686e-49	1.0098205167811632e-68	6.085744272545335e-10	3.1554466113280527e-15	0.000011353920135611858	-8.181141526571546e-20	9.272156839972567e-23	2.7138320636152396e-13	1.5860602927641877e-12	1.4629194566696878e-12
94500000	0.004994322429696008	1.8516751533359686e-49	1.0098205167811632e-68	6.085744272545335e-10	3.1554466113280527e-15	0.000011353920135611858	-8.181141526473141e-20	9.272156839972567e-23	2.7138320636152396e-13	1.5860602927641877e-12	1.4629194566696878e-12
94600000	0.004994322429696008	1.8516751533359686e-49	1.0098205167811632e-68	6.085744272545335e-10	3.1554466113280527e-15	0.000011353920135611858	-8.181141526374736e-20	9.272156839972567e-23	2.7138320636152396e-13	1.5860602927641877e-12	1.4629194566696878e-12
94700000	0.004994322429696008	1.8516751533359686e-49	1.0098205167811632e-68	6.085744272545335e-10	3.1554466113280527e-15	0.000011353920135611858	-8.181141526276331e-20	9.272156839972567e-23	2.7138320636152396e-13	1.5860602927641877e-12	1.4629194566696878e-12
94800000	0.004994322429696008	1.8516751533359686e-49	1.0098205167811632e-68	6.085744272545335e-10	3.1554466113280527e-15	0.000011353920135611858	-8.181141526177927e-20	9.272156839972567e-23	2.7138320636152396e-13	1.5860602927641877e-12	1.4629194566696878e-12
94900000	0.004994322429696008	1.8516751533359686e-49	1.0098205167811632e-68	6.085744272545335e-10	3.1554466113280527e-15	0.000011353920135611858	-8.181141526079521e-20	9.272156839972567e-23	2.7138320636152396e-13	1.5860602927641877e-12	1.4629194566696878e-12
95000000	0.004994322429696008	1.8516751533359686e-49	1.0098205167811632e-68	6.085744272545335e-10	3.1554466113280527e-15	0.000011353920135611858	-8.181141525981116e-20	9.272156839972567e-23	2.7138320636152396e-13	1.5860602927641877e-12	1.4629194566696878e-12
95100000	0.004994322429696008	1.8516751533359686e-49	1.0098205167811632e-68	6.085744272545335e-10	3.1554466113280527e-15	0.000011353920135611858	-8.181141525882712e-20	9.272156839972567e-23	2.7138320636152396e-13	1.5860602927641877e-12	1.4629194566696878e-12
95200000	0.004994322429696008	1.8516751533359686e-49	1.0098205167811632e-68	6.085744272545335e-10	3.1554466113280527e-15	0.000011353920135611858	-8.181141525784307e-20	9.272156839972567e-23	2.7138320636152396e-13	1.5860602927641877e-12	1.4629194566696878e-12
95300000	0.004994322429696008	1.8516751533359686e-49	1.0098205167811632e-68	6.085744272545335e-10	3.1554466113280527e-15	0.000011353920135611858	-8.181141525685902e-20	9.272156839972567e-23	2.7138320636152396e-13	1.5860602927641877e-12	1.4629194566696878e-12
95400000	0.004994322429696008	1.8516751533359686e-49	1.0098205167811632e-68	6.085744272545335e-10	3.1554466113280527e-15	0.000011353920135611858	-8.181141525587497e-20	9.272156839972567e-23	2.7138320636152396e-13	1.5860602927641877e-12	1.4629194566696878e-12
95500000	0.004994322429696008	1.8516751533359686e-49	1.0098205167811632e-68	6.085744272545335e-10	3.1554466113280527e-15	0.000011353920135611858	-8.181141525489092e-20	9.272156839972567e-23	2.7138320636152396e-13	1.5860602927641877e-12	1.4629194566696878e-12
95600000	0.004994322429696008	1.8516751533359686e-49	1.0098205167811632e-68	6.085744272545335e-10	3.1554466113280527e-15	0.000011353920135611858	-8.181141525390687e-20	9.272156839972567e-23	2.7138320636152396e-13	1.5860602927641877e-12	1.4629194566696878e-12
95700000	0.004994322429696008	1.8516751533359686e-49	1.0098205167811632e-68	6.085744272545335e-10	3.1554466113280527e-15	0.000011353920135611858	-8.181141525292282e-20	9.272156839972567e-23	2.7138320636152396e-13	1.5860602927641877e-12	1.4629194566696878e-12
95800000	0.004994322429696008	1.8516751533359686e-49	1.0098205167811632e-68	6.085744272545335e-10	3.1554466113280527e-15	0.000011353920135611858	-8.181141525193878e-20	9.272156839972567e-23	2.7138320636152396e-13	1.5860602927641877e-12	1.4629194566696878e-12
95900000	0.004994322429696008	1.8516751533359686e-49	1.0098205167811632e-68	6.085744272545335e-10	3.1554466113280527e-15	0.000011353920135611858	-8.181141525095472e-20	9.272156839972567e-23	2.7138320636152396e-13	1.5860602927641877e-12	1.4629194566696878e-12
96000000	0.004994322429696008	1.8516751533359686e-49	1.0098205167811632e-68	6.085744272545335e-10	3.1554466113280527e-15	0.000011353920135611858	-8.181141524997068e-20	9.272156839972567e-23	2.7138320636152396e-13	1.5860602927641877e-12	1.4629194566696878e-12
96100000	0.004994322429696008	1.8516751533359686e-49	1.0098205167811632e-68	6.085744272545335e-10	3.1554466113280527e-15	0.000011353920135611858	-8.181141524898663e-20	9.272156839972567e-23	2.7138320636152396e-13	1.5860602927641877e-12	1.4629194566696878e-12
96200000	0.004994322429696008	1.8516751533359686e-49	1.0098205167811632e-68	6.085744272545335e-10	3.1554466113280527e-15	0.000011353920135611858	-8.181141524800257e-20	9.272156839972567e-23	2.7138320636152396e-13	1.5860602927641877e-12	1.4629194566696878e-12
96300000	0.004994322429696008	1.8516751533359686e-49	1.0098205167811632e-68	6.085744272545335e-10	3.1554466113280527e-15	0.000011353920135611858	-8.181141524701853e-20	9.272156839972567e-23	2.7138320636152396e-13	1.5860602927641877e-12	1.4629194566696878e-12
96400000	0.004994322429696008	1.8516751533359686e-49	1.0098205167811632e-68	6.085744272545335e-10	3.1554466113280527e-15	0.000011353920135611858	-8.181141524603448e-20	9.272156839972567e-23	2.7138320636152396e-13	1.5860602927641877e-12	1.4629194566696878e-12
96500000	0.004994322429696008	1.8516751533359686e-49	1.0098205167811632e-68	6.085744272545335e-10	3.1554466113280527e-15	0.000011353920135611858	-8.181141524505044e-20	9.272156839972567e-23	2.7138320636152396e-13	1.5860602927641877e-12	1.4629194566696878e-12
96600000	0.004994322429696008	1.8516751533359686e-49	1.0098205167811632e-68	6.085744272545335e-10	3.1554466113280527e-15	0.000011353920135611858	-8.181141524406638e-20	9.272156839972567e-23	2.7138320636152396e-13	1.5860602927641877e-12	1.4629194566696878e-12
96700000	0.004994322429696008	1.851675153335969e-49	1.0098205167811632e-68	6.085744272545335e-10	3.1554466113280527e-15	0.000011353920135611858	-8.181141524308233e-20	9.272156839972567e-23	2.7138320636152396e-13	1.5860602927641877e-12	1.4629194566696878e-12
96800000	0.004994322429696008	1.851675153335969e-49	1.0098205167811632e-68	6.085744272545335e-10	3.1554466113280527e-15	0.000011353920135611858	-8.181141524209829e-20	9.272156839972567e-23	2.7138320636152396e-13	1.5860602927641877e-12	1.4629194566696878e-12
96900000	0.004994322429696008	1.851675153335969e-49	1.0098205167811632e-68	6.085744272545335e-10	3.1554466113280527e-15	0.000011353920135611858	-8.181141524111423e-20	9.272156839972567e-23	2.7138320636152396e-13	1.5860602927641877e-12	1.4629194566696878e-12
97000000	0.004994322429696008	1.851675153335969e-49	1.0098205167811632e-68	6.085744272545335e-10	3.1554466113280527e-15	0.000011353920135611858	-8.181141524013019e-20	9.272156839972567e-23	2.7138320636152396e-13	1.5860602927641877e-12	1.4629194566696878e-12
97100000	0.004994322429696008	1.851675153335969e-49	1.0098205167811632e-68	6.085744272545335e-10	3.1554466113280527e-15	0.000011353920135611858	-8.181141523914614e-20	9.272156839972567e-23	2.7138320636152396e-13	1.5860602927641877e-12	1.4629194566696878e-12
97200000	0.004994322429696008	1.851675153335969e-49	1.0098205167811632e-68	6.085744272545335e-10	3.1554466113280527e-15	0.000011353920135611858	-8.181141523816208e-20	9.272156839972567e-23	2.7138320636152396e-13	1.5860602927641877e-12	1.4629194566696878e-12
97300000	0.004994322429696008	1.851675153335969e-49	1.0098205167811632e-68	6.085744272545335e-10	3.1554466113280527e-15	0.000011353920135611858	-8.181141523717804e-20	9.272156839972567e-23	2.7138320636152396e-13	1.5860602927641877e-12	1.4629194566696878e-12
97400000	0.004994322429696008	1.851675153335969e-49	1.0098205167811632e-68	6.085744272545335e-10	3.1554466113280527e-15	0.000011353920135611858	-8.181141523619399e-20	9.272156839972567e-23	2.7138320636152396e-13	1.5860602927641877e-12	1.4629194566696878e-12
97500000	0.004994322429696008	1.851675153335969e-49	1.0098205167811634e-68	6.085744272545335e-10	3.1554466113280527e-15	0.000011353920135611858	-8.181141523520995e-20	9.272156839972567e-23	2.7138320636152396e-13	1.5860602927641877e-12	1.4629194566696878e-12
97600000	0.004994322429696008	1.851675153335969e-49	1.0098205167811634e-68	6.085744272545335e-10	3.1554466113280527e-15	0.000011353920135611858	-8.181141523422589e-20	9.272156839972568e-23	2.7138320636152396e-13	1.5860602927641877e-12	1.4629194566696878e-12
97700000	0.004994322429696008	1.851675153335969e-49	1.0098205167811634e-68	6.085744272545335e-10	3.1554466113280527e-15	0.000011353920135611858	-8.181141523324184e-20	9.272156839972568e-23	2.7138320636152396e-13	1.5860602927641877e-12	1.4629194566696878e-12
97800000	0.004994322429696008	1.851675153335969e-49	1.0098205167811634e-68	6.085744272545335e-10	3.1554466113280527e-15	0.000011353920135611858	-8.18114152322578e-20	9.272156839972568e-23	2.7138320636152396e-13	1.5860602927641877e-12	1.4629194566696878e-12
97900000	0.004994322429696008	1.851675153335969e-49	1.0098205167811634e-68	6.085744272545335e-10	3.1554466113280527e-15	0.000011353920135611858	-8.181141523127374e-20	9.272156839972568e-23	2.7138320636152396e-13	1.5860602927641877e-12	1.4629194566696878e-12
98000000	0.004994322429696008	1.851675153335969e-49	1.0098205167811634e-68	6.085744272545334e-10	3.1554466113280527e-15	0.000011353920135611858	-8.18114152302897e-20	9.272156839972568e-23	2.7138320636152396e-13	1.5860602927641877e-12	1.4629194566696878e-12
98100000	0.004994322429696008	1.8516751533359694e-49	1.0098205167811634e-68	6.085744272545334e-10	3.1554466113280527e-15	0.000011353920135611858	-8.181141522930565e-20	9.272156839972568e-23	2.7138320636152396e-13	1.5860602927641877e-12	1.4629194566696878e-12
98200000	0.004994322429696008	1.8516751533359694e-49	1.0098205167811634e-68	6.085744272545334e-10	3.1554466113280527e-15	0.000011353920135611858	-8.18114152283216e-20	9.272156839972568e-23	2.7138320636152396e-13	1.5860602927641877e-12	1.4629194566696878e-12
98300000	0.004994322429696008	1.8516751533359694e-49	1.0098205167811634e-68	6.085744272545334e-10	3.1554466113280527e-15	0.000011353920135611858	-8.181141522733755e-20	9.272156839972568e-23	2.7138320636152396e-13	1.5860602927641877e-12	1.4629194566696878e-12
98400000	0.004994322429696008	1.8516751533359694e-49	1.0098205167811634e-68	6.085744272545334e-10	3.1554466113280527e-15	0.000011353920135611858	-8.18114152263535e-20	9.272156839972568e-23	2.7138320636152396e-13	1.5860602927641877e-12	1.4629194566696878e-12
98500000	0.004994322429696008	1.8516751533359694e-49	1.0098205167811634e-68	6.085744272545334e-10	3.1554466113280527e-15	0.000011353920135611858	-8.181141522536945e-20	9.272156839972568e-23	2.7138320636152396e-13	1.5860602927641877e-12	1.4629194566696878e-12
98600000	0.004994322429696008	1.8516751533359694e-49	1.0098205167811634e-68	6.085744272545334e-10	3.1554466113280527e-15	0.000011353920135611858	-8.18114152243854e-20	9.272156839972568e-23	2.7138320636152396e-13	1.5860602927641877e-12	1.4629194566696878e-12
98700000	0.004994322429696008	1.8516751533359694e-49	1.0098205167811634e-68	6.085744272545334e-10	3.1554466113280527e-15	0.000011353920135611858	-8.181141522340136e-20	9.272156839972568e-23	2.7138320636152396e-13	1.5860602927641877e-12	1.4629194566696878e-12
98800000	0.004994322429696008	1.8516751533359694e-49	1.0098205167811634e-68	6.085744272545334e-10	3.1554466113280527e-15	0.000011353920135611858	-8.18114152224173e-20	9.272156839972568e-23	2.7138320636152396e-13	1.5860602927641877e-12	1.4629194566696878e-12
98900000	0.004994322429696008	1.8516751533359694e-49	1.0098205167811634e-68	6.085744272545334e-10	3.1554466113280527e-15	0.000011353920135611858	-8.181141522143325e-20	9.272156839972568e-23	2.7138320636152396e-13	1.5860602927641877e-12	1.4629194566696878e-12
99000000	0.004994322429696008	1.8516751533359694e-49	1.0098205167811634e-68	6.085744272545334e-10	3.1554466113280527e-15	0.000011353920135611858	-8.181141522044921e-20	9.272156839972568e-23	2.7138320636152396e-13	1.5860602927641877e-12	1.4629194566696878e-12
99100000	0.004994322429696008	1.8516751533359694e-49	1.0098205167811634e-68	6.085744272545334e-10	3.1554466113280527e-15	0.000011353920135611858	-8.181141521946516e-20	9.272156839972568e-23	2.7138320636152396e-13	1.5860602927641877e-12	1.4629194566696878e-12
99200000	0.004994322429696008	1.8516751533359694e-49	1.0098205167811634e-68	6.085744272545334e-10	3.1554466113280527e-15	0.000011353920135611858	-8.181141521848111e-20	9.272156839972568e-23	2.7138320636152396e-13	1.5860602927641877e-12	1.4629194566696878e-12
99300000	0.004994322429696008	1.8516751533359698e-49	1.0098205167811634e-68	6.085744272545334e-10	3.1554466113280527e-15	0.000011353920135611858	-8.181141521749706e-20	9.272156839972568e-23	2.7138320636152396e-13	1.5860602927641877e-12	1.4629194566696878e-12
99400000	0.004994322429696008	1.8516751533359698e-49	1.0098205167811634e-68	6.085744272545334e-10	3.1554466113280527e-15	0.000011353920135611858	-8.181141521651302e-20	9.272156839972568e-23	2.7138320636152396e-13	1.5860602927641877e-12	1.4629194566696878e-12
99500000	0.004994322429696008	1.8516751533359698e-49	1.0098205167811634e-68	6.085744272545334e-10	3.1554466113280527e-15	0.000011353920135611858	-8.181141521552896e-20	9.272156839972568e-23	2.7138320636152396e-13	1.5860602927641877e-12	1.4629194566696878e-12
99600000	0.004994322429696008	1.8516751533359698e-49	1.0098205167811634e-68	6.085744272545334e-10	3.1554466113280527e-15	0.000011353920135611858	-8.181141521454491e-20	9.272156839972568e-23	2.7138320636152396e-13	1.5860602927641877e-12	1.4629194566696878e-12
99700000	0.004994322429696008	1.8516751533359698e-49	1.0098205167811634e-68	6.085744272545334e-10	3.1554466113280527e-15	0.000011353920135611858	-8.181141521356087e-20	9.272156839972568e-23	2.7138320636152396e-13	1.5860602927641877e-12	1.4629194566696878e-12
99800000	0.004994322429696008	1.8516751533359698e-49	1.0098205167811634e-68	6.085744272545334e-10	3.1554466113280527e-15	0.000011353920135611858	-8.181141521257681e-20	9.272156839972568e-23	2.7138320636152396e-13	1.5860602927641877e-12	1.4629194566696878e-12
99900000	0.004994322429696008	1.8516751533359698e-49	1.0098205167811634e-68	6.085744272545334e-10	3.1554466113280527e-15	0.000011353920135611858	-8.181141521159277e-20	9.272156839972568e-23	2.7138320636152396e-13	1.5860602927641877e-12	1.4629194566696878e-12
100000000	0.004994322429696008	1.8516751533359698e-49	1.0098205167811634e-68	6.085744272545334e-10	3.1554466113280527e-15	0.000011353920135611858	-8.181141521060872e-20	9.272156839972568e-23	2.7138320636152396e-13	1.5860602927641877e-12	1.4629194566696878e-12
