# Supplementary material for: Thermodynamics Underpinning the Microbial Community‐Level Nitrogen Energy Metabolism
Source: Environ Microbiol. 2025 Feb 16;27(2):e70055. doi: 10.1111/1462-2920.70055 (PMC11830459; doi:10.1111/1462-2920.70055)
Supplement: Supplementary file 1 — Data S1. [file EMI-27-e70055-s001.zip › SI/Nnetwork/Results/kdef_-10/Iin_-5/p_0.2/O2_-3.2_H_-6.5.csv]

time	N2	N2H4	N2H5	N2O	NH2OH	NH3	NH3OH	NH4	NO	NO2	NO3
0	0.00001	0.00001	0.00001	0.00001	0.00001	0.00001	0.00001	0.00001	0.00001	0.00001	0.00001
100000	0.0049998896048554465	-1.0186505381042406e-18	-7.206112638101779e-19	8.015085765005832e-8	1.224373921488615e-16	4.5225904742896235e-8	-1.2209726347073182e-21	1.160831126040472e-19	2.2672967408690645e-10	3.9862074087335983e-10	1.4637318529851945e-8
200000	0.0049998896048554465	-1.0186505381042406e-18	-7.206112638101779e-19	8.015085765005833e-8	1.224373921488615e-16	4.5225904742896235e-8	-1.286014069934013e-21	1.1608311260786039e-19	2.2672967408690614e-10	3.986207408733596e-10	1.4637318529851945e-8
300000	0.0049998896048554465	-1.0186505381042406e-18	-7.206112638101779e-19	8.01508576500583e-8	1.224373921488615e-16	4.522590474289623e-8	-1.2859849775137186e-21	1.160831126076943e-19	2.2672967408690603e-10	3.9862074087335947e-10	1.4637318529851947e-8
400000	0.0049998896048554465	-1.0186505381042406e-18	-7.206112638101779e-19	8.015085765005832e-8	1.224373921488615e-16	4.522590474289623e-8	-1.2859558850934243e-21	1.1608311260769365e-19	2.2672967408690608e-10	3.986207408733595e-10	1.4637318529851945e-8
500000	0.0049998896048554465	-1.0186505381042406e-18	-7.206112638101779e-19	8.015085765005832e-8	1.224373921488615e-16	4.522590474289623e-8	-1.28592679267313e-21	1.1608311260769353e-19	2.267296740869061e-10	3.986207408733595e-10	1.4637318529851944e-8
600000	0.0049998896048554465	-1.0186505381042406e-18	-7.206112638101779e-19	8.015085765005833e-8	1.224373921488615e-16	4.5225904742896235e-8	-1.2858977002528358e-21	1.1608311260769355e-19	2.2672967408690614e-10	3.986207408733595e-10	1.4637318529851944e-8
700000	0.0049998896048554465	-1.0186505381042406e-18	-7.206112638101779e-19	8.015085765005833e-8	1.224373921488615e-16	4.5225904742896235e-8	-1.2858686078325416e-21	1.1608311260769358e-19	2.2672967408690614e-10	3.986207408733596e-10	1.4637318529851942e-8
800000	0.0049998896048554465	-1.0186505381042406e-18	-7.206112638101779e-19	8.015085765005833e-8	1.2243739214886147e-16	4.5225904742896235e-8	-1.2858395154122474e-21	1.160831126076936e-19	2.2672967408690616e-10	3.986207408733596e-10	1.4637318529851942e-8
900000	0.0049998896048554465	-1.0186505381042406e-18	-7.206112638101779e-19	8.015085765005833e-8	1.2243739214886147e-16	4.5225904742896235e-8	-1.2858104229919531e-21	1.160831126076936e-19	2.2672967408690616e-10	3.986207408733596e-10	1.4637318529851942e-8
1000000	0.0049998896048554465	-1.0186505381042406e-18	-7.206112638101779e-19	8.015085765005833e-8	1.2243739214886147e-16	4.5225904742896235e-8	-1.2857813305716589e-21	1.160831126076936e-19	2.2672967408690616e-10	3.986207408733596e-10	1.4637318529851942e-8
1100000	0.0049998896048554465	-1.0186505381042406e-18	-7.206112638101779e-19	8.015085765005833e-8	1.2243739214886147e-16	4.5225904742896235e-8	-1.2857522381513646e-21	1.1608311260769358e-19	2.2672967408690616e-10	3.986207408733595e-10	1.4637318529851942e-8
1200000	0.004999889604855446	-1.0186505381042404e-18	-7.206112638101779e-19	8.015085765005832e-8	1.2243739214886147e-16	4.5225904742896235e-8	-1.2857231457310704e-21	1.1608311260769355e-19	2.2672967408690614e-10	3.986207408733595e-10	1.4637318529851942e-8
1300000	0.004999889604855446	-1.0186505381042404e-18	-7.206112638101779e-19	8.015085765005832e-8	1.2243739214886147e-16	4.522590474289623e-8	-1.2856940533107761e-21	1.1608311260769355e-19	2.2672967408690614e-10	3.986207408733595e-10	1.4637318529851942e-8
1400000	0.004999889604855446	-1.0186505381042404e-18	-7.206112638101779e-19	8.01508576500583e-8	1.2243739214886147e-16	4.522590474289623e-8	-1.2856649608904819e-21	1.1608311260769353e-19	2.2672967408690614e-10	3.986207408733595e-10	1.4637318529851944e-8
1500000	0.004999889604855446	-1.0186505381042404e-18	-7.206112638101779e-19	8.01508576500583e-8	1.2243739214886147e-16	4.522590474289623e-8	-1.2856358684701877e-21	1.160831126076935e-19	2.267296740869061e-10	3.986207408733595e-10	1.4637318529851944e-8
1600000	0.004999889604855446	-1.0186505381042404e-18	-7.206112638101779e-19	8.01508576500583e-8	1.2243739214886147e-16	4.522590474289623e-8	-1.2856067760498934e-21	1.1608311260769348e-19	2.267296740869061e-10	3.9862074087335947e-10	1.4637318529851944e-8
1700000	0.004999889604855446	-1.0186505381042404e-18	-7.206112638101779e-19	8.015085765005829e-8	1.2243739214886147e-16	4.522590474289623e-8	-1.2855776836295992e-21	1.1608311260769346e-19	2.267296740869061e-10	3.9862074087335947e-10	1.4637318529851944e-8
1800000	0.004999889604855446	-1.0186505381042404e-18	-7.206112638101779e-19	8.015085765005829e-8	1.2243739214886147e-16	4.522590474289623e-8	-1.285548591209305e-21	1.1608311260769346e-19	2.267296740869061e-10	3.9862074087335947e-10	1.4637318529851944e-8
1900000	0.004999889604855446	-1.0186505381042404e-18	-7.206112638101779e-19	8.015085765005829e-8	1.2243739214886147e-16	4.522590474289623e-8	-1.2855194987890107e-21	1.1608311260769346e-19	2.267296740869061e-10	3.9862074087335947e-10	1.4637318529851944e-8
2000000	0.004999889604855446	-1.0186505381042404e-18	-7.206112638101779e-19	8.015085765005829e-8	1.2243739214886147e-16	4.522590474289623e-8	-1.2854904063687164e-21	1.1608311260769346e-19	2.267296740869061e-10	3.9862074087335947e-10	1.4637318529851944e-8
2100000	0.004999889604855446	-1.0186505381042404e-18	-7.206112638101779e-19	8.015085765005829e-8	1.2243739214886147e-16	4.522590474289623e-8	-1.2854613139484224e-21	1.1608311260769346e-19	2.267296740869061e-10	3.9862074087335947e-10	1.4637318529851944e-8
2200000	0.004999889604855446	-1.0186505381042404e-18	-7.206112638101779e-19	8.015085765005829e-8	1.2243739214886147e-16	4.522590474289623e-8	-1.2854322215281281e-21	1.1608311260769346e-19	2.267296740869061e-10	3.9862074087335947e-10	1.4637318529851944e-8
2300000	0.004999889604855446	-1.0186505381042404e-18	-7.206112638101779e-19	8.015085765005829e-8	1.2243739214886147e-16	4.522590474289623e-8	-1.2854031291078339e-21	1.1608311260769346e-19	2.267296740869061e-10	3.9862074087335947e-10	1.4637318529851944e-8
2400000	0.004999889604855446	-1.0186505381042404e-18	-7.206112638101779e-19	8.015085765005829e-8	1.2243739214886147e-16	4.522590474289623e-8	-1.2853740366875396e-21	1.1608311260769346e-19	2.267296740869061e-10	3.9862074087335947e-10	1.4637318529851944e-8
2500000	0.004999889604855446	-1.0186505381042404e-18	-7.206112638101779e-19	8.015085765005829e-8	1.224373921488615e-16	4.522590474289623e-8	-1.2853449442672454e-21	1.1608311260769346e-19	2.267296740869061e-10	3.9862074087335947e-10	1.4637318529851944e-8
2600000	0.004999889604855446	-1.0186505381042402e-18	-7.206112638101779e-19	8.01508576500583e-8	1.224373921488615e-16	4.522590474289623e-8	-1.2853158518469512e-21	1.1608311260769346e-19	2.267296740869061e-10	3.9862074087335947e-10	1.4637318529851944e-8
2700000	0.004999889604855446	-1.0186505381042402e-18	-7.206112638101779e-19	8.01508576500583e-8	1.224373921488615e-16	4.522590474289623e-8	-1.285286759426657e-21	1.1608311260769346e-19	2.267296740869061e-10	3.9862074087335947e-10	1.4637318529851944e-8
2800000	0.0049998896048554465	-1.0186505381042402e-18	-7.206112638101779e-19	8.01508576500583e-8	1.224373921488615e-16	4.522590474289623e-8	-1.2852576670063627e-21	1.1608311260769348e-19	2.267296740869061e-10	3.986207408733595e-10	1.4637318529851945e-8
2900000	0.0049998896048554465	-1.0186505381042402e-18	-7.206112638101779e-19	8.01508576500583e-8	1.224373921488615e-16	4.522590474289623e-8	-1.2852285745860684e-21	1.1608311260769348e-19	2.267296740869061e-10	3.986207408733595e-10	1.4637318529851945e-8
3000000	0.0049998896048554465	-1.0186505381042402e-18	-7.206112638101779e-19	8.015085765005832e-8	1.2243739214886152e-16	4.522590474289623e-8	-1.2851994821657742e-21	1.1608311260769348e-19	2.267296740869061e-10	3.986207408733595e-10	1.4637318529851945e-8
3100000	0.0049998896048554465	-1.0186505381042402e-18	-7.206112638101779e-19	8.015085765005832e-8	1.2243739214886152e-16	4.522590474289623e-8	-1.28517038974548e-21	1.1608311260769348e-19	2.267296740869061e-10	3.986207408733595e-10	1.4637318529851945e-8
3200000	0.0049998896048554465	-1.0186505381042402e-18	-7.206112638101779e-19	8.015085765005832e-8	1.2243739214886152e-16	4.522590474289623e-8	-1.2851412973251857e-21	1.1608311260769348e-19	2.267296740869061e-10	3.986207408733595e-10	1.4637318529851945e-8
3300000	0.0049998896048554465	-1.0186505381042402e-18	-7.206112638101779e-19	8.015085765005832e-8	1.2243739214886152e-16	4.522590474289623e-8	-1.2851122049048915e-21	1.1608311260769348e-19	2.267296740869061e-10	3.986207408733595e-10	1.4637318529851945e-8
3400000	0.0049998896048554465	-1.0186505381042402e-18	-7.206112638101779e-19	8.015085765005832e-8	1.2243739214886152e-16	4.522590474289623e-8	-1.2850831124845972e-21	1.1608311260769348e-19	2.267296740869061e-10	3.986207408733595e-10	1.4637318529851945e-8
3500000	0.0049998896048554465	-1.0186505381042402e-18	-7.206112638101779e-19	8.015085765005832e-8	1.2243739214886152e-16	4.522590474289623e-8	-1.285054020064303e-21	1.1608311260769348e-19	2.267296740869061e-10	3.986207408733595e-10	1.4637318529851945e-8
3600000	0.0049998896048554465	-1.0186505381042402e-18	-7.206112638101779e-19	8.015085765005832e-8	1.2243739214886152e-16	4.522590474289623e-8	-1.2850249276440087e-21	1.1608311260769348e-19	2.267296740869061e-10	3.986207408733595e-10	1.4637318529851945e-8
3700000	0.0049998896048554465	-1.0186505381042402e-18	-7.206112638101779e-19	8.015085765005833e-8	1.2243739214886154e-16	4.522590474289623e-8	-1.2849958352237145e-21	1.1608311260769348e-19	2.267296740869061e-10	3.986207408733595e-10	1.4637318529851945e-8
3800000	0.0049998896048554465	-1.0186505381042402e-18	-7.206112638101779e-19	8.015085765005833e-8	1.2243739214886154e-16	4.522590474289623e-8	-1.2849667428034202e-21	1.1608311260769348e-19	2.267296740869061e-10	3.986207408733595e-10	1.4637318529851945e-8
3900000	0.0049998896048554465	-1.0186505381042402e-18	-7.206112638101779e-19	8.015085765005833e-8	1.2243739214886154e-16	4.522590474289623e-8	-1.284937650383126e-21	1.1608311260769348e-19	2.267296740869061e-10	3.986207408733595e-10	1.4637318529851945e-8
4000000	0.0049998896048554465	-1.0186505381042402e-18	-7.206112638101779e-19	8.015085765005833e-8	1.2243739214886154e-16	4.522590474289623e-8	-1.2849085579628317e-21	1.160831126076935e-19	2.267296740869061e-10	3.986207408733595e-10	1.4637318529851945e-8
4100000	0.0049998896048554465	-1.0186505381042402e-18	-7.206112638101779e-19	8.015085765005833e-8	1.2243739214886154e-16	4.522590474289623e-8	-1.2848794655425375e-21	1.160831126076935e-19	2.267296740869061e-10	3.986207408733596e-10	1.4637318529851945e-8
4200000	0.0049998896048554465	-1.0186505381042402e-18	-7.206112638101779e-19	8.015085765005833e-8	1.2243739214886154e-16	4.522590474289623e-8	-1.2848503731222433e-21	1.160831126076935e-19	2.267296740869061e-10	3.986207408733596e-10	1.4637318529851945e-8
4300000	0.0049998896048554465	-1.0186505381042402e-18	-7.206112638101779e-19	8.015085765005833e-8	1.2243739214886154e-16	4.522590474289623e-8	-1.284821280701949e-21	1.160831126076935e-19	2.267296740869061e-10	3.986207408733596e-10	1.4637318529851945e-8
4400000	0.0049998896048554465	-1.0186505381042402e-18	-7.206112638101779e-19	8.015085765005833e-8	1.2243739214886154e-16	4.522590474289623e-8	-1.2847921882816548e-21	1.160831126076935e-19	2.267296740869061e-10	3.986207408733596e-10	1.4637318529851945e-8
4500000	0.0049998896048554465	-1.0186505381042402e-18	-7.206112638101779e-19	8.015085765005833e-8	1.2243739214886154e-16	4.522590474289623e-8	-1.2847630958613605e-21	1.160831126076935e-19	2.267296740869061e-10	3.986207408733596e-10	1.4637318529851945e-8
4600000	0.0049998896048554465	-1.01865053810424e-18	-7.206112638101779e-19	8.015085765005833e-8	1.2243739214886157e-16	4.522590474289623e-8	-1.2847340034410663e-21	1.160831126076935e-19	2.267296740869061e-10	3.986207408733596e-10	1.4637318529851945e-8
4700000	0.0049998896048554465	-1.01865053810424e-18	-7.206112638101779e-19	8.015085765005835e-8	1.2243739214886157e-16	4.522590474289623e-8	-1.284704911020772e-21	1.160831126076935e-19	2.267296740869061e-10	3.986207408733596e-10	1.4637318529851945e-8
4800000	0.0049998896048554465	-1.01865053810424e-18	-7.206112638101779e-19	8.015085765005835e-8	1.2243739214886157e-16	4.522590474289623e-8	-1.2846758186004778e-21	1.160831126076935e-19	2.267296740869061e-10	3.986207408733596e-10	1.4637318529851945e-8
4900000	0.0049998896048554465	-1.01865053810424e-18	-7.206112638101779e-19	8.015085765005835e-8	1.2243739214886157e-16	4.522590474289623e-8	-1.2846467261801836e-21	1.160831126076935e-19	2.267296740869061e-10	3.986207408733596e-10	1.4637318529851945e-8
5000000	0.0049998896048554465	-1.01865053810424e-18	-7.206112638101779e-19	8.015085765005835e-8	1.2243739214886157e-16	4.522590474289623e-8	-1.2846176337598893e-21	1.160831126076935e-19	2.267296740869061e-10	3.986207408733596e-10	1.4637318529851945e-8
5100000	0.0049998896048554465	-1.01865053810424e-18	-7.206112638101779e-19	8.015085765005835e-8	1.2243739214886157e-16	4.522590474289623e-8	-1.284588541339595e-21	1.160831126076935e-19	2.267296740869061e-10	3.986207408733596e-10	1.4637318529851947e-8
5200000	0.0049998896048554465	-1.01865053810424e-18	-7.206112638101779e-19	8.015085765005835e-8	1.2243739214886157e-16	4.522590474289623e-8	-1.2845594489193008e-21	1.160831126076935e-19	2.267296740869061e-10	3.986207408733596e-10	1.4637318529851947e-8
5300000	0.0049998896048554465	-1.01865053810424e-18	-7.206112638101779e-19	8.015085765005835e-8	1.2243739214886157e-16	4.5225904742896235e-8	-1.2845303564990066e-21	1.160831126076935e-19	2.267296740869061e-10	3.986207408733596e-10	1.4637318529851947e-8
5400000	0.0049998896048554465	-1.01865053810424e-18	-7.206112638101779e-19	8.015085765005835e-8	1.2243739214886157e-16	4.5225904742896235e-8	-1.2845012640787123e-21	1.160831126076935e-19	2.267296740869061e-10	3.986207408733596e-10	1.4637318529851947e-8
5500000	0.0049998896048554465	-1.01865053810424e-18	-7.206112638101779e-19	8.015085765005835e-8	1.2243739214886157e-16	4.5225904742896235e-8	-1.284472171658418e-21	1.160831126076935e-19	2.267296740869061e-10	3.986207408733596e-10	1.4637318529851947e-8
5600000	0.0049998896048554465	-1.01865053810424e-18	-7.206112638101779e-19	8.015085765005835e-8	1.2243739214886157e-16	4.5225904742896235e-8	-1.2844430792381238e-21	1.160831126076935e-19	2.267296740869061e-10	3.986207408733596e-10	1.4637318529851947e-8
5700000	0.0049998896048554465	-1.01865053810424e-18	-7.206112638101779e-19	8.015085765005835e-8	1.2243739214886157e-16	4.5225904742896235e-8	-1.2844139868178296e-21	1.160831126076935e-19	2.267296740869061e-10	3.986207408733596e-10	1.4637318529851947e-8
5800000	0.0049998896048554465	-1.01865053810424e-18	-7.206112638101779e-19	8.015085765005835e-8	1.2243739214886157e-16	4.5225904742896235e-8	-1.2843848943975354e-21	1.160831126076935e-19	2.267296740869061e-10	3.986207408733596e-10	1.4637318529851947e-8
5900000	0.0049998896048554465	-1.01865053810424e-18	-7.206112638101779e-19	8.015085765005835e-8	1.2243739214886157e-16	4.5225904742896235e-8	-1.2843558019772411e-21	1.160831126076935e-19	2.267296740869061e-10	3.986207408733596e-10	1.4637318529851947e-8
6000000	0.0049998896048554465	-1.01865053810424e-18	-7.206112638101779e-19	8.015085765005835e-8	1.2243739214886157e-16	4.5225904742896235e-8	-1.2843267095569469e-21	1.160831126076935e-19	2.267296740869061e-10	3.986207408733596e-10	1.4637318529851947e-8
6100000	0.0049998896048554465	-1.01865053810424e-18	-7.206112638101779e-19	8.015085765005835e-8	1.2243739214886157e-16	4.5225904742896235e-8	-1.2842976171366526e-21	1.160831126076935e-19	2.267296740869061e-10	3.986207408733596e-10	1.4637318529851947e-8
6200000	0.0049998896048554465	-1.01865053810424e-18	-7.206112638101779e-19	8.015085765005835e-8	1.2243739214886157e-16	4.5225904742896235e-8	-1.2842685247163586e-21	1.160831126076935e-19	2.267296740869061e-10	3.986207408733596e-10	1.4637318529851947e-8
6300000	0.0049998896048554465	-1.01865053810424e-18	-7.206112638101779e-19	8.015085765005835e-8	1.2243739214886157e-16	4.5225904742896235e-8	-1.2842394322960643e-21	1.160831126076935e-19	2.267296740869061e-10	3.986207408733596e-10	1.4637318529851947e-8
6400000	0.0049998896048554465	-1.01865053810424e-18	-7.206112638101779e-19	8.015085765005835e-8	1.2243739214886157e-16	4.5225904742896235e-8	-1.28421033987577e-21	1.160831126076935e-19	2.267296740869061e-10	3.986207408733596e-10	1.4637318529851947e-8
6500000	0.0049998896048554465	-1.01865053810424e-18	-7.206112638101779e-19	8.015085765005835e-8	1.2243739214886157e-16	4.5225904742896235e-8	-1.2841812474554758e-21	1.160831126076935e-19	2.267296740869061e-10	3.986207408733596e-10	1.4637318529851947e-8
6600000	0.0049998896048554465	-1.01865053810424e-18	-7.206112638101779e-19	8.015085765005835e-8	1.2243739214886157e-16	4.5225904742896235e-8	-1.2841521550351816e-21	1.160831126076935e-19	2.267296740869061e-10	3.986207408733596e-10	1.4637318529851947e-8
6700000	0.0049998896048554465	-1.01865053810424e-18	-7.206112638101779e-19	8.015085765005835e-8	1.2243739214886157e-16	4.5225904742896235e-8	-1.2841230626148874e-21	1.160831126076935e-19	2.267296740869061e-10	3.986207408733596e-10	1.4637318529851947e-8
6800000	0.0049998896048554465	-1.01865053810424e-18	-7.206112638101779e-19	8.015085765005835e-8	1.2243739214886157e-16	4.5225904742896235e-8	-1.2840939701945931e-21	1.160831126076935e-19	2.267296740869061e-10	3.986207408733596e-10	1.4637318529851947e-8
6900000	0.0049998896048554465	-1.01865053810424e-18	-7.206112638101779e-19	8.015085765005835e-8	1.2243739214886157e-16	4.5225904742896235e-8	-1.2840648777742989e-21	1.160831126076935e-19	2.267296740869061e-10	3.986207408733596e-10	1.4637318529851947e-8
7000000	0.0049998896048554465	-1.01865053810424e-18	-7.206112638101779e-19	8.015085765005835e-8	1.2243739214886157e-16	4.5225904742896235e-8	-1.2840357853540046e-21	1.160831126076935e-19	2.267296740869061e-10	3.986207408733596e-10	1.4637318529851947e-8
7100000	0.0049998896048554465	-1.0186505381042398e-18	-7.206112638101779e-19	8.015085765005835e-8	1.2243739214886157e-16	4.5225904742896235e-8	-1.2840066929337104e-21	1.160831126076935e-19	2.267296740869061e-10	3.986207408733596e-10	1.4637318529851947e-8
7200000	0.0049998896048554465	-1.0186505381042398e-18	-7.206112638101779e-19	8.015085765005835e-8	1.2243739214886157e-16	4.5225904742896235e-8	-1.2839776005134161e-21	1.160831126076935e-19	2.267296740869061e-10	3.986207408733596e-10	1.4637318529851947e-8
7300000	0.0049998896048554465	-1.0186505381042398e-18	-7.206112638101779e-19	8.015085765005835e-8	1.2243739214886157e-16	4.5225904742896235e-8	-1.2839485080931219e-21	1.160831126076935e-19	2.267296740869061e-10	3.986207408733596e-10	1.4637318529851947e-8
7400000	0.0049998896048554465	-1.0186505381042398e-18	-7.206112638101779e-19	8.015085765005835e-8	1.2243739214886157e-16	4.5225904742896235e-8	-1.2839194156728276e-21	1.160831126076935e-19	2.267296740869061e-10	3.986207408733596e-10	1.4637318529851947e-8
7500000	0.0049998896048554465	-1.0186505381042398e-18	-7.206112638101779e-19	8.015085765005835e-8	1.2243739214886157e-16	4.5225904742896235e-8	-1.2838903232525334e-21	1.160831126076935e-19	2.267296740869061e-10	3.986207408733596e-10	1.4637318529851947e-8
7600000	0.0049998896048554465	-1.0186505381042398e-18	-7.206112638101779e-19	8.015085765005835e-8	1.2243739214886157e-16	4.5225904742896235e-8	-1.2838612308322392e-21	1.160831126076935e-19	2.267296740869061e-10	3.986207408733596e-10	1.4637318529851947e-8
7700000	0.0049998896048554465	-1.0186505381042398e-18	-7.206112638101779e-19	8.015085765005835e-8	1.2243739214886157e-16	4.5225904742896235e-8	-1.283832138411945e-21	1.160831126076935e-19	2.267296740869061e-10	3.986207408733596e-10	1.4637318529851947e-8
7800000	0.0049998896048554465	-1.0186505381042398e-18	-7.206112638101779e-19	8.015085765005835e-8	1.2243739214886157e-16	4.5225904742896235e-8	-1.2838030459916507e-21	1.160831126076935e-19	2.267296740869061e-10	3.986207408733596e-10	1.4637318529851947e-8
7900000	0.0049998896048554465	-1.0186505381042398e-18	-7.206112638101779e-19	8.015085765005835e-8	1.2243739214886157e-16	4.5225904742896235e-8	-1.2837739535713564e-21	1.160831126076935e-19	2.267296740869061e-10	3.986207408733596e-10	1.4637318529851947e-8
8000000	0.0049998896048554465	-1.0186505381042398e-18	-7.206112638101779e-19	8.015085765005835e-8	1.2243739214886157e-16	4.5225904742896235e-8	-1.2837448611510622e-21	1.160831126076935e-19	2.267296740869061e-10	3.986207408733596e-10	1.4637318529851945e-8
8100000	0.0049998896048554465	-1.0186505381042398e-18	-7.206112638101779e-19	8.015085765005835e-8	1.2243739214886157e-16	4.5225904742896235e-8	-1.283715768730768e-21	1.160831126076935e-19	2.267296740869061e-10	3.986207408733596e-10	1.4637318529851945e-8
8200000	0.0049998896048554465	-1.0186505381042398e-18	-7.206112638101779e-19	8.015085765005835e-8	1.2243739214886157e-16	4.5225904742896235e-8	-1.2836866763104737e-21	1.160831126076935e-19	2.267296740869061e-10	3.986207408733596e-10	1.4637318529851945e-8
8300000	0.0049998896048554465	-1.0186505381042398e-18	-7.206112638101779e-19	8.015085765005835e-8	1.2243739214886157e-16	4.5225904742896235e-8	-1.2836575838901795e-21	1.160831126076935e-19	2.267296740869061e-10	3.986207408733595e-10	1.4637318529851945e-8
8400000	0.0049998896048554465	-1.0186505381042398e-18	-7.206112638101779e-19	8.015085765005833e-8	1.2243739214886154e-16	4.5225904742896235e-8	-1.2836284914698852e-21	1.160831126076935e-19	2.267296740869061e-10	3.986207408733595e-10	1.4637318529851945e-8
8500000	0.0049998896048554465	-1.0186505381042398e-18	-7.206112638101779e-19	8.015085765005833e-8	1.2243739214886154e-16	4.5225904742896235e-8	-1.283599399049591e-21	1.1608311260769348e-19	2.267296740869061e-10	3.986207408733595e-10	1.4637318529851945e-8
8600000	0.0049998896048554465	-1.0186505381042398e-18	-7.206112638101779e-19	8.015085765005833e-8	1.2243739214886154e-16	4.5225904742896235e-8	-1.2835703066292967e-21	1.1608311260769348e-19	2.267296740869061e-10	3.986207408733595e-10	1.4637318529851945e-8
8700000	0.0049998896048554465	-1.0186505381042398e-18	-7.206112638101779e-19	8.015085765005833e-8	1.2243739214886154e-16	4.5225904742896235e-8	-1.2835412142090025e-21	1.1608311260769348e-19	2.267296740869061e-10	3.986207408733595e-10	1.4637318529851945e-8
8800000	0.0049998896048554465	-1.0186505381042398e-18	-7.206112638101779e-19	8.015085765005833e-8	1.2243739214886154e-16	4.5225904742896235e-8	-1.2835121217887082e-21	1.1608311260769348e-19	2.267296740869061e-10	3.986207408733595e-10	1.4637318529851945e-8
8900000	0.0049998896048554465	-1.0186505381042398e-18	-7.206112638101779e-19	8.015085765005833e-8	1.2243739214886154e-16	4.5225904742896235e-8	-1.283483029368414e-21	1.1608311260769348e-19	2.267296740869061e-10	3.986207408733595e-10	1.4637318529851945e-8
9000000	0.0049998896048554465	-1.0186505381042398e-18	-7.206112638101779e-19	8.015085765005833e-8	1.2243739214886154e-16	4.5225904742896235e-8	-1.2834539369481197e-21	1.1608311260769348e-19	2.267296740869061e-10	3.986207408733595e-10	1.4637318529851945e-8
9100000	0.0049998896048554465	-1.0186505381042398e-18	-7.206112638101779e-19	8.015085765005833e-8	1.2243739214886154e-16	4.5225904742896235e-8	-1.2834248445278255e-21	1.1608311260769348e-19	2.267296740869061e-10	3.986207408733595e-10	1.4637318529851945e-8
9200000	0.0049998896048554465	-1.0186505381042398e-18	-7.206112638101779e-19	8.015085765005833e-8	1.2243739214886154e-16	4.5225904742896235e-8	-1.2833957521075313e-21	1.1608311260769348e-19	2.267296740869061e-10	3.986207408733595e-10	1.4637318529851945e-8
9300000	0.0049998896048554465	-1.0186505381042398e-18	-7.206112638101779e-19	8.015085765005833e-8	1.2243739214886154e-16	4.5225904742896235e-8	-1.283366659687237e-21	1.1608311260769348e-19	2.267296740869061e-10	3.986207408733595e-10	1.4637318529851945e-8
9400000	0.0049998896048554465	-1.0186505381042398e-18	-7.206112638101779e-19	8.015085765005833e-8	1.2243739214886154e-16	4.5225904742896235e-8	-1.283337567266943e-21	1.1608311260769348e-19	2.267296740869061e-10	3.986207408733595e-10	1.4637318529851945e-8
9500000	0.0049998896048554465	-1.0186505381042396e-18	-7.206112638101779e-19	8.015085765005833e-8	1.2243739214886154e-16	4.5225904742896235e-8	-1.2833084748466487e-21	1.1608311260769348e-19	2.267296740869061e-10	3.986207408733595e-10	1.4637318529851945e-8
9600000	0.0049998896048554465	-1.0186505381042396e-18	-7.206112638101779e-19	8.015085765005833e-8	1.2243739214886154e-16	4.5225904742896235e-8	-1.2832793824263545e-21	1.1608311260769348e-19	2.267296740869061e-10	3.986207408733595e-10	1.4637318529851945e-8
9700000	0.0049998896048554465	-1.0186505381042396e-18	-7.206112638101779e-19	8.015085765005833e-8	1.2243739214886154e-16	4.5225904742896235e-8	-1.2832502900060602e-21	1.1608311260769348e-19	2.267296740869061e-10	3.986207408733595e-10	1.4637318529851945e-8
9800000	0.0049998896048554465	-1.0186505381042396e-18	-7.206112638101779e-19	8.015085765005833e-8	1.2243739214886154e-16	4.5225904742896235e-8	-1.283221197585766e-21	1.1608311260769348e-19	2.267296740869061e-10	3.986207408733595e-10	1.4637318529851945e-8
9900000	0.0049998896048554465	-1.0186505381042396e-18	-7.206112638101779e-19	8.015085765005833e-8	1.2243739214886154e-16	4.5225904742896235e-8	-1.2831921051654717e-21	1.1608311260769348e-19	2.267296740869061e-10	3.986207408733595e-10	1.4637318529851945e-8
10000000	0.0049998896048554465	-1.0186505381042396e-18	-7.206112638101779e-19	8.015085765005833e-8	1.2243739214886154e-16	4.5225904742896235e-8	-1.2831630127451775e-21	1.1608311260769348e-19	2.267296740869061e-10	3.986207408733595e-10	1.4637318529851945e-8
10100000	0.0049998896048554465	-1.0186505381042396e-18	-7.206112638101779e-19	8.015085765005832e-8	1.2243739214886152e-16	4.5225904742896235e-8	-1.2831339203248833e-21	1.1608311260769348e-19	2.267296740869061e-10	3.986207408733595e-10	1.4637318529851945e-8
10200000	0.0049998896048554465	-1.0186505381042396e-18	-7.206112638101779e-19	8.015085765005832e-8	1.2243739214886152e-16	4.5225904742896235e-8	-1.283104827904589e-21	1.1608311260769348e-19	2.267296740869061e-10	3.986207408733595e-10	1.4637318529851945e-8
10300000	0.0049998896048554465	-1.0186505381042396e-18	-7.206112638101779e-19	8.015085765005832e-8	1.2243739214886152e-16	4.5225904742896235e-8	-1.2830757354842948e-21	1.1608311260769348e-19	2.267296740869061e-10	3.986207408733595e-10	1.4637318529851945e-8
10400000	0.0049998896048554465	-1.0186505381042396e-18	-7.206112638101779e-19	8.015085765005832e-8	1.2243739214886152e-16	4.5225904742896235e-8	-1.2830466430640005e-21	1.1608311260769348e-19	2.267296740869061e-10	3.986207408733595e-10	1.4637318529851945e-8
10500000	0.0049998896048554465	-1.0186505381042396e-18	-7.206112638101779e-19	8.015085765005832e-8	1.2243739214886152e-16	4.5225904742896235e-8	-1.2830175506437063e-21	1.1608311260769348e-19	2.267296740869061e-10	3.986207408733595e-10	1.4637318529851945e-8
10600000	0.0049998896048554465	-1.0186505381042396e-18	-7.206112638101779e-19	8.015085765005832e-8	1.2243739214886152e-16	4.5225904742896235e-8	-1.282988458223412e-21	1.1608311260769348e-19	2.267296740869061e-10	3.986207408733595e-10	1.4637318529851945e-8
10700000	0.0049998896048554465	-1.0186505381042396e-18	-7.206112638101779e-19	8.015085765005832e-8	1.2243739214886152e-16	4.5225904742896235e-8	-1.2829593658031178e-21	1.1608311260769348e-19	2.267296740869061e-10	3.986207408733595e-10	1.4637318529851945e-8
10800000	0.0049998896048554465	-1.0186505381042396e-18	-7.206112638101779e-19	8.015085765005832e-8	1.2243739214886152e-16	4.5225904742896235e-8	-1.2829302733828235e-21	1.1608311260769348e-19	2.267296740869061e-10	3.986207408733595e-10	1.4637318529851945e-8
10900000	0.0049998896048554465	-1.0186505381042396e-18	-7.206112638101779e-19	8.015085765005832e-8	1.2243739214886152e-16	4.5225904742896235e-8	-1.2829011809625293e-21	1.1608311260769348e-19	2.267296740869061e-10	3.986207408733595e-10	1.4637318529851945e-8
11000000	0.0049998896048554465	-1.0186505381042396e-18	-7.206112638101779e-19	8.015085765005832e-8	1.2243739214886152e-16	4.5225904742896235e-8	-1.282872088542235e-21	1.1608311260769348e-19	2.267296740869061e-10	3.986207408733595e-10	1.4637318529851945e-8
11100000	0.0049998896048554465	-1.0186505381042396e-18	-7.206112638101779e-19	8.015085765005832e-8	1.2243739214886152e-16	4.5225904742896235e-8	-1.2828429961219408e-21	1.1608311260769346e-19	2.267296740869061e-10	3.9862074087335947e-10	1.4637318529851945e-8
11200000	0.0049998896048554465	-1.0186505381042396e-18	-7.206112638101779e-19	8.015085765005832e-8	1.2243739214886152e-16	4.5225904742896235e-8	-1.2828139037016466e-21	1.1608311260769346e-19	2.267296740869061e-10	3.9862074087335947e-10	1.4637318529851945e-8
11300000	0.0049998896048554465	-1.0186505381042396e-18	-7.206112638101779e-19	8.015085765005832e-8	1.2243739214886152e-16	4.5225904742896235e-8	-1.2827848112813523e-21	1.1608311260769346e-19	2.267296740869061e-10	3.9862074087335947e-10	1.4637318529851945e-8
11400000	0.0049998896048554465	-1.0186505381042396e-18	-7.206112638101779e-19	8.015085765005832e-8	1.2243739214886152e-16	4.5225904742896235e-8	-1.282755718861058e-21	1.1608311260769346e-19	2.267296740869061e-10	3.9862074087335947e-10	1.4637318529851945e-8
11500000	0.0049998896048554465	-1.0186505381042396e-18	-7.206112638101779e-19	8.015085765005832e-8	1.2243739214886152e-16	4.5225904742896235e-8	-1.2827266264407638e-21	1.1608311260769346e-19	2.267296740869061e-10	3.9862074087335947e-10	1.4637318529851945e-8
11600000	0.0049998896048554465	-1.0186505381042396e-18	-7.206112638101779e-19	8.015085765005832e-8	1.2243739214886152e-16	4.5225904742896235e-8	-1.2826975340204696e-21	1.1608311260769346e-19	2.267296740869061e-10	3.9862074087335947e-10	1.4637318529851945e-8
11700000	0.0049998896048554465	-1.0186505381042396e-18	-7.206112638101779e-19	8.015085765005832e-8	1.224373921488615e-16	4.5225904742896235e-8	-1.2826684416001754e-21	1.1608311260769346e-19	2.267296740869061e-10	3.9862074087335947e-10	1.4637318529851945e-8
11800000	0.0049998896048554465	-1.0186505381042396e-18	-7.206112638101779e-19	8.01508576500583e-8	1.224373921488615e-16	4.5225904742896235e-8	-1.2826393491798811e-21	1.1608311260769346e-19	2.267296740869061e-10	3.9862074087335947e-10	1.4637318529851945e-8
11900000	0.0049998896048554465	-1.0186505381042396e-18	-7.206112638101779e-19	8.01508576500583e-8	1.224373921488615e-16	4.5225904742896235e-8	-1.2826102567595869e-21	1.1608311260769346e-19	2.267296740869061e-10	3.9862074087335947e-10	1.4637318529851945e-8
12000000	0.0049998896048554465	-1.0186505381042394e-18	-7.206112638101779e-19	8.01508576500583e-8	1.224373921488615e-16	4.5225904742896235e-8	-1.2825811643392926e-21	1.1608311260769346e-19	2.267296740869061e-10	3.9862074087335947e-10	1.4637318529851945e-8
12100000	0.0049998896048554465	-1.0186505381042394e-18	-7.206112638101779e-19	8.01508576500583e-8	1.224373921488615e-16	4.5225904742896235e-8	-1.2825520719189984e-21	1.1608311260769346e-19	2.267296740869061e-10	3.9862074087335947e-10	1.4637318529851945e-8
12200000	0.0049998896048554465	-1.0186505381042394e-18	-7.206112638101779e-19	8.01508576500583e-8	1.224373921488615e-16	4.5225904742896235e-8	-1.2825229794987041e-21	1.1608311260769346e-19	2.267296740869061e-10	3.9862074087335947e-10	1.4637318529851945e-8
12300000	0.0049998896048554465	-1.0186505381042394e-18	-7.206112638101779e-19	8.01508576500583e-8	1.224373921488615e-16	4.5225904742896235e-8	-1.2824938870784099e-21	1.1608311260769346e-19	2.267296740869061e-10	3.9862074087335947e-10	1.4637318529851945e-8
12400000	0.0049998896048554465	-1.0186505381042394e-18	-7.206112638101779e-19	8.01508576500583e-8	1.224373921488615e-16	4.5225904742896235e-8	-1.2824647946581157e-21	1.1608311260769346e-19	2.267296740869061e-10	3.9862074087335947e-10	1.4637318529851945e-8
12500000	0.0049998896048554465	-1.0186505381042394e-18	-7.206112638101779e-19	8.01508576500583e-8	1.224373921488615e-16	4.5225904742896235e-8	-1.2824357022378214e-21	1.1608311260769346e-19	2.267296740869061e-10	3.9862074087335947e-10	1.4637318529851945e-8
12600000	0.0049998896048554465	-1.0186505381042394e-18	-7.206112638101779e-19	8.01508576500583e-8	1.224373921488615e-16	4.5225904742896235e-8	-1.2824066098175272e-21	1.1608311260769346e-19	2.267296740869061e-10	3.9862074087335947e-10	1.4637318529851945e-8
12700000	0.0049998896048554465	-1.0186505381042394e-18	-7.206112638101779e-19	8.01508576500583e-8	1.224373921488615e-16	4.5225904742896235e-8	-1.2823775173972331e-21	1.1608311260769346e-19	2.267296740869061e-10	3.9862074087335947e-10	1.4637318529851945e-8
12800000	0.0049998896048554465	-1.0186505381042394e-18	-7.206112638101779e-19	8.01508576500583e-8	1.224373921488615e-16	4.5225904742896235e-8	-1.2823484249769389e-21	1.1608311260769346e-19	2.267296740869061e-10	3.9862074087335947e-10	1.4637318529851945e-8
12900000	0.0049998896048554465	-1.0186505381042394e-18	-7.206112638101779e-19	8.01508576500583e-8	1.224373921488615e-16	4.5225904742896235e-8	-1.2823193325566446e-21	1.1608311260769346e-19	2.267296740869061e-10	3.9862074087335947e-10	1.4637318529851945e-8
13000000	0.0049998896048554465	-1.0186505381042394e-18	-7.206112638101779e-19	8.01508576500583e-8	1.224373921488615e-16	4.5225904742896235e-8	-1.2822902401363504e-21	1.1608311260769346e-19	2.267296740869061e-10	3.9862074087335947e-10	1.4637318529851945e-8
13100000	0.0049998896048554465	-1.0186505381042394e-18	-7.206112638101779e-19	8.01508576500583e-8	1.224373921488615e-16	4.5225904742896235e-8	-1.2822611477160561e-21	1.1608311260769346e-19	2.267296740869061e-10	3.9862074087335947e-10	1.4637318529851945e-8
13200000	0.0049998896048554465	-1.0186505381042394e-18	-7.206112638101779e-19	8.01508576500583e-8	1.224373921488615e-16	4.5225904742896235e-8	-1.2822320552957619e-21	1.1608311260769346e-19	2.267296740869061e-10	3.9862074087335947e-10	1.4637318529851945e-8
13300000	0.0049998896048554465	-1.0186505381042394e-18	-7.206112638101779e-19	8.01508576500583e-8	1.224373921488615e-16	4.5225904742896235e-8	-1.2822029628754676e-21	1.1608311260769346e-19	2.267296740869061e-10	3.9862074087335947e-10	1.4637318529851945e-8
13400000	0.0049998896048554465	-1.0186505381042394e-18	-7.206112638101779e-19	8.01508576500583e-8	1.224373921488615e-16	4.5225904742896235e-8	-1.2821738704551734e-21	1.1608311260769346e-19	2.267296740869061e-10	3.9862074087335947e-10	1.4637318529851945e-8
13500000	0.0049998896048554465	-1.0186505381042394e-18	-7.206112638101779e-19	8.01508576500583e-8	1.224373921488615e-16	4.5225904742896235e-8	-1.2821447780348792e-21	1.1608311260769346e-19	2.267296740869061e-10	3.9862074087335947e-10	1.4637318529851945e-8
13600000	0.0049998896048554465	-1.0186505381042394e-18	-7.206112638101779e-19	8.01508576500583e-8	1.224373921488615e-16	4.5225904742896235e-8	-1.282115685614585e-21	1.1608311260769346e-19	2.267296740869061e-10	3.9862074087335947e-10	1.4637318529851945e-8
13700000	0.0049998896048554465	-1.0186505381042394e-18	-7.206112638101779e-19	8.01508576500583e-8	1.224373921488615e-16	4.5225904742896235e-8	-1.2820865931942907e-21	1.1608311260769346e-19	2.267296740869061e-10	3.9862074087335947e-10	1.4637318529851945e-8
13800000	0.0049998896048554465	-1.0186505381042394e-18	-7.206112638101779e-19	8.01508576500583e-8	1.224373921488615e-16	4.5225904742896235e-8	-1.2820575007739964e-21	1.1608311260769346e-19	2.267296740869061e-10	3.9862074087335947e-10	1.4637318529851945e-8
13900000	0.0049998896048554465	-1.0186505381042394e-18	-7.206112638101779e-19	8.01508576500583e-8	1.224373921488615e-16	4.5225904742896235e-8	-1.2820284083537022e-21	1.1608311260769346e-19	2.267296740869061e-10	3.9862074087335947e-10	1.4637318529851945e-8
14000000	0.0049998896048554465	-1.0186505381042394e-18	-7.206112638101779e-19	8.01508576500583e-8	1.224373921488615e-16	4.5225904742896235e-8	-1.281999315933408e-21	1.1608311260769346e-19	2.267296740869061e-10	3.9862074087335947e-10	1.4637318529851945e-8
14100000	0.0049998896048554465	-1.0186505381042394e-18	-7.206112638101779e-19	8.01508576500583e-8	1.224373921488615e-16	4.5225904742896235e-8	-1.2819702235131137e-21	1.1608311260769346e-19	2.267296740869061e-10	3.9862074087335947e-10	1.4637318529851945e-8
14200000	0.0049998896048554465	-1.0186505381042394e-18	-7.206112638101779e-19	8.01508576500583e-8	1.224373921488615e-16	4.5225904742896235e-8	-1.2819411310928195e-21	1.1608311260769346e-19	2.267296740869061e-10	3.9862074087335947e-10	1.4637318529851945e-8
14300000	0.0049998896048554465	-1.0186505381042394e-18	-7.206112638101779e-19	8.01508576500583e-8	1.224373921488615e-16	4.5225904742896235e-8	-1.2819120386725252e-21	1.1608311260769346e-19	2.267296740869061e-10	3.9862074087335947e-10	1.4637318529851945e-8
14400000	0.0049998896048554465	-1.0186505381042394e-18	-7.206112638101779e-19	8.01508576500583e-8	1.224373921488615e-16	4.5225904742896235e-8	-1.281882946252231e-21	1.1608311260769346e-19	2.267296740869061e-10	3.9862074087335947e-10	1.4637318529851945e-8
14500000	0.0049998896048554465	-1.0186505381042394e-18	-7.206112638101779e-19	8.01508576500583e-8	1.224373921488615e-16	4.5225904742896235e-8	-1.2818538538319367e-21	1.1608311260769346e-19	2.267296740869061e-10	3.9862074087335947e-10	1.4637318529851945e-8
14600000	0.0049998896048554465	-1.0186505381042392e-18	-7.206112638101779e-19	8.01508576500583e-8	1.224373921488615e-16	4.5225904742896235e-8	-1.2818247614116425e-21	1.1608311260769346e-19	2.267296740869061e-10	3.9862074087335947e-10	1.4637318529851945e-8
14700000	0.0049998896048554465	-1.0186505381042392e-18	-7.206112638101779e-19	8.01508576500583e-8	1.224373921488615e-16	4.5225904742896235e-8	-1.2817956689913482e-21	1.1608311260769346e-19	2.267296740869061e-10	3.9862074087335947e-10	1.4637318529851945e-8
14800000	0.0049998896048554465	-1.0186505381042392e-18	-7.206112638101779e-19	8.01508576500583e-8	1.224373921488615e-16	4.5225904742896235e-8	-1.281766576571054e-21	1.1608311260769346e-19	2.267296740869061e-10	3.9862074087335947e-10	1.4637318529851945e-8
14900000	0.0049998896048554465	-1.0186505381042392e-18	-7.206112638101779e-19	8.01508576500583e-8	1.224373921488615e-16	4.5225904742896235e-8	-1.2817374841507597e-21	1.1608311260769346e-19	2.267296740869061e-10	3.9862074087335947e-10	1.4637318529851945e-8
15000000	0.0049998896048554465	-1.0186505381042392e-18	-7.206112638101779e-19	8.01508576500583e-8	1.224373921488615e-16	4.5225904742896235e-8	-1.2817083917304655e-21	1.1608311260769346e-19	2.267296740869061e-10	3.9862074087335947e-10	1.4637318529851945e-8
15100000	0.0049998896048554465	-1.0186505381042392e-18	-7.206112638101779e-19	8.01508576500583e-8	1.224373921488615e-16	4.5225904742896235e-8	-1.2816792993101713e-21	1.1608311260769346e-19	2.267296740869061e-10	3.9862074087335947e-10	1.4637318529851945e-8
15200000	0.0049998896048554465	-1.0186505381042392e-18	-7.206112638101779e-19	8.01508576500583e-8	1.224373921488615e-16	4.5225904742896235e-8	-1.281650206889877e-21	1.1608311260769346e-19	2.267296740869061e-10	3.9862074087335947e-10	1.4637318529851945e-8
15300000	0.0049998896048554465	-1.0186505381042392e-18	-7.206112638101779e-19	8.01508576500583e-8	1.224373921488615e-16	4.5225904742896235e-8	-1.2816211144695828e-21	1.1608311260769346e-19	2.267296740869061e-10	3.9862074087335947e-10	1.4637318529851945e-8
15400000	0.0049998896048554465	-1.0186505381042392e-18	-7.206112638101779e-19	8.01508576500583e-8	1.224373921488615e-16	4.5225904742896235e-8	-1.2815920220492885e-21	1.1608311260769346e-19	2.267296740869061e-10	3.9862074087335947e-10	1.4637318529851945e-8
15500000	0.0049998896048554465	-1.0186505381042392e-18	-7.206112638101779e-19	8.01508576500583e-8	1.224373921488615e-16	4.5225904742896235e-8	-1.2815629296289943e-21	1.1608311260769346e-19	2.267296740869061e-10	3.9862074087335947e-10	1.4637318529851945e-8
15600000	0.0049998896048554465	-1.0186505381042392e-18	-7.206112638101779e-19	8.01508576500583e-8	1.224373921488615e-16	4.5225904742896235e-8	-1.2815338372087e-21	1.1608311260769346e-19	2.267296740869061e-10	3.9862074087335947e-10	1.4637318529851945e-8
15700000	0.0049998896048554465	-1.0186505381042392e-18	-7.206112638101779e-19	8.01508576500583e-8	1.224373921488615e-16	4.5225904742896235e-8	-1.2815047447884058e-21	1.1608311260769346e-19	2.267296740869061e-10	3.9862074087335947e-10	1.4637318529851945e-8
15800000	0.0049998896048554465	-1.0186505381042392e-18	-7.206112638101779e-19	8.01508576500583e-8	1.224373921488615e-16	4.5225904742896235e-8	-1.2814756523681116e-21	1.1608311260769346e-19	2.267296740869061e-10	3.9862074087335947e-10	1.4637318529851945e-8
15900000	0.0049998896048554465	-1.0186505381042392e-18	-7.206112638101779e-19	8.01508576500583e-8	1.224373921488615e-16	4.5225904742896235e-8	-1.2814465599478173e-21	1.1608311260769346e-19	2.267296740869061e-10	3.9862074087335947e-10	1.4637318529851945e-8
16000000	0.0049998896048554465	-1.0186505381042392e-18	-7.206112638101779e-19	8.01508576500583e-8	1.224373921488615e-16	4.5225904742896235e-8	-1.281417467527523e-21	1.1608311260769346e-19	2.267296740869061e-10	3.9862074087335947e-10	1.4637318529851945e-8
16100000	0.0049998896048554465	-1.0186505381042392e-18	-7.206112638101779e-19	8.01508576500583e-8	1.224373921488615e-16	4.5225904742896235e-8	-1.2813883751072288e-21	1.1608311260769346e-19	2.267296740869061e-10	3.9862074087335947e-10	1.4637318529851945e-8
16200000	0.0049998896048554465	-1.0186505381042392e-18	-7.206112638101779e-19	8.01508576500583e-8	1.224373921488615e-16	4.5225904742896235e-8	-1.2813592826869346e-21	1.1608311260769346e-19	2.267296740869061e-10	3.9862074087335947e-10	1.4637318529851945e-8
16300000	0.0049998896048554465	-1.0186505381042392e-18	-7.206112638101779e-19	8.01508576500583e-8	1.224373921488615e-16	4.5225904742896235e-8	-1.2813301902666405e-21	1.1608311260769346e-19	2.267296740869061e-10	3.9862074087335947e-10	1.4637318529851945e-8
16400000	0.0049998896048554465	-1.0186505381042392e-18	-7.206112638101779e-19	8.01508576500583e-8	1.224373921488615e-16	4.5225904742896235e-8	-1.2813010978463463e-21	1.1608311260769346e-19	2.267296740869061e-10	3.9862074087335947e-10	1.4637318529851945e-8
16500000	0.0049998896048554465	-1.0186505381042392e-18	-7.206112638101779e-19	8.01508576500583e-8	1.224373921488615e-16	4.5225904742896235e-8	-1.281272005426052e-21	1.1608311260769346e-19	2.267296740869061e-10	3.9862074087335947e-10	1.4637318529851945e-8
16600000	0.0049998896048554465	-1.0186505381042392e-18	-7.206112638101779e-19	8.01508576500583e-8	1.224373921488615e-16	4.5225904742896235e-8	-1.2812429130057578e-21	1.1608311260769346e-19	2.267296740869061e-10	3.9862074087335947e-10	1.4637318529851945e-8
16700000	0.0049998896048554465	-1.0186505381042392e-18	-7.206112638101779e-19	8.01508576500583e-8	1.224373921488615e-16	4.5225904742896235e-8	-1.2812138205854635e-21	1.1608311260769346e-19	2.267296740869061e-10	3.9862074087335947e-10	1.4637318529851945e-8
16800000	0.0049998896048554465	-1.0186505381042392e-18	-7.206112638101779e-19	8.01508576500583e-8	1.224373921488615e-16	4.5225904742896235e-8	-1.2811847281651693e-21	1.1608311260769346e-19	2.267296740869061e-10	3.9862074087335947e-10	1.4637318529851945e-8
16900000	0.0049998896048554465	-1.0186505381042392e-18	-7.206112638101779e-19	8.01508576500583e-8	1.224373921488615e-16	4.5225904742896235e-8	-1.281155635744875e-21	1.1608311260769346e-19	2.267296740869061e-10	3.9862074087335947e-10	1.4637318529851945e-8
17000000	0.0049998896048554465	-1.0186505381042392e-18	-7.206112638101779e-19	8.01508576500583e-8	1.224373921488615e-16	4.5225904742896235e-8	-1.2811265433245808e-21	1.1608311260769346e-19	2.267296740869061e-10	3.9862074087335947e-10	1.4637318529851945e-8
17100000	0.0049998896048554465	-1.018650538104239e-18	-7.206112638101779e-19	8.01508576500583e-8	1.224373921488615e-16	4.5225904742896235e-8	-1.2810974509042866e-21	1.1608311260769346e-19	2.267296740869061e-10	3.9862074087335947e-10	1.4637318529851945e-8
17200000	0.0049998896048554465	-1.018650538104239e-18	-7.206112638101779e-19	8.01508576500583e-8	1.224373921488615e-16	4.5225904742896235e-8	-1.2810683584839923e-21	1.1608311260769346e-19	2.267296740869061e-10	3.9862074087335947e-10	1.4637318529851945e-8
17300000	0.0049998896048554465	-1.018650538104239e-18	-7.206112638101779e-19	8.01508576500583e-8	1.224373921488615e-16	4.5225904742896235e-8	-1.281039266063698e-21	1.1608311260769346e-19	2.267296740869061e-10	3.9862074087335947e-10	1.4637318529851945e-8
17400000	0.0049998896048554465	-1.018650538104239e-18	-7.206112638101779e-19	8.01508576500583e-8	1.224373921488615e-16	4.5225904742896235e-8	-1.2810101736434038e-21	1.1608311260769346e-19	2.267296740869061e-10	3.9862074087335947e-10	1.4637318529851945e-8
17500000	0.0049998896048554465	-1.018650538104239e-18	-7.206112638101779e-19	8.01508576500583e-8	1.224373921488615e-16	4.5225904742896235e-8	-1.2809810812231096e-21	1.1608311260769346e-19	2.267296740869061e-10	3.9862074087335947e-10	1.4637318529851945e-8
17600000	0.0049998896048554465	-1.018650538104239e-18	-7.206112638101779e-19	8.01508576500583e-8	1.224373921488615e-16	4.5225904742896235e-8	-1.2809519888028154e-21	1.1608311260769346e-19	2.267296740869061e-10	3.9862074087335947e-10	1.4637318529851945e-8
17700000	0.0049998896048554465	-1.018650538104239e-18	-7.206112638101779e-19	8.01508576500583e-8	1.224373921488615e-16	4.5225904742896235e-8	-1.2809228963825211e-21	1.1608311260769346e-19	2.267296740869061e-10	3.9862074087335947e-10	1.4637318529851945e-8
17800000	0.0049998896048554465	-1.018650538104239e-18	-7.206112638101779e-19	8.01508576500583e-8	1.224373921488615e-16	4.5225904742896235e-8	-1.2808938039622269e-21	1.1608311260769346e-19	2.267296740869061e-10	3.9862074087335947e-10	1.4637318529851945e-8
17900000	0.0049998896048554465	-1.018650538104239e-18	-7.206112638101779e-19	8.01508576500583e-8	1.224373921488615e-16	4.5225904742896235e-8	-1.2808647115419326e-21	1.1608311260769346e-19	2.267296740869061e-10	3.9862074087335947e-10	1.4637318529851945e-8
18000000	0.0049998896048554465	-1.018650538104239e-18	-7.206112638101779e-19	8.01508576500583e-8	1.224373921488615e-16	4.5225904742896235e-8	-1.2808356191216384e-21	1.1608311260769346e-19	2.267296740869061e-10	3.9862074087335947e-10	1.4637318529851945e-8
18100000	0.0049998896048554465	-1.018650538104239e-18	-7.206112638101779e-19	8.01508576500583e-8	1.224373921488615e-16	4.5225904742896235e-8	-1.2808065267013441e-21	1.1608311260769346e-19	2.267296740869061e-10	3.9862074087335947e-10	1.4637318529851945e-8
18200000	0.0049998896048554465	-1.018650538104239e-18	-7.206112638101779e-19	8.01508576500583e-8	1.224373921488615e-16	4.5225904742896235e-8	-1.2807774342810499e-21	1.1608311260769346e-19	2.267296740869061e-10	3.9862074087335947e-10	1.4637318529851945e-8
18300000	0.0049998896048554465	-1.018650538104239e-18	-7.206112638101779e-19	8.01508576500583e-8	1.224373921488615e-16	4.5225904742896235e-8	-1.2807483418607556e-21	1.1608311260769346e-19	2.267296740869061e-10	3.9862074087335947e-10	1.4637318529851945e-8
18400000	0.0049998896048554465	-1.018650538104239e-18	-7.206112638101779e-19	8.01508576500583e-8	1.224373921488615e-16	4.5225904742896235e-8	-1.2807192494404614e-21	1.1608311260769346e-19	2.267296740869061e-10	3.9862074087335947e-10	1.4637318529851945e-8
18500000	0.0049998896048554465	-1.018650538104239e-18	-7.206112638101779e-19	8.01508576500583e-8	1.224373921488615e-16	4.5225904742896235e-8	-1.2806901570201672e-21	1.1608311260769346e-19	2.267296740869061e-10	3.9862074087335947e-10	1.4637318529851945e-8
18600000	0.0049998896048554465	-1.018650538104239e-18	-7.206112638101779e-19	8.01508576500583e-8	1.224373921488615e-16	4.5225904742896235e-8	-1.280661064599873e-21	1.1608311260769346e-19	2.267296740869061e-10	3.9862074087335947e-10	1.4637318529851945e-8
18700000	0.0049998896048554465	-1.018650538104239e-18	-7.206112638101779e-19	8.01508576500583e-8	1.224373921488615e-16	4.5225904742896235e-8	-1.2806319721795787e-21	1.1608311260769346e-19	2.267296740869061e-10	3.9862074087335947e-10	1.4637318529851945e-8
18800000	0.0049998896048554465	-1.018650538104239e-18	-7.206112638101779e-19	8.01508576500583e-8	1.224373921488615e-16	4.5225904742896235e-8	-1.2806028797592844e-21	1.1608311260769346e-19	2.267296740869061e-10	3.9862074087335947e-10	1.4637318529851945e-8
18900000	0.0049998896048554465	-1.018650538104239e-18	-7.206112638101779e-19	8.01508576500583e-8	1.224373921488615e-16	4.5225904742896235e-8	-1.2805737873389902e-21	1.1608311260769346e-19	2.267296740869061e-10	3.9862074087335947e-10	1.4637318529851945e-8
19000000	0.0049998896048554465	-1.018650538104239e-18	-7.206112638101779e-19	8.01508576500583e-8	1.224373921488615e-16	4.5225904742896235e-8	-1.280544694918696e-21	1.1608311260769346e-19	2.2672967408690608e-10	3.9862074087335947e-10	1.4637318529851945e-8
19100000	0.0049998896048554465	-1.018650538104239e-18	-7.206112638101779e-19	8.01508576500583e-8	1.224373921488615e-16	4.5225904742896235e-8	-1.2805156024984017e-21	1.1608311260769346e-19	2.2672967408690608e-10	3.9862074087335947e-10	1.4637318529851945e-8
19200000	0.0049998896048554465	-1.018650538104239e-18	-7.206112638101779e-19	8.01508576500583e-8	1.224373921488615e-16	4.5225904742896235e-8	-1.2804865100781075e-21	1.1608311260769346e-19	2.2672967408690608e-10	3.9862074087335947e-10	1.4637318529851944e-8
19300000	0.0049998896048554465	-1.018650538104239e-18	-7.206112638101779e-19	8.01508576500583e-8	1.224373921488615e-16	4.5225904742896235e-8	-1.2804574176578132e-21	1.1608311260769346e-19	2.2672967408690608e-10	3.9862074087335947e-10	1.4637318529851944e-8
19400000	0.0049998896048554465	-1.018650538104239e-18	-7.206112638101779e-19	8.01508576500583e-8	1.224373921488615e-16	4.5225904742896235e-8	-1.2804283252375192e-21	1.1608311260769346e-19	2.2672967408690608e-10	3.9862074087335947e-10	1.4637318529851944e-8
19500000	0.0049998896048554465	-1.0186505381042388e-18	-7.206112638101779e-19	8.015085765005832e-8	1.224373921488615e-16	4.5225904742896235e-8	-1.280399232817225e-21	1.1608311260769346e-19	2.2672967408690608e-10	3.9862074087335947e-10	1.4637318529851944e-8
19600000	0.0049998896048554465	-1.0186505381042388e-18	-7.206112638101779e-19	8.015085765005832e-8	1.224373921488615e-16	4.5225904742896235e-8	-1.2803701403969307e-21	1.1608311260769346e-19	2.2672967408690608e-10	3.9862074087335947e-10	1.4637318529851944e-8
19700000	0.0049998896048554465	-1.0186505381042388e-18	-7.206112638101779e-19	8.015085765005832e-8	1.224373921488615e-16	4.522590474289623e-8	-1.2803410479766364e-21	1.1608311260769346e-19	2.2672967408690608e-10	3.9862074087335947e-10	1.4637318529851944e-8
19800000	0.0049998896048554465	-1.0186505381042388e-18	-7.206112638101779e-19	8.015085765005832e-8	1.224373921488615e-16	4.522590474289623e-8	-1.2803119555563422e-21	1.1608311260769346e-19	2.2672967408690608e-10	3.9862074087335947e-10	1.4637318529851944e-8
19900000	0.0049998896048554465	-1.0186505381042388e-18	-7.206112638101779e-19	8.015085765005832e-8	1.224373921488615e-16	4.522590474289623e-8	-1.280282863136048e-21	1.1608311260769346e-19	2.2672967408690608e-10	3.9862074087335947e-10	1.4637318529851944e-8
20000000	0.0049998896048554465	-1.0186505381042388e-18	-7.206112638101779e-19	8.015085765005832e-8	1.224373921488615e-16	4.522590474289623e-8	-1.2802537707157537e-21	1.1608311260769346e-19	2.2672967408690608e-10	3.9862074087335947e-10	1.4637318529851944e-8
20100000	0.0049998896048554465	-1.0186505381042388e-18	-7.206112638101779e-19	8.015085765005832e-8	1.224373921488615e-16	4.522590474289623e-8	-1.2802246782954594e-21	1.1608311260769346e-19	2.2672967408690608e-10	3.9862074087335947e-10	1.4637318529851944e-8
20200000	0.0049998896048554465	-1.0186505381042388e-18	-7.206112638101779e-19	8.015085765005832e-8	1.224373921488615e-16	4.522590474289623e-8	-1.2801955858751652e-21	1.1608311260769346e-19	2.2672967408690608e-10	3.9862074087335947e-10	1.4637318529851944e-8
20300000	0.0049998896048554465	-1.0186505381042388e-18	-7.206112638101779e-19	8.015085765005832e-8	1.224373921488615e-16	4.522590474289623e-8	-1.280166493454871e-21	1.1608311260769346e-19	2.2672967408690608e-10	3.9862074087335947e-10	1.4637318529851944e-8
20400000	0.0049998896048554465	-1.0186505381042388e-18	-7.206112638101779e-19	8.015085765005832e-8	1.224373921488615e-16	4.522590474289623e-8	-1.2801374010345767e-21	1.1608311260769346e-19	2.2672967408690608e-10	3.9862074087335947e-10	1.4637318529851944e-8
20500000	0.0049998896048554465	-1.0186505381042388e-18	-7.206112638101779e-19	8.015085765005832e-8	1.224373921488615e-16	4.522590474289623e-8	-1.2801083086142825e-21	1.1608311260769346e-19	2.2672967408690608e-10	3.9862074087335947e-10	1.4637318529851944e-8
20600000	0.0049998896048554465	-1.0186505381042388e-18	-7.206112638101779e-19	8.015085765005832e-8	1.224373921488615e-16	4.522590474289623e-8	-1.2800792161939882e-21	1.1608311260769346e-19	2.2672967408690608e-10	3.9862074087335947e-10	1.4637318529851944e-8
20700000	0.0049998896048554465	-1.0186505381042388e-18	-7.206112638101779e-19	8.015085765005832e-8	1.224373921488615e-16	4.522590474289623e-8	-1.280050123773694e-21	1.1608311260769346e-19	2.2672967408690608e-10	3.9862074087335947e-10	1.4637318529851944e-8
20800000	0.0049998896048554465	-1.0186505381042388e-18	-7.206112638101779e-19	8.015085765005832e-8	1.224373921488615e-16	4.522590474289623e-8	-1.2800210313533997e-21	1.1608311260769346e-19	2.2672967408690608e-10	3.9862074087335947e-10	1.4637318529851944e-8
20900000	0.0049998896048554465	-1.0186505381042388e-18	-7.206112638101779e-19	8.015085765005832e-8	1.224373921488615e-16	4.522590474289623e-8	-1.2799919389331055e-21	1.1608311260769346e-19	2.2672967408690608e-10	3.9862074087335947e-10	1.4637318529851944e-8
21000000	0.0049998896048554465	-1.0186505381042388e-18	-7.206112638101779e-19	8.015085765005832e-8	1.224373921488615e-16	4.522590474289623e-8	-1.2799628465128113e-21	1.1608311260769346e-19	2.2672967408690608e-10	3.9862074087335947e-10	1.4637318529851944e-8
21100000	0.0049998896048554465	-1.0186505381042388e-18	-7.206112638101779e-19	8.015085765005832e-8	1.224373921488615e-16	4.522590474289623e-8	-1.279933754092517e-21	1.1608311260769346e-19	2.2672967408690608e-10	3.9862074087335947e-10	1.4637318529851944e-8
21200000	0.0049998896048554465	-1.0186505381042388e-18	-7.206112638101779e-19	8.015085765005832e-8	1.224373921488615e-16	4.522590474289623e-8	-1.2799046616722228e-21	1.1608311260769346e-19	2.2672967408690608e-10	3.9862074087335947e-10	1.4637318529851944e-8
21300000	0.0049998896048554465	-1.0186505381042388e-18	-7.206112638101779e-19	8.015085765005832e-8	1.224373921488615e-16	4.522590474289623e-8	-1.2798755692519285e-21	1.1608311260769346e-19	2.2672967408690608e-10	3.9862074087335947e-10	1.4637318529851944e-8
21400000	0.0049998896048554465	-1.0186505381042388e-18	-7.206112638101779e-19	8.015085765005832e-8	1.224373921488615e-16	4.522590474289623e-8	-1.2798464768316343e-21	1.1608311260769346e-19	2.2672967408690608e-10	3.9862074087335947e-10	1.4637318529851944e-8
21500000	0.0049998896048554465	-1.0186505381042388e-18	-7.206112638101779e-19	8.015085765005832e-8	1.224373921488615e-16	4.522590474289623e-8	-1.27981738441134e-21	1.1608311260769346e-19	2.2672967408690608e-10	3.9862074087335947e-10	1.4637318529851944e-8
21600000	0.0049998896048554465	-1.0186505381042388e-18	-7.206112638101779e-19	8.015085765005832e-8	1.224373921488615e-16	4.522590474289623e-8	-1.2797882919910458e-21	1.1608311260769346e-19	2.2672967408690608e-10	3.9862074087335947e-10	1.4637318529851944e-8
21700000	0.0049998896048554465	-1.0186505381042388e-18	-7.206112638101779e-19	8.015085765005832e-8	1.224373921488615e-16	4.522590474289623e-8	-1.2797591995707515e-21	1.1608311260769346e-19	2.2672967408690608e-10	3.9862074087335947e-10	1.4637318529851944e-8
21800000	0.0049998896048554465	-1.0186505381042388e-18	-7.206112638101779e-19	8.015085765005832e-8	1.224373921488615e-16	4.522590474289623e-8	-1.2797301071504573e-21	1.1608311260769346e-19	2.2672967408690608e-10	3.9862074087335947e-10	1.4637318529851944e-8
21900000	0.0049998896048554465	-1.0186505381042388e-18	-7.206112638101779e-19	8.015085765005832e-8	1.224373921488615e-16	4.522590474289623e-8	-1.279701014730163e-21	1.1608311260769346e-19	2.2672967408690608e-10	3.9862074087335947e-10	1.4637318529851944e-8
22000000	0.0049998896048554465	-1.0186505381042386e-18	-7.206112638101779e-19	8.015085765005832e-8	1.224373921488615e-16	4.522590474289623e-8	-1.2796719223098688e-21	1.1608311260769346e-19	2.2672967408690608e-10	3.9862074087335947e-10	1.4637318529851944e-8
22100000	0.0049998896048554465	-1.0186505381042386e-18	-7.206112638101779e-19	8.015085765005832e-8	1.224373921488615e-16	4.522590474289623e-8	-1.2796428298895746e-21	1.1608311260769346e-19	2.2672967408690608e-10	3.9862074087335947e-10	1.4637318529851944e-8
22200000	0.0049998896048554465	-1.0186505381042386e-18	-7.206112638101779e-19	8.015085765005832e-8	1.224373921488615e-16	4.522590474289623e-8	-1.2796137374692803e-21	1.1608311260769346e-19	2.2672967408690608e-10	3.9862074087335947e-10	1.4637318529851944e-8
22300000	0.0049998896048554465	-1.0186505381042386e-18	-7.206112638101779e-19	8.015085765005832e-8	1.224373921488615e-16	4.522590474289623e-8	-1.279584645048986e-21	1.1608311260769346e-19	2.2672967408690608e-10	3.9862074087335947e-10	1.4637318529851944e-8
22400000	0.0049998896048554465	-1.0186505381042386e-18	-7.206112638101779e-19	8.015085765005832e-8	1.224373921488615e-16	4.522590474289623e-8	-1.2795555526286918e-21	1.1608311260769346e-19	2.2672967408690608e-10	3.9862074087335947e-10	1.4637318529851944e-8
22500000	0.0049998896048554465	-1.0186505381042386e-18	-7.206112638101779e-19	8.015085765005832e-8	1.224373921488615e-16	4.522590474289623e-8	-1.2795264602083976e-21	1.1608311260769346e-19	2.2672967408690608e-10	3.9862074087335947e-10	1.4637318529851944e-8
22600000	0.0049998896048554465	-1.0186505381042386e-18	-7.206112638101779e-19	8.015085765005832e-8	1.224373921488615e-16	4.522590474289623e-8	-1.2794973677881034e-21	1.1608311260769346e-19	2.2672967408690608e-10	3.9862074087335947e-10	1.4637318529851944e-8
22700000	0.0049998896048554465	-1.0186505381042386e-18	-7.206112638101779e-19	8.015085765005832e-8	1.224373921488615e-16	4.522590474289623e-8	-1.2794682753678093e-21	1.1608311260769346e-19	2.2672967408690608e-10	3.9862074087335947e-10	1.4637318529851944e-8
22800000	0.0049998896048554465	-1.0186505381042386e-18	-7.206112638101779e-19	8.015085765005832e-8	1.224373921488615e-16	4.522590474289623e-8	-1.279439182947515e-21	1.1608311260769346e-19	2.2672967408690608e-10	3.9862074087335947e-10	1.4637318529851944e-8
22900000	0.0049998896048554465	-1.0186505381042386e-18	-7.206112638101779e-19	8.015085765005832e-8	1.224373921488615e-16	4.522590474289623e-8	-1.2794100905272208e-21	1.1608311260769346e-19	2.2672967408690608e-10	3.9862074087335947e-10	1.4637318529851944e-8
23000000	0.0049998896048554465	-1.0186505381042386e-18	-7.206112638101779e-19	8.015085765005832e-8	1.224373921488615e-16	4.522590474289623e-8	-1.2793809981069266e-21	1.1608311260769346e-19	2.2672967408690608e-10	3.9862074087335947e-10	1.4637318529851944e-8
23100000	0.0049998896048554465	-1.0186505381042386e-18	-7.206112638101779e-19	8.015085765005832e-8	1.224373921488615e-16	4.522590474289623e-8	-1.2793519056866323e-21	1.1608311260769346e-19	2.2672967408690608e-10	3.9862074087335947e-10	1.4637318529851944e-8
23200000	0.0049998896048554465	-1.0186505381042386e-18	-7.206112638101779e-19	8.015085765005832e-8	1.224373921488615e-16	4.522590474289623e-8	-1.279322813266338e-21	1.1608311260769346e-19	2.2672967408690608e-10	3.9862074087335947e-10	1.4637318529851944e-8
23300000	0.0049998896048554465	-1.0186505381042386e-18	-7.206112638101779e-19	8.015085765005832e-8	1.224373921488615e-16	4.522590474289623e-8	-1.2792937208460438e-21	1.1608311260769346e-19	2.2672967408690608e-10	3.9862074087335947e-10	1.4637318529851944e-8
23400000	0.0049998896048554465	-1.0186505381042386e-18	-7.206112638101779e-19	8.015085765005832e-8	1.224373921488615e-16	4.522590474289623e-8	-1.2792646284257496e-21	1.1608311260769346e-19	2.2672967408690608e-10	3.9862074087335947e-10	1.4637318529851944e-8
23500000	0.0049998896048554465	-1.0186505381042386e-18	-7.206112638101779e-19	8.015085765005832e-8	1.224373921488615e-16	4.522590474289623e-8	-1.2792355360054553e-21	1.1608311260769346e-19	2.2672967408690608e-10	3.9862074087335947e-10	1.4637318529851944e-8
23600000	0.0049998896048554465	-1.0186505381042386e-18	-7.206112638101779e-19	8.015085765005832e-8	1.224373921488615e-16	4.522590474289623e-8	-1.2792064435851611e-21	1.1608311260769346e-19	2.2672967408690608e-10	3.9862074087335947e-10	1.4637318529851944e-8
23700000	0.0049998896048554465	-1.0186505381042386e-18	-7.206112638101779e-19	8.015085765005832e-8	1.224373921488615e-16	4.522590474289623e-8	-1.2791773511648669e-21	1.1608311260769346e-19	2.2672967408690608e-10	3.9862074087335947e-10	1.4637318529851944e-8
23800000	0.0049998896048554465	-1.0186505381042386e-18	-7.206112638101779e-19	8.015085765005832e-8	1.224373921488615e-16	4.522590474289623e-8	-1.2791482587445726e-21	1.1608311260769346e-19	2.2672967408690608e-10	3.9862074087335947e-10	1.4637318529851944e-8
23900000	0.0049998896048554465	-1.0186505381042386e-18	-7.206112638101779e-19	8.015085765005832e-8	1.224373921488615e-16	4.522590474289623e-8	-1.2791191663242784e-21	1.1608311260769346e-19	2.2672967408690608e-10	3.9862074087335947e-10	1.4637318529851944e-8
24000000	0.0049998896048554465	-1.0186505381042386e-18	-7.206112638101779e-19	8.015085765005832e-8	1.224373921488615e-16	4.522590474289623e-8	-1.2790900739039841e-21	1.1608311260769346e-19	2.2672967408690608e-10	3.9862074087335947e-10	1.4637318529851944e-8
24100000	0.0049998896048554465	-1.0186505381042386e-18	-7.206112638101779e-19	8.015085765005832e-8	1.224373921488615e-16	4.522590474289623e-8	-1.2790609814836899e-21	1.1608311260769346e-19	2.2672967408690608e-10	3.9862074087335947e-10	1.4637318529851944e-8
24200000	0.0049998896048554465	-1.0186505381042386e-18	-7.206112638101779e-19	8.015085765005832e-8	1.224373921488615e-16	4.522590474289623e-8	-1.2790318890633956e-21	1.1608311260769346e-19	2.2672967408690608e-10	3.9862074087335947e-10	1.4637318529851944e-8
24300000	0.0049998896048554465	-1.0186505381042386e-18	-7.206112638101779e-19	8.015085765005832e-8	1.224373921488615e-16	4.522590474289623e-8	-1.2790027966431014e-21	1.1608311260769346e-19	2.2672967408690608e-10	3.9862074087335947e-10	1.4637318529851944e-8
24400000	0.0049998896048554465	-1.0186505381042386e-18	-7.206112638101779e-19	8.015085765005832e-8	1.224373921488615e-16	4.522590474289623e-8	-1.2789737042228072e-21	1.1608311260769346e-19	2.2672967408690608e-10	3.9862074087335947e-10	1.4637318529851944e-8
24500000	0.0049998896048554465	-1.0186505381042386e-18	-7.206112638101779e-19	8.015085765005832e-8	1.224373921488615e-16	4.522590474289623e-8	-1.278944611802513e-21	1.1608311260769346e-19	2.2672967408690608e-10	3.9862074087335947e-10	1.4637318529851944e-8
24600000	0.0049998896048554465	-1.0186505381042384e-18	-7.206112638101779e-19	8.015085765005832e-8	1.224373921488615e-16	4.522590474289623e-8	-1.2789155193822187e-21	1.1608311260769346e-19	2.2672967408690608e-10	3.9862074087335947e-10	1.4637318529851944e-8
24700000	0.0049998896048554465	-1.0186505381042384e-18	-7.206112638101779e-19	8.015085765005832e-8	1.224373921488615e-16	4.522590474289623e-8	-1.2788864269619244e-21	1.1608311260769346e-19	2.2672967408690608e-10	3.9862074087335947e-10	1.4637318529851944e-8
24800000	0.0049998896048554465	-1.0186505381042384e-18	-7.206112638101779e-19	8.015085765005832e-8	1.224373921488615e-16	4.522590474289623e-8	-1.2788573345416302e-21	1.1608311260769346e-19	2.2672967408690608e-10	3.9862074087335947e-10	1.4637318529851944e-8
24900000	0.0049998896048554465	-1.0186505381042384e-18	-7.206112638101779e-19	8.015085765005832e-8	1.224373921488615e-16	4.522590474289623e-8	-1.278828242121336e-21	1.1608311260769346e-19	2.2672967408690608e-10	3.9862074087335947e-10	1.4637318529851944e-8
25000000	0.0049998896048554465	-1.0186505381042384e-18	-7.206112638101779e-19	8.015085765005832e-8	1.224373921488615e-16	4.522590474289623e-8	-1.2787991497010417e-21	1.1608311260769346e-19	2.2672967408690608e-10	3.9862074087335947e-10	1.4637318529851944e-8
25100000	0.0049998896048554465	-1.0186505381042384e-18	-7.206112638101779e-19	8.015085765005832e-8	1.224373921488615e-16	4.522590474289623e-8	-1.2787700572807474e-21	1.1608311260769346e-19	2.2672967408690608e-10	3.9862074087335947e-10	1.4637318529851944e-8
25200000	0.0049998896048554465	-1.0186505381042384e-18	-7.206112638101779e-19	8.015085765005832e-8	1.224373921488615e-16	4.522590474289623e-8	-1.2787409648604532e-21	1.1608311260769346e-19	2.2672967408690608e-10	3.9862074087335947e-10	1.4637318529851944e-8
25300000	0.0049998896048554465	-1.0186505381042384e-18	-7.206112638101779e-19	8.015085765005832e-8	1.224373921488615e-16	4.522590474289623e-8	-1.278711872440159e-21	1.1608311260769346e-19	2.2672967408690608e-10	3.9862074087335947e-10	1.4637318529851944e-8
25400000	0.0049998896048554465	-1.0186505381042384e-18	-7.206112638101779e-19	8.015085765005832e-8	1.224373921488615e-16	4.522590474289623e-8	-1.2786827800198647e-21	1.1608311260769346e-19	2.2672967408690608e-10	3.9862074087335947e-10	1.4637318529851944e-8
25500000	0.0049998896048554465	-1.0186505381042384e-18	-7.206112638101779e-19	8.015085765005832e-8	1.224373921488615e-16	4.522590474289623e-8	-1.2786536875995705e-21	1.1608311260769346e-19	2.2672967408690608e-10	3.9862074087335947e-10	1.4637318529851944e-8
25600000	0.0049998896048554465	-1.0186505381042384e-18	-7.206112638101779e-19	8.015085765005832e-8	1.224373921488615e-16	4.522590474289623e-8	-1.2786245951792762e-21	1.1608311260769346e-19	2.2672967408690608e-10	3.9862074087335947e-10	1.4637318529851944e-8
25700000	0.0049998896048554465	-1.0186505381042384e-18	-7.206112638101779e-19	8.015085765005832e-8	1.224373921488615e-16	4.522590474289623e-8	-1.278595502758982e-21	1.1608311260769346e-19	2.2672967408690608e-10	3.9862074087335947e-10	1.4637318529851944e-8
25800000	0.0049998896048554465	-1.0186505381042384e-18	-7.206112638101779e-19	8.015085765005832e-8	1.224373921488615e-16	4.522590474289623e-8	-1.2785664103386877e-21	1.1608311260769346e-19	2.2672967408690608e-10	3.9862074087335947e-10	1.4637318529851944e-8
25900000	0.0049998896048554465	-1.0186505381042384e-18	-7.206112638101779e-19	8.015085765005832e-8	1.224373921488615e-16	4.522590474289623e-8	-1.2785373179183935e-21	1.1608311260769346e-19	2.2672967408690608e-10	3.9862074087335947e-10	1.4637318529851944e-8
26000000	0.0049998896048554465	-1.0186505381042384e-18	-7.206112638101779e-19	8.015085765005832e-8	1.224373921488615e-16	4.522590474289623e-8	-1.2785082254980993e-21	1.1608311260769346e-19	2.2672967408690608e-10	3.9862074087335947e-10	1.4637318529851944e-8
26100000	0.0049998896048554465	-1.0186505381042384e-18	-7.206112638101779e-19	8.015085765005832e-8	1.224373921488615e-16	4.522590474289623e-8	-1.278479133077805e-21	1.1608311260769346e-19	2.2672967408690608e-10	3.9862074087335947e-10	1.4637318529851944e-8
26200000	0.0049998896048554465	-1.0186505381042384e-18	-7.206112638101779e-19	8.015085765005832e-8	1.224373921488615e-16	4.522590474289623e-8	-1.278450040657511e-21	1.1608311260769346e-19	2.2672967408690608e-10	3.9862074087335947e-10	1.4637318529851944e-8
26300000	0.0049998896048554465	-1.0186505381042384e-18	-7.206112638101779e-19	8.015085765005832e-8	1.224373921488615e-16	4.522590474289623e-8	-1.2784209482372167e-21	1.1608311260769346e-19	2.2672967408690608e-10	3.9862074087335947e-10	1.4637318529851944e-8
26400000	0.0049998896048554465	-1.0186505381042384e-18	-7.206112638101779e-19	8.015085765005832e-8	1.224373921488615e-16	4.522590474289623e-8	-1.2783918558169225e-21	1.1608311260769346e-19	2.2672967408690608e-10	3.9862074087335947e-10	1.4637318529851944e-8
26500000	0.0049998896048554465	-1.0186505381042384e-18	-7.206112638101779e-19	8.015085765005832e-8	1.224373921488615e-16	4.522590474289623e-8	-1.2783627633966282e-21	1.1608311260769346e-19	2.2672967408690608e-10	3.9862074087335947e-10	1.4637318529851944e-8
26600000	0.0049998896048554465	-1.0186505381042384e-18	-7.206112638101779e-19	8.015085765005832e-8	1.224373921488615e-16	4.522590474289623e-8	-1.278333670976334e-21	1.1608311260769346e-19	2.2672967408690608e-10	3.9862074087335947e-10	1.4637318529851944e-8
26700000	0.0049998896048554465	-1.0186505381042384e-18	-7.206112638101779e-19	8.015085765005832e-8	1.224373921488615e-16	4.522590474289623e-8	-1.2783045785560397e-21	1.1608311260769346e-19	2.2672967408690608e-10	3.9862074087335947e-10	1.4637318529851944e-8
26800000	0.0049998896048554465	-1.0186505381042384e-18	-7.206112638101779e-19	8.015085765005832e-8	1.224373921488615e-16	4.522590474289623e-8	-1.2782754861357455e-21	1.1608311260769346e-19	2.2672967408690608e-10	3.9862074087335947e-10	1.4637318529851944e-8
26900000	0.0049998896048554465	-1.0186505381042384e-18	-7.206112638101779e-19	8.015085765005832e-8	1.224373921488615e-16	4.522590474289623e-8	-1.2782463937154513e-21	1.1608311260769346e-19	2.2672967408690608e-10	3.9862074087335947e-10	1.4637318529851944e-8
27000000	0.0049998896048554465	-1.0186505381042384e-18	-7.206112638101779e-19	8.015085765005832e-8	1.224373921488615e-16	4.522590474289623e-8	-1.278217301295157e-21	1.1608311260769346e-19	2.2672967408690608e-10	3.9862074087335947e-10	1.4637318529851944e-8
27100000	0.0049998896048554465	-1.0186505381042383e-18	-7.206112638101779e-19	8.015085765005832e-8	1.224373921488615e-16	4.522590474289623e-8	-1.2781882088748628e-21	1.1608311260769346e-19	2.2672967408690608e-10	3.9862074087335947e-10	1.4637318529851944e-8
27200000	0.0049998896048554465	-1.0186505381042383e-18	-7.206112638101779e-19	8.015085765005832e-8	1.224373921488615e-16	4.522590474289623e-8	-1.2781591164545685e-21	1.1608311260769346e-19	2.2672967408690608e-10	3.9862074087335947e-10	1.4637318529851944e-8
27300000	0.0049998896048554465	-1.0186505381042383e-18	-7.206112638101779e-19	8.015085765005832e-8	1.224373921488615e-16	4.522590474289623e-8	-1.2781300240342743e-21	1.1608311260769346e-19	2.2672967408690608e-10	3.9862074087335947e-10	1.4637318529851944e-8
27400000	0.0049998896048554465	-1.0186505381042383e-18	-7.206112638101779e-19	8.015085765005832e-8	1.224373921488615e-16	4.522590474289623e-8	-1.27810093161398e-21	1.1608311260769346e-19	2.2672967408690608e-10	3.9862074087335947e-10	1.4637318529851944e-8
27500000	0.0049998896048554465	-1.0186505381042383e-18	-7.206112638101779e-19	8.015085765005832e-8	1.224373921488615e-16	4.522590474289623e-8	-1.2780718391936858e-21	1.1608311260769346e-19	2.2672967408690608e-10	3.9862074087335947e-10	1.4637318529851944e-8
27600000	0.0049998896048554465	-1.0186505381042383e-18	-7.206112638101779e-19	8.015085765005832e-8	1.224373921488615e-16	4.522590474289623e-8	-1.2780427467733915e-21	1.1608311260769346e-19	2.2672967408690608e-10	3.9862074087335947e-10	1.4637318529851944e-8
27700000	0.0049998896048554465	-1.0186505381042383e-18	-7.206112638101779e-19	8.015085765005832e-8	1.224373921488615e-16	4.522590474289623e-8	-1.2780136543530973e-21	1.1608311260769346e-19	2.2672967408690608e-10	3.9862074087335947e-10	1.4637318529851944e-8
27800000	0.0049998896048554465	-1.0186505381042383e-18	-7.206112638101779e-19	8.015085765005832e-8	1.224373921488615e-16	4.522590474289623e-8	-1.277984561932803e-21	1.1608311260769346e-19	2.2672967408690608e-10	3.9862074087335947e-10	1.4637318529851944e-8
27900000	0.0049998896048554465	-1.0186505381042383e-18	-7.206112638101779e-19	8.015085765005832e-8	1.224373921488615e-16	4.522590474289623e-8	-1.2779554695125088e-21	1.1608311260769346e-19	2.2672967408690608e-10	3.9862074087335947e-10	1.4637318529851944e-8
28000000	0.0049998896048554465	-1.0186505381042383e-18	-7.206112638101779e-19	8.015085765005832e-8	1.224373921488615e-16	4.522590474289623e-8	-1.2779263770922146e-21	1.1608311260769346e-19	2.2672967408690608e-10	3.9862074087335947e-10	1.4637318529851944e-8
28100000	0.0049998896048554465	-1.0186505381042383e-18	-7.206112638101779e-19	8.015085765005832e-8	1.224373921488615e-16	4.522590474289623e-8	-1.2778972846719203e-21	1.1608311260769346e-19	2.2672967408690608e-10	3.9862074087335947e-10	1.4637318529851944e-8
28200000	0.0049998896048554465	-1.0186505381042383e-18	-7.206112638101779e-19	8.015085765005832e-8	1.224373921488615e-16	4.522590474289623e-8	-1.277868192251626e-21	1.1608311260769346e-19	2.2672967408690608e-10	3.9862074087335947e-10	1.4637318529851944e-8
28300000	0.0049998896048554465	-1.0186505381042383e-18	-7.206112638101779e-19	8.015085765005832e-8	1.224373921488615e-16	4.522590474289623e-8	-1.2778390998313318e-21	1.1608311260769346e-19	2.2672967408690608e-10	3.9862074087335947e-10	1.4637318529851944e-8
28400000	0.0049998896048554465	-1.0186505381042383e-18	-7.206112638101779e-19	8.015085765005832e-8	1.224373921488615e-16	4.522590474289623e-8	-1.2778100074110376e-21	1.1608311260769348e-19	2.2672967408690608e-10	3.9862074087335947e-10	1.4637318529851944e-8
28500000	0.0049998896048554465	-1.0186505381042383e-18	-7.206112638101779e-19	8.015085765005832e-8	1.224373921488615e-16	4.522590474289623e-8	-1.2777809149907434e-21	1.1608311260769348e-19	2.2672967408690608e-10	3.9862074087335947e-10	1.4637318529851944e-8
28600000	0.0049998896048554465	-1.0186505381042383e-18	-7.206112638101779e-19	8.015085765005832e-8	1.224373921488615e-16	4.522590474289623e-8	-1.2777518225704491e-21	1.1608311260769348e-19	2.2672967408690608e-10	3.9862074087335947e-10	1.4637318529851944e-8
28700000	0.0049998896048554465	-1.0186505381042383e-18	-7.206112638101779e-19	8.015085765005832e-8	1.224373921488615e-16	4.522590474289623e-8	-1.2777227301501549e-21	1.1608311260769348e-19	2.2672967408690608e-10	3.9862074087335947e-10	1.4637318529851944e-8
28800000	0.0049998896048554465	-1.0186505381042383e-18	-7.206112638101779e-19	8.015085765005832e-8	1.224373921488615e-16	4.522590474289623e-8	-1.2776936377298606e-21	1.1608311260769348e-19	2.2672967408690608e-10	3.986207408733595e-10	1.4637318529851944e-8
28900000	0.0049998896048554465	-1.0186505381042383e-18	-7.206112638101779e-19	8.015085765005832e-8	1.224373921488615e-16	4.522590474289623e-8	-1.2776645453095664e-21	1.1608311260769348e-19	2.2672967408690608e-10	3.986207408733595e-10	1.4637318529851944e-8
29000000	0.0049998896048554465	-1.0186505381042383e-18	-7.206112638101779e-19	8.015085765005832e-8	1.224373921488615e-16	4.522590474289623e-8	-1.2776354528892721e-21	1.1608311260769348e-19	2.2672967408690608e-10	3.986207408733595e-10	1.4637318529851944e-8
29100000	0.0049998896048554465	-1.0186505381042383e-18	-7.206112638101779e-19	8.015085765005832e-8	1.224373921488615e-16	4.522590474289623e-8	-1.2776063604689779e-21	1.1608311260769348e-19	2.2672967408690608e-10	3.986207408733595e-10	1.4637318529851944e-8
29200000	0.0049998896048554465	-1.0186505381042383e-18	-7.206112638101779e-19	8.015085765005832e-8	1.224373921488615e-16	4.522590474289623e-8	-1.2775772680486836e-21	1.1608311260769348e-19	2.2672967408690608e-10	3.986207408733595e-10	1.4637318529851944e-8
29300000	0.0049998896048554465	-1.0186505381042383e-18	-7.206112638101779e-19	8.015085765005832e-8	1.224373921488615e-16	4.522590474289623e-8	-1.2775481756283894e-21	1.1608311260769348e-19	2.2672967408690608e-10	3.986207408733595e-10	1.4637318529851944e-8
29400000	0.0049998896048554465	-1.0186505381042383e-18	-7.206112638101779e-19	8.015085765005832e-8	1.224373921488615e-16	4.522590474289623e-8	-1.2775190832080953e-21	1.1608311260769348e-19	2.2672967408690608e-10	3.986207408733595e-10	1.4637318529851944e-8
29500000	0.0049998896048554465	-1.018650538104238e-18	-7.206112638101779e-19	8.015085765005832e-8	1.224373921488615e-16	4.522590474289623e-8	-1.2774899907878011e-21	1.1608311260769348e-19	2.2672967408690608e-10	3.986207408733595e-10	1.4637318529851944e-8
29600000	0.0049998896048554465	-1.018650538104238e-18	-7.206112638101779e-19	8.015085765005832e-8	1.224373921488615e-16	4.5225904742896235e-8	-1.2774608983675069e-21	1.1608311260769348e-19	2.2672967408690608e-10	3.986207408733595e-10	1.4637318529851944e-8
29700000	0.0049998896048554465	-1.018650538104238e-18	-7.206112638101779e-19	8.015085765005832e-8	1.224373921488615e-16	4.5225904742896235e-8	-1.2774318059472126e-21	1.1608311260769348e-19	2.2672967408690608e-10	3.986207408733595e-10	1.4637318529851944e-8
29800000	0.0049998896048554465	-1.018650538104238e-18	-7.206112638101779e-19	8.015085765005832e-8	1.224373921488615e-16	4.5225904742896235e-8	-1.2774027135269184e-21	1.1608311260769348e-19	2.2672967408690608e-10	3.986207408733595e-10	1.4637318529851944e-8
29900000	0.0049998896048554465	-1.018650538104238e-18	-7.206112638101779e-19	8.015085765005832e-8	1.224373921488615e-16	4.5225904742896235e-8	-1.2773736211066241e-21	1.1608311260769348e-19	2.2672967408690608e-10	3.986207408733595e-10	1.4637318529851944e-8
30000000	0.0049998896048554465	-1.018650538104238e-18	-7.206112638101779e-19	8.015085765005832e-8	1.224373921488615e-16	4.5225904742896235e-8	-1.2773445286863299e-21	1.1608311260769348e-19	2.2672967408690608e-10	3.986207408733595e-10	1.4637318529851944e-8
30100000	0.0049998896048554465	-1.018650538104238e-18	-7.206112638101779e-19	8.015085765005832e-8	1.224373921488615e-16	4.5225904742896235e-8	-1.2773154362660356e-21	1.1608311260769348e-19	2.2672967408690608e-10	3.986207408733595e-10	1.4637318529851944e-8
30200000	0.0049998896048554465	-1.018650538104238e-18	-7.206112638101779e-19	8.015085765005832e-8	1.224373921488615e-16	4.5225904742896235e-8	-1.2772863438457414e-21	1.1608311260769348e-19	2.2672967408690608e-10	3.986207408733595e-10	1.4637318529851944e-8
30300000	0.0049998896048554465	-1.018650538104238e-18	-7.206112638101779e-19	8.015085765005832e-8	1.224373921488615e-16	4.5225904742896235e-8	-1.2772572514254472e-21	1.1608311260769348e-19	2.267296740869061e-10	3.986207408733595e-10	1.4637318529851944e-8
30400000	0.0049998896048554465	-1.018650538104238e-18	-7.206112638101779e-19	8.015085765005832e-8	1.224373921488615e-16	4.5225904742896235e-8	-1.277228159005153e-21	1.1608311260769348e-19	2.267296740869061e-10	3.986207408733595e-10	1.4637318529851944e-8
30500000	0.0049998896048554465	-1.018650538104238e-18	-7.206112638101779e-19	8.015085765005832e-8	1.224373921488615e-16	4.5225904742896235e-8	-1.2771990665848587e-21	1.1608311260769348e-19	2.267296740869061e-10	3.986207408733595e-10	1.4637318529851944e-8
30600000	0.0049998896048554465	-1.018650538104238e-18	-7.206112638101779e-19	8.015085765005832e-8	1.224373921488615e-16	4.5225904742896235e-8	-1.2771699741645644e-21	1.1608311260769348e-19	2.267296740869061e-10	3.986207408733595e-10	1.4637318529851944e-8
30700000	0.0049998896048554465	-1.018650538104238e-18	-7.206112638101779e-19	8.015085765005832e-8	1.224373921488615e-16	4.5225904742896235e-8	-1.2771408817442702e-21	1.1608311260769348e-19	2.267296740869061e-10	3.986207408733595e-10	1.4637318529851944e-8
30800000	0.0049998896048554465	-1.018650538104238e-18	-7.206112638101779e-19	8.015085765005832e-8	1.224373921488615e-16	4.5225904742896235e-8	-1.277111789323976e-21	1.1608311260769348e-19	2.267296740869061e-10	3.986207408733595e-10	1.4637318529851944e-8
30900000	0.0049998896048554465	-1.018650538104238e-18	-7.206112638101779e-19	8.015085765005832e-8	1.224373921488615e-16	4.5225904742896235e-8	-1.2770826969036817e-21	1.1608311260769348e-19	2.267296740869061e-10	3.986207408733595e-10	1.4637318529851944e-8
31000000	0.0049998896048554465	-1.018650538104238e-18	-7.206112638101779e-19	8.015085765005832e-8	1.224373921488615e-16	4.5225904742896235e-8	-1.2770536044833874e-21	1.1608311260769348e-19	2.267296740869061e-10	3.986207408733595e-10	1.4637318529851944e-8
31100000	0.0049998896048554465	-1.018650538104238e-18	-7.206112638101779e-19	8.015085765005832e-8	1.224373921488615e-16	4.5225904742896235e-8	-1.2770245120630932e-21	1.1608311260769348e-19	2.267296740869061e-10	3.986207408733595e-10	1.4637318529851944e-8
31200000	0.0049998896048554465	-1.018650538104238e-18	-7.206112638101779e-19	8.015085765005832e-8	1.224373921488615e-16	4.5225904742896235e-8	-1.276995419642799e-21	1.1608311260769348e-19	2.267296740869061e-10	3.986207408733595e-10	1.4637318529851944e-8
31300000	0.0049998896048554465	-1.018650538104238e-18	-7.206112638101779e-19	8.015085765005832e-8	1.224373921488615e-16	4.5225904742896235e-8	-1.2769663272225047e-21	1.1608311260769348e-19	2.267296740869061e-10	3.986207408733595e-10	1.4637318529851944e-8
31400000	0.0049998896048554465	-1.018650538104238e-18	-7.206112638101779e-19	8.015085765005832e-8	1.224373921488615e-16	4.5225904742896235e-8	-1.2769372348022105e-21	1.1608311260769348e-19	2.267296740869061e-10	3.986207408733595e-10	1.4637318529851944e-8
31500000	0.0049998896048554465	-1.018650538104238e-18	-7.206112638101779e-19	8.015085765005832e-8	1.224373921488615e-16	4.5225904742896235e-8	-1.2769081423819162e-21	1.1608311260769348e-19	2.267296740869061e-10	3.986207408733595e-10	1.4637318529851944e-8
31600000	0.0049998896048554465	-1.018650538104238e-18	-7.206112638101779e-19	8.015085765005832e-8	1.224373921488615e-16	4.5225904742896235e-8	-1.276879049961622e-21	1.1608311260769348e-19	2.267296740869061e-10	3.986207408733595e-10	1.4637318529851944e-8
31700000	0.0049998896048554465	-1.018650538104238e-18	-7.206112638101779e-19	8.015085765005832e-8	1.224373921488615e-16	4.5225904742896235e-8	-1.2768499575413277e-21	1.1608311260769348e-19	2.267296740869061e-10	3.986207408733595e-10	1.4637318529851944e-8
31800000	0.0049998896048554465	-1.018650538104238e-18	-7.206112638101779e-19	8.015085765005832e-8	1.224373921488615e-16	4.5225904742896235e-8	-1.2768208651210335e-21	1.1608311260769348e-19	2.267296740869061e-10	3.986207408733595e-10	1.4637318529851944e-8
31900000	0.0049998896048554465	-1.018650538104238e-18	-7.206112638101779e-19	8.015085765005832e-8	1.224373921488615e-16	4.5225904742896235e-8	-1.2767917727007393e-21	1.1608311260769348e-19	2.267296740869061e-10	3.986207408733595e-10	1.4637318529851944e-8
32000000	0.0049998896048554465	-1.0186505381042379e-18	-7.206112638101779e-19	8.015085765005832e-8	1.224373921488615e-16	4.5225904742896235e-8	-1.276762680280445e-21	1.1608311260769348e-19	2.267296740869061e-10	3.986207408733595e-10	1.4637318529851944e-8
32100000	0.0049998896048554465	-1.0186505381042379e-18	-7.206112638101779e-19	8.015085765005832e-8	1.224373921488615e-16	4.5225904742896235e-8	-1.2767335878601508e-21	1.1608311260769348e-19	2.267296740869061e-10	3.986207408733595e-10	1.4637318529851944e-8
32200000	0.0049998896048554465	-1.0186505381042379e-18	-7.206112638101779e-19	8.015085765005832e-8	1.224373921488615e-16	4.5225904742896235e-8	-1.2767044954398565e-21	1.1608311260769348e-19	2.267296740869061e-10	3.986207408733595e-10	1.4637318529851944e-8
32300000	0.0049998896048554465	-1.0186505381042379e-18	-7.206112638101779e-19	8.015085765005832e-8	1.224373921488615e-16	4.5225904742896235e-8	-1.2766754030195623e-21	1.1608311260769348e-19	2.267296740869061e-10	3.986207408733595e-10	1.4637318529851944e-8
32400000	0.0049998896048554465	-1.0186505381042379e-18	-7.206112638101779e-19	8.015085765005832e-8	1.224373921488615e-16	4.5225904742896235e-8	-1.276646310599268e-21	1.1608311260769348e-19	2.267296740869061e-10	3.986207408733595e-10	1.4637318529851944e-8
32500000	0.0049998896048554465	-1.0186505381042379e-18	-7.206112638101779e-19	8.015085765005832e-8	1.224373921488615e-16	4.5225904742896235e-8	-1.2766172181789738e-21	1.1608311260769348e-19	2.267296740869061e-10	3.986207408733595e-10	1.4637318529851944e-8
32600000	0.0049998896048554465	-1.0186505381042379e-18	-7.206112638101779e-19	8.015085765005832e-8	1.224373921488615e-16	4.5225904742896235e-8	-1.2765881257586795e-21	1.1608311260769348e-19	2.267296740869061e-10	3.986207408733595e-10	1.4637318529851944e-8
32700000	0.0049998896048554465	-1.0186505381042379e-18	-7.206112638101779e-19	8.015085765005832e-8	1.224373921488615e-16	4.5225904742896235e-8	-1.2765590333383855e-21	1.1608311260769348e-19	2.267296740869061e-10	3.986207408733595e-10	1.4637318529851944e-8
32800000	0.0049998896048554465	-1.0186505381042379e-18	-7.206112638101779e-19	8.015085765005832e-8	1.224373921488615e-16	4.5225904742896235e-8	-1.2765299409180912e-21	1.1608311260769348e-19	2.267296740869061e-10	3.986207408733595e-10	1.4637318529851944e-8
32900000	0.0049998896048554465	-1.0186505381042379e-18	-7.206112638101779e-19	8.015085765005832e-8	1.224373921488615e-16	4.5225904742896235e-8	-1.276500848497797e-21	1.1608311260769348e-19	2.267296740869061e-10	3.986207408733595e-10	1.4637318529851944e-8
33000000	0.0049998896048554465	-1.0186505381042379e-18	-7.206112638101779e-19	8.015085765005832e-8	1.224373921488615e-16	4.5225904742896235e-8	-1.2764717560775028e-21	1.1608311260769348e-19	2.267296740869061e-10	3.986207408733595e-10	1.4637318529851944e-8
33100000	0.0049998896048554465	-1.0186505381042379e-18	-7.206112638101779e-19	8.015085765005832e-8	1.224373921488615e-16	4.5225904742896235e-8	-1.2764426636572085e-21	1.1608311260769348e-19	2.267296740869061e-10	3.986207408733595e-10	1.4637318529851944e-8
33200000	0.0049998896048554465	-1.0186505381042379e-18	-7.206112638101779e-19	8.015085765005832e-8	1.224373921488615e-16	4.5225904742896235e-8	-1.2764135712369143e-21	1.1608311260769348e-19	2.267296740869061e-10	3.986207408733595e-10	1.4637318529851944e-8
33300000	0.0049998896048554465	-1.0186505381042379e-18	-7.206112638101779e-19	8.015085765005832e-8	1.224373921488615e-16	4.5225904742896235e-8	-1.27638447881662e-21	1.1608311260769348e-19	2.267296740869061e-10	3.986207408733595e-10	1.4637318529851944e-8
33400000	0.0049998896048554465	-1.0186505381042379e-18	-7.206112638101779e-19	8.015085765005832e-8	1.224373921488615e-16	4.5225904742896235e-8	-1.2763553863963258e-21	1.1608311260769348e-19	2.267296740869061e-10	3.986207408733595e-10	1.4637318529851944e-8
33500000	0.0049998896048554465	-1.0186505381042379e-18	-7.206112638101779e-19	8.015085765005832e-8	1.224373921488615e-16	4.5225904742896235e-8	-1.2763262939760315e-21	1.1608311260769348e-19	2.267296740869061e-10	3.986207408733595e-10	1.4637318529851944e-8
33600000	0.0049998896048554465	-1.0186505381042379e-18	-7.206112638101779e-19	8.015085765005832e-8	1.224373921488615e-16	4.5225904742896235e-8	-1.2762972015557373e-21	1.1608311260769348e-19	2.267296740869061e-10	3.986207408733595e-10	1.4637318529851944e-8
33700000	0.0049998896048554465	-1.0186505381042379e-18	-7.206112638101779e-19	8.015085765005832e-8	1.224373921488615e-16	4.5225904742896235e-8	-1.276268109135443e-21	1.1608311260769348e-19	2.267296740869061e-10	3.986207408733595e-10	1.4637318529851944e-8
33800000	0.0049998896048554465	-1.0186505381042379e-18	-7.206112638101779e-19	8.015085765005832e-8	1.224373921488615e-16	4.5225904742896235e-8	-1.2762390167151488e-21	1.1608311260769348e-19	2.267296740869061e-10	3.986207408733595e-10	1.4637318529851944e-8
33900000	0.0049998896048554465	-1.0186505381042379e-18	-7.206112638101779e-19	8.015085765005832e-8	1.224373921488615e-16	4.5225904742896235e-8	-1.2762099242948546e-21	1.1608311260769348e-19	2.267296740869061e-10	3.986207408733595e-10	1.4637318529851944e-8
34000000	0.0049998896048554465	-1.0186505381042379e-18	-7.206112638101779e-19	8.015085765005832e-8	1.224373921488615e-16	4.5225904742896235e-8	-1.2761808318745603e-21	1.1608311260769348e-19	2.267296740869061e-10	3.986207408733595e-10	1.4637318529851944e-8
34100000	0.0049998896048554465	-1.0186505381042379e-18	-7.206112638101779e-19	8.015085765005832e-8	1.224373921488615e-16	4.5225904742896235e-8	-1.276151739454266e-21	1.1608311260769348e-19	2.267296740869061e-10	3.986207408733595e-10	1.4637318529851944e-8
34200000	0.0049998896048554465	-1.0186505381042379e-18	-7.206112638101779e-19	8.015085765005832e-8	1.224373921488615e-16	4.5225904742896235e-8	-1.2761226470339718e-21	1.1608311260769348e-19	2.267296740869061e-10	3.986207408733595e-10	1.4637318529851944e-8
34300000	0.0049998896048554465	-1.0186505381042379e-18	-7.206112638101779e-19	8.015085765005832e-8	1.224373921488615e-16	4.5225904742896235e-8	-1.2760935546136776e-21	1.1608311260769348e-19	2.267296740869061e-10	3.986207408733595e-10	1.4637318529851944e-8
34400000	0.0049998896048554465	-1.0186505381042379e-18	-7.206112638101779e-19	8.015085765005832e-8	1.224373921488615e-16	4.5225904742896235e-8	-1.2760644621933833e-21	1.1608311260769348e-19	2.267296740869061e-10	3.986207408733595e-10	1.4637318529851944e-8
34500000	0.0049998896048554465	-1.0186505381042379e-18	-7.206112638101779e-19	8.015085765005832e-8	1.224373921488615e-16	4.5225904742896235e-8	-1.2760353697730891e-21	1.1608311260769348e-19	2.267296740869061e-10	3.986207408733595e-10	1.4637318529851944e-8
34600000	0.0049998896048554465	-1.0186505381042377e-18	-7.206112638101779e-19	8.015085765005832e-8	1.224373921488615e-16	4.5225904742896235e-8	-1.2760062773527949e-21	1.1608311260769348e-19	2.267296740869061e-10	3.986207408733595e-10	1.4637318529851944e-8
34700000	0.0049998896048554465	-1.0186505381042377e-18	-7.206112638101779e-19	8.015085765005832e-8	1.224373921488615e-16	4.5225904742896235e-8	-1.2759771849325006e-21	1.1608311260769348e-19	2.267296740869061e-10	3.986207408733595e-10	1.4637318529851944e-8
34800000	0.0049998896048554465	-1.0186505381042377e-18	-7.206112638101779e-19	8.015085765005832e-8	1.224373921488615e-16	4.5225904742896235e-8	-1.2759480925122064e-21	1.1608311260769348e-19	2.267296740869061e-10	3.986207408733595e-10	1.4637318529851944e-8
34900000	0.0049998896048554465	-1.0186505381042377e-18	-7.206112638101779e-19	8.015085765005832e-8	1.224373921488615e-16	4.5225904742896235e-8	-1.2759190000919121e-21	1.1608311260769348e-19	2.267296740869061e-10	3.986207408733595e-10	1.4637318529851944e-8
35000000	0.0049998896048554465	-1.0186505381042377e-18	-7.206112638101779e-19	8.015085765005832e-8	1.224373921488615e-16	4.5225904742896235e-8	-1.2758899076716179e-21	1.1608311260769348e-19	2.267296740869061e-10	3.986207408733595e-10	1.4637318529851944e-8
35100000	0.0049998896048554465	-1.0186505381042377e-18	-7.206112638101779e-19	8.015085765005832e-8	1.224373921488615e-16	4.5225904742896235e-8	-1.2758608152513236e-21	1.1608311260769348e-19	2.267296740869061e-10	3.986207408733595e-10	1.4637318529851944e-8
35200000	0.0049998896048554465	-1.0186505381042377e-18	-7.206112638101779e-19	8.015085765005832e-8	1.224373921488615e-16	4.5225904742896235e-8	-1.2758317228310294e-21	1.1608311260769348e-19	2.267296740869061e-10	3.986207408733595e-10	1.4637318529851944e-8
35300000	0.0049998896048554465	-1.0186505381042377e-18	-7.206112638101779e-19	8.015085765005832e-8	1.224373921488615e-16	4.5225904742896235e-8	-1.2758026304107352e-21	1.1608311260769348e-19	2.267296740869061e-10	3.986207408733595e-10	1.4637318529851944e-8
35400000	0.0049998896048554465	-1.0186505381042377e-18	-7.206112638101779e-19	8.015085765005832e-8	1.224373921488615e-16	4.5225904742896235e-8	-1.275773537990441e-21	1.1608311260769348e-19	2.267296740869061e-10	3.986207408733595e-10	1.4637318529851944e-8
35500000	0.0049998896048554465	-1.0186505381042377e-18	-7.206112638101779e-19	8.015085765005832e-8	1.224373921488615e-16	4.5225904742896235e-8	-1.2757444455701467e-21	1.1608311260769348e-19	2.267296740869061e-10	3.986207408733595e-10	1.4637318529851944e-8
35600000	0.0049998896048554465	-1.0186505381042377e-18	-7.206112638101779e-19	8.015085765005832e-8	1.224373921488615e-16	4.5225904742896235e-8	-1.2757153531498524e-21	1.1608311260769348e-19	2.267296740869061e-10	3.986207408733595e-10	1.4637318529851944e-8
35700000	0.0049998896048554465	-1.0186505381042377e-18	-7.206112638101779e-19	8.015085765005832e-8	1.224373921488615e-16	4.5225904742896235e-8	-1.2756862607295582e-21	1.1608311260769348e-19	2.267296740869061e-10	3.986207408733595e-10	1.4637318529851944e-8
35800000	0.0049998896048554465	-1.0186505381042377e-18	-7.206112638101779e-19	8.015085765005832e-8	1.224373921488615e-16	4.5225904742896235e-8	-1.275657168309264e-21	1.1608311260769348e-19	2.267296740869061e-10	3.986207408733595e-10	1.4637318529851944e-8
35900000	0.0049998896048554465	-1.0186505381042377e-18	-7.206112638101779e-19	8.015085765005832e-8	1.224373921488615e-16	4.5225904742896235e-8	-1.2756280758889697e-21	1.1608311260769348e-19	2.267296740869061e-10	3.986207408733595e-10	1.4637318529851944e-8
36000000	0.0049998896048554465	-1.0186505381042377e-18	-7.206112638101779e-19	8.015085765005832e-8	1.224373921488615e-16	4.5225904742896235e-8	-1.2755989834686754e-21	1.1608311260769348e-19	2.267296740869061e-10	3.986207408733595e-10	1.4637318529851944e-8
36100000	0.0049998896048554465	-1.0186505381042377e-18	-7.206112638101779e-19	8.015085765005832e-8	1.224373921488615e-16	4.5225904742896235e-8	-1.2755698910483812e-21	1.1608311260769348e-19	2.267296740869061e-10	3.986207408733595e-10	1.4637318529851944e-8
36200000	0.0049998896048554465	-1.0186505381042377e-18	-7.206112638101779e-19	8.015085765005832e-8	1.224373921488615e-16	4.5225904742896235e-8	-1.275540798628087e-21	1.1608311260769348e-19	2.267296740869061e-10	3.986207408733595e-10	1.4637318529851944e-8
36300000	0.0049998896048554465	-1.0186505381042377e-18	-7.206112638101779e-19	8.015085765005832e-8	1.224373921488615e-16	4.5225904742896235e-8	-1.2755117062077929e-21	1.1608311260769348e-19	2.267296740869061e-10	3.986207408733595e-10	1.4637318529851944e-8
36400000	0.0049998896048554465	-1.0186505381042377e-18	-7.206112638101779e-19	8.015085765005832e-8	1.224373921488615e-16	4.5225904742896235e-8	-1.2754826137874987e-21	1.1608311260769348e-19	2.267296740869061e-10	3.986207408733595e-10	1.4637318529851944e-8
36500000	0.0049998896048554465	-1.0186505381042377e-18	-7.206112638101779e-19	8.015085765005832e-8	1.224373921488615e-16	4.5225904742896235e-8	-1.2754535213672044e-21	1.1608311260769348e-19	2.267296740869061e-10	3.986207408733595e-10	1.4637318529851944e-8
36600000	0.0049998896048554465	-1.0186505381042377e-18	-7.206112638101779e-19	8.015085765005832e-8	1.224373921488615e-16	4.5225904742896235e-8	-1.2754244289469102e-21	1.1608311260769348e-19	2.267296740869061e-10	3.986207408733595e-10	1.4637318529851944e-8
36700000	0.0049998896048554465	-1.0186505381042377e-18	-7.206112638101779e-19	8.015085765005832e-8	1.224373921488615e-16	4.5225904742896235e-8	-1.275395336526616e-21	1.1608311260769348e-19	2.267296740869061e-10	3.986207408733595e-10	1.4637318529851944e-8
36800000	0.0049998896048554465	-1.0186505381042377e-18	-7.206112638101779e-19	8.015085765005832e-8	1.224373921488615e-16	4.5225904742896235e-8	-1.2753662441063217e-21	1.1608311260769348e-19	2.267296740869061e-10	3.986207408733595e-10	1.4637318529851944e-8
36900000	0.0049998896048554465	-1.0186505381042377e-18	-7.206112638101779e-19	8.015085765005832e-8	1.224373921488615e-16	4.5225904742896235e-8	-1.2753371516860274e-21	1.1608311260769348e-19	2.267296740869061e-10	3.986207408733595e-10	1.4637318529851944e-8
37000000	0.0049998896048554465	-1.0186505381042377e-18	-7.206112638101779e-19	8.015085765005832e-8	1.224373921488615e-16	4.5225904742896235e-8	-1.2753080592657332e-21	1.1608311260769348e-19	2.267296740869061e-10	3.986207408733595e-10	1.4637318529851944e-8
37100000	0.0049998896048554465	-1.0186505381042375e-18	-7.206112638101779e-19	8.015085765005832e-8	1.224373921488615e-16	4.5225904742896235e-8	-1.275278966845439e-21	1.1608311260769348e-19	2.267296740869061e-10	3.986207408733595e-10	1.4637318529851944e-8
37200000	0.0049998896048554465	-1.0186505381042375e-18	-7.206112638101779e-19	8.015085765005832e-8	1.224373921488615e-16	4.5225904742896235e-8	-1.2752498744251447e-21	1.1608311260769348e-19	2.267296740869061e-10	3.986207408733595e-10	1.4637318529851944e-8
37300000	0.0049998896048554465	-1.0186505381042375e-18	-7.206112638101779e-19	8.015085765005832e-8	1.224373921488615e-16	4.5225904742896235e-8	-1.2752207820048505e-21	1.1608311260769348e-19	2.267296740869061e-10	3.986207408733595e-10	1.4637318529851944e-8
37400000	0.0049998896048554465	-1.0186505381042375e-18	-7.206112638101779e-19	8.015085765005832e-8	1.224373921488615e-16	4.5225904742896235e-8	-1.2751916895845562e-21	1.1608311260769348e-19	2.267296740869061e-10	3.986207408733595e-10	1.4637318529851944e-8
37500000	0.0049998896048554465	-1.0186505381042375e-18	-7.206112638101779e-19	8.015085765005832e-8	1.224373921488615e-16	4.5225904742896235e-8	-1.275162597164262e-21	1.1608311260769348e-19	2.267296740869061e-10	3.986207408733595e-10	1.4637318529851944e-8
37600000	0.0049998896048554465	-1.0186505381042375e-18	-7.206112638101779e-19	8.015085765005832e-8	1.224373921488615e-16	4.5225904742896235e-8	-1.2751335047439677e-21	1.1608311260769348e-19	2.267296740869061e-10	3.986207408733595e-10	1.4637318529851944e-8
37700000	0.0049998896048554465	-1.0186505381042375e-18	-7.206112638101779e-19	8.015085765005832e-8	1.224373921488615e-16	4.5225904742896235e-8	-1.2751044123236735e-21	1.1608311260769348e-19	2.267296740869061e-10	3.986207408733595e-10	1.4637318529851944e-8
37800000	0.0049998896048554465	-1.0186505381042375e-18	-7.206112638101779e-19	8.015085765005832e-8	1.224373921488615e-16	4.5225904742896235e-8	-1.2750753199033792e-21	1.1608311260769348e-19	2.267296740869061e-10	3.986207408733595e-10	1.4637318529851944e-8
37900000	0.0049998896048554465	-1.0186505381042375e-18	-7.206112638101779e-19	8.015085765005832e-8	1.224373921488615e-16	4.5225904742896235e-8	-1.275046227483085e-21	1.1608311260769348e-19	2.267296740869061e-10	3.986207408733595e-10	1.4637318529851944e-8
38000000	0.0049998896048554465	-1.0186505381042375e-18	-7.206112638101779e-19	8.015085765005832e-8	1.224373921488615e-16	4.5225904742896235e-8	-1.2750171350627908e-21	1.1608311260769348e-19	2.267296740869061e-10	3.986207408733595e-10	1.4637318529851944e-8
38100000	0.0049998896048554465	-1.0186505381042375e-18	-7.206112638101779e-19	8.015085765005832e-8	1.224373921488615e-16	4.5225904742896235e-8	-1.2749880426424965e-21	1.1608311260769348e-19	2.267296740869061e-10	3.986207408733595e-10	1.4637318529851944e-8
38200000	0.0049998896048554465	-1.0186505381042375e-18	-7.206112638101779e-19	8.015085765005832e-8	1.224373921488615e-16	4.5225904742896235e-8	-1.2749589502222023e-21	1.1608311260769348e-19	2.267296740869061e-10	3.986207408733595e-10	1.4637318529851944e-8
38300000	0.0049998896048554465	-1.0186505381042375e-18	-7.206112638101779e-19	8.015085765005832e-8	1.224373921488615e-16	4.5225904742896235e-8	-1.274929857801908e-21	1.1608311260769348e-19	2.267296740869061e-10	3.986207408733595e-10	1.4637318529851944e-8
38400000	0.0049998896048554465	-1.0186505381042375e-18	-7.206112638101779e-19	8.015085765005832e-8	1.224373921488615e-16	4.5225904742896235e-8	-1.2749007653816138e-21	1.1608311260769348e-19	2.267296740869061e-10	3.986207408733595e-10	1.4637318529851944e-8
38500000	0.0049998896048554465	-1.0186505381042375e-18	-7.206112638101779e-19	8.015085765005832e-8	1.224373921488615e-16	4.5225904742896235e-8	-1.2748716729613195e-21	1.1608311260769348e-19	2.267296740869061e-10	3.986207408733595e-10	1.4637318529851944e-8
38600000	0.0049998896048554465	-1.0186505381042375e-18	-7.206112638101779e-19	8.015085765005832e-8	1.224373921488615e-16	4.5225904742896235e-8	-1.2748425805410253e-21	1.1608311260769348e-19	2.267296740869061e-10	3.986207408733595e-10	1.4637318529851944e-8
38700000	0.0049998896048554465	-1.0186505381042375e-18	-7.206112638101779e-19	8.015085765005832e-8	1.224373921488615e-16	4.5225904742896235e-8	-1.274813488120731e-21	1.1608311260769348e-19	2.267296740869061e-10	3.986207408733595e-10	1.4637318529851944e-8
38800000	0.0049998896048554465	-1.0186505381042375e-18	-7.206112638101779e-19	8.015085765005832e-8	1.224373921488615e-16	4.5225904742896235e-8	-1.2747843957004368e-21	1.1608311260769348e-19	2.267296740869061e-10	3.986207408733595e-10	1.4637318529851944e-8
38900000	0.0049998896048554465	-1.0186505381042375e-18	-7.206112638101779e-19	8.015085765005832e-8	1.224373921488615e-16	4.5225904742896235e-8	-1.2747553032801426e-21	1.1608311260769348e-19	2.267296740869061e-10	3.986207408733595e-10	1.4637318529851944e-8
39000000	0.0049998896048554465	-1.0186505381042375e-18	-7.206112638101779e-19	8.01508576500583e-8	1.224373921488615e-16	4.5225904742896235e-8	-1.2747262108598483e-21	1.1608311260769348e-19	2.267296740869061e-10	3.986207408733595e-10	1.4637318529851944e-8
39100000	0.0049998896048554465	-1.0186505381042375e-18	-7.206112638101779e-19	8.01508576500583e-8	1.224373921488615e-16	4.5225904742896235e-8	-1.274697118439554e-21	1.1608311260769348e-19	2.267296740869061e-10	3.986207408733595e-10	1.4637318529851944e-8
39200000	0.0049998896048554465	-1.0186505381042375e-18	-7.206112638101779e-19	8.01508576500583e-8	1.224373921488615e-16	4.5225904742896235e-8	-1.2746680260192598e-21	1.1608311260769348e-19	2.267296740869061e-10	3.986207408733595e-10	1.4637318529851944e-8
39300000	0.0049998896048554465	-1.0186505381042375e-18	-7.206112638101779e-19	8.01508576500583e-8	1.224373921488615e-16	4.5225904742896235e-8	-1.2746389335989656e-21	1.1608311260769348e-19	2.267296740869061e-10	3.986207408733595e-10	1.4637318529851944e-8
39400000	0.0049998896048554465	-1.0186505381042375e-18	-7.206112638101779e-19	8.01508576500583e-8	1.224373921488615e-16	4.5225904742896235e-8	-1.2746098411786715e-21	1.1608311260769348e-19	2.267296740869061e-10	3.9862074087335947e-10	1.4637318529851944e-8
39500000	0.0049998896048554465	-1.0186505381042373e-18	-7.206112638101779e-19	8.01508576500583e-8	1.224373921488615e-16	4.5225904742896235e-8	-1.2745807487583773e-21	1.1608311260769348e-19	2.267296740869061e-10	3.9862074087335947e-10	1.4637318529851944e-8
39600000	0.0049998896048554465	-1.0186505381042373e-18	-7.206112638101779e-19	8.01508576500583e-8	1.224373921488615e-16	4.5225904742896235e-8	-1.274551656338083e-21	1.1608311260769348e-19	2.267296740869061e-10	3.9862074087335947e-10	1.4637318529851944e-8
39700000	0.0049998896048554465	-1.0186505381042373e-18	-7.206112638101779e-19	8.01508576500583e-8	1.224373921488615e-16	4.5225904742896235e-8	-1.2745225639177888e-21	1.1608311260769348e-19	2.267296740869061e-10	3.9862074087335947e-10	1.4637318529851944e-8
39800000	0.0049998896048554465	-1.0186505381042373e-18	-7.206112638101779e-19	8.01508576500583e-8	1.224373921488615e-16	4.522590474289623e-8	-1.2744934714974946e-21	1.1608311260769348e-19	2.267296740869061e-10	3.9862074087335947e-10	1.4637318529851944e-8
39900000	0.0049998896048554465	-1.0186505381042373e-18	-7.206112638101779e-19	8.01508576500583e-8	1.224373921488615e-16	4.522590474289623e-8	-1.2744643790772003e-21	1.1608311260769348e-19	2.267296740869061e-10	3.9862074087335947e-10	1.4637318529851944e-8
40000000	0.0049998896048554465	-1.0186505381042373e-18	-7.206112638101779e-19	8.01508576500583e-8	1.224373921488615e-16	4.522590474289623e-8	-1.274435286656906e-21	1.1608311260769348e-19	2.267296740869061e-10	3.9862074087335947e-10	1.4637318529851944e-8
40100000	0.0049998896048554465	-1.0186505381042373e-18	-7.206112638101779e-19	8.01508576500583e-8	1.224373921488615e-16	4.522590474289623e-8	-1.2744061942366118e-21	1.1608311260769348e-19	2.267296740869061e-10	3.9862074087335947e-10	1.4637318529851944e-8
40200000	0.0049998896048554465	-1.0186505381042373e-18	-7.206112638101779e-19	8.01508576500583e-8	1.224373921488615e-16	4.522590474289623e-8	-1.2743771018163176e-21	1.1608311260769348e-19	2.267296740869061e-10	3.9862074087335947e-10	1.4637318529851944e-8
40300000	0.0049998896048554465	-1.0186505381042373e-18	-7.206112638101779e-19	8.01508576500583e-8	1.224373921488615e-16	4.522590474289623e-8	-1.2743480093960233e-21	1.1608311260769348e-19	2.267296740869061e-10	3.9862074087335947e-10	1.4637318529851944e-8
40400000	0.0049998896048554465	-1.0186505381042373e-18	-7.206112638101779e-19	8.01508576500583e-8	1.224373921488615e-16	4.522590474289623e-8	-1.2743189169757291e-21	1.1608311260769348e-19	2.267296740869061e-10	3.9862074087335947e-10	1.4637318529851944e-8
40500000	0.0049998896048554465	-1.0186505381042373e-18	-7.206112638101779e-19	8.01508576500583e-8	1.224373921488615e-16	4.522590474289623e-8	-1.2742898245554349e-21	1.1608311260769348e-19	2.267296740869061e-10	3.9862074087335947e-10	1.4637318529851944e-8
40600000	0.0049998896048554465	-1.0186505381042373e-18	-7.206112638101779e-19	8.01508576500583e-8	1.224373921488615e-16	4.522590474289623e-8	-1.2742607321351406e-21	1.1608311260769348e-19	2.267296740869061e-10	3.9862074087335947e-10	1.4637318529851944e-8
40700000	0.0049998896048554465	-1.0186505381042373e-18	-7.206112638101779e-19	8.01508576500583e-8	1.224373921488615e-16	4.522590474289623e-8	-1.2742316397148464e-21	1.1608311260769348e-19	2.267296740869061e-10	3.9862074087335947e-10	1.4637318529851944e-8
40800000	0.0049998896048554465	-1.0186505381042373e-18	-7.206112638101779e-19	8.01508576500583e-8	1.224373921488615e-16	4.522590474289623e-8	-1.2742025472945521e-21	1.1608311260769348e-19	2.267296740869061e-10	3.9862074087335947e-10	1.4637318529851944e-8
40900000	0.0049998896048554465	-1.0186505381042373e-18	-7.206112638101779e-19	8.01508576500583e-8	1.224373921488615e-16	4.522590474289623e-8	-1.2741734548742579e-21	1.1608311260769348e-19	2.267296740869061e-10	3.9862074087335947e-10	1.4637318529851944e-8
41000000	0.0049998896048554465	-1.0186505381042373e-18	-7.206112638101779e-19	8.01508576500583e-8	1.224373921488615e-16	4.522590474289623e-8	-1.2741443624539636e-21	1.1608311260769348e-19	2.267296740869061e-10	3.9862074087335947e-10	1.4637318529851944e-8
41100000	0.0049998896048554465	-1.0186505381042373e-18	-7.206112638101779e-19	8.01508576500583e-8	1.224373921488615e-16	4.522590474289623e-8	-1.2741152700336694e-21	1.1608311260769348e-19	2.267296740869061e-10	3.9862074087335947e-10	1.4637318529851944e-8
41200000	0.0049998896048554465	-1.0186505381042373e-18	-7.206112638101779e-19	8.01508576500583e-8	1.224373921488615e-16	4.522590474289623e-8	-1.2740861776133751e-21	1.1608311260769348e-19	2.267296740869061e-10	3.9862074087335947e-10	1.4637318529851944e-8
41300000	0.0049998896048554465	-1.0186505381042373e-18	-7.206112638101779e-19	8.01508576500583e-8	1.224373921488615e-16	4.522590474289623e-8	-1.274057085193081e-21	1.1608311260769348e-19	2.267296740869061e-10	3.9862074087335947e-10	1.4637318529851944e-8
41400000	0.0049998896048554465	-1.0186505381042373e-18	-7.206112638101779e-19	8.01508576500583e-8	1.224373921488615e-16	4.522590474289623e-8	-1.2740279927727867e-21	1.1608311260769348e-19	2.267296740869061e-10	3.9862074087335947e-10	1.4637318529851944e-8
41500000	0.0049998896048554465	-1.0186505381042373e-18	-7.206112638101779e-19	8.01508576500583e-8	1.224373921488615e-16	4.522590474289623e-8	-1.2739989003524924e-21	1.1608311260769348e-19	2.267296740869061e-10	3.9862074087335947e-10	1.4637318529851944e-8
41600000	0.0049998896048554465	-1.0186505381042373e-18	-7.206112638101779e-19	8.01508576500583e-8	1.224373921488615e-16	4.522590474289623e-8	-1.2739698079321982e-21	1.1608311260769348e-19	2.267296740869061e-10	3.9862074087335947e-10	1.4637318529851944e-8
41700000	0.0049998896048554465	-1.0186505381042373e-18	-7.206112638101779e-19	8.01508576500583e-8	1.224373921488615e-16	4.522590474289623e-8	-1.273940715511904e-21	1.1608311260769348e-19	2.267296740869061e-10	3.9862074087335947e-10	1.4637318529851944e-8
41800000	0.0049998896048554465	-1.0186505381042373e-18	-7.206112638101779e-19	8.01508576500583e-8	1.224373921488615e-16	4.522590474289623e-8	-1.2739116230916097e-21	1.1608311260769348e-19	2.267296740869061e-10	3.9862074087335947e-10	1.4637318529851944e-8
41900000	0.0049998896048554465	-1.0186505381042373e-18	-7.206112638101779e-19	8.01508576500583e-8	1.224373921488615e-16	4.522590474289623e-8	-1.2738825306713154e-21	1.1608311260769348e-19	2.267296740869061e-10	3.9862074087335947e-10	1.4637318529851944e-8
42000000	0.0049998896048554465	-1.018650538104237e-18	-7.206112638101779e-19	8.01508576500583e-8	1.224373921488615e-16	4.522590474289623e-8	-1.2738534382510212e-21	1.1608311260769348e-19	2.267296740869061e-10	3.9862074087335947e-10	1.4637318529851944e-8
42100000	0.0049998896048554465	-1.018650538104237e-18	-7.206112638101779e-19	8.01508576500583e-8	1.224373921488615e-16	4.522590474289623e-8	-1.273824345830727e-21	1.1608311260769348e-19	2.267296740869061e-10	3.9862074087335947e-10	1.4637318529851944e-8
42200000	0.0049998896048554465	-1.018650538104237e-18	-7.206112638101779e-19	8.01508576500583e-8	1.224373921488615e-16	4.522590474289623e-8	-1.2737952534104327e-21	1.1608311260769348e-19	2.267296740869061e-10	3.9862074087335947e-10	1.4637318529851944e-8
42300000	0.0049998896048554465	-1.018650538104237e-18	-7.206112638101779e-19	8.01508576500583e-8	1.224373921488615e-16	4.522590474289623e-8	-1.2737661609901385e-21	1.1608311260769348e-19	2.267296740869061e-10	3.9862074087335947e-10	1.4637318529851944e-8
42400000	0.0049998896048554465	-1.018650538104237e-18	-7.206112638101779e-19	8.01508576500583e-8	1.224373921488615e-16	4.522590474289623e-8	-1.2737370685698442e-21	1.1608311260769348e-19	2.267296740869061e-10	3.9862074087335947e-10	1.4637318529851944e-8
42500000	0.0049998896048554465	-1.018650538104237e-18	-7.206112638101779e-19	8.01508576500583e-8	1.224373921488615e-16	4.522590474289623e-8	-1.27370797614955e-21	1.1608311260769348e-19	2.267296740869061e-10	3.9862074087335947e-10	1.4637318529851944e-8
42600000	0.0049998896048554465	-1.018650538104237e-18	-7.206112638101779e-19	8.01508576500583e-8	1.224373921488615e-16	4.522590474289623e-8	-1.2736788837292557e-21	1.1608311260769348e-19	2.267296740869061e-10	3.9862074087335947e-10	1.4637318529851944e-8
42700000	0.0049998896048554465	-1.018650538104237e-18	-7.206112638101779e-19	8.01508576500583e-8	1.224373921488615e-16	4.522590474289623e-8	-1.2736497913089617e-21	1.1608311260769348e-19	2.267296740869061e-10	3.9862074087335947e-10	1.4637318529851944e-8
42800000	0.0049998896048554465	-1.018650538104237e-18	-7.206112638101779e-19	8.01508576500583e-8	1.224373921488615e-16	4.522590474289623e-8	-1.2736206988886674e-21	1.1608311260769348e-19	2.267296740869061e-10	3.9862074087335947e-10	1.4637318529851944e-8
42900000	0.0049998896048554465	-1.018650538104237e-18	-7.206112638101779e-19	8.01508576500583e-8	1.224373921488615e-16	4.522590474289623e-8	-1.2735916064683732e-21	1.1608311260769348e-19	2.267296740869061e-10	3.9862074087335947e-10	1.4637318529851944e-8
43000000	0.0049998896048554465	-1.018650538104237e-18	-7.206112638101779e-19	8.01508576500583e-8	1.224373921488615e-16	4.522590474289623e-8	-1.273562514048079e-21	1.1608311260769348e-19	2.267296740869061e-10	3.9862074087335947e-10	1.4637318529851944e-8
43100000	0.0049998896048554465	-1.018650538104237e-18	-7.206112638101779e-19	8.01508576500583e-8	1.224373921488615e-16	4.522590474289623e-8	-1.2735334216277847e-21	1.1608311260769348e-19	2.267296740869061e-10	3.9862074087335947e-10	1.4637318529851944e-8
43200000	0.0049998896048554465	-1.018650538104237e-18	-7.206112638101779e-19	8.01508576500583e-8	1.224373921488615e-16	4.522590474289623e-8	-1.2735043292074905e-21	1.1608311260769348e-19	2.267296740869061e-10	3.9862074087335947e-10	1.4637318529851944e-8
43300000	0.0049998896048554465	-1.018650538104237e-18	-7.206112638101779e-19	8.01508576500583e-8	1.224373921488615e-16	4.522590474289623e-8	-1.2734752367871962e-21	1.1608311260769348e-19	2.267296740869061e-10	3.9862074087335947e-10	1.4637318529851944e-8
43400000	0.0049998896048554465	-1.018650538104237e-18	-7.206112638101779e-19	8.01508576500583e-8	1.224373921488615e-16	4.522590474289623e-8	-1.273446144366902e-21	1.1608311260769348e-19	2.267296740869061e-10	3.9862074087335947e-10	1.4637318529851944e-8
43500000	0.0049998896048554465	-1.018650538104237e-18	-7.206112638101779e-19	8.01508576500583e-8	1.224373921488615e-16	4.522590474289623e-8	-1.2734170519466077e-21	1.1608311260769348e-19	2.267296740869061e-10	3.9862074087335947e-10	1.4637318529851944e-8
43600000	0.0049998896048554465	-1.018650538104237e-18	-7.206112638101779e-19	8.01508576500583e-8	1.224373921488615e-16	4.522590474289623e-8	-1.2733879595263135e-21	1.1608311260769348e-19	2.267296740869061e-10	3.9862074087335947e-10	1.4637318529851944e-8
43700000	0.0049998896048554465	-1.018650538104237e-18	-7.206112638101779e-19	8.01508576500583e-8	1.224373921488615e-16	4.522590474289623e-8	-1.2733588671060192e-21	1.1608311260769348e-19	2.267296740869061e-10	3.9862074087335947e-10	1.4637318529851944e-8
43800000	0.0049998896048554465	-1.018650538104237e-18	-7.206112638101779e-19	8.01508576500583e-8	1.224373921488615e-16	4.522590474289623e-8	-1.273329774685725e-21	1.1608311260769348e-19	2.267296740869061e-10	3.9862074087335947e-10	1.4637318529851944e-8
43900000	0.0049998896048554465	-1.018650538104237e-18	-7.206112638101779e-19	8.01508576500583e-8	1.224373921488615e-16	4.522590474289623e-8	-1.2733006822654308e-21	1.1608311260769348e-19	2.267296740869061e-10	3.9862074087335947e-10	1.4637318529851944e-8
44000000	0.0049998896048554465	-1.018650538104237e-18	-7.206112638101779e-19	8.01508576500583e-8	1.224373921488615e-16	4.522590474289623e-8	-1.2732715898451365e-21	1.1608311260769348e-19	2.267296740869061e-10	3.9862074087335947e-10	1.4637318529851944e-8
44100000	0.0049998896048554465	-1.018650538104237e-18	-7.206112638101779e-19	8.01508576500583e-8	1.224373921488615e-16	4.522590474289623e-8	-1.2732424974248423e-21	1.1608311260769348e-19	2.267296740869061e-10	3.9862074087335947e-10	1.4637318529851944e-8
44200000	0.0049998896048554465	-1.018650538104237e-18	-7.206112638101779e-19	8.01508576500583e-8	1.224373921488615e-16	4.522590474289623e-8	-1.273213405004548e-21	1.1608311260769348e-19	2.267296740869061e-10	3.9862074087335947e-10	1.4637318529851944e-8
44300000	0.0049998896048554465	-1.018650538104237e-18	-7.206112638101779e-19	8.01508576500583e-8	1.224373921488615e-16	4.522590474289623e-8	-1.2731843125842538e-21	1.1608311260769348e-19	2.267296740869061e-10	3.9862074087335947e-10	1.4637318529851944e-8
44400000	0.0049998896048554465	-1.018650538104237e-18	-7.206112638101779e-19	8.01508576500583e-8	1.224373921488615e-16	4.522590474289623e-8	-1.2731552201639595e-21	1.1608311260769348e-19	2.267296740869061e-10	3.9862074087335947e-10	1.4637318529851944e-8
44500000	0.0049998896048554465	-1.018650538104237e-18	-7.206112638101779e-19	8.01508576500583e-8	1.224373921488615e-16	4.522590474289623e-8	-1.2731261277436653e-21	1.1608311260769348e-19	2.267296740869061e-10	3.9862074087335947e-10	1.4637318529851944e-8
44600000	0.0049998896048554465	-1.0186505381042369e-18	-7.206112638101779e-19	8.01508576500583e-8	1.224373921488615e-16	4.522590474289623e-8	-1.273097035323371e-21	1.1608311260769348e-19	2.267296740869061e-10	3.9862074087335947e-10	1.4637318529851944e-8
44700000	0.0049998896048554465	-1.0186505381042369e-18	-7.206112638101779e-19	8.01508576500583e-8	1.224373921488615e-16	4.522590474289623e-8	-1.2730679429030768e-21	1.1608311260769348e-19	2.267296740869061e-10	3.9862074087335947e-10	1.4637318529851944e-8
44800000	0.0049998896048554465	-1.0186505381042369e-18	-7.206112638101779e-19	8.01508576500583e-8	1.224373921488615e-16	4.522590474289623e-8	-1.2730388504827826e-21	1.1608311260769348e-19	2.267296740869061e-10	3.9862074087335947e-10	1.4637318529851944e-8
44900000	0.0049998896048554465	-1.0186505381042369e-18	-7.206112638101779e-19	8.01508576500583e-8	1.224373921488615e-16	4.522590474289623e-8	-1.2730097580624883e-21	1.1608311260769348e-19	2.267296740869061e-10	3.9862074087335947e-10	1.4637318529851944e-8
45000000	0.0049998896048554465	-1.0186505381042369e-18	-7.206112638101779e-19	8.01508576500583e-8	1.224373921488615e-16	4.522590474289623e-8	-1.272980665642194e-21	1.1608311260769348e-19	2.267296740869061e-10	3.9862074087335947e-10	1.4637318529851944e-8
45100000	0.0049998896048554465	-1.0186505381042369e-18	-7.206112638101779e-19	8.01508576500583e-8	1.224373921488615e-16	4.522590474289623e-8	-1.2729515732218998e-21	1.1608311260769348e-19	2.267296740869061e-10	3.9862074087335947e-10	1.4637318529851944e-8
45200000	0.0049998896048554465	-1.0186505381042369e-18	-7.206112638101779e-19	8.01508576500583e-8	1.224373921488615e-16	4.522590474289623e-8	-1.2729224808016056e-21	1.1608311260769348e-19	2.267296740869061e-10	3.9862074087335947e-10	1.4637318529851944e-8
45300000	0.0049998896048554465	-1.0186505381042369e-18	-7.206112638101779e-19	8.01508576500583e-8	1.224373921488615e-16	4.522590474289623e-8	-1.2728933883813113e-21	1.1608311260769348e-19	2.267296740869061e-10	3.9862074087335947e-10	1.4637318529851944e-8
45400000	0.0049998896048554465	-1.0186505381042369e-18	-7.206112638101779e-19	8.01508576500583e-8	1.224373921488615e-16	4.522590474289623e-8	-1.2728642959610171e-21	1.1608311260769348e-19	2.267296740869061e-10	3.9862074087335947e-10	1.4637318529851944e-8
45500000	0.0049998896048554465	-1.0186505381042369e-18	-7.206112638101779e-19	8.01508576500583e-8	1.224373921488615e-16	4.522590474289623e-8	-1.2728352035407229e-21	1.1608311260769348e-19	2.267296740869061e-10	3.9862074087335947e-10	1.4637318529851944e-8
45600000	0.0049998896048554465	-1.0186505381042369e-18	-7.206112638101779e-19	8.01508576500583e-8	1.224373921488615e-16	4.522590474289623e-8	-1.2728061111204286e-21	1.1608311260769348e-19	2.267296740869061e-10	3.9862074087335947e-10	1.4637318529851944e-8
45700000	0.0049998896048554465	-1.0186505381042369e-18	-7.206112638101779e-19	8.01508576500583e-8	1.224373921488615e-16	4.522590474289623e-8	-1.2727770187001344e-21	1.1608311260769348e-19	2.267296740869061e-10	3.9862074087335947e-10	1.4637318529851944e-8
45800000	0.0049998896048554465	-1.0186505381042369e-18	-7.206112638101779e-19	8.01508576500583e-8	1.224373921488615e-16	4.522590474289623e-8	-1.2727479262798401e-21	1.1608311260769348e-19	2.267296740869061e-10	3.9862074087335947e-10	1.4637318529851944e-8
45900000	0.0049998896048554465	-1.0186505381042369e-18	-7.206112638101779e-19	8.01508576500583e-8	1.224373921488615e-16	4.522590474289623e-8	-1.2727188338595459e-21	1.1608311260769348e-19	2.267296740869061e-10	3.9862074087335947e-10	1.4637318529851944e-8
46000000	0.0049998896048554465	-1.0186505381042369e-18	-7.206112638101779e-19	8.01508576500583e-8	1.224373921488615e-16	4.522590474289623e-8	-1.2726897414392516e-21	1.1608311260769348e-19	2.267296740869061e-10	3.9862074087335947e-10	1.4637318529851944e-8
46100000	0.0049998896048554465	-1.0186505381042369e-18	-7.206112638101779e-19	8.01508576500583e-8	1.224373921488615e-16	4.522590474289623e-8	-1.2726606490189574e-21	1.1608311260769348e-19	2.267296740869061e-10	3.9862074087335947e-10	1.4637318529851944e-8
46200000	0.0049998896048554465	-1.0186505381042369e-18	-7.206112638101779e-19	8.01508576500583e-8	1.224373921488615e-16	4.522590474289623e-8	-1.2726315565986633e-21	1.1608311260769348e-19	2.267296740869061e-10	3.9862074087335947e-10	1.4637318529851944e-8
46300000	0.0049998896048554465	-1.0186505381042369e-18	-7.206112638101779e-19	8.01508576500583e-8	1.224373921488615e-16	4.522590474289623e-8	-1.2726024641783691e-21	1.1608311260769348e-19	2.267296740869061e-10	3.9862074087335947e-10	1.4637318529851944e-8
46400000	0.0049998896048554465	-1.0186505381042369e-18	-7.206112638101779e-19	8.01508576500583e-8	1.224373921488615e-16	4.522590474289623e-8	-1.2725733717580749e-21	1.1608311260769348e-19	2.267296740869061e-10	3.9862074087335947e-10	1.4637318529851944e-8
46500000	0.0049998896048554465	-1.0186505381042369e-18	-7.206112638101779e-19	8.01508576500583e-8	1.224373921488615e-16	4.522590474289623e-8	-1.2725442793377806e-21	1.1608311260769348e-19	2.2672967408690614e-10	3.9862074087335947e-10	1.4637318529851944e-8
46600000	0.0049998896048554465	-1.0186505381042369e-18	-7.206112638101779e-19	8.01508576500583e-8	1.224373921488615e-16	4.522590474289623e-8	-1.2725151869174864e-21	1.1608311260769348e-19	2.2672967408690614e-10	3.9862074087335947e-10	1.4637318529851944e-8
46700000	0.0049998896048554465	-1.0186505381042369e-18	-7.206112638101779e-19	8.01508576500583e-8	1.224373921488615e-16	4.522590474289623e-8	-1.2724860944971921e-21	1.1608311260769348e-19	2.2672967408690614e-10	3.9862074087335947e-10	1.4637318529851944e-8
46800000	0.0049998896048554465	-1.0186505381042369e-18	-7.206112638101779e-19	8.01508576500583e-8	1.224373921488615e-16	4.522590474289623e-8	-1.2724570020768979e-21	1.1608311260769348e-19	2.2672967408690614e-10	3.9862074087335947e-10	1.4637318529851944e-8
46900000	0.0049998896048554465	-1.0186505381042369e-18	-7.206112638101779e-19	8.01508576500583e-8	1.224373921488615e-16	4.522590474289623e-8	-1.2724279096566036e-21	1.1608311260769348e-19	2.2672967408690614e-10	3.9862074087335947e-10	1.4637318529851944e-8
47000000	0.0049998896048554465	-1.0186505381042369e-18	-7.206112638101779e-19	8.01508576500583e-8	1.224373921488615e-16	4.522590474289623e-8	-1.2723988172363094e-21	1.1608311260769348e-19	2.2672967408690614e-10	3.9862074087335947e-10	1.4637318529851944e-8
47100000	0.0049998896048554465	-1.0186505381042367e-18	-7.206112638101779e-19	8.01508576500583e-8	1.224373921488615e-16	4.522590474289623e-8	-1.2723697248160151e-21	1.1608311260769348e-19	2.2672967408690614e-10	3.9862074087335947e-10	1.4637318529851944e-8
47200000	0.0049998896048554465	-1.0186505381042367e-18	-7.206112638101779e-19	8.01508576500583e-8	1.224373921488615e-16	4.522590474289623e-8	-1.2723406323957209e-21	1.1608311260769348e-19	2.2672967408690614e-10	3.9862074087335947e-10	1.4637318529851944e-8
47300000	0.0049998896048554465	-1.0186505381042367e-18	-7.206112638101779e-19	8.01508576500583e-8	1.224373921488615e-16	4.522590474289623e-8	-1.2723115399754267e-21	1.1608311260769348e-19	2.2672967408690614e-10	3.9862074087335947e-10	1.4637318529851944e-8
47400000	0.0049998896048554465	-1.0186505381042367e-18	-7.206112638101779e-19	8.01508576500583e-8	1.224373921488615e-16	4.522590474289623e-8	-1.2722824475551324e-21	1.1608311260769348e-19	2.2672967408690614e-10	3.9862074087335947e-10	1.4637318529851944e-8
47500000	0.0049998896048554465	-1.0186505381042367e-18	-7.206112638101779e-19	8.01508576500583e-8	1.224373921488615e-16	4.522590474289623e-8	-1.2722533551348382e-21	1.1608311260769348e-19	2.2672967408690614e-10	3.9862074087335947e-10	1.4637318529851944e-8
47600000	0.0049998896048554465	-1.0186505381042367e-18	-7.206112638101779e-19	8.01508576500583e-8	1.224373921488615e-16	4.522590474289623e-8	-1.272224262714544e-21	1.1608311260769348e-19	2.2672967408690614e-10	3.9862074087335947e-10	1.4637318529851944e-8
47700000	0.0049998896048554465	-1.0186505381042367e-18	-7.206112638101779e-19	8.01508576500583e-8	1.224373921488615e-16	4.522590474289623e-8	-1.2721951702942497e-21	1.1608311260769348e-19	2.2672967408690614e-10	3.9862074087335947e-10	1.4637318529851944e-8
47800000	0.0049998896048554465	-1.0186505381042367e-18	-7.206112638101779e-19	8.01508576500583e-8	1.224373921488615e-16	4.522590474289623e-8	-1.2721660778739554e-21	1.1608311260769348e-19	2.2672967408690614e-10	3.9862074087335947e-10	1.4637318529851944e-8
47900000	0.0049998896048554465	-1.0186505381042367e-18	-7.206112638101779e-19	8.01508576500583e-8	1.224373921488615e-16	4.522590474289623e-8	-1.2721369854536612e-21	1.1608311260769348e-19	2.2672967408690614e-10	3.9862074087335947e-10	1.4637318529851944e-8
48000000	0.0049998896048554465	-1.0186505381042367e-18	-7.206112638101779e-19	8.01508576500583e-8	1.224373921488615e-16	4.522590474289623e-8	-1.272107893033367e-21	1.1608311260769348e-19	2.2672967408690614e-10	3.9862074087335947e-10	1.4637318529851944e-8
48100000	0.0049998896048554465	-1.0186505381042367e-18	-7.206112638101779e-19	8.01508576500583e-8	1.224373921488615e-16	4.522590474289623e-8	-1.2720788006130727e-21	1.1608311260769348e-19	2.2672967408690614e-10	3.9862074087335947e-10	1.4637318529851944e-8
48200000	0.0049998896048554465	-1.0186505381042367e-18	-7.206112638101779e-19	8.01508576500583e-8	1.224373921488615e-16	4.522590474289623e-8	-1.2720497081927785e-21	1.1608311260769348e-19	2.2672967408690614e-10	3.9862074087335947e-10	1.4637318529851944e-8
48300000	0.0049998896048554465	-1.0186505381042367e-18	-7.206112638101779e-19	8.01508576500583e-8	1.224373921488615e-16	4.522590474289623e-8	-1.2720206157724842e-21	1.1608311260769348e-19	2.2672967408690614e-10	3.9862074087335947e-10	1.4637318529851944e-8
48400000	0.0049998896048554465	-1.0186505381042367e-18	-7.206112638101779e-19	8.01508576500583e-8	1.224373921488615e-16	4.522590474289623e-8	-1.27199152335219e-21	1.1608311260769348e-19	2.2672967408690614e-10	3.9862074087335947e-10	1.4637318529851944e-8
48500000	0.0049998896048554465	-1.0186505381042367e-18	-7.206112638101779e-19	8.01508576500583e-8	1.224373921488615e-16	4.522590474289623e-8	-1.2719624309318957e-21	1.1608311260769348e-19	2.2672967408690614e-10	3.9862074087335947e-10	1.4637318529851944e-8
48600000	0.0049998896048554465	-1.0186505381042367e-18	-7.206112638101779e-19	8.01508576500583e-8	1.224373921488615e-16	4.522590474289623e-8	-1.2719333385116015e-21	1.1608311260769348e-19	2.2672967408690614e-10	3.9862074087335947e-10	1.4637318529851944e-8
48700000	0.0049998896048554465	-1.0186505381042367e-18	-7.206112638101779e-19	8.01508576500583e-8	1.224373921488615e-16	4.522590474289623e-8	-1.2719042460913072e-21	1.1608311260769348e-19	2.2672967408690614e-10	3.9862074087335947e-10	1.4637318529851944e-8
48800000	0.0049998896048554465	-1.0186505381042367e-18	-7.206112638101779e-19	8.01508576500583e-8	1.224373921488615e-16	4.522590474289623e-8	-1.271875153671013e-21	1.1608311260769348e-19	2.2672967408690614e-10	3.9862074087335947e-10	1.4637318529851944e-8
48900000	0.0049998896048554465	-1.0186505381042367e-18	-7.206112638101779e-19	8.01508576500583e-8	1.224373921488615e-16	4.522590474289623e-8	-1.2718460612507188e-21	1.1608311260769348e-19	2.2672967408690614e-10	3.9862074087335947e-10	1.4637318529851944e-8
49000000	0.0049998896048554465	-1.0186505381042367e-18	-7.206112638101779e-19	8.01508576500583e-8	1.224373921488615e-16	4.522590474289623e-8	-1.2718169688304245e-21	1.1608311260769348e-19	2.2672967408690614e-10	3.9862074087335947e-10	1.4637318529851944e-8
49100000	0.0049998896048554465	-1.0186505381042367e-18	-7.206112638101779e-19	8.01508576500583e-8	1.224373921488615e-16	4.522590474289623e-8	-1.2717878764101303e-21	1.1608311260769348e-19	2.2672967408690614e-10	3.9862074087335947e-10	1.4637318529851944e-8
49200000	0.0049998896048554465	-1.0186505381042367e-18	-7.206112638101779e-19	8.01508576500583e-8	1.224373921488615e-16	4.522590474289623e-8	-1.271758783989836e-21	1.1608311260769348e-19	2.2672967408690614e-10	3.9862074087335947e-10	1.4637318529851944e-8
49300000	0.0049998896048554465	-1.0186505381042367e-18	-7.206112638101779e-19	8.01508576500583e-8	1.224373921488615e-16	4.522590474289623e-8	-1.2717296915695418e-21	1.1608311260769348e-19	2.2672967408690614e-10	3.9862074087335947e-10	1.4637318529851944e-8
49400000	0.0049998896048554465	-1.0186505381042367e-18	-7.206112638101779e-19	8.01508576500583e-8	1.224373921488615e-16	4.522590474289623e-8	-1.2717005991492477e-21	1.1608311260769348e-19	2.2672967408690614e-10	3.9862074087335947e-10	1.4637318529851944e-8
49500000	0.0049998896048554465	-1.0186505381042365e-18	-7.206112638101779e-19	8.01508576500583e-8	1.224373921488615e-16	4.5225904742896235e-8	-1.2716715067289535e-21	1.1608311260769348e-19	2.2672967408690614e-10	3.986207408733595e-10	1.4637318529851944e-8
49600000	0.0049998896048554465	-1.0186505381042365e-18	-7.206112638101779e-19	8.01508576500583e-8	1.224373921488615e-16	4.5225904742896235e-8	-1.2716424143086592e-21	1.1608311260769348e-19	2.2672967408690614e-10	3.986207408733595e-10	1.4637318529851944e-8
49700000	0.0049998896048554465	-1.0186505381042365e-18	-7.206112638101779e-19	8.01508576500583e-8	1.224373921488615e-16	4.5225904742896235e-8	-1.271613321888365e-21	1.1608311260769348e-19	2.2672967408690614e-10	3.986207408733595e-10	1.4637318529851945e-8
49800000	0.0049998896048554465	-1.0186505381042365e-18	-7.206112638101779e-19	8.01508576500583e-8	1.224373921488615e-16	4.5225904742896235e-8	-1.2715842294680708e-21	1.1608311260769348e-19	2.2672967408690614e-10	3.986207408733595e-10	1.4637318529851945e-8
49900000	0.0049998896048554465	-1.0186505381042365e-18	-7.206112638101779e-19	8.01508576500583e-8	1.224373921488615e-16	4.5225904742896235e-8	-1.2715551370477765e-21	1.1608311260769348e-19	2.2672967408690614e-10	3.986207408733595e-10	1.4637318529851945e-8
50000000	0.0049998896048554465	-1.0186505381042365e-18	-7.206112638101779e-19	8.01508576500583e-8	1.224373921488615e-16	4.5225904742896235e-8	-1.2715260446274823e-21	1.1608311260769348e-19	2.2672967408690614e-10	3.986207408733595e-10	1.4637318529851945e-8
50100000	0.0049998896048554465	-1.0186505381042365e-18	-7.206112638101779e-19	8.01508576500583e-8	1.224373921488615e-16	4.5225904742896235e-8	-1.271496952207188e-21	1.1608311260769348e-19	2.2672967408690614e-10	3.986207408733595e-10	1.4637318529851945e-8
50200000	0.0049998896048554465	-1.0186505381042365e-18	-7.206112638101779e-19	8.01508576500583e-8	1.224373921488615e-16	4.5225904742896235e-8	-1.2714678597868938e-21	1.1608311260769348e-19	2.2672967408690614e-10	3.986207408733595e-10	1.4637318529851945e-8
50300000	0.0049998896048554465	-1.0186505381042365e-18	-7.206112638101779e-19	8.01508576500583e-8	1.224373921488615e-16	4.5225904742896235e-8	-1.2714387673665995e-21	1.1608311260769348e-19	2.2672967408690614e-10	3.986207408733595e-10	1.4637318529851945e-8
50400000	0.0049998896048554465	-1.0186505381042365e-18	-7.206112638101779e-19	8.01508576500583e-8	1.224373921488615e-16	4.5225904742896235e-8	-1.2714096749463053e-21	1.1608311260769348e-19	2.2672967408690614e-10	3.986207408733595e-10	1.4637318529851945e-8
50500000	0.0049998896048554465	-1.0186505381042365e-18	-7.206112638101779e-19	8.01508576500583e-8	1.224373921488615e-16	4.5225904742896235e-8	-1.271380582526011e-21	1.1608311260769348e-19	2.2672967408690614e-10	3.986207408733595e-10	1.4637318529851945e-8
50600000	0.0049998896048554465	-1.0186505381042365e-18	-7.206112638101779e-19	8.01508576500583e-8	1.224373921488615e-16	4.5225904742896235e-8	-1.2713514901057168e-21	1.1608311260769348e-19	2.2672967408690614e-10	3.986207408733595e-10	1.4637318529851945e-8
50700000	0.0049998896048554465	-1.0186505381042365e-18	-7.206112638101779e-19	8.01508576500583e-8	1.224373921488615e-16	4.5225904742896235e-8	-1.2713223976854226e-21	1.1608311260769348e-19	2.2672967408690616e-10	3.986207408733595e-10	1.4637318529851945e-8
50800000	0.0049998896048554465	-1.0186505381042365e-18	-7.206112638101779e-19	8.01508576500583e-8	1.224373921488615e-16	4.5225904742896235e-8	-1.2712933052651283e-21	1.1608311260769348e-19	2.2672967408690616e-10	3.986207408733595e-10	1.4637318529851945e-8
50900000	0.0049998896048554465	-1.0186505381042365e-18	-7.206112638101779e-19	8.01508576500583e-8	1.224373921488615e-16	4.5225904742896235e-8	-1.271264212844834e-21	1.1608311260769348e-19	2.2672967408690616e-10	3.986207408733595e-10	1.4637318529851945e-8
51000000	0.0049998896048554465	-1.0186505381042365e-18	-7.206112638101779e-19	8.01508576500583e-8	1.224373921488615e-16	4.5225904742896235e-8	-1.2712351204245398e-21	1.1608311260769348e-19	2.2672967408690616e-10	3.986207408733595e-10	1.4637318529851945e-8
51100000	0.0049998896048554465	-1.0186505381042365e-18	-7.206112638101779e-19	8.01508576500583e-8	1.224373921488615e-16	4.5225904742896235e-8	-1.2712060280042456e-21	1.1608311260769348e-19	2.2672967408690616e-10	3.986207408733595e-10	1.4637318529851945e-8
51200000	0.0049998896048554465	-1.0186505381042365e-18	-7.206112638101779e-19	8.01508576500583e-8	1.224373921488615e-16	4.5225904742896235e-8	-1.2711769355839513e-21	1.1608311260769348e-19	2.2672967408690616e-10	3.986207408733595e-10	1.4637318529851945e-8
51300000	0.0049998896048554465	-1.0186505381042365e-18	-7.206112638101779e-19	8.01508576500583e-8	1.224373921488615e-16	4.5225904742896235e-8	-1.2711478431636571e-21	1.1608311260769348e-19	2.2672967408690616e-10	3.986207408733595e-10	1.4637318529851945e-8
51400000	0.0049998896048554465	-1.0186505381042365e-18	-7.206112638101779e-19	8.01508576500583e-8	1.224373921488615e-16	4.5225904742896235e-8	-1.2711187507433629e-21	1.1608311260769348e-19	2.2672967408690616e-10	3.986207408733595e-10	1.4637318529851945e-8
51500000	0.0049998896048554465	-1.0186505381042365e-18	-7.206112638101779e-19	8.01508576500583e-8	1.224373921488615e-16	4.5225904742896235e-8	-1.2710896583230686e-21	1.1608311260769348e-19	2.2672967408690616e-10	3.986207408733595e-10	1.4637318529851945e-8
51600000	0.0049998896048554465	-1.0186505381042365e-18	-7.206112638101779e-19	8.01508576500583e-8	1.224373921488615e-16	4.5225904742896235e-8	-1.2710605659027744e-21	1.1608311260769348e-19	2.2672967408690616e-10	3.986207408733595e-10	1.4637318529851945e-8
51700000	0.0049998896048554465	-1.0186505381042365e-18	-7.206112638101779e-19	8.01508576500583e-8	1.224373921488615e-16	4.5225904742896235e-8	-1.2710314734824801e-21	1.1608311260769348e-19	2.2672967408690616e-10	3.986207408733595e-10	1.4637318529851945e-8
51800000	0.0049998896048554465	-1.0186505381042365e-18	-7.206112638101779e-19	8.01508576500583e-8	1.224373921488615e-16	4.5225904742896235e-8	-1.2710023810621859e-21	1.1608311260769348e-19	2.2672967408690616e-10	3.986207408733595e-10	1.4637318529851945e-8
51900000	0.0049998896048554465	-1.0186505381042365e-18	-7.206112638101779e-19	8.01508576500583e-8	1.224373921488615e-16	4.5225904742896235e-8	-1.2709732886418916e-21	1.1608311260769348e-19	2.2672967408690616e-10	3.986207408733595e-10	1.4637318529851945e-8
52000000	0.0049998896048554465	-1.0186505381042363e-18	-7.206112638101779e-19	8.01508576500583e-8	1.224373921488615e-16	4.5225904742896235e-8	-1.2709441962215974e-21	1.1608311260769348e-19	2.2672967408690616e-10	3.986207408733595e-10	1.4637318529851945e-8
52100000	0.0049998896048554465	-1.0186505381042363e-18	-7.206112638101779e-19	8.01508576500583e-8	1.224373921488615e-16	4.5225904742896235e-8	-1.2709151038013031e-21	1.1608311260769348e-19	2.2672967408690616e-10	3.986207408733595e-10	1.4637318529851945e-8
52200000	0.0049998896048554465	-1.0186505381042363e-18	-7.206112638101779e-19	8.01508576500583e-8	1.224373921488615e-16	4.5225904742896235e-8	-1.2708860113810089e-21	1.1608311260769348e-19	2.2672967408690616e-10	3.986207408733595e-10	1.4637318529851945e-8
52300000	0.0049998896048554465	-1.0186505381042363e-18	-7.206112638101779e-19	8.01508576500583e-8	1.224373921488615e-16	4.5225904742896235e-8	-1.2708569189607147e-21	1.1608311260769348e-19	2.2672967408690616e-10	3.986207408733595e-10	1.4637318529851945e-8
52400000	0.0049998896048554465	-1.0186505381042363e-18	-7.206112638101779e-19	8.01508576500583e-8	1.224373921488615e-16	4.5225904742896235e-8	-1.2708278265404204e-21	1.1608311260769348e-19	2.2672967408690616e-10	3.986207408733595e-10	1.4637318529851945e-8
52500000	0.0049998896048554465	-1.0186505381042363e-18	-7.206112638101779e-19	8.01508576500583e-8	1.224373921488615e-16	4.5225904742896235e-8	-1.2707987341201262e-21	1.1608311260769348e-19	2.2672967408690616e-10	3.986207408733595e-10	1.4637318529851945e-8
52600000	0.0049998896048554465	-1.0186505381042363e-18	-7.206112638101779e-19	8.01508576500583e-8	1.224373921488615e-16	4.5225904742896235e-8	-1.270769641699832e-21	1.1608311260769348e-19	2.2672967408690616e-10	3.986207408733595e-10	1.4637318529851945e-8
52700000	0.0049998896048554465	-1.0186505381042363e-18	-7.206112638101779e-19	8.01508576500583e-8	1.224373921488615e-16	4.5225904742896235e-8	-1.2707405492795379e-21	1.1608311260769348e-19	2.2672967408690616e-10	3.986207408733595e-10	1.4637318529851945e-8
52800000	0.0049998896048554465	-1.0186505381042363e-18	-7.206112638101779e-19	8.01508576500583e-8	1.224373921488615e-16	4.5225904742896235e-8	-1.2707114568592436e-21	1.1608311260769348e-19	2.2672967408690616e-10	3.986207408733595e-10	1.4637318529851945e-8
52900000	0.0049998896048554465	-1.0186505381042363e-18	-7.206112638101779e-19	8.01508576500583e-8	1.224373921488615e-16	4.5225904742896235e-8	-1.2706823644389494e-21	1.1608311260769348e-19	2.2672967408690616e-10	3.986207408733595e-10	1.4637318529851945e-8
53000000	0.0049998896048554465	-1.0186505381042363e-18	-7.206112638101779e-19	8.01508576500583e-8	1.224373921488615e-16	4.5225904742896235e-8	-1.2706532720186551e-21	1.1608311260769348e-19	2.2672967408690616e-10	3.986207408733595e-10	1.4637318529851945e-8
53100000	0.0049998896048554465	-1.0186505381042363e-18	-7.206112638101779e-19	8.01508576500583e-8	1.224373921488615e-16	4.5225904742896235e-8	-1.2706241795983609e-21	1.1608311260769348e-19	2.2672967408690616e-10	3.986207408733595e-10	1.4637318529851945e-8
53200000	0.0049998896048554465	-1.0186505381042363e-18	-7.206112638101779e-19	8.01508576500583e-8	1.224373921488615e-16	4.5225904742896235e-8	-1.2705950871780667e-21	1.1608311260769348e-19	2.2672967408690616e-10	3.986207408733595e-10	1.4637318529851945e-8
53300000	0.0049998896048554465	-1.0186505381042363e-18	-7.206112638101779e-19	8.01508576500583e-8	1.224373921488615e-16	4.5225904742896235e-8	-1.2705659947577724e-21	1.1608311260769348e-19	2.2672967408690616e-10	3.986207408733595e-10	1.4637318529851945e-8
53400000	0.0049998896048554465	-1.0186505381042363e-18	-7.206112638101779e-19	8.01508576500583e-8	1.224373921488615e-16	4.5225904742896235e-8	-1.2705369023374782e-21	1.1608311260769348e-19	2.2672967408690616e-10	3.986207408733595e-10	1.4637318529851945e-8
53500000	0.0049998896048554465	-1.0186505381042363e-18	-7.206112638101779e-19	8.01508576500583e-8	1.224373921488615e-16	4.5225904742896235e-8	-1.270507809917184e-21	1.1608311260769348e-19	2.2672967408690616e-10	3.986207408733595e-10	1.4637318529851945e-8
53600000	0.0049998896048554465	-1.0186505381042363e-18	-7.206112638101779e-19	8.01508576500583e-8	1.224373921488615e-16	4.5225904742896235e-8	-1.2704787174968897e-21	1.1608311260769348e-19	2.2672967408690616e-10	3.986207408733595e-10	1.4637318529851945e-8
53700000	0.0049998896048554465	-1.0186505381042363e-18	-7.206112638101779e-19	8.01508576500583e-8	1.224373921488615e-16	4.5225904742896235e-8	-1.2704496250765954e-21	1.1608311260769348e-19	2.2672967408690616e-10	3.986207408733595e-10	1.4637318529851945e-8
53800000	0.0049998896048554465	-1.0186505381042363e-18	-7.206112638101779e-19	8.01508576500583e-8	1.224373921488615e-16	4.5225904742896235e-8	-1.2704205326563012e-21	1.1608311260769348e-19	2.2672967408690616e-10	3.986207408733595e-10	1.4637318529851945e-8
53900000	0.0049998896048554465	-1.0186505381042363e-18	-7.206112638101779e-19	8.01508576500583e-8	1.224373921488615e-16	4.5225904742896235e-8	-1.270391440236007e-21	1.1608311260769348e-19	2.2672967408690616e-10	3.986207408733595e-10	1.4637318529851945e-8
54000000	0.0049998896048554465	-1.0186505381042363e-18	-7.206112638101779e-19	8.01508576500583e-8	1.224373921488615e-16	4.5225904742896235e-8	-1.2703623478157127e-21	1.1608311260769348e-19	2.2672967408690616e-10	3.986207408733595e-10	1.4637318529851945e-8
54100000	0.0049998896048554465	-1.0186505381042363e-18	-7.206112638101779e-19	8.01508576500583e-8	1.224373921488615e-16	4.5225904742896235e-8	-1.2703332553954185e-21	1.1608311260769348e-19	2.2672967408690616e-10	3.986207408733595e-10	1.4637318529851945e-8
54200000	0.0049998896048554465	-1.0186505381042363e-18	-7.206112638101779e-19	8.01508576500583e-8	1.224373921488615e-16	4.5225904742896235e-8	-1.2703041629751242e-21	1.1608311260769348e-19	2.2672967408690616e-10	3.986207408733595e-10	1.4637318529851945e-8
54300000	0.0049998896048554465	-1.0186505381042363e-18	-7.206112638101779e-19	8.01508576500583e-8	1.224373921488615e-16	4.5225904742896235e-8	-1.27027507055483e-21	1.1608311260769348e-19	2.2672967408690616e-10	3.986207408733595e-10	1.4637318529851945e-8
54400000	0.0049998896048554465	-1.0186505381042363e-18	-7.206112638101779e-19	8.01508576500583e-8	1.224373921488615e-16	4.5225904742896235e-8	-1.2702459781345357e-21	1.1608311260769348e-19	2.2672967408690616e-10	3.986207408733595e-10	1.4637318529851945e-8
54500000	0.0049998896048554465	-1.0186505381042363e-18	-7.206112638101779e-19	8.01508576500583e-8	1.224373921488615e-16	4.5225904742896235e-8	-1.2702168857142415e-21	1.1608311260769348e-19	2.2672967408690616e-10	3.986207408733595e-10	1.4637318529851945e-8
54600000	0.0049998896048554465	-1.0186505381042361e-18	-7.206112638101779e-19	8.01508576500583e-8	1.224373921488615e-16	4.5225904742896235e-8	-1.2701877932939472e-21	1.1608311260769348e-19	2.2672967408690616e-10	3.986207408733595e-10	1.4637318529851945e-8
54700000	0.0049998896048554465	-1.0186505381042361e-18	-7.206112638101779e-19	8.01508576500583e-8	1.224373921488615e-16	4.5225904742896235e-8	-1.270158700873653e-21	1.1608311260769348e-19	2.2672967408690616e-10	3.986207408733595e-10	1.4637318529851945e-8
54800000	0.0049998896048554465	-1.0186505381042361e-18	-7.206112638101779e-19	8.01508576500583e-8	1.224373921488615e-16	4.5225904742896235e-8	-1.2701296084533588e-21	1.1608311260769348e-19	2.2672967408690616e-10	3.986207408733595e-10	1.4637318529851945e-8
54900000	0.0049998896048554465	-1.0186505381042361e-18	-7.206112638101779e-19	8.01508576500583e-8	1.224373921488615e-16	4.5225904742896235e-8	-1.2701005160330645e-21	1.1608311260769348e-19	2.2672967408690616e-10	3.986207408733595e-10	1.4637318529851945e-8
55000000	0.0049998896048554465	-1.0186505381042361e-18	-7.206112638101779e-19	8.01508576500583e-8	1.224373921488615e-16	4.5225904742896235e-8	-1.2700714236127703e-21	1.1608311260769348e-19	2.2672967408690616e-10	3.986207408733595e-10	1.4637318529851945e-8
55100000	0.0049998896048554465	-1.0186505381042361e-18	-7.206112638101779e-19	8.01508576500583e-8	1.224373921488615e-16	4.5225904742896235e-8	-1.270042331192476e-21	1.1608311260769348e-19	2.2672967408690616e-10	3.986207408733595e-10	1.4637318529851945e-8
55200000	0.0049998896048554465	-1.0186505381042361e-18	-7.206112638101779e-19	8.01508576500583e-8	1.224373921488615e-16	4.5225904742896235e-8	-1.2700132387721818e-21	1.1608311260769348e-19	2.2672967408690616e-10	3.986207408733595e-10	1.4637318529851945e-8
55300000	0.0049998896048554465	-1.0186505381042361e-18	-7.206112638101779e-19	8.01508576500583e-8	1.224373921488615e-16	4.5225904742896235e-8	-1.2699841463518875e-21	1.1608311260769348e-19	2.2672967408690616e-10	3.986207408733595e-10	1.4637318529851945e-8
55400000	0.0049998896048554465	-1.0186505381042361e-18	-7.206112638101779e-19	8.01508576500583e-8	1.224373921488615e-16	4.5225904742896235e-8	-1.2699550539315933e-21	1.1608311260769348e-19	2.2672967408690616e-10	3.986207408733595e-10	1.4637318529851945e-8
55500000	0.0049998896048554465	-1.0186505381042361e-18	-7.206112638101779e-19	8.01508576500583e-8	1.224373921488615e-16	4.5225904742896235e-8	-1.269925961511299e-21	1.1608311260769348e-19	2.2672967408690616e-10	3.986207408733595e-10	1.4637318529851945e-8
55600000	0.0049998896048554465	-1.0186505381042361e-18	-7.206112638101779e-19	8.01508576500583e-8	1.224373921488615e-16	4.5225904742896235e-8	-1.2698968690910048e-21	1.1608311260769348e-19	2.2672967408690616e-10	3.986207408733595e-10	1.4637318529851945e-8
55700000	0.0049998896048554465	-1.0186505381042361e-18	-7.206112638101779e-19	8.01508576500583e-8	1.224373921488615e-16	4.5225904742896235e-8	-1.2698677766707106e-21	1.1608311260769348e-19	2.2672967408690616e-10	3.986207408733595e-10	1.4637318529851945e-8
55800000	0.0049998896048554465	-1.0186505381042361e-18	-7.206112638101779e-19	8.01508576500583e-8	1.224373921488615e-16	4.5225904742896235e-8	-1.2698386842504163e-21	1.1608311260769348e-19	2.2672967408690616e-10	3.986207408733595e-10	1.4637318529851945e-8
55900000	0.0049998896048554465	-1.0186505381042361e-18	-7.206112638101779e-19	8.01508576500583e-8	1.224373921488615e-16	4.5225904742896235e-8	-1.269809591830122e-21	1.1608311260769348e-19	2.2672967408690616e-10	3.986207408733595e-10	1.4637318529851945e-8
56000000	0.0049998896048554465	-1.0186505381042361e-18	-7.206112638101779e-19	8.01508576500583e-8	1.224373921488615e-16	4.5225904742896235e-8	-1.2697804994098278e-21	1.1608311260769348e-19	2.2672967408690616e-10	3.986207408733595e-10	1.4637318529851945e-8
56100000	0.0049998896048554465	-1.0186505381042361e-18	-7.206112638101779e-19	8.01508576500583e-8	1.224373921488615e-16	4.5225904742896235e-8	-1.2697514069895336e-21	1.1608311260769348e-19	2.2672967408690616e-10	3.986207408733595e-10	1.4637318529851945e-8
56200000	0.0049998896048554465	-1.0186505381042361e-18	-7.206112638101779e-19	8.01508576500583e-8	1.224373921488615e-16	4.5225904742896235e-8	-1.2697223145692393e-21	1.1608311260769348e-19	2.2672967408690616e-10	3.986207408733595e-10	1.4637318529851945e-8
56300000	0.0049998896048554465	-1.0186505381042361e-18	-7.206112638101779e-19	8.01508576500583e-8	1.224373921488615e-16	4.5225904742896235e-8	-1.2696932221489453e-21	1.1608311260769348e-19	2.2672967408690616e-10	3.986207408733595e-10	1.4637318529851945e-8
56400000	0.0049998896048554465	-1.0186505381042361e-18	-7.206112638101779e-19	8.01508576500583e-8	1.224373921488615e-16	4.5225904742896235e-8	-1.269664129728651e-21	1.1608311260769348e-19	2.2672967408690616e-10	3.986207408733595e-10	1.4637318529851945e-8
56500000	0.0049998896048554465	-1.0186505381042361e-18	-7.206112638101779e-19	8.01508576500583e-8	1.224373921488615e-16	4.5225904742896235e-8	-1.2696350373083568e-21	1.1608311260769348e-19	2.2672967408690616e-10	3.986207408733595e-10	1.4637318529851945e-8
56600000	0.0049998896048554465	-1.0186505381042361e-18	-7.206112638101779e-19	8.01508576500583e-8	1.224373921488615e-16	4.5225904742896235e-8	-1.2696059448880626e-21	1.1608311260769348e-19	2.2672967408690616e-10	3.986207408733595e-10	1.4637318529851945e-8
56700000	0.0049998896048554465	-1.0186505381042361e-18	-7.206112638101779e-19	8.01508576500583e-8	1.224373921488615e-16	4.5225904742896235e-8	-1.2695768524677683e-21	1.1608311260769348e-19	2.2672967408690616e-10	3.986207408733595e-10	1.4637318529851945e-8
56800000	0.0049998896048554465	-1.0186505381042361e-18	-7.206112638101779e-19	8.01508576500583e-8	1.224373921488615e-16	4.5225904742896235e-8	-1.269547760047474e-21	1.1608311260769348e-19	2.2672967408690616e-10	3.986207408733595e-10	1.4637318529851945e-8
56900000	0.0049998896048554465	-1.0186505381042361e-18	-7.206112638101779e-19	8.01508576500583e-8	1.224373921488615e-16	4.5225904742896235e-8	-1.2695186676271798e-21	1.1608311260769348e-19	2.2672967408690614e-10	3.986207408733595e-10	1.4637318529851945e-8
57000000	0.0049998896048554465	-1.0186505381042361e-18	-7.206112638101779e-19	8.01508576500583e-8	1.224373921488615e-16	4.5225904742896235e-8	-1.2694895752068856e-21	1.1608311260769348e-19	2.2672967408690614e-10	3.986207408733595e-10	1.4637318529851945e-8
57100000	0.0049998896048554465	-1.018650538104236e-18	-7.206112638101779e-19	8.01508576500583e-8	1.224373921488615e-16	4.5225904742896235e-8	-1.2694604827865913e-21	1.1608311260769348e-19	2.2672967408690614e-10	3.986207408733595e-10	1.4637318529851945e-8
57200000	0.0049998896048554465	-1.018650538104236e-18	-7.206112638101779e-19	8.01508576500583e-8	1.224373921488615e-16	4.5225904742896235e-8	-1.2694313903662971e-21	1.1608311260769348e-19	2.2672967408690614e-10	3.986207408733595e-10	1.4637318529851945e-8
57300000	0.0049998896048554465	-1.018650538104236e-18	-7.206112638101779e-19	8.01508576500583e-8	1.224373921488615e-16	4.5225904742896235e-8	-1.2694022979460029e-21	1.1608311260769348e-19	2.2672967408690614e-10	3.986207408733595e-10	1.4637318529851945e-8
57400000	0.0049998896048554465	-1.018650538104236e-18	-7.206112638101779e-19	8.01508576500583e-8	1.224373921488615e-16	4.5225904742896235e-8	-1.2693732055257086e-21	1.1608311260769348e-19	2.2672967408690614e-10	3.986207408733595e-10	1.4637318529851945e-8
57500000	0.0049998896048554465	-1.018650538104236e-18	-7.206112638101779e-19	8.01508576500583e-8	1.224373921488615e-16	4.5225904742896235e-8	-1.2693441131054144e-21	1.1608311260769348e-19	2.2672967408690614e-10	3.986207408733595e-10	1.4637318529851945e-8
57600000	0.0049998896048554465	-1.018650538104236e-18	-7.206112638101779e-19	8.01508576500583e-8	1.224373921488615e-16	4.5225904742896235e-8	-1.2693150206851201e-21	1.1608311260769348e-19	2.2672967408690614e-10	3.986207408733595e-10	1.4637318529851945e-8
57700000	0.0049998896048554465	-1.018650538104236e-18	-7.206112638101779e-19	8.01508576500583e-8	1.224373921488615e-16	4.5225904742896235e-8	-1.2692859282648259e-21	1.1608311260769348e-19	2.2672967408690614e-10	3.986207408733595e-10	1.4637318529851945e-8
57800000	0.0049998896048554465	-1.018650538104236e-18	-7.206112638101779e-19	8.01508576500583e-8	1.224373921488615e-16	4.5225904742896235e-8	-1.2692568358445316e-21	1.1608311260769348e-19	2.2672967408690614e-10	3.986207408733595e-10	1.4637318529851945e-8
57900000	0.0049998896048554465	-1.018650538104236e-18	-7.206112638101779e-19	8.01508576500583e-8	1.224373921488615e-16	4.5225904742896235e-8	-1.2692277434242374e-21	1.1608311260769348e-19	2.2672967408690614e-10	3.986207408733595e-10	1.4637318529851945e-8
58000000	0.0049998896048554465	-1.018650538104236e-18	-7.206112638101779e-19	8.01508576500583e-8	1.224373921488615e-16	4.5225904742896235e-8	-1.2691986510039431e-21	1.1608311260769348e-19	2.2672967408690614e-10	3.986207408733595e-10	1.4637318529851945e-8
58100000	0.0049998896048554465	-1.018650538104236e-18	-7.206112638101779e-19	8.01508576500583e-8	1.224373921488615e-16	4.5225904742896235e-8	-1.2691695585836489e-21	1.1608311260769348e-19	2.2672967408690614e-10	3.986207408733595e-10	1.4637318529851945e-8
58200000	0.0049998896048554465	-1.018650538104236e-18	-7.206112638101779e-19	8.01508576500583e-8	1.224373921488615e-16	4.5225904742896235e-8	-1.2691404661633547e-21	1.1608311260769348e-19	2.2672967408690614e-10	3.986207408733595e-10	1.4637318529851945e-8
58300000	0.0049998896048554465	-1.018650538104236e-18	-7.206112638101779e-19	8.01508576500583e-8	1.224373921488615e-16	4.5225904742896235e-8	-1.2691113737430604e-21	1.1608311260769348e-19	2.2672967408690614e-10	3.986207408733595e-10	1.4637318529851945e-8
58400000	0.0049998896048554465	-1.018650538104236e-18	-7.206112638101779e-19	8.01508576500583e-8	1.224373921488615e-16	4.5225904742896235e-8	-1.2690822813227662e-21	1.1608311260769348e-19	2.2672967408690614e-10	3.986207408733595e-10	1.4637318529851945e-8
58500000	0.0049998896048554465	-1.018650538104236e-18	-7.206112638101779e-19	8.01508576500583e-8	1.224373921488615e-16	4.5225904742896235e-8	-1.269053188902472e-21	1.1608311260769348e-19	2.2672967408690614e-10	3.986207408733595e-10	1.4637318529851945e-8
58600000	0.0049998896048554465	-1.018650538104236e-18	-7.206112638101779e-19	8.01508576500583e-8	1.224373921488615e-16	4.5225904742896235e-8	-1.2690240964821777e-21	1.1608311260769348e-19	2.2672967408690614e-10	3.986207408733595e-10	1.4637318529851945e-8
58700000	0.0049998896048554465	-1.018650538104236e-18	-7.206112638101779e-19	8.01508576500583e-8	1.224373921488615e-16	4.5225904742896235e-8	-1.2689950040618834e-21	1.1608311260769348e-19	2.2672967408690614e-10	3.986207408733595e-10	1.4637318529851945e-8
58800000	0.0049998896048554465	-1.018650538104236e-18	-7.206112638101779e-19	8.01508576500583e-8	1.224373921488615e-16	4.5225904742896235e-8	-1.2689659116415892e-21	1.1608311260769348e-19	2.2672967408690614e-10	3.986207408733595e-10	1.4637318529851945e-8
58900000	0.0049998896048554465	-1.018650538104236e-18	-7.206112638101779e-19	8.01508576500583e-8	1.224373921488615e-16	4.5225904742896235e-8	-1.268936819221295e-21	1.1608311260769348e-19	2.2672967408690614e-10	3.986207408733595e-10	1.4637318529851945e-8
59000000	0.0049998896048554465	-1.018650538104236e-18	-7.206112638101779e-19	8.01508576500583e-8	1.224373921488615e-16	4.5225904742896235e-8	-1.2689077268010007e-21	1.1608311260769348e-19	2.2672967408690614e-10	3.986207408733595e-10	1.4637318529851945e-8
59100000	0.0049998896048554465	-1.018650538104236e-18	-7.206112638101779e-19	8.01508576500583e-8	1.224373921488615e-16	4.5225904742896235e-8	-1.2688786343807065e-21	1.1608311260769348e-19	2.2672967408690614e-10	3.986207408733595e-10	1.4637318529851945e-8
59200000	0.0049998896048554465	-1.018650538104236e-18	-7.206112638101779e-19	8.01508576500583e-8	1.224373921488615e-16	4.5225904742896235e-8	-1.2688495419604122e-21	1.1608311260769348e-19	2.2672967408690614e-10	3.986207408733595e-10	1.4637318529851945e-8
59300000	0.0049998896048554465	-1.018650538104236e-18	-7.206112638101779e-19	8.01508576500583e-8	1.224373921488615e-16	4.5225904742896235e-8	-1.268820449540118e-21	1.1608311260769348e-19	2.267296740869061e-10	3.986207408733595e-10	1.4637318529851945e-8
59400000	0.0049998896048554465	-1.018650538104236e-18	-7.206112638101779e-19	8.01508576500583e-8	1.224373921488615e-16	4.5225904742896235e-8	-1.268791357119824e-21	1.1608311260769348e-19	2.267296740869061e-10	3.986207408733595e-10	1.4637318529851945e-8
59500000	0.0049998896048554465	-1.0186505381042357e-18	-7.206112638101779e-19	8.01508576500583e-8	1.224373921488615e-16	4.5225904742896235e-8	-1.2687622646995297e-21	1.1608311260769348e-19	2.267296740869061e-10	3.9862074087335947e-10	1.4637318529851945e-8
59600000	0.0049998896048554465	-1.0186505381042357e-18	-7.206112638101779e-19	8.01508576500583e-8	1.224373921488615e-16	4.5225904742896235e-8	-1.2687331722792354e-21	1.1608311260769348e-19	2.267296740869061e-10	3.9862074087335947e-10	1.4637318529851945e-8
59700000	0.0049998896048554465	-1.0186505381042357e-18	-7.206112638101779e-19	8.01508576500583e-8	1.224373921488615e-16	4.5225904742896235e-8	-1.2687040798589412e-21	1.1608311260769348e-19	2.267296740869061e-10	3.9862074087335947e-10	1.4637318529851945e-8
59800000	0.0049998896048554465	-1.0186505381042357e-18	-7.206112638101779e-19	8.01508576500583e-8	1.224373921488615e-16	4.5225904742896235e-8	-1.268674987438647e-21	1.1608311260769348e-19	2.267296740869061e-10	3.9862074087335947e-10	1.4637318529851945e-8
59900000	0.0049998896048554465	-1.0186505381042357e-18	-7.206112638101779e-19	8.01508576500583e-8	1.224373921488615e-16	4.522590474289623e-8	-1.2686458950183527e-21	1.1608311260769348e-19	2.267296740869061e-10	3.9862074087335947e-10	1.4637318529851945e-8
60000000	0.0049998896048554465	-1.0186505381042357e-18	-7.206112638101779e-19	8.01508576500583e-8	1.224373921488615e-16	4.522590474289623e-8	-1.2686168025980585e-21	1.1608311260769348e-19	2.267296740869061e-10	3.9862074087335947e-10	1.4637318529851945e-8
60100000	0.0049998896048554465	-1.0186505381042357e-18	-7.206112638101779e-19	8.01508576500583e-8	1.224373921488615e-16	4.522590474289623e-8	-1.2685877101777642e-21	1.1608311260769348e-19	2.267296740869061e-10	3.9862074087335947e-10	1.4637318529851945e-8
60200000	0.0049998896048554465	-1.0186505381042357e-18	-7.206112638101779e-19	8.01508576500583e-8	1.224373921488615e-16	4.522590474289623e-8	-1.26855861775747e-21	1.1608311260769348e-19	2.267296740869061e-10	3.9862074087335947e-10	1.4637318529851945e-8
60300000	0.0049998896048554465	-1.0186505381042357e-18	-7.206112638101779e-19	8.01508576500583e-8	1.224373921488615e-16	4.522590474289623e-8	-1.2685295253371757e-21	1.1608311260769348e-19	2.267296740869061e-10	3.9862074087335947e-10	1.4637318529851945e-8
60400000	0.0049998896048554465	-1.0186505381042357e-18	-7.206112638101779e-19	8.01508576500583e-8	1.224373921488615e-16	4.522590474289623e-8	-1.2685004329168815e-21	1.1608311260769348e-19	2.267296740869061e-10	3.9862074087335947e-10	1.4637318529851945e-8
60500000	0.0049998896048554465	-1.0186505381042357e-18	-7.206112638101779e-19	8.01508576500583e-8	1.224373921488615e-16	4.522590474289623e-8	-1.2684713404965872e-21	1.1608311260769348e-19	2.267296740869061e-10	3.9862074087335947e-10	1.4637318529851945e-8
60600000	0.0049998896048554465	-1.0186505381042357e-18	-7.206112638101779e-19	8.01508576500583e-8	1.224373921488615e-16	4.522590474289623e-8	-1.268442248076293e-21	1.1608311260769348e-19	2.267296740869061e-10	3.9862074087335947e-10	1.4637318529851945e-8
60700000	0.0049998896048554465	-1.0186505381042357e-18	-7.206112638101779e-19	8.01508576500583e-8	1.224373921488615e-16	4.522590474289623e-8	-1.2684131556559988e-21	1.1608311260769348e-19	2.267296740869061e-10	3.9862074087335947e-10	1.4637318529851945e-8
60800000	0.0049998896048554465	-1.0186505381042357e-18	-7.206112638101779e-19	8.01508576500583e-8	1.224373921488615e-16	4.522590474289623e-8	-1.2683840632357045e-21	1.1608311260769348e-19	2.267296740869061e-10	3.9862074087335947e-10	1.4637318529851945e-8
60900000	0.0049998896048554465	-1.0186505381042357e-18	-7.206112638101779e-19	8.01508576500583e-8	1.224373921488615e-16	4.522590474289623e-8	-1.2683549708154103e-21	1.1608311260769348e-19	2.267296740869061e-10	3.9862074087335947e-10	1.4637318529851945e-8
61000000	0.0049998896048554465	-1.0186505381042357e-18	-7.206112638101779e-19	8.01508576500583e-8	1.224373921488615e-16	4.522590474289623e-8	-1.268325878395116e-21	1.1608311260769348e-19	2.267296740869061e-10	3.9862074087335947e-10	1.4637318529851945e-8
61100000	0.0049998896048554465	-1.0186505381042357e-18	-7.206112638101779e-19	8.01508576500583e-8	1.224373921488615e-16	4.522590474289623e-8	-1.2682967859748218e-21	1.1608311260769348e-19	2.267296740869061e-10	3.9862074087335947e-10	1.4637318529851945e-8
61200000	0.0049998896048554465	-1.0186505381042357e-18	-7.206112638101779e-19	8.01508576500583e-8	1.224373921488615e-16	4.522590474289623e-8	-1.2682676935545275e-21	1.1608311260769348e-19	2.267296740869061e-10	3.9862074087335947e-10	1.4637318529851945e-8
61300000	0.0049998896048554465	-1.0186505381042357e-18	-7.206112638101779e-19	8.01508576500583e-8	1.224373921488615e-16	4.522590474289623e-8	-1.2682386011342333e-21	1.1608311260769348e-19	2.267296740869061e-10	3.9862074087335947e-10	1.4637318529851945e-8
61400000	0.0049998896048554465	-1.0186505381042357e-18	-7.206112638101779e-19	8.01508576500583e-8	1.224373921488615e-16	4.522590474289623e-8	-1.268209508713939e-21	1.1608311260769348e-19	2.267296740869061e-10	3.9862074087335947e-10	1.4637318529851945e-8
61500000	0.0049998896048554465	-1.0186505381042357e-18	-7.206112638101779e-19	8.01508576500583e-8	1.224373921488615e-16	4.522590474289623e-8	-1.2681804162936448e-21	1.1608311260769348e-19	2.267296740869061e-10	3.9862074087335947e-10	1.4637318529851945e-8
61600000	0.0049998896048554465	-1.0186505381042357e-18	-7.206112638101779e-19	8.01508576500583e-8	1.224373921488615e-16	4.522590474289623e-8	-1.2681513238733506e-21	1.1608311260769348e-19	2.2672967408690608e-10	3.9862074087335947e-10	1.4637318529851945e-8
61700000	0.0049998896048554465	-1.0186505381042357e-18	-7.206112638101779e-19	8.01508576500583e-8	1.224373921488615e-16	4.522590474289623e-8	-1.2681222314530563e-21	1.1608311260769348e-19	2.2672967408690608e-10	3.9862074087335947e-10	1.4637318529851945e-8
61800000	0.0049998896048554465	-1.0186505381042357e-18	-7.206112638101779e-19	8.01508576500583e-8	1.224373921488615e-16	4.522590474289623e-8	-1.268093139032762e-21	1.1608311260769348e-19	2.2672967408690608e-10	3.9862074087335947e-10	1.4637318529851945e-8
61900000	0.0049998896048554465	-1.0186505381042357e-18	-7.206112638101779e-19	8.01508576500583e-8	1.224373921488615e-16	4.522590474289623e-8	-1.2680640466124678e-21	1.1608311260769348e-19	2.2672967408690608e-10	3.9862074087335947e-10	1.4637318529851945e-8
62000000	0.0049998896048554465	-1.0186505381042356e-18	-7.206112638101779e-19	8.01508576500583e-8	1.224373921488615e-16	4.522590474289623e-8	-1.2680349541921736e-21	1.1608311260769348e-19	2.2672967408690608e-10	3.9862074087335947e-10	1.4637318529851945e-8
62100000	0.0049998896048554465	-1.0186505381042356e-18	-7.206112638101779e-19	8.01508576500583e-8	1.224373921488615e-16	4.522590474289623e-8	-1.2680058617718793e-21	1.1608311260769348e-19	2.2672967408690608e-10	3.9862074087335947e-10	1.4637318529851945e-8
62200000	0.0049998896048554465	-1.0186505381042356e-18	-7.206112638101779e-19	8.01508576500583e-8	1.224373921488615e-16	4.522590474289623e-8	-1.2679767693515851e-21	1.1608311260769348e-19	2.2672967408690608e-10	3.9862074087335947e-10	1.4637318529851945e-8
62300000	0.0049998896048554465	-1.0186505381042356e-18	-7.206112638101779e-19	8.01508576500583e-8	1.224373921488615e-16	4.522590474289623e-8	-1.2679476769312909e-21	1.1608311260769348e-19	2.2672967408690608e-10	3.9862074087335947e-10	1.4637318529851945e-8
62400000	0.0049998896048554465	-1.0186505381042356e-18	-7.206112638101779e-19	8.01508576500583e-8	1.224373921488615e-16	4.522590474289623e-8	-1.2679185845109966e-21	1.1608311260769348e-19	2.2672967408690608e-10	3.9862074087335947e-10	1.4637318529851945e-8
62500000	0.0049998896048554465	-1.0186505381042356e-18	-7.206112638101779e-19	8.01508576500583e-8	1.224373921488615e-16	4.522590474289623e-8	-1.2678894920907024e-21	1.1608311260769348e-19	2.2672967408690608e-10	3.9862074087335947e-10	1.4637318529851945e-8
62600000	0.0049998896048554465	-1.0186505381042356e-18	-7.206112638101779e-19	8.01508576500583e-8	1.224373921488615e-16	4.522590474289623e-8	-1.2678603996704081e-21	1.1608311260769348e-19	2.2672967408690608e-10	3.9862074087335947e-10	1.4637318529851945e-8
62700000	0.0049998896048554465	-1.0186505381042356e-18	-7.206112638101779e-19	8.01508576500583e-8	1.224373921488615e-16	4.522590474289623e-8	-1.267831307250114e-21	1.1608311260769348e-19	2.2672967408690608e-10	3.9862074087335947e-10	1.4637318529851945e-8
62800000	0.0049998896048554465	-1.0186505381042356e-18	-7.206112638101779e-19	8.01508576500583e-8	1.224373921488615e-16	4.522590474289623e-8	-1.2678022148298198e-21	1.1608311260769348e-19	2.2672967408690608e-10	3.9862074087335947e-10	1.4637318529851945e-8
62900000	0.0049998896048554465	-1.0186505381042356e-18	-7.206112638101779e-19	8.01508576500583e-8	1.224373921488615e-16	4.522590474289623e-8	-1.2677731224095256e-21	1.1608311260769348e-19	2.2672967408690608e-10	3.9862074087335947e-10	1.4637318529851945e-8
63000000	0.0049998896048554465	-1.0186505381042356e-18	-7.206112638101779e-19	8.01508576500583e-8	1.224373921488615e-16	4.522590474289623e-8	-1.2677440299892313e-21	1.1608311260769348e-19	2.2672967408690608e-10	3.9862074087335947e-10	1.4637318529851945e-8
63100000	0.0049998896048554465	-1.0186505381042356e-18	-7.206112638101779e-19	8.01508576500583e-8	1.224373921488615e-16	4.522590474289623e-8	-1.267714937568937e-21	1.1608311260769348e-19	2.2672967408690608e-10	3.9862074087335947e-10	1.4637318529851945e-8
63200000	0.0049998896048554465	-1.0186505381042356e-18	-7.206112638101779e-19	8.01508576500583e-8	1.224373921488615e-16	4.522590474289623e-8	-1.2676858451486428e-21	1.1608311260769348e-19	2.2672967408690608e-10	3.9862074087335947e-10	1.4637318529851945e-8
63300000	0.0049998896048554465	-1.0186505381042356e-18	-7.206112638101779e-19	8.01508576500583e-8	1.224373921488615e-16	4.522590474289623e-8	-1.2676567527283486e-21	1.1608311260769348e-19	2.2672967408690608e-10	3.9862074087335947e-10	1.4637318529851945e-8
63400000	0.0049998896048554465	-1.0186505381042356e-18	-7.206112638101779e-19	8.01508576500583e-8	1.224373921488615e-16	4.522590474289623e-8	-1.2676276603080544e-21	1.1608311260769348e-19	2.2672967408690608e-10	3.9862074087335947e-10	1.4637318529851945e-8
63500000	0.0049998896048554465	-1.0186505381042356e-18	-7.206112638101779e-19	8.01508576500583e-8	1.224373921488615e-16	4.522590474289623e-8	-1.2675985678877601e-21	1.1608311260769348e-19	2.2672967408690608e-10	3.9862074087335947e-10	1.4637318529851945e-8
63600000	0.0049998896048554465	-1.0186505381042356e-18	-7.206112638101779e-19	8.01508576500583e-8	1.224373921488615e-16	4.522590474289623e-8	-1.2675694754674659e-21	1.1608311260769348e-19	2.2672967408690608e-10	3.9862074087335947e-10	1.4637318529851945e-8
63700000	0.0049998896048554465	-1.0186505381042356e-18	-7.206112638101779e-19	8.01508576500583e-8	1.224373921488615e-16	4.522590474289623e-8	-1.2675403830471716e-21	1.1608311260769348e-19	2.2672967408690608e-10	3.9862074087335947e-10	1.4637318529851945e-8
63800000	0.0049998896048554465	-1.0186505381042356e-18	-7.206112638101779e-19	8.01508576500583e-8	1.224373921488615e-16	4.522590474289623e-8	-1.2675112906268774e-21	1.1608311260769348e-19	2.2672967408690608e-10	3.9862074087335947e-10	1.4637318529851945e-8
63900000	0.0049998896048554465	-1.0186505381042356e-18	-7.206112638101779e-19	8.01508576500583e-8	1.224373921488615e-16	4.522590474289623e-8	-1.2674821982065831e-21	1.1608311260769348e-19	2.2672967408690608e-10	3.9862074087335947e-10	1.4637318529851945e-8
64000000	0.0049998896048554465	-1.0186505381042356e-18	-7.206112638101779e-19	8.01508576500583e-8	1.224373921488615e-16	4.522590474289623e-8	-1.2674531057862889e-21	1.1608311260769348e-19	2.2672967408690608e-10	3.9862074087335947e-10	1.4637318529851945e-8
64100000	0.0049998896048554465	-1.0186505381042356e-18	-7.206112638101779e-19	8.01508576500583e-8	1.224373921488615e-16	4.522590474289623e-8	-1.2674240133659947e-21	1.1608311260769348e-19	2.2672967408690608e-10	3.9862074087335947e-10	1.4637318529851945e-8
64200000	0.0049998896048554465	-1.0186505381042356e-18	-7.206112638101779e-19	8.01508576500583e-8	1.224373921488615e-16	4.522590474289623e-8	-1.2673949209457004e-21	1.1608311260769348e-19	2.2672967408690608e-10	3.9862074087335947e-10	1.4637318529851945e-8
64300000	0.0049998896048554465	-1.0186505381042356e-18	-7.206112638101779e-19	8.01508576500583e-8	1.224373921488615e-16	4.522590474289623e-8	-1.2673658285254062e-21	1.1608311260769348e-19	2.2672967408690608e-10	3.9862074087335947e-10	1.4637318529851945e-8
64400000	0.0049998896048554465	-1.0186505381042356e-18	-7.206112638101779e-19	8.01508576500583e-8	1.224373921488615e-16	4.522590474289623e-8	-1.267336736105112e-21	1.1608311260769348e-19	2.2672967408690608e-10	3.9862074087335947e-10	1.4637318529851945e-8
64500000	0.0049998896048554465	-1.0186505381042356e-18	-7.206112638101779e-19	8.01508576500583e-8	1.224373921488615e-16	4.522590474289623e-8	-1.2673076436848177e-21	1.1608311260769348e-19	2.2672967408690608e-10	3.9862074087335947e-10	1.4637318529851945e-8
64600000	0.0049998896048554465	-1.0186505381042354e-18	-7.206112638101779e-19	8.01508576500583e-8	1.224373921488615e-16	4.522590474289623e-8	-1.2672785512645234e-21	1.1608311260769348e-19	2.2672967408690608e-10	3.9862074087335947e-10	1.4637318529851945e-8
64700000	0.0049998896048554465	-1.0186505381042354e-18	-7.206112638101779e-19	8.01508576500583e-8	1.224373921488615e-16	4.522590474289623e-8	-1.2672494588442292e-21	1.1608311260769348e-19	2.2672967408690608e-10	3.9862074087335947e-10	1.4637318529851945e-8
64800000	0.0049998896048554465	-1.0186505381042354e-18	-7.206112638101779e-19	8.01508576500583e-8	1.224373921488615e-16	4.522590474289623e-8	-1.267220366423935e-21	1.1608311260769348e-19	2.2672967408690608e-10	3.9862074087335947e-10	1.4637318529851945e-8
64900000	0.0049998896048554465	-1.0186505381042354e-18	-7.206112638101779e-19	8.01508576500583e-8	1.224373921488615e-16	4.522590474289623e-8	-1.2671912740036407e-21	1.1608311260769348e-19	2.2672967408690608e-10	3.9862074087335947e-10	1.4637318529851945e-8
65000000	0.0049998896048554465	-1.0186505381042354e-18	-7.206112638101779e-19	8.01508576500583e-8	1.224373921488615e-16	4.522590474289623e-8	-1.2671621815833465e-21	1.1608311260769348e-19	2.2672967408690608e-10	3.9862074087335947e-10	1.4637318529851945e-8
65100000	0.0049998896048554465	-1.0186505381042354e-18	-7.206112638101779e-19	8.01508576500583e-8	1.224373921488615e-16	4.522590474289623e-8	-1.2671330891630522e-21	1.1608311260769348e-19	2.2672967408690608e-10	3.9862074087335947e-10	1.4637318529851945e-8
65200000	0.0049998896048554465	-1.0186505381042354e-18	-7.206112638101779e-19	8.01508576500583e-8	1.224373921488615e-16	4.522590474289623e-8	-1.267103996742758e-21	1.1608311260769348e-19	2.2672967408690608e-10	3.9862074087335947e-10	1.4637318529851945e-8
65300000	0.0049998896048554465	-1.0186505381042354e-18	-7.206112638101779e-19	8.01508576500583e-8	1.224373921488615e-16	4.522590474289623e-8	-1.2670749043224637e-21	1.1608311260769348e-19	2.2672967408690608e-10	3.9862074087335947e-10	1.4637318529851945e-8
65400000	0.0049998896048554465	-1.0186505381042354e-18	-7.206112638101779e-19	8.01508576500583e-8	1.224373921488615e-16	4.522590474289623e-8	-1.2670458119021695e-21	1.1608311260769348e-19	2.2672967408690608e-10	3.9862074087335947e-10	1.4637318529851945e-8
65500000	0.0049998896048554465	-1.0186505381042354e-18	-7.206112638101779e-19	8.01508576500583e-8	1.224373921488615e-16	4.522590474289623e-8	-1.2670167194818752e-21	1.1608311260769348e-19	2.2672967408690608e-10	3.9862074087335947e-10	1.4637318529851945e-8
65600000	0.0049998896048554465	-1.0186505381042354e-18	-7.206112638101779e-19	8.01508576500583e-8	1.224373921488615e-16	4.522590474289623e-8	-1.266987627061581e-21	1.1608311260769348e-19	2.2672967408690608e-10	3.9862074087335947e-10	1.4637318529851945e-8
65700000	0.0049998896048554465	-1.0186505381042354e-18	-7.206112638101779e-19	8.01508576500583e-8	1.224373921488615e-16	4.522590474289623e-8	-1.2669585346412868e-21	1.1608311260769348e-19	2.2672967408690608e-10	3.9862074087335947e-10	1.4637318529851945e-8
65800000	0.0049998896048554465	-1.0186505381042354e-18	-7.206112638101779e-19	8.01508576500583e-8	1.224373921488615e-16	4.522590474289623e-8	-1.2669294422209925e-21	1.1608311260769348e-19	2.2672967408690608e-10	3.9862074087335947e-10	1.4637318529851945e-8
65900000	0.0049998896048554465	-1.0186505381042354e-18	-7.206112638101779e-19	8.01508576500583e-8	1.224373921488615e-16	4.522590474289623e-8	-1.2669003498006983e-21	1.1608311260769348e-19	2.2672967408690608e-10	3.9862074087335947e-10	1.4637318529851945e-8
66000000	0.0049998896048554465	-1.0186505381042354e-18	-7.206112638101779e-19	8.01508576500583e-8	1.224373921488615e-16	4.522590474289623e-8	-1.266871257380404e-21	1.1608311260769348e-19	2.2672967408690608e-10	3.9862074087335947e-10	1.4637318529851945e-8
66100000	0.0049998896048554465	-1.0186505381042354e-18	-7.206112638101779e-19	8.01508576500583e-8	1.224373921488615e-16	4.522590474289623e-8	-1.2668421649601098e-21	1.1608311260769348e-19	2.2672967408690608e-10	3.9862074087335947e-10	1.4637318529851945e-8
66200000	0.0049998896048554465	-1.0186505381042354e-18	-7.206112638101779e-19	8.01508576500583e-8	1.224373921488615e-16	4.522590474289623e-8	-1.2668130725398157e-21	1.1608311260769348e-19	2.2672967408690608e-10	3.9862074087335947e-10	1.4637318529851945e-8
66300000	0.0049998896048554465	-1.0186505381042354e-18	-7.206112638101779e-19	8.01508576500583e-8	1.224373921488615e-16	4.522590474289623e-8	-1.2667839801195215e-21	1.1608311260769348e-19	2.2672967408690608e-10	3.9862074087335947e-10	1.4637318529851945e-8
66400000	0.0049998896048554465	-1.0186505381042354e-18	-7.206112638101779e-19	8.01508576500583e-8	1.224373921488615e-16	4.522590474289623e-8	-1.2667548876992272e-21	1.1608311260769348e-19	2.2672967408690608e-10	3.9862074087335947e-10	1.4637318529851945e-8
66500000	0.0049998896048554465	-1.0186505381042354e-18	-7.206112638101779e-19	8.01508576500583e-8	1.224373921488615e-16	4.522590474289623e-8	-1.266725795278933e-21	1.1608311260769348e-19	2.2672967408690608e-10	3.9862074087335947e-10	1.4637318529851945e-8
66600000	0.0049998896048554465	-1.0186505381042354e-18	-7.206112638101779e-19	8.01508576500583e-8	1.224373921488615e-16	4.522590474289623e-8	-1.2666967028586387e-21	1.1608311260769348e-19	2.2672967408690608e-10	3.9862074087335947e-10	1.4637318529851945e-8
66700000	0.0049998896048554465	-1.0186505381042354e-18	-7.206112638101779e-19	8.01508576500583e-8	1.224373921488615e-16	4.522590474289623e-8	-1.2666676104383445e-21	1.1608311260769348e-19	2.2672967408690608e-10	3.9862074087335947e-10	1.4637318529851945e-8
66800000	0.0049998896048554465	-1.0186505381042354e-18	-7.206112638101779e-19	8.01508576500583e-8	1.224373921488615e-16	4.522590474289623e-8	-1.2666385180180503e-21	1.1608311260769348e-19	2.2672967408690608e-10	3.9862074087335947e-10	1.4637318529851945e-8
66900000	0.0049998896048554465	-1.0186505381042354e-18	-7.206112638101779e-19	8.01508576500583e-8	1.224373921488615e-16	4.522590474289623e-8	-1.266609425597756e-21	1.1608311260769348e-19	2.2672967408690608e-10	3.9862074087335947e-10	1.4637318529851945e-8
67000000	0.0049998896048554465	-1.0186505381042354e-18	-7.206112638101779e-19	8.01508576500583e-8	1.224373921488615e-16	4.522590474289623e-8	-1.2665803331774618e-21	1.1608311260769348e-19	2.2672967408690608e-10	3.9862074087335947e-10	1.4637318529851945e-8
67100000	0.0049998896048554465	-1.0186505381042352e-18	-7.206112638101779e-19	8.01508576500583e-8	1.224373921488615e-16	4.522590474289623e-8	-1.2665512407571675e-21	1.1608311260769348e-19	2.2672967408690608e-10	3.9862074087335947e-10	1.4637318529851945e-8
67200000	0.0049998896048554465	-1.0186505381042352e-18	-7.206112638101779e-19	8.01508576500583e-8	1.224373921488615e-16	4.522590474289623e-8	-1.2665221483368733e-21	1.1608311260769348e-19	2.2672967408690608e-10	3.9862074087335947e-10	1.4637318529851945e-8
67300000	0.0049998896048554465	-1.0186505381042352e-18	-7.206112638101779e-19	8.01508576500583e-8	1.224373921488615e-16	4.522590474289623e-8	-1.266493055916579e-21	1.1608311260769348e-19	2.2672967408690608e-10	3.9862074087335947e-10	1.4637318529851945e-8
67400000	0.0049998896048554465	-1.0186505381042352e-18	-7.206112638101779e-19	8.01508576500583e-8	1.224373921488615e-16	4.522590474289623e-8	-1.2664639634962848e-21	1.1608311260769348e-19	2.2672967408690608e-10	3.9862074087335947e-10	1.4637318529851945e-8
67500000	0.0049998896048554465	-1.0186505381042352e-18	-7.206112638101779e-19	8.01508576500583e-8	1.224373921488615e-16	4.522590474289623e-8	-1.2664348710759906e-21	1.1608311260769348e-19	2.2672967408690608e-10	3.9862074087335947e-10	1.4637318529851945e-8
67600000	0.0049998896048554465	-1.0186505381042352e-18	-7.206112638101779e-19	8.01508576500583e-8	1.224373921488615e-16	4.522590474289623e-8	-1.2664057786556963e-21	1.1608311260769348e-19	2.2672967408690608e-10	3.9862074087335947e-10	1.4637318529851945e-8
67700000	0.0049998896048554465	-1.0186505381042352e-18	-7.206112638101779e-19	8.01508576500583e-8	1.224373921488615e-16	4.522590474289623e-8	-1.266376686235402e-21	1.1608311260769348e-19	2.2672967408690608e-10	3.9862074087335947e-10	1.4637318529851945e-8
67800000	0.0049998896048554465	-1.0186505381042352e-18	-7.206112638101779e-19	8.01508576500583e-8	1.224373921488615e-16	4.522590474289623e-8	-1.2663475938151078e-21	1.1608311260769348e-19	2.2672967408690608e-10	3.9862074087335947e-10	1.4637318529851945e-8
67900000	0.0049998896048554465	-1.0186505381042352e-18	-7.206112638101779e-19	8.01508576500583e-8	1.224373921488615e-16	4.522590474289623e-8	-1.2663185013948136e-21	1.1608311260769348e-19	2.2672967408690608e-10	3.9862074087335947e-10	1.4637318529851945e-8
68000000	0.0049998896048554465	-1.0186505381042352e-18	-7.206112638101779e-19	8.01508576500583e-8	1.224373921488615e-16	4.522590474289623e-8	-1.2662894089745193e-21	1.1608311260769348e-19	2.2672967408690608e-10	3.9862074087335947e-10	1.4637318529851945e-8
68100000	0.0049998896048554465	-1.0186505381042352e-18	-7.206112638101779e-19	8.01508576500583e-8	1.224373921488615e-16	4.522590474289623e-8	-1.266260316554225e-21	1.1608311260769348e-19	2.2672967408690608e-10	3.9862074087335947e-10	1.4637318529851945e-8
68200000	0.0049998896048554465	-1.0186505381042352e-18	-7.206112638101779e-19	8.01508576500583e-8	1.224373921488615e-16	4.522590474289623e-8	-1.2662312241339308e-21	1.1608311260769348e-19	2.2672967408690608e-10	3.9862074087335947e-10	1.4637318529851945e-8
68300000	0.0049998896048554465	-1.0186505381042352e-18	-7.206112638101779e-19	8.01508576500583e-8	1.224373921488615e-16	4.522590474289623e-8	-1.2662021317136366e-21	1.1608311260769348e-19	2.2672967408690608e-10	3.9862074087335947e-10	1.4637318529851945e-8
68400000	0.0049998896048554465	-1.0186505381042352e-18	-7.206112638101779e-19	8.01508576500583e-8	1.224373921488615e-16	4.522590474289623e-8	-1.2661730392933424e-21	1.1608311260769348e-19	2.267296740869061e-10	3.9862074087335947e-10	1.4637318529851945e-8
68500000	0.0049998896048554465	-1.0186505381042352e-18	-7.206112638101779e-19	8.01508576500583e-8	1.224373921488615e-16	4.522590474289623e-8	-1.2661439468730481e-21	1.1608311260769348e-19	2.267296740869061e-10	3.9862074087335947e-10	1.4637318529851945e-8
68600000	0.0049998896048554465	-1.0186505381042352e-18	-7.206112638101779e-19	8.01508576500583e-8	1.224373921488615e-16	4.522590474289623e-8	-1.2661148544527539e-21	1.1608311260769348e-19	2.267296740869061e-10	3.9862074087335947e-10	1.4637318529851945e-8
68700000	0.0049998896048554465	-1.0186505381042352e-18	-7.206112638101779e-19	8.01508576500583e-8	1.224373921488615e-16	4.522590474289623e-8	-1.2660857620324596e-21	1.1608311260769348e-19	2.267296740869061e-10	3.9862074087335947e-10	1.4637318529851945e-8
68800000	0.0049998896048554465	-1.0186505381042352e-18	-7.206112638101779e-19	8.01508576500583e-8	1.224373921488615e-16	4.522590474289623e-8	-1.2660566696121654e-21	1.1608311260769348e-19	2.267296740869061e-10	3.9862074087335947e-10	1.4637318529851945e-8
68900000	0.0049998896048554465	-1.0186505381042352e-18	-7.206112638101779e-19	8.015085765005832e-8	1.224373921488615e-16	4.522590474289623e-8	-1.2660275771918711e-21	1.1608311260769348e-19	2.267296740869061e-10	3.9862074087335947e-10	1.4637318529851945e-8
69000000	0.0049998896048554465	-1.0186505381042352e-18	-7.206112638101779e-19	8.015085765005832e-8	1.224373921488615e-16	4.522590474289623e-8	-1.2659984847715769e-21	1.1608311260769348e-19	2.267296740869061e-10	3.9862074087335947e-10	1.4637318529851945e-8
69100000	0.0049998896048554465	-1.0186505381042352e-18	-7.206112638101779e-19	8.015085765005832e-8	1.224373921488615e-16	4.522590474289623e-8	-1.2659693923512827e-21	1.1608311260769348e-19	2.267296740869061e-10	3.9862074087335947e-10	1.4637318529851945e-8
69200000	0.0049998896048554465	-1.0186505381042352e-18	-7.206112638101779e-19	8.015085765005832e-8	1.224373921488615e-16	4.522590474289623e-8	-1.2659402999309884e-21	1.1608311260769348e-19	2.267296740869061e-10	3.9862074087335947e-10	1.4637318529851945e-8
69300000	0.0049998896048554465	-1.0186505381042352e-18	-7.206112638101779e-19	8.015085765005832e-8	1.224373921488615e-16	4.522590474289623e-8	-1.2659112075106942e-21	1.1608311260769348e-19	2.267296740869061e-10	3.9862074087335947e-10	1.4637318529851945e-8
69400000	0.0049998896048554465	-1.0186505381042352e-18	-7.206112638101779e-19	8.015085765005832e-8	1.224373921488615e-16	4.5225904742896235e-8	-1.2658821150904001e-21	1.1608311260769348e-19	2.267296740869061e-10	3.9862074087335947e-10	1.4637318529851945e-8
69500000	0.0049998896048554465	-1.018650538104235e-18	-7.206112638101779e-19	8.015085765005832e-8	1.224373921488615e-16	4.5225904742896235e-8	-1.2658530226701059e-21	1.1608311260769348e-19	2.267296740869061e-10	3.9862074087335947e-10	1.4637318529851945e-8
69600000	0.0049998896048554465	-1.018650538104235e-18	-7.206112638101779e-19	8.015085765005832e-8	1.224373921488615e-16	4.5225904742896235e-8	-1.2658239302498116e-21	1.1608311260769348e-19	2.267296740869061e-10	3.9862074087335947e-10	1.4637318529851945e-8
69700000	0.0049998896048554465	-1.018650538104235e-18	-7.206112638101779e-19	8.015085765005832e-8	1.224373921488615e-16	4.5225904742896235e-8	-1.2657948378295174e-21	1.1608311260769348e-19	2.267296740869061e-10	3.9862074087335947e-10	1.4637318529851945e-8
69800000	0.0049998896048554465	-1.018650538104235e-18	-7.206112638101779e-19	8.015085765005832e-8	1.224373921488615e-16	4.5225904742896235e-8	-1.2657657454092231e-21	1.1608311260769348e-19	2.267296740869061e-10	3.9862074087335947e-10	1.4637318529851945e-8
69900000	0.0049998896048554465	-1.018650538104235e-18	-7.206112638101779e-19	8.015085765005832e-8	1.224373921488615e-16	4.5225904742896235e-8	-1.2657366529889289e-21	1.1608311260769348e-19	2.267296740869061e-10	3.9862074087335947e-10	1.4637318529851945e-8
70000000	0.0049998896048554465	-1.018650538104235e-18	-7.206112638101779e-19	8.015085765005832e-8	1.224373921488615e-16	4.5225904742896235e-8	-1.2657075605686346e-21	1.1608311260769348e-19	2.267296740869061e-10	3.9862074087335947e-10	1.4637318529851945e-8
70100000	0.0049998896048554465	-1.018650538104235e-18	-7.206112638101779e-19	8.015085765005832e-8	1.224373921488615e-16	4.5225904742896235e-8	-1.2656784681483404e-21	1.1608311260769348e-19	2.267296740869061e-10	3.9862074087335947e-10	1.4637318529851945e-8
70200000	0.0049998896048554465	-1.018650538104235e-18	-7.206112638101779e-19	8.015085765005832e-8	1.224373921488615e-16	4.5225904742896235e-8	-1.2656493757280462e-21	1.1608311260769348e-19	2.267296740869061e-10	3.9862074087335947e-10	1.4637318529851945e-8
70300000	0.0049998896048554465	-1.018650538104235e-18	-7.206112638101779e-19	8.015085765005832e-8	1.224373921488615e-16	4.5225904742896235e-8	-1.265620283307752e-21	1.1608311260769348e-19	2.267296740869061e-10	3.9862074087335947e-10	1.4637318529851945e-8
70400000	0.0049998896048554465	-1.018650538104235e-18	-7.206112638101779e-19	8.015085765005832e-8	1.224373921488615e-16	4.5225904742896235e-8	-1.2655911908874577e-21	1.1608311260769348e-19	2.267296740869061e-10	3.986207408733595e-10	1.4637318529851945e-8
70500000	0.0049998896048554465	-1.018650538104235e-18	-7.206112638101779e-19	8.015085765005832e-8	1.224373921488615e-16	4.5225904742896235e-8	-1.2655620984671634e-21	1.1608311260769348e-19	2.267296740869061e-10	3.986207408733595e-10	1.4637318529851945e-8
70600000	0.0049998896048554465	-1.018650538104235e-18	-7.206112638101779e-19	8.015085765005832e-8	1.224373921488615e-16	4.5225904742896235e-8	-1.2655330060468692e-21	1.1608311260769348e-19	2.267296740869061e-10	3.986207408733595e-10	1.4637318529851945e-8
70700000	0.0049998896048554465	-1.018650538104235e-18	-7.206112638101779e-19	8.015085765005832e-8	1.224373921488615e-16	4.5225904742896235e-8	-1.265503913626575e-21	1.1608311260769348e-19	2.267296740869061e-10	3.986207408733595e-10	1.4637318529851945e-8
70800000	0.0049998896048554465	-1.018650538104235e-18	-7.206112638101779e-19	8.015085765005832e-8	1.224373921488615e-16	4.5225904742896235e-8	-1.2654748212062807e-21	1.1608311260769348e-19	2.267296740869061e-10	3.986207408733595e-10	1.4637318529851945e-8
70900000	0.0049998896048554465	-1.018650538104235e-18	-7.206112638101779e-19	8.015085765005832e-8	1.224373921488615e-16	4.5225904742896235e-8	-1.2654457287859865e-21	1.1608311260769348e-19	2.267296740869061e-10	3.986207408733595e-10	1.4637318529851945e-8
71000000	0.0049998896048554465	-1.018650538104235e-18	-7.206112638101779e-19	8.015085765005832e-8	1.224373921488615e-16	4.5225904742896235e-8	-1.2654166363656922e-21	1.1608311260769348e-19	2.267296740869061e-10	3.986207408733595e-10	1.4637318529851945e-8
71100000	0.0049998896048554465	-1.018650538104235e-18	-7.206112638101779e-19	8.015085765005832e-8	1.224373921488615e-16	4.5225904742896235e-8	-1.265387543945398e-21	1.1608311260769348e-19	2.267296740869061e-10	3.986207408733595e-10	1.4637318529851945e-8
71200000	0.0049998896048554465	-1.018650538104235e-18	-7.206112638101779e-19	8.015085765005832e-8	1.224373921488615e-16	4.5225904742896235e-8	-1.2653584515251037e-21	1.1608311260769348e-19	2.267296740869061e-10	3.986207408733595e-10	1.4637318529851945e-8
71300000	0.0049998896048554465	-1.018650538104235e-18	-7.206112638101779e-19	8.015085765005832e-8	1.224373921488615e-16	4.5225904742896235e-8	-1.2653293591048095e-21	1.1608311260769348e-19	2.267296740869061e-10	3.986207408733595e-10	1.4637318529851945e-8
71400000	0.0049998896048554465	-1.018650538104235e-18	-7.206112638101779e-19	8.015085765005832e-8	1.224373921488615e-16	4.5225904742896235e-8	-1.2653002666845152e-21	1.1608311260769348e-19	2.267296740869061e-10	3.986207408733595e-10	1.4637318529851945e-8
71500000	0.0049998896048554465	-1.018650538104235e-18	-7.206112638101779e-19	8.015085765005832e-8	1.224373921488615e-16	4.5225904742896235e-8	-1.265271174264221e-21	1.1608311260769348e-19	2.2672967408690614e-10	3.986207408733595e-10	1.4637318529851945e-8
71600000	0.0049998896048554465	-1.018650538104235e-18	-7.206112638101779e-19	8.015085765005832e-8	1.224373921488615e-16	4.5225904742896235e-8	-1.2652420818439268e-21	1.1608311260769348e-19	2.2672967408690614e-10	3.986207408733595e-10	1.4637318529851945e-8
71700000	0.0049998896048554465	-1.018650538104235e-18	-7.206112638101779e-19	8.015085765005832e-8	1.224373921488615e-16	4.5225904742896235e-8	-1.2652129894236325e-21	1.1608311260769348e-19	2.2672967408690614e-10	3.986207408733595e-10	1.4637318529851945e-8
71800000	0.0049998896048554465	-1.018650538104235e-18	-7.206112638101779e-19	8.015085765005832e-8	1.224373921488615e-16	4.5225904742896235e-8	-1.2651838970033383e-21	1.1608311260769348e-19	2.2672967408690614e-10	3.986207408733595e-10	1.4637318529851945e-8
71900000	0.0049998896048554465	-1.018650538104235e-18	-7.206112638101779e-19	8.015085765005832e-8	1.224373921488615e-16	4.5225904742896235e-8	-1.265154804583044e-21	1.1608311260769348e-19	2.2672967408690614e-10	3.986207408733595e-10	1.4637318529851945e-8
72000000	0.0049998896048554465	-1.0186505381042348e-18	-7.206112638101779e-19	8.015085765005832e-8	1.224373921488615e-16	4.5225904742896235e-8	-1.2651257121627498e-21	1.1608311260769348e-19	2.2672967408690614e-10	3.986207408733595e-10	1.4637318529851945e-8
72100000	0.0049998896048554465	-1.0186505381042348e-18	-7.206112638101779e-19	8.015085765005832e-8	1.224373921488615e-16	4.5225904742896235e-8	-1.2650966197424555e-21	1.1608311260769348e-19	2.2672967408690614e-10	3.986207408733595e-10	1.4637318529851945e-8
72200000	0.0049998896048554465	-1.0186505381042348e-18	-7.206112638101779e-19	8.015085765005832e-8	1.224373921488615e-16	4.5225904742896235e-8	-1.2650675273221613e-21	1.1608311260769348e-19	2.2672967408690614e-10	3.986207408733595e-10	1.4637318529851945e-8
72300000	0.0049998896048554465	-1.0186505381042348e-18	-7.206112638101779e-19	8.015085765005832e-8	1.224373921488615e-16	4.5225904742896235e-8	-1.265038434901867e-21	1.1608311260769348e-19	2.2672967408690614e-10	3.986207408733595e-10	1.4637318529851945e-8
72400000	0.0049998896048554465	-1.0186505381042348e-18	-7.206112638101779e-19	8.015085765005832e-8	1.224373921488615e-16	4.5225904742896235e-8	-1.2650093424815728e-21	1.1608311260769348e-19	2.2672967408690614e-10	3.986207408733595e-10	1.4637318529851945e-8
72500000	0.0049998896048554465	-1.0186505381042348e-18	-7.206112638101779e-19	8.015085765005832e-8	1.224373921488615e-16	4.5225904742896235e-8	-1.2649802500612786e-21	1.1608311260769348e-19	2.2672967408690614e-10	3.986207408733595e-10	1.4637318529851945e-8
72600000	0.0049998896048554465	-1.0186505381042348e-18	-7.206112638101779e-19	8.015085765005832e-8	1.224373921488615e-16	4.5225904742896235e-8	-1.2649511576409843e-21	1.1608311260769348e-19	2.2672967408690614e-10	3.986207408733595e-10	1.4637318529851945e-8
72700000	0.0049998896048554465	-1.0186505381042348e-18	-7.206112638101779e-19	8.015085765005832e-8	1.224373921488615e-16	4.5225904742896235e-8	-1.2649220652206903e-21	1.1608311260769348e-19	2.2672967408690614e-10	3.986207408733595e-10	1.4637318529851945e-8
72800000	0.0049998896048554465	-1.0186505381042348e-18	-7.206112638101779e-19	8.015085765005832e-8	1.224373921488615e-16	4.5225904742896235e-8	-1.264892972800396e-21	1.1608311260769348e-19	2.2672967408690614e-10	3.986207408733595e-10	1.4637318529851945e-8
72900000	0.0049998896048554465	-1.0186505381042348e-18	-7.206112638101779e-19	8.015085765005832e-8	1.224373921488615e-16	4.5225904742896235e-8	-1.2648638803801018e-21	1.1608311260769348e-19	2.2672967408690614e-10	3.986207408733595e-10	1.4637318529851945e-8
73000000	0.0049998896048554465	-1.0186505381042348e-18	-7.206112638101779e-19	8.015085765005832e-8	1.224373921488615e-16	4.5225904742896235e-8	-1.2648347879598075e-21	1.1608311260769348e-19	2.2672967408690614e-10	3.986207408733595e-10	1.4637318529851945e-8
73100000	0.0049998896048554465	-1.0186505381042348e-18	-7.206112638101779e-19	8.015085765005832e-8	1.224373921488615e-16	4.5225904742896235e-8	-1.2648056955395133e-21	1.1608311260769348e-19	2.2672967408690614e-10	3.986207408733595e-10	1.4637318529851945e-8
73200000	0.0049998896048554465	-1.0186505381042348e-18	-7.206112638101779e-19	8.015085765005832e-8	1.224373921488615e-16	4.5225904742896235e-8	-1.264776603119219e-21	1.1608311260769348e-19	2.2672967408690614e-10	3.986207408733595e-10	1.4637318529851945e-8
73300000	0.0049998896048554465	-1.0186505381042348e-18	-7.206112638101779e-19	8.015085765005832e-8	1.224373921488615e-16	4.5225904742896235e-8	-1.2647475106989248e-21	1.1608311260769348e-19	2.2672967408690614e-10	3.986207408733595e-10	1.4637318529851945e-8
73400000	0.0049998896048554465	-1.0186505381042348e-18	-7.206112638101779e-19	8.015085765005832e-8	1.224373921488615e-16	4.5225904742896235e-8	-1.2647184182786306e-21	1.1608311260769348e-19	2.2672967408690614e-10	3.986207408733595e-10	1.4637318529851945e-8
73500000	0.0049998896048554465	-1.0186505381042348e-18	-7.206112638101779e-19	8.015085765005832e-8	1.224373921488615e-16	4.5225904742896235e-8	-1.2646893258583363e-21	1.1608311260769348e-19	2.2672967408690614e-10	3.986207408733595e-10	1.4637318529851945e-8
73600000	0.0049998896048554465	-1.0186505381042348e-18	-7.206112638101779e-19	8.015085765005832e-8	1.224373921488615e-16	4.5225904742896235e-8	-1.264660233438042e-21	1.1608311260769348e-19	2.2672967408690614e-10	3.986207408733595e-10	1.4637318529851945e-8
73700000	0.0049998896048554465	-1.0186505381042348e-18	-7.206112638101779e-19	8.015085765005832e-8	1.224373921488615e-16	4.5225904742896235e-8	-1.2646311410177478e-21	1.1608311260769348e-19	2.2672967408690614e-10	3.986207408733595e-10	1.4637318529851945e-8
73800000	0.0049998896048554465	-1.0186505381042348e-18	-7.206112638101779e-19	8.015085765005832e-8	1.224373921488615e-16	4.5225904742896235e-8	-1.2646020485974536e-21	1.1608311260769348e-19	2.2672967408690614e-10	3.986207408733595e-10	1.4637318529851945e-8
73900000	0.0049998896048554465	-1.0186505381042348e-18	-7.206112638101779e-19	8.015085765005832e-8	1.224373921488615e-16	4.5225904742896235e-8	-1.2645729561771593e-21	1.1608311260769348e-19	2.2672967408690614e-10	3.986207408733595e-10	1.4637318529851945e-8
74000000	0.0049998896048554465	-1.0186505381042348e-18	-7.206112638101779e-19	8.015085765005832e-8	1.224373921488615e-16	4.5225904742896235e-8	-1.264543863756865e-21	1.1608311260769348e-19	2.2672967408690614e-10	3.986207408733595e-10	1.4637318529851945e-8
74100000	0.0049998896048554465	-1.0186505381042348e-18	-7.206112638101779e-19	8.015085765005832e-8	1.224373921488615e-16	4.5225904742896235e-8	-1.2645147713365708e-21	1.1608311260769348e-19	2.2672967408690614e-10	3.986207408733595e-10	1.4637318529851945e-8
74200000	0.0049998896048554465	-1.0186505381042348e-18	-7.206112638101779e-19	8.015085765005832e-8	1.224373921488615e-16	4.5225904742896235e-8	-1.2644856789162766e-21	1.1608311260769348e-19	2.2672967408690614e-10	3.986207408733595e-10	1.4637318529851945e-8
74300000	0.0049998896048554465	-1.0186505381042348e-18	-7.206112638101779e-19	8.015085765005832e-8	1.224373921488615e-16	4.5225904742896235e-8	-1.2644565864959824e-21	1.1608311260769348e-19	2.2672967408690614e-10	3.986207408733595e-10	1.4637318529851945e-8
74400000	0.0049998896048554465	-1.0186505381042348e-18	-7.206112638101779e-19	8.015085765005832e-8	1.224373921488615e-16	4.5225904742896235e-8	-1.2644274940756881e-21	1.1608311260769348e-19	2.2672967408690614e-10	3.986207408733595e-10	1.4637318529851945e-8
74500000	0.0049998896048554465	-1.0186505381042348e-18	-7.206112638101779e-19	8.015085765005832e-8	1.224373921488615e-16	4.5225904742896235e-8	-1.2643984016553939e-21	1.1608311260769348e-19	2.2672967408690614e-10	3.986207408733595e-10	1.4637318529851945e-8
74600000	0.0049998896048554465	-1.0186505381042346e-18	-7.206112638101779e-19	8.015085765005832e-8	1.224373921488615e-16	4.5225904742896235e-8	-1.2643693092350996e-21	1.1608311260769348e-19	2.2672967408690614e-10	3.986207408733595e-10	1.4637318529851945e-8
74700000	0.0049998896048554465	-1.0186505381042346e-18	-7.206112638101779e-19	8.015085765005832e-8	1.224373921488615e-16	4.5225904742896235e-8	-1.2643402168148054e-21	1.1608311260769348e-19	2.2672967408690614e-10	3.986207408733595e-10	1.4637318529851945e-8
74800000	0.0049998896048554465	-1.0186505381042346e-18	-7.206112638101779e-19	8.015085765005832e-8	1.224373921488615e-16	4.5225904742896235e-8	-1.2643111243945111e-21	1.1608311260769348e-19	2.2672967408690614e-10	3.986207408733595e-10	1.4637318529851945e-8
74900000	0.0049998896048554465	-1.0186505381042346e-18	-7.206112638101779e-19	8.015085765005832e-8	1.224373921488615e-16	4.5225904742896235e-8	-1.2642820319742169e-21	1.1608311260769348e-19	2.2672967408690614e-10	3.986207408733595e-10	1.4637318529851945e-8
75000000	0.0049998896048554465	-1.0186505381042346e-18	-7.206112638101779e-19	8.015085765005832e-8	1.224373921488615e-16	4.5225904742896235e-8	-1.2642529395539227e-21	1.1608311260769348e-19	2.2672967408690614e-10	3.986207408733595e-10	1.4637318529851945e-8
75100000	0.0049998896048554465	-1.0186505381042346e-18	-7.206112638101779e-19	8.015085765005832e-8	1.224373921488615e-16	4.5225904742896235e-8	-1.2642238471336284e-21	1.1608311260769348e-19	2.2672967408690614e-10	3.986207408733595e-10	1.4637318529851945e-8
75200000	0.0049998896048554465	-1.0186505381042346e-18	-7.206112638101779e-19	8.015085765005832e-8	1.224373921488615e-16	4.5225904742896235e-8	-1.2641947547133342e-21	1.1608311260769348e-19	2.2672967408690614e-10	3.986207408733595e-10	1.4637318529851945e-8
75300000	0.0049998896048554465	-1.0186505381042346e-18	-7.206112638101779e-19	8.015085765005832e-8	1.224373921488615e-16	4.5225904742896235e-8	-1.26416566229304e-21	1.1608311260769348e-19	2.2672967408690614e-10	3.986207408733595e-10	1.4637318529851945e-8
75400000	0.0049998896048554465	-1.0186505381042346e-18	-7.206112638101779e-19	8.015085765005832e-8	1.224373921488615e-16	4.5225904742896235e-8	-1.2641365698727457e-21	1.1608311260769348e-19	2.2672967408690614e-10	3.986207408733595e-10	1.4637318529851945e-8
75500000	0.0049998896048554465	-1.0186505381042346e-18	-7.206112638101779e-19	8.015085765005832e-8	1.224373921488615e-16	4.5225904742896235e-8	-1.2641074774524514e-21	1.1608311260769348e-19	2.2672967408690614e-10	3.986207408733595e-10	1.4637318529851945e-8
75600000	0.0049998896048554465	-1.0186505381042346e-18	-7.206112638101779e-19	8.015085765005832e-8	1.224373921488615e-16	4.5225904742896235e-8	-1.2640783850321572e-21	1.1608311260769348e-19	2.2672967408690614e-10	3.986207408733595e-10	1.4637318529851945e-8
75700000	0.0049998896048554465	-1.0186505381042346e-18	-7.206112638101779e-19	8.015085765005832e-8	1.224373921488615e-16	4.5225904742896235e-8	-1.264049292611863e-21	1.1608311260769348e-19	2.2672967408690614e-10	3.986207408733595e-10	1.4637318529851945e-8
75800000	0.0049998896048554465	-1.0186505381042346e-18	-7.206112638101779e-19	8.015085765005832e-8	1.224373921488615e-16	4.5225904742896235e-8	-1.2640202001915687e-21	1.1608311260769348e-19	2.2672967408690614e-10	3.986207408733595e-10	1.4637318529851945e-8
75900000	0.0049998896048554465	-1.0186505381042346e-18	-7.206112638101779e-19	8.015085765005832e-8	1.224373921488615e-16	4.5225904742896235e-8	-1.2639911077712745e-21	1.1608311260769348e-19	2.2672967408690614e-10	3.986207408733595e-10	1.4637318529851945e-8
76000000	0.0049998896048554465	-1.0186505381042346e-18	-7.206112638101779e-19	8.015085765005832e-8	1.224373921488615e-16	4.5225904742896235e-8	-1.2639620153509802e-21	1.1608311260769348e-19	2.2672967408690614e-10	3.986207408733595e-10	1.4637318529851945e-8
76100000	0.0049998896048554465	-1.0186505381042346e-18	-7.206112638101779e-19	8.015085765005832e-8	1.224373921488615e-16	4.5225904742896235e-8	-1.263932922930686e-21	1.1608311260769348e-19	2.2672967408690614e-10	3.986207408733595e-10	1.4637318529851945e-8
76200000	0.0049998896048554465	-1.0186505381042346e-18	-7.206112638101779e-19	8.015085765005832e-8	1.224373921488615e-16	4.5225904742896235e-8	-1.2639038305103917e-21	1.1608311260769348e-19	2.2672967408690614e-10	3.986207408733595e-10	1.4637318529851945e-8
76300000	0.0049998896048554465	-1.0186505381042346e-18	-7.206112638101779e-19	8.015085765005832e-8	1.224373921488615e-16	4.5225904742896235e-8	-1.2638747380900977e-21	1.1608311260769348e-19	2.2672967408690614e-10	3.986207408733595e-10	1.4637318529851945e-8
76400000	0.0049998896048554465	-1.0186505381042346e-18	-7.206112638101779e-19	8.015085765005832e-8	1.224373921488615e-16	4.5225904742896235e-8	-1.2638456456698034e-21	1.1608311260769348e-19	2.2672967408690614e-10	3.986207408733595e-10	1.4637318529851945e-8
76500000	0.0049998896048554465	-1.0186505381042346e-18	-7.206112638101779e-19	8.015085765005832e-8	1.224373921488615e-16	4.5225904742896235e-8	-1.2638165532495092e-21	1.1608311260769348e-19	2.2672967408690614e-10	3.986207408733595e-10	1.4637318529851945e-8
76600000	0.0049998896048554465	-1.0186505381042346e-18	-7.206112638101779e-19	8.015085765005832e-8	1.224373921488615e-16	4.5225904742896235e-8	-1.263787460829215e-21	1.1608311260769348e-19	2.2672967408690614e-10	3.986207408733595e-10	1.4637318529851945e-8
76700000	0.0049998896048554465	-1.0186505381042346e-18	-7.206112638101779e-19	8.015085765005832e-8	1.224373921488615e-16	4.5225904742896235e-8	-1.2637583684089207e-21	1.1608311260769348e-19	2.2672967408690614e-10	3.986207408733595e-10	1.4637318529851945e-8
76800000	0.0049998896048554465	-1.0186505381042346e-18	-7.206112638101779e-19	8.015085765005832e-8	1.224373921488615e-16	4.5225904742896235e-8	-1.2637292759886265e-21	1.1608311260769348e-19	2.2672967408690614e-10	3.986207408733595e-10	1.4637318529851945e-8
76900000	0.0049998896048554465	-1.0186505381042346e-18	-7.206112638101779e-19	8.015085765005832e-8	1.224373921488615e-16	4.5225904742896235e-8	-1.2637001835683322e-21	1.1608311260769348e-19	2.2672967408690614e-10	3.986207408733595e-10	1.4637318529851945e-8
77000000	0.0049998896048554465	-1.0186505381042346e-18	-7.206112638101779e-19	8.015085765005832e-8	1.224373921488615e-16	4.5225904742896235e-8	-1.263671091148038e-21	1.1608311260769348e-19	2.2672967408690614e-10	3.986207408733595e-10	1.4637318529851945e-8
77100000	0.0049998896048554465	-1.0186505381042344e-18	-7.206112638101779e-19	8.015085765005832e-8	1.224373921488615e-16	4.5225904742896235e-8	-1.2636419987277437e-21	1.1608311260769348e-19	2.2672967408690614e-10	3.986207408733595e-10	1.4637318529851945e-8
77200000	0.0049998896048554465	-1.0186505381042344e-18	-7.206112638101779e-19	8.015085765005832e-8	1.224373921488615e-16	4.5225904742896235e-8	-1.2636129063074495e-21	1.1608311260769348e-19	2.2672967408690614e-10	3.986207408733595e-10	1.4637318529851945e-8
77300000	0.0049998896048554465	-1.0186505381042344e-18	-7.206112638101779e-19	8.015085765005832e-8	1.224373921488615e-16	4.5225904742896235e-8	-1.2635838138871552e-21	1.1608311260769348e-19	2.2672967408690614e-10	3.986207408733595e-10	1.4637318529851945e-8
77400000	0.0049998896048554465	-1.0186505381042344e-18	-7.206112638101779e-19	8.015085765005832e-8	1.224373921488615e-16	4.5225904742896235e-8	-1.263554721466861e-21	1.1608311260769348e-19	2.2672967408690614e-10	3.986207408733595e-10	1.4637318529851945e-8
77500000	0.0049998896048554465	-1.0186505381042344e-18	-7.206112638101779e-19	8.015085765005832e-8	1.224373921488615e-16	4.5225904742896235e-8	-1.2635256290465667e-21	1.1608311260769348e-19	2.2672967408690614e-10	3.986207408733595e-10	1.4637318529851945e-8
77600000	0.0049998896048554465	-1.0186505381042344e-18	-7.206112638101779e-19	8.015085765005832e-8	1.224373921488615e-16	4.5225904742896235e-8	-1.2634965366262725e-21	1.1608311260769348e-19	2.2672967408690614e-10	3.986207408733595e-10	1.4637318529851945e-8
77700000	0.0049998896048554465	-1.0186505381042344e-18	-7.206112638101779e-19	8.015085765005832e-8	1.224373921488615e-16	4.5225904742896235e-8	-1.2634674442059783e-21	1.1608311260769348e-19	2.2672967408690614e-10	3.986207408733595e-10	1.4637318529851945e-8
77800000	0.0049998896048554465	-1.0186505381042344e-18	-7.206112638101779e-19	8.015085765005832e-8	1.224373921488615e-16	4.5225904742896235e-8	-1.263438351785684e-21	1.1608311260769348e-19	2.2672967408690614e-10	3.986207408733595e-10	1.4637318529851945e-8
77900000	0.0049998896048554465	-1.0186505381042344e-18	-7.206112638101779e-19	8.015085765005832e-8	1.224373921488615e-16	4.5225904742896235e-8	-1.2634092593653898e-21	1.1608311260769348e-19	2.2672967408690614e-10	3.986207408733595e-10	1.4637318529851945e-8
78000000	0.0049998896048554465	-1.0186505381042344e-18	-7.206112638101779e-19	8.015085765005832e-8	1.224373921488615e-16	4.5225904742896235e-8	-1.2633801669450955e-21	1.1608311260769348e-19	2.2672967408690614e-10	3.986207408733595e-10	1.4637318529851945e-8
78100000	0.0049998896048554465	-1.0186505381042344e-18	-7.206112638101779e-19	8.015085765005832e-8	1.224373921488615e-16	4.5225904742896235e-8	-1.2633510745248013e-21	1.1608311260769348e-19	2.2672967408690614e-10	3.986207408733595e-10	1.4637318529851945e-8
78200000	0.0049998896048554465	-1.0186505381042344e-18	-7.206112638101779e-19	8.015085765005832e-8	1.224373921488615e-16	4.5225904742896235e-8	-1.263321982104507e-21	1.1608311260769348e-19	2.267296740869061e-10	3.986207408733595e-10	1.4637318529851945e-8
78300000	0.0049998896048554465	-1.0186505381042344e-18	-7.206112638101779e-19	8.015085765005832e-8	1.224373921488615e-16	4.5225904742896235e-8	-1.2632928896842128e-21	1.1608311260769348e-19	2.267296740869061e-10	3.986207408733595e-10	1.4637318529851945e-8
78400000	0.0049998896048554465	-1.0186505381042344e-18	-7.206112638101779e-19	8.015085765005832e-8	1.224373921488615e-16	4.5225904742896235e-8	-1.2632637972639186e-21	1.1608311260769348e-19	2.267296740869061e-10	3.986207408733595e-10	1.4637318529851945e-8
78500000	0.0049998896048554465	-1.0186505381042344e-18	-7.206112638101779e-19	8.015085765005832e-8	1.224373921488615e-16	4.5225904742896235e-8	-1.2632347048436243e-21	1.1608311260769348e-19	2.267296740869061e-10	3.986207408733595e-10	1.4637318529851945e-8
78600000	0.0049998896048554465	-1.0186505381042344e-18	-7.206112638101779e-19	8.015085765005832e-8	1.224373921488615e-16	4.5225904742896235e-8	-1.26320561242333e-21	1.1608311260769348e-19	2.267296740869061e-10	3.986207408733595e-10	1.4637318529851945e-8
78700000	0.0049998896048554465	-1.0186505381042344e-18	-7.206112638101779e-19	8.015085765005832e-8	1.224373921488615e-16	4.5225904742896235e-8	-1.2631765200030358e-21	1.1608311260769348e-19	2.267296740869061e-10	3.986207408733595e-10	1.4637318529851945e-8
78800000	0.0049998896048554465	-1.0186505381042344e-18	-7.206112638101779e-19	8.015085765005832e-8	1.224373921488615e-16	4.5225904742896235e-8	-1.2631474275827416e-21	1.1608311260769346e-19	2.267296740869061e-10	3.986207408733595e-10	1.4637318529851945e-8
78900000	0.0049998896048554465	-1.0186505381042344e-18	-7.206112638101779e-19	8.015085765005832e-8	1.224373921488615e-16	4.522590474289623e-8	-1.2631183351624473e-21	1.1608311260769346e-19	2.267296740869061e-10	3.986207408733595e-10	1.4637318529851945e-8
79000000	0.0049998896048554465	-1.0186505381042344e-18	-7.206112638101779e-19	8.015085765005832e-8	1.224373921488615e-16	4.522590474289623e-8	-1.263089242742153e-21	1.1608311260769346e-19	2.267296740869061e-10	3.986207408733595e-10	1.4637318529851945e-8
79100000	0.0049998896048554465	-1.0186505381042344e-18	-7.206112638101779e-19	8.015085765005832e-8	1.224373921488615e-16	4.522590474289623e-8	-1.2630601503218588e-21	1.1608311260769346e-19	2.267296740869061e-10	3.986207408733595e-10	1.4637318529851945e-8
79200000	0.0049998896048554465	-1.0186505381042344e-18	-7.206112638101779e-19	8.015085765005832e-8	1.224373921488615e-16	4.522590474289623e-8	-1.2630310579015646e-21	1.1608311260769346e-19	2.267296740869061e-10	3.986207408733595e-10	1.4637318529851945e-8
79300000	0.0049998896048554465	-1.0186505381042344e-18	-7.206112638101779e-19	8.015085765005832e-8	1.224373921488615e-16	4.522590474289623e-8	-1.2630019654812704e-21	1.1608311260769346e-19	2.267296740869061e-10	3.986207408733595e-10	1.4637318529851945e-8
79400000	0.0049998896048554465	-1.0186505381042344e-18	-7.206112638101779e-19	8.015085765005832e-8	1.224373921488615e-16	4.522590474289623e-8	-1.2629728730609763e-21	1.1608311260769346e-19	2.267296740869061e-10	3.986207408733595e-10	1.4637318529851945e-8
79500000	0.0049998896048554465	-1.0186505381042342e-18	-7.206112638101779e-19	8.015085765005832e-8	1.224373921488615e-16	4.522590474289623e-8	-1.262943780640682e-21	1.1608311260769346e-19	2.267296740869061e-10	3.986207408733595e-10	1.4637318529851945e-8
79600000	0.0049998896048554465	-1.0186505381042342e-18	-7.206112638101779e-19	8.015085765005832e-8	1.224373921488615e-16	4.522590474289623e-8	-1.2629146882203878e-21	1.1608311260769346e-19	2.267296740869061e-10	3.986207408733595e-10	1.4637318529851945e-8
79700000	0.0049998896048554465	-1.0186505381042342e-18	-7.206112638101779e-19	8.015085765005832e-8	1.224373921488615e-16	4.522590474289623e-8	-1.2628855958000936e-21	1.1608311260769346e-19	2.267296740869061e-10	3.986207408733595e-10	1.4637318529851945e-8
79800000	0.0049998896048554465	-1.0186505381042342e-18	-7.206112638101779e-19	8.015085765005832e-8	1.224373921488615e-16	4.522590474289623e-8	-1.2628565033797993e-21	1.1608311260769346e-19	2.267296740869061e-10	3.986207408733595e-10	1.4637318529851945e-8
79900000	0.004999889604855446	-1.0186505381042342e-18	-7.206112638101779e-19	8.015085765005832e-8	1.224373921488615e-16	4.522590474289623e-8	-1.262827410959505e-21	1.1608311260769346e-19	2.267296740869061e-10	3.986207408733595e-10	1.4637318529851945e-8
80000000	0.004999889604855446	-1.0186505381042342e-18	-7.206112638101779e-19	8.015085765005832e-8	1.224373921488615e-16	4.522590474289623e-8	-1.2627983185392108e-21	1.1608311260769346e-19	2.267296740869061e-10	3.986207408733595e-10	1.4637318529851945e-8
80100000	0.004999889604855446	-1.0186505381042342e-18	-7.206112638101779e-19	8.015085765005832e-8	1.224373921488615e-16	4.522590474289623e-8	-1.2627692261189166e-21	1.1608311260769346e-19	2.267296740869061e-10	3.986207408733595e-10	1.4637318529851945e-8
80200000	0.004999889604855446	-1.0186505381042342e-18	-7.206112638101779e-19	8.01508576500583e-8	1.224373921488615e-16	4.522590474289623e-8	-1.2627401336986224e-21	1.1608311260769346e-19	2.267296740869061e-10	3.986207408733595e-10	1.4637318529851945e-8
80300000	0.004999889604855446	-1.0186505381042342e-18	-7.206112638101779e-19	8.01508576500583e-8	1.224373921488615e-16	4.522590474289623e-8	-1.2627110412783281e-21	1.1608311260769346e-19	2.267296740869061e-10	3.986207408733595e-10	1.4637318529851945e-8
80400000	0.004999889604855446	-1.0186505381042342e-18	-7.206112638101779e-19	8.01508576500583e-8	1.224373921488615e-16	4.522590474289623e-8	-1.2626819488580339e-21	1.1608311260769346e-19	2.267296740869061e-10	3.986207408733595e-10	1.4637318529851945e-8
80500000	0.004999889604855446	-1.0186505381042342e-18	-7.206112638101779e-19	8.01508576500583e-8	1.224373921488615e-16	4.522590474289623e-8	-1.2626528564377396e-21	1.1608311260769346e-19	2.267296740869061e-10	3.986207408733595e-10	1.4637318529851945e-8
80600000	0.004999889604855446	-1.0186505381042342e-18	-7.206112638101779e-19	8.01508576500583e-8	1.224373921488615e-16	4.522590474289623e-8	-1.2626237640174454e-21	1.1608311260769346e-19	2.267296740869061e-10	3.986207408733595e-10	1.4637318529851945e-8
80700000	0.004999889604855446	-1.0186505381042342e-18	-7.206112638101779e-19	8.01508576500583e-8	1.224373921488615e-16	4.522590474289623e-8	-1.2625946715971511e-21	1.1608311260769346e-19	2.267296740869061e-10	3.986207408733595e-10	1.4637318529851945e-8
80800000	0.004999889604855446	-1.0186505381042342e-18	-7.206112638101779e-19	8.01508576500583e-8	1.224373921488615e-16	4.522590474289623e-8	-1.2625655791768569e-21	1.1608311260769346e-19	2.267296740869061e-10	3.986207408733595e-10	1.4637318529851945e-8
80900000	0.004999889604855446	-1.0186505381042342e-18	-7.206112638101779e-19	8.01508576500583e-8	1.224373921488615e-16	4.522590474289623e-8	-1.2625364867565626e-21	1.1608311260769346e-19	2.267296740869061e-10	3.986207408733595e-10	1.4637318529851945e-8
81000000	0.004999889604855446	-1.0186505381042342e-18	-7.206112638101779e-19	8.01508576500583e-8	1.224373921488615e-16	4.522590474289623e-8	-1.2625073943362684e-21	1.1608311260769346e-19	2.267296740869061e-10	3.986207408733595e-10	1.4637318529851945e-8
81100000	0.004999889604855446	-1.0186505381042342e-18	-7.206112638101779e-19	8.01508576500583e-8	1.224373921488615e-16	4.522590474289623e-8	-1.2624783019159742e-21	1.1608311260769346e-19	2.267296740869061e-10	3.986207408733595e-10	1.4637318529851945e-8
81200000	0.004999889604855446	-1.0186505381042342e-18	-7.206112638101779e-19	8.01508576500583e-8	1.224373921488615e-16	4.522590474289623e-8	-1.26244920949568e-21	1.1608311260769346e-19	2.2672967408690608e-10	3.986207408733595e-10	1.4637318529851945e-8
81300000	0.004999889604855446	-1.0186505381042342e-18	-7.206112638101779e-19	8.01508576500583e-8	1.224373921488615e-16	4.522590474289623e-8	-1.2624201170753857e-21	1.1608311260769346e-19	2.2672967408690608e-10	3.986207408733595e-10	1.4637318529851945e-8
81400000	0.004999889604855446	-1.0186505381042342e-18	-7.206112638101779e-19	8.01508576500583e-8	1.224373921488615e-16	4.522590474289623e-8	-1.2623910246550914e-21	1.1608311260769346e-19	2.2672967408690608e-10	3.986207408733595e-10	1.4637318529851945e-8
81500000	0.004999889604855446	-1.0186505381042342e-18	-7.206112638101779e-19	8.01508576500583e-8	1.224373921488615e-16	4.522590474289623e-8	-1.2623619322347972e-21	1.1608311260769346e-19	2.2672967408690608e-10	3.986207408733595e-10	1.4637318529851945e-8
81600000	0.004999889604855446	-1.0186505381042342e-18	-7.206112638101779e-19	8.01508576500583e-8	1.224373921488615e-16	4.522590474289623e-8	-1.262332839814503e-21	1.1608311260769346e-19	2.2672967408690608e-10	3.986207408733595e-10	1.4637318529851945e-8
81700000	0.004999889604855446	-1.0186505381042342e-18	-7.206112638101779e-19	8.01508576500583e-8	1.224373921488615e-16	4.522590474289623e-8	-1.2623037473942087e-21	1.1608311260769346e-19	2.2672967408690608e-10	3.986207408733595e-10	1.4637318529851945e-8
81800000	0.004999889604855446	-1.0186505381042342e-18	-7.206112638101779e-19	8.01508576500583e-8	1.224373921488615e-16	4.522590474289623e-8	-1.2622746549739145e-21	1.1608311260769346e-19	2.2672967408690608e-10	3.986207408733595e-10	1.4637318529851945e-8
81900000	0.004999889604855446	-1.0186505381042342e-18	-7.206112638101779e-19	8.01508576500583e-8	1.224373921488615e-16	4.522590474289623e-8	-1.2622455625536202e-21	1.1608311260769346e-19	2.2672967408690608e-10	3.986207408733595e-10	1.4637318529851945e-8
82000000	0.004999889604855446	-1.018650538104234e-18	-7.206112638101779e-19	8.01508576500583e-8	1.224373921488615e-16	4.522590474289623e-8	-1.262216470133326e-21	1.1608311260769346e-19	2.2672967408690608e-10	3.986207408733595e-10	1.4637318529851945e-8
82100000	0.004999889604855446	-1.018650538104234e-18	-7.206112638101779e-19	8.01508576500583e-8	1.224373921488615e-16	4.522590474289623e-8	-1.2621873777130317e-21	1.1608311260769346e-19	2.2672967408690608e-10	3.986207408733595e-10	1.4637318529851945e-8
82200000	0.004999889604855446	-1.018650538104234e-18	-7.206112638101779e-19	8.01508576500583e-8	1.224373921488615e-16	4.522590474289623e-8	-1.2621582852927375e-21	1.1608311260769346e-19	2.2672967408690608e-10	3.986207408733595e-10	1.4637318529851945e-8
82300000	0.004999889604855446	-1.018650538104234e-18	-7.206112638101779e-19	8.01508576500583e-8	1.224373921488615e-16	4.522590474289623e-8	-1.2621291928724432e-21	1.1608311260769346e-19	2.2672967408690608e-10	3.986207408733595e-10	1.4637318529851945e-8
82400000	0.004999889604855446	-1.018650538104234e-18	-7.206112638101779e-19	8.01508576500583e-8	1.224373921488615e-16	4.522590474289623e-8	-1.262100100452149e-21	1.1608311260769346e-19	2.2672967408690608e-10	3.986207408733595e-10	1.4637318529851945e-8
82500000	0.004999889604855446	-1.018650538104234e-18	-7.206112638101779e-19	8.01508576500583e-8	1.224373921488615e-16	4.522590474289623e-8	-1.2620710080318547e-21	1.1608311260769346e-19	2.2672967408690608e-10	3.986207408733595e-10	1.4637318529851945e-8
82600000	0.004999889604855446	-1.018650538104234e-18	-7.206112638101779e-19	8.01508576500583e-8	1.224373921488615e-16	4.522590474289623e-8	-1.2620419156115605e-21	1.1608311260769346e-19	2.2672967408690608e-10	3.986207408733595e-10	1.4637318529851945e-8
82700000	0.004999889604855446	-1.018650538104234e-18	-7.206112638101779e-19	8.01508576500583e-8	1.224373921488615e-16	4.522590474289623e-8	-1.2620128231912664e-21	1.1608311260769346e-19	2.2672967408690608e-10	3.986207408733595e-10	1.4637318529851945e-8
82800000	0.004999889604855446	-1.018650538104234e-18	-7.206112638101779e-19	8.01508576500583e-8	1.224373921488615e-16	4.522590474289623e-8	-1.2619837307709722e-21	1.1608311260769346e-19	2.2672967408690608e-10	3.986207408733595e-10	1.4637318529851945e-8
82900000	0.004999889604855446	-1.018650538104234e-18	-7.206112638101779e-19	8.01508576500583e-8	1.224373921488615e-16	4.522590474289623e-8	-1.261954638350678e-21	1.1608311260769346e-19	2.2672967408690608e-10	3.986207408733595e-10	1.4637318529851945e-8
83000000	0.004999889604855446	-1.018650538104234e-18	-7.206112638101779e-19	8.01508576500583e-8	1.224373921488615e-16	4.522590474289623e-8	-1.2619255459303837e-21	1.1608311260769346e-19	2.2672967408690608e-10	3.986207408733595e-10	1.4637318529851945e-8
83100000	0.004999889604855446	-1.018650538104234e-18	-7.206112638101779e-19	8.01508576500583e-8	1.224373921488615e-16	4.522590474289623e-8	-1.2618964535100895e-21	1.1608311260769346e-19	2.2672967408690608e-10	3.986207408733595e-10	1.4637318529851945e-8
83200000	0.004999889604855446	-1.018650538104234e-18	-7.206112638101779e-19	8.01508576500583e-8	1.224373921488615e-16	4.522590474289623e-8	-1.2618673610897952e-21	1.1608311260769346e-19	2.2672967408690608e-10	3.986207408733595e-10	1.4637318529851945e-8
83300000	0.004999889604855446	-1.018650538104234e-18	-7.206112638101779e-19	8.01508576500583e-8	1.224373921488615e-16	4.522590474289623e-8	-1.261838268669501e-21	1.1608311260769346e-19	2.2672967408690608e-10	3.986207408733595e-10	1.4637318529851945e-8
83400000	0.004999889604855446	-1.018650538104234e-18	-7.206112638101779e-19	8.01508576500583e-8	1.224373921488615e-16	4.522590474289623e-8	-1.2618091762492067e-21	1.1608311260769346e-19	2.2672967408690608e-10	3.986207408733595e-10	1.4637318529851945e-8
83500000	0.004999889604855446	-1.018650538104234e-18	-7.206112638101779e-19	8.01508576500583e-8	1.224373921488615e-16	4.522590474289623e-8	-1.2617800838289125e-21	1.1608311260769346e-19	2.2672967408690608e-10	3.986207408733595e-10	1.4637318529851945e-8
83600000	0.004999889604855446	-1.018650538104234e-18	-7.206112638101779e-19	8.01508576500583e-8	1.224373921488615e-16	4.522590474289623e-8	-1.2617509914086183e-21	1.1608311260769346e-19	2.2672967408690608e-10	3.986207408733595e-10	1.4637318529851945e-8
83700000	0.004999889604855446	-1.018650538104234e-18	-7.206112638101779e-19	8.01508576500583e-8	1.224373921488615e-16	4.522590474289623e-8	-1.261721898988324e-21	1.1608311260769346e-19	2.2672967408690608e-10	3.986207408733595e-10	1.4637318529851945e-8
83800000	0.004999889604855446	-1.018650538104234e-18	-7.206112638101779e-19	8.01508576500583e-8	1.224373921488615e-16	4.522590474289623e-8	-1.2616928065680298e-21	1.1608311260769346e-19	2.2672967408690608e-10	3.986207408733595e-10	1.4637318529851945e-8
83900000	0.004999889604855446	-1.018650538104234e-18	-7.206112638101779e-19	8.01508576500583e-8	1.224373921488615e-16	4.522590474289623e-8	-1.2616637141477355e-21	1.1608311260769346e-19	2.2672967408690608e-10	3.986207408733595e-10	1.4637318529851945e-8
84000000	0.004999889604855446	-1.018650538104234e-18	-7.206112638101779e-19	8.01508576500583e-8	1.224373921488615e-16	4.522590474289623e-8	-1.2616346217274413e-21	1.1608311260769346e-19	2.2672967408690608e-10	3.986207408733595e-10	1.4637318529851945e-8
84100000	0.004999889604855446	-1.018650538104234e-18	-7.206112638101779e-19	8.01508576500583e-8	1.224373921488615e-16	4.522590474289623e-8	-1.261605529307147e-21	1.1608311260769346e-19	2.2672967408690608e-10	3.986207408733595e-10	1.4637318529851945e-8
84200000	0.004999889604855446	-1.018650538104234e-18	-7.206112638101779e-19	8.01508576500583e-8	1.224373921488615e-16	4.522590474289623e-8	-1.2615764368868528e-21	1.1608311260769346e-19	2.2672967408690608e-10	3.986207408733595e-10	1.4637318529851945e-8
84300000	0.004999889604855446	-1.018650538104234e-18	-7.206112638101779e-19	8.01508576500583e-8	1.224373921488615e-16	4.522590474289623e-8	-1.2615473444665585e-21	1.1608311260769346e-19	2.2672967408690608e-10	3.986207408733595e-10	1.4637318529851945e-8
84400000	0.004999889604855446	-1.018650538104234e-18	-7.206112638101779e-19	8.01508576500583e-8	1.224373921488615e-16	4.522590474289623e-8	-1.2615182520462643e-21	1.1608311260769346e-19	2.2672967408690608e-10	3.986207408733595e-10	1.4637318529851945e-8
84500000	0.004999889604855446	-1.018650538104234e-18	-7.206112638101779e-19	8.01508576500583e-8	1.224373921488615e-16	4.522590474289623e-8	-1.26148915962597e-21	1.1608311260769346e-19	2.2672967408690608e-10	3.986207408733595e-10	1.4637318529851945e-8
84600000	0.004999889604855446	-1.018650538104234e-18	-7.206112638101779e-19	8.01508576500583e-8	1.224373921488615e-16	4.522590474289623e-8	-1.2614600672056758e-21	1.1608311260769346e-19	2.2672967408690608e-10	3.986207408733595e-10	1.4637318529851945e-8
84700000	0.004999889604855446	-1.0186505381042338e-18	-7.206112638101779e-19	8.01508576500583e-8	1.224373921488615e-16	4.522590474289623e-8	-1.2614309747853816e-21	1.1608311260769346e-19	2.2672967408690608e-10	3.986207408733595e-10	1.4637318529851945e-8
84800000	0.004999889604855446	-1.0186505381042338e-18	-7.206112638101779e-19	8.01508576500583e-8	1.224373921488615e-16	4.522590474289623e-8	-1.2614018823650873e-21	1.1608311260769346e-19	2.2672967408690608e-10	3.986207408733595e-10	1.4637318529851945e-8
84900000	0.004999889604855446	-1.0186505381042338e-18	-7.206112638101779e-19	8.01508576500583e-8	1.224373921488615e-16	4.522590474289623e-8	-1.261372789944793e-21	1.1608311260769346e-19	2.2672967408690608e-10	3.986207408733595e-10	1.4637318529851945e-8
85000000	0.004999889604855446	-1.0186505381042338e-18	-7.206112638101779e-19	8.01508576500583e-8	1.224373921488615e-16	4.522590474289623e-8	-1.2613436975244988e-21	1.1608311260769346e-19	2.2672967408690608e-10	3.986207408733595e-10	1.4637318529851945e-8
85100000	0.004999889604855446	-1.0186505381042338e-18	-7.206112638101779e-19	8.01508576500583e-8	1.224373921488615e-16	4.522590474289623e-8	-1.2613146051042046e-21	1.1608311260769346e-19	2.2672967408690608e-10	3.986207408733595e-10	1.4637318529851945e-8
85200000	0.004999889604855446	-1.0186505381042338e-18	-7.206112638101779e-19	8.01508576500583e-8	1.224373921488615e-16	4.522590474289623e-8	-1.2612855126839104e-21	1.1608311260769346e-19	2.2672967408690608e-10	3.986207408733595e-10	1.4637318529851945e-8
85300000	0.004999889604855446	-1.0186505381042338e-18	-7.206112638101779e-19	8.01508576500583e-8	1.224373921488615e-16	4.522590474289623e-8	-1.2612564202636161e-21	1.1608311260769346e-19	2.2672967408690608e-10	3.986207408733595e-10	1.4637318529851945e-8
85400000	0.004999889604855446	-1.0186505381042338e-18	-7.206112638101779e-19	8.01508576500583e-8	1.224373921488615e-16	4.522590474289623e-8	-1.2612273278433219e-21	1.1608311260769346e-19	2.2672967408690608e-10	3.986207408733595e-10	1.4637318529851945e-8
85500000	0.004999889604855446	-1.0186505381042338e-18	-7.206112638101779e-19	8.01508576500583e-8	1.224373921488615e-16	4.522590474289623e-8	-1.2611982354230276e-21	1.1608311260769346e-19	2.2672967408690608e-10	3.986207408733595e-10	1.4637318529851945e-8
85600000	0.004999889604855446	-1.0186505381042338e-18	-7.206112638101779e-19	8.01508576500583e-8	1.224373921488615e-16	4.522590474289623e-8	-1.2611691430027334e-21	1.1608311260769346e-19	2.2672967408690608e-10	3.986207408733595e-10	1.4637318529851945e-8
85700000	0.004999889604855446	-1.0186505381042338e-18	-7.206112638101779e-19	8.01508576500583e-8	1.224373921488615e-16	4.522590474289623e-8	-1.2611400505824391e-21	1.1608311260769346e-19	2.2672967408690608e-10	3.986207408733595e-10	1.4637318529851945e-8
85800000	0.004999889604855446	-1.0186505381042338e-18	-7.206112638101779e-19	8.01508576500583e-8	1.224373921488615e-16	4.522590474289623e-8	-1.2611109581621449e-21	1.1608311260769346e-19	2.2672967408690608e-10	3.986207408733595e-10	1.4637318529851945e-8
85900000	0.004999889604855446	-1.0186505381042338e-18	-7.206112638101779e-19	8.01508576500583e-8	1.224373921488615e-16	4.522590474289623e-8	-1.2610818657418506e-21	1.1608311260769346e-19	2.2672967408690608e-10	3.986207408733595e-10	1.4637318529851945e-8
86000000	0.004999889604855446	-1.0186505381042338e-18	-7.206112638101779e-19	8.01508576500583e-8	1.224373921488615e-16	4.522590474289623e-8	-1.2610527733215564e-21	1.1608311260769346e-19	2.2672967408690608e-10	3.986207408733595e-10	1.4637318529851945e-8
86100000	0.004999889604855446	-1.0186505381042338e-18	-7.206112638101779e-19	8.01508576500583e-8	1.224373921488615e-16	4.522590474289623e-8	-1.2610236809012622e-21	1.1608311260769346e-19	2.2672967408690608e-10	3.986207408733595e-10	1.4637318529851945e-8
86200000	0.004999889604855446	-1.0186505381042338e-18	-7.206112638101779e-19	8.01508576500583e-8	1.224373921488615e-16	4.522590474289623e-8	-1.260994588480968e-21	1.1608311260769346e-19	2.2672967408690608e-10	3.986207408733595e-10	1.4637318529851945e-8
86300000	0.004999889604855446	-1.0186505381042338e-18	-7.206112638101779e-19	8.01508576500583e-8	1.224373921488615e-16	4.522590474289623e-8	-1.2609654960606737e-21	1.1608311260769346e-19	2.2672967408690608e-10	3.986207408733595e-10	1.4637318529851945e-8
86400000	0.004999889604855446	-1.0186505381042338e-18	-7.206112638101779e-19	8.01508576500583e-8	1.224373921488615e-16	4.522590474289623e-8	-1.2609364036403794e-21	1.1608311260769346e-19	2.2672967408690608e-10	3.986207408733595e-10	1.4637318529851945e-8
86500000	0.004999889604855446	-1.0186505381042338e-18	-7.206112638101779e-19	8.01508576500583e-8	1.224373921488615e-16	4.522590474289623e-8	-1.2609073112200852e-21	1.1608311260769346e-19	2.2672967408690608e-10	3.986207408733595e-10	1.4637318529851945e-8
86600000	0.004999889604855446	-1.0186505381042338e-18	-7.206112638101779e-19	8.01508576500583e-8	1.224373921488615e-16	4.522590474289623e-8	-1.2608782187997911e-21	1.1608311260769346e-19	2.2672967408690608e-10	3.986207408733595e-10	1.4637318529851945e-8
86700000	0.004999889604855446	-1.0186505381042338e-18	-7.206112638101779e-19	8.01508576500583e-8	1.224373921488615e-16	4.522590474289623e-8	-1.2608491263794969e-21	1.1608311260769346e-19	2.2672967408690608e-10	3.986207408733595e-10	1.4637318529851945e-8
86800000	0.004999889604855446	-1.0186505381042338e-18	-7.206112638101779e-19	8.01508576500583e-8	1.224373921488615e-16	4.522590474289623e-8	-1.2608200339592026e-21	1.1608311260769346e-19	2.2672967408690608e-10	3.986207408733595e-10	1.4637318529851945e-8
86900000	0.004999889604855446	-1.0186505381042338e-18	-7.206112638101779e-19	8.01508576500583e-8	1.224373921488615e-16	4.522590474289623e-8	-1.2607909415389084e-21	1.1608311260769346e-19	2.2672967408690608e-10	3.986207408733595e-10	1.4637318529851945e-8
87000000	0.004999889604855446	-1.0186505381042338e-18	-7.206112638101779e-19	8.01508576500583e-8	1.224373921488615e-16	4.522590474289623e-8	-1.2607618491186142e-21	1.1608311260769346e-19	2.2672967408690608e-10	3.986207408733595e-10	1.4637318529851945e-8
87100000	0.004999889604855446	-1.0186505381042338e-18	-7.206112638101779e-19	8.01508576500583e-8	1.224373921488615e-16	4.522590474289623e-8	-1.26073275669832e-21	1.1608311260769346e-19	2.2672967408690608e-10	3.986207408733595e-10	1.4637318529851945e-8
87200000	0.004999889604855446	-1.0186505381042338e-18	-7.206112638101779e-19	8.01508576500583e-8	1.224373921488615e-16	4.522590474289623e-8	-1.2607036642780257e-21	1.1608311260769346e-19	2.2672967408690608e-10	3.986207408733595e-10	1.4637318529851945e-8
87300000	0.004999889604855446	-1.0186505381042338e-18	-7.206112638101779e-19	8.01508576500583e-8	1.224373921488615e-16	4.522590474289623e-8	-1.2606745718577314e-21	1.1608311260769346e-19	2.2672967408690608e-10	3.986207408733595e-10	1.4637318529851945e-8
87400000	0.004999889604855446	-1.0186505381042338e-18	-7.206112638101779e-19	8.01508576500583e-8	1.224373921488615e-16	4.522590474289623e-8	-1.2606454794374372e-21	1.1608311260769346e-19	2.2672967408690608e-10	3.986207408733595e-10	1.4637318529851945e-8
87500000	0.004999889604855446	-1.0186505381042336e-18	-7.206112638101779e-19	8.01508576500583e-8	1.224373921488615e-16	4.522590474289623e-8	-1.260616387017143e-21	1.1608311260769346e-19	2.2672967408690608e-10	3.986207408733595e-10	1.4637318529851945e-8
87600000	0.004999889604855446	-1.0186505381042336e-18	-7.206112638101779e-19	8.01508576500583e-8	1.224373921488615e-16	4.522590474289623e-8	-1.2605872945968487e-21	1.1608311260769346e-19	2.2672967408690608e-10	3.986207408733595e-10	1.4637318529851945e-8
87700000	0.004999889604855446	-1.0186505381042336e-18	-7.206112638101779e-19	8.01508576500583e-8	1.224373921488615e-16	4.522590474289623e-8	-1.2605582021765545e-21	1.1608311260769346e-19	2.2672967408690608e-10	3.986207408733595e-10	1.4637318529851945e-8
87800000	0.004999889604855446	-1.0186505381042336e-18	-7.206112638101779e-19	8.01508576500583e-8	1.224373921488615e-16	4.522590474289623e-8	-1.2605291097562602e-21	1.1608311260769346e-19	2.2672967408690608e-10	3.986207408733595e-10	1.4637318529851945e-8
87900000	0.004999889604855446	-1.0186505381042336e-18	-7.206112638101779e-19	8.01508576500583e-8	1.224373921488615e-16	4.522590474289623e-8	-1.260500017335966e-21	1.1608311260769346e-19	2.2672967408690608e-10	3.986207408733595e-10	1.4637318529851945e-8
88000000	0.004999889604855446	-1.0186505381042336e-18	-7.206112638101779e-19	8.01508576500583e-8	1.224373921488615e-16	4.522590474289623e-8	-1.2604709249156717e-21	1.1608311260769346e-19	2.2672967408690608e-10	3.986207408733595e-10	1.4637318529851945e-8
88100000	0.004999889604855446	-1.0186505381042336e-18	-7.206112638101779e-19	8.01508576500583e-8	1.224373921488615e-16	4.522590474289623e-8	-1.2604418324953775e-21	1.1608311260769346e-19	2.2672967408690608e-10	3.986207408733595e-10	1.4637318529851945e-8
88200000	0.004999889604855446	-1.0186505381042336e-18	-7.206112638101779e-19	8.01508576500583e-8	1.224373921488615e-16	4.522590474289623e-8	-1.2604127400750832e-21	1.1608311260769348e-19	2.2672967408690608e-10	3.986207408733595e-10	1.4637318529851945e-8
88300000	0.004999889604855446	-1.0186505381042336e-18	-7.206112638101779e-19	8.01508576500583e-8	1.224373921488615e-16	4.522590474289623e-8	-1.260383647654789e-21	1.1608311260769348e-19	2.2672967408690608e-10	3.986207408733595e-10	1.4637318529851945e-8
88400000	0.004999889604855446	-1.0186505381042336e-18	-7.206112638101779e-19	8.01508576500583e-8	1.224373921488615e-16	4.522590474289623e-8	-1.2603545552344947e-21	1.1608311260769348e-19	2.2672967408690608e-10	3.986207408733595e-10	1.4637318529851945e-8
88500000	0.004999889604855446	-1.0186505381042336e-18	-7.206112638101779e-19	8.01508576500583e-8	1.224373921488615e-16	4.522590474289623e-8	-1.2603254628142005e-21	1.1608311260769348e-19	2.2672967408690608e-10	3.986207408733595e-10	1.4637318529851945e-8
88600000	0.004999889604855446	-1.0186505381042336e-18	-7.206112638101779e-19	8.015085765005832e-8	1.224373921488615e-16	4.522590474289623e-8	-1.2602963703939063e-21	1.1608311260769348e-19	2.2672967408690608e-10	3.986207408733595e-10	1.4637318529851945e-8
88700000	0.004999889604855446	-1.0186505381042336e-18	-7.206112638101779e-19	8.015085765005832e-8	1.224373921488615e-16	4.522590474289623e-8	-1.260267277973612e-21	1.1608311260769348e-19	2.2672967408690608e-10	3.986207408733595e-10	1.4637318529851945e-8
88800000	0.004999889604855446	-1.0186505381042336e-18	-7.206112638101779e-19	8.015085765005832e-8	1.224373921488615e-16	4.522590474289623e-8	-1.2602381855533178e-21	1.1608311260769348e-19	2.2672967408690608e-10	3.986207408733595e-10	1.4637318529851945e-8
88900000	0.004999889604855446	-1.0186505381042336e-18	-7.206112638101779e-19	8.015085765005832e-8	1.224373921488615e-16	4.522590474289623e-8	-1.2602090931330235e-21	1.1608311260769348e-19	2.2672967408690608e-10	3.986207408733595e-10	1.4637318529851945e-8
89000000	0.004999889604855446	-1.0186505381042336e-18	-7.206112638101779e-19	8.015085765005832e-8	1.224373921488615e-16	4.522590474289623e-8	-1.2601800007127293e-21	1.1608311260769348e-19	2.2672967408690608e-10	3.986207408733595e-10	1.4637318529851945e-8
89100000	0.004999889604855446	-1.0186505381042336e-18	-7.206112638101779e-19	8.015085765005832e-8	1.224373921488615e-16	4.522590474289623e-8	-1.260150908292435e-21	1.1608311260769348e-19	2.2672967408690608e-10	3.986207408733595e-10	1.4637318529851945e-8
89200000	0.004999889604855446	-1.0186505381042336e-18	-7.206112638101779e-19	8.015085765005832e-8	1.224373921488615e-16	4.522590474289623e-8	-1.2601218158721408e-21	1.1608311260769348e-19	2.2672967408690608e-10	3.986207408733595e-10	1.4637318529851945e-8
89300000	0.004999889604855446	-1.0186505381042336e-18	-7.206112638101779e-19	8.015085765005832e-8	1.224373921488615e-16	4.522590474289623e-8	-1.2600927234518466e-21	1.1608311260769348e-19	2.2672967408690608e-10	3.986207408733595e-10	1.4637318529851945e-8
89400000	0.004999889604855446	-1.0186505381042336e-18	-7.206112638101779e-19	8.015085765005832e-8	1.224373921488615e-16	4.522590474289623e-8	-1.2600636310315523e-21	1.1608311260769348e-19	2.2672967408690608e-10	3.986207408733595e-10	1.4637318529851945e-8
89500000	0.004999889604855446	-1.0186505381042336e-18	-7.206112638101779e-19	8.015085765005832e-8	1.224373921488615e-16	4.522590474289623e-8	-1.260034538611258e-21	1.1608311260769348e-19	2.2672967408690608e-10	3.986207408733595e-10	1.4637318529851945e-8
89600000	0.004999889604855446	-1.0186505381042336e-18	-7.206112638101779e-19	8.015085765005832e-8	1.224373921488615e-16	4.522590474289623e-8	-1.2600054461909638e-21	1.1608311260769348e-19	2.2672967408690608e-10	3.986207408733595e-10	1.4637318529851945e-8
89700000	0.004999889604855446	-1.0186505381042336e-18	-7.206112638101779e-19	8.015085765005832e-8	1.224373921488615e-16	4.522590474289623e-8	-1.2599763537706696e-21	1.1608311260769348e-19	2.2672967408690608e-10	3.986207408733595e-10	1.4637318529851945e-8
89800000	0.004999889604855446	-1.0186505381042336e-18	-7.206112638101779e-19	8.015085765005832e-8	1.224373921488615e-16	4.522590474289623e-8	-1.2599472613503753e-21	1.1608311260769348e-19	2.2672967408690608e-10	3.986207408733595e-10	1.4637318529851945e-8
89900000	0.004999889604855446	-1.0186505381042336e-18	-7.206112638101779e-19	8.015085765005832e-8	1.224373921488615e-16	4.522590474289623e-8	-1.259918168930081e-21	1.1608311260769348e-19	2.2672967408690608e-10	3.986207408733595e-10	1.4637318529851945e-8
90000000	0.004999889604855446	-1.0186505381042336e-18	-7.206112638101779e-19	8.015085765005832e-8	1.224373921488615e-16	4.522590474289623e-8	-1.2598890765097868e-21	1.1608311260769348e-19	2.2672967408690608e-10	3.986207408733595e-10	1.4637318529851945e-8
90100000	0.004999889604855446	-1.0186505381042336e-18	-7.206112638101779e-19	8.015085765005832e-8	1.224373921488615e-16	4.522590474289623e-8	-1.2598599840894926e-21	1.1608311260769348e-19	2.2672967408690608e-10	3.986207408733595e-10	1.4637318529851945e-8
90200000	0.004999889604855446	-1.0186505381042336e-18	-7.206112638101779e-19	8.015085765005832e-8	1.224373921488615e-16	4.522590474289623e-8	-1.2598308916691984e-21	1.1608311260769348e-19	2.2672967408690608e-10	3.986207408733595e-10	1.4637318529851945e-8
90300000	0.004999889604855446	-1.0186505381042334e-18	-7.206112638101779e-19	8.015085765005832e-8	1.224373921488615e-16	4.522590474289623e-8	-1.2598017992489041e-21	1.1608311260769348e-19	2.2672967408690608e-10	3.986207408733595e-10	1.4637318529851945e-8
90400000	0.004999889604855446	-1.0186505381042334e-18	-7.206112638101779e-19	8.015085765005832e-8	1.224373921488615e-16	4.522590474289623e-8	-1.2597727068286099e-21	1.1608311260769348e-19	2.2672967408690608e-10	3.986207408733595e-10	1.4637318529851945e-8
90500000	0.004999889604855446	-1.0186505381042334e-18	-7.206112638101779e-19	8.015085765005832e-8	1.224373921488615e-16	4.522590474289623e-8	-1.2597436144083158e-21	1.1608311260769348e-19	2.2672967408690608e-10	3.986207408733595e-10	1.4637318529851945e-8
90600000	0.004999889604855446	-1.0186505381042334e-18	-7.206112638101779e-19	8.015085765005832e-8	1.224373921488615e-16	4.522590474289623e-8	-1.2597145219880216e-21	1.1608311260769348e-19	2.2672967408690608e-10	3.986207408733595e-10	1.4637318529851945e-8
90700000	0.004999889604855446	-1.0186505381042334e-18	-7.206112638101779e-19	8.015085765005832e-8	1.224373921488615e-16	4.522590474289623e-8	-1.2596854295677273e-21	1.1608311260769348e-19	2.2672967408690608e-10	3.986207408733595e-10	1.4637318529851945e-8
90800000	0.004999889604855446	-1.0186505381042334e-18	-7.206112638101779e-19	8.015085765005832e-8	1.224373921488615e-16	4.522590474289623e-8	-1.259656337147433e-21	1.1608311260769348e-19	2.2672967408690608e-10	3.986207408733595e-10	1.4637318529851945e-8
90900000	0.004999889604855446	-1.0186505381042334e-18	-7.206112638101779e-19	8.015085765005832e-8	1.224373921488615e-16	4.522590474289623e-8	-1.2596272447271388e-21	1.1608311260769348e-19	2.2672967408690608e-10	3.986207408733595e-10	1.4637318529851945e-8
91000000	0.004999889604855446	-1.0186505381042334e-18	-7.206112638101779e-19	8.015085765005832e-8	1.224373921488615e-16	4.522590474289623e-8	-1.2595981523068446e-21	1.1608311260769348e-19	2.2672967408690608e-10	3.986207408733595e-10	1.4637318529851945e-8
91100000	0.004999889604855446	-1.0186505381042334e-18	-7.206112638101779e-19	8.015085765005832e-8	1.224373921488615e-16	4.522590474289623e-8	-1.2595690598865504e-21	1.1608311260769348e-19	2.2672967408690608e-10	3.986207408733595e-10	1.4637318529851945e-8
91200000	0.004999889604855446	-1.0186505381042334e-18	-7.206112638101779e-19	8.015085765005832e-8	1.224373921488615e-16	4.522590474289623e-8	-1.2595399674662561e-21	1.1608311260769348e-19	2.2672967408690608e-10	3.986207408733595e-10	1.4637318529851945e-8
91300000	0.004999889604855446	-1.0186505381042334e-18	-7.206112638101779e-19	8.015085765005832e-8	1.224373921488615e-16	4.522590474289623e-8	-1.2595108750459619e-21	1.1608311260769348e-19	2.2672967408690608e-10	3.986207408733595e-10	1.4637318529851945e-8
91400000	0.004999889604855446	-1.0186505381042334e-18	-7.206112638101779e-19	8.015085765005832e-8	1.224373921488615e-16	4.522590474289623e-8	-1.2594817826256676e-21	1.1608311260769348e-19	2.2672967408690608e-10	3.986207408733595e-10	1.4637318529851945e-8
91500000	0.004999889604855446	-1.0186505381042334e-18	-7.206112638101779e-19	8.015085765005832e-8	1.224373921488615e-16	4.522590474289623e-8	-1.2594526902053734e-21	1.1608311260769348e-19	2.2672967408690608e-10	3.986207408733595e-10	1.4637318529851945e-8
91600000	0.004999889604855446	-1.0186505381042334e-18	-7.206112638101779e-19	8.015085765005832e-8	1.224373921488615e-16	4.522590474289623e-8	-1.2594235977850791e-21	1.1608311260769348e-19	2.2672967408690608e-10	3.986207408733595e-10	1.4637318529851945e-8
91700000	0.004999889604855446	-1.0186505381042334e-18	-7.206112638101779e-19	8.015085765005832e-8	1.224373921488615e-16	4.522590474289623e-8	-1.2593945053647849e-21	1.1608311260769348e-19	2.2672967408690608e-10	3.986207408733595e-10	1.4637318529851945e-8
91800000	0.004999889604855446	-1.0186505381042334e-18	-7.206112638101779e-19	8.015085765005832e-8	1.224373921488615e-16	4.522590474289623e-8	-1.2593654129444906e-21	1.1608311260769348e-19	2.2672967408690608e-10	3.986207408733595e-10	1.4637318529851945e-8
91900000	0.004999889604855446	-1.0186505381042334e-18	-7.206112638101779e-19	8.015085765005832e-8	1.224373921488615e-16	4.522590474289623e-8	-1.2593363205241964e-21	1.1608311260769348e-19	2.2672967408690608e-10	3.986207408733595e-10	1.4637318529851945e-8
92000000	0.004999889604855446	-1.0186505381042334e-18	-7.206112638101779e-19	8.015085765005832e-8	1.224373921488615e-16	4.522590474289623e-8	-1.2593072281039022e-21	1.1608311260769348e-19	2.2672967408690608e-10	3.986207408733595e-10	1.4637318529851945e-8
92100000	0.004999889604855446	-1.0186505381042334e-18	-7.206112638101779e-19	8.015085765005832e-8	1.224373921488615e-16	4.522590474289623e-8	-1.259278135683608e-21	1.1608311260769348e-19	2.2672967408690608e-10	3.986207408733595e-10	1.4637318529851945e-8
92200000	0.004999889604855446	-1.0186505381042334e-18	-7.206112638101779e-19	8.015085765005832e-8	1.224373921488615e-16	4.522590474289623e-8	-1.2592490432633137e-21	1.1608311260769348e-19	2.2672967408690608e-10	3.986207408733595e-10	1.4637318529851945e-8
92300000	0.004999889604855446	-1.0186505381042334e-18	-7.206112638101779e-19	8.015085765005832e-8	1.224373921488615e-16	4.522590474289623e-8	-1.2592199508430194e-21	1.1608311260769348e-19	2.2672967408690608e-10	3.986207408733595e-10	1.4637318529851945e-8
92400000	0.004999889604855446	-1.0186505381042334e-18	-7.206112638101779e-19	8.015085765005832e-8	1.224373921488615e-16	4.522590474289623e-8	-1.2591908584227252e-21	1.1608311260769348e-19	2.2672967408690608e-10	3.986207408733595e-10	1.4637318529851945e-8
92500000	0.004999889604855446	-1.0186505381042334e-18	-7.206112638101779e-19	8.015085765005832e-8	1.224373921488615e-16	4.522590474289623e-8	-1.259161766002431e-21	1.1608311260769348e-19	2.2672967408690608e-10	3.986207408733595e-10	1.4637318529851945e-8
92600000	0.004999889604855446	-1.0186505381042334e-18	-7.206112638101779e-19	8.015085765005832e-8	1.224373921488615e-16	4.522590474289623e-8	-1.2591326735821367e-21	1.1608311260769348e-19	2.2672967408690608e-10	3.986207408733595e-10	1.4637318529851945e-8
92700000	0.004999889604855446	-1.0186505381042334e-18	-7.206112638101779e-19	8.015085765005832e-8	1.224373921488615e-16	4.522590474289623e-8	-1.2591035811618425e-21	1.1608311260769348e-19	2.2672967408690608e-10	3.986207408733595e-10	1.4637318529851945e-8
92800000	0.004999889604855446	-1.0186505381042334e-18	-7.206112638101779e-19	8.015085765005832e-8	1.224373921488615e-16	4.522590474289623e-8	-1.2590744887415482e-21	1.1608311260769348e-19	2.2672967408690608e-10	3.986207408733595e-10	1.4637318529851945e-8
92900000	0.004999889604855446	-1.0186505381042334e-18	-7.206112638101779e-19	8.015085765005832e-8	1.224373921488615e-16	4.522590474289623e-8	-1.259045396321254e-21	1.1608311260769348e-19	2.2672967408690608e-10	3.986207408733595e-10	1.4637318529851945e-8
93000000	0.004999889604855446	-1.0186505381042334e-18	-7.206112638101779e-19	8.015085765005832e-8	1.224373921488615e-16	4.522590474289623e-8	-1.2590163039009597e-21	1.1608311260769348e-19	2.2672967408690608e-10	3.986207408733595e-10	1.4637318529851945e-8
93100000	0.004999889604855446	-1.0186505381042332e-18	-7.206112638101779e-19	8.015085765005832e-8	1.224373921488615e-16	4.522590474289623e-8	-1.2589872114806655e-21	1.1608311260769348e-19	2.2672967408690608e-10	3.986207408733595e-10	1.4637318529851945e-8
93200000	0.004999889604855446	-1.0186505381042332e-18	-7.206112638101779e-19	8.015085765005832e-8	1.224373921488615e-16	4.522590474289623e-8	-1.2589581190603712e-21	1.1608311260769348e-19	2.2672967408690608e-10	3.986207408733595e-10	1.4637318529851945e-8
93300000	0.004999889604855446	-1.0186505381042332e-18	-7.206112638101779e-19	8.015085765005832e-8	1.224373921488615e-16	4.522590474289623e-8	-1.258929026640077e-21	1.1608311260769348e-19	2.2672967408690608e-10	3.986207408733595e-10	1.4637318529851945e-8
93400000	0.004999889604855446	-1.0186505381042332e-18	-7.206112638101779e-19	8.015085765005832e-8	1.224373921488615e-16	4.522590474289623e-8	-1.2588999342197827e-21	1.1608311260769348e-19	2.2672967408690608e-10	3.986207408733595e-10	1.4637318529851945e-8
93500000	0.004999889604855446	-1.0186505381042332e-18	-7.206112638101779e-19	8.015085765005832e-8	1.224373921488615e-16	4.522590474289623e-8	-1.2588708417994885e-21	1.1608311260769348e-19	2.2672967408690608e-10	3.986207408733595e-10	1.4637318529851945e-8
93600000	0.004999889604855446	-1.0186505381042332e-18	-7.206112638101779e-19	8.015085765005832e-8	1.224373921488615e-16	4.522590474289623e-8	-1.2588417493791943e-21	1.1608311260769348e-19	2.2672967408690608e-10	3.986207408733595e-10	1.4637318529851945e-8
93700000	0.004999889604855446	-1.0186505381042332e-18	-7.206112638101779e-19	8.015085765005832e-8	1.224373921488615e-16	4.522590474289623e-8	-1.2588126569589e-21	1.1608311260769348e-19	2.2672967408690608e-10	3.986207408733595e-10	1.4637318529851945e-8
93800000	0.004999889604855446	-1.0186505381042332e-18	-7.206112638101779e-19	8.015085765005832e-8	1.224373921488615e-16	4.522590474289623e-8	-1.2587835645386058e-21	1.1608311260769348e-19	2.2672967408690608e-10	3.986207408733595e-10	1.4637318529851945e-8
93900000	0.004999889604855446	-1.0186505381042332e-18	-7.206112638101779e-19	8.015085765005832e-8	1.224373921488615e-16	4.522590474289623e-8	-1.2587544721183115e-21	1.1608311260769348e-19	2.2672967408690608e-10	3.986207408733595e-10	1.4637318529851945e-8
94000000	0.004999889604855446	-1.0186505381042332e-18	-7.206112638101779e-19	8.015085765005832e-8	1.224373921488615e-16	4.522590474289623e-8	-1.2587253796980173e-21	1.1608311260769348e-19	2.2672967408690608e-10	3.986207408733595e-10	1.4637318529851945e-8
94100000	0.004999889604855446	-1.0186505381042332e-18	-7.206112638101779e-19	8.015085765005832e-8	1.224373921488615e-16	4.522590474289623e-8	-1.258696287277723e-21	1.1608311260769348e-19	2.2672967408690608e-10	3.986207408733595e-10	1.4637318529851945e-8
94200000	0.004999889604855446	-1.0186505381042332e-18	-7.206112638101779e-19	8.015085765005832e-8	1.224373921488615e-16	4.522590474289623e-8	-1.2586671948574288e-21	1.1608311260769348e-19	2.2672967408690608e-10	3.986207408733595e-10	1.4637318529851945e-8
94300000	0.004999889604855446	-1.0186505381042332e-18	-7.206112638101779e-19	8.015085765005832e-8	1.224373921488615e-16	4.522590474289623e-8	-1.2586381024371347e-21	1.1608311260769348e-19	2.2672967408690608e-10	3.986207408733595e-10	1.4637318529851945e-8
94400000	0.004999889604855446	-1.0186505381042332e-18	-7.206112638101779e-19	8.015085765005832e-8	1.224373921488615e-16	4.522590474289623e-8	-1.2586090100168405e-21	1.1608311260769348e-19	2.2672967408690608e-10	3.986207408733595e-10	1.4637318529851945e-8
94500000	0.004999889604855446	-1.0186505381042332e-18	-7.206112638101779e-19	8.015085765005832e-8	1.224373921488615e-16	4.522590474289623e-8	-1.2585799175965463e-21	1.1608311260769348e-19	2.2672967408690608e-10	3.986207408733595e-10	1.4637318529851945e-8
94600000	0.004999889604855446	-1.0186505381042332e-18	-7.206112638101779e-19	8.015085765005832e-8	1.224373921488615e-16	4.522590474289623e-8	-1.258550825176252e-21	1.1608311260769348e-19	2.2672967408690608e-10	3.986207408733595e-10	1.4637318529851945e-8
94700000	0.004999889604855446	-1.0186505381042332e-18	-7.206112638101779e-19	8.015085765005832e-8	1.224373921488615e-16	4.522590474289623e-8	-1.2585217327559578e-21	1.1608311260769348e-19	2.2672967408690608e-10	3.986207408733595e-10	1.4637318529851945e-8
94800000	0.004999889604855446	-1.0186505381042332e-18	-7.206112638101779e-19	8.015085765005832e-8	1.224373921488615e-16	4.522590474289623e-8	-1.2584926403356635e-21	1.1608311260769348e-19	2.2672967408690608e-10	3.986207408733595e-10	1.4637318529851945e-8
94900000	0.004999889604855446	-1.0186505381042332e-18	-7.206112638101779e-19	8.015085765005832e-8	1.224373921488615e-16	4.522590474289623e-8	-1.2584635479153693e-21	1.1608311260769348e-19	2.2672967408690608e-10	3.986207408733595e-10	1.4637318529851945e-8
95000000	0.004999889604855446	-1.0186505381042332e-18	-7.206112638101779e-19	8.015085765005832e-8	1.224373921488615e-16	4.522590474289623e-8	-1.258434455495075e-21	1.1608311260769348e-19	2.2672967408690608e-10	3.986207408733595e-10	1.4637318529851945e-8
95100000	0.004999889604855446	-1.0186505381042332e-18	-7.206112638101779e-19	8.015085765005832e-8	1.224373921488615e-16	4.522590474289623e-8	-1.2584053630747808e-21	1.1608311260769348e-19	2.2672967408690608e-10	3.986207408733595e-10	1.4637318529851945e-8
95200000	0.004999889604855446	-1.0186505381042332e-18	-7.206112638101779e-19	8.015085765005832e-8	1.224373921488615e-16	4.522590474289623e-8	-1.2583762706544865e-21	1.1608311260769348e-19	2.2672967408690608e-10	3.986207408733595e-10	1.4637318529851945e-8
95300000	0.004999889604855446	-1.0186505381042332e-18	-7.206112638101779e-19	8.015085765005832e-8	1.224373921488615e-16	4.522590474289623e-8	-1.2583471782341923e-21	1.1608311260769348e-19	2.2672967408690608e-10	3.986207408733595e-10	1.4637318529851945e-8
95400000	0.004999889604855446	-1.0186505381042332e-18	-7.206112638101779e-19	8.015085765005832e-8	1.224373921488615e-16	4.522590474289623e-8	-1.258318085813898e-21	1.1608311260769348e-19	2.2672967408690608e-10	3.986207408733595e-10	1.4637318529851945e-8
95500000	0.004999889604855446	-1.0186505381042332e-18	-7.206112638101779e-19	8.015085765005832e-8	1.224373921488615e-16	4.522590474289623e-8	-1.2582889933936038e-21	1.1608311260769348e-19	2.2672967408690608e-10	3.986207408733595e-10	1.4637318529851945e-8
95600000	0.004999889604855446	-1.0186505381042332e-18	-7.206112638101779e-19	8.015085765005832e-8	1.224373921488615e-16	4.522590474289623e-8	-1.2582599009733096e-21	1.1608311260769348e-19	2.2672967408690608e-10	3.986207408733595e-10	1.4637318529851945e-8
95700000	0.004999889604855446	-1.0186505381042332e-18	-7.206112638101779e-19	8.015085765005832e-8	1.224373921488615e-16	4.522590474289623e-8	-1.2582308085530153e-21	1.1608311260769348e-19	2.2672967408690608e-10	3.986207408733595e-10	1.4637318529851945e-8
95800000	0.004999889604855446	-1.0186505381042332e-18	-7.206112638101779e-19	8.015085765005832e-8	1.224373921488615e-16	4.522590474289623e-8	-1.258201716132721e-21	1.1608311260769348e-19	2.2672967408690608e-10	3.986207408733595e-10	1.4637318529851945e-8
95900000	0.004999889604855446	-1.018650538104233e-18	-7.206112638101779e-19	8.015085765005832e-8	1.224373921488615e-16	4.522590474289623e-8	-1.2581726237124268e-21	1.1608311260769348e-19	2.2672967408690608e-10	3.986207408733595e-10	1.4637318529851945e-8
96000000	0.004999889604855446	-1.018650538104233e-18	-7.206112638101779e-19	8.015085765005832e-8	1.224373921488615e-16	4.522590474289623e-8	-1.2581435312921326e-21	1.1608311260769348e-19	2.2672967408690608e-10	3.986207408733595e-10	1.4637318529851945e-8
96100000	0.004999889604855446	-1.018650538104233e-18	-7.206112638101779e-19	8.015085765005832e-8	1.224373921488615e-16	4.522590474289623e-8	-1.2581144388718384e-21	1.1608311260769348e-19	2.2672967408690608e-10	3.986207408733595e-10	1.4637318529851945e-8
96200000	0.0049998896048554465	-1.018650538104233e-18	-7.206112638101779e-19	8.015085765005832e-8	1.224373921488615e-16	4.522590474289623e-8	-1.2580853464515441e-21	1.1608311260769348e-19	2.2672967408690608e-10	3.986207408733595e-10	1.4637318529851945e-8
96300000	0.0049998896048554465	-1.018650538104233e-18	-7.206112638101779e-19	8.015085765005832e-8	1.224373921488615e-16	4.522590474289623e-8	-1.2580562540312499e-21	1.1608311260769348e-19	2.2672967408690608e-10	3.986207408733595e-10	1.4637318529851945e-8
96400000	0.0049998896048554465	-1.018650538104233e-18	-7.206112638101779e-19	8.015085765005832e-8	1.224373921488615e-16	4.522590474289623e-8	-1.2580271616109556e-21	1.1608311260769348e-19	2.2672967408690608e-10	3.986207408733595e-10	1.4637318529851945e-8
96500000	0.0049998896048554465	-1.018650538104233e-18	-7.206112638101779e-19	8.015085765005832e-8	1.224373921488615e-16	4.522590474289623e-8	-1.2579980691906614e-21	1.1608311260769348e-19	2.2672967408690608e-10	3.986207408733595e-10	1.4637318529851945e-8
96600000	0.0049998896048554465	-1.018650538104233e-18	-7.206112638101779e-19	8.015085765005832e-8	1.224373921488615e-16	4.522590474289623e-8	-1.2579689767703671e-21	1.1608311260769348e-19	2.2672967408690608e-10	3.986207408733595e-10	1.4637318529851945e-8
96700000	0.0049998896048554465	-1.018650538104233e-18	-7.206112638101779e-19	8.015085765005832e-8	1.224373921488615e-16	4.522590474289623e-8	-1.2579398843500729e-21	1.1608311260769348e-19	2.2672967408690608e-10	3.986207408733595e-10	1.4637318529851945e-8
96800000	0.0049998896048554465	-1.018650538104233e-18	-7.206112638101779e-19	8.015085765005832e-8	1.224373921488615e-16	4.522590474289623e-8	-1.2579107919297786e-21	1.1608311260769348e-19	2.2672967408690608e-10	3.986207408733595e-10	1.4637318529851945e-8
96900000	0.0049998896048554465	-1.018650538104233e-18	-7.206112638101779e-19	8.015085765005832e-8	1.224373921488615e-16	4.522590474289623e-8	-1.2578816995094844e-21	1.1608311260769348e-19	2.2672967408690608e-10	3.986207408733595e-10	1.4637318529851945e-8
97000000	0.0049998896048554465	-1.018650538104233e-18	-7.206112638101779e-19	8.015085765005832e-8	1.224373921488615e-16	4.522590474289623e-8	-1.2578526070891902e-21	1.1608311260769348e-19	2.2672967408690608e-10	3.986207408733595e-10	1.4637318529851945e-8
97100000	0.0049998896048554465	-1.018650538104233e-18	-7.206112638101779e-19	8.015085765005832e-8	1.224373921488615e-16	4.522590474289623e-8	-1.257823514668896e-21	1.1608311260769348e-19	2.2672967408690608e-10	3.986207408733595e-10	1.4637318529851945e-8
97200000	0.0049998896048554465	-1.018650538104233e-18	-7.206112638101779e-19	8.015085765005832e-8	1.224373921488615e-16	4.522590474289623e-8	-1.2577944222486017e-21	1.1608311260769348e-19	2.2672967408690608e-10	3.986207408733595e-10	1.4637318529851945e-8
97300000	0.0049998896048554465	-1.018650538104233e-18	-7.206112638101779e-19	8.015085765005832e-8	1.224373921488615e-16	4.522590474289623e-8	-1.2577653298283074e-21	1.1608311260769348e-19	2.2672967408690608e-10	3.986207408733595e-10	1.4637318529851945e-8
97400000	0.0049998896048554465	-1.018650538104233e-18	-7.206112638101779e-19	8.015085765005832e-8	1.224373921488615e-16	4.522590474289623e-8	-1.2577362374080132e-21	1.1608311260769348e-19	2.2672967408690608e-10	3.986207408733595e-10	1.4637318529851945e-8
97500000	0.0049998896048554465	-1.018650538104233e-18	-7.206112638101779e-19	8.015085765005832e-8	1.224373921488615e-16	4.522590474289623e-8	-1.257707144987719e-21	1.1608311260769348e-19	2.2672967408690608e-10	3.986207408733595e-10	1.4637318529851945e-8
97600000	0.0049998896048554465	-1.018650538104233e-18	-7.206112638101779e-19	8.015085765005832e-8	1.224373921488615e-16	4.522590474289623e-8	-1.2576780525674247e-21	1.1608311260769348e-19	2.2672967408690608e-10	3.986207408733595e-10	1.4637318529851945e-8
97700000	0.0049998896048554465	-1.018650538104233e-18	-7.206112638101779e-19	8.015085765005832e-8	1.224373921488615e-16	4.522590474289623e-8	-1.2576489601471305e-21	1.1608311260769348e-19	2.2672967408690608e-10	3.986207408733595e-10	1.4637318529851945e-8
97800000	0.0049998896048554465	-1.018650538104233e-18	-7.206112638101779e-19	8.015085765005832e-8	1.224373921488615e-16	4.522590474289623e-8	-1.2576198677268362e-21	1.1608311260769348e-19	2.2672967408690608e-10	3.986207408733595e-10	1.4637318529851945e-8
97900000	0.0049998896048554465	-1.018650538104233e-18	-7.206112638101779e-19	8.015085765005832e-8	1.224373921488615e-16	4.522590474289623e-8	-1.257590775306542e-21	1.1608311260769348e-19	2.2672967408690608e-10	3.986207408733595e-10	1.4637318529851945e-8
98000000	0.0049998896048554465	-1.018650538104233e-18	-7.206112638101779e-19	8.015085765005832e-8	1.224373921488615e-16	4.522590474289623e-8	-1.2575616828862477e-21	1.1608311260769348e-19	2.2672967408690608e-10	3.986207408733595e-10	1.4637318529851945e-8
98100000	0.0049998896048554465	-1.018650538104233e-18	-7.206112638101779e-19	8.015085765005832e-8	1.224373921488615e-16	4.522590474289623e-8	-1.2575325904659537e-21	1.1608311260769348e-19	2.2672967408690608e-10	3.986207408733595e-10	1.4637318529851945e-8
98200000	0.0049998896048554465	-1.018650538104233e-18	-7.206112638101779e-19	8.015085765005832e-8	1.224373921488615e-16	4.522590474289623e-8	-1.2575034980456594e-21	1.1608311260769348e-19	2.2672967408690608e-10	3.986207408733595e-10	1.4637318529851945e-8
98300000	0.0049998896048554465	-1.018650538104233e-18	-7.206112638101779e-19	8.015085765005832e-8	1.224373921488615e-16	4.522590474289623e-8	-1.2574744056253652e-21	1.1608311260769348e-19	2.2672967408690608e-10	3.986207408733595e-10	1.4637318529851945e-8
98400000	0.0049998896048554465	-1.018650538104233e-18	-7.206112638101779e-19	8.015085765005832e-8	1.224373921488615e-16	4.522590474289623e-8	-1.257445313205071e-21	1.1608311260769348e-19	2.2672967408690608e-10	3.986207408733595e-10	1.4637318529851945e-8
98500000	0.0049998896048554465	-1.018650538104233e-18	-7.206112638101779e-19	8.015085765005832e-8	1.224373921488615e-16	4.522590474289623e-8	-1.2574162207847767e-21	1.1608311260769348e-19	2.2672967408690608e-10	3.986207408733595e-10	1.4637318529851945e-8
98600000	0.0049998896048554465	-1.018650538104233e-18	-7.206112638101779e-19	8.015085765005832e-8	1.224373921488615e-16	4.522590474289623e-8	-1.2573871283644824e-21	1.1608311260769348e-19	2.2672967408690608e-10	3.986207408733595e-10	1.4637318529851945e-8
98700000	0.0049998896048554465	-1.0186505381042329e-18	-7.206112638101779e-19	8.015085765005832e-8	1.224373921488615e-16	4.522590474289623e-8	-1.2573580359441882e-21	1.1608311260769348e-19	2.2672967408690608e-10	3.986207408733595e-10	1.4637318529851945e-8
98800000	0.0049998896048554465	-1.0186505381042329e-18	-7.206112638101779e-19	8.015085765005832e-8	1.224373921488615e-16	4.522590474289623e-8	-1.257328943523894e-21	1.1608311260769348e-19	2.2672967408690608e-10	3.986207408733595e-10	1.4637318529851945e-8
98900000	0.0049998896048554465	-1.0186505381042329e-18	-7.206112638101779e-19	8.015085765005832e-8	1.224373921488615e-16	4.522590474289623e-8	-1.2572998511035997e-21	1.1608311260769348e-19	2.2672967408690608e-10	3.986207408733595e-10	1.4637318529851945e-8
99000000	0.0049998896048554465	-1.0186505381042329e-18	-7.206112638101779e-19	8.015085765005832e-8	1.224373921488615e-16	4.522590474289623e-8	-1.2572707586833055e-21	1.1608311260769348e-19	2.2672967408690608e-10	3.986207408733595e-10	1.4637318529851945e-8
99100000	0.0049998896048554465	-1.0186505381042329e-18	-7.206112638101779e-19	8.015085765005832e-8	1.224373921488615e-16	4.522590474289623e-8	-1.2572416662630112e-21	1.1608311260769348e-19	2.2672967408690608e-10	3.986207408733595e-10	1.4637318529851945e-8
99200000	0.0049998896048554465	-1.0186505381042329e-18	-7.206112638101779e-19	8.015085765005832e-8	1.224373921488615e-16	4.522590474289623e-8	-1.257212573842717e-21	1.1608311260769348e-19	2.2672967408690608e-10	3.986207408733595e-10	1.4637318529851945e-8
99300000	0.0049998896048554465	-1.0186505381042329e-18	-7.206112638101779e-19	8.015085765005832e-8	1.224373921488615e-16	4.522590474289623e-8	-1.2571834814224227e-21	1.1608311260769348e-19	2.2672967408690608e-10	3.986207408733595e-10	1.4637318529851945e-8
99400000	0.0049998896048554465	-1.0186505381042329e-18	-7.206112638101779e-19	8.015085765005832e-8	1.224373921488615e-16	4.522590474289623e-8	-1.2571543890021285e-21	1.1608311260769348e-19	2.2672967408690608e-10	3.986207408733595e-10	1.4637318529851945e-8
99500000	0.0049998896048554465	-1.0186505381042329e-18	-7.206112638101779e-19	8.015085765005832e-8	1.224373921488615e-16	4.522590474289623e-8	-1.2571252965818343e-21	1.1608311260769348e-19	2.2672967408690608e-10	3.986207408733595e-10	1.4637318529851945e-8
99600000	0.0049998896048554465	-1.0186505381042329e-18	-7.206112638101779e-19	8.015085765005832e-8	1.224373921488615e-16	4.522590474289623e-8	-1.25709620416154e-21	1.1608311260769348e-19	2.2672967408690608e-10	3.986207408733595e-10	1.4637318529851945e-8
99700000	0.0049998896048554465	-1.0186505381042329e-18	-7.206112638101779e-19	8.015085765005832e-8	1.224373921488615e-16	4.522590474289623e-8	-1.2570671117412458e-21	1.1608311260769348e-19	2.2672967408690608e-10	3.986207408733595e-10	1.4637318529851945e-8
99800000	0.0049998896048554465	-1.0186505381042329e-18	-7.206112638101779e-19	8.015085765005832e-8	1.224373921488615e-16	4.522590474289623e-8	-1.2570380193209515e-21	1.1608311260769348e-19	2.2672967408690608e-10	3.986207408733595e-10	1.4637318529851945e-8
99900000	0.0049998896048554465	-1.0186505381042329e-18	-7.206112638101779e-19	8.015085765005832e-8	1.224373921488615e-16	4.522590474289623e-8	-1.2570089269006573e-21	1.1608311260769348e-19	2.2672967408690608e-10	3.986207408733595e-10	1.4637318529851945e-8
100000000	0.0049998896048554465	-1.0186505381042329e-18	-7.206112638101779e-19	8.015085765005832e-8	1.224373921488615e-16	4.522590474289623e-8	-1.256979834480363e-21	1.1608311260769348e-19	2.2672967408690608e-10	3.986207408733595e-10	1.4637318529851945e-8
