# Supplementary material for: Thermodynamics Underpinning the Microbial Community‐Level Nitrogen Energy Metabolism
Source: Environ Microbiol. 2025 Feb 16;27(2):e70055. doi: 10.1111/1462-2920.70055 (PMC11830459; doi:10.1111/1462-2920.70055)
Supplement: Supplementary file 1 — Data S1. [file EMI-27-e70055-s001.zip › SI/Nnetwork/Results/kdef_-10/Iin_-5/p_0.2/O2_-5.6_H_-3..csv]

time	N2	N2H4	N2H5	N2O	NH2OH	NH3	NH3OH	NH4	NO	NO2	NO3
0	0.00001	0.00001	0.00001	0.00001	0.00001	0.00001	0.00001	0.00001	0.00001	0.00001	0.00001
100000	0.004998570989629606	1.6140112465529793e-49	2.827624296636586e-60	2.4105395089614982e-9	1.9892269089440595e-15	2.853187966741905e-6	5.527258124145458e-23	2.3301593299542416e-14	1.6538033220518275e-12	5.853700479343709e-12	4.162230808878176e-12
200000	0.004998570989629605	1.614011246552946e-49	2.8276242966365523e-60	2.4105395089614974e-9	1.9892269089404067e-15	2.853187966741905e-6	5.803714370903705e-23	2.3301593298999074e-14	1.6538033220518192e-12	5.853700479343633e-12	4.162230808878157e-12
300000	0.004998570989629606	1.6140112465529745e-49	2.827624296636581e-60	2.410539508961498e-9	1.989226908943391e-15	2.853187966741905e-6	5.577885278416405e-23	2.330159329944291e-14	1.6538033220518263e-12	5.853700479343694e-12	4.162230808878171e-12
400000	0.004998570989629606	1.6140112465529842e-49	2.8276242966365904e-60	2.4105395089614982e-9	1.9892269089443447e-15	2.853187966741905e-6	5.5057122643386e-23	2.3301593299584756e-14	1.6538033220518287e-12	5.853700479343713e-12	4.162230808878176e-12
500000	0.004998570989629606	1.6140112465529842e-49	2.8276242966365904e-60	2.4105395089614982e-9	1.9892269089443455e-15	2.853187966741905e-6	5.505637108615439e-23	2.3301593299584904e-14	1.6538033220518287e-12	5.853700479343713e-12	4.162230808878175e-12
600000	0.0049985709896296065	1.6140112465529842e-49	2.8276242966365904e-60	2.4105395089614982e-9	1.989226908944356e-15	2.853187966741905e-6	5.504791065376827e-23	2.330159329958657e-14	1.6538033220518287e-12	5.853700479343713e-12	4.162230808878175e-12
700000	0.0049985709896296065	1.6140112465529844e-49	2.8276242966365904e-60	2.4105395089614982e-9	1.989226908944356e-15	2.853187966741905e-6	5.504781217327373e-23	2.330159329958659e-14	1.6538033220518287e-12	5.853700479343713e-12	4.162230808878175e-12
800000	0.004998570989629607	1.6140112465529844e-49	2.8276242966365904e-60	2.4105395089614982e-9	1.9892269089443558e-15	2.853187966741905e-6	5.504790910844962e-23	2.330159329958657e-14	1.6538033220518287e-12	5.853700479343713e-12	4.162230808878175e-12
900000	0.004998570989629607	1.6140112465529844e-49	2.82762429663659e-60	2.4105395089614982e-9	1.9892269089443558e-15	2.853187966741905e-6	5.504798929812223e-23	2.3301593299586554e-14	1.6538033220518287e-12	5.853700479343713e-12	4.162230808878175e-12
1000000	0.004998570989629607	1.6140112465529846e-49	2.82762429663659e-60	2.4105395089614982e-9	1.9892269089443554e-15	2.8531879667419054e-6	5.504805383073507e-23	2.3301593299586545e-14	1.6538033220518287e-12	5.853700479343713e-12	4.162230808878174e-12
1100000	0.004998570989629608	1.6140112465529846e-49	2.82762429663659e-60	2.4105395089614986e-9	1.9892269089443554e-15	2.8531879667419054e-6	5.504810379473161e-23	2.3301593299586535e-14	1.6538033220518287e-12	5.853700479343713e-12	4.162230808878174e-12
1200000	0.004998570989629608	1.6140112465529846e-49	2.82762429663659e-60	2.4105395089614986e-9	1.989226908944355e-15	2.8531879667419054e-6	5.504814027855536e-23	2.3301593299586526e-14	1.6538033220518285e-12	5.853700479343713e-12	4.162230808878174e-12
1300000	0.004998570989629608	1.6140112465529846e-49	2.82762429663659e-60	2.4105395089614986e-9	1.989226908944355e-15	2.8531879667419054e-6	5.504816437064982e-23	2.3301593299586523e-14	1.6538033220518285e-12	5.853700479343713e-12	4.162230808878174e-12
1400000	0.004998570989629608	1.6140112465529846e-49	2.82762429663659e-60	2.4105395089614986e-9	1.989226908944355e-15	2.8531879667419054e-6	5.504817715945847e-23	2.330159329958652e-14	1.6538033220518285e-12	5.853700479343713e-12	4.162230808878174e-12
1500000	0.004998570989629608	1.6140112465529844e-49	2.82762429663659e-60	2.4105395089614986e-9	1.989226908944355e-15	2.8531879667419054e-6	5.504817973342482e-23	2.330159329958652e-14	1.6538033220518285e-12	5.853700479343713e-12	4.162230808878174e-12
1600000	0.004998570989629608	1.6140112465529844e-49	2.82762429663659e-60	2.4105395089614986e-9	1.989226908944355e-15	2.8531879667419054e-6	5.504817318099235e-23	2.330159329958652e-14	1.6538033220518285e-12	5.853700479343713e-12	4.162230808878174e-12
1700000	0.004998570989629608	1.6140112465529844e-49	2.82762429663659e-60	2.4105395089614986e-9	1.989226908944355e-15	2.8531879667419054e-6	5.504815859060456e-23	2.3301593299586523e-14	1.6538033220518285e-12	5.853700479343713e-12	4.162230808878174e-12
1800000	0.004998570989629608	1.6140112465529842e-49	2.82762429663659e-60	2.4105395089614986e-9	1.9892269089443554e-15	2.8531879667419054e-6	5.504813705070495e-23	2.330159329958653e-14	1.6538033220518285e-12	5.853700479343713e-12	4.162230808878174e-12
1900000	0.004998570989629607	1.6140112465529842e-49	2.82762429663659e-60	2.4105395089614982e-9	1.9892269089443554e-15	2.8531879667419054e-6	5.504810964973701e-23	2.3301593299586532e-14	1.6538033220518285e-12	5.853700479343713e-12	4.162230808878174e-12
2000000	0.004998570989629607	1.6140112465529842e-49	2.82762429663659e-60	2.4105395089614982e-9	1.9892269089443554e-15	2.8531879667419054e-6	5.504807747614424e-23	2.330159329958654e-14	1.6538033220518285e-12	5.853700479343713e-12	4.162230808878174e-12
2100000	0.004998570989629607	1.614011246552984e-49	2.82762429663659e-60	2.4105395089614982e-9	1.9892269089443558e-15	2.8531879667419054e-6	5.504804161837013e-23	2.3301593299586545e-14	1.6538033220518285e-12	5.853700479343713e-12	4.162230808878174e-12
2200000	0.004998570989629607	1.614011246552984e-49	2.82762429663659e-60	2.4105395089614982e-9	1.9892269089443558e-15	2.8531879667419054e-6	5.504800316485818e-23	2.3301593299586554e-14	1.6538033220518285e-12	5.853700479343713e-12	4.162230808878174e-12
2300000	0.004998570989629607	1.6140112465529838e-49	2.82762429663659e-60	2.4105395089614982e-9	1.989226908944356e-15	2.8531879667419054e-6	5.504796320405188e-23	2.330159329958656e-14	1.6538033220518285e-12	5.853700479343713e-12	4.162230808878175e-12
2400000	0.004998570989629607	1.6140112465529837e-49	2.82762429663659e-60	2.4105395089614982e-9	1.989226908944356e-15	2.8531879667419054e-6	5.504792282439472e-23	2.330159329958657e-14	1.6538033220518285e-12	5.853700479343713e-12	4.162230808878175e-12
2500000	0.004998570989629607	1.6140112465529837e-49	2.82762429663659e-60	2.4105395089614982e-9	1.9892269089443565e-15	2.8531879667419054e-6	5.504788311433021e-23	2.3301593299586576e-14	1.6538033220518283e-12	5.8537004793437135e-12	4.162230808878175e-12
2600000	0.0049985709896296065	1.6140112465529835e-49	2.82762429663659e-60	2.4105395089614982e-9	1.9892269089443565e-15	2.8531879667419054e-6	5.504784516230183e-23	2.3301593299586583e-14	1.6538033220518283e-12	5.8537004793437135e-12	4.162230808878175e-12
2700000	0.0049985709896296065	1.6140112465529835e-49	2.82762429663659e-60	2.4105395089614982e-9	1.989226908944357e-15	2.8531879667419054e-6	5.504781005675309e-23	2.330159329958659e-14	1.6538033220518283e-12	5.8537004793437135e-12	4.162230808878175e-12
2800000	0.0049985709896296065	1.6140112465529833e-49	2.82762429663659e-60	2.4105395089614982e-9	1.989226908944357e-15	2.8531879667419054e-6	5.504777888612747e-23	2.3301593299586595e-14	1.6538033220518283e-12	5.8537004793437135e-12	4.162230808878175e-12
2900000	0.0049985709896296065	1.6140112465529833e-49	2.82762429663659e-60	2.4105395089614982e-9	1.989226908944357e-15	2.8531879667419054e-6	5.504775273886847e-23	2.3301593299586602e-14	1.6538033220518283e-12	5.8537004793437135e-12	4.162230808878175e-12
3000000	0.0049985709896296065	1.6140112465529833e-49	2.82762429663659e-60	2.4105395089614982e-9	1.9892269089443573e-15	2.8531879667419054e-6	5.504773270341959e-23	2.3301593299586605e-14	1.6538033220518283e-12	5.8537004793437135e-12	4.162230808878175e-12
3100000	0.0049985709896296065	1.614011246552983e-49	2.82762429663659e-60	2.4105395089614982e-9	1.9892269089443573e-15	2.8531879667419054e-6	5.504771986822431e-23	2.3301593299586608e-14	1.6538033220518283e-12	5.8537004793437135e-12	4.162230808878175e-12
3200000	0.0049985709896296065	1.614011246552983e-49	2.82762429663659e-60	2.4105395089614982e-9	1.9892269089443573e-15	2.8531879667419054e-6	5.504771532172615e-23	2.3301593299586608e-14	1.6538033220518283e-12	5.8537004793437135e-12	4.162230808878175e-12
3300000	0.0049985709896296065	1.614011246552983e-49	2.82762429663659e-60	2.4105395089614982e-9	1.9892269089443573e-15	2.8531879667419054e-6	5.504771536477118e-23	2.3301593299586608e-14	1.6538033220518283e-12	5.8537004793437135e-12	4.162230808878175e-12
3400000	0.0049985709896296065	1.614011246552983e-49	2.82762429663659e-60	2.4105395089614982e-9	1.9892269089443573e-15	2.8531879667419054e-6	5.504771540137666e-23	2.3301593299586608e-14	1.6538033220518283e-12	5.8537004793437135e-12	4.162230808878175e-12
3500000	0.0049985709896296065	1.6140112465529829e-49	2.82762429663659e-60	2.4105395089614982e-9	1.9892269089443573e-15	2.8531879667419054e-6	5.50477154315661e-23	2.3301593299586608e-14	1.6538033220518283e-12	5.8537004793437135e-12	4.162230808878175e-12
3600000	0.0049985709896296065	1.6140112465529829e-49	2.82762429663659e-60	2.4105395089614982e-9	1.9892269089443573e-15	2.8531879667419054e-6	5.504771545576002e-23	2.3301593299586608e-14	1.6538033220518283e-12	5.8537004793437135e-12	4.162230808878175e-12
3700000	0.0049985709896296065	1.6140112465529829e-49	2.82762429663659e-60	2.4105395089614982e-9	1.9892269089443573e-15	2.8531879667419054e-6	5.50477154743789e-23	2.3301593299586608e-14	1.6538033220518283e-12	5.8537004793437135e-12	4.162230808878175e-12
3800000	0.0049985709896296065	1.6140112465529829e-49	2.82762429663659e-60	2.4105395089614982e-9	1.9892269089443573e-15	2.8531879667419054e-6	5.504771548784325e-23	2.3301593299586608e-14	1.6538033220518283e-12	5.8537004793437135e-12	4.162230808878175e-12
3900000	0.0049985709896296065	1.6140112465529829e-49	2.82762429663659e-60	2.4105395089614982e-9	1.9892269089443573e-15	2.8531879667419054e-6	5.504771549657359e-23	2.3301593299586608e-14	1.6538033220518283e-12	5.8537004793437135e-12	4.162230808878175e-12
4000000	0.0049985709896296065	1.6140112465529829e-49	2.82762429663659e-60	2.4105395089614982e-9	1.9892269089443573e-15	2.8531879667419054e-6	5.50477155009904e-23	2.3301593299586608e-14	1.6538033220518283e-12	5.8537004793437135e-12	4.162230808878175e-12
4100000	0.0049985709896296065	1.6140112465529829e-49	2.8276242966365893e-60	2.4105395089614982e-9	1.9892269089443573e-15	2.8531879667419054e-6	5.504771550151421e-23	2.3301593299586608e-14	1.6538033220518281e-12	5.8537004793437135e-12	4.162230808878175e-12
4200000	0.0049985709896296065	1.6140112465529829e-49	2.8276242966365893e-60	2.4105395089614982e-9	1.9892269089443573e-15	2.8531879667419054e-6	5.504771549856551e-23	2.3301593299586608e-14	1.6538033220518281e-12	5.8537004793437135e-12	4.162230808878175e-12
4300000	0.0049985709896296065	1.6140112465529829e-49	2.8276242966365893e-60	2.4105395089614982e-9	1.9892269089443573e-15	2.8531879667419054e-6	5.50477154925648e-23	2.3301593299586608e-14	1.6538033220518281e-12	5.8537004793437135e-12	4.162230808878175e-12
4400000	0.0049985709896296065	1.6140112465529829e-49	2.8276242966365893e-60	2.4105395089614982e-9	1.9892269089443573e-15	2.8531879667419054e-6	5.50477154839326e-23	2.3301593299586608e-14	1.6538033220518281e-12	5.8537004793437135e-12	4.162230808878175e-12
4500000	0.0049985709896296065	1.6140112465529829e-49	2.8276242966365893e-60	2.4105395089614982e-9	1.9892269089443573e-15	2.8531879667419054e-6	5.504771547308941e-23	2.3301593299586608e-14	1.6538033220518281e-12	5.8537004793437135e-12	4.162230808878175e-12
4600000	0.0049985709896296065	1.6140112465529829e-49	2.8276242966365893e-60	2.4105395089614982e-9	1.9892269089443573e-15	2.8531879667419054e-6	5.504771546045572e-23	2.3301593299586608e-14	1.6538033220518281e-12	5.8537004793437135e-12	4.162230808878175e-12
4700000	0.0049985709896296065	1.6140112465529829e-49	2.8276242966365893e-60	2.4105395089614982e-9	1.9892269089443573e-15	2.8531879667419054e-6	5.504771544645205e-23	2.3301593299586608e-14	1.6538033220518281e-12	5.8537004793437135e-12	4.162230808878176e-12
4800000	0.0049985709896296065	1.6140112465529829e-49	2.8276242966365893e-60	2.4105395089614982e-9	1.9892269089443573e-15	2.8531879667419054e-6	5.50477154314989e-23	2.3301593299586608e-14	1.6538033220518281e-12	5.8537004793437135e-12	4.162230808878176e-12
4900000	0.0049985709896296065	1.6140112465529829e-49	2.8276242966365893e-60	2.4105395089614982e-9	1.9892269089443573e-15	2.8531879667419054e-6	5.504771541601678e-23	2.3301593299586608e-14	1.6538033220518281e-12	5.8537004793437135e-12	4.162230808878176e-12
5000000	0.0049985709896296065	1.6140112465529829e-49	2.8276242966365893e-60	2.4105395089614982e-9	1.9892269089443573e-15	2.8531879667419054e-6	5.504771540042619e-23	2.3301593299586608e-14	1.6538033220518281e-12	5.8537004793437135e-12	4.162230808878176e-12
5100000	0.0049985709896296065	1.6140112465529829e-49	2.8276242966365893e-60	2.4105395089614982e-9	1.9892269089443573e-15	2.8531879667419054e-6	5.504771538514763e-23	2.3301593299586608e-14	1.6538033220518281e-12	5.8537004793437135e-12	4.162230808878176e-12
5200000	0.0049985709896296065	1.6140112465529829e-49	2.8276242966365893e-60	2.4105395089614982e-9	1.9892269089443573e-15	2.8531879667419054e-6	5.504771537060162e-23	2.3301593299586608e-14	1.6538033220518281e-12	5.8537004793437135e-12	4.162230808878176e-12
5300000	0.0049985709896296065	1.6140112465529829e-49	2.827624296636589e-60	2.4105395089614982e-9	1.9892269089443573e-15	2.8531879667419054e-6	5.504771535720865e-23	2.3301593299586608e-14	1.6538033220518281e-12	5.8537004793437135e-12	4.162230808878176e-12
5400000	0.0049985709896296065	1.6140112465529829e-49	2.827624296636589e-60	2.4105395089614982e-9	1.9892269089443573e-15	2.8531879667419054e-6	5.504771534538922e-23	2.3301593299586608e-14	1.6538033220518281e-12	5.8537004793437135e-12	4.162230808878176e-12
5500000	0.0049985709896296065	1.6140112465529829e-49	2.827624296636589e-60	2.4105395089614982e-9	1.9892269089443573e-15	2.8531879667419054e-6	5.504771533556385e-23	2.3301593299586608e-14	1.6538033220518281e-12	5.8537004793437135e-12	4.162230808878176e-12
5600000	0.0049985709896296065	1.6140112465529829e-49	2.827624296636589e-60	2.4105395089614982e-9	1.9892269089443573e-15	2.8531879667419054e-6	5.504771532815302e-23	2.3301593299586608e-14	1.6538033220518281e-12	5.8537004793437135e-12	4.162230808878176e-12
5700000	0.0049985709896296065	1.6140112465529829e-49	2.827624296636589e-60	2.4105395089614982e-9	1.9892269089443573e-15	2.8531879667419054e-6	5.504771532357727e-23	2.3301593299586608e-14	1.6538033220518281e-12	5.8537004793437135e-12	4.162230808878176e-12
5800000	0.0049985709896296065	1.6140112465529829e-49	2.827624296636589e-60	2.4105395089614982e-9	1.9892269089443573e-15	2.8531879667419054e-6	5.504771532223186e-23	2.3301593299586608e-14	1.6538033220518281e-12	5.8537004793437135e-12	4.162230808878176e-12
5900000	0.0049985709896296065	1.6140112465529829e-49	2.827624296636589e-60	2.4105395089614982e-9	1.9892269089443573e-15	2.8531879667419054e-6	5.504771532224953e-23	2.3301593299586608e-14	1.6538033220518281e-12	5.8537004793437135e-12	4.162230808878176e-12
6000000	0.0049985709896296065	1.6140112465529829e-49	2.827624296636589e-60	2.4105395089614982e-9	1.9892269089443573e-15	2.8531879667419054e-6	5.504771532226649e-23	2.3301593299586608e-14	1.6538033220518281e-12	5.8537004793437135e-12	4.162230808878176e-12
6100000	0.0049985709896296065	1.6140112465529829e-49	2.827624296636589e-60	2.4105395089614982e-9	1.9892269089443573e-15	2.8531879667419054e-6	5.504771532228275e-23	2.3301593299586608e-14	1.6538033220518281e-12	5.8537004793437135e-12	4.162230808878176e-12
6200000	0.0049985709896296065	1.6140112465529829e-49	2.827624296636589e-60	2.4105395089614982e-9	1.9892269089443573e-15	2.8531879667419054e-6	5.504771532229831e-23	2.3301593299586608e-14	1.6538033220518281e-12	5.8537004793437135e-12	4.162230808878176e-12
6300000	0.0049985709896296065	1.6140112465529829e-49	2.827624296636589e-60	2.4105395089614982e-9	1.9892269089443573e-15	2.8531879667419054e-6	5.50477153223132e-23	2.3301593299586608e-14	1.6538033220518281e-12	5.8537004793437135e-12	4.162230808878176e-12
6400000	0.0049985709896296065	1.6140112465529829e-49	2.827624296636589e-60	2.4105395089614982e-9	1.9892269089443573e-15	2.8531879667419054e-6	5.504771532232742e-23	2.3301593299586608e-14	1.6538033220518281e-12	5.8537004793437135e-12	4.162230808878176e-12
6500000	0.0049985709896296065	1.6140112465529829e-49	2.827624296636589e-60	2.4105395089614982e-9	1.9892269089443573e-15	2.8531879667419054e-6	5.504771532234098e-23	2.3301593299586608e-14	1.6538033220518281e-12	5.8537004793437135e-12	4.162230808878176e-12
6600000	0.0049985709896296065	1.6140112465529829e-49	2.827624296636588e-60	2.4105395089614982e-9	1.9892269089443573e-15	2.8531879667419054e-6	5.504771532235389e-23	2.3301593299586608e-14	1.6538033220518281e-12	5.8537004793437135e-12	4.162230808878176e-12
6700000	0.0049985709896296065	1.6140112465529829e-49	2.827624296636588e-60	2.4105395089614982e-9	1.9892269089443573e-15	2.8531879667419054e-6	5.504771532236616e-23	2.3301593299586608e-14	1.6538033220518281e-12	5.8537004793437135e-12	4.162230808878176e-12
6800000	0.0049985709896296065	1.6140112465529829e-49	2.827624296636588e-60	2.4105395089614982e-9	1.9892269089443573e-15	2.8531879667419054e-6	5.504771532237782e-23	2.3301593299586608e-14	1.6538033220518281e-12	5.8537004793437135e-12	4.162230808878176e-12
6900000	0.0049985709896296065	1.6140112465529829e-49	2.827624296636588e-60	2.4105395089614982e-9	1.9892269089443573e-15	2.8531879667419054e-6	5.504771532238885e-23	2.3301593299586608e-14	1.6538033220518281e-12	5.8537004793437135e-12	4.162230808878176e-12
7000000	0.0049985709896296065	1.6140112465529829e-49	2.827624296636588e-60	2.4105395089614982e-9	1.9892269089443573e-15	2.8531879667419054e-6	5.504771532239929e-23	2.3301593299586608e-14	1.6538033220518281e-12	5.8537004793437135e-12	4.162230808878176e-12
7100000	0.0049985709896296065	1.6140112465529829e-49	2.827624296636588e-60	2.4105395089614982e-9	1.9892269089443573e-15	2.8531879667419054e-6	5.504771532240912e-23	2.3301593299586608e-14	1.6538033220518281e-12	5.8537004793437135e-12	4.162230808878176e-12
7200000	0.0049985709896296065	1.6140112465529829e-49	2.827624296636588e-60	2.4105395089614982e-9	1.9892269089443573e-15	2.8531879667419054e-6	5.504771532241838e-23	2.3301593299586608e-14	1.6538033220518281e-12	5.8537004793437135e-12	4.162230808878176e-12
7300000	0.0049985709896296065	1.6140112465529829e-49	2.827624296636588e-60	2.4105395089614982e-9	1.9892269089443573e-15	2.8531879667419054e-6	5.504771532242706e-23	2.3301593299586608e-14	1.6538033220518281e-12	5.8537004793437135e-12	4.162230808878176e-12
7400000	0.0049985709896296065	1.6140112465529829e-49	2.827624296636588e-60	2.4105395089614982e-9	1.9892269089443573e-15	2.8531879667419054e-6	5.50477153224352e-23	2.3301593299586608e-14	1.6538033220518281e-12	5.8537004793437135e-12	4.162230808878176e-12
7500000	0.0049985709896296065	1.6140112465529829e-49	2.827624296636588e-60	2.4105395089614982e-9	1.9892269089443573e-15	2.8531879667419054e-6	5.504771532244277e-23	2.3301593299586608e-14	1.6538033220518281e-12	5.8537004793437135e-12	4.162230808878176e-12
7600000	0.0049985709896296065	1.6140112465529829e-49	2.827624296636588e-60	2.4105395089614982e-9	1.9892269089443573e-15	2.8531879667419054e-6	5.504771532244981e-23	2.3301593299586608e-14	1.6538033220518281e-12	5.8537004793437135e-12	4.162230808878176e-12
7700000	0.0049985709896296065	1.6140112465529829e-49	2.827624296636588e-60	2.4105395089614982e-9	1.9892269089443573e-15	2.8531879667419054e-6	5.504771532245632e-23	2.3301593299586608e-14	1.6538033220518281e-12	5.8537004793437135e-12	4.162230808878176e-12
7800000	0.0049985709896296065	1.6140112465529829e-49	2.827624296636588e-60	2.4105395089614982e-9	1.9892269089443573e-15	2.8531879667419054e-6	5.504771532246232e-23	2.3301593299586608e-14	1.6538033220518281e-12	5.8537004793437135e-12	4.162230808878176e-12
7900000	0.0049985709896296065	1.6140112465529829e-49	2.827624296636588e-60	2.4105395089614986e-9	1.9892269089443573e-15	2.8531879667419054e-6	5.504771532246779e-23	2.3301593299586608e-14	1.6538033220518281e-12	5.8537004793437135e-12	4.162230808878176e-12
8000000	0.0049985709896296065	1.6140112465529829e-49	2.827624296636588e-60	2.4105395089614986e-9	1.9892269089443573e-15	2.8531879667419054e-6	5.504771532247279e-23	2.3301593299586608e-14	1.6538033220518281e-12	5.8537004793437135e-12	4.162230808878176e-12
8100000	0.0049985709896296065	1.6140112465529829e-49	2.827624296636588e-60	2.4105395089614986e-9	1.9892269089443573e-15	2.8531879667419054e-6	5.50477153224773e-23	2.3301593299586608e-14	1.6538033220518281e-12	5.8537004793437135e-12	4.162230808878176e-12
8200000	0.0049985709896296065	1.6140112465529829e-49	2.827624296636588e-60	2.4105395089614986e-9	1.9892269089443573e-15	2.8531879667419054e-6	5.504771532248133e-23	2.3301593299586608e-14	1.6538033220518281e-12	5.8537004793437135e-12	4.162230808878176e-12
8300000	0.0049985709896296065	1.6140112465529829e-49	2.827624296636588e-60	2.4105395089614986e-9	1.9892269089443573e-15	2.853187966741905e-6	5.504771532248491e-23	2.3301593299586608e-14	1.6538033220518281e-12	5.8537004793437135e-12	4.162230808878176e-12
8400000	0.0049985709896296065	1.6140112465529829e-49	2.827624296636588e-60	2.4105395089614986e-9	1.9892269089443573e-15	2.853187966741905e-6	5.504771532248802e-23	2.3301593299586608e-14	1.6538033220518281e-12	5.8537004793437135e-12	4.162230808878176e-12
8500000	0.0049985709896296065	1.6140112465529829e-49	2.827624296636588e-60	2.4105395089614986e-9	1.9892269089443573e-15	2.853187966741905e-6	5.50477153224907e-23	2.3301593299586608e-14	1.6538033220518281e-12	5.8537004793437135e-12	4.162230808878176e-12
8600000	0.0049985709896296065	1.6140112465529829e-49	2.827624296636588e-60	2.4105395089614986e-9	1.9892269089443573e-15	2.853187966741905e-6	5.504771532249296e-23	2.3301593299586608e-14	1.6538033220518281e-12	5.8537004793437135e-12	4.162230808878176e-12
8700000	0.0049985709896296065	1.6140112465529829e-49	2.827624296636588e-60	2.4105395089614986e-9	1.9892269089443573e-15	2.853187966741905e-6	5.50477153224948e-23	2.3301593299586608e-14	1.6538033220518281e-12	5.8537004793437135e-12	4.162230808878176e-12
8800000	0.0049985709896296065	1.6140112465529829e-49	2.827624296636588e-60	2.4105395089614986e-9	1.9892269089443573e-15	2.853187966741905e-6	5.504771532249622e-23	2.3301593299586608e-14	1.6538033220518281e-12	5.8537004793437135e-12	4.162230808878176e-12
8900000	0.0049985709896296065	1.6140112465529829e-49	2.827624296636588e-60	2.4105395089614986e-9	1.9892269089443573e-15	2.853187966741905e-6	5.504771532249724e-23	2.3301593299586608e-14	1.6538033220518281e-12	5.8537004793437135e-12	4.162230808878176e-12
9000000	0.0049985709896296065	1.6140112465529829e-49	2.827624296636588e-60	2.4105395089614986e-9	1.9892269089443573e-15	2.853187966741905e-6	5.504771532249787e-23	2.3301593299586608e-14	1.6538033220518281e-12	5.8537004793437135e-12	4.162230808878176e-12
9100000	0.0049985709896296065	1.614011246552983e-49	2.827624296636588e-60	2.4105395089614986e-9	1.9892269089443573e-15	2.853187966741905e-6	5.504771532249814e-23	2.3301593299586608e-14	1.6538033220518281e-12	5.8537004793437135e-12	4.162230808878176e-12
9200000	0.0049985709896296065	1.614011246552983e-49	2.827624296636588e-60	2.4105395089614986e-9	1.9892269089443573e-15	2.853187966741905e-6	5.504771532249804e-23	2.3301593299586608e-14	1.6538033220518281e-12	5.8537004793437135e-12	4.162230808878176e-12
9300000	0.0049985709896296065	1.614011246552983e-49	2.827624296636588e-60	2.4105395089614986e-9	1.9892269089443573e-15	2.853187966741905e-6	5.504771532249759e-23	2.3301593299586608e-14	1.6538033220518281e-12	5.8537004793437135e-12	4.162230808878176e-12
9400000	0.0049985709896296065	1.614011246552983e-49	2.827624296636588e-60	2.4105395089614986e-9	1.9892269089443573e-15	2.853187966741905e-6	5.504771532249679e-23	2.3301593299586608e-14	1.6538033220518281e-12	5.8537004793437135e-12	4.162230808878176e-12
9500000	0.0049985709896296065	1.614011246552983e-49	2.827624296636588e-60	2.4105395089614986e-9	1.9892269089443573e-15	2.853187966741905e-6	5.504771532249566e-23	2.3301593299586608e-14	1.6538033220518281e-12	5.8537004793437135e-12	4.162230808878176e-12
9600000	0.0049985709896296065	1.614011246552983e-49	2.827624296636588e-60	2.4105395089614986e-9	1.9892269089443573e-15	2.853187966741905e-6	5.504771532249421e-23	2.3301593299586608e-14	1.6538033220518281e-12	5.8537004793437135e-12	4.162230808878176e-12
9700000	0.0049985709896296065	1.614011246552983e-49	2.827624296636588e-60	2.4105395089614986e-9	1.9892269089443573e-15	2.853187966741905e-6	5.504771532249246e-23	2.3301593299586608e-14	1.6538033220518281e-12	5.8537004793437135e-12	4.162230808878176e-12
9800000	0.0049985709896296065	1.614011246552983e-49	2.827624296636588e-60	2.4105395089614986e-9	1.9892269089443573e-15	2.853187966741905e-6	5.504771532249039e-23	2.3301593299586608e-14	1.6538033220518281e-12	5.8537004793437135e-12	4.162230808878176e-12
9900000	0.0049985709896296065	1.614011246552983e-49	2.827624296636588e-60	2.4105395089614986e-9	1.9892269089443573e-15	2.853187966741905e-6	5.504771532248805e-23	2.3301593299586608e-14	1.6538033220518281e-12	5.8537004793437135e-12	4.162230808878176e-12
10000000	0.0049985709896296065	1.614011246552983e-49	2.827624296636588e-60	2.4105395089614986e-9	1.9892269089443573e-15	2.853187966741905e-6	5.504771532248541e-23	2.3301593299586608e-14	1.6538033220518281e-12	5.8537004793437135e-12	4.162230808878176e-12
10100000	0.0049985709896296065	1.614011246552983e-49	2.827624296636588e-60	2.4105395089614986e-9	1.9892269089443573e-15	2.853187966741905e-6	5.504771532248252e-23	2.3301593299586608e-14	1.6538033220518281e-12	5.8537004793437135e-12	4.162230808878176e-12
10200000	0.0049985709896296065	1.614011246552983e-49	2.827624296636588e-60	2.4105395089614986e-9	1.9892269089443573e-15	2.8531879667419054e-6	5.504771532247937e-23	2.3301593299586608e-14	1.6538033220518281e-12	5.8537004793437135e-12	4.162230808878176e-12
10300000	0.0049985709896296065	1.614011246552983e-49	2.827624296636588e-60	2.4105395089614986e-9	1.9892269089443573e-15	2.8531879667419054e-6	5.504771532247599e-23	2.3301593299586608e-14	1.6538033220518281e-12	5.8537004793437135e-12	4.162230808878176e-12
10400000	0.0049985709896296065	1.6140112465529833e-49	2.827624296636588e-60	2.4105395089614986e-9	1.9892269089443573e-15	2.8531879667419054e-6	5.504771532247235e-23	2.3301593299586608e-14	1.6538033220518281e-12	5.8537004793437135e-12	4.162230808878176e-12
10500000	0.0049985709896296065	1.6140112465529833e-49	2.827624296636588e-60	2.4105395089614986e-9	1.9892269089443573e-15	2.8531879667419054e-6	5.50477153224685e-23	2.3301593299586608e-14	1.6538033220518281e-12	5.8537004793437135e-12	4.162230808878176e-12
10600000	0.0049985709896296065	1.6140112465529833e-49	2.827624296636588e-60	2.4105395089614986e-9	1.9892269089443573e-15	2.8531879667419054e-6	5.504771532246444e-23	2.3301593299586608e-14	1.6538033220518281e-12	5.8537004793437135e-12	4.162230808878176e-12
10700000	0.0049985709896296065	1.6140112465529833e-49	2.827624296636588e-60	2.4105395089614986e-9	1.9892269089443573e-15	2.8531879667419054e-6	5.504771532246018e-23	2.3301593299586608e-14	1.6538033220518281e-12	5.8537004793437135e-12	4.162230808878176e-12
10800000	0.0049985709896296065	1.6140112465529833e-49	2.827624296636588e-60	2.4105395089614986e-9	1.9892269089443573e-15	2.8531879667419054e-6	5.504771532245572e-23	2.3301593299586608e-14	1.6538033220518281e-12	5.8537004793437135e-12	4.162230808878176e-12
10900000	0.0049985709896296065	1.6140112465529833e-49	2.827624296636588e-60	2.4105395089614986e-9	1.9892269089443573e-15	2.8531879667419054e-6	5.504771532245108e-23	2.3301593299586608e-14	1.6538033220518281e-12	5.8537004793437135e-12	4.162230808878176e-12
11000000	0.0049985709896296065	1.6140112465529833e-49	2.827624296636588e-60	2.4105395089614986e-9	1.9892269089443573e-15	2.8531879667419054e-6	5.504771532244627e-23	2.3301593299586608e-14	1.6538033220518283e-12	5.8537004793437135e-12	4.162230808878176e-12
11100000	0.0049985709896296065	1.6140112465529833e-49	2.827624296636588e-60	2.4105395089614986e-9	1.9892269089443573e-15	2.8531879667419054e-6	5.504771532244131e-23	2.3301593299586608e-14	1.6538033220518283e-12	5.8537004793437135e-12	4.162230808878176e-12
11200000	0.0049985709896296065	1.6140112465529833e-49	2.827624296636588e-60	2.4105395089614986e-9	1.9892269089443573e-15	2.8531879667419054e-6	5.50477153224362e-23	2.3301593299586608e-14	1.6538033220518283e-12	5.8537004793437135e-12	4.162230808878176e-12
11300000	0.0049985709896296065	1.6140112465529833e-49	2.827624296636589e-60	2.4105395089614986e-9	1.9892269089443573e-15	2.8531879667419054e-6	5.504771532243095e-23	2.3301593299586608e-14	1.6538033220518283e-12	5.8537004793437135e-12	4.162230808878176e-12
11400000	0.0049985709896296065	1.6140112465529835e-49	2.827624296636589e-60	2.4105395089614986e-9	1.9892269089443573e-15	2.8531879667419054e-6	5.504771532242558e-23	2.3301593299586608e-14	1.6538033220518283e-12	5.8537004793437135e-12	4.162230808878176e-12
11500000	0.0049985709896296065	1.6140112465529835e-49	2.827624296636589e-60	2.4105395089614986e-9	1.9892269089443573e-15	2.8531879667419054e-6	5.504771532242009e-23	2.3301593299586608e-14	1.6538033220518283e-12	5.8537004793437135e-12	4.162230808878176e-12
11600000	0.0049985709896296065	1.6140112465529835e-49	2.827624296636589e-60	2.4105395089614986e-9	1.9892269089443573e-15	2.8531879667419054e-6	5.504771532241451e-23	2.3301593299586608e-14	1.6538033220518283e-12	5.8537004793437135e-12	4.162230808878176e-12
11700000	0.0049985709896296065	1.6140112465529835e-49	2.827624296636589e-60	2.4105395089614986e-9	1.9892269089443573e-15	2.8531879667419054e-6	5.504771532240882e-23	2.3301593299586608e-14	1.6538033220518283e-12	5.8537004793437135e-12	4.162230808878176e-12
11800000	0.0049985709896296065	1.6140112465529835e-49	2.827624296636589e-60	2.4105395089614986e-9	1.9892269089443573e-15	2.8531879667419054e-6	5.504771532240305e-23	2.3301593299586608e-14	1.6538033220518283e-12	5.8537004793437135e-12	4.162230808878176e-12
11900000	0.0049985709896296065	1.6140112465529835e-49	2.827624296636589e-60	2.4105395089614986e-9	1.9892269089443573e-15	2.8531879667419054e-6	5.504771532239722e-23	2.3301593299586608e-14	1.6538033220518283e-12	5.8537004793437135e-12	4.162230808878176e-12
12000000	0.0049985709896296065	1.6140112465529835e-49	2.827624296636589e-60	2.4105395089614986e-9	1.9892269089443573e-15	2.8531879667419054e-6	5.504771532239132e-23	2.3301593299586608e-14	1.6538033220518283e-12	5.8537004793437135e-12	4.162230808878176e-12
12100000	0.0049985709896296065	1.6140112465529835e-49	2.827624296636589e-60	2.4105395089614986e-9	1.9892269089443573e-15	2.8531879667419054e-6	5.504771532238537e-23	2.3301593299586608e-14	1.6538033220518283e-12	5.8537004793437135e-12	4.162230808878176e-12
12200000	0.0049985709896296065	1.6140112465529835e-49	2.827624296636589e-60	2.4105395089614986e-9	1.9892269089443573e-15	2.8531879667419054e-6	5.504771532237938e-23	2.3301593299586608e-14	1.6538033220518283e-12	5.8537004793437135e-12	4.162230808878176e-12
12300000	0.0049985709896296065	1.6140112465529837e-49	2.827624296636589e-60	2.4105395089614986e-9	1.9892269089443573e-15	2.8531879667419054e-6	5.504771532237338e-23	2.3301593299586608e-14	1.6538033220518283e-12	5.8537004793437135e-12	4.162230808878176e-12
12400000	0.0049985709896296065	1.6140112465529837e-49	2.827624296636589e-60	2.4105395089614986e-9	1.9892269089443573e-15	2.8531879667419054e-6	5.504771532236735e-23	2.3301593299586608e-14	1.6538033220518283e-12	5.8537004793437135e-12	4.162230808878176e-12
12500000	0.0049985709896296065	1.6140112465529837e-49	2.827624296636589e-60	2.4105395089614986e-9	1.9892269089443573e-15	2.8531879667419054e-6	5.50477153223613e-23	2.3301593299586608e-14	1.6538033220518283e-12	5.8537004793437135e-12	4.162230808878176e-12
12600000	0.0049985709896296065	1.6140112465529837e-49	2.827624296636589e-60	2.4105395089614986e-9	1.9892269089443573e-15	2.8531879667419054e-6	5.504771532235527e-23	2.3301593299586608e-14	1.6538033220518283e-12	5.8537004793437135e-12	4.162230808878176e-12
12700000	0.0049985709896296065	1.6140112465529837e-49	2.827624296636589e-60	2.4105395089614986e-9	1.9892269089443573e-15	2.8531879667419054e-6	5.504771532234926e-23	2.3301593299586608e-14	1.6538033220518283e-12	5.8537004793437135e-12	4.162230808878176e-12
12800000	0.0049985709896296065	1.6140112465529837e-49	2.827624296636589e-60	2.4105395089614986e-9	1.9892269089443573e-15	2.8531879667419054e-6	5.504771532234327e-23	2.3301593299586608e-14	1.6538033220518283e-12	5.8537004793437135e-12	4.162230808878176e-12
12900000	0.0049985709896296065	1.6140112465529837e-49	2.827624296636589e-60	2.4105395089614986e-9	1.9892269089443573e-15	2.8531879667419054e-6	5.504771532233733e-23	2.3301593299586608e-14	1.6538033220518283e-12	5.8537004793437135e-12	4.162230808878176e-12
13000000	0.0049985709896296065	1.6140112465529837e-49	2.827624296636589e-60	2.4105395089614986e-9	1.9892269089443573e-15	2.8531879667419054e-6	5.504771532233142e-23	2.3301593299586608e-14	1.6538033220518283e-12	5.8537004793437135e-12	4.162230808878176e-12
13100000	0.0049985709896296065	1.6140112465529837e-49	2.827624296636589e-60	2.4105395089614986e-9	1.9892269089443573e-15	2.8531879667419054e-6	5.504771532232557e-23	2.3301593299586608e-14	1.6538033220518283e-12	5.8537004793437135e-12	4.162230808878176e-12
13200000	0.0049985709896296065	1.6140112465529838e-49	2.827624296636589e-60	2.4105395089614986e-9	1.9892269089443573e-15	2.8531879667419054e-6	5.50477153223198e-23	2.3301593299586608e-14	1.6538033220518283e-12	5.8537004793437135e-12	4.162230808878176e-12
13300000	0.0049985709896296065	1.6140112465529838e-49	2.827624296636589e-60	2.4105395089614986e-9	1.9892269089443573e-15	2.8531879667419054e-6	5.504771532231411e-23	2.3301593299586608e-14	1.6538033220518283e-12	5.8537004793437135e-12	4.162230808878176e-12
13400000	0.0049985709896296065	1.6140112465529838e-49	2.827624296636589e-60	2.4105395089614986e-9	1.9892269089443573e-15	2.8531879667419054e-6	5.504771532230851e-23	2.3301593299586608e-14	1.6538033220518283e-12	5.8537004793437135e-12	4.162230808878176e-12
13500000	0.0049985709896296065	1.6140112465529838e-49	2.827624296636589e-60	2.4105395089614986e-9	1.9892269089443573e-15	2.8531879667419054e-6	5.504771532230301e-23	2.3301593299586608e-14	1.6538033220518283e-12	5.8537004793437135e-12	4.162230808878176e-12
13600000	0.0049985709896296065	1.6140112465529838e-49	2.827624296636589e-60	2.4105395089614986e-9	1.9892269089443573e-15	2.8531879667419054e-6	5.504771532229763e-23	2.3301593299586608e-14	1.6538033220518283e-12	5.8537004793437135e-12	4.162230808878176e-12
13700000	0.0049985709896296065	1.6140112465529838e-49	2.827624296636589e-60	2.4105395089614986e-9	1.9892269089443573e-15	2.8531879667419054e-6	5.504771532229236e-23	2.3301593299586608e-14	1.6538033220518283e-12	5.8537004793437135e-12	4.162230808878176e-12
13800000	0.0049985709896296065	1.6140112465529838e-49	2.827624296636589e-60	2.4105395089614986e-9	1.9892269089443573e-15	2.8531879667419054e-6	5.504771532228724e-23	2.3301593299586608e-14	1.6538033220518283e-12	5.8537004793437135e-12	4.162230808878176e-12
13900000	0.0049985709896296065	1.6140112465529838e-49	2.8276242966365893e-60	2.4105395089614986e-9	1.9892269089443573e-15	2.8531879667419054e-6	5.504771532228226e-23	2.3301593299586608e-14	1.6538033220518283e-12	5.8537004793437135e-12	4.162230808878176e-12
14000000	0.0049985709896296065	1.6140112465529838e-49	2.8276242966365893e-60	2.4105395089614986e-9	1.9892269089443573e-15	2.8531879667419054e-6	5.504771532227745e-23	2.3301593299586608e-14	1.6538033220518283e-12	5.8537004793437135e-12	4.162230808878176e-12
14100000	0.0049985709896296065	1.614011246552984e-49	2.8276242966365893e-60	2.4105395089614986e-9	1.9892269089443573e-15	2.8531879667419054e-6	5.504771532227279e-23	2.3301593299586608e-14	1.6538033220518283e-12	5.8537004793437135e-12	4.162230808878176e-12
14200000	0.0049985709896296065	1.614011246552984e-49	2.8276242966365893e-60	2.4105395089614986e-9	1.9892269089443573e-15	2.8531879667419054e-6	5.504771532226831e-23	2.3301593299586608e-14	1.6538033220518285e-12	5.8537004793437135e-12	4.162230808878176e-12
14300000	0.0049985709896296065	1.614011246552984e-49	2.8276242966365893e-60	2.4105395089614986e-9	1.9892269089443573e-15	2.8531879667419054e-6	5.504771532226403e-23	2.3301593299586608e-14	1.6538033220518285e-12	5.8537004793437135e-12	4.162230808878176e-12
14400000	0.0049985709896296065	1.614011246552984e-49	2.8276242966365893e-60	2.4105395089614986e-9	1.9892269089443573e-15	2.8531879667419054e-6	5.504771532225994e-23	2.3301593299586608e-14	1.6538033220518285e-12	5.8537004793437135e-12	4.162230808878176e-12
14500000	0.0049985709896296065	1.614011246552984e-49	2.8276242966365893e-60	2.4105395089614986e-9	1.9892269089443573e-15	2.8531879667419054e-6	5.504771532225607e-23	2.3301593299586608e-14	1.6538033220518285e-12	5.8537004793437135e-12	4.162230808878176e-12
14600000	0.0049985709896296065	1.614011246552984e-49	2.8276242966365893e-60	2.4105395089614986e-9	1.9892269089443573e-15	2.8531879667419054e-6	5.504771532225242e-23	2.3301593299586608e-14	1.6538033220518285e-12	5.8537004793437135e-12	4.162230808878176e-12
14700000	0.0049985709896296065	1.614011246552984e-49	2.8276242966365893e-60	2.4105395089614986e-9	1.9892269089443573e-15	2.8531879667419054e-6	5.504771532224901e-23	2.3301593299586608e-14	1.6538033220518285e-12	5.8537004793437135e-12	4.162230808878176e-12
14800000	0.0049985709896296065	1.614011246552984e-49	2.8276242966365893e-60	2.4105395089614986e-9	1.9892269089443573e-15	2.8531879667419054e-6	5.504771532224584e-23	2.3301593299586608e-14	1.6538033220518285e-12	5.8537004793437135e-12	4.162230808878176e-12
14900000	0.0049985709896296065	1.614011246552984e-49	2.8276242966365893e-60	2.4105395089614986e-9	1.9892269089443573e-15	2.8531879667419054e-6	5.504771532224291e-23	2.3301593299586608e-14	1.6538033220518285e-12	5.8537004793437135e-12	4.162230808878176e-12
15000000	0.0049985709896296065	1.614011246552984e-49	2.8276242966365893e-60	2.4105395089614986e-9	1.9892269089443573e-15	2.8531879667419054e-6	5.504771532224026e-23	2.3301593299586608e-14	1.6538033220518285e-12	5.8537004793437135e-12	4.162230808878176e-12
15100000	0.0049985709896296065	1.614011246552984e-49	2.8276242966365893e-60	2.4105395089614986e-9	1.9892269089443573e-15	2.8531879667419054e-6	5.504771532223789e-23	2.3301593299586608e-14	1.6538033220518285e-12	5.8537004793437135e-12	4.162230808878176e-12
15200000	0.0049985709896296065	1.6140112465529842e-49	2.8276242966365893e-60	2.4105395089614986e-9	1.9892269089443573e-15	2.8531879667419054e-6	5.50477153222358e-23	2.3301593299586608e-14	1.6538033220518285e-12	5.8537004793437135e-12	4.162230808878176e-12
15300000	0.0049985709896296065	1.6140112465529842e-49	2.8276242966365893e-60	2.4105395089614986e-9	1.9892269089443573e-15	2.8531879667419054e-6	5.504771532223401e-23	2.3301593299586608e-14	1.6538033220518285e-12	5.8537004793437135e-12	4.162230808878176e-12
15400000	0.0049985709896296065	1.6140112465529842e-49	2.8276242966365893e-60	2.4105395089614986e-9	1.9892269089443573e-15	2.8531879667419054e-6	5.504771532223253e-23	2.3301593299586608e-14	1.6538033220518285e-12	5.8537004793437135e-12	4.162230808878176e-12
15500000	0.0049985709896296065	1.6140112465529842e-49	2.8276242966365893e-60	2.4105395089614986e-9	1.9892269089443573e-15	2.8531879667419054e-6	5.504771532223137e-23	2.3301593299586608e-14	1.6538033220518285e-12	5.8537004793437135e-12	4.162230808878176e-12
15600000	0.0049985709896296065	1.6140112465529842e-49	2.8276242966365893e-60	2.4105395089614986e-9	1.9892269089443573e-15	2.8531879667419054e-6	5.504771532223053e-23	2.3301593299586608e-14	1.6538033220518285e-12	5.8537004793437135e-12	4.162230808878176e-12
15700000	0.0049985709896296065	1.6140112465529842e-49	2.8276242966365893e-60	2.4105395089614986e-9	1.9892269089443573e-15	2.8531879667419054e-6	5.504771532223005e-23	2.3301593299586608e-14	1.6538033220518285e-12	5.8537004793437135e-12	4.162230808878176e-12
15800000	0.0049985709896296065	1.6140112465529842e-49	2.8276242966365893e-60	2.4105395089614986e-9	1.9892269089443573e-15	2.8531879667419054e-6	5.504771532222991e-23	2.3301593299586608e-14	1.6538033220518285e-12	5.8537004793437135e-12	4.162230808878176e-12
15900000	0.0049985709896296065	1.6140112465529842e-49	2.8276242966365893e-60	2.4105395089614986e-9	1.9892269089443573e-15	2.8531879667419054e-6	5.504771532222991e-23	2.3301593299586608e-14	1.6538033220518285e-12	5.8537004793437135e-12	4.162230808878176e-12
16000000	0.0049985709896296065	1.6140112465529842e-49	2.8276242966365893e-60	2.4105395089614986e-9	1.9892269089443573e-15	2.8531879667419054e-6	5.504771532222991e-23	2.3301593299586608e-14	1.6538033220518285e-12	5.8537004793437135e-12	4.162230808878176e-12
16100000	0.0049985709896296065	1.6140112465529842e-49	2.8276242966365893e-60	2.4105395089614986e-9	1.9892269089443573e-15	2.8531879667419054e-6	5.504771532222991e-23	2.3301593299586608e-14	1.6538033220518285e-12	5.8537004793437135e-12	4.162230808878176e-12
16200000	0.0049985709896296065	1.6140112465529842e-49	2.8276242966365893e-60	2.4105395089614986e-9	1.9892269089443573e-15	2.8531879667419054e-6	5.504771532222992e-23	2.3301593299586608e-14	1.6538033220518285e-12	5.8537004793437135e-12	4.162230808878176e-12
16300000	0.0049985709896296065	1.6140112465529842e-49	2.8276242966365893e-60	2.4105395089614986e-9	1.9892269089443573e-15	2.8531879667419054e-6	5.504771532222992e-23	2.3301593299586608e-14	1.6538033220518285e-12	5.8537004793437135e-12	4.162230808878176e-12
16400000	0.0049985709896296065	1.6140112465529842e-49	2.8276242966365893e-60	2.4105395089614986e-9	1.9892269089443573e-15	2.8531879667419054e-6	5.504771532222992e-23	2.3301593299586608e-14	1.6538033220518285e-12	5.8537004793437135e-12	4.162230808878176e-12
16500000	0.0049985709896296065	1.6140112465529842e-49	2.8276242966365893e-60	2.4105395089614986e-9	1.9892269089443573e-15	2.8531879667419054e-6	5.504771532222992e-23	2.3301593299586608e-14	1.6538033220518285e-12	5.8537004793437135e-12	4.162230808878176e-12
16600000	0.0049985709896296065	1.6140112465529842e-49	2.8276242966365893e-60	2.4105395089614986e-9	1.9892269089443573e-15	2.8531879667419054e-6	5.504771532222992e-23	2.3301593299586608e-14	1.6538033220518285e-12	5.8537004793437135e-12	4.162230808878176e-12
16700000	0.0049985709896296065	1.6140112465529842e-49	2.8276242966365893e-60	2.4105395089614986e-9	1.9892269089443573e-15	2.8531879667419054e-6	5.504771532222992e-23	2.3301593299586608e-14	1.6538033220518285e-12	5.8537004793437135e-12	4.162230808878176e-12
16800000	0.0049985709896296065	1.6140112465529842e-49	2.8276242966365893e-60	2.4105395089614986e-9	1.9892269089443573e-15	2.8531879667419054e-6	5.504771532222992e-23	2.3301593299586608e-14	1.6538033220518285e-12	5.8537004793437135e-12	4.162230808878176e-12
16900000	0.0049985709896296065	1.6140112465529844e-49	2.8276242966365893e-60	2.4105395089614986e-9	1.9892269089443573e-15	2.8531879667419054e-6	5.504771532222992e-23	2.3301593299586608e-14	1.6538033220518285e-12	5.8537004793437135e-12	4.162230808878176e-12
17000000	0.0049985709896296065	1.6140112465529844e-49	2.8276242966365893e-60	2.4105395089614986e-9	1.9892269089443573e-15	2.8531879667419054e-6	5.504771532222993e-23	2.3301593299586608e-14	1.6538033220518285e-12	5.8537004793437135e-12	4.162230808878176e-12
17100000	0.0049985709896296065	1.6140112465529844e-49	2.8276242966365893e-60	2.4105395089614986e-9	1.9892269089443573e-15	2.8531879667419054e-6	5.504771532222993e-23	2.3301593299586608e-14	1.6538033220518285e-12	5.8537004793437135e-12	4.162230808878176e-12
17200000	0.0049985709896296065	1.6140112465529844e-49	2.8276242966365893e-60	2.4105395089614986e-9	1.9892269089443573e-15	2.8531879667419054e-6	5.504771532222993e-23	2.3301593299586608e-14	1.6538033220518285e-12	5.8537004793437135e-12	4.162230808878176e-12
17300000	0.0049985709896296065	1.6140112465529844e-49	2.8276242966365893e-60	2.4105395089614986e-9	1.9892269089443573e-15	2.8531879667419054e-6	5.504771532222993e-23	2.3301593299586608e-14	1.6538033220518285e-12	5.8537004793437135e-12	4.162230808878176e-12
17400000	0.0049985709896296065	1.6140112465529844e-49	2.8276242966365893e-60	2.4105395089614986e-9	1.9892269089443573e-15	2.8531879667419054e-6	5.504771532222993e-23	2.3301593299586608e-14	1.6538033220518285e-12	5.8537004793437135e-12	4.162230808878176e-12
17500000	0.0049985709896296065	1.6140112465529844e-49	2.8276242966365893e-60	2.4105395089614986e-9	1.9892269089443573e-15	2.8531879667419054e-6	5.504771532222993e-23	2.3301593299586608e-14	1.6538033220518285e-12	5.8537004793437135e-12	4.162230808878176e-12
17600000	0.0049985709896296065	1.6140112465529844e-49	2.8276242966365893e-60	2.4105395089614986e-9	1.9892269089443573e-15	2.8531879667419054e-6	5.504771532222993e-23	2.3301593299586608e-14	1.6538033220518285e-12	5.8537004793437135e-12	4.162230808878176e-12
17700000	0.0049985709896296065	1.6140112465529844e-49	2.8276242966365893e-60	2.4105395089614986e-9	1.9892269089443573e-15	2.8531879667419054e-6	5.504771532222993e-23	2.3301593299586608e-14	1.6538033220518285e-12	5.8537004793437135e-12	4.162230808878176e-12
17800000	0.0049985709896296065	1.6140112465529844e-49	2.8276242966365893e-60	2.4105395089614986e-9	1.9892269089443573e-15	2.8531879667419054e-6	5.504771532222993e-23	2.3301593299586608e-14	1.6538033220518285e-12	5.8537004793437135e-12	4.162230808878176e-12
17900000	0.0049985709896296065	1.6140112465529844e-49	2.8276242966365893e-60	2.4105395089614986e-9	1.9892269089443573e-15	2.8531879667419054e-6	5.504771532222993e-23	2.3301593299586608e-14	1.6538033220518285e-12	5.8537004793437135e-12	4.162230808878176e-12
18000000	0.0049985709896296065	1.6140112465529844e-49	2.8276242966365893e-60	2.4105395089614986e-9	1.9892269089443573e-15	2.8531879667419054e-6	5.504771532222993e-23	2.3301593299586608e-14	1.6538033220518285e-12	5.8537004793437135e-12	4.162230808878176e-12
18100000	0.0049985709896296065	1.6140112465529844e-49	2.8276242966365893e-60	2.4105395089614986e-9	1.9892269089443573e-15	2.8531879667419054e-6	5.504771532222993e-23	2.3301593299586608e-14	1.6538033220518285e-12	5.8537004793437135e-12	4.162230808878176e-12
18200000	0.0049985709896296065	1.6140112465529844e-49	2.8276242966365893e-60	2.4105395089614986e-9	1.9892269089443573e-15	2.8531879667419054e-6	5.504771532222993e-23	2.3301593299586608e-14	1.6538033220518285e-12	5.8537004793437135e-12	4.162230808878176e-12
18300000	0.0049985709896296065	1.6140112465529844e-49	2.8276242966365893e-60	2.4105395089614986e-9	1.9892269089443573e-15	2.8531879667419054e-6	5.504771532222993e-23	2.3301593299586608e-14	1.6538033220518285e-12	5.8537004793437135e-12	4.162230808878176e-12
18400000	0.0049985709896296065	1.6140112465529844e-49	2.8276242966365893e-60	2.4105395089614986e-9	1.9892269089443573e-15	2.8531879667419054e-6	5.504771532222993e-23	2.3301593299586608e-14	1.6538033220518285e-12	5.8537004793437135e-12	4.162230808878176e-12
18500000	0.0049985709896296065	1.6140112465529842e-49	2.8276242966365893e-60	2.4105395089614986e-9	1.9892269089443573e-15	2.8531879667419054e-6	5.504771532222993e-23	2.3301593299586608e-14	1.6538033220518285e-12	5.8537004793437135e-12	4.162230808878176e-12
18600000	0.0049985709896296065	1.6140112465529842e-49	2.8276242966365893e-60	2.4105395089614986e-9	1.9892269089443573e-15	2.8531879667419054e-6	5.504771532222993e-23	2.3301593299586608e-14	1.6538033220518285e-12	5.8537004793437135e-12	4.162230808878176e-12
18700000	0.0049985709896296065	1.6140112465529842e-49	2.8276242966365893e-60	2.4105395089614986e-9	1.9892269089443573e-15	2.8531879667419054e-6	5.504771532222993e-23	2.3301593299586608e-14	1.6538033220518285e-12	5.8537004793437135e-12	4.162230808878176e-12
18800000	0.0049985709896296065	1.6140112465529842e-49	2.8276242966365893e-60	2.4105395089614986e-9	1.9892269089443573e-15	2.8531879667419054e-6	5.504771532222994e-23	2.3301593299586608e-14	1.6538033220518285e-12	5.8537004793437135e-12	4.162230808878176e-12
18900000	0.0049985709896296065	1.6140112465529842e-49	2.8276242966365893e-60	2.4105395089614986e-9	1.9892269089443573e-15	2.8531879667419054e-6	5.504771532222994e-23	2.3301593299586608e-14	1.6538033220518285e-12	5.8537004793437135e-12	4.162230808878176e-12
19000000	0.0049985709896296065	1.6140112465529842e-49	2.8276242966365893e-60	2.4105395089614986e-9	1.9892269089443573e-15	2.8531879667419054e-6	5.504771532222994e-23	2.3301593299586608e-14	1.6538033220518285e-12	5.8537004793437135e-12	4.162230808878176e-12
19100000	0.0049985709896296065	1.6140112465529842e-49	2.8276242966365893e-60	2.4105395089614986e-9	1.9892269089443573e-15	2.8531879667419054e-6	5.504771532222994e-23	2.3301593299586608e-14	1.6538033220518285e-12	5.8537004793437135e-12	4.162230808878176e-12
19200000	0.0049985709896296065	1.6140112465529842e-49	2.8276242966365893e-60	2.4105395089614986e-9	1.9892269089443573e-15	2.8531879667419054e-6	5.504771532222994e-23	2.3301593299586608e-14	1.6538033220518285e-12	5.8537004793437135e-12	4.162230808878176e-12
19300000	0.0049985709896296065	1.6140112465529842e-49	2.8276242966365893e-60	2.4105395089614986e-9	1.9892269089443573e-15	2.8531879667419054e-6	5.504771532222994e-23	2.3301593299586608e-14	1.6538033220518285e-12	5.8537004793437135e-12	4.162230808878176e-12
19400000	0.0049985709896296065	1.6140112465529842e-49	2.8276242966365893e-60	2.4105395089614986e-9	1.9892269089443573e-15	2.8531879667419054e-6	5.504771532222994e-23	2.3301593299586608e-14	1.6538033220518285e-12	5.8537004793437135e-12	4.162230808878176e-12
19500000	0.0049985709896296065	1.6140112465529842e-49	2.8276242966365893e-60	2.4105395089614986e-9	1.9892269089443573e-15	2.8531879667419054e-6	5.504771532222994e-23	2.3301593299586608e-14	1.6538033220518285e-12	5.8537004793437135e-12	4.162230808878176e-12
19600000	0.0049985709896296065	1.6140112465529842e-49	2.8276242966365893e-60	2.4105395089614986e-9	1.9892269089443573e-15	2.8531879667419054e-6	5.504771532222994e-23	2.3301593299586608e-14	1.6538033220518285e-12	5.8537004793437135e-12	4.162230808878176e-12
19700000	0.0049985709896296065	1.6140112465529842e-49	2.8276242966365893e-60	2.4105395089614986e-9	1.9892269089443573e-15	2.8531879667419054e-6	5.504771532222994e-23	2.3301593299586608e-14	1.6538033220518285e-12	5.8537004793437135e-12	4.162230808878176e-12
19800000	0.0049985709896296065	1.6140112465529842e-49	2.8276242966365893e-60	2.4105395089614986e-9	1.9892269089443573e-15	2.8531879667419054e-6	5.504771532222994e-23	2.3301593299586608e-14	1.6538033220518285e-12	5.8537004793437135e-12	4.162230808878176e-12
19900000	0.0049985709896296065	1.6140112465529842e-49	2.8276242966365893e-60	2.4105395089614986e-9	1.9892269089443573e-15	2.8531879667419054e-6	5.504771532222994e-23	2.3301593299586608e-14	1.6538033220518285e-12	5.8537004793437135e-12	4.162230808878176e-12
20000000	0.0049985709896296065	1.6140112465529842e-49	2.8276242966365893e-60	2.4105395089614986e-9	1.9892269089443573e-15	2.8531879667419054e-6	5.504771532222994e-23	2.3301593299586608e-14	1.6538033220518285e-12	5.8537004793437135e-12	4.162230808878176e-12
20100000	0.0049985709896296065	1.6140112465529842e-49	2.8276242966365893e-60	2.4105395089614986e-9	1.9892269089443573e-15	2.8531879667419054e-6	5.504771532222994e-23	2.3301593299586608e-14	1.6538033220518285e-12	5.8537004793437135e-12	4.162230808878176e-12
20200000	0.0049985709896296065	1.6140112465529842e-49	2.8276242966365893e-60	2.4105395089614986e-9	1.9892269089443573e-15	2.8531879667419054e-6	5.504771532222994e-23	2.3301593299586608e-14	1.6538033220518285e-12	5.8537004793437135e-12	4.162230808878176e-12
20300000	0.0049985709896296065	1.6140112465529842e-49	2.8276242966365893e-60	2.4105395089614986e-9	1.9892269089443573e-15	2.8531879667419054e-6	5.504771532222994e-23	2.3301593299586608e-14	1.6538033220518285e-12	5.8537004793437135e-12	4.162230808878176e-12
20400000	0.0049985709896296065	1.6140112465529842e-49	2.8276242966365893e-60	2.4105395089614986e-9	1.9892269089443573e-15	2.8531879667419054e-6	5.504771532222994e-23	2.3301593299586608e-14	1.6538033220518285e-12	5.8537004793437135e-12	4.162230808878176e-12
20500000	0.0049985709896296065	1.6140112465529842e-49	2.8276242966365893e-60	2.4105395089614986e-9	1.9892269089443573e-15	2.8531879667419054e-6	5.504771532222993e-23	2.3301593299586608e-14	1.6538033220518285e-12	5.8537004793437135e-12	4.162230808878176e-12
20600000	0.0049985709896296065	1.614011246552984e-49	2.8276242966365893e-60	2.4105395089614986e-9	1.9892269089443573e-15	2.8531879667419054e-6	5.504771532222993e-23	2.3301593299586608e-14	1.6538033220518285e-12	5.8537004793437135e-12	4.162230808878176e-12
20700000	0.0049985709896296065	1.614011246552984e-49	2.8276242966365893e-60	2.4105395089614986e-9	1.9892269089443573e-15	2.8531879667419054e-6	5.504771532222993e-23	2.3301593299586608e-14	1.6538033220518285e-12	5.8537004793437135e-12	4.162230808878176e-12
20800000	0.0049985709896296065	1.614011246552984e-49	2.8276242966365893e-60	2.4105395089614986e-9	1.9892269089443573e-15	2.8531879667419054e-6	5.504771532222993e-23	2.3301593299586608e-14	1.6538033220518285e-12	5.8537004793437135e-12	4.162230808878176e-12
20900000	0.0049985709896296065	1.614011246552984e-49	2.8276242966365893e-60	2.4105395089614986e-9	1.9892269089443573e-15	2.8531879667419054e-6	5.504771532222993e-23	2.3301593299586608e-14	1.6538033220518285e-12	5.8537004793437135e-12	4.162230808878176e-12
21000000	0.0049985709896296065	1.614011246552984e-49	2.8276242966365893e-60	2.4105395089614986e-9	1.9892269089443573e-15	2.8531879667419054e-6	5.504771532222993e-23	2.3301593299586608e-14	1.6538033220518285e-12	5.8537004793437135e-12	4.162230808878176e-12
21100000	0.0049985709896296065	1.614011246552984e-49	2.8276242966365893e-60	2.4105395089614986e-9	1.9892269089443573e-15	2.8531879667419054e-6	5.504771532222993e-23	2.3301593299586608e-14	1.6538033220518285e-12	5.8537004793437135e-12	4.162230808878176e-12
21200000	0.0049985709896296065	1.614011246552984e-49	2.8276242966365893e-60	2.4105395089614986e-9	1.9892269089443573e-15	2.8531879667419054e-6	5.504771532222993e-23	2.3301593299586608e-14	1.6538033220518285e-12	5.8537004793437135e-12	4.162230808878176e-12
21300000	0.0049985709896296065	1.614011246552984e-49	2.8276242966365893e-60	2.4105395089614986e-9	1.9892269089443573e-15	2.8531879667419054e-6	5.504771532222993e-23	2.3301593299586608e-14	1.6538033220518285e-12	5.8537004793437135e-12	4.162230808878176e-12
21400000	0.0049985709896296065	1.614011246552984e-49	2.8276242966365893e-60	2.4105395089614986e-9	1.9892269089443573e-15	2.8531879667419054e-6	5.504771532222993e-23	2.3301593299586608e-14	1.6538033220518285e-12	5.853700479343714e-12	4.162230808878176e-12
21500000	0.0049985709896296065	1.614011246552984e-49	2.8276242966365893e-60	2.4105395089614986e-9	1.9892269089443573e-15	2.8531879667419054e-6	5.504771532222993e-23	2.3301593299586608e-14	1.6538033220518285e-12	5.853700479343714e-12	4.162230808878176e-12
21600000	0.0049985709896296065	1.614011246552984e-49	2.8276242966365893e-60	2.4105395089614986e-9	1.9892269089443573e-15	2.8531879667419054e-6	5.504771532222993e-23	2.330159329958661e-14	1.6538033220518285e-12	5.853700479343714e-12	4.162230808878176e-12
21700000	0.0049985709896296065	1.614011246552984e-49	2.8276242966365893e-60	2.4105395089614986e-9	1.9892269089443573e-15	2.8531879667419054e-6	5.504771532222993e-23	2.330159329958661e-14	1.6538033220518285e-12	5.853700479343714e-12	4.162230808878176e-12
21800000	0.0049985709896296065	1.614011246552984e-49	2.8276242966365893e-60	2.4105395089614986e-9	1.9892269089443573e-15	2.8531879667419054e-6	5.504771532222993e-23	2.330159329958661e-14	1.6538033220518285e-12	5.853700479343714e-12	4.162230808878176e-12
21900000	0.0049985709896296065	1.614011246552984e-49	2.8276242966365893e-60	2.4105395089614986e-9	1.9892269089443573e-15	2.8531879667419054e-6	5.504771532222993e-23	2.330159329958661e-14	1.6538033220518285e-12	5.853700479343714e-12	4.162230808878176e-12
22000000	0.0049985709896296065	1.6140112465529838e-49	2.8276242966365893e-60	2.4105395089614986e-9	1.9892269089443573e-15	2.8531879667419054e-6	5.504771532222993e-23	2.330159329958661e-14	1.6538033220518285e-12	5.853700479343714e-12	4.162230808878176e-12
22100000	0.0049985709896296065	1.6140112465529838e-49	2.8276242966365893e-60	2.4105395089614986e-9	1.9892269089443573e-15	2.8531879667419054e-6	5.504771532222993e-23	2.330159329958661e-14	1.6538033220518285e-12	5.853700479343714e-12	4.162230808878176e-12
22200000	0.0049985709896296065	1.6140112465529838e-49	2.8276242966365893e-60	2.4105395089614986e-9	1.9892269089443573e-15	2.8531879667419054e-6	5.504771532222993e-23	2.330159329958661e-14	1.6538033220518285e-12	5.853700479343714e-12	4.162230808878176e-12
22300000	0.0049985709896296065	1.6140112465529838e-49	2.8276242966365893e-60	2.4105395089614986e-9	1.9892269089443573e-15	2.8531879667419054e-6	5.504771532222993e-23	2.330159329958661e-14	1.6538033220518285e-12	5.853700479343714e-12	4.162230808878176e-12
22400000	0.0049985709896296065	1.6140112465529838e-49	2.8276242966365893e-60	2.4105395089614986e-9	1.9892269089443573e-15	2.8531879667419054e-6	5.504771532222993e-23	2.330159329958661e-14	1.6538033220518285e-12	5.853700479343714e-12	4.162230808878176e-12
22500000	0.0049985709896296065	1.6140112465529838e-49	2.8276242966365893e-60	2.4105395089614986e-9	1.9892269089443573e-15	2.8531879667419054e-6	5.504771532222993e-23	2.330159329958661e-14	1.6538033220518285e-12	5.853700479343714e-12	4.162230808878176e-12
22600000	0.0049985709896296065	1.6140112465529838e-49	2.8276242966365893e-60	2.4105395089614986e-9	1.9892269089443573e-15	2.8531879667419054e-6	5.504771532222993e-23	2.330159329958661e-14	1.6538033220518285e-12	5.853700479343714e-12	4.162230808878176e-12
22700000	0.0049985709896296065	1.6140112465529838e-49	2.8276242966365893e-60	2.4105395089614986e-9	1.9892269089443573e-15	2.8531879667419054e-6	5.504771532222993e-23	2.330159329958661e-14	1.6538033220518285e-12	5.853700479343714e-12	4.162230808878176e-12
22800000	0.0049985709896296065	1.6140112465529838e-49	2.8276242966365893e-60	2.4105395089614986e-9	1.9892269089443573e-15	2.8531879667419054e-6	5.504771532222993e-23	2.330159329958661e-14	1.6538033220518285e-12	5.853700479343714e-12	4.162230808878176e-12
22900000	0.0049985709896296065	1.6140112465529838e-49	2.8276242966365893e-60	2.4105395089614986e-9	1.9892269089443573e-15	2.8531879667419054e-6	5.504771532222993e-23	2.330159329958661e-14	1.6538033220518285e-12	5.853700479343714e-12	4.162230808878176e-12
23000000	0.0049985709896296065	1.6140112465529838e-49	2.8276242966365893e-60	2.4105395089614986e-9	1.9892269089443573e-15	2.8531879667419054e-6	5.504771532222993e-23	2.330159329958661e-14	1.6538033220518283e-12	5.853700479343714e-12	4.162230808878176e-12
23100000	0.0049985709896296065	1.6140112465529838e-49	2.8276242966365893e-60	2.4105395089614986e-9	1.9892269089443573e-15	2.8531879667419054e-6	5.504771532222993e-23	2.330159329958661e-14	1.6538033220518283e-12	5.853700479343714e-12	4.162230808878176e-12
23200000	0.0049985709896296065	1.6140112465529838e-49	2.8276242966365893e-60	2.4105395089614986e-9	1.9892269089443573e-15	2.8531879667419054e-6	5.504771532222993e-23	2.330159329958661e-14	1.6538033220518283e-12	5.853700479343714e-12	4.162230808878176e-12
23300000	0.0049985709896296065	1.6140112465529837e-49	2.8276242966365893e-60	2.4105395089614986e-9	1.9892269089443573e-15	2.8531879667419054e-6	5.504771532222993e-23	2.330159329958661e-14	1.6538033220518283e-12	5.853700479343714e-12	4.162230808878176e-12
23400000	0.0049985709896296065	1.6140112465529837e-49	2.8276242966365893e-60	2.4105395089614986e-9	1.9892269089443573e-15	2.8531879667419054e-6	5.504771532222992e-23	2.330159329958661e-14	1.6538033220518283e-12	5.853700479343714e-12	4.162230808878176e-12
23500000	0.0049985709896296065	1.6140112465529837e-49	2.8276242966365893e-60	2.4105395089614986e-9	1.9892269089443573e-15	2.8531879667419054e-6	5.504771532222992e-23	2.330159329958661e-14	1.6538033220518283e-12	5.853700479343714e-12	4.162230808878176e-12
23600000	0.0049985709896296065	1.6140112465529837e-49	2.8276242966365893e-60	2.4105395089614986e-9	1.9892269089443573e-15	2.8531879667419054e-6	5.504771532222992e-23	2.330159329958661e-14	1.6538033220518283e-12	5.853700479343714e-12	4.162230808878176e-12
23700000	0.0049985709896296065	1.6140112465529837e-49	2.8276242966365893e-60	2.4105395089614986e-9	1.9892269089443573e-15	2.8531879667419054e-6	5.504771532222992e-23	2.330159329958661e-14	1.6538033220518283e-12	5.853700479343714e-12	4.162230808878176e-12
23800000	0.0049985709896296065	1.6140112465529837e-49	2.8276242966365893e-60	2.4105395089614986e-9	1.9892269089443573e-15	2.8531879667419054e-6	5.504771532222992e-23	2.330159329958661e-14	1.6538033220518283e-12	5.853700479343714e-12	4.162230808878176e-12
23900000	0.0049985709896296065	1.6140112465529837e-49	2.8276242966365893e-60	2.4105395089614986e-9	1.9892269089443573e-15	2.8531879667419054e-6	5.504771532222992e-23	2.330159329958661e-14	1.6538033220518283e-12	5.853700479343714e-12	4.162230808878176e-12
24000000	0.0049985709896296065	1.6140112465529837e-49	2.8276242966365893e-60	2.4105395089614986e-9	1.9892269089443573e-15	2.8531879667419054e-6	5.504771532222992e-23	2.330159329958661e-14	1.6538033220518283e-12	5.853700479343714e-12	4.162230808878176e-12
24100000	0.0049985709896296065	1.6140112465529837e-49	2.8276242966365893e-60	2.4105395089614986e-9	1.9892269089443573e-15	2.8531879667419054e-6	5.504771532222992e-23	2.330159329958661e-14	1.6538033220518283e-12	5.853700479343714e-12	4.162230808878176e-12
24200000	0.0049985709896296065	1.6140112465529837e-49	2.8276242966365893e-60	2.4105395089614986e-9	1.9892269089443573e-15	2.8531879667419054e-6	5.504771532222992e-23	2.330159329958661e-14	1.6538033220518283e-12	5.853700479343714e-12	4.162230808878176e-12
24300000	0.0049985709896296065	1.6140112465529837e-49	2.8276242966365893e-60	2.4105395089614986e-9	1.9892269089443573e-15	2.8531879667419054e-6	5.504771532222992e-23	2.330159329958661e-14	1.6538033220518283e-12	5.853700479343714e-12	4.162230808878176e-12
24400000	0.0049985709896296065	1.6140112465529837e-49	2.8276242966365893e-60	2.4105395089614986e-9	1.9892269089443573e-15	2.8531879667419054e-6	5.504771532222992e-23	2.330159329958661e-14	1.6538033220518283e-12	5.853700479343714e-12	4.162230808878176e-12
24500000	0.0049985709896296065	1.6140112465529837e-49	2.8276242966365893e-60	2.4105395089614986e-9	1.9892269089443573e-15	2.8531879667419054e-6	5.504771532222992e-23	2.330159329958661e-14	1.6538033220518283e-12	5.853700479343714e-12	4.162230808878176e-12
24600000	0.0049985709896296065	1.6140112465529837e-49	2.8276242966365893e-60	2.4105395089614986e-9	1.9892269089443573e-15	2.8531879667419054e-6	5.504771532222992e-23	2.330159329958661e-14	1.6538033220518283e-12	5.853700479343714e-12	4.162230808878176e-12
24700000	0.0049985709896296065	1.6140112465529837e-49	2.8276242966365893e-60	2.4105395089614986e-9	1.9892269089443573e-15	2.8531879667419054e-6	5.504771532222992e-23	2.330159329958661e-14	1.6538033220518283e-12	5.853700479343714e-12	4.162230808878176e-12
24800000	0.0049985709896296065	1.6140112465529835e-49	2.8276242966365893e-60	2.4105395089614986e-9	1.9892269089443573e-15	2.8531879667419054e-6	5.504771532222992e-23	2.330159329958661e-14	1.6538033220518283e-12	5.853700479343714e-12	4.162230808878176e-12
24900000	0.0049985709896296065	1.6140112465529835e-49	2.8276242966365893e-60	2.4105395089614986e-9	1.9892269089443573e-15	2.8531879667419054e-6	5.504771532222992e-23	2.330159329958661e-14	1.6538033220518283e-12	5.853700479343714e-12	4.162230808878176e-12
25000000	0.0049985709896296065	1.6140112465529835e-49	2.8276242966365893e-60	2.4105395089614986e-9	1.9892269089443573e-15	2.8531879667419054e-6	5.504771532222992e-23	2.330159329958661e-14	1.6538033220518283e-12	5.853700479343714e-12	4.162230808878176e-12
25100000	0.0049985709896296065	1.6140112465529835e-49	2.8276242966365893e-60	2.4105395089614986e-9	1.9892269089443573e-15	2.8531879667419054e-6	5.504771532222992e-23	2.330159329958661e-14	1.6538033220518283e-12	5.853700479343714e-12	4.162230808878176e-12
25200000	0.0049985709896296065	1.6140112465529835e-49	2.8276242966365893e-60	2.4105395089614986e-9	1.9892269089443573e-15	2.8531879667419054e-6	5.504771532222992e-23	2.330159329958661e-14	1.6538033220518283e-12	5.853700479343714e-12	4.162230808878176e-12
25300000	0.0049985709896296065	1.6140112465529835e-49	2.8276242966365893e-60	2.4105395089614986e-9	1.9892269089443573e-15	2.8531879667419054e-6	5.504771532222992e-23	2.330159329958661e-14	1.6538033220518283e-12	5.853700479343714e-12	4.162230808878176e-12
25400000	0.0049985709896296065	1.6140112465529835e-49	2.8276242966365893e-60	2.4105395089614986e-9	1.9892269089443573e-15	2.8531879667419054e-6	5.504771532222992e-23	2.330159329958661e-14	1.6538033220518283e-12	5.853700479343714e-12	4.162230808878176e-12
25500000	0.0049985709896296065	1.6140112465529835e-49	2.8276242966365893e-60	2.4105395089614986e-9	1.9892269089443573e-15	2.8531879667419054e-6	5.504771532222992e-23	2.330159329958661e-14	1.6538033220518283e-12	5.853700479343714e-12	4.162230808878176e-12
25600000	0.0049985709896296065	1.6140112465529835e-49	2.8276242966365893e-60	2.4105395089614986e-9	1.9892269089443573e-15	2.8531879667419054e-6	5.504771532222992e-23	2.330159329958661e-14	1.6538033220518283e-12	5.853700479343714e-12	4.162230808878176e-12
25700000	0.0049985709896296065	1.6140112465529835e-49	2.8276242966365893e-60	2.4105395089614986e-9	1.9892269089443573e-15	2.8531879667419054e-6	5.504771532222992e-23	2.330159329958661e-14	1.6538033220518283e-12	5.853700479343714e-12	4.162230808878176e-12
25800000	0.0049985709896296065	1.6140112465529835e-49	2.8276242966365893e-60	2.4105395089614986e-9	1.9892269089443573e-15	2.8531879667419054e-6	5.504771532222992e-23	2.330159329958661e-14	1.6538033220518283e-12	5.853700479343714e-12	4.162230808878176e-12
25900000	0.0049985709896296065	1.6140112465529835e-49	2.8276242966365893e-60	2.4105395089614986e-9	1.9892269089443573e-15	2.8531879667419054e-6	5.504771532222992e-23	2.330159329958661e-14	1.6538033220518283e-12	5.853700479343714e-12	4.162230808878176e-12
26000000	0.0049985709896296065	1.6140112465529835e-49	2.8276242966365893e-60	2.4105395089614986e-9	1.9892269089443573e-15	2.8531879667419054e-6	5.504771532222992e-23	2.330159329958661e-14	1.6538033220518283e-12	5.853700479343714e-12	4.162230808878176e-12
26100000	0.0049985709896296065	1.6140112465529835e-49	2.8276242966365893e-60	2.4105395089614986e-9	1.9892269089443573e-15	2.8531879667419054e-6	5.504771532222992e-23	2.330159329958661e-14	1.6538033220518283e-12	5.853700479343714e-12	4.162230808878176e-12
26200000	0.0049985709896296065	1.6140112465529835e-49	2.8276242966365893e-60	2.4105395089614986e-9	1.9892269089443573e-15	2.8531879667419054e-6	5.504771532222992e-23	2.330159329958661e-14	1.6538033220518283e-12	5.853700479343714e-12	4.162230808878176e-12
26300000	0.0049985709896296065	1.6140112465529835e-49	2.8276242966365893e-60	2.4105395089614986e-9	1.9892269089443573e-15	2.8531879667419054e-6	5.504771532222992e-23	2.330159329958661e-14	1.6538033220518283e-12	5.853700479343714e-12	4.162230808878176e-12
26400000	0.0049985709896296065	1.6140112465529835e-49	2.8276242966365893e-60	2.4105395089614986e-9	1.9892269089443573e-15	2.8531879667419054e-6	5.504771532222992e-23	2.330159329958661e-14	1.6538033220518283e-12	5.853700479343714e-12	4.162230808878176e-12
26500000	0.0049985709896296065	1.6140112465529835e-49	2.8276242966365893e-60	2.4105395089614986e-9	1.9892269089443573e-15	2.8531879667419054e-6	5.504771532222992e-23	2.330159329958661e-14	1.6538033220518283e-12	5.853700479343714e-12	4.162230808878176e-12
26600000	0.0049985709896296065	1.6140112465529835e-49	2.8276242966365893e-60	2.4105395089614986e-9	1.9892269089443573e-15	2.8531879667419054e-6	5.504771532222992e-23	2.330159329958661e-14	1.6538033220518283e-12	5.853700479343714e-12	4.162230808878176e-12
26700000	0.0049985709896296065	1.6140112465529835e-49	2.8276242966365893e-60	2.4105395089614986e-9	1.9892269089443573e-15	2.8531879667419054e-6	5.504771532222992e-23	2.330159329958661e-14	1.6538033220518283e-12	5.853700479343714e-12	4.162230808878176e-12
26800000	0.0049985709896296065	1.6140112465529835e-49	2.8276242966365893e-60	2.4105395089614986e-9	1.9892269089443573e-15	2.8531879667419054e-6	5.504771532222992e-23	2.330159329958661e-14	1.6538033220518283e-12	5.853700479343714e-12	4.162230808878176e-12
26900000	0.0049985709896296065	1.6140112465529835e-49	2.8276242966365893e-60	2.4105395089614986e-9	1.9892269089443573e-15	2.8531879667419054e-6	5.504771532222992e-23	2.330159329958661e-14	1.6538033220518283e-12	5.853700479343714e-12	4.162230808878176e-12
27000000	0.0049985709896296065	1.6140112465529835e-49	2.8276242966365893e-60	2.4105395089614986e-9	1.9892269089443573e-15	2.8531879667419054e-6	5.504771532222992e-23	2.330159329958661e-14	1.6538033220518283e-12	5.853700479343714e-12	4.162230808878176e-12
27100000	0.0049985709896296065	1.6140112465529835e-49	2.8276242966365893e-60	2.4105395089614986e-9	1.9892269089443573e-15	2.8531879667419054e-6	5.504771532222992e-23	2.330159329958661e-14	1.6538033220518283e-12	5.853700479343714e-12	4.162230808878176e-12
27200000	0.0049985709896296065	1.6140112465529835e-49	2.8276242966365893e-60	2.4105395089614986e-9	1.9892269089443573e-15	2.8531879667419054e-6	5.504771532222992e-23	2.330159329958661e-14	1.6538033220518283e-12	5.853700479343714e-12	4.162230808878176e-12
27300000	0.0049985709896296065	1.6140112465529833e-49	2.8276242966365893e-60	2.4105395089614986e-9	1.9892269089443573e-15	2.8531879667419054e-6	5.504771532222992e-23	2.330159329958661e-14	1.6538033220518283e-12	5.853700479343714e-12	4.162230808878176e-12
27400000	0.0049985709896296065	1.6140112465529833e-49	2.8276242966365893e-60	2.4105395089614986e-9	1.9892269089443573e-15	2.8531879667419054e-6	5.504771532222992e-23	2.330159329958661e-14	1.6538033220518283e-12	5.853700479343714e-12	4.162230808878176e-12
27500000	0.0049985709896296065	1.6140112465529833e-49	2.8276242966365893e-60	2.4105395089614986e-9	1.9892269089443573e-15	2.8531879667419054e-6	5.504771532222992e-23	2.330159329958661e-14	1.6538033220518283e-12	5.853700479343714e-12	4.162230808878176e-12
27600000	0.0049985709896296065	1.6140112465529833e-49	2.8276242966365893e-60	2.4105395089614986e-9	1.9892269089443573e-15	2.8531879667419054e-6	5.504771532222992e-23	2.330159329958661e-14	1.6538033220518283e-12	5.853700479343714e-12	4.162230808878176e-12
27700000	0.0049985709896296065	1.6140112465529833e-49	2.8276242966365893e-60	2.4105395089614986e-9	1.9892269089443573e-15	2.8531879667419054e-6	5.504771532222992e-23	2.330159329958661e-14	1.6538033220518283e-12	5.853700479343714e-12	4.162230808878176e-12
27800000	0.0049985709896296065	1.6140112465529833e-49	2.8276242966365893e-60	2.4105395089614986e-9	1.9892269089443573e-15	2.8531879667419054e-6	5.504771532222992e-23	2.330159329958661e-14	1.6538033220518283e-12	5.853700479343714e-12	4.162230808878176e-12
27900000	0.0049985709896296065	1.6140112465529833e-49	2.8276242966365893e-60	2.4105395089614986e-9	1.9892269089443573e-15	2.8531879667419054e-6	5.504771532222992e-23	2.330159329958661e-14	1.6538033220518283e-12	5.853700479343714e-12	4.162230808878176e-12
28000000	0.0049985709896296065	1.6140112465529833e-49	2.8276242966365893e-60	2.4105395089614986e-9	1.9892269089443573e-15	2.8531879667419054e-6	5.504771532222992e-23	2.330159329958661e-14	1.6538033220518283e-12	5.853700479343714e-12	4.162230808878176e-12
28100000	0.0049985709896296065	1.6140112465529833e-49	2.8276242966365893e-60	2.4105395089614986e-9	1.9892269089443573e-15	2.8531879667419054e-6	5.504771532222992e-23	2.330159329958661e-14	1.6538033220518283e-12	5.853700479343714e-12	4.162230808878176e-12
28200000	0.0049985709896296065	1.6140112465529833e-49	2.8276242966365893e-60	2.4105395089614986e-9	1.9892269089443573e-15	2.8531879667419054e-6	5.504771532222992e-23	2.330159329958661e-14	1.6538033220518283e-12	5.853700479343714e-12	4.162230808878176e-12
28300000	0.0049985709896296065	1.6140112465529833e-49	2.8276242966365893e-60	2.4105395089614986e-9	1.9892269089443573e-15	2.8531879667419054e-6	5.504771532222992e-23	2.330159329958661e-14	1.6538033220518283e-12	5.853700479343714e-12	4.162230808878176e-12
28400000	0.0049985709896296065	1.6140112465529833e-49	2.8276242966365893e-60	2.4105395089614986e-9	1.9892269089443573e-15	2.8531879667419054e-6	5.504771532222992e-23	2.330159329958661e-14	1.6538033220518283e-12	5.853700479343714e-12	4.162230808878176e-12
28500000	0.0049985709896296065	1.6140112465529833e-49	2.8276242966365893e-60	2.4105395089614986e-9	1.9892269089443573e-15	2.8531879667419054e-6	5.504771532222992e-23	2.330159329958661e-14	1.6538033220518283e-12	5.853700479343714e-12	4.162230808878176e-12
28600000	0.0049985709896296065	1.6140112465529833e-49	2.8276242966365893e-60	2.4105395089614986e-9	1.9892269089443573e-15	2.8531879667419054e-6	5.504771532222992e-23	2.330159329958661e-14	1.6538033220518283e-12	5.853700479343714e-12	4.162230808878176e-12
28700000	0.0049985709896296065	1.6140112465529833e-49	2.8276242966365893e-60	2.4105395089614986e-9	1.9892269089443573e-15	2.8531879667419054e-6	5.504771532222992e-23	2.330159329958661e-14	1.6538033220518283e-12	5.853700479343714e-12	4.162230808878176e-12
28800000	0.0049985709896296065	1.6140112465529833e-49	2.8276242966365893e-60	2.4105395089614986e-9	1.9892269089443573e-15	2.8531879667419054e-6	5.504771532222992e-23	2.330159329958661e-14	1.6538033220518283e-12	5.853700479343714e-12	4.162230808878176e-12
28900000	0.0049985709896296065	1.6140112465529833e-49	2.8276242966365893e-60	2.4105395089614986e-9	1.9892269089443573e-15	2.8531879667419054e-6	5.504771532222992e-23	2.330159329958661e-14	1.6538033220518283e-12	5.853700479343714e-12	4.162230808878176e-12
29000000	0.0049985709896296065	1.6140112465529833e-49	2.8276242966365893e-60	2.4105395089614986e-9	1.9892269089443573e-15	2.8531879667419054e-6	5.504771532222992e-23	2.330159329958661e-14	1.6538033220518283e-12	5.853700479343714e-12	4.162230808878176e-12
29100000	0.0049985709896296065	1.6140112465529833e-49	2.8276242966365893e-60	2.4105395089614986e-9	1.9892269089443573e-15	2.8531879667419054e-6	5.504771532222992e-23	2.330159329958661e-14	1.6538033220518283e-12	5.853700479343714e-12	4.162230808878176e-12
29200000	0.0049985709896296065	1.6140112465529833e-49	2.8276242966365893e-60	2.4105395089614986e-9	1.9892269089443573e-15	2.8531879667419054e-6	5.504771532222992e-23	2.330159329958661e-14	1.6538033220518283e-12	5.853700479343714e-12	4.162230808878176e-12
29300000	0.0049985709896296065	1.6140112465529833e-49	2.8276242966365893e-60	2.4105395089614986e-9	1.9892269089443573e-15	2.8531879667419054e-6	5.504771532222992e-23	2.330159329958661e-14	1.6538033220518283e-12	5.853700479343714e-12	4.162230808878176e-12
29400000	0.0049985709896296065	1.6140112465529833e-49	2.8276242966365893e-60	2.4105395089614986e-9	1.9892269089443573e-15	2.8531879667419054e-6	5.504771532222992e-23	2.330159329958661e-14	1.6538033220518283e-12	5.853700479343714e-12	4.162230808878176e-12
29500000	0.0049985709896296065	1.6140112465529833e-49	2.8276242966365893e-60	2.4105395089614986e-9	1.9892269089443573e-15	2.8531879667419054e-6	5.504771532222992e-23	2.330159329958661e-14	1.6538033220518283e-12	5.853700479343714e-12	4.162230808878176e-12
29600000	0.0049985709896296065	1.6140112465529833e-49	2.8276242966365893e-60	2.4105395089614986e-9	1.9892269089443573e-15	2.8531879667419054e-6	5.504771532222992e-23	2.330159329958661e-14	1.6538033220518283e-12	5.853700479343714e-12	4.162230808878176e-12
29700000	0.0049985709896296065	1.6140112465529833e-49	2.8276242966365893e-60	2.4105395089614986e-9	1.9892269089443573e-15	2.8531879667419054e-6	5.504771532222992e-23	2.330159329958661e-14	1.6538033220518283e-12	5.853700479343714e-12	4.162230808878176e-12
29800000	0.0049985709896296065	1.6140112465529833e-49	2.8276242966365893e-60	2.4105395089614986e-9	1.9892269089443573e-15	2.8531879667419054e-6	5.504771532222992e-23	2.330159329958661e-14	1.6538033220518283e-12	5.853700479343714e-12	4.162230808878176e-12
29900000	0.0049985709896296065	1.6140112465529833e-49	2.8276242966365893e-60	2.4105395089614986e-9	1.9892269089443573e-15	2.8531879667419054e-6	5.504771532222992e-23	2.330159329958661e-14	1.6538033220518283e-12	5.853700479343714e-12	4.162230808878176e-12
30000000	0.0049985709896296065	1.6140112465529833e-49	2.8276242966365893e-60	2.4105395089614986e-9	1.9892269089443573e-15	2.8531879667419054e-6	5.504771532222992e-23	2.330159329958661e-14	1.6538033220518283e-12	5.853700479343714e-12	4.162230808878176e-12
30100000	0.0049985709896296065	1.6140112465529833e-49	2.8276242966365893e-60	2.4105395089614986e-9	1.9892269089443573e-15	2.8531879667419054e-6	5.504771532222992e-23	2.330159329958661e-14	1.6538033220518283e-12	5.853700479343714e-12	4.162230808878176e-12
30200000	0.0049985709896296065	1.6140112465529833e-49	2.8276242966365893e-60	2.4105395089614986e-9	1.9892269089443573e-15	2.8531879667419054e-6	5.504771532222992e-23	2.330159329958661e-14	1.6538033220518283e-12	5.853700479343714e-12	4.162230808878176e-12
30300000	0.0049985709896296065	1.6140112465529833e-49	2.8276242966365893e-60	2.4105395089614986e-9	1.9892269089443573e-15	2.8531879667419054e-6	5.504771532222992e-23	2.330159329958661e-14	1.6538033220518283e-12	5.853700479343714e-12	4.162230808878176e-12
30400000	0.0049985709896296065	1.6140112465529833e-49	2.8276242966365893e-60	2.4105395089614986e-9	1.9892269089443573e-15	2.8531879667419054e-6	5.504771532222992e-23	2.330159329958661e-14	1.6538033220518283e-12	5.853700479343714e-12	4.162230808878176e-12
30500000	0.0049985709896296065	1.6140112465529833e-49	2.8276242966365893e-60	2.4105395089614986e-9	1.9892269089443573e-15	2.8531879667419054e-6	5.504771532222992e-23	2.330159329958661e-14	1.6538033220518283e-12	5.853700479343714e-12	4.162230808878176e-12
30600000	0.0049985709896296065	1.614011246552983e-49	2.8276242966365893e-60	2.4105395089614986e-9	1.9892269089443573e-15	2.8531879667419054e-6	5.504771532222992e-23	2.330159329958661e-14	1.6538033220518283e-12	5.853700479343714e-12	4.162230808878176e-12
30700000	0.0049985709896296065	1.614011246552983e-49	2.8276242966365893e-60	2.4105395089614986e-9	1.9892269089443573e-15	2.8531879667419054e-6	5.504771532222992e-23	2.330159329958661e-14	1.6538033220518283e-12	5.853700479343714e-12	4.162230808878176e-12
30800000	0.0049985709896296065	1.614011246552983e-49	2.8276242966365893e-60	2.4105395089614986e-9	1.9892269089443573e-15	2.8531879667419054e-6	5.504771532222992e-23	2.330159329958661e-14	1.6538033220518283e-12	5.853700479343714e-12	4.162230808878176e-12
30900000	0.0049985709896296065	1.614011246552983e-49	2.8276242966365893e-60	2.4105395089614986e-9	1.9892269089443573e-15	2.8531879667419054e-6	5.504771532222992e-23	2.330159329958661e-14	1.6538033220518283e-12	5.853700479343714e-12	4.162230808878176e-12
31000000	0.0049985709896296065	1.614011246552983e-49	2.8276242966365893e-60	2.4105395089614986e-9	1.9892269089443573e-15	2.8531879667419054e-6	5.504771532222992e-23	2.330159329958661e-14	1.6538033220518283e-12	5.853700479343714e-12	4.162230808878176e-12
31100000	0.0049985709896296065	1.614011246552983e-49	2.8276242966365893e-60	2.4105395089614986e-9	1.9892269089443573e-15	2.8531879667419054e-6	5.504771532222992e-23	2.330159329958661e-14	1.6538033220518283e-12	5.853700479343714e-12	4.162230808878176e-12
31200000	0.0049985709896296065	1.614011246552983e-49	2.8276242966365893e-60	2.4105395089614986e-9	1.9892269089443573e-15	2.8531879667419054e-6	5.504771532222992e-23	2.330159329958661e-14	1.6538033220518283e-12	5.853700479343714e-12	4.162230808878176e-12
31300000	0.0049985709896296065	1.614011246552983e-49	2.8276242966365893e-60	2.4105395089614986e-9	1.9892269089443573e-15	2.8531879667419054e-6	5.504771532222992e-23	2.330159329958661e-14	1.6538033220518283e-12	5.853700479343714e-12	4.162230808878176e-12
31400000	0.0049985709896296065	1.614011246552983e-49	2.8276242966365893e-60	2.4105395089614986e-9	1.9892269089443573e-15	2.8531879667419054e-6	5.504771532222992e-23	2.330159329958661e-14	1.6538033220518283e-12	5.853700479343714e-12	4.162230808878176e-12
31500000	0.0049985709896296065	1.614011246552983e-49	2.8276242966365893e-60	2.4105395089614986e-9	1.9892269089443573e-15	2.8531879667419054e-6	5.504771532222991e-23	2.330159329958661e-14	1.6538033220518283e-12	5.853700479343714e-12	4.162230808878176e-12
31600000	0.0049985709896296065	1.614011246552983e-49	2.8276242966365893e-60	2.4105395089614986e-9	1.9892269089443573e-15	2.8531879667419054e-6	5.504771532222991e-23	2.330159329958661e-14	1.6538033220518283e-12	5.853700479343714e-12	4.162230808878176e-12
31700000	0.0049985709896296065	1.614011246552983e-49	2.8276242966365893e-60	2.4105395089614986e-9	1.9892269089443573e-15	2.8531879667419054e-6	5.504771532222991e-23	2.330159329958661e-14	1.6538033220518283e-12	5.853700479343714e-12	4.162230808878176e-12
31800000	0.0049985709896296065	1.614011246552983e-49	2.8276242966365893e-60	2.4105395089614986e-9	1.9892269089443573e-15	2.8531879667419054e-6	5.504771532222991e-23	2.330159329958661e-14	1.6538033220518283e-12	5.853700479343714e-12	4.162230808878176e-12
31900000	0.0049985709896296065	1.614011246552983e-49	2.8276242966365893e-60	2.4105395089614986e-9	1.9892269089443573e-15	2.8531879667419054e-6	5.504771532222991e-23	2.330159329958661e-14	1.6538033220518283e-12	5.853700479343714e-12	4.162230808878176e-12
32000000	0.0049985709896296065	1.614011246552983e-49	2.8276242966365893e-60	2.4105395089614986e-9	1.9892269089443573e-15	2.8531879667419054e-6	5.504771532222991e-23	2.330159329958661e-14	1.6538033220518283e-12	5.853700479343714e-12	4.162230808878176e-12
32100000	0.0049985709896296065	1.614011246552983e-49	2.8276242966365893e-60	2.4105395089614986e-9	1.9892269089443573e-15	2.8531879667419054e-6	5.504771532222991e-23	2.330159329958661e-14	1.6538033220518283e-12	5.853700479343714e-12	4.162230808878176e-12
32200000	0.0049985709896296065	1.614011246552983e-49	2.8276242966365893e-60	2.4105395089614986e-9	1.9892269089443573e-15	2.8531879667419054e-6	5.504771532222991e-23	2.330159329958661e-14	1.6538033220518283e-12	5.853700479343714e-12	4.162230808878176e-12
32300000	0.0049985709896296065	1.614011246552983e-49	2.8276242966365893e-60	2.4105395089614986e-9	1.9892269089443573e-15	2.8531879667419054e-6	5.504771532222991e-23	2.330159329958661e-14	1.6538033220518283e-12	5.853700479343714e-12	4.162230808878176e-12
32400000	0.0049985709896296065	1.614011246552983e-49	2.8276242966365893e-60	2.4105395089614986e-9	1.9892269089443573e-15	2.8531879667419054e-6	5.504771532222991e-23	2.330159329958661e-14	1.6538033220518283e-12	5.853700479343714e-12	4.162230808878176e-12
32500000	0.0049985709896296065	1.614011246552983e-49	2.8276242966365893e-60	2.4105395089614986e-9	1.9892269089443573e-15	2.8531879667419054e-6	5.504771532222991e-23	2.330159329958661e-14	1.6538033220518283e-12	5.853700479343714e-12	4.162230808878176e-12
32600000	0.0049985709896296065	1.614011246552983e-49	2.8276242966365893e-60	2.4105395089614986e-9	1.9892269089443573e-15	2.8531879667419054e-6	5.504771532222991e-23	2.3301593299586608e-14	1.6538033220518283e-12	5.853700479343714e-12	4.162230808878176e-12
32700000	0.0049985709896296065	1.614011246552983e-49	2.8276242966365893e-60	2.4105395089614986e-9	1.9892269089443573e-15	2.8531879667419054e-6	5.504771532222991e-23	2.3301593299586608e-14	1.6538033220518283e-12	5.853700479343714e-12	4.162230808878176e-12
32800000	0.0049985709896296065	1.614011246552983e-49	2.8276242966365893e-60	2.4105395089614986e-9	1.9892269089443573e-15	2.8531879667419054e-6	5.504771532222991e-23	2.3301593299586608e-14	1.6538033220518283e-12	5.853700479343714e-12	4.162230808878176e-12
32900000	0.0049985709896296065	1.614011246552983e-49	2.8276242966365893e-60	2.4105395089614986e-9	1.9892269089443573e-15	2.8531879667419054e-6	5.504771532222991e-23	2.3301593299586608e-14	1.6538033220518283e-12	5.853700479343714e-12	4.162230808878176e-12
33000000	0.0049985709896296065	1.614011246552983e-49	2.8276242966365893e-60	2.4105395089614986e-9	1.9892269089443573e-15	2.8531879667419054e-6	5.504771532222991e-23	2.3301593299586608e-14	1.6538033220518283e-12	5.853700479343714e-12	4.162230808878176e-12
33100000	0.0049985709896296065	1.614011246552983e-49	2.8276242966365893e-60	2.4105395089614986e-9	1.9892269089443573e-15	2.8531879667419054e-6	5.504771532222991e-23	2.3301593299586608e-14	1.6538033220518283e-12	5.853700479343714e-12	4.162230808878176e-12
33200000	0.0049985709896296065	1.614011246552983e-49	2.8276242966365893e-60	2.4105395089614986e-9	1.9892269089443573e-15	2.8531879667419054e-6	5.504771532222991e-23	2.3301593299586608e-14	1.6538033220518283e-12	5.853700479343714e-12	4.162230808878176e-12
33300000	0.0049985709896296065	1.614011246552983e-49	2.8276242966365893e-60	2.4105395089614986e-9	1.9892269089443573e-15	2.8531879667419054e-6	5.504771532222991e-23	2.3301593299586608e-14	1.6538033220518283e-12	5.853700479343714e-12	4.162230808878176e-12
33400000	0.0049985709896296065	1.614011246552983e-49	2.8276242966365893e-60	2.4105395089614986e-9	1.9892269089443573e-15	2.8531879667419054e-6	5.504771532222991e-23	2.3301593299586608e-14	1.6538033220518283e-12	5.853700479343714e-12	4.162230808878176e-12
33500000	0.0049985709896296065	1.614011246552983e-49	2.8276242966365893e-60	2.4105395089614986e-9	1.9892269089443573e-15	2.8531879667419054e-6	5.504771532222991e-23	2.3301593299586608e-14	1.6538033220518283e-12	5.853700479343714e-12	4.162230808878176e-12
33600000	0.0049985709896296065	1.614011246552983e-49	2.8276242966365893e-60	2.4105395089614986e-9	1.9892269089443573e-15	2.8531879667419054e-6	5.504771532222991e-23	2.3301593299586608e-14	1.6538033220518283e-12	5.853700479343714e-12	4.162230808878176e-12
33700000	0.0049985709896296065	1.614011246552983e-49	2.8276242966365893e-60	2.4105395089614986e-9	1.9892269089443573e-15	2.8531879667419054e-6	5.504771532222991e-23	2.3301593299586608e-14	1.6538033220518283e-12	5.853700479343714e-12	4.162230808878176e-12
33800000	0.0049985709896296065	1.614011246552983e-49	2.8276242966365893e-60	2.4105395089614986e-9	1.9892269089443573e-15	2.8531879667419054e-6	5.504771532222991e-23	2.3301593299586608e-14	1.6538033220518283e-12	5.853700479343714e-12	4.162230808878176e-12
33900000	0.0049985709896296065	1.614011246552983e-49	2.8276242966365893e-60	2.4105395089614986e-9	1.9892269089443573e-15	2.8531879667419054e-6	5.504771532222991e-23	2.3301593299586608e-14	1.6538033220518283e-12	5.853700479343714e-12	4.162230808878176e-12
34000000	0.0049985709896296065	1.614011246552983e-49	2.8276242966365893e-60	2.4105395089614986e-9	1.9892269089443573e-15	2.8531879667419054e-6	5.504771532222991e-23	2.3301593299586608e-14	1.6538033220518283e-12	5.853700479343714e-12	4.162230808878176e-12
34100000	0.0049985709896296065	1.6140112465529829e-49	2.8276242966365893e-60	2.4105395089614986e-9	1.9892269089443573e-15	2.8531879667419054e-6	5.504771532222991e-23	2.3301593299586608e-14	1.6538033220518283e-12	5.853700479343714e-12	4.162230808878176e-12
34200000	0.0049985709896296065	1.6140112465529829e-49	2.8276242966365893e-60	2.4105395089614986e-9	1.9892269089443573e-15	2.8531879667419054e-6	5.504771532222991e-23	2.3301593299586608e-14	1.6538033220518283e-12	5.853700479343714e-12	4.162230808878176e-12
34300000	0.0049985709896296065	1.6140112465529829e-49	2.8276242966365893e-60	2.4105395089614986e-9	1.9892269089443573e-15	2.8531879667419054e-6	5.504771532222991e-23	2.3301593299586608e-14	1.6538033220518283e-12	5.853700479343714e-12	4.162230808878176e-12
34400000	0.0049985709896296065	1.6140112465529829e-49	2.8276242966365893e-60	2.4105395089614986e-9	1.9892269089443573e-15	2.8531879667419054e-6	5.504771532222991e-23	2.3301593299586608e-14	1.6538033220518283e-12	5.853700479343714e-12	4.162230808878176e-12
34500000	0.0049985709896296065	1.6140112465529829e-49	2.8276242966365893e-60	2.4105395089614986e-9	1.9892269089443573e-15	2.8531879667419054e-6	5.504771532222991e-23	2.3301593299586608e-14	1.6538033220518283e-12	5.853700479343714e-12	4.162230808878176e-12
34600000	0.0049985709896296065	1.6140112465529829e-49	2.8276242966365893e-60	2.4105395089614986e-9	1.9892269089443573e-15	2.8531879667419054e-6	5.504771532222991e-23	2.3301593299586608e-14	1.6538033220518283e-12	5.853700479343714e-12	4.162230808878176e-12
34700000	0.0049985709896296065	1.6140112465529829e-49	2.8276242966365893e-60	2.4105395089614986e-9	1.9892269089443573e-15	2.8531879667419054e-6	5.504771532222991e-23	2.3301593299586608e-14	1.6538033220518283e-12	5.853700479343714e-12	4.162230808878176e-12
34800000	0.0049985709896296065	1.6140112465529829e-49	2.8276242966365893e-60	2.4105395089614986e-9	1.9892269089443573e-15	2.8531879667419054e-6	5.504771532222991e-23	2.3301593299586608e-14	1.6538033220518283e-12	5.853700479343714e-12	4.162230808878176e-12
34900000	0.0049985709896296065	1.6140112465529829e-49	2.8276242966365893e-60	2.4105395089614986e-9	1.9892269089443573e-15	2.8531879667419054e-6	5.504771532222991e-23	2.3301593299586608e-14	1.6538033220518283e-12	5.853700479343714e-12	4.162230808878176e-12
35000000	0.0049985709896296065	1.6140112465529829e-49	2.8276242966365893e-60	2.4105395089614986e-9	1.9892269089443573e-15	2.8531879667419054e-6	5.504771532222991e-23	2.3301593299586608e-14	1.6538033220518283e-12	5.853700479343714e-12	4.162230808878176e-12
35100000	0.0049985709896296065	1.6140112465529829e-49	2.8276242966365893e-60	2.4105395089614986e-9	1.9892269089443573e-15	2.8531879667419054e-6	5.504771532222991e-23	2.3301593299586608e-14	1.6538033220518283e-12	5.853700479343714e-12	4.162230808878176e-12
35200000	0.0049985709896296065	1.6140112465529829e-49	2.8276242966365893e-60	2.4105395089614986e-9	1.9892269089443573e-15	2.8531879667419054e-6	5.504771532222991e-23	2.3301593299586608e-14	1.6538033220518283e-12	5.853700479343714e-12	4.162230808878176e-12
35300000	0.0049985709896296065	1.6140112465529829e-49	2.8276242966365893e-60	2.4105395089614986e-9	1.9892269089443573e-15	2.8531879667419054e-6	5.504771532222991e-23	2.3301593299586608e-14	1.6538033220518283e-12	5.853700479343714e-12	4.162230808878176e-12
35400000	0.0049985709896296065	1.6140112465529829e-49	2.8276242966365893e-60	2.4105395089614986e-9	1.9892269089443573e-15	2.8531879667419054e-6	5.504771532222991e-23	2.3301593299586608e-14	1.6538033220518283e-12	5.853700479343714e-12	4.162230808878176e-12
35500000	0.0049985709896296065	1.6140112465529829e-49	2.8276242966365893e-60	2.4105395089614986e-9	1.9892269089443573e-15	2.8531879667419054e-6	5.504771532222991e-23	2.3301593299586608e-14	1.6538033220518283e-12	5.853700479343714e-12	4.162230808878176e-12
35600000	0.0049985709896296065	1.6140112465529829e-49	2.8276242966365893e-60	2.4105395089614986e-9	1.9892269089443573e-15	2.8531879667419054e-6	5.504771532222991e-23	2.3301593299586608e-14	1.6538033220518283e-12	5.853700479343714e-12	4.162230808878176e-12
35700000	0.0049985709896296065	1.6140112465529829e-49	2.8276242966365893e-60	2.4105395089614986e-9	1.9892269089443573e-15	2.8531879667419054e-6	5.504771532222991e-23	2.3301593299586608e-14	1.6538033220518283e-12	5.853700479343714e-12	4.162230808878176e-12
35800000	0.0049985709896296065	1.6140112465529829e-49	2.8276242966365893e-60	2.4105395089614986e-9	1.9892269089443573e-15	2.8531879667419054e-6	5.504771532222991e-23	2.3301593299586608e-14	1.6538033220518283e-12	5.853700479343714e-12	4.162230808878176e-12
35900000	0.0049985709896296065	1.6140112465529829e-49	2.8276242966365893e-60	2.4105395089614986e-9	1.9892269089443573e-15	2.8531879667419054e-6	5.504771532222991e-23	2.3301593299586608e-14	1.6538033220518283e-12	5.853700479343714e-12	4.162230808878176e-12
36000000	0.0049985709896296065	1.6140112465529829e-49	2.8276242966365893e-60	2.4105395089614986e-9	1.9892269089443573e-15	2.8531879667419054e-6	5.504771532222991e-23	2.3301593299586608e-14	1.6538033220518283e-12	5.853700479343714e-12	4.162230808878176e-12
36100000	0.0049985709896296065	1.6140112465529829e-49	2.8276242966365893e-60	2.4105395089614986e-9	1.9892269089443573e-15	2.8531879667419054e-6	5.504771532222991e-23	2.3301593299586608e-14	1.6538033220518283e-12	5.853700479343714e-12	4.162230808878176e-12
36200000	0.0049985709896296065	1.6140112465529829e-49	2.8276242966365893e-60	2.4105395089614986e-9	1.9892269089443573e-15	2.8531879667419054e-6	5.504771532222991e-23	2.3301593299586608e-14	1.6538033220518283e-12	5.853700479343714e-12	4.162230808878176e-12
36300000	0.0049985709896296065	1.6140112465529829e-49	2.8276242966365893e-60	2.4105395089614986e-9	1.9892269089443573e-15	2.8531879667419054e-6	5.504771532222991e-23	2.3301593299586608e-14	1.6538033220518283e-12	5.853700479343714e-12	4.162230808878176e-12
36400000	0.0049985709896296065	1.6140112465529829e-49	2.8276242966365893e-60	2.4105395089614986e-9	1.9892269089443573e-15	2.8531879667419054e-6	5.504771532222991e-23	2.3301593299586608e-14	1.6538033220518283e-12	5.853700479343714e-12	4.162230808878176e-12
36500000	0.0049985709896296065	1.6140112465529829e-49	2.8276242966365893e-60	2.4105395089614986e-9	1.9892269089443573e-15	2.8531879667419054e-6	5.504771532222991e-23	2.3301593299586608e-14	1.6538033220518283e-12	5.853700479343714e-12	4.162230808878176e-12
36600000	0.0049985709896296065	1.6140112465529829e-49	2.8276242966365893e-60	2.4105395089614986e-9	1.9892269089443573e-15	2.8531879667419054e-6	5.504771532222991e-23	2.3301593299586608e-14	1.6538033220518283e-12	5.853700479343714e-12	4.162230808878176e-12
36700000	0.0049985709896296065	1.6140112465529829e-49	2.8276242966365893e-60	2.4105395089614986e-9	1.9892269089443573e-15	2.8531879667419054e-6	5.504771532222991e-23	2.3301593299586608e-14	1.6538033220518283e-12	5.853700479343714e-12	4.162230808878176e-12
36800000	0.0049985709896296065	1.6140112465529829e-49	2.8276242966365893e-60	2.4105395089614986e-9	1.9892269089443573e-15	2.8531879667419054e-6	5.504771532222991e-23	2.3301593299586608e-14	1.6538033220518283e-12	5.853700479343714e-12	4.162230808878176e-12
36900000	0.0049985709896296065	1.6140112465529829e-49	2.8276242966365893e-60	2.4105395089614986e-9	1.9892269089443573e-15	2.8531879667419054e-6	5.504771532222991e-23	2.3301593299586608e-14	1.6538033220518283e-12	5.853700479343714e-12	4.162230808878176e-12
37000000	0.0049985709896296065	1.6140112465529829e-49	2.8276242966365893e-60	2.4105395089614986e-9	1.9892269089443573e-15	2.8531879667419054e-6	5.504771532222991e-23	2.3301593299586608e-14	1.6538033220518283e-12	5.853700479343714e-12	4.162230808878176e-12
37100000	0.0049985709896296065	1.6140112465529829e-49	2.8276242966365893e-60	2.4105395089614986e-9	1.9892269089443573e-15	2.8531879667419054e-6	5.504771532222991e-23	2.3301593299586608e-14	1.6538033220518283e-12	5.853700479343714e-12	4.162230808878176e-12
37200000	0.0049985709896296065	1.6140112465529829e-49	2.8276242966365893e-60	2.4105395089614986e-9	1.9892269089443573e-15	2.8531879667419054e-6	5.504771532222991e-23	2.3301593299586608e-14	1.6538033220518283e-12	5.853700479343714e-12	4.162230808878176e-12
37300000	0.0049985709896296065	1.6140112465529829e-49	2.8276242966365893e-60	2.4105395089614986e-9	1.9892269089443573e-15	2.8531879667419054e-6	5.504771532222991e-23	2.3301593299586608e-14	1.6538033220518283e-12	5.853700479343714e-12	4.162230808878176e-12
37400000	0.0049985709896296065	1.6140112465529829e-49	2.8276242966365893e-60	2.4105395089614986e-9	1.9892269089443573e-15	2.8531879667419054e-6	5.504771532222991e-23	2.3301593299586608e-14	1.6538033220518283e-12	5.853700479343714e-12	4.162230808878176e-12
37500000	0.0049985709896296065	1.6140112465529829e-49	2.8276242966365893e-60	2.4105395089614986e-9	1.9892269089443573e-15	2.8531879667419054e-6	5.504771532222991e-23	2.3301593299586608e-14	1.6538033220518283e-12	5.853700479343714e-12	4.162230808878176e-12
37600000	0.0049985709896296065	1.6140112465529829e-49	2.8276242966365893e-60	2.4105395089614986e-9	1.9892269089443573e-15	2.8531879667419054e-6	5.504771532222991e-23	2.3301593299586608e-14	1.6538033220518283e-12	5.853700479343714e-12	4.162230808878176e-12
37700000	0.0049985709896296065	1.6140112465529829e-49	2.8276242966365893e-60	2.4105395089614986e-9	1.9892269089443573e-15	2.8531879667419054e-6	5.504771532222991e-23	2.3301593299586608e-14	1.6538033220518283e-12	5.853700479343714e-12	4.162230808878176e-12
37800000	0.0049985709896296065	1.6140112465529829e-49	2.8276242966365893e-60	2.4105395089614986e-9	1.9892269089443573e-15	2.8531879667419054e-6	5.504771532222991e-23	2.3301593299586608e-14	1.6538033220518283e-12	5.853700479343714e-12	4.162230808878176e-12
37900000	0.0049985709896296065	1.6140112465529829e-49	2.8276242966365893e-60	2.4105395089614986e-9	1.9892269089443573e-15	2.8531879667419054e-6	5.504771532222991e-23	2.3301593299586608e-14	1.6538033220518283e-12	5.853700479343714e-12	4.162230808878176e-12
38000000	0.0049985709896296065	1.6140112465529829e-49	2.8276242966365893e-60	2.4105395089614986e-9	1.9892269089443573e-15	2.8531879667419054e-6	5.504771532222991e-23	2.3301593299586608e-14	1.6538033220518283e-12	5.853700479343714e-12	4.162230808878176e-12
38100000	0.0049985709896296065	1.6140112465529829e-49	2.8276242966365893e-60	2.4105395089614986e-9	1.9892269089443573e-15	2.8531879667419054e-6	5.504771532222991e-23	2.3301593299586608e-14	1.6538033220518283e-12	5.853700479343714e-12	4.162230808878176e-12
38200000	0.0049985709896296065	1.6140112465529829e-49	2.8276242966365893e-60	2.4105395089614986e-9	1.9892269089443573e-15	2.8531879667419054e-6	5.504771532222991e-23	2.3301593299586608e-14	1.6538033220518283e-12	5.853700479343714e-12	4.162230808878176e-12
38300000	0.0049985709896296065	1.6140112465529829e-49	2.8276242966365893e-60	2.4105395089614986e-9	1.9892269089443573e-15	2.8531879667419054e-6	5.504771532222991e-23	2.3301593299586608e-14	1.6538033220518283e-12	5.853700479343714e-12	4.162230808878176e-12
38400000	0.0049985709896296065	1.6140112465529829e-49	2.8276242966365893e-60	2.4105395089614986e-9	1.9892269089443573e-15	2.8531879667419054e-6	5.504771532222991e-23	2.3301593299586608e-14	1.6538033220518283e-12	5.853700479343714e-12	4.162230808878176e-12
38500000	0.0049985709896296065	1.6140112465529829e-49	2.8276242966365893e-60	2.4105395089614986e-9	1.9892269089443573e-15	2.8531879667419054e-6	5.504771532222991e-23	2.3301593299586608e-14	1.6538033220518283e-12	5.853700479343714e-12	4.162230808878176e-12
38600000	0.0049985709896296065	1.6140112465529829e-49	2.8276242966365893e-60	2.4105395089614986e-9	1.9892269089443573e-15	2.8531879667419054e-6	5.504771532222991e-23	2.3301593299586608e-14	1.6538033220518283e-12	5.853700479343714e-12	4.162230808878176e-12
38700000	0.0049985709896296065	1.6140112465529829e-49	2.8276242966365893e-60	2.4105395089614986e-9	1.9892269089443573e-15	2.8531879667419054e-6	5.504771532222991e-23	2.3301593299586608e-14	1.6538033220518283e-12	5.853700479343714e-12	4.162230808878176e-12
38800000	0.0049985709896296065	1.6140112465529829e-49	2.8276242966365893e-60	2.4105395089614986e-9	1.9892269089443573e-15	2.8531879667419054e-6	5.504771532222991e-23	2.3301593299586608e-14	1.6538033220518283e-12	5.853700479343714e-12	4.162230808878176e-12
38900000	0.0049985709896296065	1.614011246552983e-49	2.8276242966365893e-60	2.4105395089614986e-9	1.9892269089443573e-15	2.8531879667419054e-6	5.504771532222991e-23	2.3301593299586608e-14	1.6538033220518283e-12	5.853700479343714e-12	4.162230808878176e-12
39000000	0.0049985709896296065	1.614011246552983e-49	2.8276242966365893e-60	2.4105395089614986e-9	1.9892269089443573e-15	2.8531879667419054e-6	5.504771532222991e-23	2.3301593299586608e-14	1.6538033220518283e-12	5.8537004793437135e-12	4.162230808878176e-12
39100000	0.0049985709896296065	1.614011246552983e-49	2.8276242966365893e-60	2.4105395089614986e-9	1.9892269089443573e-15	2.8531879667419054e-6	5.504771532222991e-23	2.3301593299586608e-14	1.6538033220518283e-12	5.8537004793437135e-12	4.162230808878176e-12
39200000	0.0049985709896296065	1.614011246552983e-49	2.8276242966365893e-60	2.4105395089614986e-9	1.9892269089443573e-15	2.8531879667419054e-6	5.504771532222991e-23	2.3301593299586608e-14	1.6538033220518283e-12	5.8537004793437135e-12	4.162230808878176e-12
39300000	0.0049985709896296065	1.614011246552983e-49	2.8276242966365893e-60	2.4105395089614986e-9	1.9892269089443573e-15	2.8531879667419054e-6	5.504771532222991e-23	2.3301593299586608e-14	1.6538033220518283e-12	5.8537004793437135e-12	4.162230808878176e-12
39400000	0.0049985709896296065	1.614011246552983e-49	2.8276242966365893e-60	2.4105395089614986e-9	1.9892269089443573e-15	2.8531879667419054e-6	5.504771532222991e-23	2.3301593299586608e-14	1.6538033220518283e-12	5.8537004793437135e-12	4.162230808878176e-12
39500000	0.0049985709896296065	1.614011246552983e-49	2.8276242966365893e-60	2.4105395089614986e-9	1.9892269089443573e-15	2.8531879667419054e-6	5.504771532222991e-23	2.3301593299586608e-14	1.6538033220518283e-12	5.8537004793437135e-12	4.162230808878176e-12
39600000	0.0049985709896296065	1.614011246552983e-49	2.8276242966365893e-60	2.4105395089614986e-9	1.9892269089443573e-15	2.8531879667419054e-6	5.504771532222991e-23	2.3301593299586608e-14	1.6538033220518283e-12	5.8537004793437135e-12	4.162230808878176e-12
39700000	0.0049985709896296065	1.614011246552983e-49	2.8276242966365893e-60	2.4105395089614986e-9	1.9892269089443573e-15	2.8531879667419054e-6	5.504771532222991e-23	2.3301593299586608e-14	1.6538033220518283e-12	5.8537004793437135e-12	4.162230808878176e-12
39800000	0.0049985709896296065	1.614011246552983e-49	2.8276242966365893e-60	2.4105395089614986e-9	1.9892269089443573e-15	2.8531879667419054e-6	5.504771532222991e-23	2.3301593299586608e-14	1.6538033220518283e-12	5.8537004793437135e-12	4.162230808878176e-12
39900000	0.0049985709896296065	1.614011246552983e-49	2.8276242966365893e-60	2.4105395089614986e-9	1.9892269089443573e-15	2.8531879667419054e-6	5.504771532222991e-23	2.3301593299586608e-14	1.6538033220518283e-12	5.8537004793437135e-12	4.162230808878176e-12
40000000	0.0049985709896296065	1.614011246552983e-49	2.8276242966365893e-60	2.4105395089614986e-9	1.9892269089443573e-15	2.8531879667419054e-6	5.504771532222991e-23	2.3301593299586608e-14	1.6538033220518283e-12	5.8537004793437135e-12	4.162230808878176e-12
40100000	0.0049985709896296065	1.614011246552983e-49	2.8276242966365893e-60	2.4105395089614986e-9	1.9892269089443573e-15	2.8531879667419054e-6	5.504771532222991e-23	2.3301593299586608e-14	1.6538033220518283e-12	5.8537004793437135e-12	4.162230808878176e-12
40200000	0.0049985709896296065	1.614011246552983e-49	2.8276242966365893e-60	2.4105395089614986e-9	1.9892269089443573e-15	2.8531879667419054e-6	5.504771532222991e-23	2.3301593299586608e-14	1.6538033220518283e-12	5.8537004793437135e-12	4.162230808878176e-12
40300000	0.0049985709896296065	1.614011246552983e-49	2.8276242966365893e-60	2.4105395089614986e-9	1.9892269089443573e-15	2.8531879667419054e-6	5.504771532222991e-23	2.3301593299586608e-14	1.6538033220518283e-12	5.8537004793437135e-12	4.162230808878176e-12
40400000	0.0049985709896296065	1.6140112465529833e-49	2.8276242966365893e-60	2.4105395089614986e-9	1.9892269089443573e-15	2.8531879667419054e-6	5.504771532222991e-23	2.3301593299586608e-14	1.6538033220518283e-12	5.8537004793437135e-12	4.162230808878176e-12
40500000	0.0049985709896296065	1.6140112465529833e-49	2.8276242966365893e-60	2.4105395089614986e-9	1.9892269089443573e-15	2.8531879667419054e-6	5.504771532222991e-23	2.3301593299586608e-14	1.6538033220518283e-12	5.8537004793437135e-12	4.162230808878176e-12
40600000	0.0049985709896296065	1.6140112465529833e-49	2.8276242966365893e-60	2.4105395089614986e-9	1.9892269089443573e-15	2.853187966741905e-6	5.504771532222991e-23	2.3301593299586608e-14	1.6538033220518283e-12	5.8537004793437135e-12	4.162230808878176e-12
40700000	0.0049985709896296065	1.6140112465529833e-49	2.8276242966365893e-60	2.4105395089614986e-9	1.9892269089443573e-15	2.853187966741905e-6	5.504771532222991e-23	2.3301593299586608e-14	1.6538033220518283e-12	5.8537004793437135e-12	4.162230808878176e-12
40800000	0.0049985709896296065	1.6140112465529833e-49	2.8276242966365893e-60	2.4105395089614982e-9	1.9892269089443573e-15	2.853187966741905e-6	5.504771532222991e-23	2.3301593299586608e-14	1.6538033220518283e-12	5.8537004793437135e-12	4.162230808878176e-12
40900000	0.0049985709896296065	1.6140112465529833e-49	2.8276242966365893e-60	2.4105395089614982e-9	1.9892269089443573e-15	2.853187966741905e-6	5.504771532222991e-23	2.3301593299586608e-14	1.6538033220518283e-12	5.8537004793437135e-12	4.162230808878176e-12
41000000	0.0049985709896296065	1.6140112465529833e-49	2.8276242966365893e-60	2.4105395089614982e-9	1.9892269089443573e-15	2.853187966741905e-6	5.504771532222991e-23	2.3301593299586608e-14	1.6538033220518283e-12	5.8537004793437135e-12	4.162230808878176e-12
41100000	0.0049985709896296065	1.6140112465529833e-49	2.8276242966365893e-60	2.4105395089614982e-9	1.9892269089443573e-15	2.853187966741905e-6	5.504771532222991e-23	2.3301593299586608e-14	1.6538033220518283e-12	5.8537004793437135e-12	4.162230808878176e-12
41200000	0.0049985709896296065	1.6140112465529833e-49	2.8276242966365893e-60	2.4105395089614982e-9	1.9892269089443573e-15	2.853187966741905e-6	5.504771532222991e-23	2.3301593299586608e-14	1.6538033220518283e-12	5.8537004793437135e-12	4.162230808878176e-12
41300000	0.0049985709896296065	1.6140112465529833e-49	2.8276242966365893e-60	2.4105395089614982e-9	1.9892269089443573e-15	2.853187966741905e-6	5.504771532222991e-23	2.3301593299586608e-14	1.6538033220518283e-12	5.8537004793437135e-12	4.162230808878176e-12
41400000	0.0049985709896296065	1.6140112465529833e-49	2.8276242966365893e-60	2.4105395089614982e-9	1.9892269089443573e-15	2.853187966741905e-6	5.504771532222991e-23	2.3301593299586608e-14	1.6538033220518283e-12	5.8537004793437135e-12	4.162230808878176e-12
41500000	0.0049985709896296065	1.6140112465529833e-49	2.8276242966365893e-60	2.4105395089614982e-9	1.9892269089443573e-15	2.853187966741905e-6	5.504771532222991e-23	2.3301593299586608e-14	1.6538033220518283e-12	5.8537004793437135e-12	4.162230808878176e-12
41600000	0.0049985709896296065	1.6140112465529835e-49	2.8276242966365893e-60	2.4105395089614982e-9	1.9892269089443573e-15	2.853187966741905e-6	5.504771532222991e-23	2.3301593299586608e-14	1.6538033220518283e-12	5.8537004793437135e-12	4.162230808878176e-12
41700000	0.0049985709896296065	1.6140112465529835e-49	2.8276242966365893e-60	2.4105395089614982e-9	1.9892269089443573e-15	2.853187966741905e-6	5.504771532222991e-23	2.3301593299586608e-14	1.6538033220518283e-12	5.8537004793437135e-12	4.162230808878176e-12
41800000	0.0049985709896296065	1.6140112465529835e-49	2.8276242966365893e-60	2.4105395089614982e-9	1.9892269089443573e-15	2.853187966741905e-6	5.504771532222991e-23	2.3301593299586608e-14	1.6538033220518283e-12	5.8537004793437135e-12	4.162230808878176e-12
41900000	0.0049985709896296065	1.6140112465529835e-49	2.8276242966365893e-60	2.4105395089614982e-9	1.9892269089443573e-15	2.853187966741905e-6	5.504771532222991e-23	2.3301593299586608e-14	1.6538033220518283e-12	5.8537004793437135e-12	4.162230808878176e-12
42000000	0.0049985709896296065	1.6140112465529835e-49	2.8276242966365893e-60	2.4105395089614982e-9	1.9892269089443573e-15	2.853187966741905e-6	5.504771532222991e-23	2.3301593299586608e-14	1.6538033220518283e-12	5.8537004793437135e-12	4.162230808878176e-12
42100000	0.0049985709896296065	1.6140112465529835e-49	2.82762429663659e-60	2.4105395089614982e-9	1.9892269089443573e-15	2.853187966741905e-6	5.504771532222991e-23	2.3301593299586608e-14	1.6538033220518285e-12	5.8537004793437135e-12	4.162230808878176e-12
42200000	0.0049985709896296065	1.6140112465529835e-49	2.82762429663659e-60	2.4105395089614982e-9	1.9892269089443573e-15	2.853187966741905e-6	5.504771532222991e-23	2.3301593299586608e-14	1.6538033220518285e-12	5.8537004793437135e-12	4.162230808878176e-12
42300000	0.0049985709896296065	1.6140112465529835e-49	2.82762429663659e-60	2.4105395089614982e-9	1.9892269089443573e-15	2.853187966741905e-6	5.504771532222991e-23	2.3301593299586608e-14	1.6538033220518285e-12	5.8537004793437135e-12	4.162230808878176e-12
42400000	0.0049985709896296065	1.6140112465529835e-49	2.82762429663659e-60	2.4105395089614982e-9	1.9892269089443573e-15	2.853187966741905e-6	5.504771532222991e-23	2.3301593299586608e-14	1.6538033220518285e-12	5.8537004793437135e-12	4.162230808878176e-12
42500000	0.0049985709896296065	1.6140112465529835e-49	2.82762429663659e-60	2.4105395089614982e-9	1.9892269089443573e-15	2.853187966741905e-6	5.504771532222991e-23	2.3301593299586608e-14	1.6538033220518285e-12	5.8537004793437135e-12	4.162230808878176e-12
42600000	0.0049985709896296065	1.6140112465529835e-49	2.82762429663659e-60	2.4105395089614982e-9	1.9892269089443573e-15	2.853187966741905e-6	5.504771532222991e-23	2.3301593299586608e-14	1.6538033220518285e-12	5.8537004793437135e-12	4.162230808878176e-12
42700000	0.0049985709896296065	1.6140112465529837e-49	2.82762429663659e-60	2.4105395089614982e-9	1.9892269089443573e-15	2.853187966741905e-6	5.504771532222991e-23	2.3301593299586608e-14	1.6538033220518285e-12	5.8537004793437135e-12	4.162230808878176e-12
42800000	0.0049985709896296065	1.6140112465529837e-49	2.82762429663659e-60	2.4105395089614982e-9	1.9892269089443573e-15	2.853187966741905e-6	5.504771532222991e-23	2.3301593299586608e-14	1.6538033220518285e-12	5.8537004793437135e-12	4.162230808878176e-12
42900000	0.0049985709896296065	1.6140112465529837e-49	2.82762429663659e-60	2.4105395089614982e-9	1.9892269089443573e-15	2.853187966741905e-6	5.504771532222991e-23	2.3301593299586608e-14	1.6538033220518285e-12	5.8537004793437135e-12	4.162230808878176e-12
43000000	0.0049985709896296065	1.6140112465529837e-49	2.82762429663659e-60	2.4105395089614982e-9	1.9892269089443573e-15	2.853187966741905e-6	5.504771532222991e-23	2.3301593299586608e-14	1.6538033220518285e-12	5.8537004793437135e-12	4.162230808878176e-12
43100000	0.0049985709896296065	1.6140112465529837e-49	2.82762429663659e-60	2.4105395089614982e-9	1.9892269089443573e-15	2.853187966741905e-6	5.504771532222991e-23	2.3301593299586608e-14	1.6538033220518285e-12	5.8537004793437135e-12	4.162230808878176e-12
43200000	0.0049985709896296065	1.6140112465529837e-49	2.82762429663659e-60	2.4105395089614982e-9	1.9892269089443573e-15	2.853187966741905e-6	5.504771532222991e-23	2.3301593299586608e-14	1.6538033220518285e-12	5.853700479343713e-12	4.162230808878176e-12
43300000	0.0049985709896296065	1.6140112465529837e-49	2.82762429663659e-60	2.4105395089614982e-9	1.9892269089443573e-15	2.853187966741905e-6	5.504771532222991e-23	2.3301593299586608e-14	1.6538033220518285e-12	5.853700479343713e-12	4.162230808878176e-12
43400000	0.0049985709896296065	1.6140112465529837e-49	2.82762429663659e-60	2.4105395089614982e-9	1.9892269089443573e-15	2.853187966741905e-6	5.504771532222991e-23	2.3301593299586608e-14	1.6538033220518285e-12	5.853700479343713e-12	4.162230808878176e-12
43500000	0.0049985709896296065	1.6140112465529837e-49	2.82762429663659e-60	2.4105395089614982e-9	1.9892269089443573e-15	2.853187966741905e-6	5.504771532222991e-23	2.3301593299586608e-14	1.6538033220518285e-12	5.853700479343713e-12	4.162230808878176e-12
43600000	0.0049985709896296065	1.6140112465529837e-49	2.82762429663659e-60	2.4105395089614982e-9	1.9892269089443573e-15	2.853187966741905e-6	5.504771532222991e-23	2.3301593299586608e-14	1.6538033220518285e-12	5.853700479343713e-12	4.162230808878176e-12
43700000	0.0049985709896296065	1.6140112465529837e-49	2.82762429663659e-60	2.4105395089614982e-9	1.9892269089443573e-15	2.853187966741905e-6	5.504771532222991e-23	2.3301593299586608e-14	1.6538033220518285e-12	5.853700479343713e-12	4.162230808878176e-12
43800000	0.0049985709896296065	1.6140112465529838e-49	2.82762429663659e-60	2.4105395089614982e-9	1.9892269089443573e-15	2.853187966741905e-6	5.504771532222991e-23	2.3301593299586608e-14	1.6538033220518285e-12	5.853700479343713e-12	4.162230808878176e-12
43900000	0.0049985709896296065	1.6140112465529838e-49	2.82762429663659e-60	2.4105395089614982e-9	1.9892269089443573e-15	2.853187966741905e-6	5.504771532222991e-23	2.3301593299586608e-14	1.6538033220518285e-12	5.853700479343713e-12	4.162230808878176e-12
44000000	0.0049985709896296065	1.6140112465529838e-49	2.82762429663659e-60	2.4105395089614982e-9	1.9892269089443573e-15	2.853187966741905e-6	5.504771532222991e-23	2.3301593299586608e-14	1.6538033220518285e-12	5.853700479343713e-12	4.162230808878176e-12
44100000	0.0049985709896296065	1.6140112465529838e-49	2.82762429663659e-60	2.4105395089614982e-9	1.9892269089443573e-15	2.853187966741905e-6	5.504771532222991e-23	2.3301593299586608e-14	1.6538033220518285e-12	5.853700479343713e-12	4.162230808878176e-12
44200000	0.0049985709896296065	1.6140112465529838e-49	2.82762429663659e-60	2.4105395089614982e-9	1.9892269089443573e-15	2.853187966741905e-6	5.504771532222991e-23	2.3301593299586608e-14	1.6538033220518285e-12	5.853700479343713e-12	4.162230808878176e-12
44300000	0.0049985709896296065	1.6140112465529838e-49	2.82762429663659e-60	2.4105395089614982e-9	1.9892269089443573e-15	2.853187966741905e-6	5.504771532222991e-23	2.3301593299586608e-14	1.6538033220518285e-12	5.853700479343713e-12	4.162230808878176e-12
44400000	0.0049985709896296065	1.6140112465529838e-49	2.82762429663659e-60	2.4105395089614982e-9	1.9892269089443573e-15	2.853187966741905e-6	5.504771532222991e-23	2.3301593299586608e-14	1.6538033220518285e-12	5.853700479343713e-12	4.162230808878176e-12
44500000	0.0049985709896296065	1.6140112465529838e-49	2.82762429663659e-60	2.4105395089614982e-9	1.9892269089443573e-15	2.853187966741905e-6	5.504771532222991e-23	2.3301593299586608e-14	1.6538033220518285e-12	5.853700479343713e-12	4.162230808878176e-12
44600000	0.0049985709896296065	1.6140112465529838e-49	2.82762429663659e-60	2.4105395089614982e-9	1.9892269089443573e-15	2.853187966741905e-6	5.504771532222991e-23	2.3301593299586608e-14	1.6538033220518285e-12	5.853700479343713e-12	4.162230808878176e-12
44700000	0.0049985709896296065	1.6140112465529838e-49	2.82762429663659e-60	2.4105395089614982e-9	1.9892269089443573e-15	2.853187966741905e-6	5.504771532222991e-23	2.3301593299586608e-14	1.6538033220518285e-12	5.853700479343713e-12	4.162230808878176e-12
44800000	0.0049985709896296065	1.6140112465529838e-49	2.82762429663659e-60	2.4105395089614982e-9	1.9892269089443573e-15	2.853187966741905e-6	5.504771532222991e-23	2.3301593299586608e-14	1.6538033220518285e-12	5.853700479343713e-12	4.162230808878176e-12
44900000	0.0049985709896296065	1.6140112465529838e-49	2.82762429663659e-60	2.4105395089614982e-9	1.9892269089443573e-15	2.853187966741905e-6	5.504771532222991e-23	2.3301593299586608e-14	1.6538033220518285e-12	5.853700479343713e-12	4.162230808878176e-12
45000000	0.0049985709896296065	1.6140112465529838e-49	2.82762429663659e-60	2.4105395089614982e-9	1.9892269089443573e-15	2.853187966741905e-6	5.504771532222991e-23	2.3301593299586608e-14	1.6538033220518285e-12	5.853700479343713e-12	4.162230808878176e-12
45100000	0.0049985709896296065	1.614011246552984e-49	2.82762429663659e-60	2.4105395089614982e-9	1.9892269089443573e-15	2.853187966741905e-6	5.504771532222991e-23	2.3301593299586608e-14	1.6538033220518285e-12	5.853700479343713e-12	4.162230808878176e-12
45200000	0.0049985709896296065	1.614011246552984e-49	2.82762429663659e-60	2.4105395089614982e-9	1.9892269089443573e-15	2.853187966741905e-6	5.504771532222991e-23	2.3301593299586608e-14	1.6538033220518285e-12	5.853700479343713e-12	4.162230808878176e-12
45300000	0.0049985709896296065	1.614011246552984e-49	2.82762429663659e-60	2.4105395089614982e-9	1.9892269089443573e-15	2.853187966741905e-6	5.504771532222991e-23	2.3301593299586608e-14	1.6538033220518285e-12	5.853700479343713e-12	4.162230808878176e-12
45400000	0.0049985709896296065	1.614011246552984e-49	2.82762429663659e-60	2.4105395089614982e-9	1.9892269089443573e-15	2.853187966741905e-6	5.504771532222991e-23	2.3301593299586608e-14	1.6538033220518285e-12	5.853700479343713e-12	4.162230808878176e-12
45500000	0.0049985709896296065	1.614011246552984e-49	2.82762429663659e-60	2.4105395089614982e-9	1.9892269089443573e-15	2.853187966741905e-6	5.504771532222991e-23	2.3301593299586608e-14	1.6538033220518285e-12	5.853700479343713e-12	4.162230808878176e-12
45600000	0.0049985709896296065	1.614011246552984e-49	2.82762429663659e-60	2.4105395089614982e-9	1.9892269089443573e-15	2.853187966741905e-6	5.504771532222991e-23	2.3301593299586608e-14	1.6538033220518285e-12	5.853700479343713e-12	4.162230808878176e-12
45700000	0.0049985709896296065	1.614011246552984e-49	2.82762429663659e-60	2.4105395089614982e-9	1.9892269089443573e-15	2.853187966741905e-6	5.504771532222991e-23	2.3301593299586608e-14	1.6538033220518285e-12	5.853700479343713e-12	4.162230808878176e-12
45800000	0.0049985709896296065	1.614011246552984e-49	2.82762429663659e-60	2.4105395089614982e-9	1.9892269089443573e-15	2.853187966741905e-6	5.504771532222991e-23	2.3301593299586608e-14	1.6538033220518285e-12	5.853700479343713e-12	4.162230808878176e-12
45900000	0.0049985709896296065	1.614011246552984e-49	2.82762429663659e-60	2.4105395089614982e-9	1.9892269089443573e-15	2.853187966741905e-6	5.504771532222991e-23	2.3301593299586608e-14	1.6538033220518285e-12	5.853700479343713e-12	4.162230808878176e-12
46000000	0.0049985709896296065	1.614011246552984e-49	2.82762429663659e-60	2.4105395089614982e-9	1.9892269089443573e-15	2.853187966741905e-6	5.504771532222991e-23	2.3301593299586608e-14	1.6538033220518285e-12	5.853700479343713e-12	4.162230808878176e-12
46100000	0.0049985709896296065	1.614011246552984e-49	2.82762429663659e-60	2.4105395089614982e-9	1.9892269089443573e-15	2.853187966741905e-6	5.504771532222991e-23	2.3301593299586608e-14	1.6538033220518285e-12	5.853700479343713e-12	4.162230808878176e-12
46200000	0.0049985709896296065	1.614011246552984e-49	2.82762429663659e-60	2.4105395089614982e-9	1.9892269089443573e-15	2.853187966741905e-6	5.504771532222991e-23	2.3301593299586608e-14	1.6538033220518285e-12	5.853700479343713e-12	4.162230808878176e-12
46300000	0.0049985709896296065	1.614011246552984e-49	2.82762429663659e-60	2.4105395089614982e-9	1.9892269089443573e-15	2.853187966741905e-6	5.504771532222991e-23	2.3301593299586608e-14	1.6538033220518285e-12	5.853700479343713e-12	4.162230808878176e-12
46400000	0.0049985709896296065	1.614011246552984e-49	2.82762429663659e-60	2.4105395089614982e-9	1.9892269089443573e-15	2.853187966741905e-6	5.504771532222991e-23	2.3301593299586608e-14	1.6538033220518285e-12	5.853700479343713e-12	4.162230808878176e-12
46500000	0.0049985709896296065	1.614011246552984e-49	2.82762429663659e-60	2.4105395089614982e-9	1.9892269089443573e-15	2.853187966741905e-6	5.504771532222991e-23	2.3301593299586608e-14	1.6538033220518285e-12	5.853700479343713e-12	4.162230808878176e-12
46600000	0.0049985709896296065	1.614011246552984e-49	2.82762429663659e-60	2.4105395089614982e-9	1.9892269089443573e-15	2.853187966741905e-6	5.504771532222991e-23	2.3301593299586608e-14	1.6538033220518285e-12	5.853700479343713e-12	4.162230808878176e-12
46700000	0.0049985709896296065	1.6140112465529842e-49	2.82762429663659e-60	2.4105395089614982e-9	1.9892269089443573e-15	2.853187966741905e-6	5.504771532222991e-23	2.3301593299586608e-14	1.6538033220518285e-12	5.853700479343713e-12	4.162230808878176e-12
46800000	0.0049985709896296065	1.6140112465529842e-49	2.82762429663659e-60	2.4105395089614982e-9	1.9892269089443573e-15	2.853187966741905e-6	5.504771532222991e-23	2.3301593299586608e-14	1.6538033220518285e-12	5.853700479343713e-12	4.162230808878176e-12
46900000	0.0049985709896296065	1.6140112465529842e-49	2.82762429663659e-60	2.4105395089614982e-9	1.9892269089443573e-15	2.853187966741905e-6	5.504771532222991e-23	2.3301593299586608e-14	1.6538033220518285e-12	5.853700479343713e-12	4.162230808878176e-12
47000000	0.0049985709896296065	1.6140112465529842e-49	2.82762429663659e-60	2.4105395089614982e-9	1.9892269089443573e-15	2.853187966741905e-6	5.504771532222991e-23	2.3301593299586608e-14	1.6538033220518285e-12	5.853700479343713e-12	4.162230808878176e-12
47100000	0.0049985709896296065	1.6140112465529842e-49	2.82762429663659e-60	2.4105395089614982e-9	1.9892269089443573e-15	2.853187966741905e-6	5.504771532222991e-23	2.3301593299586608e-14	1.6538033220518285e-12	5.853700479343713e-12	4.162230808878176e-12
47200000	0.0049985709896296065	1.6140112465529842e-49	2.82762429663659e-60	2.4105395089614982e-9	1.9892269089443573e-15	2.853187966741905e-6	5.504771532222991e-23	2.3301593299586608e-14	1.6538033220518285e-12	5.853700479343713e-12	4.162230808878176e-12
47300000	0.0049985709896296065	1.6140112465529842e-49	2.82762429663659e-60	2.4105395089614982e-9	1.9892269089443573e-15	2.853187966741905e-6	5.504771532222991e-23	2.3301593299586608e-14	1.6538033220518285e-12	5.853700479343713e-12	4.162230808878176e-12
47400000	0.0049985709896296065	1.6140112465529842e-49	2.82762429663659e-60	2.4105395089614982e-9	1.9892269089443573e-15	2.853187966741905e-6	5.504771532222991e-23	2.3301593299586608e-14	1.6538033220518285e-12	5.853700479343713e-12	4.162230808878176e-12
47500000	0.0049985709896296065	1.6140112465529842e-49	2.82762429663659e-60	2.4105395089614982e-9	1.9892269089443573e-15	2.853187966741905e-6	5.504771532222991e-23	2.3301593299586608e-14	1.6538033220518285e-12	5.853700479343713e-12	4.162230808878176e-12
47600000	0.0049985709896296065	1.6140112465529842e-49	2.82762429663659e-60	2.4105395089614982e-9	1.9892269089443573e-15	2.853187966741905e-6	5.504771532222991e-23	2.3301593299586608e-14	1.6538033220518285e-12	5.853700479343713e-12	4.162230808878176e-12
47700000	0.0049985709896296065	1.6140112465529842e-49	2.82762429663659e-60	2.4105395089614982e-9	1.9892269089443573e-15	2.853187966741905e-6	5.504771532222991e-23	2.3301593299586608e-14	1.6538033220518285e-12	5.853700479343713e-12	4.162230808878176e-12
47800000	0.0049985709896296065	1.6140112465529842e-49	2.82762429663659e-60	2.4105395089614982e-9	1.9892269089443573e-15	2.853187966741905e-6	5.504771532222991e-23	2.3301593299586608e-14	1.6538033220518285e-12	5.853700479343713e-12	4.162230808878176e-12
47900000	0.0049985709896296065	1.6140112465529842e-49	2.82762429663659e-60	2.4105395089614982e-9	1.9892269089443573e-15	2.853187966741905e-6	5.504771532222991e-23	2.3301593299586608e-14	1.6538033220518285e-12	5.853700479343713e-12	4.162230808878176e-12
48000000	0.0049985709896296065	1.6140112465529842e-49	2.82762429663659e-60	2.4105395089614982e-9	1.9892269089443573e-15	2.853187966741905e-6	5.504771532222991e-23	2.3301593299586608e-14	1.6538033220518285e-12	5.853700479343713e-12	4.162230808878176e-12
48100000	0.0049985709896296065	1.6140112465529842e-49	2.82762429663659e-60	2.4105395089614982e-9	1.9892269089443573e-15	2.853187966741905e-6	5.504771532222991e-23	2.3301593299586608e-14	1.6538033220518285e-12	5.853700479343713e-12	4.162230808878176e-12
48200000	0.0049985709896296065	1.6140112465529842e-49	2.82762429663659e-60	2.4105395089614982e-9	1.9892269089443573e-15	2.853187966741905e-6	5.504771532222991e-23	2.3301593299586608e-14	1.6538033220518285e-12	5.853700479343713e-12	4.162230808878176e-12
48300000	0.0049985709896296065	1.6140112465529842e-49	2.82762429663659e-60	2.4105395089614982e-9	1.9892269089443573e-15	2.853187966741905e-6	5.504771532222991e-23	2.3301593299586608e-14	1.6538033220518285e-12	5.853700479343713e-12	4.162230808878176e-12
48400000	0.0049985709896296065	1.6140112465529842e-49	2.82762429663659e-60	2.4105395089614982e-9	1.9892269089443573e-15	2.853187966741905e-6	5.504771532222991e-23	2.3301593299586608e-14	1.6538033220518285e-12	5.853700479343713e-12	4.162230808878176e-12
48500000	0.0049985709896296065	1.6140112465529842e-49	2.82762429663659e-60	2.4105395089614982e-9	1.9892269089443573e-15	2.853187966741905e-6	5.504771532222991e-23	2.3301593299586608e-14	1.6538033220518285e-12	5.853700479343713e-12	4.162230808878176e-12
48600000	0.0049985709896296065	1.6140112465529842e-49	2.82762429663659e-60	2.4105395089614982e-9	1.9892269089443573e-15	2.853187966741905e-6	5.504771532222991e-23	2.3301593299586608e-14	1.6538033220518285e-12	5.853700479343713e-12	4.162230808878176e-12
48700000	0.0049985709896296065	1.6140112465529842e-49	2.82762429663659e-60	2.4105395089614982e-9	1.9892269089443573e-15	2.853187966741905e-6	5.504771532222991e-23	2.3301593299586608e-14	1.6538033220518285e-12	5.853700479343713e-12	4.162230808878176e-12
48800000	0.0049985709896296065	1.6140112465529842e-49	2.82762429663659e-60	2.4105395089614982e-9	1.9892269089443573e-15	2.853187966741905e-6	5.504771532222991e-23	2.3301593299586608e-14	1.6538033220518285e-12	5.853700479343713e-12	4.162230808878176e-12
48900000	0.0049985709896296065	1.6140112465529842e-49	2.82762429663659e-60	2.4105395089614982e-9	1.9892269089443573e-15	2.853187966741905e-6	5.504771532222991e-23	2.3301593299586608e-14	1.6538033220518285e-12	5.853700479343713e-12	4.162230808878176e-12
49000000	0.0049985709896296065	1.6140112465529842e-49	2.82762429663659e-60	2.4105395089614982e-9	1.9892269089443573e-15	2.853187966741905e-6	5.504771532222991e-23	2.3301593299586608e-14	1.6538033220518285e-12	5.853700479343713e-12	4.162230808878176e-12
49100000	0.0049985709896296065	1.6140112465529842e-49	2.82762429663659e-60	2.4105395089614982e-9	1.9892269089443573e-15	2.853187966741905e-6	5.504771532222991e-23	2.3301593299586608e-14	1.6538033220518285e-12	5.853700479343713e-12	4.162230808878176e-12
49200000	0.0049985709896296065	1.6140112465529844e-49	2.82762429663659e-60	2.4105395089614982e-9	1.9892269089443573e-15	2.853187966741905e-6	5.504771532222991e-23	2.3301593299586608e-14	1.6538033220518285e-12	5.853700479343713e-12	4.162230808878176e-12
49300000	0.0049985709896296065	1.6140112465529844e-49	2.82762429663659e-60	2.4105395089614982e-9	1.9892269089443573e-15	2.853187966741905e-6	5.504771532222991e-23	2.3301593299586608e-14	1.6538033220518285e-12	5.853700479343713e-12	4.162230808878176e-12
49400000	0.0049985709896296065	1.6140112465529844e-49	2.82762429663659e-60	2.4105395089614982e-9	1.9892269089443573e-15	2.853187966741905e-6	5.504771532222991e-23	2.3301593299586608e-14	1.6538033220518285e-12	5.853700479343713e-12	4.162230808878176e-12
49500000	0.0049985709896296065	1.6140112465529844e-49	2.82762429663659e-60	2.4105395089614982e-9	1.9892269089443573e-15	2.853187966741905e-6	5.504771532222991e-23	2.3301593299586608e-14	1.6538033220518285e-12	5.853700479343713e-12	4.162230808878176e-12
49600000	0.0049985709896296065	1.6140112465529844e-49	2.82762429663659e-60	2.4105395089614982e-9	1.9892269089443573e-15	2.853187966741905e-6	5.504771532222991e-23	2.3301593299586608e-14	1.6538033220518285e-12	5.853700479343713e-12	4.162230808878176e-12
49700000	0.0049985709896296065	1.6140112465529844e-49	2.82762429663659e-60	2.4105395089614982e-9	1.9892269089443573e-15	2.853187966741905e-6	5.504771532222991e-23	2.3301593299586608e-14	1.6538033220518285e-12	5.853700479343713e-12	4.162230808878176e-12
49800000	0.0049985709896296065	1.6140112465529844e-49	2.82762429663659e-60	2.4105395089614982e-9	1.9892269089443573e-15	2.853187966741905e-6	5.504771532222991e-23	2.3301593299586608e-14	1.6538033220518285e-12	5.853700479343713e-12	4.162230808878176e-12
49900000	0.0049985709896296065	1.6140112465529844e-49	2.82762429663659e-60	2.4105395089614982e-9	1.9892269089443573e-15	2.853187966741905e-6	5.504771532222991e-23	2.3301593299586608e-14	1.6538033220518285e-12	5.853700479343713e-12	4.162230808878176e-12
50000000	0.0049985709896296065	1.6140112465529844e-49	2.82762429663659e-60	2.4105395089614982e-9	1.9892269089443573e-15	2.853187966741905e-6	5.504771532222991e-23	2.3301593299586608e-14	1.6538033220518285e-12	5.853700479343713e-12	4.162230808878176e-12
50100000	0.0049985709896296065	1.6140112465529844e-49	2.82762429663659e-60	2.4105395089614982e-9	1.9892269089443573e-15	2.853187966741905e-6	5.504771532222991e-23	2.3301593299586608e-14	1.6538033220518285e-12	5.853700479343713e-12	4.162230808878176e-12
50200000	0.0049985709896296065	1.6140112465529844e-49	2.82762429663659e-60	2.4105395089614982e-9	1.9892269089443573e-15	2.853187966741905e-6	5.504771532222991e-23	2.3301593299586608e-14	1.6538033220518285e-12	5.853700479343713e-12	4.162230808878176e-12
50300000	0.0049985709896296065	1.6140112465529844e-49	2.82762429663659e-60	2.4105395089614982e-9	1.9892269089443573e-15	2.853187966741905e-6	5.504771532222991e-23	2.3301593299586608e-14	1.6538033220518285e-12	5.853700479343713e-12	4.162230808878176e-12
50400000	0.0049985709896296065	1.6140112465529844e-49	2.82762429663659e-60	2.4105395089614982e-9	1.9892269089443573e-15	2.853187966741905e-6	5.504771532222991e-23	2.3301593299586608e-14	1.6538033220518285e-12	5.853700479343713e-12	4.162230808878176e-12
50500000	0.0049985709896296065	1.6140112465529844e-49	2.82762429663659e-60	2.4105395089614982e-9	1.9892269089443573e-15	2.853187966741905e-6	5.504771532222991e-23	2.3301593299586608e-14	1.6538033220518287e-12	5.853700479343713e-12	4.162230808878175e-12
50600000	0.0049985709896296065	1.6140112465529844e-49	2.82762429663659e-60	2.4105395089614982e-9	1.9892269089443573e-15	2.853187966741905e-6	5.504771532222991e-23	2.3301593299586608e-14	1.6538033220518287e-12	5.853700479343713e-12	4.162230808878175e-12
50700000	0.0049985709896296065	1.6140112465529844e-49	2.82762429663659e-60	2.4105395089614982e-9	1.9892269089443573e-15	2.853187966741905e-6	5.504771532222991e-23	2.3301593299586608e-14	1.6538033220518287e-12	5.853700479343713e-12	4.162230808878175e-12
50800000	0.0049985709896296065	1.6140112465529844e-49	2.82762429663659e-60	2.4105395089614982e-9	1.9892269089443573e-15	2.853187966741905e-6	5.504771532222991e-23	2.3301593299586608e-14	1.6538033220518287e-12	5.853700479343713e-12	4.162230808878175e-12
50900000	0.0049985709896296065	1.6140112465529844e-49	2.82762429663659e-60	2.4105395089614982e-9	1.9892269089443573e-15	2.853187966741905e-6	5.504771532222991e-23	2.3301593299586608e-14	1.6538033220518287e-12	5.853700479343713e-12	4.162230808878175e-12
51000000	0.0049985709896296065	1.6140112465529844e-49	2.82762429663659e-60	2.4105395089614982e-9	1.9892269089443573e-15	2.853187966741905e-6	5.504771532222991e-23	2.3301593299586608e-14	1.6538033220518287e-12	5.853700479343713e-12	4.162230808878175e-12
51100000	0.0049985709896296065	1.6140112465529844e-49	2.82762429663659e-60	2.4105395089614982e-9	1.9892269089443573e-15	2.853187966741905e-6	5.504771532222991e-23	2.3301593299586608e-14	1.6538033220518287e-12	5.853700479343713e-12	4.162230808878175e-12
51200000	0.0049985709896296065	1.6140112465529844e-49	2.82762429663659e-60	2.4105395089614982e-9	1.9892269089443573e-15	2.853187966741905e-6	5.504771532222991e-23	2.3301593299586608e-14	1.6538033220518287e-12	5.853700479343713e-12	4.162230808878175e-12
51300000	0.0049985709896296065	1.6140112465529844e-49	2.82762429663659e-60	2.4105395089614982e-9	1.9892269089443573e-15	2.853187966741905e-6	5.504771532222991e-23	2.3301593299586608e-14	1.6538033220518287e-12	5.853700479343713e-12	4.162230808878175e-12
51400000	0.0049985709896296065	1.6140112465529844e-49	2.82762429663659e-60	2.4105395089614982e-9	1.9892269089443573e-15	2.853187966741905e-6	5.50477153222299e-23	2.3301593299586608e-14	1.6538033220518287e-12	5.853700479343713e-12	4.162230808878175e-12
51500000	0.0049985709896296065	1.6140112465529844e-49	2.82762429663659e-60	2.4105395089614982e-9	1.9892269089443573e-15	2.853187966741905e-6	5.50477153222299e-23	2.3301593299586608e-14	1.6538033220518287e-12	5.853700479343713e-12	4.162230808878175e-12
51600000	0.0049985709896296065	1.6140112465529844e-49	2.82762429663659e-60	2.4105395089614982e-9	1.9892269089443573e-15	2.853187966741905e-6	5.50477153222299e-23	2.3301593299586608e-14	1.6538033220518287e-12	5.853700479343713e-12	4.162230808878175e-12
51700000	0.0049985709896296065	1.6140112465529844e-49	2.82762429663659e-60	2.4105395089614982e-9	1.9892269089443573e-15	2.853187966741905e-6	5.50477153222299e-23	2.3301593299586608e-14	1.6538033220518287e-12	5.853700479343713e-12	4.162230808878175e-12
51800000	0.0049985709896296065	1.6140112465529844e-49	2.82762429663659e-60	2.4105395089614982e-9	1.9892269089443573e-15	2.853187966741905e-6	5.50477153222299e-23	2.3301593299586608e-14	1.6538033220518287e-12	5.853700479343713e-12	4.162230808878175e-12
51900000	0.0049985709896296065	1.6140112465529844e-49	2.82762429663659e-60	2.4105395089614982e-9	1.9892269089443573e-15	2.853187966741905e-6	5.50477153222299e-23	2.3301593299586608e-14	1.6538033220518287e-12	5.853700479343713e-12	4.162230808878175e-12
52000000	0.0049985709896296065	1.6140112465529844e-49	2.82762429663659e-60	2.4105395089614982e-9	1.9892269089443573e-15	2.853187966741905e-6	5.50477153222299e-23	2.3301593299586608e-14	1.6538033220518287e-12	5.853700479343713e-12	4.162230808878175e-12
52100000	0.0049985709896296065	1.6140112465529844e-49	2.82762429663659e-60	2.4105395089614982e-9	1.9892269089443573e-15	2.853187966741905e-6	5.50477153222299e-23	2.3301593299586608e-14	1.6538033220518287e-12	5.853700479343713e-12	4.162230808878175e-12
52200000	0.0049985709896296065	1.6140112465529844e-49	2.82762429663659e-60	2.4105395089614982e-9	1.9892269089443573e-15	2.853187966741905e-6	5.50477153222299e-23	2.3301593299586608e-14	1.6538033220518287e-12	5.853700479343713e-12	4.162230808878175e-12
52300000	0.0049985709896296065	1.6140112465529844e-49	2.82762429663659e-60	2.4105395089614982e-9	1.9892269089443573e-15	2.853187966741905e-6	5.50477153222299e-23	2.3301593299586608e-14	1.6538033220518287e-12	5.853700479343713e-12	4.162230808878175e-12
52400000	0.0049985709896296065	1.6140112465529844e-49	2.82762429663659e-60	2.4105395089614982e-9	1.9892269089443573e-15	2.853187966741905e-6	5.50477153222299e-23	2.3301593299586608e-14	1.6538033220518287e-12	5.853700479343713e-12	4.162230808878175e-12
52500000	0.0049985709896296065	1.6140112465529844e-49	2.82762429663659e-60	2.4105395089614982e-9	1.9892269089443573e-15	2.853187966741905e-6	5.50477153222299e-23	2.3301593299586608e-14	1.6538033220518287e-12	5.853700479343713e-12	4.162230808878175e-12
52600000	0.0049985709896296065	1.6140112465529844e-49	2.82762429663659e-60	2.4105395089614982e-9	1.9892269089443573e-15	2.853187966741905e-6	5.50477153222299e-23	2.3301593299586608e-14	1.6538033220518287e-12	5.853700479343713e-12	4.162230808878175e-12
52700000	0.0049985709896296065	1.6140112465529844e-49	2.82762429663659e-60	2.4105395089614982e-9	1.9892269089443573e-15	2.853187966741905e-6	5.50477153222299e-23	2.3301593299586608e-14	1.6538033220518287e-12	5.853700479343713e-12	4.162230808878175e-12
52800000	0.0049985709896296065	1.6140112465529844e-49	2.82762429663659e-60	2.4105395089614982e-9	1.9892269089443573e-15	2.853187966741905e-6	5.50477153222299e-23	2.3301593299586608e-14	1.6538033220518287e-12	5.853700479343713e-12	4.162230808878175e-12
52900000	0.0049985709896296065	1.6140112465529844e-49	2.82762429663659e-60	2.4105395089614982e-9	1.9892269089443573e-15	2.853187966741905e-6	5.50477153222299e-23	2.3301593299586608e-14	1.6538033220518287e-12	5.853700479343713e-12	4.162230808878175e-12
53000000	0.0049985709896296065	1.6140112465529844e-49	2.82762429663659e-60	2.4105395089614982e-9	1.9892269089443573e-15	2.853187966741905e-6	5.50477153222299e-23	2.3301593299586608e-14	1.6538033220518287e-12	5.853700479343713e-12	4.162230808878175e-12
53100000	0.0049985709896296065	1.6140112465529844e-49	2.82762429663659e-60	2.4105395089614982e-9	1.9892269089443573e-15	2.853187966741905e-6	5.50477153222299e-23	2.3301593299586608e-14	1.6538033220518287e-12	5.853700479343713e-12	4.162230808878175e-12
53200000	0.0049985709896296065	1.6140112465529844e-49	2.82762429663659e-60	2.4105395089614982e-9	1.9892269089443573e-15	2.853187966741905e-6	5.50477153222299e-23	2.3301593299586608e-14	1.6538033220518287e-12	5.853700479343713e-12	4.162230808878175e-12
53300000	0.0049985709896296065	1.6140112465529844e-49	2.82762429663659e-60	2.4105395089614982e-9	1.9892269089443573e-15	2.853187966741905e-6	5.50477153222299e-23	2.3301593299586608e-14	1.6538033220518287e-12	5.853700479343713e-12	4.162230808878175e-12
53400000	0.0049985709896296065	1.6140112465529844e-49	2.82762429663659e-60	2.4105395089614982e-9	1.9892269089443573e-15	2.853187966741905e-6	5.50477153222299e-23	2.3301593299586608e-14	1.6538033220518287e-12	5.853700479343713e-12	4.162230808878175e-12
53500000	0.0049985709896296065	1.6140112465529844e-49	2.82762429663659e-60	2.4105395089614982e-9	1.9892269089443573e-15	2.853187966741905e-6	5.50477153222299e-23	2.3301593299586608e-14	1.6538033220518287e-12	5.853700479343713e-12	4.162230808878175e-12
53600000	0.0049985709896296065	1.6140112465529846e-49	2.82762429663659e-60	2.4105395089614982e-9	1.9892269089443573e-15	2.853187966741905e-6	5.50477153222299e-23	2.3301593299586608e-14	1.6538033220518287e-12	5.853700479343713e-12	4.162230808878175e-12
53700000	0.0049985709896296065	1.6140112465529846e-49	2.82762429663659e-60	2.4105395089614982e-9	1.9892269089443573e-15	2.853187966741905e-6	5.50477153222299e-23	2.3301593299586608e-14	1.6538033220518287e-12	5.853700479343713e-12	4.162230808878175e-12
53800000	0.0049985709896296065	1.6140112465529846e-49	2.82762429663659e-60	2.4105395089614982e-9	1.9892269089443573e-15	2.853187966741905e-6	5.50477153222299e-23	2.3301593299586608e-14	1.6538033220518287e-12	5.853700479343713e-12	4.162230808878175e-12
53900000	0.0049985709896296065	1.6140112465529846e-49	2.82762429663659e-60	2.4105395089614982e-9	1.9892269089443573e-15	2.853187966741905e-6	5.50477153222299e-23	2.3301593299586608e-14	1.6538033220518287e-12	5.853700479343713e-12	4.162230808878175e-12
54000000	0.0049985709896296065	1.6140112465529846e-49	2.82762429663659e-60	2.4105395089614982e-9	1.9892269089443573e-15	2.853187966741905e-6	5.50477153222299e-23	2.3301593299586608e-14	1.6538033220518287e-12	5.853700479343713e-12	4.162230808878175e-12
54100000	0.0049985709896296065	1.6140112465529846e-49	2.82762429663659e-60	2.4105395089614982e-9	1.9892269089443573e-15	2.853187966741905e-6	5.50477153222299e-23	2.3301593299586608e-14	1.6538033220518287e-12	5.853700479343713e-12	4.162230808878175e-12
54200000	0.0049985709896296065	1.6140112465529846e-49	2.82762429663659e-60	2.4105395089614982e-9	1.9892269089443573e-15	2.853187966741905e-6	5.50477153222299e-23	2.3301593299586608e-14	1.6538033220518287e-12	5.853700479343713e-12	4.162230808878175e-12
54300000	0.0049985709896296065	1.6140112465529846e-49	2.82762429663659e-60	2.4105395089614982e-9	1.9892269089443573e-15	2.853187966741905e-6	5.50477153222299e-23	2.3301593299586608e-14	1.6538033220518287e-12	5.853700479343713e-12	4.162230808878175e-12
54400000	0.0049985709896296065	1.6140112465529846e-49	2.82762429663659e-60	2.4105395089614982e-9	1.9892269089443573e-15	2.853187966741905e-6	5.50477153222299e-23	2.3301593299586608e-14	1.6538033220518287e-12	5.853700479343713e-12	4.162230808878175e-12
54500000	0.0049985709896296065	1.6140112465529846e-49	2.82762429663659e-60	2.4105395089614982e-9	1.9892269089443573e-15	2.853187966741905e-6	5.50477153222299e-23	2.3301593299586608e-14	1.6538033220518287e-12	5.853700479343713e-12	4.162230808878175e-12
54600000	0.0049985709896296065	1.6140112465529846e-49	2.82762429663659e-60	2.4105395089614982e-9	1.9892269089443573e-15	2.853187966741905e-6	5.50477153222299e-23	2.3301593299586608e-14	1.6538033220518287e-12	5.853700479343713e-12	4.162230808878175e-12
54700000	0.0049985709896296065	1.6140112465529846e-49	2.82762429663659e-60	2.4105395089614982e-9	1.9892269089443573e-15	2.853187966741905e-6	5.50477153222299e-23	2.3301593299586608e-14	1.6538033220518287e-12	5.853700479343713e-12	4.162230808878175e-12
54800000	0.0049985709896296065	1.6140112465529846e-49	2.82762429663659e-60	2.4105395089614982e-9	1.9892269089443573e-15	2.853187966741905e-6	5.50477153222299e-23	2.3301593299586608e-14	1.6538033220518287e-12	5.853700479343713e-12	4.162230808878175e-12
54900000	0.0049985709896296065	1.6140112465529846e-49	2.82762429663659e-60	2.4105395089614982e-9	1.9892269089443573e-15	2.853187966741905e-6	5.50477153222299e-23	2.3301593299586608e-14	1.6538033220518287e-12	5.853700479343713e-12	4.162230808878175e-12
55000000	0.0049985709896296065	1.6140112465529846e-49	2.82762429663659e-60	2.4105395089614982e-9	1.9892269089443573e-15	2.853187966741905e-6	5.50477153222299e-23	2.3301593299586608e-14	1.6538033220518287e-12	5.853700479343713e-12	4.162230808878175e-12
55100000	0.0049985709896296065	1.6140112465529846e-49	2.82762429663659e-60	2.4105395089614982e-9	1.9892269089443573e-15	2.853187966741905e-6	5.50477153222299e-23	2.3301593299586608e-14	1.6538033220518287e-12	5.853700479343713e-12	4.162230808878175e-12
55200000	0.0049985709896296065	1.6140112465529846e-49	2.82762429663659e-60	2.4105395089614982e-9	1.9892269089443573e-15	2.853187966741905e-6	5.50477153222299e-23	2.3301593299586608e-14	1.6538033220518287e-12	5.853700479343713e-12	4.162230808878175e-12
55300000	0.0049985709896296065	1.6140112465529846e-49	2.82762429663659e-60	2.4105395089614982e-9	1.9892269089443573e-15	2.853187966741905e-6	5.50477153222299e-23	2.3301593299586608e-14	1.6538033220518287e-12	5.853700479343713e-12	4.162230808878175e-12
55400000	0.0049985709896296065	1.6140112465529846e-49	2.82762429663659e-60	2.4105395089614982e-9	1.9892269089443573e-15	2.853187966741905e-6	5.50477153222299e-23	2.3301593299586608e-14	1.6538033220518287e-12	5.853700479343713e-12	4.162230808878175e-12
55500000	0.0049985709896296065	1.6140112465529846e-49	2.82762429663659e-60	2.4105395089614982e-9	1.9892269089443573e-15	2.853187966741905e-6	5.50477153222299e-23	2.3301593299586608e-14	1.6538033220518287e-12	5.853700479343713e-12	4.162230808878175e-12
55600000	0.0049985709896296065	1.6140112465529846e-49	2.82762429663659e-60	2.4105395089614982e-9	1.9892269089443573e-15	2.853187966741905e-6	5.50477153222299e-23	2.3301593299586608e-14	1.6538033220518287e-12	5.853700479343713e-12	4.162230808878175e-12
55700000	0.0049985709896296065	1.6140112465529846e-49	2.82762429663659e-60	2.4105395089614982e-9	1.9892269089443573e-15	2.853187966741905e-6	5.50477153222299e-23	2.3301593299586608e-14	1.6538033220518287e-12	5.853700479343713e-12	4.162230808878175e-12
55800000	0.0049985709896296065	1.6140112465529846e-49	2.82762429663659e-60	2.4105395089614982e-9	1.9892269089443573e-15	2.853187966741905e-6	5.50477153222299e-23	2.3301593299586608e-14	1.6538033220518287e-12	5.853700479343713e-12	4.162230808878175e-12
55900000	0.0049985709896296065	1.6140112465529846e-49	2.82762429663659e-60	2.4105395089614982e-9	1.9892269089443573e-15	2.853187966741905e-6	5.50477153222299e-23	2.3301593299586608e-14	1.6538033220518287e-12	5.853700479343713e-12	4.162230808878175e-12
56000000	0.0049985709896296065	1.6140112465529846e-49	2.82762429663659e-60	2.4105395089614982e-9	1.9892269089443573e-15	2.853187966741905e-6	5.50477153222299e-23	2.3301593299586608e-14	1.6538033220518287e-12	5.853700479343713e-12	4.162230808878175e-12
56100000	0.0049985709896296065	1.6140112465529846e-49	2.82762429663659e-60	2.4105395089614982e-9	1.9892269089443573e-15	2.853187966741905e-6	5.50477153222299e-23	2.3301593299586608e-14	1.6538033220518287e-12	5.853700479343713e-12	4.162230808878175e-12
56200000	0.0049985709896296065	1.6140112465529846e-49	2.82762429663659e-60	2.4105395089614982e-9	1.9892269089443573e-15	2.853187966741905e-6	5.50477153222299e-23	2.3301593299586608e-14	1.6538033220518287e-12	5.853700479343713e-12	4.162230808878175e-12
56300000	0.0049985709896296065	1.6140112465529846e-49	2.82762429663659e-60	2.4105395089614982e-9	1.9892269089443573e-15	2.853187966741905e-6	5.50477153222299e-23	2.3301593299586608e-14	1.6538033220518287e-12	5.853700479343713e-12	4.162230808878175e-12
56400000	0.0049985709896296065	1.6140112465529846e-49	2.82762429663659e-60	2.4105395089614982e-9	1.9892269089443573e-15	2.853187966741905e-6	5.50477153222299e-23	2.3301593299586608e-14	1.6538033220518287e-12	5.853700479343713e-12	4.162230808878175e-12
56500000	0.0049985709896296065	1.6140112465529846e-49	2.82762429663659e-60	2.4105395089614982e-9	1.9892269089443573e-15	2.853187966741905e-6	5.50477153222299e-23	2.3301593299586608e-14	1.6538033220518287e-12	5.853700479343713e-12	4.162230808878175e-12
56600000	0.0049985709896296065	1.6140112465529846e-49	2.82762429663659e-60	2.4105395089614982e-9	1.9892269089443573e-15	2.853187966741905e-6	5.50477153222299e-23	2.3301593299586608e-14	1.6538033220518287e-12	5.853700479343713e-12	4.162230808878175e-12
56700000	0.0049985709896296065	1.6140112465529846e-49	2.82762429663659e-60	2.4105395089614982e-9	1.9892269089443573e-15	2.853187966741905e-6	5.50477153222299e-23	2.3301593299586608e-14	1.6538033220518287e-12	5.853700479343713e-12	4.162230808878175e-12
56800000	0.0049985709896296065	1.6140112465529846e-49	2.82762429663659e-60	2.4105395089614982e-9	1.9892269089443573e-15	2.853187966741905e-6	5.50477153222299e-23	2.3301593299586608e-14	1.6538033220518287e-12	5.853700479343713e-12	4.162230808878175e-12
56900000	0.0049985709896296065	1.6140112465529846e-49	2.82762429663659e-60	2.4105395089614982e-9	1.9892269089443573e-15	2.853187966741905e-6	5.50477153222299e-23	2.3301593299586608e-14	1.6538033220518287e-12	5.853700479343713e-12	4.162230808878175e-12
57000000	0.0049985709896296065	1.6140112465529846e-49	2.82762429663659e-60	2.4105395089614982e-9	1.9892269089443573e-15	2.853187966741905e-6	5.50477153222299e-23	2.3301593299586608e-14	1.6538033220518287e-12	5.853700479343713e-12	4.162230808878175e-12
57100000	0.0049985709896296065	1.6140112465529846e-49	2.82762429663659e-60	2.4105395089614982e-9	1.9892269089443573e-15	2.853187966741905e-6	5.50477153222299e-23	2.3301593299586608e-14	1.6538033220518287e-12	5.853700479343713e-12	4.162230808878175e-12
57200000	0.0049985709896296065	1.6140112465529846e-49	2.82762429663659e-60	2.4105395089614982e-9	1.9892269089443573e-15	2.853187966741905e-6	5.50477153222299e-23	2.3301593299586608e-14	1.6538033220518287e-12	5.853700479343713e-12	4.162230808878175e-12
57300000	0.0049985709896296065	1.6140112465529846e-49	2.82762429663659e-60	2.4105395089614982e-9	1.9892269089443573e-15	2.853187966741905e-6	5.50477153222299e-23	2.3301593299586608e-14	1.6538033220518287e-12	5.853700479343713e-12	4.162230808878175e-12
57400000	0.0049985709896296065	1.6140112465529846e-49	2.82762429663659e-60	2.4105395089614982e-9	1.9892269089443573e-15	2.853187966741905e-6	5.50477153222299e-23	2.3301593299586608e-14	1.6538033220518287e-12	5.853700479343713e-12	4.162230808878175e-12
57500000	0.0049985709896296065	1.6140112465529846e-49	2.82762429663659e-60	2.4105395089614982e-9	1.9892269089443573e-15	2.853187966741905e-6	5.50477153222299e-23	2.3301593299586608e-14	1.6538033220518287e-12	5.853700479343713e-12	4.162230808878175e-12
57600000	0.0049985709896296065	1.6140112465529846e-49	2.82762429663659e-60	2.4105395089614982e-9	1.9892269089443573e-15	2.853187966741905e-6	5.50477153222299e-23	2.3301593299586608e-14	1.6538033220518287e-12	5.853700479343713e-12	4.162230808878175e-12
57700000	0.0049985709896296065	1.6140112465529846e-49	2.82762429663659e-60	2.4105395089614982e-9	1.9892269089443573e-15	2.853187966741905e-6	5.50477153222299e-23	2.3301593299586608e-14	1.6538033220518287e-12	5.853700479343713e-12	4.162230808878175e-12
57800000	0.0049985709896296065	1.6140112465529846e-49	2.82762429663659e-60	2.4105395089614982e-9	1.9892269089443573e-15	2.853187966741905e-6	5.50477153222299e-23	2.3301593299586608e-14	1.6538033220518287e-12	5.853700479343713e-12	4.162230808878175e-12
57900000	0.0049985709896296065	1.6140112465529846e-49	2.82762429663659e-60	2.4105395089614982e-9	1.9892269089443573e-15	2.853187966741905e-6	5.50477153222299e-23	2.3301593299586608e-14	1.6538033220518287e-12	5.853700479343713e-12	4.162230808878175e-12
58000000	0.0049985709896296065	1.6140112465529846e-49	2.82762429663659e-60	2.4105395089614982e-9	1.9892269089443573e-15	2.853187966741905e-6	5.50477153222299e-23	2.3301593299586608e-14	1.6538033220518287e-12	5.853700479343713e-12	4.162230808878175e-12
58100000	0.0049985709896296065	1.6140112465529846e-49	2.82762429663659e-60	2.4105395089614982e-9	1.9892269089443573e-15	2.853187966741905e-6	5.50477153222299e-23	2.3301593299586608e-14	1.6538033220518287e-12	5.853700479343713e-12	4.162230808878175e-12
58200000	0.0049985709896296065	1.6140112465529846e-49	2.82762429663659e-60	2.4105395089614982e-9	1.9892269089443573e-15	2.853187966741905e-6	5.50477153222299e-23	2.3301593299586608e-14	1.6538033220518287e-12	5.853700479343713e-12	4.162230808878175e-12
58300000	0.0049985709896296065	1.6140112465529846e-49	2.82762429663659e-60	2.4105395089614982e-9	1.9892269089443573e-15	2.853187966741905e-6	5.50477153222299e-23	2.3301593299586608e-14	1.6538033220518287e-12	5.853700479343713e-12	4.162230808878175e-12
58400000	0.0049985709896296065	1.6140112465529846e-49	2.82762429663659e-60	2.4105395089614982e-9	1.9892269089443573e-15	2.853187966741905e-6	5.50477153222299e-23	2.3301593299586608e-14	1.6538033220518287e-12	5.853700479343713e-12	4.162230808878175e-12
58500000	0.0049985709896296065	1.6140112465529846e-49	2.82762429663659e-60	2.4105395089614982e-9	1.9892269089443573e-15	2.853187966741905e-6	5.50477153222299e-23	2.3301593299586608e-14	1.6538033220518287e-12	5.853700479343713e-12	4.162230808878175e-12
58600000	0.0049985709896296065	1.6140112465529846e-49	2.82762429663659e-60	2.4105395089614982e-9	1.9892269089443573e-15	2.853187966741905e-6	5.50477153222299e-23	2.3301593299586608e-14	1.6538033220518287e-12	5.853700479343713e-12	4.162230808878175e-12
58700000	0.0049985709896296065	1.6140112465529846e-49	2.82762429663659e-60	2.4105395089614982e-9	1.9892269089443573e-15	2.853187966741905e-6	5.50477153222299e-23	2.3301593299586608e-14	1.6538033220518287e-12	5.853700479343713e-12	4.162230808878175e-12
58800000	0.0049985709896296065	1.6140112465529846e-49	2.82762429663659e-60	2.4105395089614982e-9	1.9892269089443573e-15	2.853187966741905e-6	5.50477153222299e-23	2.3301593299586608e-14	1.6538033220518287e-12	5.853700479343713e-12	4.162230808878175e-12
58900000	0.0049985709896296065	1.6140112465529846e-49	2.82762429663659e-60	2.4105395089614982e-9	1.9892269089443573e-15	2.853187966741905e-6	5.50477153222299e-23	2.3301593299586608e-14	1.6538033220518287e-12	5.853700479343713e-12	4.162230808878175e-12
59000000	0.0049985709896296065	1.6140112465529846e-49	2.82762429663659e-60	2.4105395089614982e-9	1.9892269089443573e-15	2.853187966741905e-6	5.50477153222299e-23	2.3301593299586608e-14	1.6538033220518287e-12	5.853700479343713e-12	4.162230808878175e-12
59100000	0.0049985709896296065	1.6140112465529846e-49	2.82762429663659e-60	2.4105395089614982e-9	1.9892269089443573e-15	2.853187966741905e-6	5.50477153222299e-23	2.3301593299586608e-14	1.6538033220518287e-12	5.853700479343713e-12	4.162230808878175e-12
59200000	0.0049985709896296065	1.6140112465529846e-49	2.82762429663659e-60	2.4105395089614982e-9	1.9892269089443573e-15	2.853187966741905e-6	5.50477153222299e-23	2.3301593299586608e-14	1.6538033220518287e-12	5.853700479343713e-12	4.162230808878175e-12
59300000	0.0049985709896296065	1.6140112465529846e-49	2.82762429663659e-60	2.4105395089614982e-9	1.9892269089443573e-15	2.853187966741905e-6	5.50477153222299e-23	2.3301593299586608e-14	1.6538033220518287e-12	5.853700479343713e-12	4.162230808878175e-12
59400000	0.0049985709896296065	1.6140112465529846e-49	2.82762429663659e-60	2.4105395089614982e-9	1.9892269089443573e-15	2.853187966741905e-6	5.50477153222299e-23	2.3301593299586608e-14	1.6538033220518287e-12	5.853700479343713e-12	4.162230808878175e-12
59500000	0.0049985709896296065	1.6140112465529846e-49	2.82762429663659e-60	2.4105395089614982e-9	1.9892269089443573e-15	2.853187966741905e-6	5.50477153222299e-23	2.3301593299586608e-14	1.6538033220518287e-12	5.853700479343713e-12	4.162230808878175e-12
59600000	0.0049985709896296065	1.6140112465529846e-49	2.82762429663659e-60	2.4105395089614982e-9	1.9892269089443573e-15	2.853187966741905e-6	5.50477153222299e-23	2.3301593299586608e-14	1.6538033220518287e-12	5.853700479343713e-12	4.162230808878175e-12
59700000	0.0049985709896296065	1.6140112465529846e-49	2.82762429663659e-60	2.4105395089614982e-9	1.9892269089443573e-15	2.853187966741905e-6	5.50477153222299e-23	2.3301593299586608e-14	1.6538033220518287e-12	5.853700479343713e-12	4.162230808878175e-12
59800000	0.0049985709896296065	1.6140112465529846e-49	2.82762429663659e-60	2.4105395089614982e-9	1.9892269089443573e-15	2.853187966741905e-6	5.50477153222299e-23	2.3301593299586608e-14	1.6538033220518287e-12	5.853700479343713e-12	4.162230808878175e-12
59900000	0.0049985709896296065	1.6140112465529846e-49	2.82762429663659e-60	2.4105395089614982e-9	1.9892269089443573e-15	2.853187966741905e-6	5.50477153222299e-23	2.3301593299586608e-14	1.6538033220518287e-12	5.853700479343713e-12	4.162230808878175e-12
60000000	0.0049985709896296065	1.6140112465529846e-49	2.82762429663659e-60	2.4105395089614982e-9	1.9892269089443573e-15	2.853187966741905e-6	5.50477153222299e-23	2.3301593299586608e-14	1.6538033220518287e-12	5.853700479343713e-12	4.162230808878175e-12
60100000	0.0049985709896296065	1.6140112465529846e-49	2.82762429663659e-60	2.4105395089614982e-9	1.9892269089443573e-15	2.853187966741905e-6	5.50477153222299e-23	2.3301593299586608e-14	1.6538033220518287e-12	5.853700479343713e-12	4.162230808878175e-12
60200000	0.0049985709896296065	1.6140112465529846e-49	2.82762429663659e-60	2.4105395089614982e-9	1.9892269089443573e-15	2.853187966741905e-6	5.50477153222299e-23	2.3301593299586608e-14	1.6538033220518287e-12	5.853700479343713e-12	4.162230808878175e-12
60300000	0.0049985709896296065	1.6140112465529846e-49	2.82762429663659e-60	2.4105395089614982e-9	1.9892269089443573e-15	2.853187966741905e-6	5.50477153222299e-23	2.3301593299586608e-14	1.6538033220518287e-12	5.853700479343713e-12	4.162230808878175e-12
60400000	0.0049985709896296065	1.6140112465529846e-49	2.82762429663659e-60	2.4105395089614982e-9	1.9892269089443573e-15	2.853187966741905e-6	5.50477153222299e-23	2.3301593299586608e-14	1.6538033220518287e-12	5.853700479343713e-12	4.162230808878175e-12
60500000	0.0049985709896296065	1.6140112465529846e-49	2.82762429663659e-60	2.4105395089614982e-9	1.9892269089443573e-15	2.853187966741905e-6	5.50477153222299e-23	2.3301593299586608e-14	1.6538033220518287e-12	5.853700479343713e-12	4.162230808878175e-12
60600000	0.0049985709896296065	1.6140112465529846e-49	2.82762429663659e-60	2.4105395089614982e-9	1.9892269089443573e-15	2.853187966741905e-6	5.50477153222299e-23	2.3301593299586608e-14	1.6538033220518287e-12	5.853700479343713e-12	4.162230808878175e-12
60700000	0.0049985709896296065	1.6140112465529846e-49	2.82762429663659e-60	2.4105395089614982e-9	1.9892269089443573e-15	2.853187966741905e-6	5.50477153222299e-23	2.3301593299586608e-14	1.6538033220518287e-12	5.853700479343713e-12	4.162230808878175e-12
60800000	0.0049985709896296065	1.6140112465529846e-49	2.82762429663659e-60	2.4105395089614982e-9	1.9892269089443573e-15	2.853187966741905e-6	5.50477153222299e-23	2.3301593299586608e-14	1.6538033220518287e-12	5.853700479343713e-12	4.162230808878175e-12
60900000	0.0049985709896296065	1.6140112465529846e-49	2.82762429663659e-60	2.4105395089614982e-9	1.9892269089443573e-15	2.853187966741905e-6	5.50477153222299e-23	2.3301593299586608e-14	1.6538033220518287e-12	5.853700479343713e-12	4.162230808878175e-12
61000000	0.0049985709896296065	1.6140112465529846e-49	2.82762429663659e-60	2.4105395089614982e-9	1.9892269089443573e-15	2.853187966741905e-6	5.50477153222299e-23	2.3301593299586608e-14	1.6538033220518287e-12	5.853700479343713e-12	4.162230808878175e-12
61100000	0.0049985709896296065	1.6140112465529846e-49	2.82762429663659e-60	2.4105395089614982e-9	1.9892269089443573e-15	2.853187966741905e-6	5.50477153222299e-23	2.3301593299586608e-14	1.6538033220518287e-12	5.853700479343713e-12	4.162230808878175e-12
61200000	0.0049985709896296065	1.6140112465529846e-49	2.82762429663659e-60	2.4105395089614982e-9	1.9892269089443573e-15	2.853187966741905e-6	5.50477153222299e-23	2.3301593299586608e-14	1.6538033220518287e-12	5.853700479343713e-12	4.162230808878175e-12
61300000	0.0049985709896296065	1.6140112465529846e-49	2.82762429663659e-60	2.4105395089614982e-9	1.9892269089443573e-15	2.853187966741905e-6	5.50477153222299e-23	2.3301593299586608e-14	1.6538033220518287e-12	5.853700479343713e-12	4.162230808878175e-12
61400000	0.0049985709896296065	1.6140112465529846e-49	2.82762429663659e-60	2.4105395089614982e-9	1.9892269089443573e-15	2.853187966741905e-6	5.50477153222299e-23	2.3301593299586608e-14	1.6538033220518287e-12	5.853700479343713e-12	4.162230808878175e-12
61500000	0.0049985709896296065	1.6140112465529846e-49	2.82762429663659e-60	2.4105395089614982e-9	1.9892269089443573e-15	2.853187966741905e-6	5.50477153222299e-23	2.3301593299586608e-14	1.6538033220518287e-12	5.853700479343713e-12	4.162230808878175e-12
61600000	0.0049985709896296065	1.6140112465529846e-49	2.82762429663659e-60	2.4105395089614982e-9	1.9892269089443573e-15	2.853187966741905e-6	5.50477153222299e-23	2.3301593299586608e-14	1.6538033220518287e-12	5.853700479343713e-12	4.162230808878175e-12
61700000	0.0049985709896296065	1.6140112465529846e-49	2.82762429663659e-60	2.4105395089614982e-9	1.9892269089443573e-15	2.853187966741905e-6	5.50477153222299e-23	2.3301593299586608e-14	1.6538033220518287e-12	5.853700479343713e-12	4.162230808878175e-12
61800000	0.0049985709896296065	1.6140112465529846e-49	2.82762429663659e-60	2.4105395089614982e-9	1.9892269089443573e-15	2.853187966741905e-6	5.50477153222299e-23	2.3301593299586608e-14	1.6538033220518287e-12	5.853700479343713e-12	4.162230808878175e-12
61900000	0.0049985709896296065	1.6140112465529846e-49	2.82762429663659e-60	2.4105395089614982e-9	1.9892269089443573e-15	2.853187966741905e-6	5.50477153222299e-23	2.3301593299586608e-14	1.6538033220518287e-12	5.853700479343713e-12	4.162230808878175e-12
62000000	0.0049985709896296065	1.6140112465529846e-49	2.82762429663659e-60	2.4105395089614982e-9	1.9892269089443573e-15	2.853187966741905e-6	5.50477153222299e-23	2.3301593299586608e-14	1.6538033220518287e-12	5.853700479343713e-12	4.162230808878175e-12
62100000	0.0049985709896296065	1.6140112465529846e-49	2.82762429663659e-60	2.4105395089614982e-9	1.9892269089443573e-15	2.853187966741905e-6	5.50477153222299e-23	2.3301593299586608e-14	1.6538033220518287e-12	5.853700479343713e-12	4.162230808878175e-12
62200000	0.0049985709896296065	1.6140112465529846e-49	2.82762429663659e-60	2.4105395089614982e-9	1.9892269089443573e-15	2.853187966741905e-6	5.50477153222299e-23	2.3301593299586608e-14	1.6538033220518287e-12	5.853700479343713e-12	4.162230808878175e-12
62300000	0.0049985709896296065	1.6140112465529846e-49	2.82762429663659e-60	2.4105395089614982e-9	1.9892269089443573e-15	2.853187966741905e-6	5.50477153222299e-23	2.3301593299586608e-14	1.6538033220518287e-12	5.853700479343713e-12	4.162230808878175e-12
62400000	0.0049985709896296065	1.6140112465529846e-49	2.82762429663659e-60	2.4105395089614982e-9	1.9892269089443573e-15	2.853187966741905e-6	5.50477153222299e-23	2.3301593299586608e-14	1.6538033220518287e-12	5.853700479343713e-12	4.162230808878175e-12
62500000	0.0049985709896296065	1.6140112465529846e-49	2.82762429663659e-60	2.4105395089614982e-9	1.9892269089443573e-15	2.853187966741905e-6	5.50477153222299e-23	2.3301593299586608e-14	1.6538033220518287e-12	5.853700479343713e-12	4.162230808878175e-12
62600000	0.0049985709896296065	1.6140112465529846e-49	2.82762429663659e-60	2.4105395089614982e-9	1.9892269089443573e-15	2.853187966741905e-6	5.50477153222299e-23	2.3301593299586608e-14	1.6538033220518287e-12	5.853700479343713e-12	4.162230808878175e-12
62700000	0.0049985709896296065	1.6140112465529846e-49	2.82762429663659e-60	2.4105395089614982e-9	1.9892269089443573e-15	2.853187966741905e-6	5.504771532222991e-23	2.3301593299586608e-14	1.6538033220518287e-12	5.853700479343713e-12	4.162230808878175e-12
62800000	0.0049985709896296065	1.6140112465529846e-49	2.82762429663659e-60	2.4105395089614982e-9	1.9892269089443573e-15	2.853187966741905e-6	5.504771532222991e-23	2.3301593299586608e-14	1.6538033220518287e-12	5.853700479343713e-12	4.162230808878175e-12
62900000	0.0049985709896296065	1.6140112465529844e-49	2.82762429663659e-60	2.4105395089614982e-9	1.9892269089443573e-15	2.853187966741905e-6	5.504771532222991e-23	2.3301593299586608e-14	1.6538033220518287e-12	5.853700479343713e-12	4.162230808878175e-12
63000000	0.0049985709896296065	1.6140112465529844e-49	2.82762429663659e-60	2.4105395089614982e-9	1.9892269089443573e-15	2.853187966741905e-6	5.504771532222991e-23	2.3301593299586608e-14	1.6538033220518287e-12	5.853700479343713e-12	4.162230808878175e-12
63100000	0.0049985709896296065	1.6140112465529844e-49	2.82762429663659e-60	2.4105395089614982e-9	1.9892269089443573e-15	2.853187966741905e-6	5.504771532222991e-23	2.3301593299586608e-14	1.6538033220518287e-12	5.853700479343713e-12	4.162230808878175e-12
63200000	0.0049985709896296065	1.6140112465529844e-49	2.82762429663659e-60	2.4105395089614982e-9	1.9892269089443573e-15	2.853187966741905e-6	5.504771532222991e-23	2.3301593299586608e-14	1.6538033220518287e-12	5.853700479343713e-12	4.162230808878175e-12
63300000	0.0049985709896296065	1.6140112465529844e-49	2.82762429663659e-60	2.4105395089614982e-9	1.9892269089443573e-15	2.853187966741905e-6	5.504771532222991e-23	2.3301593299586608e-14	1.6538033220518287e-12	5.853700479343713e-12	4.162230808878175e-12
63400000	0.0049985709896296065	1.6140112465529844e-49	2.82762429663659e-60	2.4105395089614982e-9	1.9892269089443573e-15	2.853187966741905e-6	5.504771532222991e-23	2.3301593299586608e-14	1.6538033220518287e-12	5.853700479343713e-12	4.162230808878175e-12
63500000	0.0049985709896296065	1.6140112465529844e-49	2.82762429663659e-60	2.4105395089614982e-9	1.9892269089443573e-15	2.853187966741905e-6	5.504771532222991e-23	2.3301593299586608e-14	1.6538033220518287e-12	5.853700479343713e-12	4.162230808878175e-12
63600000	0.0049985709896296065	1.6140112465529844e-49	2.82762429663659e-60	2.4105395089614982e-9	1.9892269089443573e-15	2.853187966741905e-6	5.504771532222991e-23	2.3301593299586608e-14	1.6538033220518287e-12	5.853700479343713e-12	4.162230808878175e-12
63700000	0.0049985709896296065	1.6140112465529844e-49	2.82762429663659e-60	2.4105395089614982e-9	1.9892269089443573e-15	2.853187966741905e-6	5.504771532222991e-23	2.3301593299586608e-14	1.6538033220518287e-12	5.853700479343713e-12	4.162230808878175e-12
63800000	0.0049985709896296065	1.6140112465529844e-49	2.82762429663659e-60	2.4105395089614982e-9	1.9892269089443573e-15	2.853187966741905e-6	5.504771532222991e-23	2.3301593299586608e-14	1.6538033220518287e-12	5.853700479343713e-12	4.162230808878175e-12
63900000	0.0049985709896296065	1.6140112465529844e-49	2.82762429663659e-60	2.4105395089614982e-9	1.9892269089443573e-15	2.853187966741905e-6	5.504771532222991e-23	2.3301593299586608e-14	1.6538033220518287e-12	5.853700479343713e-12	4.162230808878175e-12
64000000	0.0049985709896296065	1.6140112465529844e-49	2.82762429663659e-60	2.4105395089614982e-9	1.9892269089443573e-15	2.853187966741905e-6	5.504771532222991e-23	2.3301593299586608e-14	1.6538033220518287e-12	5.853700479343713e-12	4.162230808878175e-12
64100000	0.0049985709896296065	1.6140112465529844e-49	2.82762429663659e-60	2.4105395089614982e-9	1.9892269089443573e-15	2.853187966741905e-6	5.504771532222991e-23	2.3301593299586608e-14	1.6538033220518287e-12	5.853700479343713e-12	4.162230808878175e-12
64200000	0.0049985709896296065	1.6140112465529844e-49	2.82762429663659e-60	2.4105395089614982e-9	1.9892269089443573e-15	2.853187966741905e-6	5.504771532222991e-23	2.3301593299586608e-14	1.6538033220518287e-12	5.853700479343713e-12	4.162230808878175e-12
64300000	0.0049985709896296065	1.6140112465529844e-49	2.82762429663659e-60	2.4105395089614982e-9	1.9892269089443573e-15	2.853187966741905e-6	5.504771532222991e-23	2.3301593299586608e-14	1.6538033220518287e-12	5.853700479343713e-12	4.162230808878175e-12
64400000	0.0049985709896296065	1.6140112465529844e-49	2.82762429663659e-60	2.4105395089614982e-9	1.9892269089443573e-15	2.853187966741905e-6	5.504771532222991e-23	2.3301593299586608e-14	1.6538033220518287e-12	5.853700479343713e-12	4.162230808878175e-12
64500000	0.0049985709896296065	1.6140112465529844e-49	2.82762429663659e-60	2.4105395089614982e-9	1.9892269089443573e-15	2.853187966741905e-6	5.504771532222991e-23	2.3301593299586608e-14	1.6538033220518287e-12	5.853700479343713e-12	4.162230808878175e-12
64600000	0.0049985709896296065	1.6140112465529844e-49	2.82762429663659e-60	2.4105395089614982e-9	1.9892269089443573e-15	2.853187966741905e-6	5.504771532222991e-23	2.3301593299586608e-14	1.6538033220518287e-12	5.853700479343713e-12	4.162230808878175e-12
64700000	0.0049985709896296065	1.6140112465529844e-49	2.82762429663659e-60	2.4105395089614982e-9	1.9892269089443573e-15	2.853187966741905e-6	5.504771532222991e-23	2.3301593299586608e-14	1.6538033220518287e-12	5.853700479343713e-12	4.162230808878175e-12
64800000	0.0049985709896296065	1.6140112465529844e-49	2.82762429663659e-60	2.4105395089614982e-9	1.9892269089443573e-15	2.853187966741905e-6	5.504771532222991e-23	2.3301593299586608e-14	1.6538033220518287e-12	5.853700479343713e-12	4.162230808878175e-12
64900000	0.0049985709896296065	1.6140112465529844e-49	2.82762429663659e-60	2.4105395089614982e-9	1.9892269089443573e-15	2.853187966741905e-6	5.504771532222991e-23	2.3301593299586608e-14	1.6538033220518287e-12	5.853700479343713e-12	4.162230808878175e-12
65000000	0.0049985709896296065	1.6140112465529844e-49	2.82762429663659e-60	2.4105395089614982e-9	1.9892269089443573e-15	2.853187966741905e-6	5.504771532222991e-23	2.3301593299586608e-14	1.6538033220518287e-12	5.853700479343713e-12	4.162230808878175e-12
65100000	0.0049985709896296065	1.6140112465529844e-49	2.82762429663659e-60	2.4105395089614982e-9	1.9892269089443573e-15	2.853187966741905e-6	5.504771532222991e-23	2.3301593299586608e-14	1.6538033220518287e-12	5.853700479343713e-12	4.162230808878175e-12
65200000	0.0049985709896296065	1.6140112465529844e-49	2.82762429663659e-60	2.4105395089614982e-9	1.9892269089443573e-15	2.853187966741905e-6	5.504771532222991e-23	2.3301593299586608e-14	1.6538033220518287e-12	5.853700479343713e-12	4.162230808878175e-12
65300000	0.0049985709896296065	1.6140112465529844e-49	2.82762429663659e-60	2.4105395089614982e-9	1.9892269089443573e-15	2.853187966741905e-6	5.504771532222991e-23	2.3301593299586608e-14	1.6538033220518287e-12	5.853700479343713e-12	4.162230808878175e-12
65400000	0.0049985709896296065	1.6140112465529844e-49	2.82762429663659e-60	2.4105395089614982e-9	1.9892269089443573e-15	2.853187966741905e-6	5.504771532222991e-23	2.3301593299586608e-14	1.6538033220518287e-12	5.853700479343713e-12	4.162230808878175e-12
65500000	0.0049985709896296065	1.6140112465529844e-49	2.82762429663659e-60	2.4105395089614982e-9	1.9892269089443573e-15	2.853187966741905e-6	5.504771532222991e-23	2.3301593299586608e-14	1.6538033220518287e-12	5.853700479343713e-12	4.162230808878175e-12
65600000	0.0049985709896296065	1.6140112465529844e-49	2.82762429663659e-60	2.4105395089614982e-9	1.9892269089443573e-15	2.853187966741905e-6	5.504771532222991e-23	2.3301593299586608e-14	1.6538033220518287e-12	5.853700479343713e-12	4.162230808878175e-12
65700000	0.0049985709896296065	1.6140112465529844e-49	2.82762429663659e-60	2.4105395089614982e-9	1.9892269089443573e-15	2.853187966741905e-6	5.504771532222991e-23	2.3301593299586608e-14	1.6538033220518287e-12	5.853700479343713e-12	4.162230808878175e-12
65800000	0.0049985709896296065	1.6140112465529844e-49	2.82762429663659e-60	2.4105395089614982e-9	1.9892269089443573e-15	2.853187966741905e-6	5.504771532222991e-23	2.3301593299586608e-14	1.6538033220518287e-12	5.853700479343713e-12	4.162230808878175e-12
65900000	0.0049985709896296065	1.6140112465529844e-49	2.82762429663659e-60	2.4105395089614982e-9	1.9892269089443573e-15	2.853187966741905e-6	5.504771532222991e-23	2.3301593299586608e-14	1.6538033220518287e-12	5.853700479343713e-12	4.162230808878175e-12
66000000	0.0049985709896296065	1.6140112465529844e-49	2.82762429663659e-60	2.4105395089614982e-9	1.9892269089443573e-15	2.853187966741905e-6	5.504771532222991e-23	2.3301593299586608e-14	1.6538033220518287e-12	5.853700479343713e-12	4.162230808878175e-12
66100000	0.0049985709896296065	1.6140112465529844e-49	2.82762429663659e-60	2.4105395089614982e-9	1.9892269089443573e-15	2.853187966741905e-6	5.504771532222991e-23	2.3301593299586608e-14	1.6538033220518287e-12	5.853700479343713e-12	4.162230808878175e-12
66200000	0.0049985709896296065	1.6140112465529844e-49	2.82762429663659e-60	2.4105395089614982e-9	1.9892269089443573e-15	2.853187966741905e-6	5.504771532222991e-23	2.3301593299586608e-14	1.6538033220518287e-12	5.853700479343713e-12	4.162230808878175e-12
66300000	0.0049985709896296065	1.6140112465529844e-49	2.82762429663659e-60	2.4105395089614982e-9	1.9892269089443573e-15	2.853187966741905e-6	5.504771532222991e-23	2.3301593299586608e-14	1.6538033220518287e-12	5.853700479343713e-12	4.162230808878175e-12
66400000	0.0049985709896296065	1.6140112465529844e-49	2.82762429663659e-60	2.4105395089614982e-9	1.9892269089443573e-15	2.853187966741905e-6	5.504771532222991e-23	2.3301593299586608e-14	1.6538033220518287e-12	5.853700479343713e-12	4.162230808878175e-12
66500000	0.0049985709896296065	1.6140112465529844e-49	2.82762429663659e-60	2.4105395089614982e-9	1.9892269089443573e-15	2.853187966741905e-6	5.504771532222991e-23	2.3301593299586608e-14	1.6538033220518287e-12	5.853700479343713e-12	4.162230808878175e-12
66600000	0.0049985709896296065	1.6140112465529844e-49	2.82762429663659e-60	2.4105395089614982e-9	1.9892269089443573e-15	2.853187966741905e-6	5.504771532222991e-23	2.3301593299586608e-14	1.6538033220518287e-12	5.853700479343713e-12	4.162230808878175e-12
66700000	0.0049985709896296065	1.6140112465529844e-49	2.82762429663659e-60	2.4105395089614982e-9	1.9892269089443573e-15	2.853187966741905e-6	5.504771532222991e-23	2.3301593299586608e-14	1.6538033220518287e-12	5.853700479343713e-12	4.162230808878175e-12
66800000	0.0049985709896296065	1.6140112465529844e-49	2.82762429663659e-60	2.4105395089614982e-9	1.9892269089443573e-15	2.853187966741905e-6	5.504771532222991e-23	2.3301593299586608e-14	1.6538033220518287e-12	5.853700479343713e-12	4.162230808878175e-12
66900000	0.0049985709896296065	1.6140112465529844e-49	2.82762429663659e-60	2.4105395089614982e-9	1.9892269089443573e-15	2.853187966741905e-6	5.504771532222991e-23	2.3301593299586608e-14	1.6538033220518287e-12	5.853700479343713e-12	4.162230808878175e-12
67000000	0.0049985709896296065	1.6140112465529844e-49	2.82762429663659e-60	2.4105395089614982e-9	1.9892269089443573e-15	2.853187966741905e-6	5.504771532222991e-23	2.3301593299586608e-14	1.6538033220518287e-12	5.853700479343713e-12	4.162230808878175e-12
67100000	0.0049985709896296065	1.6140112465529844e-49	2.82762429663659e-60	2.4105395089614982e-9	1.9892269089443573e-15	2.853187966741905e-6	5.504771532222991e-23	2.3301593299586608e-14	1.6538033220518287e-12	5.853700479343713e-12	4.162230808878175e-12
67200000	0.0049985709896296065	1.6140112465529844e-49	2.82762429663659e-60	2.4105395089614982e-9	1.9892269089443573e-15	2.853187966741905e-6	5.504771532222991e-23	2.3301593299586608e-14	1.6538033220518287e-12	5.853700479343713e-12	4.162230808878175e-12
67300000	0.0049985709896296065	1.6140112465529844e-49	2.82762429663659e-60	2.4105395089614982e-9	1.9892269089443573e-15	2.853187966741905e-6	5.504771532222991e-23	2.3301593299586608e-14	1.6538033220518287e-12	5.853700479343713e-12	4.162230808878175e-12
67400000	0.0049985709896296065	1.6140112465529844e-49	2.82762429663659e-60	2.4105395089614982e-9	1.9892269089443573e-15	2.853187966741905e-6	5.504771532222991e-23	2.3301593299586608e-14	1.6538033220518287e-12	5.853700479343713e-12	4.162230808878175e-12
67500000	0.0049985709896296065	1.6140112465529844e-49	2.82762429663659e-60	2.4105395089614982e-9	1.9892269089443573e-15	2.853187966741905e-6	5.504771532222991e-23	2.3301593299586608e-14	1.6538033220518287e-12	5.853700479343713e-12	4.162230808878175e-12
67600000	0.0049985709896296065	1.6140112465529844e-49	2.82762429663659e-60	2.4105395089614982e-9	1.9892269089443573e-15	2.853187966741905e-6	5.504771532222991e-23	2.3301593299586608e-14	1.6538033220518287e-12	5.853700479343713e-12	4.162230808878175e-12
67700000	0.0049985709896296065	1.6140112465529844e-49	2.82762429663659e-60	2.4105395089614982e-9	1.9892269089443573e-15	2.853187966741905e-6	5.504771532222991e-23	2.3301593299586608e-14	1.6538033220518287e-12	5.853700479343713e-12	4.162230808878175e-12
67800000	0.0049985709896296065	1.6140112465529844e-49	2.82762429663659e-60	2.4105395089614982e-9	1.9892269089443573e-15	2.853187966741905e-6	5.504771532222991e-23	2.3301593299586608e-14	1.6538033220518287e-12	5.853700479343713e-12	4.162230808878175e-12
67900000	0.0049985709896296065	1.6140112465529844e-49	2.82762429663659e-60	2.4105395089614982e-9	1.9892269089443573e-15	2.853187966741905e-6	5.504771532222991e-23	2.3301593299586608e-14	1.6538033220518287e-12	5.853700479343713e-12	4.162230808878175e-12
68000000	0.0049985709896296065	1.6140112465529844e-49	2.82762429663659e-60	2.4105395089614982e-9	1.9892269089443573e-15	2.853187966741905e-6	5.504771532222991e-23	2.3301593299586608e-14	1.6538033220518287e-12	5.853700479343713e-12	4.162230808878175e-12
68100000	0.0049985709896296065	1.6140112465529844e-49	2.82762429663659e-60	2.4105395089614982e-9	1.9892269089443573e-15	2.853187966741905e-6	5.504771532222991e-23	2.3301593299586608e-14	1.6538033220518287e-12	5.853700479343713e-12	4.162230808878175e-12
68200000	0.0049985709896296065	1.6140112465529844e-49	2.82762429663659e-60	2.4105395089614982e-9	1.9892269089443573e-15	2.853187966741905e-6	5.504771532222991e-23	2.3301593299586608e-14	1.6538033220518287e-12	5.853700479343713e-12	4.162230808878175e-12
68300000	0.0049985709896296065	1.6140112465529844e-49	2.82762429663659e-60	2.4105395089614982e-9	1.9892269089443573e-15	2.853187966741905e-6	5.504771532222991e-23	2.3301593299586608e-14	1.6538033220518287e-12	5.853700479343713e-12	4.162230808878175e-12
68400000	0.0049985709896296065	1.6140112465529844e-49	2.82762429663659e-60	2.4105395089614982e-9	1.9892269089443573e-15	2.853187966741905e-6	5.504771532222991e-23	2.3301593299586608e-14	1.6538033220518287e-12	5.853700479343713e-12	4.162230808878175e-12
68500000	0.0049985709896296065	1.6140112465529844e-49	2.82762429663659e-60	2.4105395089614982e-9	1.9892269089443573e-15	2.853187966741905e-6	5.504771532222991e-23	2.3301593299586608e-14	1.6538033220518287e-12	5.853700479343713e-12	4.162230808878175e-12
68600000	0.0049985709896296065	1.6140112465529844e-49	2.82762429663659e-60	2.4105395089614982e-9	1.9892269089443573e-15	2.853187966741905e-6	5.504771532222991e-23	2.3301593299586608e-14	1.6538033220518287e-12	5.853700479343713e-12	4.162230808878175e-12
68700000	0.0049985709896296065	1.6140112465529844e-49	2.82762429663659e-60	2.4105395089614982e-9	1.9892269089443573e-15	2.853187966741905e-6	5.504771532222991e-23	2.3301593299586608e-14	1.6538033220518287e-12	5.853700479343713e-12	4.162230808878175e-12
68800000	0.0049985709896296065	1.6140112465529844e-49	2.82762429663659e-60	2.4105395089614982e-9	1.9892269089443573e-15	2.853187966741905e-6	5.504771532222991e-23	2.3301593299586608e-14	1.6538033220518287e-12	5.853700479343713e-12	4.162230808878175e-12
68900000	0.0049985709896296065	1.6140112465529844e-49	2.82762429663659e-60	2.4105395089614982e-9	1.9892269089443573e-15	2.853187966741905e-6	5.504771532222991e-23	2.3301593299586608e-14	1.6538033220518287e-12	5.853700479343713e-12	4.162230808878175e-12
69000000	0.0049985709896296065	1.6140112465529844e-49	2.82762429663659e-60	2.4105395089614982e-9	1.9892269089443573e-15	2.853187966741905e-6	5.504771532222991e-23	2.3301593299586608e-14	1.6538033220518287e-12	5.853700479343713e-12	4.162230808878175e-12
69100000	0.0049985709896296065	1.6140112465529844e-49	2.82762429663659e-60	2.4105395089614982e-9	1.9892269089443573e-15	2.853187966741905e-6	5.504771532222991e-23	2.3301593299586608e-14	1.6538033220518287e-12	5.853700479343713e-12	4.162230808878175e-12
69200000	0.0049985709896296065	1.6140112465529844e-49	2.82762429663659e-60	2.4105395089614982e-9	1.9892269089443573e-15	2.853187966741905e-6	5.504771532222991e-23	2.3301593299586608e-14	1.6538033220518287e-12	5.853700479343713e-12	4.162230808878175e-12
69300000	0.0049985709896296065	1.6140112465529844e-49	2.82762429663659e-60	2.4105395089614982e-9	1.9892269089443573e-15	2.853187966741905e-6	5.504771532222991e-23	2.3301593299586608e-14	1.6538033220518287e-12	5.853700479343713e-12	4.162230808878175e-12
69400000	0.0049985709896296065	1.6140112465529844e-49	2.82762429663659e-60	2.4105395089614982e-9	1.9892269089443573e-15	2.853187966741905e-6	5.504771532222991e-23	2.3301593299586608e-14	1.6538033220518287e-12	5.853700479343713e-12	4.162230808878175e-12
69500000	0.0049985709896296065	1.6140112465529844e-49	2.82762429663659e-60	2.4105395089614982e-9	1.9892269089443573e-15	2.853187966741905e-6	5.504771532222991e-23	2.3301593299586608e-14	1.6538033220518287e-12	5.853700479343713e-12	4.162230808878175e-12
69600000	0.0049985709896296065	1.6140112465529844e-49	2.82762429663659e-60	2.4105395089614982e-9	1.9892269089443573e-15	2.853187966741905e-6	5.504771532222991e-23	2.3301593299586608e-14	1.6538033220518287e-12	5.853700479343713e-12	4.162230808878175e-12
69700000	0.0049985709896296065	1.6140112465529844e-49	2.82762429663659e-60	2.4105395089614982e-9	1.9892269089443573e-15	2.853187966741905e-6	5.504771532222991e-23	2.3301593299586608e-14	1.6538033220518287e-12	5.853700479343713e-12	4.162230808878175e-12
69800000	0.0049985709896296065	1.6140112465529844e-49	2.82762429663659e-60	2.4105395089614982e-9	1.9892269089443573e-15	2.853187966741905e-6	5.504771532222991e-23	2.3301593299586608e-14	1.6538033220518287e-12	5.853700479343713e-12	4.162230808878175e-12
69900000	0.0049985709896296065	1.6140112465529844e-49	2.82762429663659e-60	2.4105395089614982e-9	1.9892269089443573e-15	2.853187966741905e-6	5.504771532222991e-23	2.3301593299586608e-14	1.6538033220518287e-12	5.853700479343713e-12	4.162230808878175e-12
70000000	0.0049985709896296065	1.6140112465529844e-49	2.82762429663659e-60	2.4105395089614982e-9	1.9892269089443573e-15	2.853187966741905e-6	5.504771532222991e-23	2.3301593299586608e-14	1.6538033220518287e-12	5.853700479343713e-12	4.162230808878175e-12
70100000	0.0049985709896296065	1.6140112465529844e-49	2.82762429663659e-60	2.4105395089614982e-9	1.9892269089443573e-15	2.853187966741905e-6	5.504771532222991e-23	2.3301593299586608e-14	1.6538033220518287e-12	5.853700479343713e-12	4.162230808878175e-12
70200000	0.0049985709896296065	1.6140112465529844e-49	2.82762429663659e-60	2.4105395089614982e-9	1.9892269089443573e-15	2.853187966741905e-6	5.504771532222991e-23	2.3301593299586608e-14	1.6538033220518287e-12	5.853700479343713e-12	4.162230808878175e-12
70300000	0.0049985709896296065	1.6140112465529844e-49	2.82762429663659e-60	2.4105395089614982e-9	1.9892269089443573e-15	2.853187966741905e-6	5.504771532222991e-23	2.3301593299586608e-14	1.6538033220518287e-12	5.853700479343713e-12	4.162230808878175e-12
70400000	0.0049985709896296065	1.6140112465529844e-49	2.82762429663659e-60	2.4105395089614982e-9	1.9892269089443573e-15	2.853187966741905e-6	5.504771532222991e-23	2.3301593299586608e-14	1.6538033220518287e-12	5.853700479343713e-12	4.162230808878175e-12
70500000	0.0049985709896296065	1.6140112465529844e-49	2.82762429663659e-60	2.4105395089614982e-9	1.9892269089443573e-15	2.853187966741905e-6	5.504771532222991e-23	2.3301593299586608e-14	1.6538033220518287e-12	5.853700479343713e-12	4.162230808878175e-12
70600000	0.0049985709896296065	1.6140112465529844e-49	2.82762429663659e-60	2.4105395089614982e-9	1.9892269089443573e-15	2.853187966741905e-6	5.504771532222991e-23	2.3301593299586608e-14	1.6538033220518287e-12	5.853700479343713e-12	4.162230808878175e-12
70700000	0.0049985709896296065	1.6140112465529844e-49	2.82762429663659e-60	2.4105395089614982e-9	1.9892269089443573e-15	2.853187966741905e-6	5.504771532222991e-23	2.3301593299586608e-14	1.6538033220518287e-12	5.853700479343713e-12	4.162230808878175e-12
70800000	0.0049985709896296065	1.6140112465529844e-49	2.82762429663659e-60	2.4105395089614982e-9	1.9892269089443573e-15	2.853187966741905e-6	5.504771532222991e-23	2.3301593299586608e-14	1.6538033220518287e-12	5.853700479343713e-12	4.162230808878175e-12
70900000	0.0049985709896296065	1.6140112465529844e-49	2.82762429663659e-60	2.4105395089614982e-9	1.9892269089443573e-15	2.853187966741905e-6	5.504771532222991e-23	2.3301593299586608e-14	1.6538033220518287e-12	5.853700479343713e-12	4.162230808878175e-12
71000000	0.0049985709896296065	1.6140112465529844e-49	2.82762429663659e-60	2.4105395089614982e-9	1.9892269089443573e-15	2.853187966741905e-6	5.504771532222991e-23	2.3301593299586608e-14	1.6538033220518287e-12	5.853700479343713e-12	4.162230808878175e-12
71100000	0.0049985709896296065	1.6140112465529844e-49	2.82762429663659e-60	2.4105395089614982e-9	1.9892269089443573e-15	2.853187966741905e-6	5.504771532222991e-23	2.3301593299586608e-14	1.6538033220518287e-12	5.853700479343713e-12	4.162230808878175e-12
71200000	0.0049985709896296065	1.6140112465529844e-49	2.82762429663659e-60	2.4105395089614982e-9	1.9892269089443573e-15	2.853187966741905e-6	5.504771532222991e-23	2.3301593299586608e-14	1.6538033220518287e-12	5.853700479343713e-12	4.162230808878175e-12
71300000	0.0049985709896296065	1.6140112465529844e-49	2.82762429663659e-60	2.4105395089614982e-9	1.9892269089443573e-15	2.853187966741905e-6	5.504771532222991e-23	2.3301593299586608e-14	1.6538033220518287e-12	5.853700479343713e-12	4.162230808878175e-12
71400000	0.0049985709896296065	1.6140112465529844e-49	2.82762429663659e-60	2.4105395089614982e-9	1.9892269089443573e-15	2.853187966741905e-6	5.504771532222991e-23	2.3301593299586608e-14	1.6538033220518287e-12	5.853700479343713e-12	4.162230808878175e-12
71500000	0.0049985709896296065	1.6140112465529844e-49	2.82762429663659e-60	2.4105395089614982e-9	1.9892269089443573e-15	2.853187966741905e-6	5.504771532222991e-23	2.3301593299586608e-14	1.6538033220518287e-12	5.853700479343713e-12	4.162230808878175e-12
71600000	0.0049985709896296065	1.6140112465529844e-49	2.82762429663659e-60	2.4105395089614982e-9	1.9892269089443573e-15	2.853187966741905e-6	5.504771532222991e-23	2.3301593299586608e-14	1.6538033220518287e-12	5.853700479343713e-12	4.162230808878175e-12
71700000	0.0049985709896296065	1.6140112465529844e-49	2.82762429663659e-60	2.4105395089614982e-9	1.9892269089443573e-15	2.853187966741905e-6	5.504771532222991e-23	2.3301593299586608e-14	1.6538033220518287e-12	5.853700479343713e-12	4.162230808878175e-12
71800000	0.0049985709896296065	1.6140112465529844e-49	2.82762429663659e-60	2.4105395089614982e-9	1.9892269089443573e-15	2.853187966741905e-6	5.504771532222991e-23	2.3301593299586608e-14	1.6538033220518287e-12	5.853700479343713e-12	4.162230808878175e-12
71900000	0.0049985709896296065	1.6140112465529844e-49	2.82762429663659e-60	2.4105395089614982e-9	1.9892269089443573e-15	2.853187966741905e-6	5.50477153222299e-23	2.3301593299586608e-14	1.6538033220518287e-12	5.853700479343713e-12	4.162230808878175e-12
72000000	0.0049985709896296065	1.6140112465529844e-49	2.8276242966365904e-60	2.4105395089614982e-9	1.9892269089443573e-15	2.853187966741905e-6	5.50477153222299e-23	2.3301593299586608e-14	1.6538033220518287e-12	5.853700479343713e-12	4.162230808878175e-12
72100000	0.0049985709896296065	1.6140112465529844e-49	2.8276242966365904e-60	2.4105395089614982e-9	1.9892269089443573e-15	2.853187966741905e-6	5.50477153222299e-23	2.3301593299586608e-14	1.6538033220518287e-12	5.853700479343713e-12	4.162230808878175e-12
72200000	0.0049985709896296065	1.6140112465529846e-49	2.8276242966365904e-60	2.4105395089614982e-9	1.9892269089443573e-15	2.853187966741905e-6	5.50477153222299e-23	2.3301593299586608e-14	1.6538033220518287e-12	5.853700479343713e-12	4.162230808878175e-12
72300000	0.0049985709896296065	1.6140112465529846e-49	2.8276242966365904e-60	2.4105395089614982e-9	1.9892269089443573e-15	2.853187966741905e-6	5.50477153222299e-23	2.3301593299586608e-14	1.6538033220518287e-12	5.853700479343713e-12	4.162230808878175e-12
72400000	0.0049985709896296065	1.6140112465529846e-49	2.8276242966365904e-60	2.4105395089614982e-9	1.9892269089443573e-15	2.853187966741905e-6	5.50477153222299e-23	2.3301593299586608e-14	1.6538033220518287e-12	5.853700479343713e-12	4.162230808878175e-12
72500000	0.0049985709896296065	1.6140112465529846e-49	2.8276242966365904e-60	2.4105395089614982e-9	1.9892269089443573e-15	2.853187966741905e-6	5.50477153222299e-23	2.3301593299586608e-14	1.6538033220518287e-12	5.853700479343713e-12	4.162230808878175e-12
72600000	0.0049985709896296065	1.6140112465529846e-49	2.8276242966365904e-60	2.4105395089614982e-9	1.9892269089443573e-15	2.853187966741905e-6	5.50477153222299e-23	2.3301593299586608e-14	1.6538033220518287e-12	5.853700479343713e-12	4.162230808878175e-12
72700000	0.0049985709896296065	1.6140112465529846e-49	2.8276242966365904e-60	2.4105395089614982e-9	1.9892269089443573e-15	2.853187966741905e-6	5.50477153222299e-23	2.3301593299586608e-14	1.6538033220518287e-12	5.853700479343713e-12	4.162230808878175e-12
72800000	0.0049985709896296065	1.6140112465529846e-49	2.8276242966365904e-60	2.4105395089614982e-9	1.9892269089443573e-15	2.853187966741905e-6	5.50477153222299e-23	2.3301593299586608e-14	1.6538033220518287e-12	5.853700479343713e-12	4.162230808878175e-12
72900000	0.0049985709896296065	1.6140112465529846e-49	2.8276242966365904e-60	2.4105395089614982e-9	1.9892269089443573e-15	2.853187966741905e-6	5.50477153222299e-23	2.3301593299586608e-14	1.6538033220518287e-12	5.853700479343713e-12	4.162230808878175e-12
73000000	0.0049985709896296065	1.6140112465529846e-49	2.8276242966365904e-60	2.4105395089614982e-9	1.9892269089443573e-15	2.853187966741905e-6	5.50477153222299e-23	2.3301593299586608e-14	1.6538033220518287e-12	5.853700479343713e-12	4.162230808878175e-12
73100000	0.0049985709896296065	1.6140112465529846e-49	2.8276242966365904e-60	2.4105395089614982e-9	1.9892269089443573e-15	2.853187966741905e-6	5.50477153222299e-23	2.3301593299586608e-14	1.6538033220518287e-12	5.853700479343713e-12	4.162230808878175e-12
73200000	0.0049985709896296065	1.6140112465529846e-49	2.8276242966365904e-60	2.4105395089614982e-9	1.9892269089443573e-15	2.853187966741905e-6	5.50477153222299e-23	2.3301593299586608e-14	1.6538033220518287e-12	5.853700479343713e-12	4.162230808878175e-12
73300000	0.0049985709896296065	1.6140112465529846e-49	2.8276242966365904e-60	2.4105395089614982e-9	1.9892269089443573e-15	2.853187966741905e-6	5.50477153222299e-23	2.3301593299586608e-14	1.6538033220518287e-12	5.853700479343713e-12	4.162230808878175e-12
73400000	0.0049985709896296065	1.6140112465529846e-49	2.8276242966365904e-60	2.4105395089614982e-9	1.9892269089443573e-15	2.853187966741905e-6	5.50477153222299e-23	2.3301593299586608e-14	1.6538033220518287e-12	5.853700479343713e-12	4.162230808878175e-12
73500000	0.0049985709896296065	1.6140112465529846e-49	2.8276242966365904e-60	2.4105395089614982e-9	1.9892269089443573e-15	2.853187966741905e-6	5.50477153222299e-23	2.3301593299586608e-14	1.6538033220518287e-12	5.853700479343713e-12	4.162230808878175e-12
73600000	0.0049985709896296065	1.6140112465529846e-49	2.8276242966365904e-60	2.4105395089614982e-9	1.9892269089443573e-15	2.853187966741905e-6	5.50477153222299e-23	2.3301593299586608e-14	1.6538033220518287e-12	5.853700479343713e-12	4.162230808878175e-12
73700000	0.0049985709896296065	1.6140112465529846e-49	2.8276242966365904e-60	2.4105395089614982e-9	1.9892269089443573e-15	2.853187966741905e-6	5.50477153222299e-23	2.3301593299586608e-14	1.6538033220518287e-12	5.853700479343713e-12	4.162230808878175e-12
73800000	0.0049985709896296065	1.6140112465529846e-49	2.8276242966365904e-60	2.4105395089614982e-9	1.9892269089443573e-15	2.853187966741905e-6	5.50477153222299e-23	2.3301593299586608e-14	1.6538033220518287e-12	5.853700479343713e-12	4.162230808878175e-12
73900000	0.0049985709896296065	1.6140112465529846e-49	2.8276242966365904e-60	2.4105395089614982e-9	1.9892269089443573e-15	2.853187966741905e-6	5.50477153222299e-23	2.3301593299586608e-14	1.6538033220518287e-12	5.853700479343713e-12	4.162230808878175e-12
74000000	0.0049985709896296065	1.6140112465529846e-49	2.8276242966365904e-60	2.4105395089614982e-9	1.9892269089443573e-15	2.853187966741905e-6	5.50477153222299e-23	2.3301593299586608e-14	1.6538033220518287e-12	5.853700479343713e-12	4.162230808878175e-12
74100000	0.0049985709896296065	1.6140112465529846e-49	2.8276242966365904e-60	2.4105395089614982e-9	1.9892269089443573e-15	2.853187966741905e-6	5.50477153222299e-23	2.3301593299586608e-14	1.6538033220518287e-12	5.853700479343713e-12	4.162230808878175e-12
74200000	0.0049985709896296065	1.6140112465529846e-49	2.8276242966365904e-60	2.4105395089614982e-9	1.9892269089443573e-15	2.853187966741905e-6	5.50477153222299e-23	2.3301593299586608e-14	1.6538033220518287e-12	5.853700479343713e-12	4.162230808878175e-12
74300000	0.0049985709896296065	1.6140112465529846e-49	2.8276242966365904e-60	2.4105395089614982e-9	1.9892269089443573e-15	2.853187966741905e-6	5.50477153222299e-23	2.3301593299586608e-14	1.6538033220518287e-12	5.853700479343713e-12	4.162230808878175e-12
74400000	0.0049985709896296065	1.6140112465529846e-49	2.8276242966365904e-60	2.4105395089614982e-9	1.9892269089443573e-15	2.853187966741905e-6	5.50477153222299e-23	2.3301593299586608e-14	1.6538033220518287e-12	5.853700479343713e-12	4.162230808878175e-12
74500000	0.0049985709896296065	1.6140112465529846e-49	2.8276242966365904e-60	2.4105395089614982e-9	1.9892269089443573e-15	2.853187966741905e-6	5.50477153222299e-23	2.3301593299586608e-14	1.6538033220518287e-12	5.853700479343713e-12	4.162230808878175e-12
74600000	0.0049985709896296065	1.6140112465529846e-49	2.8276242966365904e-60	2.4105395089614982e-9	1.9892269089443573e-15	2.853187966741905e-6	5.50477153222299e-23	2.3301593299586608e-14	1.6538033220518287e-12	5.853700479343713e-12	4.162230808878175e-12
74700000	0.0049985709896296065	1.6140112465529846e-49	2.8276242966365904e-60	2.4105395089614982e-9	1.9892269089443573e-15	2.853187966741905e-6	5.50477153222299e-23	2.3301593299586608e-14	1.6538033220518287e-12	5.853700479343713e-12	4.162230808878175e-12
74800000	0.0049985709896296065	1.6140112465529846e-49	2.8276242966365904e-60	2.4105395089614982e-9	1.9892269089443573e-15	2.853187966741905e-6	5.50477153222299e-23	2.3301593299586608e-14	1.6538033220518287e-12	5.853700479343713e-12	4.162230808878175e-12
74900000	0.0049985709896296065	1.6140112465529846e-49	2.8276242966365904e-60	2.4105395089614982e-9	1.9892269089443573e-15	2.853187966741905e-6	5.50477153222299e-23	2.3301593299586608e-14	1.6538033220518287e-12	5.853700479343713e-12	4.162230808878175e-12
75000000	0.0049985709896296065	1.6140112465529846e-49	2.8276242966365904e-60	2.4105395089614982e-9	1.9892269089443573e-15	2.853187966741905e-6	5.50477153222299e-23	2.3301593299586608e-14	1.6538033220518287e-12	5.853700479343713e-12	4.162230808878175e-12
75100000	0.0049985709896296065	1.6140112465529846e-49	2.8276242966365904e-60	2.4105395089614982e-9	1.9892269089443573e-15	2.853187966741905e-6	5.50477153222299e-23	2.3301593299586608e-14	1.6538033220518287e-12	5.853700479343713e-12	4.162230808878175e-12
75200000	0.0049985709896296065	1.6140112465529846e-49	2.8276242966365904e-60	2.4105395089614982e-9	1.9892269089443573e-15	2.853187966741905e-6	5.50477153222299e-23	2.3301593299586608e-14	1.6538033220518287e-12	5.853700479343713e-12	4.162230808878175e-12
75300000	0.0049985709896296065	1.6140112465529846e-49	2.8276242966365904e-60	2.4105395089614982e-9	1.9892269089443573e-15	2.853187966741905e-6	5.50477153222299e-23	2.3301593299586608e-14	1.6538033220518287e-12	5.853700479343713e-12	4.162230808878175e-12
75400000	0.0049985709896296065	1.6140112465529846e-49	2.8276242966365904e-60	2.4105395089614982e-9	1.9892269089443573e-15	2.853187966741905e-6	5.50477153222299e-23	2.3301593299586608e-14	1.6538033220518287e-12	5.853700479343713e-12	4.162230808878175e-12
75500000	0.0049985709896296065	1.6140112465529846e-49	2.8276242966365904e-60	2.4105395089614982e-9	1.9892269089443573e-15	2.853187966741905e-6	5.50477153222299e-23	2.3301593299586608e-14	1.6538033220518287e-12	5.853700479343713e-12	4.162230808878175e-12
75600000	0.0049985709896296065	1.6140112465529846e-49	2.8276242966365904e-60	2.4105395089614982e-9	1.9892269089443573e-15	2.853187966741905e-6	5.50477153222299e-23	2.3301593299586608e-14	1.6538033220518287e-12	5.853700479343713e-12	4.162230808878175e-12
75700000	0.0049985709896296065	1.6140112465529846e-49	2.8276242966365904e-60	2.4105395089614982e-9	1.9892269089443573e-15	2.853187966741905e-6	5.50477153222299e-23	2.3301593299586608e-14	1.6538033220518287e-12	5.853700479343713e-12	4.162230808878175e-12
75800000	0.0049985709896296065	1.6140112465529846e-49	2.8276242966365904e-60	2.4105395089614982e-9	1.9892269089443573e-15	2.853187966741905e-6	5.50477153222299e-23	2.3301593299586608e-14	1.6538033220518287e-12	5.853700479343713e-12	4.162230808878175e-12
75900000	0.0049985709896296065	1.6140112465529846e-49	2.8276242966365904e-60	2.4105395089614982e-9	1.9892269089443573e-15	2.853187966741905e-6	5.50477153222299e-23	2.3301593299586608e-14	1.6538033220518287e-12	5.853700479343713e-12	4.162230808878175e-12
76000000	0.0049985709896296065	1.6140112465529846e-49	2.8276242966365904e-60	2.4105395089614982e-9	1.9892269089443573e-15	2.853187966741905e-6	5.50477153222299e-23	2.3301593299586608e-14	1.6538033220518287e-12	5.853700479343713e-12	4.162230808878175e-12
76100000	0.0049985709896296065	1.6140112465529846e-49	2.8276242966365904e-60	2.4105395089614982e-9	1.9892269089443573e-15	2.853187966741905e-6	5.50477153222299e-23	2.3301593299586608e-14	1.6538033220518287e-12	5.853700479343713e-12	4.162230808878175e-12
76200000	0.0049985709896296065	1.6140112465529846e-49	2.8276242966365904e-60	2.4105395089614982e-9	1.9892269089443573e-15	2.853187966741905e-6	5.50477153222299e-23	2.3301593299586608e-14	1.6538033220518287e-12	5.853700479343713e-12	4.162230808878175e-12
76300000	0.0049985709896296065	1.6140112465529846e-49	2.8276242966365904e-60	2.4105395089614982e-9	1.9892269089443573e-15	2.853187966741905e-6	5.50477153222299e-23	2.3301593299586608e-14	1.6538033220518287e-12	5.853700479343713e-12	4.162230808878175e-12
76400000	0.0049985709896296065	1.6140112465529846e-49	2.8276242966365904e-60	2.4105395089614982e-9	1.9892269089443573e-15	2.853187966741905e-6	5.50477153222299e-23	2.3301593299586608e-14	1.6538033220518287e-12	5.853700479343713e-12	4.162230808878175e-12
76500000	0.0049985709896296065	1.6140112465529846e-49	2.8276242966365904e-60	2.4105395089614982e-9	1.9892269089443573e-15	2.853187966741905e-6	5.50477153222299e-23	2.3301593299586608e-14	1.6538033220518287e-12	5.853700479343713e-12	4.162230808878175e-12
76600000	0.0049985709896296065	1.6140112465529846e-49	2.8276242966365904e-60	2.4105395089614982e-9	1.9892269089443573e-15	2.853187966741905e-6	5.50477153222299e-23	2.3301593299586608e-14	1.6538033220518287e-12	5.853700479343713e-12	4.162230808878175e-12
76700000	0.0049985709896296065	1.6140112465529846e-49	2.8276242966365904e-60	2.4105395089614982e-9	1.9892269089443573e-15	2.853187966741905e-6	5.50477153222299e-23	2.3301593299586608e-14	1.6538033220518287e-12	5.853700479343713e-12	4.162230808878175e-12
76800000	0.0049985709896296065	1.6140112465529846e-49	2.8276242966365904e-60	2.4105395089614982e-9	1.9892269089443573e-15	2.853187966741905e-6	5.50477153222299e-23	2.3301593299586608e-14	1.6538033220518287e-12	5.853700479343713e-12	4.162230808878175e-12
76900000	0.0049985709896296065	1.6140112465529846e-49	2.8276242966365904e-60	2.4105395089614982e-9	1.9892269089443573e-15	2.853187966741905e-6	5.50477153222299e-23	2.3301593299586608e-14	1.6538033220518287e-12	5.853700479343713e-12	4.162230808878175e-12
77000000	0.0049985709896296065	1.6140112465529846e-49	2.8276242966365904e-60	2.4105395089614982e-9	1.9892269089443573e-15	2.853187966741905e-6	5.50477153222299e-23	2.3301593299586608e-14	1.6538033220518287e-12	5.853700479343713e-12	4.162230808878175e-12
77100000	0.0049985709896296065	1.6140112465529846e-49	2.8276242966365904e-60	2.4105395089614982e-9	1.9892269089443573e-15	2.853187966741905e-6	5.50477153222299e-23	2.3301593299586608e-14	1.6538033220518287e-12	5.853700479343713e-12	4.162230808878175e-12
77200000	0.0049985709896296065	1.6140112465529846e-49	2.8276242966365904e-60	2.4105395089614982e-9	1.9892269089443573e-15	2.853187966741905e-6	5.50477153222299e-23	2.3301593299586608e-14	1.6538033220518287e-12	5.853700479343713e-12	4.162230808878175e-12
77300000	0.0049985709896296065	1.6140112465529846e-49	2.8276242966365904e-60	2.4105395089614982e-9	1.9892269089443573e-15	2.853187966741905e-6	5.50477153222299e-23	2.3301593299586608e-14	1.6538033220518287e-12	5.853700479343713e-12	4.162230808878175e-12
77400000	0.0049985709896296065	1.6140112465529846e-49	2.8276242966365904e-60	2.4105395089614982e-9	1.9892269089443573e-15	2.853187966741905e-6	5.50477153222299e-23	2.3301593299586608e-14	1.6538033220518287e-12	5.853700479343713e-12	4.162230808878175e-12
77500000	0.0049985709896296065	1.6140112465529846e-49	2.8276242966365904e-60	2.4105395089614982e-9	1.9892269089443573e-15	2.853187966741905e-6	5.50477153222299e-23	2.3301593299586608e-14	1.6538033220518287e-12	5.853700479343713e-12	4.162230808878175e-12
77600000	0.0049985709896296065	1.6140112465529846e-49	2.8276242966365904e-60	2.4105395089614982e-9	1.9892269089443573e-15	2.853187966741905e-6	5.50477153222299e-23	2.3301593299586608e-14	1.6538033220518287e-12	5.853700479343713e-12	4.162230808878175e-12
77700000	0.0049985709896296065	1.6140112465529846e-49	2.8276242966365904e-60	2.4105395089614982e-9	1.9892269089443573e-15	2.853187966741905e-6	5.50477153222299e-23	2.3301593299586608e-14	1.6538033220518287e-12	5.853700479343713e-12	4.162230808878175e-12
77800000	0.0049985709896296065	1.6140112465529846e-49	2.8276242966365904e-60	2.4105395089614982e-9	1.9892269089443573e-15	2.853187966741905e-6	5.50477153222299e-23	2.3301593299586608e-14	1.6538033220518287e-12	5.853700479343713e-12	4.162230808878175e-12
77900000	0.0049985709896296065	1.6140112465529846e-49	2.8276242966365904e-60	2.4105395089614982e-9	1.9892269089443573e-15	2.853187966741905e-6	5.50477153222299e-23	2.3301593299586608e-14	1.6538033220518287e-12	5.853700479343713e-12	4.162230808878175e-12
78000000	0.0049985709896296065	1.6140112465529846e-49	2.8276242966365904e-60	2.4105395089614982e-9	1.9892269089443573e-15	2.853187966741905e-6	5.50477153222299e-23	2.3301593299586608e-14	1.6538033220518287e-12	5.853700479343713e-12	4.162230808878175e-12
78100000	0.0049985709896296065	1.6140112465529846e-49	2.8276242966365904e-60	2.4105395089614982e-9	1.9892269089443573e-15	2.853187966741905e-6	5.50477153222299e-23	2.3301593299586608e-14	1.6538033220518287e-12	5.853700479343713e-12	4.162230808878175e-12
78200000	0.0049985709896296065	1.6140112465529846e-49	2.8276242966365904e-60	2.4105395089614982e-9	1.9892269089443573e-15	2.853187966741905e-6	5.50477153222299e-23	2.3301593299586608e-14	1.6538033220518287e-12	5.853700479343713e-12	4.162230808878175e-12
78300000	0.0049985709896296065	1.6140112465529846e-49	2.8276242966365904e-60	2.4105395089614982e-9	1.9892269089443573e-15	2.853187966741905e-6	5.50477153222299e-23	2.3301593299586608e-14	1.6538033220518287e-12	5.853700479343713e-12	4.162230808878175e-12
78400000	0.0049985709896296065	1.6140112465529846e-49	2.8276242966365904e-60	2.4105395089614982e-9	1.9892269089443573e-15	2.853187966741905e-6	5.50477153222299e-23	2.3301593299586608e-14	1.6538033220518287e-12	5.853700479343713e-12	4.162230808878175e-12
78500000	0.0049985709896296065	1.6140112465529846e-49	2.8276242966365904e-60	2.4105395089614982e-9	1.9892269089443573e-15	2.853187966741905e-6	5.50477153222299e-23	2.3301593299586608e-14	1.6538033220518287e-12	5.853700479343713e-12	4.162230808878175e-12
78600000	0.0049985709896296065	1.6140112465529846e-49	2.8276242966365904e-60	2.4105395089614982e-9	1.9892269089443573e-15	2.853187966741905e-6	5.50477153222299e-23	2.3301593299586608e-14	1.6538033220518287e-12	5.853700479343713e-12	4.162230808878175e-12
78700000	0.0049985709896296065	1.6140112465529846e-49	2.8276242966365904e-60	2.4105395089614982e-9	1.9892269089443573e-15	2.853187966741905e-6	5.50477153222299e-23	2.3301593299586608e-14	1.6538033220518287e-12	5.853700479343713e-12	4.162230808878175e-12
78800000	0.0049985709896296065	1.6140112465529846e-49	2.8276242966365904e-60	2.4105395089614982e-9	1.9892269089443573e-15	2.853187966741905e-6	5.50477153222299e-23	2.3301593299586608e-14	1.6538033220518287e-12	5.853700479343713e-12	4.162230808878175e-12
78900000	0.0049985709896296065	1.6140112465529846e-49	2.8276242966365904e-60	2.4105395089614982e-9	1.9892269089443573e-15	2.853187966741905e-6	5.50477153222299e-23	2.3301593299586608e-14	1.6538033220518287e-12	5.853700479343713e-12	4.162230808878175e-12
79000000	0.0049985709896296065	1.6140112465529846e-49	2.8276242966365904e-60	2.4105395089614982e-9	1.9892269089443573e-15	2.853187966741905e-6	5.50477153222299e-23	2.3301593299586608e-14	1.6538033220518287e-12	5.853700479343713e-12	4.162230808878175e-12
79100000	0.0049985709896296065	1.6140112465529846e-49	2.8276242966365904e-60	2.4105395089614982e-9	1.9892269089443573e-15	2.853187966741905e-6	5.50477153222299e-23	2.3301593299586608e-14	1.6538033220518287e-12	5.853700479343713e-12	4.162230808878175e-12
79200000	0.0049985709896296065	1.6140112465529846e-49	2.8276242966365904e-60	2.4105395089614982e-9	1.9892269089443573e-15	2.853187966741905e-6	5.50477153222299e-23	2.3301593299586608e-14	1.6538033220518287e-12	5.853700479343713e-12	4.162230808878175e-12
79300000	0.0049985709896296065	1.6140112465529846e-49	2.8276242966365904e-60	2.4105395089614982e-9	1.9892269089443573e-15	2.853187966741905e-6	5.50477153222299e-23	2.3301593299586608e-14	1.6538033220518287e-12	5.853700479343713e-12	4.162230808878175e-12
79400000	0.0049985709896296065	1.6140112465529846e-49	2.8276242966365904e-60	2.4105395089614982e-9	1.9892269089443573e-15	2.853187966741905e-6	5.50477153222299e-23	2.3301593299586608e-14	1.6538033220518287e-12	5.853700479343713e-12	4.162230808878175e-12
79500000	0.0049985709896296065	1.6140112465529846e-49	2.8276242966365904e-60	2.4105395089614982e-9	1.9892269089443573e-15	2.853187966741905e-6	5.50477153222299e-23	2.3301593299586608e-14	1.6538033220518287e-12	5.853700479343713e-12	4.162230808878175e-12
79600000	0.0049985709896296065	1.6140112465529846e-49	2.8276242966365904e-60	2.4105395089614982e-9	1.9892269089443573e-15	2.853187966741905e-6	5.50477153222299e-23	2.3301593299586608e-14	1.6538033220518287e-12	5.853700479343713e-12	4.162230808878175e-12
79700000	0.0049985709896296065	1.6140112465529846e-49	2.8276242966365904e-60	2.4105395089614982e-9	1.9892269089443573e-15	2.853187966741905e-6	5.50477153222299e-23	2.3301593299586608e-14	1.6538033220518287e-12	5.853700479343713e-12	4.162230808878175e-12
79800000	0.0049985709896296065	1.6140112465529846e-49	2.8276242966365904e-60	2.4105395089614982e-9	1.9892269089443573e-15	2.853187966741905e-6	5.50477153222299e-23	2.3301593299586608e-14	1.6538033220518287e-12	5.853700479343713e-12	4.162230808878175e-12
79900000	0.0049985709896296065	1.6140112465529846e-49	2.8276242966365904e-60	2.4105395089614982e-9	1.9892269089443573e-15	2.853187966741905e-6	5.50477153222299e-23	2.3301593299586608e-14	1.6538033220518287e-12	5.853700479343713e-12	4.162230808878175e-12
80000000	0.0049985709896296065	1.6140112465529846e-49	2.8276242966365904e-60	2.4105395089614982e-9	1.9892269089443573e-15	2.853187966741905e-6	5.50477153222299e-23	2.3301593299586608e-14	1.6538033220518287e-12	5.853700479343713e-12	4.162230808878175e-12
80100000	0.0049985709896296065	1.6140112465529846e-49	2.8276242966365904e-60	2.4105395089614982e-9	1.9892269089443573e-15	2.853187966741905e-6	5.50477153222299e-23	2.3301593299586608e-14	1.6538033220518287e-12	5.853700479343713e-12	4.162230808878175e-12
80200000	0.0049985709896296065	1.6140112465529846e-49	2.82762429663659e-60	2.4105395089614982e-9	1.9892269089443573e-15	2.853187966741905e-6	5.50477153222299e-23	2.3301593299586608e-14	1.6538033220518287e-12	5.853700479343713e-12	4.162230808878175e-12
80300000	0.0049985709896296065	1.6140112465529846e-49	2.82762429663659e-60	2.4105395089614982e-9	1.9892269089443573e-15	2.853187966741905e-6	5.50477153222299e-23	2.3301593299586608e-14	1.6538033220518287e-12	5.853700479343713e-12	4.162230808878175e-12
80400000	0.0049985709896296065	1.6140112465529846e-49	2.82762429663659e-60	2.4105395089614982e-9	1.9892269089443573e-15	2.853187966741905e-6	5.50477153222299e-23	2.3301593299586608e-14	1.6538033220518287e-12	5.853700479343713e-12	4.162230808878175e-12
80500000	0.0049985709896296065	1.6140112465529844e-49	2.82762429663659e-60	2.4105395089614982e-9	1.9892269089443573e-15	2.853187966741905e-6	5.50477153222299e-23	2.3301593299586608e-14	1.6538033220518287e-12	5.853700479343713e-12	4.162230808878175e-12
80600000	0.0049985709896296065	1.6140112465529844e-49	2.82762429663659e-60	2.4105395089614982e-9	1.9892269089443573e-15	2.853187966741905e-6	5.50477153222299e-23	2.3301593299586608e-14	1.6538033220518287e-12	5.853700479343713e-12	4.162230808878175e-12
80700000	0.0049985709896296065	1.6140112465529844e-49	2.82762429663659e-60	2.4105395089614982e-9	1.9892269089443573e-15	2.853187966741905e-6	5.50477153222299e-23	2.3301593299586608e-14	1.6538033220518287e-12	5.853700479343713e-12	4.162230808878175e-12
80800000	0.0049985709896296065	1.6140112465529844e-49	2.82762429663659e-60	2.4105395089614982e-9	1.9892269089443573e-15	2.853187966741905e-6	5.50477153222299e-23	2.3301593299586608e-14	1.6538033220518287e-12	5.853700479343713e-12	4.162230808878175e-12
80900000	0.0049985709896296065	1.6140112465529844e-49	2.82762429663659e-60	2.4105395089614982e-9	1.9892269089443573e-15	2.853187966741905e-6	5.50477153222299e-23	2.3301593299586608e-14	1.6538033220518287e-12	5.853700479343713e-12	4.162230808878175e-12
81000000	0.0049985709896296065	1.6140112465529844e-49	2.82762429663659e-60	2.4105395089614982e-9	1.9892269089443573e-15	2.853187966741905e-6	5.50477153222299e-23	2.3301593299586608e-14	1.6538033220518287e-12	5.853700479343713e-12	4.162230808878175e-12
81100000	0.0049985709896296065	1.6140112465529844e-49	2.82762429663659e-60	2.4105395089614982e-9	1.9892269089443573e-15	2.853187966741905e-6	5.50477153222299e-23	2.3301593299586608e-14	1.6538033220518287e-12	5.853700479343713e-12	4.162230808878175e-12
81200000	0.0049985709896296065	1.6140112465529844e-49	2.82762429663659e-60	2.4105395089614982e-9	1.9892269089443573e-15	2.853187966741905e-6	5.50477153222299e-23	2.3301593299586608e-14	1.6538033220518287e-12	5.853700479343713e-12	4.162230808878175e-12
81300000	0.0049985709896296065	1.6140112465529844e-49	2.82762429663659e-60	2.4105395089614982e-9	1.9892269089443573e-15	2.853187966741905e-6	5.50477153222299e-23	2.3301593299586608e-14	1.6538033220518287e-12	5.853700479343713e-12	4.162230808878175e-12
81400000	0.0049985709896296065	1.6140112465529844e-49	2.82762429663659e-60	2.4105395089614982e-9	1.9892269089443573e-15	2.853187966741905e-6	5.50477153222299e-23	2.3301593299586608e-14	1.6538033220518287e-12	5.853700479343713e-12	4.162230808878175e-12
81500000	0.0049985709896296065	1.6140112465529844e-49	2.82762429663659e-60	2.4105395089614982e-9	1.9892269089443573e-15	2.853187966741905e-6	5.50477153222299e-23	2.3301593299586608e-14	1.6538033220518287e-12	5.853700479343713e-12	4.162230808878175e-12
81600000	0.0049985709896296065	1.6140112465529844e-49	2.82762429663659e-60	2.4105395089614982e-9	1.9892269089443573e-15	2.853187966741905e-6	5.50477153222299e-23	2.3301593299586608e-14	1.6538033220518287e-12	5.853700479343713e-12	4.162230808878175e-12
81700000	0.0049985709896296065	1.6140112465529844e-49	2.82762429663659e-60	2.4105395089614982e-9	1.9892269089443573e-15	2.853187966741905e-6	5.50477153222299e-23	2.3301593299586608e-14	1.6538033220518287e-12	5.853700479343713e-12	4.162230808878175e-12
81800000	0.0049985709896296065	1.6140112465529844e-49	2.82762429663659e-60	2.4105395089614982e-9	1.9892269089443573e-15	2.853187966741905e-6	5.50477153222299e-23	2.3301593299586608e-14	1.6538033220518287e-12	5.853700479343713e-12	4.162230808878175e-12
81900000	0.0049985709896296065	1.6140112465529844e-49	2.82762429663659e-60	2.4105395089614982e-9	1.9892269089443573e-15	2.853187966741905e-6	5.50477153222299e-23	2.3301593299586608e-14	1.6538033220518287e-12	5.853700479343713e-12	4.162230808878175e-12
82000000	0.0049985709896296065	1.6140112465529844e-49	2.82762429663659e-60	2.4105395089614982e-9	1.9892269089443573e-15	2.853187966741905e-6	5.50477153222299e-23	2.3301593299586608e-14	1.6538033220518287e-12	5.853700479343713e-12	4.162230808878175e-12
82100000	0.0049985709896296065	1.6140112465529844e-49	2.82762429663659e-60	2.4105395089614982e-9	1.9892269089443573e-15	2.853187966741905e-6	5.504771532222991e-23	2.3301593299586608e-14	1.6538033220518287e-12	5.853700479343713e-12	4.162230808878175e-12
82200000	0.0049985709896296065	1.6140112465529844e-49	2.82762429663659e-60	2.4105395089614982e-9	1.9892269089443573e-15	2.853187966741905e-6	5.504771532222991e-23	2.3301593299586608e-14	1.6538033220518287e-12	5.853700479343713e-12	4.162230808878175e-12
82300000	0.0049985709896296065	1.6140112465529844e-49	2.82762429663659e-60	2.4105395089614982e-9	1.9892269089443573e-15	2.853187966741905e-6	5.504771532222991e-23	2.3301593299586608e-14	1.6538033220518287e-12	5.853700479343713e-12	4.162230808878175e-12
82400000	0.0049985709896296065	1.6140112465529844e-49	2.82762429663659e-60	2.4105395089614982e-9	1.9892269089443573e-15	2.853187966741905e-6	5.504771532222991e-23	2.3301593299586608e-14	1.6538033220518287e-12	5.853700479343713e-12	4.162230808878175e-12
82500000	0.0049985709896296065	1.6140112465529844e-49	2.82762429663659e-60	2.4105395089614982e-9	1.9892269089443573e-15	2.853187966741905e-6	5.504771532222991e-23	2.3301593299586608e-14	1.6538033220518287e-12	5.853700479343713e-12	4.162230808878175e-12
82600000	0.0049985709896296065	1.6140112465529844e-49	2.82762429663659e-60	2.4105395089614982e-9	1.9892269089443573e-15	2.853187966741905e-6	5.504771532222991e-23	2.3301593299586608e-14	1.6538033220518287e-12	5.853700479343713e-12	4.162230808878175e-12
82700000	0.0049985709896296065	1.6140112465529844e-49	2.82762429663659e-60	2.4105395089614982e-9	1.9892269089443573e-15	2.853187966741905e-6	5.504771532222991e-23	2.3301593299586608e-14	1.6538033220518287e-12	5.853700479343713e-12	4.162230808878175e-12
82800000	0.0049985709896296065	1.6140112465529844e-49	2.82762429663659e-60	2.4105395089614982e-9	1.9892269089443573e-15	2.853187966741905e-6	5.504771532222991e-23	2.3301593299586608e-14	1.6538033220518287e-12	5.853700479343713e-12	4.162230808878175e-12
82900000	0.0049985709896296065	1.6140112465529844e-49	2.82762429663659e-60	2.4105395089614982e-9	1.9892269089443573e-15	2.853187966741905e-6	5.504771532222991e-23	2.3301593299586608e-14	1.6538033220518287e-12	5.853700479343713e-12	4.162230808878175e-12
83000000	0.0049985709896296065	1.6140112465529844e-49	2.82762429663659e-60	2.4105395089614982e-9	1.9892269089443573e-15	2.853187966741905e-6	5.504771532222991e-23	2.3301593299586608e-14	1.6538033220518287e-12	5.853700479343713e-12	4.162230808878175e-12
83100000	0.0049985709896296065	1.6140112465529844e-49	2.82762429663659e-60	2.4105395089614982e-9	1.9892269089443573e-15	2.853187966741905e-6	5.504771532222991e-23	2.3301593299586608e-14	1.6538033220518287e-12	5.853700479343713e-12	4.162230808878175e-12
83200000	0.0049985709896296065	1.6140112465529844e-49	2.82762429663659e-60	2.4105395089614982e-9	1.9892269089443573e-15	2.853187966741905e-6	5.504771532222991e-23	2.3301593299586608e-14	1.6538033220518287e-12	5.853700479343713e-12	4.162230808878175e-12
83300000	0.0049985709896296065	1.6140112465529844e-49	2.82762429663659e-60	2.4105395089614982e-9	1.9892269089443573e-15	2.853187966741905e-6	5.504771532222991e-23	2.3301593299586608e-14	1.6538033220518287e-12	5.853700479343713e-12	4.162230808878175e-12
83400000	0.0049985709896296065	1.6140112465529844e-49	2.82762429663659e-60	2.4105395089614982e-9	1.9892269089443573e-15	2.853187966741905e-6	5.504771532222991e-23	2.3301593299586608e-14	1.6538033220518287e-12	5.853700479343713e-12	4.162230808878175e-12
83500000	0.0049985709896296065	1.6140112465529844e-49	2.8276242966365893e-60	2.4105395089614982e-9	1.9892269089443573e-15	2.853187966741905e-6	5.504771532222991e-23	2.3301593299586608e-14	1.6538033220518287e-12	5.853700479343713e-12	4.162230808878175e-12
83600000	0.0049985709896296065	1.6140112465529844e-49	2.8276242966365893e-60	2.4105395089614982e-9	1.9892269089443573e-15	2.853187966741905e-6	5.504771532222991e-23	2.3301593299586608e-14	1.6538033220518287e-12	5.853700479343713e-12	4.162230808878175e-12
83700000	0.0049985709896296065	1.6140112465529844e-49	2.8276242966365893e-60	2.4105395089614982e-9	1.9892269089443573e-15	2.853187966741905e-6	5.504771532222991e-23	2.3301593299586608e-14	1.6538033220518287e-12	5.853700479343713e-12	4.162230808878175e-12
83800000	0.0049985709896296065	1.6140112465529844e-49	2.8276242966365893e-60	2.4105395089614982e-9	1.9892269089443573e-15	2.853187966741905e-6	5.504771532222991e-23	2.3301593299586608e-14	1.6538033220518287e-12	5.853700479343713e-12	4.162230808878175e-12
83900000	0.0049985709896296065	1.6140112465529844e-49	2.8276242966365893e-60	2.4105395089614982e-9	1.9892269089443573e-15	2.853187966741905e-6	5.504771532222991e-23	2.3301593299586608e-14	1.6538033220518287e-12	5.853700479343713e-12	4.162230808878175e-12
84000000	0.0049985709896296065	1.6140112465529842e-49	2.8276242966365893e-60	2.4105395089614982e-9	1.9892269089443573e-15	2.853187966741905e-6	5.504771532222991e-23	2.3301593299586608e-14	1.6538033220518287e-12	5.853700479343713e-12	4.162230808878175e-12
84100000	0.0049985709896296065	1.6140112465529842e-49	2.8276242966365893e-60	2.4105395089614982e-9	1.9892269089443573e-15	2.853187966741905e-6	5.504771532222991e-23	2.3301593299586608e-14	1.6538033220518287e-12	5.853700479343713e-12	4.162230808878175e-12
84200000	0.0049985709896296065	1.6140112465529842e-49	2.8276242966365893e-60	2.4105395089614982e-9	1.9892269089443573e-15	2.853187966741905e-6	5.504771532222991e-23	2.3301593299586608e-14	1.6538033220518287e-12	5.853700479343713e-12	4.162230808878175e-12
84300000	0.0049985709896296065	1.6140112465529842e-49	2.8276242966365893e-60	2.4105395089614982e-9	1.9892269089443573e-15	2.853187966741905e-6	5.504771532222991e-23	2.3301593299586608e-14	1.6538033220518287e-12	5.853700479343713e-12	4.162230808878175e-12
84400000	0.0049985709896296065	1.6140112465529842e-49	2.8276242966365893e-60	2.4105395089614982e-9	1.9892269089443573e-15	2.853187966741905e-6	5.504771532222991e-23	2.3301593299586608e-14	1.6538033220518287e-12	5.853700479343713e-12	4.162230808878175e-12
84500000	0.0049985709896296065	1.6140112465529842e-49	2.8276242966365893e-60	2.4105395089614982e-9	1.9892269089443573e-15	2.853187966741905e-6	5.504771532222991e-23	2.3301593299586608e-14	1.6538033220518287e-12	5.853700479343713e-12	4.162230808878175e-12
84600000	0.0049985709896296065	1.6140112465529842e-49	2.8276242966365893e-60	2.4105395089614982e-9	1.9892269089443573e-15	2.853187966741905e-6	5.504771532222991e-23	2.3301593299586608e-14	1.6538033220518287e-12	5.853700479343713e-12	4.162230808878175e-12
84700000	0.0049985709896296065	1.6140112465529842e-49	2.8276242966365893e-60	2.4105395089614982e-9	1.9892269089443573e-15	2.853187966741905e-6	5.504771532222991e-23	2.3301593299586608e-14	1.6538033220518287e-12	5.853700479343713e-12	4.162230808878175e-12
84800000	0.0049985709896296065	1.6140112465529842e-49	2.8276242966365893e-60	2.4105395089614982e-9	1.9892269089443573e-15	2.853187966741905e-6	5.504771532222991e-23	2.3301593299586608e-14	1.6538033220518287e-12	5.853700479343713e-12	4.162230808878175e-12
84900000	0.0049985709896296065	1.6140112465529842e-49	2.8276242966365893e-60	2.4105395089614982e-9	1.9892269089443573e-15	2.853187966741905e-6	5.504771532222991e-23	2.3301593299586608e-14	1.6538033220518287e-12	5.853700479343713e-12	4.162230808878175e-12
85000000	0.0049985709896296065	1.6140112465529842e-49	2.8276242966365893e-60	2.4105395089614982e-9	1.9892269089443573e-15	2.853187966741905e-6	5.504771532222991e-23	2.3301593299586608e-14	1.6538033220518287e-12	5.853700479343713e-12	4.162230808878175e-12
85100000	0.0049985709896296065	1.6140112465529842e-49	2.8276242966365893e-60	2.4105395089614982e-9	1.9892269089443573e-15	2.853187966741905e-6	5.504771532222991e-23	2.3301593299586608e-14	1.6538033220518287e-12	5.853700479343713e-12	4.162230808878175e-12
85200000	0.0049985709896296065	1.6140112465529842e-49	2.8276242966365893e-60	2.4105395089614982e-9	1.9892269089443573e-15	2.853187966741905e-6	5.504771532222991e-23	2.3301593299586608e-14	1.6538033220518287e-12	5.853700479343713e-12	4.162230808878175e-12
85300000	0.0049985709896296065	1.6140112465529842e-49	2.8276242966365893e-60	2.4105395089614982e-9	1.9892269089443573e-15	2.853187966741905e-6	5.504771532222991e-23	2.3301593299586608e-14	1.6538033220518287e-12	5.853700479343713e-12	4.162230808878175e-12
85400000	0.0049985709896296065	1.6140112465529842e-49	2.8276242966365893e-60	2.4105395089614982e-9	1.9892269089443573e-15	2.853187966741905e-6	5.504771532222991e-23	2.3301593299586608e-14	1.6538033220518287e-12	5.853700479343713e-12	4.162230808878175e-12
85500000	0.0049985709896296065	1.6140112465529842e-49	2.8276242966365893e-60	2.4105395089614982e-9	1.9892269089443573e-15	2.853187966741905e-6	5.504771532222991e-23	2.3301593299586608e-14	1.6538033220518287e-12	5.853700479343713e-12	4.162230808878175e-12
85600000	0.0049985709896296065	1.6140112465529842e-49	2.8276242966365893e-60	2.4105395089614982e-9	1.9892269089443573e-15	2.853187966741905e-6	5.504771532222991e-23	2.3301593299586608e-14	1.6538033220518287e-12	5.853700479343713e-12	4.162230808878175e-12
85700000	0.0049985709896296065	1.6140112465529842e-49	2.8276242966365893e-60	2.4105395089614982e-9	1.9892269089443573e-15	2.853187966741905e-6	5.504771532222991e-23	2.3301593299586608e-14	1.6538033220518287e-12	5.853700479343713e-12	4.162230808878175e-12
85800000	0.0049985709896296065	1.6140112465529842e-49	2.8276242966365893e-60	2.4105395089614982e-9	1.9892269089443573e-15	2.853187966741905e-6	5.504771532222991e-23	2.3301593299586608e-14	1.6538033220518287e-12	5.853700479343713e-12	4.162230808878175e-12
85900000	0.0049985709896296065	1.6140112465529842e-49	2.8276242966365893e-60	2.4105395089614982e-9	1.9892269089443573e-15	2.853187966741905e-6	5.504771532222991e-23	2.3301593299586608e-14	1.6538033220518287e-12	5.853700479343713e-12	4.162230808878175e-12
86000000	0.0049985709896296065	1.6140112465529842e-49	2.8276242966365893e-60	2.4105395089614982e-9	1.9892269089443573e-15	2.853187966741905e-6	5.504771532222991e-23	2.3301593299586608e-14	1.6538033220518287e-12	5.853700479343713e-12	4.162230808878175e-12
86100000	0.0049985709896296065	1.6140112465529842e-49	2.8276242966365893e-60	2.4105395089614982e-9	1.9892269089443573e-15	2.853187966741905e-6	5.504771532222991e-23	2.3301593299586608e-14	1.6538033220518287e-12	5.853700479343713e-12	4.162230808878175e-12
86200000	0.0049985709896296065	1.6140112465529842e-49	2.8276242966365893e-60	2.4105395089614982e-9	1.9892269089443573e-15	2.853187966741905e-6	5.504771532222991e-23	2.3301593299586608e-14	1.6538033220518287e-12	5.853700479343713e-12	4.162230808878175e-12
86300000	0.0049985709896296065	1.6140112465529842e-49	2.8276242966365893e-60	2.4105395089614982e-9	1.9892269089443573e-15	2.853187966741905e-6	5.504771532222991e-23	2.3301593299586608e-14	1.6538033220518287e-12	5.853700479343713e-12	4.162230808878175e-12
86400000	0.0049985709896296065	1.6140112465529842e-49	2.8276242966365893e-60	2.4105395089614982e-9	1.9892269089443573e-15	2.853187966741905e-6	5.504771532222991e-23	2.3301593299586608e-14	1.6538033220518287e-12	5.853700479343713e-12	4.162230808878175e-12
86500000	0.0049985709896296065	1.6140112465529842e-49	2.8276242966365893e-60	2.4105395089614982e-9	1.9892269089443573e-15	2.853187966741905e-6	5.504771532222991e-23	2.3301593299586608e-14	1.6538033220518287e-12	5.853700479343713e-12	4.162230808878175e-12
86600000	0.0049985709896296065	1.6140112465529842e-49	2.8276242966365893e-60	2.4105395089614982e-9	1.9892269089443573e-15	2.853187966741905e-6	5.504771532222991e-23	2.3301593299586608e-14	1.6538033220518287e-12	5.853700479343713e-12	4.162230808878175e-12
86700000	0.0049985709896296065	1.6140112465529842e-49	2.8276242966365893e-60	2.4105395089614982e-9	1.9892269089443573e-15	2.853187966741905e-6	5.504771532222991e-23	2.3301593299586608e-14	1.6538033220518287e-12	5.853700479343713e-12	4.162230808878175e-12
86800000	0.0049985709896296065	1.6140112465529842e-49	2.8276242966365893e-60	2.4105395089614982e-9	1.9892269089443573e-15	2.853187966741905e-6	5.504771532222991e-23	2.3301593299586608e-14	1.6538033220518287e-12	5.853700479343713e-12	4.162230808878175e-12
86900000	0.0049985709896296065	1.6140112465529842e-49	2.8276242966365893e-60	2.4105395089614982e-9	1.9892269089443573e-15	2.853187966741905e-6	5.504771532222991e-23	2.3301593299586608e-14	1.6538033220518287e-12	5.853700479343713e-12	4.162230808878175e-12
87000000	0.0049985709896296065	1.6140112465529842e-49	2.8276242966365893e-60	2.4105395089614982e-9	1.9892269089443573e-15	2.853187966741905e-6	5.504771532222991e-23	2.3301593299586608e-14	1.6538033220518287e-12	5.853700479343713e-12	4.162230808878175e-12
87100000	0.0049985709896296065	1.6140112465529842e-49	2.8276242966365893e-60	2.4105395089614982e-9	1.9892269089443573e-15	2.853187966741905e-6	5.504771532222991e-23	2.3301593299586608e-14	1.6538033220518287e-12	5.853700479343713e-12	4.162230808878175e-12
87200000	0.0049985709896296065	1.6140112465529842e-49	2.8276242966365893e-60	2.4105395089614982e-9	1.9892269089443573e-15	2.853187966741905e-6	5.504771532222991e-23	2.3301593299586608e-14	1.6538033220518287e-12	5.853700479343713e-12	4.162230808878175e-12
87300000	0.0049985709896296065	1.6140112465529842e-49	2.8276242966365893e-60	2.4105395089614982e-9	1.9892269089443573e-15	2.853187966741905e-6	5.504771532222991e-23	2.3301593299586608e-14	1.6538033220518287e-12	5.853700479343713e-12	4.162230808878175e-12
87400000	0.0049985709896296065	1.6140112465529842e-49	2.8276242966365893e-60	2.4105395089614982e-9	1.9892269089443573e-15	2.853187966741905e-6	5.504771532222991e-23	2.3301593299586608e-14	1.6538033220518287e-12	5.853700479343713e-12	4.162230808878175e-12
87500000	0.0049985709896296065	1.6140112465529842e-49	2.8276242966365893e-60	2.4105395089614982e-9	1.9892269089443573e-15	2.853187966741905e-6	5.504771532222991e-23	2.3301593299586608e-14	1.6538033220518287e-12	5.853700479343713e-12	4.162230808878175e-12
87600000	0.0049985709896296065	1.6140112465529842e-49	2.8276242966365893e-60	2.4105395089614982e-9	1.9892269089443573e-15	2.853187966741905e-6	5.504771532222991e-23	2.3301593299586608e-14	1.6538033220518287e-12	5.853700479343713e-12	4.162230808878175e-12
87700000	0.0049985709896296065	1.6140112465529842e-49	2.8276242966365893e-60	2.4105395089614982e-9	1.9892269089443573e-15	2.853187966741905e-6	5.504771532222991e-23	2.3301593299586608e-14	1.6538033220518287e-12	5.853700479343713e-12	4.162230808878175e-12
87800000	0.0049985709896296065	1.6140112465529842e-49	2.8276242966365893e-60	2.4105395089614982e-9	1.9892269089443573e-15	2.853187966741905e-6	5.504771532222991e-23	2.3301593299586608e-14	1.6538033220518287e-12	5.853700479343713e-12	4.162230808878175e-12
87900000	0.0049985709896296065	1.6140112465529842e-49	2.8276242966365893e-60	2.4105395089614982e-9	1.9892269089443573e-15	2.853187966741905e-6	5.504771532222991e-23	2.3301593299586608e-14	1.6538033220518287e-12	5.853700479343713e-12	4.162230808878175e-12
88000000	0.0049985709896296065	1.6140112465529842e-49	2.8276242966365893e-60	2.4105395089614982e-9	1.9892269089443573e-15	2.853187966741905e-6	5.504771532222991e-23	2.3301593299586608e-14	1.6538033220518287e-12	5.853700479343713e-12	4.162230808878175e-12
88100000	0.0049985709896296065	1.6140112465529842e-49	2.8276242966365893e-60	2.4105395089614982e-9	1.9892269089443573e-15	2.853187966741905e-6	5.504771532222991e-23	2.3301593299586608e-14	1.6538033220518287e-12	5.853700479343713e-12	4.162230808878175e-12
88200000	0.0049985709896296065	1.6140112465529842e-49	2.8276242966365893e-60	2.4105395089614982e-9	1.9892269089443573e-15	2.853187966741905e-6	5.504771532222991e-23	2.3301593299586608e-14	1.6538033220518287e-12	5.853700479343713e-12	4.162230808878175e-12
88300000	0.0049985709896296065	1.6140112465529842e-49	2.8276242966365893e-60	2.4105395089614982e-9	1.9892269089443573e-15	2.853187966741905e-6	5.504771532222991e-23	2.3301593299586608e-14	1.6538033220518287e-12	5.853700479343713e-12	4.162230808878175e-12
88400000	0.0049985709896296065	1.6140112465529842e-49	2.8276242966365893e-60	2.4105395089614982e-9	1.9892269089443573e-15	2.853187966741905e-6	5.504771532222991e-23	2.3301593299586608e-14	1.6538033220518287e-12	5.853700479343713e-12	4.162230808878175e-12
88500000	0.0049985709896296065	1.6140112465529842e-49	2.8276242966365893e-60	2.4105395089614982e-9	1.9892269089443573e-15	2.853187966741905e-6	5.504771532222991e-23	2.3301593299586608e-14	1.6538033220518287e-12	5.853700479343713e-12	4.162230808878175e-12
88600000	0.0049985709896296065	1.6140112465529842e-49	2.8276242966365893e-60	2.4105395089614982e-9	1.9892269089443573e-15	2.853187966741905e-6	5.504771532222991e-23	2.3301593299586608e-14	1.6538033220518287e-12	5.853700479343713e-12	4.162230808878175e-12
88700000	0.0049985709896296065	1.6140112465529842e-49	2.8276242966365893e-60	2.4105395089614982e-9	1.9892269089443573e-15	2.853187966741905e-6	5.504771532222991e-23	2.3301593299586608e-14	1.6538033220518287e-12	5.853700479343713e-12	4.162230808878175e-12
88800000	0.0049985709896296065	1.6140112465529842e-49	2.8276242966365893e-60	2.4105395089614982e-9	1.9892269089443573e-15	2.853187966741905e-6	5.504771532222991e-23	2.3301593299586608e-14	1.6538033220518287e-12	5.853700479343713e-12	4.162230808878175e-12
88900000	0.0049985709896296065	1.6140112465529842e-49	2.8276242966365893e-60	2.4105395089614982e-9	1.9892269089443573e-15	2.853187966741905e-6	5.504771532222991e-23	2.3301593299586608e-14	1.6538033220518287e-12	5.853700479343713e-12	4.162230808878175e-12
89000000	0.0049985709896296065	1.6140112465529842e-49	2.8276242966365893e-60	2.4105395089614982e-9	1.9892269089443573e-15	2.853187966741905e-6	5.504771532222991e-23	2.3301593299586608e-14	1.6538033220518287e-12	5.853700479343713e-12	4.162230808878175e-12
89100000	0.0049985709896296065	1.6140112465529842e-49	2.8276242966365893e-60	2.4105395089614982e-9	1.9892269089443573e-15	2.853187966741905e-6	5.504771532222991e-23	2.3301593299586608e-14	1.6538033220518287e-12	5.853700479343713e-12	4.162230808878175e-12
89200000	0.0049985709896296065	1.6140112465529842e-49	2.8276242966365893e-60	2.4105395089614982e-9	1.9892269089443573e-15	2.853187966741905e-6	5.504771532222991e-23	2.3301593299586608e-14	1.6538033220518287e-12	5.853700479343713e-12	4.162230808878175e-12
89300000	0.0049985709896296065	1.6140112465529842e-49	2.8276242966365893e-60	2.4105395089614982e-9	1.9892269089443573e-15	2.853187966741905e-6	5.504771532222991e-23	2.3301593299586608e-14	1.6538033220518287e-12	5.853700479343713e-12	4.162230808878176e-12
89400000	0.0049985709896296065	1.6140112465529842e-49	2.82762429663659e-60	2.4105395089614982e-9	1.9892269089443573e-15	2.853187966741905e-6	5.504771532222991e-23	2.3301593299586608e-14	1.6538033220518287e-12	5.853700479343713e-12	4.162230808878176e-12
89500000	0.0049985709896296065	1.6140112465529842e-49	2.82762429663659e-60	2.4105395089614982e-9	1.9892269089443573e-15	2.853187966741905e-6	5.504771532222991e-23	2.3301593299586608e-14	1.6538033220518287e-12	5.853700479343713e-12	4.162230808878176e-12
89600000	0.0049985709896296065	1.6140112465529842e-49	2.82762429663659e-60	2.4105395089614982e-9	1.9892269089443573e-15	2.853187966741905e-6	5.504771532222991e-23	2.3301593299586608e-14	1.6538033220518287e-12	5.853700479343713e-12	4.162230808878176e-12
89700000	0.0049985709896296065	1.6140112465529842e-49	2.82762429663659e-60	2.4105395089614982e-9	1.9892269089443573e-15	2.853187966741905e-6	5.504771532222991e-23	2.3301593299586608e-14	1.6538033220518287e-12	5.853700479343713e-12	4.162230808878176e-12
89800000	0.0049985709896296065	1.6140112465529842e-49	2.82762429663659e-60	2.4105395089614982e-9	1.9892269089443573e-15	2.853187966741905e-6	5.504771532222991e-23	2.3301593299586608e-14	1.6538033220518287e-12	5.853700479343713e-12	4.162230808878176e-12
89900000	0.0049985709896296065	1.6140112465529842e-49	2.82762429663659e-60	2.4105395089614982e-9	1.9892269089443573e-15	2.853187966741905e-6	5.504771532222991e-23	2.3301593299586608e-14	1.6538033220518287e-12	5.853700479343713e-12	4.162230808878176e-12
90000000	0.0049985709896296065	1.6140112465529842e-49	2.82762429663659e-60	2.4105395089614982e-9	1.9892269089443573e-15	2.853187966741905e-6	5.504771532222991e-23	2.3301593299586608e-14	1.6538033220518287e-12	5.853700479343713e-12	4.162230808878176e-12
90100000	0.0049985709896296065	1.6140112465529842e-49	2.82762429663659e-60	2.4105395089614982e-9	1.9892269089443573e-15	2.853187966741905e-6	5.504771532222991e-23	2.3301593299586608e-14	1.6538033220518287e-12	5.853700479343713e-12	4.162230808878176e-12
90200000	0.0049985709896296065	1.6140112465529842e-49	2.82762429663659e-60	2.4105395089614982e-9	1.9892269089443573e-15	2.853187966741905e-6	5.504771532222991e-23	2.3301593299586608e-14	1.6538033220518287e-12	5.853700479343713e-12	4.162230808878176e-12
90300000	0.0049985709896296065	1.6140112465529842e-49	2.82762429663659e-60	2.4105395089614982e-9	1.9892269089443573e-15	2.853187966741905e-6	5.504771532222991e-23	2.3301593299586608e-14	1.6538033220518287e-12	5.853700479343713e-12	4.162230808878176e-12
90400000	0.0049985709896296065	1.6140112465529842e-49	2.82762429663659e-60	2.4105395089614982e-9	1.9892269089443573e-15	2.853187966741905e-6	5.504771532222991e-23	2.3301593299586608e-14	1.6538033220518287e-12	5.853700479343713e-12	4.162230808878176e-12
90500000	0.0049985709896296065	1.6140112465529842e-49	2.82762429663659e-60	2.4105395089614982e-9	1.9892269089443573e-15	2.853187966741905e-6	5.504771532222991e-23	2.3301593299586608e-14	1.6538033220518287e-12	5.853700479343713e-12	4.162230808878176e-12
90600000	0.0049985709896296065	1.6140112465529842e-49	2.82762429663659e-60	2.4105395089614982e-9	1.9892269089443573e-15	2.853187966741905e-6	5.504771532222991e-23	2.3301593299586608e-14	1.6538033220518287e-12	5.853700479343713e-12	4.162230808878176e-12
90700000	0.0049985709896296065	1.6140112465529842e-49	2.82762429663659e-60	2.4105395089614982e-9	1.9892269089443573e-15	2.853187966741905e-6	5.504771532222991e-23	2.3301593299586608e-14	1.6538033220518287e-12	5.853700479343713e-12	4.162230808878176e-12
90800000	0.0049985709896296065	1.6140112465529842e-49	2.82762429663659e-60	2.4105395089614982e-9	1.9892269089443573e-15	2.853187966741905e-6	5.504771532222991e-23	2.3301593299586608e-14	1.6538033220518287e-12	5.853700479343713e-12	4.162230808878176e-12
90900000	0.0049985709896296065	1.6140112465529842e-49	2.82762429663659e-60	2.4105395089614982e-9	1.9892269089443573e-15	2.853187966741905e-6	5.504771532222991e-23	2.3301593299586608e-14	1.6538033220518287e-12	5.853700479343713e-12	4.162230808878176e-12
91000000	0.0049985709896296065	1.6140112465529842e-49	2.82762429663659e-60	2.4105395089614982e-9	1.9892269089443573e-15	2.853187966741905e-6	5.504771532222991e-23	2.3301593299586608e-14	1.6538033220518287e-12	5.853700479343713e-12	4.162230808878176e-12
91100000	0.0049985709896296065	1.6140112465529842e-49	2.82762429663659e-60	2.4105395089614982e-9	1.9892269089443573e-15	2.853187966741905e-6	5.504771532222991e-23	2.3301593299586608e-14	1.6538033220518287e-12	5.853700479343713e-12	4.162230808878176e-12
91200000	0.0049985709896296065	1.6140112465529842e-49	2.82762429663659e-60	2.4105395089614982e-9	1.9892269089443573e-15	2.853187966741905e-6	5.504771532222991e-23	2.3301593299586608e-14	1.6538033220518287e-12	5.853700479343713e-12	4.162230808878176e-12
91300000	0.0049985709896296065	1.6140112465529842e-49	2.82762429663659e-60	2.4105395089614982e-9	1.9892269089443573e-15	2.853187966741905e-6	5.504771532222991e-23	2.3301593299586608e-14	1.6538033220518287e-12	5.853700479343713e-12	4.162230808878176e-12
91400000	0.0049985709896296065	1.6140112465529842e-49	2.82762429663659e-60	2.4105395089614982e-9	1.9892269089443573e-15	2.853187966741905e-6	5.504771532222991e-23	2.3301593299586608e-14	1.6538033220518287e-12	5.853700479343713e-12	4.162230808878176e-12
91500000	0.0049985709896296065	1.6140112465529842e-49	2.82762429663659e-60	2.4105395089614982e-9	1.9892269089443573e-15	2.853187966741905e-6	5.504771532222991e-23	2.3301593299586608e-14	1.6538033220518287e-12	5.853700479343713e-12	4.162230808878176e-12
91600000	0.0049985709896296065	1.6140112465529842e-49	2.82762429663659e-60	2.4105395089614982e-9	1.9892269089443573e-15	2.853187966741905e-6	5.504771532222991e-23	2.3301593299586608e-14	1.6538033220518287e-12	5.853700479343713e-12	4.162230808878176e-12
91700000	0.0049985709896296065	1.6140112465529842e-49	2.82762429663659e-60	2.4105395089614982e-9	1.9892269089443573e-15	2.853187966741905e-6	5.504771532222991e-23	2.3301593299586608e-14	1.6538033220518287e-12	5.853700479343713e-12	4.162230808878176e-12
91800000	0.0049985709896296065	1.6140112465529842e-49	2.82762429663659e-60	2.4105395089614982e-9	1.9892269089443573e-15	2.853187966741905e-6	5.504771532222991e-23	2.3301593299586608e-14	1.6538033220518287e-12	5.853700479343713e-12	4.162230808878176e-12
91900000	0.0049985709896296065	1.6140112465529842e-49	2.8276242966365904e-60	2.4105395089614982e-9	1.9892269089443573e-15	2.853187966741905e-6	5.504771532222991e-23	2.3301593299586608e-14	1.6538033220518287e-12	5.853700479343713e-12	4.162230808878176e-12
92000000	0.0049985709896296065	1.6140112465529842e-49	2.8276242966365904e-60	2.4105395089614982e-9	1.9892269089443573e-15	2.853187966741905e-6	5.504771532222991e-23	2.3301593299586608e-14	1.6538033220518287e-12	5.853700479343713e-12	4.162230808878176e-12
92100000	0.0049985709896296065	1.6140112465529842e-49	2.8276242966365904e-60	2.4105395089614982e-9	1.9892269089443573e-15	2.853187966741905e-6	5.504771532222991e-23	2.3301593299586608e-14	1.6538033220518287e-12	5.853700479343713e-12	4.162230808878176e-12
92200000	0.0049985709896296065	1.6140112465529842e-49	2.8276242966365904e-60	2.4105395089614982e-9	1.9892269089443573e-15	2.853187966741905e-6	5.504771532222991e-23	2.3301593299586608e-14	1.6538033220518287e-12	5.853700479343713e-12	4.162230808878176e-12
92300000	0.0049985709896296065	1.6140112465529842e-49	2.8276242966365904e-60	2.4105395089614982e-9	1.9892269089443573e-15	2.853187966741905e-6	5.504771532222991e-23	2.3301593299586608e-14	1.6538033220518287e-12	5.853700479343713e-12	4.162230808878176e-12
92400000	0.0049985709896296065	1.6140112465529842e-49	2.8276242966365904e-60	2.4105395089614982e-9	1.9892269089443573e-15	2.853187966741905e-6	5.504771532222991e-23	2.3301593299586608e-14	1.6538033220518287e-12	5.853700479343713e-12	4.162230808878176e-12
92500000	0.0049985709896296065	1.6140112465529842e-49	2.8276242966365904e-60	2.4105395089614982e-9	1.9892269089443573e-15	2.853187966741905e-6	5.504771532222991e-23	2.3301593299586608e-14	1.6538033220518287e-12	5.853700479343713e-12	4.162230808878176e-12
92600000	0.0049985709896296065	1.6140112465529842e-49	2.8276242966365904e-60	2.4105395089614982e-9	1.9892269089443573e-15	2.853187966741905e-6	5.504771532222991e-23	2.3301593299586608e-14	1.6538033220518287e-12	5.853700479343713e-12	4.162230808878176e-12
92700000	0.0049985709896296065	1.6140112465529842e-49	2.8276242966365904e-60	2.4105395089614982e-9	1.9892269089443573e-15	2.853187966741905e-6	5.504771532222991e-23	2.3301593299586608e-14	1.6538033220518287e-12	5.853700479343713e-12	4.162230808878176e-12
92800000	0.0049985709896296065	1.6140112465529842e-49	2.8276242966365904e-60	2.4105395089614982e-9	1.9892269089443573e-15	2.853187966741905e-6	5.504771532222991e-23	2.3301593299586608e-14	1.6538033220518287e-12	5.853700479343713e-12	4.162230808878176e-12
92900000	0.0049985709896296065	1.6140112465529842e-49	2.8276242966365904e-60	2.4105395089614982e-9	1.9892269089443573e-15	2.853187966741905e-6	5.504771532222991e-23	2.3301593299586608e-14	1.6538033220518287e-12	5.853700479343713e-12	4.162230808878176e-12
93000000	0.0049985709896296065	1.6140112465529842e-49	2.8276242966365904e-60	2.4105395089614982e-9	1.9892269089443573e-15	2.853187966741905e-6	5.504771532222991e-23	2.3301593299586608e-14	1.6538033220518287e-12	5.853700479343713e-12	4.162230808878176e-12
93100000	0.0049985709896296065	1.6140112465529842e-49	2.8276242966365904e-60	2.4105395089614982e-9	1.9892269089443573e-15	2.853187966741905e-6	5.504771532222991e-23	2.3301593299586608e-14	1.6538033220518287e-12	5.853700479343713e-12	4.162230808878176e-12
93200000	0.0049985709896296065	1.6140112465529842e-49	2.8276242966365904e-60	2.4105395089614982e-9	1.9892269089443573e-15	2.853187966741905e-6	5.504771532222991e-23	2.3301593299586608e-14	1.6538033220518287e-12	5.853700479343713e-12	4.162230808878176e-12
93300000	0.0049985709896296065	1.6140112465529842e-49	2.8276242966365904e-60	2.4105395089614982e-9	1.9892269089443573e-15	2.853187966741905e-6	5.504771532222991e-23	2.3301593299586608e-14	1.6538033220518287e-12	5.853700479343713e-12	4.162230808878176e-12
93400000	0.0049985709896296065	1.6140112465529842e-49	2.8276242966365904e-60	2.4105395089614982e-9	1.9892269089443573e-15	2.853187966741905e-6	5.504771532222991e-23	2.3301593299586608e-14	1.6538033220518287e-12	5.853700479343713e-12	4.162230808878176e-12
93500000	0.0049985709896296065	1.6140112465529842e-49	2.8276242966365904e-60	2.4105395089614982e-9	1.9892269089443573e-15	2.853187966741905e-6	5.504771532222991e-23	2.3301593299586608e-14	1.6538033220518287e-12	5.853700479343713e-12	4.162230808878176e-12
93600000	0.0049985709896296065	1.6140112465529842e-49	2.8276242966365904e-60	2.4105395089614982e-9	1.9892269089443573e-15	2.853187966741905e-6	5.504771532222991e-23	2.3301593299586608e-14	1.6538033220518287e-12	5.853700479343713e-12	4.162230808878176e-12
93700000	0.0049985709896296065	1.6140112465529842e-49	2.8276242966365904e-60	2.4105395089614982e-9	1.9892269089443573e-15	2.853187966741905e-6	5.504771532222991e-23	2.3301593299586608e-14	1.6538033220518287e-12	5.853700479343713e-12	4.162230808878176e-12
93800000	0.0049985709896296065	1.6140112465529842e-49	2.8276242966365904e-60	2.4105395089614982e-9	1.9892269089443573e-15	2.853187966741905e-6	5.504771532222991e-23	2.3301593299586608e-14	1.6538033220518287e-12	5.853700479343713e-12	4.162230808878176e-12
93900000	0.0049985709896296065	1.6140112465529842e-49	2.8276242966365904e-60	2.4105395089614982e-9	1.9892269089443573e-15	2.853187966741905e-6	5.504771532222991e-23	2.3301593299586608e-14	1.6538033220518287e-12	5.853700479343713e-12	4.162230808878176e-12
94000000	0.0049985709896296065	1.6140112465529842e-49	2.8276242966365904e-60	2.4105395089614982e-9	1.9892269089443573e-15	2.853187966741905e-6	5.504771532222991e-23	2.3301593299586608e-14	1.6538033220518287e-12	5.853700479343713e-12	4.162230808878176e-12
94100000	0.0049985709896296065	1.6140112465529842e-49	2.8276242966365904e-60	2.4105395089614982e-9	1.9892269089443573e-15	2.853187966741905e-6	5.504771532222991e-23	2.3301593299586608e-14	1.6538033220518287e-12	5.853700479343713e-12	4.162230808878176e-12
94200000	0.0049985709896296065	1.6140112465529842e-49	2.8276242966365904e-60	2.4105395089614982e-9	1.9892269089443573e-15	2.853187966741905e-6	5.504771532222991e-23	2.3301593299586608e-14	1.6538033220518287e-12	5.853700479343713e-12	4.162230808878176e-12
94300000	0.0049985709896296065	1.6140112465529842e-49	2.8276242966365904e-60	2.4105395089614982e-9	1.9892269089443573e-15	2.853187966741905e-6	5.504771532222991e-23	2.3301593299586608e-14	1.6538033220518287e-12	5.853700479343713e-12	4.162230808878176e-12
94400000	0.0049985709896296065	1.6140112465529842e-49	2.8276242966365904e-60	2.4105395089614982e-9	1.9892269089443573e-15	2.853187966741905e-6	5.504771532222991e-23	2.3301593299586608e-14	1.6538033220518287e-12	5.853700479343713e-12	4.162230808878176e-12
94500000	0.0049985709896296065	1.6140112465529842e-49	2.8276242966365904e-60	2.4105395089614982e-9	1.9892269089443573e-15	2.853187966741905e-6	5.504771532222991e-23	2.3301593299586608e-14	1.6538033220518287e-12	5.853700479343713e-12	4.162230808878176e-12
94600000	0.0049985709896296065	1.6140112465529842e-49	2.8276242966365904e-60	2.4105395089614982e-9	1.9892269089443573e-15	2.853187966741905e-6	5.504771532222991e-23	2.3301593299586608e-14	1.6538033220518287e-12	5.853700479343713e-12	4.162230808878176e-12
94700000	0.0049985709896296065	1.6140112465529842e-49	2.8276242966365904e-60	2.4105395089614982e-9	1.9892269089443573e-15	2.853187966741905e-6	5.504771532222991e-23	2.3301593299586608e-14	1.6538033220518287e-12	5.853700479343713e-12	4.162230808878176e-12
94800000	0.0049985709896296065	1.6140112465529842e-49	2.8276242966365904e-60	2.4105395089614982e-9	1.9892269089443573e-15	2.853187966741905e-6	5.504771532222991e-23	2.3301593299586608e-14	1.6538033220518287e-12	5.853700479343713e-12	4.162230808878176e-12
94900000	0.0049985709896296065	1.6140112465529842e-49	2.8276242966365904e-60	2.4105395089614982e-9	1.9892269089443573e-15	2.853187966741905e-6	5.504771532222991e-23	2.3301593299586608e-14	1.6538033220518287e-12	5.853700479343713e-12	4.162230808878176e-12
95000000	0.0049985709896296065	1.6140112465529842e-49	2.8276242966365904e-60	2.4105395089614982e-9	1.9892269089443573e-15	2.853187966741905e-6	5.504771532222991e-23	2.3301593299586608e-14	1.6538033220518287e-12	5.8537004793437135e-12	4.162230808878176e-12
95100000	0.0049985709896296065	1.6140112465529842e-49	2.8276242966365904e-60	2.4105395089614982e-9	1.9892269089443573e-15	2.853187966741905e-6	5.504771532222991e-23	2.3301593299586608e-14	1.6538033220518287e-12	5.8537004793437135e-12	4.162230808878176e-12
95200000	0.0049985709896296065	1.6140112465529842e-49	2.8276242966365904e-60	2.4105395089614982e-9	1.9892269089443573e-15	2.853187966741905e-6	5.504771532222991e-23	2.3301593299586608e-14	1.6538033220518287e-12	5.8537004793437135e-12	4.162230808878176e-12
95300000	0.0049985709896296065	1.6140112465529842e-49	2.8276242966365904e-60	2.4105395089614982e-9	1.9892269089443573e-15	2.853187966741905e-6	5.504771532222991e-23	2.3301593299586608e-14	1.6538033220518287e-12	5.8537004793437135e-12	4.162230808878176e-12
95400000	0.0049985709896296065	1.6140112465529842e-49	2.8276242966365904e-60	2.4105395089614982e-9	1.9892269089443573e-15	2.853187966741905e-6	5.504771532222991e-23	2.3301593299586608e-14	1.6538033220518287e-12	5.8537004793437135e-12	4.162230808878176e-12
95500000	0.0049985709896296065	1.6140112465529842e-49	2.8276242966365904e-60	2.4105395089614982e-9	1.9892269089443573e-15	2.853187966741905e-6	5.504771532222991e-23	2.3301593299586608e-14	1.6538033220518287e-12	5.8537004793437135e-12	4.162230808878176e-12
95600000	0.0049985709896296065	1.6140112465529842e-49	2.8276242966365904e-60	2.4105395089614982e-9	1.9892269089443573e-15	2.853187966741905e-6	5.504771532222991e-23	2.3301593299586608e-14	1.6538033220518287e-12	5.8537004793437135e-12	4.162230808878176e-12
95700000	0.0049985709896296065	1.6140112465529842e-49	2.8276242966365904e-60	2.4105395089614982e-9	1.9892269089443573e-15	2.853187966741905e-6	5.504771532222991e-23	2.3301593299586608e-14	1.6538033220518287e-12	5.8537004793437135e-12	4.162230808878176e-12
95800000	0.0049985709896296065	1.614011246552984e-49	2.8276242966365904e-60	2.4105395089614982e-9	1.9892269089443573e-15	2.853187966741905e-6	5.504771532222991e-23	2.3301593299586608e-14	1.6538033220518287e-12	5.8537004793437135e-12	4.162230808878176e-12
95900000	0.0049985709896296065	1.614011246552984e-49	2.8276242966365904e-60	2.4105395089614982e-9	1.9892269089443573e-15	2.853187966741905e-6	5.504771532222991e-23	2.3301593299586608e-14	1.6538033220518287e-12	5.8537004793437135e-12	4.162230808878176e-12
96000000	0.0049985709896296065	1.614011246552984e-49	2.8276242966365904e-60	2.4105395089614982e-9	1.9892269089443573e-15	2.853187966741905e-6	5.504771532222991e-23	2.3301593299586608e-14	1.6538033220518287e-12	5.8537004793437135e-12	4.162230808878176e-12
96100000	0.0049985709896296065	1.614011246552984e-49	2.8276242966365904e-60	2.4105395089614982e-9	1.9892269089443573e-15	2.853187966741905e-6	5.504771532222991e-23	2.3301593299586608e-14	1.6538033220518285e-12	5.8537004793437135e-12	4.162230808878176e-12
96200000	0.0049985709896296065	1.614011246552984e-49	2.8276242966365904e-60	2.4105395089614982e-9	1.9892269089443573e-15	2.853187966741905e-6	5.504771532222991e-23	2.3301593299586608e-14	1.6538033220518285e-12	5.8537004793437135e-12	4.162230808878176e-12
96300000	0.0049985709896296065	1.614011246552984e-49	2.8276242966365904e-60	2.4105395089614982e-9	1.9892269089443573e-15	2.8531879667419054e-6	5.504771532222991e-23	2.3301593299586608e-14	1.6538033220518285e-12	5.8537004793437135e-12	4.162230808878176e-12
96400000	0.0049985709896296065	1.614011246552984e-49	2.8276242966365904e-60	2.4105395089614982e-9	1.9892269089443573e-15	2.8531879667419054e-6	5.504771532222991e-23	2.3301593299586608e-14	1.6538033220518285e-12	5.8537004793437135e-12	4.162230808878176e-12
96500000	0.0049985709896296065	1.614011246552984e-49	2.8276242966365904e-60	2.4105395089614982e-9	1.9892269089443573e-15	2.8531879667419054e-6	5.504771532222991e-23	2.3301593299586608e-14	1.6538033220518285e-12	5.8537004793437135e-12	4.162230808878176e-12
96600000	0.0049985709896296065	1.614011246552984e-49	2.8276242966365904e-60	2.4105395089614982e-9	1.9892269089443573e-15	2.8531879667419054e-6	5.504771532222991e-23	2.3301593299586608e-14	1.6538033220518285e-12	5.8537004793437135e-12	4.162230808878176e-12
96700000	0.0049985709896296065	1.614011246552984e-49	2.8276242966365904e-60	2.4105395089614982e-9	1.9892269089443573e-15	2.8531879667419054e-6	5.504771532222991e-23	2.330159329958661e-14	1.6538033220518285e-12	5.8537004793437135e-12	4.162230808878176e-12
96800000	0.0049985709896296065	1.614011246552984e-49	2.8276242966365904e-60	2.4105395089614982e-9	1.9892269089443573e-15	2.8531879667419054e-6	5.504771532222991e-23	2.330159329958661e-14	1.6538033220518285e-12	5.8537004793437135e-12	4.162230808878176e-12
96900000	0.0049985709896296065	1.614011246552984e-49	2.8276242966365904e-60	2.4105395089614982e-9	1.9892269089443573e-15	2.8531879667419054e-6	5.504771532222991e-23	2.330159329958661e-14	1.6538033220518285e-12	5.8537004793437135e-12	4.162230808878176e-12
97000000	0.0049985709896296065	1.614011246552984e-49	2.8276242966365904e-60	2.4105395089614982e-9	1.9892269089443573e-15	2.8531879667419054e-6	5.504771532222991e-23	2.330159329958661e-14	1.6538033220518285e-12	5.8537004793437135e-12	4.162230808878176e-12
97100000	0.0049985709896296065	1.614011246552984e-49	2.8276242966365904e-60	2.4105395089614982e-9	1.9892269089443573e-15	2.8531879667419054e-6	5.504771532222991e-23	2.330159329958661e-14	1.6538033220518285e-12	5.8537004793437135e-12	4.162230808878176e-12
97200000	0.0049985709896296065	1.6140112465529838e-49	2.8276242966365904e-60	2.4105395089614982e-9	1.9892269089443573e-15	2.8531879667419054e-6	5.504771532222991e-23	2.330159329958661e-14	1.6538033220518285e-12	5.8537004793437135e-12	4.162230808878176e-12
97300000	0.0049985709896296065	1.6140112465529838e-49	2.82762429663659e-60	2.4105395089614982e-9	1.9892269089443573e-15	2.8531879667419054e-6	5.504771532222991e-23	2.330159329958661e-14	1.6538033220518285e-12	5.8537004793437135e-12	4.162230808878176e-12
97400000	0.0049985709896296065	1.6140112465529838e-49	2.82762429663659e-60	2.4105395089614982e-9	1.9892269089443573e-15	2.8531879667419054e-6	5.504771532222991e-23	2.330159329958661e-14	1.6538033220518285e-12	5.8537004793437135e-12	4.162230808878176e-12
97500000	0.0049985709896296065	1.6140112465529838e-49	2.82762429663659e-60	2.4105395089614982e-9	1.9892269089443573e-15	2.8531879667419054e-6	5.504771532222991e-23	2.330159329958661e-14	1.6538033220518285e-12	5.8537004793437135e-12	4.162230808878176e-12
97600000	0.0049985709896296065	1.6140112465529838e-49	2.82762429663659e-60	2.4105395089614982e-9	1.9892269089443573e-15	2.8531879667419054e-6	5.504771532222991e-23	2.330159329958661e-14	1.6538033220518285e-12	5.8537004793437135e-12	4.162230808878176e-12
97700000	0.0049985709896296065	1.6140112465529838e-49	2.82762429663659e-60	2.4105395089614982e-9	1.9892269089443573e-15	2.8531879667419054e-6	5.504771532222991e-23	2.330159329958661e-14	1.6538033220518285e-12	5.8537004793437135e-12	4.162230808878176e-12
97800000	0.0049985709896296065	1.6140112465529838e-49	2.82762429663659e-60	2.4105395089614982e-9	1.9892269089443573e-15	2.8531879667419054e-6	5.504771532222991e-23	2.330159329958661e-14	1.6538033220518285e-12	5.8537004793437135e-12	4.162230808878176e-12
97900000	0.0049985709896296065	1.6140112465529838e-49	2.82762429663659e-60	2.4105395089614982e-9	1.9892269089443573e-15	2.8531879667419054e-6	5.504771532222991e-23	2.330159329958661e-14	1.6538033220518285e-12	5.8537004793437135e-12	4.162230808878176e-12
98000000	0.0049985709896296065	1.6140112465529838e-49	2.82762429663659e-60	2.4105395089614982e-9	1.9892269089443573e-15	2.8531879667419054e-6	5.504771532222991e-23	2.330159329958661e-14	1.6538033220518285e-12	5.8537004793437135e-12	4.162230808878176e-12
98100000	0.0049985709896296065	1.6140112465529838e-49	2.82762429663659e-60	2.4105395089614982e-9	1.9892269089443573e-15	2.8531879667419054e-6	5.504771532222991e-23	2.330159329958661e-14	1.6538033220518285e-12	5.853700479343714e-12	4.162230808878176e-12
98200000	0.0049985709896296065	1.6140112465529838e-49	2.82762429663659e-60	2.4105395089614982e-9	1.9892269089443573e-15	2.8531879667419054e-6	5.504771532222991e-23	2.330159329958661e-14	1.6538033220518285e-12	5.853700479343714e-12	4.162230808878176e-12
98300000	0.0049985709896296065	1.6140112465529838e-49	2.82762429663659e-60	2.4105395089614982e-9	1.9892269089443573e-15	2.8531879667419054e-6	5.504771532222991e-23	2.330159329958661e-14	1.6538033220518285e-12	5.853700479343714e-12	4.162230808878176e-12
98400000	0.0049985709896296065	1.6140112465529837e-49	2.82762429663659e-60	2.4105395089614982e-9	1.9892269089443573e-15	2.8531879667419054e-6	5.504771532222991e-23	2.330159329958661e-14	1.6538033220518285e-12	5.853700479343714e-12	4.162230808878176e-12
98500000	0.0049985709896296065	1.6140112465529837e-49	2.82762429663659e-60	2.4105395089614982e-9	1.9892269089443573e-15	2.8531879667419054e-6	5.504771532222991e-23	2.330159329958661e-14	1.6538033220518285e-12	5.853700479343714e-12	4.162230808878176e-12
98600000	0.0049985709896296065	1.6140112465529837e-49	2.82762429663659e-60	2.4105395089614982e-9	1.9892269089443573e-15	2.8531879667419054e-6	5.504771532222991e-23	2.330159329958661e-14	1.6538033220518285e-12	5.853700479343714e-12	4.162230808878176e-12
98700000	0.0049985709896296065	1.6140112465529837e-49	2.82762429663659e-60	2.4105395089614982e-9	1.9892269089443573e-15	2.8531879667419054e-6	5.504771532222991e-23	2.330159329958661e-14	1.6538033220518285e-12	5.853700479343714e-12	4.162230808878176e-12
98800000	0.0049985709896296065	1.6140112465529837e-49	2.82762429663659e-60	2.4105395089614982e-9	1.9892269089443573e-15	2.8531879667419054e-6	5.504771532222991e-23	2.330159329958661e-14	1.6538033220518285e-12	5.853700479343714e-12	4.162230808878176e-12
98900000	0.0049985709896296065	1.6140112465529837e-49	2.82762429663659e-60	2.4105395089614982e-9	1.9892269089443573e-15	2.8531879667419054e-6	5.504771532222991e-23	2.330159329958661e-14	1.6538033220518283e-12	5.853700479343714e-12	4.162230808878176e-12
99000000	0.0049985709896296065	1.6140112465529837e-49	2.82762429663659e-60	2.4105395089614982e-9	1.9892269089443573e-15	2.8531879667419054e-6	5.504771532222991e-23	2.330159329958661e-14	1.6538033220518283e-12	5.853700479343714e-12	4.162230808878176e-12
99100000	0.0049985709896296065	1.6140112465529837e-49	2.8276242966365893e-60	2.4105395089614982e-9	1.9892269089443573e-15	2.8531879667419054e-6	5.504771532222991e-23	2.330159329958661e-14	1.6538033220518283e-12	5.853700479343714e-12	4.162230808878176e-12
99200000	0.0049985709896296065	1.6140112465529837e-49	2.8276242966365893e-60	2.4105395089614982e-9	1.9892269089443573e-15	2.8531879667419054e-6	5.504771532222991e-23	2.330159329958661e-14	1.6538033220518283e-12	5.853700479343714e-12	4.162230808878176e-12
99300000	0.0049985709896296065	1.6140112465529837e-49	2.8276242966365893e-60	2.4105395089614982e-9	1.9892269089443573e-15	2.8531879667419054e-6	5.504771532222991e-23	2.330159329958661e-14	1.6538033220518283e-12	5.853700479343714e-12	4.162230808878176e-12
99400000	0.0049985709896296065	1.6140112465529837e-49	2.8276242966365893e-60	2.4105395089614982e-9	1.9892269089443573e-15	2.8531879667419054e-6	5.504771532222991e-23	2.330159329958661e-14	1.6538033220518283e-12	5.853700479343714e-12	4.162230808878176e-12
99500000	0.0049985709896296065	1.6140112465529835e-49	2.8276242966365893e-60	2.4105395089614982e-9	1.9892269089443573e-15	2.8531879667419054e-6	5.504771532222991e-23	2.330159329958661e-14	1.6538033220518283e-12	5.853700479343714e-12	4.162230808878176e-12
99600000	0.0049985709896296065	1.6140112465529835e-49	2.8276242966365893e-60	2.4105395089614982e-9	1.9892269089443573e-15	2.8531879667419054e-6	5.504771532222991e-23	2.330159329958661e-14	1.6538033220518283e-12	5.853700479343714e-12	4.162230808878176e-12
99700000	0.0049985709896296065	1.6140112465529835e-49	2.8276242966365893e-60	2.4105395089614982e-9	1.9892269089443573e-15	2.8531879667419054e-6	5.504771532222991e-23	2.330159329958661e-14	1.6538033220518283e-12	5.853700479343714e-12	4.162230808878176e-12
99800000	0.0049985709896296065	1.6140112465529835e-49	2.8276242966365893e-60	2.4105395089614982e-9	1.9892269089443573e-15	2.8531879667419054e-6	5.504771532222991e-23	2.330159329958661e-14	1.6538033220518283e-12	5.853700479343714e-12	4.162230808878176e-12
99900000	0.0049985709896296065	1.6140112465529835e-49	2.8276242966365893e-60	2.4105395089614982e-9	1.9892269089443573e-15	2.8531879667419054e-6	5.504771532222991e-23	2.330159329958661e-14	1.6538033220518283e-12	5.853700479343714e-12	4.162230808878176e-12
100000000	0.0049985709896296065	1.6140112465529835e-49	2.8276242966365893e-60	2.4105395089614982e-9	1.9892269089443573e-15	2.8531879667419054e-6	5.504771532222991e-23	2.330159329958661e-14	1.6538033220518283e-12	5.853700479343714e-12	4.162230808878176e-12
