# Supplementary material for: Thermodynamics Underpinning the Microbial Community‐Level Nitrogen Energy Metabolism
Source: Environ Microbiol. 2025 Feb 16;27(2):e70055. doi: 10.1111/1462-2920.70055 (PMC11830459; doi:10.1111/1462-2920.70055)
Supplement: Supplementary file 1 — Data S1. [file EMI-27-e70055-s001.zip › SI/Nnetwork/Results/kdef_-10/Iin_-5/p_0.2/O2_-9.4_H_-11.5.csv]

time	N2	N2H4	N2H5	N2O	NH2OH	NH3	NH3OH	NH4	NO	NO2	NO3
0	0.00001	0.00001	0.00001	0.00001	0.00001	0.00001	0.00001	0.00001	0.00001	0.00001	0.00001
100000	0.0040867935050874875	-5.474929599168095e-19	-1.0134512585285659e-18	2.1635875583062402e-12	1.603982208738124e-14	0.0018264129854732285	-2.796350547873598e-20	4.717156951702325e-20	2.7779615604897817e-16	8.068126887316783e-15	2.3523898847500396e-16
200000	0.0040867935050874875	-5.474929599168095e-19	-1.0134512585285659e-18	2.163587558306241e-12	1.6039822087318222e-14	0.001826412985473229	-2.7942385644988563e-20	4.7162078211471326e-20	2.777961560489783e-16	8.068126876251136e-15	2.352389881283218e-16
300000	0.0040867935050874875	-5.474929599168095e-19	-1.0134512585285659e-18	2.1635875583062402e-12	1.6039822087347612e-14	0.0018264129854732288	-2.794238562917576e-20	4.716650502292952e-20	2.7779615604897817e-16	8.068126881412233e-15	2.35238988290047e-16
400000	0.0040867935050874875	-5.474929599168095e-19	-1.0134512585285659e-18	2.1635875583062402e-12	1.6039822087348063e-14	0.0018264129854732285	-2.7942385613362946e-20	4.7166572610529323e-20	2.7779615604897817e-16	8.06812688149103e-15	2.3523898829251514e-16
500000	0.004086793505087488	-5.474929599168095e-19	-1.0134512585285659e-18	2.1635875583062402e-12	1.6039822087348048e-14	0.0018264129854732285	-2.7942385597550134e-20	4.7166570482276075e-20	2.7779615604897817e-16	8.068126881488546e-15	2.3523898829243744e-16
600000	0.004086793505087488	-5.474929599168095e-19	-1.0134512585285659e-18	2.1635875583062402e-12	1.6039822087348038e-14	0.0018264129854732285	-2.794238558173732e-20	4.7166569025708053e-20	2.7779615604897817e-16	8.068126881486847e-15	2.3523898829238424e-16
700000	0.004086793505087488	-5.474929599168095e-19	-1.0134512585285659e-18	2.1635875583062402e-12	1.6039822087348032e-14	0.0018264129854732283	-2.794238556592451e-20	4.716656815594551e-20	2.777961560489782e-16	8.068126881485832e-15	2.3523898829235244e-16
800000	0.004086793505087488	-5.474929599168095e-19	-1.0134512585285659e-18	2.1635875583062402e-12	1.6039822087348032e-14	0.0018264129854732283	-2.79423855501117e-20	4.7166567788108685e-20	2.777961560489782e-16	8.068126881485403e-15	2.3523898829233903e-16
900000	0.004086793505087488	-5.474929599168095e-19	-1.0134512585285659e-18	2.1635875583062402e-12	1.6039822087348032e-14	0.0018264129854732283	-2.794238553429889e-20	4.716656783731782e-20	2.777961560489782e-16	8.068126881485462e-15	2.352389882923408e-16
1000000	0.004086793505087488	-5.474929599168095e-19	-1.0134512585285659e-18	2.1635875583062402e-12	1.6039822087348032e-14	0.0018264129854732283	-2.7942385518486076e-20	4.7166568218693164e-20	2.777961560489782e-16	8.068126881485906e-15	2.3523898829235476e-16
1100000	0.004086793505087488	-5.474929599168095e-19	-1.0134512585285659e-18	2.1635875583062402e-12	1.6039822087348038e-14	0.0018264129854732285	-2.7942385502673264e-20	4.716656884735495e-20	2.777961560489782e-16	8.06812688148664e-15	2.3523898829237773e-16
1200000	0.004086793505087488	-5.474929599168095e-19	-1.0134512585285659e-18	2.1635875583062402e-12	1.603982208734804e-14	0.0018264129854732285	-2.794238548686045e-20	4.7166569638423436e-20	2.7779615604897817e-16	8.068126881487563e-15	2.3523898829240663e-16
1300000	0.004086793505087488	-5.474929599168095e-19	-1.0134512585285659e-18	2.1635875583062402e-12	1.6039822087348048e-14	0.0018264129854732285	-2.794238547104764e-20	4.716657050701886e-20	2.7779615604897817e-16	8.068126881488576e-15	2.3523898829243833e-16
1400000	0.0040867935050874875	-5.474929599168095e-19	-1.0134512585285659e-18	2.1635875583062402e-12	1.6039822087348054e-14	0.0018264129854732285	-2.794238545523483e-20	4.7166571368261465e-20	2.7779615604897817e-16	8.068126881489581e-15	2.352389882924698e-16
1500000	0.0040867935050874875	-5.474929599168095e-19	-1.0134512585285659e-18	2.1635875583062402e-12	1.6039822087348057e-14	0.0018264129854732285	-2.794238543942202e-20	4.716657213727149e-20	2.7779615604897817e-16	8.068126881490477e-15	2.352389882924979e-16
1600000	0.0040867935050874875	-5.474929599168095e-19	-1.0134512585285659e-18	2.1635875583062402e-12	1.603982208734806e-14	0.0018264129854732285	-2.7942385423609206e-20	4.716657272916919e-20	2.7779615604897817e-16	8.068126881491168e-15	2.3523898829251953e-16
1700000	0.0040867935050874875	-5.474929599168095e-19	-1.0134512585285659e-18	2.1635875583062402e-12	1.6039822087348063e-14	0.0018264129854732285	-2.7942385407796394e-20	4.7166573059074796e-20	2.7779615604897817e-16	8.068126881491553e-15	2.3523898829253156e-16
1800000	0.0040867935050874875	-5.474929599168095e-19	-1.0134512585285659e-18	2.1635875583062402e-12	1.6039822087348063e-14	0.0018264129854732285	-2.794238539198358e-20	4.716657309853661e-20	2.7779615604897817e-16	8.068126881491599e-15	2.35238988292533e-16
1900000	0.0040867935050874875	-5.474929599168095e-19	-1.0134512585285659e-18	2.1635875583062402e-12	1.6039822087348063e-14	0.0018264129854732285	-2.794238537617077e-20	4.7166573097149486e-20	2.7779615604897817e-16	8.068126881491597e-15	2.3523898829253294e-16
2000000	0.0040867935050874875	-5.474929599168095e-19	-1.0134512585285659e-18	2.1635875583062402e-12	1.6039822087348063e-14	0.0018264129854732285	-2.794238536035796e-20	4.7166573096232864e-20	2.7779615604897817e-16	8.068126881491597e-15	2.3523898829253294e-16
2100000	0.0040867935050874875	-5.474929599168095e-19	-1.0134512585285659e-18	2.1635875583062402e-12	1.6039822087348063e-14	0.0018264129854732285	-2.794238534454515e-20	4.716657309572471e-20	2.7779615604897817e-16	8.068126881491596e-15	2.352389882925329e-16
2200000	0.0040867935050874875	-5.474929599168095e-19	-1.0134512585285659e-18	2.1635875583062402e-12	1.6039822087348063e-14	0.0018264129854732285	-2.7942385328732336e-20	4.716657309556298e-20	2.7779615604897817e-16	8.068126881491596e-15	2.352389882925329e-16
2300000	0.0040867935050874875	-5.474929599168095e-19	-1.0134512585285659e-18	2.1635875583062402e-12	1.6039822087348063e-14	0.0018264129854732285	-2.7942385312919524e-20	4.716657309568564e-20	2.7779615604897817e-16	8.068126881491596e-15	2.352389882925329e-16
2400000	0.0040867935050874875	-5.474929599168095e-19	-1.0134512585285659e-18	2.1635875583062402e-12	1.6039822087348063e-14	0.0018264129854732285	-2.794238529710671e-20	4.7166573096030666e-20	2.7779615604897817e-16	8.068126881491596e-15	2.3523898829253294e-16
2500000	0.0040867935050874875	-5.474929599168095e-19	-1.0134512585285659e-18	2.1635875583062402e-12	1.6039822087348063e-14	0.0018264129854732285	-2.79423852812939e-20	4.716657309653601e-20	2.7779615604897817e-16	8.068126881491596e-15	2.3523898829253294e-16
2600000	0.0040867935050874875	-5.474929599168095e-19	-1.0134512585285659e-18	2.1635875583062402e-12	1.6039822087348067e-14	0.0018264129854732285	-2.794238526548108e-20	4.7166573097139646e-20	2.7779615604897817e-16	8.068126881491597e-15	2.3523898829253294e-16
2700000	0.0040867935050874875	-5.474929599168095e-19	-1.0134512585285659e-18	2.1635875583062402e-12	1.6039822087348067e-14	0.0018264129854732285	-2.794238524966827e-20	4.716657309777953e-20	2.7779615604897817e-16	8.068126881491597e-15	2.35238988292533e-16
2800000	0.0040867935050874875	-5.474929599168095e-19	-1.0134512585285659e-18	2.1635875583062402e-12	1.6039822087348067e-14	0.0018264129854732285	-2.794238523385546e-20	4.716657309839363e-20	2.7779615604897817e-16	8.068126881491597e-15	2.35238988292533e-16
2900000	0.0040867935050874875	-5.474929599168095e-19	-1.0134512585285659e-18	2.1635875583062402e-12	1.6039822087348067e-14	0.0018264129854732285	-2.794238521804265e-20	4.7166573098919916e-20	2.7779615604897817e-16	8.068126881491599e-15	2.3523898829253304e-16
3000000	0.0040867935050874875	-5.474929599168095e-19	-1.0134512585285659e-18	2.1635875583062402e-12	1.6039822087348067e-14	0.0018264129854732285	-2.7942385202229836e-20	4.7166573099296345e-20	2.7779615604897817e-16	8.068126881491599e-15	2.3523898829253304e-16
3100000	0.0040867935050874875	-5.474929599168095e-19	-1.0134512585285659e-18	2.1635875583062402e-12	1.6039822087348067e-14	0.0018264129854732285	-2.7942385186417024e-20	4.7166573099460885e-20	2.7779615604897817e-16	8.068126881491599e-15	2.3523898829253304e-16
3200000	0.0040867935050874875	-5.474929599168095e-19	-1.0134512585285659e-18	2.1635875583062402e-12	1.6039822087348067e-14	0.0018264129854732285	-2.794238517060421e-20	4.7166573099462276e-20	2.7779615604897817e-16	8.068126881491599e-15	2.3523898829253304e-16
3300000	0.0040867935050874875	-5.474929599168095e-19	-1.0134512585285659e-18	2.1635875583062402e-12	1.6039822087348067e-14	0.0018264129854732285	-2.79423851547914e-20	4.716657309946092e-20	2.7779615604897817e-16	8.068126881491599e-15	2.3523898829253304e-16
3400000	0.0040867935050874875	-5.474929599168095e-19	-1.0134512585285659e-18	2.1635875583062402e-12	1.6039822087348067e-14	0.0018264129854732285	-2.794238513897859e-20	4.716657309945962e-20	2.7779615604897817e-16	8.068126881491599e-15	2.3523898829253304e-16
3500000	0.0040867935050874875	-5.474929599168095e-19	-1.0134512585285659e-18	2.1635875583062402e-12	1.6039822087348067e-14	0.0018264129854732285	-2.794238512316578e-20	4.716657309945838e-20	2.7779615604897817e-16	8.068126881491599e-15	2.3523898829253304e-16
3600000	0.0040867935050874875	-5.474929599168095e-19	-1.0134512585285659e-18	2.1635875583062402e-12	1.6039822087348067e-14	0.0018264129854732285	-2.7942385107352966e-20	4.716657309945719e-20	2.7779615604897817e-16	8.068126881491599e-15	2.3523898829253304e-16
3700000	0.0040867935050874875	-5.474929599168095e-19	-1.0134512585285659e-18	2.1635875583062402e-12	1.6039822087348067e-14	0.0018264129854732285	-2.7942385091540154e-20	4.716657309945605e-20	2.7779615604897817e-16	8.068126881491599e-15	2.3523898829253304e-16
3800000	0.0040867935050874875	-5.474929599168095e-19	-1.0134512585285659e-18	2.1635875583062402e-12	1.6039822087348067e-14	0.0018264129854732285	-2.794238507572734e-20	4.716657309945497e-20	2.7779615604897817e-16	8.068126881491599e-15	2.3523898829253304e-16
3900000	0.0040867935050874875	-5.474929599168095e-19	-1.0134512585285659e-18	2.1635875583062402e-12	1.6039822087348067e-14	0.0018264129854732285	-2.794238505991453e-20	4.716657309945394e-20	2.7779615604897817e-16	8.068126881491599e-15	2.3523898829253304e-16
4000000	0.0040867935050874875	-5.474929599168095e-19	-1.0134512585285659e-18	2.1635875583062402e-12	1.6039822087348067e-14	0.0018264129854732285	-2.794238504410172e-20	4.716657309945296e-20	2.7779615604897817e-16	8.068126881491599e-15	2.3523898829253304e-16
4100000	0.0040867935050874875	-5.474929599168095e-19	-1.0134512585285659e-18	2.1635875583062402e-12	1.6039822087348067e-14	0.0018264129854732285	-2.794238502828891e-20	4.7166573099452026e-20	2.7779615604897817e-16	8.068126881491599e-15	2.3523898829253304e-16
4200000	0.0040867935050874875	-5.474929599168095e-19	-1.0134512585285659e-18	2.1635875583062402e-12	1.6039822087348067e-14	0.0018264129854732285	-2.7942385012476096e-20	4.716657309945114e-20	2.7779615604897817e-16	8.068126881491599e-15	2.3523898829253304e-16
4300000	0.0040867935050874875	-5.474929599168095e-19	-1.0134512585285659e-18	2.1635875583062402e-12	1.6039822087348067e-14	0.0018264129854732285	-2.7942384996663284e-20	4.7166573099450305e-20	2.7779615604897817e-16	8.068126881491599e-15	2.3523898829253304e-16
4400000	0.0040867935050874875	-5.474929599168095e-19	-1.0134512585285659e-18	2.1635875583062402e-12	1.6039822087348067e-14	0.0018264129854732285	-2.794238498085047e-20	4.7166573099449516e-20	2.7779615604897817e-16	8.068126881491599e-15	2.3523898829253304e-16
4500000	0.0040867935050874875	-5.474929599168095e-19	-1.0134512585285659e-18	2.1635875583062402e-12	1.6039822087348067e-14	0.0018264129854732285	-2.794238496503766e-20	4.7166573099448776e-20	2.7779615604897817e-16	8.068126881491599e-15	2.3523898829253304e-16
4600000	0.0040867935050874875	-5.474929599168095e-19	-1.0134512585285659e-18	2.1635875583062402e-12	1.6039822087348067e-14	0.0018264129854732285	-2.794238494922485e-20	4.716657309944808e-20	2.7779615604897817e-16	8.068126881491599e-15	2.3523898829253304e-16
4700000	0.0040867935050874875	-5.474929599168095e-19	-1.0134512585285659e-18	2.1635875583062402e-12	1.6039822087348067e-14	0.0018264129854732285	-2.794238493341204e-20	4.716657309944743e-20	2.7779615604897817e-16	8.068126881491599e-15	2.3523898829253304e-16
4800000	0.0040867935050874875	-5.474929599168095e-19	-1.0134512585285659e-18	2.1635875583062402e-12	1.6039822087348067e-14	0.0018264129854732285	-2.7942384917599225e-20	4.7166573099446814e-20	2.7779615604897817e-16	8.068126881491599e-15	2.3523898829253304e-16
4900000	0.0040867935050874875	-5.474929599168095e-19	-1.0134512585285659e-18	2.1635875583062402e-12	1.6039822087348067e-14	0.0018264129854732285	-2.7942384901786414e-20	4.716657309944625e-20	2.7779615604897817e-16	8.068126881491599e-15	2.3523898829253304e-16
5000000	0.0040867935050874875	-5.474929599168095e-19	-1.0134512585285659e-18	2.1635875583062402e-12	1.6039822087348067e-14	0.0018264129854732285	-2.79423848859736e-20	4.7166573099445725e-20	2.777961560489782e-16	8.068126881491599e-15	2.3523898829253304e-16
5100000	0.0040867935050874875	-5.474929599168095e-19	-1.0134512585285659e-18	2.1635875583062402e-12	1.6039822087348067e-14	0.0018264129854732285	-2.794238487016079e-20	4.7166573099445243e-20	2.777961560489782e-16	8.068126881491599e-15	2.3523898829253304e-16
5200000	0.0040867935050874875	-5.474929599168095e-19	-1.0134512585285659e-18	2.1635875583062402e-12	1.6039822087348067e-14	0.0018264129854732285	-2.794238485434798e-20	4.71665730994448e-20	2.777961560489782e-16	8.068126881491599e-15	2.3523898829253304e-16
5300000	0.0040867935050874875	-5.474929599168095e-19	-1.0134512585285659e-18	2.1635875583062402e-12	1.6039822087348067e-14	0.0018264129854732285	-2.7942384838535167e-20	4.7166573099444394e-20	2.777961560489782e-16	8.068126881491599e-15	2.3523898829253304e-16
5400000	0.0040867935050874875	-5.474929599168095e-19	-1.0134512585285659e-18	2.1635875583062402e-12	1.6039822087348067e-14	0.0018264129854732285	-2.7942384822722355e-20	4.716657309944403e-20	2.777961560489782e-16	8.068126881491599e-15	2.3523898829253304e-16
5500000	0.0040867935050874875	-5.474929599168095e-19	-1.0134512585285659e-18	2.1635875583062402e-12	1.6039822087348067e-14	0.0018264129854732285	-2.7942384806909543e-20	4.71665730994437e-20	2.777961560489782e-16	8.068126881491599e-15	2.3523898829253304e-16
5600000	0.0040867935050874875	-5.474929599168095e-19	-1.0134512585285659e-18	2.1635875583062402e-12	1.6039822087348067e-14	0.0018264129854732285	-2.794238479109673e-20	4.716657309944341e-20	2.777961560489782e-16	8.068126881491599e-15	2.3523898829253304e-16
5700000	0.0040867935050874875	-5.474929599168095e-19	-1.0134512585285659e-18	2.1635875583062402e-12	1.6039822087348067e-14	0.0018264129854732285	-2.794238477528392e-20	4.7166573099443155e-20	2.777961560489782e-16	8.068126881491599e-15	2.3523898829253304e-16
5800000	0.0040867935050874875	-5.474929599168095e-19	-1.0134512585285659e-18	2.1635875583062402e-12	1.6039822087348067e-14	0.0018264129854732285	-2.794238475947111e-20	4.716657309944293e-20	2.777961560489782e-16	8.068126881491599e-15	2.3523898829253304e-16
5900000	0.0040867935050874875	-5.474929599168095e-19	-1.0134512585285659e-18	2.1635875583062402e-12	1.6039822087348067e-14	0.0018264129854732285	-2.7942384743658297e-20	4.7166573099442745e-20	2.777961560489782e-16	8.068126881491599e-15	2.3523898829253304e-16
6000000	0.0040867935050874875	-5.474929599168095e-19	-1.0134512585285659e-18	2.1635875583062402e-12	1.6039822087348067e-14	0.0018264129854732285	-2.7942384727845485e-20	4.7166573099442595e-20	2.777961560489782e-16	8.068126881491599e-15	2.3523898829253304e-16
6100000	0.0040867935050874875	-5.474929599168095e-19	-1.0134512585285659e-18	2.1635875583062402e-12	1.6039822087348067e-14	0.0018264129854732285	-2.7942384712032673e-20	4.7166573099442475e-20	2.777961560489782e-16	8.068126881491599e-15	2.3523898829253304e-16
6200000	0.0040867935050874875	-5.474929599168095e-19	-1.0134512585285659e-18	2.1635875583062402e-12	1.6039822087348067e-14	0.0018264129854732285	-2.794238469621986e-20	4.7166573099442384e-20	2.777961560489782e-16	8.068126881491599e-15	2.3523898829253304e-16
6300000	0.0040867935050874875	-5.474929599168095e-19	-1.0134512585285659e-18	2.1635875583062402e-12	1.6039822087348067e-14	0.0018264129854732285	-2.794238468040705e-20	4.7166573099442324e-20	2.777961560489782e-16	8.068126881491599e-15	2.3523898829253304e-16
6400000	0.0040867935050874875	-5.474929599168095e-19	-1.0134512585285659e-18	2.1635875583062402e-12	1.6039822087348067e-14	0.0018264129854732285	-2.794238466459424e-20	4.7166573099442294e-20	2.777961560489782e-16	8.068126881491599e-15	2.3523898829253304e-16
6500000	0.0040867935050874875	-5.474929599168095e-19	-1.0134512585285659e-18	2.1635875583062402e-12	1.6039822087348067e-14	0.0018264129854732285	-2.7942384648781427e-20	4.71665730994423e-20	2.777961560489782e-16	8.068126881491599e-15	2.3523898829253304e-16
6600000	0.0040867935050874875	-5.474929599168095e-19	-1.0134512585285659e-18	2.1635875583062402e-12	1.6039822087348067e-14	0.0018264129854732285	-2.7942384632968615e-20	4.7166573099442324e-20	2.777961560489782e-16	8.068126881491599e-15	2.3523898829253304e-16
6700000	0.0040867935050874875	-5.474929599168095e-19	-1.0134512585285659e-18	2.1635875583062402e-12	1.6039822087348067e-14	0.0018264129854732285	-2.7942384617155803e-20	4.7166573099442384e-20	2.777961560489782e-16	8.068126881491599e-15	2.3523898829253304e-16
6800000	0.0040867935050874875	-5.474929599168095e-19	-1.0134512585285659e-18	2.1635875583062402e-12	1.6039822087348067e-14	0.0018264129854732285	-2.794238460134299e-20	4.716657309944246e-20	2.777961560489782e-16	8.068126881491599e-15	2.3523898829253304e-16
6900000	0.0040867935050874875	-5.474929599168095e-19	-1.0134512585285659e-18	2.1635875583062402e-12	1.6039822087348067e-14	0.0018264129854732285	-2.794238458553018e-20	4.716657309944257e-20	2.777961560489782e-16	8.068126881491599e-15	2.3523898829253304e-16
7000000	0.0040867935050874875	-5.474929599168095e-19	-1.0134512585285659e-18	2.1635875583062402e-12	1.6039822087348067e-14	0.0018264129854732285	-2.794238456971737e-20	4.7166573099442703e-20	2.777961560489782e-16	8.068126881491599e-15	2.3523898829253304e-16
7100000	0.0040867935050874875	-5.474929599168095e-19	-1.0134512585285659e-18	2.1635875583062402e-12	1.6039822087348067e-14	0.0018264129854732285	-2.7942384553904556e-20	4.716657309944286e-20	2.777961560489782e-16	8.068126881491599e-15	2.3523898829253304e-16
7200000	0.0040867935050874875	-5.474929599168095e-19	-1.0134512585285659e-18	2.1635875583062402e-12	1.6039822087348067e-14	0.0018264129854732285	-2.7942384538091745e-20	4.716657309944304e-20	2.777961560489782e-16	8.068126881491599e-15	2.3523898829253304e-16
7300000	0.0040867935050874875	-5.474929599168095e-19	-1.0134512585285659e-18	2.1635875583062402e-12	1.6039822087348067e-14	0.0018264129854732285	-2.794238452227893e-20	4.7166573099443245e-20	2.777961560489782e-16	8.068126881491599e-15	2.3523898829253304e-16
7400000	0.0040867935050874875	-5.474929599168095e-19	-1.0134512585285659e-18	2.1635875583062402e-12	1.6039822087348067e-14	0.0018264129854732285	-2.794238450646612e-20	4.716657309944347e-20	2.777961560489782e-16	8.068126881491599e-15	2.3523898829253304e-16
7500000	0.0040867935050874875	-5.474929599168095e-19	-1.0134512585285659e-18	2.1635875583062402e-12	1.6039822087348067e-14	0.0018264129854732285	-2.794238449065331e-20	4.716657309944371e-20	2.777961560489782e-16	8.068126881491599e-15	2.3523898829253304e-16
7600000	0.0040867935050874875	-5.474929599168095e-19	-1.0134512585285659e-18	2.1635875583062402e-12	1.6039822087348067e-14	0.0018264129854732285	-2.79423844748405e-20	4.7166573099443973e-20	2.777961560489782e-16	8.068126881491599e-15	2.3523898829253304e-16
7700000	0.0040867935050874875	-5.474929599168095e-19	-1.0134512585285659e-18	2.1635875583062402e-12	1.6039822087348067e-14	0.0018264129854732285	-2.7942384459027686e-20	4.7166573099444256e-20	2.777961560489782e-16	8.068126881491599e-15	2.3523898829253304e-16
7800000	0.0040867935050874875	-5.474929599168095e-19	-1.0134512585285659e-18	2.1635875583062402e-12	1.6039822087348067e-14	0.0018264129854732285	-2.7942384443214874e-20	4.716657309944455e-20	2.777961560489782e-16	8.068126881491599e-15	2.3523898829253304e-16
7900000	0.0040867935050874875	-5.474929599168095e-19	-1.0134512585285659e-18	2.1635875583062402e-12	1.6039822087348067e-14	0.0018264129854732285	-2.794238442740206e-20	4.716657309944487e-20	2.777961560489782e-16	8.068126881491599e-15	2.3523898829253304e-16
8000000	0.0040867935050874875	-5.474929599168095e-19	-1.0134512585285659e-18	2.1635875583062402e-12	1.6039822087348067e-14	0.0018264129854732285	-2.794238441158925e-20	4.71665730994452e-20	2.777961560489782e-16	8.068126881491599e-15	2.3523898829253304e-16
8100000	0.0040867935050874875	-5.474929599168095e-19	-1.0134512585285659e-18	2.1635875583062402e-12	1.6039822087348067e-14	0.0018264129854732285	-2.794238439577644e-20	4.716657309944555e-20	2.777961560489782e-16	8.068126881491599e-15	2.3523898829253304e-16
8200000	0.0040867935050874875	-5.474929599168095e-19	-1.0134512585285659e-18	2.1635875583062402e-12	1.6039822087348067e-14	0.0018264129854732285	-2.794238437996363e-20	4.716657309944591e-20	2.777961560489782e-16	8.068126881491599e-15	2.3523898829253304e-16
8300000	0.0040867935050874875	-5.474929599168095e-19	-1.0134512585285659e-18	2.1635875583062402e-12	1.6039822087348067e-14	0.0018264129854732285	-2.7942384364150816e-20	4.716657309944629e-20	2.777961560489782e-16	8.068126881491599e-15	2.3523898829253304e-16
8400000	0.0040867935050874875	-5.474929599168095e-19	-1.0134512585285659e-18	2.1635875583062402e-12	1.6039822087348067e-14	0.0018264129854732285	-2.7942384348338004e-20	4.7166573099446676e-20	2.777961560489782e-16	8.068126881491599e-15	2.3523898829253304e-16
8500000	0.0040867935050874875	-5.474929599168095e-19	-1.0134512585285659e-18	2.1635875583062402e-12	1.6039822087348067e-14	0.0018264129854732285	-2.794238433252519e-20	4.716657309944708e-20	2.777961560489782e-16	8.068126881491599e-15	2.3523898829253304e-16
8600000	0.0040867935050874875	-5.474929599168095e-19	-1.0134512585285659e-18	2.1635875583062402e-12	1.6039822087348067e-14	0.0018264129854732285	-2.794238431671238e-20	4.716657309944749e-20	2.777961560489782e-16	8.068126881491599e-15	2.3523898829253304e-16
8700000	0.0040867935050874875	-5.474929599168095e-19	-1.0134512585285659e-18	2.1635875583062402e-12	1.6039822087348067e-14	0.0018264129854732285	-2.794238430089957e-20	4.716657309944791e-20	2.7779615604897817e-16	8.068126881491599e-15	2.3523898829253304e-16
8800000	0.0040867935050874875	-5.474929599168095e-19	-1.0134512585285659e-18	2.1635875583062402e-12	1.6039822087348067e-14	0.0018264129854732285	-2.794238428508676e-20	4.716657309944834e-20	2.7779615604897817e-16	8.068126881491599e-15	2.3523898829253304e-16
8900000	0.0040867935050874875	-5.474929599168095e-19	-1.0134512585285659e-18	2.1635875583062402e-12	1.6039822087348067e-14	0.0018264129854732285	-2.7942384269273946e-20	4.716657309944878e-20	2.7779615604897817e-16	8.068126881491599e-15	2.3523898829253304e-16
9000000	0.0040867935050874875	-5.474929599168095e-19	-1.0134512585285659e-18	2.1635875583062402e-12	1.6039822087348067e-14	0.0018264129854732285	-2.7942384253461134e-20	4.716657309944923e-20	2.7779615604897817e-16	8.068126881491599e-15	2.3523898829253304e-16
9100000	0.0040867935050874875	-5.474929599168095e-19	-1.0134512585285659e-18	2.1635875583062402e-12	1.6039822087348067e-14	0.0018264129854732285	-2.794238423764832e-20	4.716657309944968e-20	2.7779615604897817e-16	8.068126881491599e-15	2.3523898829253304e-16
9200000	0.0040867935050874875	-5.474929599168095e-19	-1.0134512585285659e-18	2.1635875583062402e-12	1.6039822087348067e-14	0.0018264129854732285	-2.794238422183551e-20	4.7166573099450136e-20	2.7779615604897817e-16	8.068126881491599e-15	2.3523898829253304e-16
9300000	0.0040867935050874875	-5.474929599168095e-19	-1.0134512585285659e-18	2.1635875583062402e-12	1.6039822087348067e-14	0.0018264129854732285	-2.79423842060227e-20	4.7166573099450606e-20	2.7779615604897817e-16	8.068126881491599e-15	2.3523898829253304e-16
9400000	0.0040867935050874875	-5.474929599168095e-19	-1.0134512585285659e-18	2.1635875583062402e-12	1.6039822087348067e-14	0.0018264129854732285	-2.794238419020989e-20	4.716657309945107e-20	2.7779615604897817e-16	8.068126881491599e-15	2.3523898829253304e-16
9500000	0.0040867935050874875	-5.474929599168095e-19	-1.0134512585285659e-18	2.1635875583062402e-12	1.6039822087348067e-14	0.0018264129854732285	-2.7942384174397076e-20	4.7166573099451545e-20	2.7779615604897817e-16	8.068126881491599e-15	2.3523898829253304e-16
9600000	0.0040867935050874875	-5.474929599168095e-19	-1.0134512585285659e-18	2.1635875583062402e-12	1.6039822087348067e-14	0.0018264129854732285	-2.7942384158584264e-20	4.716657309945202e-20	2.7779615604897817e-16	8.068126881491599e-15	2.3523898829253304e-16
9700000	0.0040867935050874875	-5.474929599168095e-19	-1.0134512585285659e-18	2.1635875583062402e-12	1.6039822087348067e-14	0.0018264129854732285	-2.794238414277145e-20	4.7166573099452495e-20	2.7779615604897817e-16	8.068126881491599e-15	2.3523898829253304e-16
9800000	0.0040867935050874875	-5.474929599168095e-19	-1.0134512585285659e-18	2.1635875583062402e-12	1.6039822087348067e-14	0.0018264129854732285	-2.794238412695864e-20	4.716657309945297e-20	2.7779615604897817e-16	8.068126881491599e-15	2.3523898829253304e-16
9900000	0.0040867935050874875	-5.474929599168095e-19	-1.0134512585285659e-18	2.1635875583062402e-12	1.6039822087348067e-14	0.0018264129854732285	-2.794238411114583e-20	4.7166573099453446e-20	2.7779615604897817e-16	8.068126881491599e-15	2.3523898829253304e-16
10000000	0.0040867935050874875	-5.474929599168095e-19	-1.0134512585285659e-18	2.1635875583062402e-12	1.6039822087348067e-14	0.0018264129854732285	-2.794238409533302e-20	4.716657309945392e-20	2.7779615604897817e-16	8.068126881491599e-15	2.3523898829253304e-16
10100000	0.0040867935050874875	-5.474929599168095e-19	-1.0134512585285659e-18	2.1635875583062402e-12	1.6039822087348067e-14	0.0018264129854732285	-2.7942384079520205e-20	4.716657309945439e-20	2.7779615604897817e-16	8.068126881491599e-15	2.3523898829253304e-16
10200000	0.0040867935050874875	-5.474929599168095e-19	-1.0134512585285659e-18	2.1635875583062402e-12	1.6039822087348067e-14	0.0018264129854732285	-2.7942384063707394e-20	4.7166573099454867e-20	2.7779615604897817e-16	8.0681268814916e-15	2.3523898829253304e-16
10300000	0.0040867935050874875	-5.474929599168095e-19	-1.0134512585285659e-18	2.1635875583062402e-12	1.6039822087348067e-14	0.0018264129854732285	-2.794238404789458e-20	4.716657309945533e-20	2.7779615604897817e-16	8.0681268814916e-15	2.3523898829253304e-16
10400000	0.0040867935050874875	-5.474929599168095e-19	-1.0134512585285659e-18	2.1635875583062402e-12	1.6039822087348067e-14	0.0018264129854732285	-2.794238403208177e-20	4.7166573099455794e-20	2.7779615604897817e-16	8.0681268814916e-15	2.3523898829253304e-16
10500000	0.0040867935050874875	-5.474929599168095e-19	-1.0134512585285659e-18	2.1635875583062402e-12	1.6039822087348067e-14	0.0018264129854732285	-2.794238401626896e-20	4.716657309945625e-20	2.7779615604897817e-16	8.0681268814916e-15	2.3523898829253304e-16
10600000	0.0040867935050874875	-5.474929599168095e-19	-1.0134512585285659e-18	2.1635875583062402e-12	1.6039822087348063e-14	0.0018264129854732285	-2.7942384000456147e-20	4.71665730994567e-20	2.7779615604897817e-16	8.0681268814916e-15	2.3523898829253304e-16
10700000	0.0040867935050874875	-5.474929599168095e-19	-1.0134512585285659e-18	2.1635875583062402e-12	1.6039822087348063e-14	0.0018264129854732285	-2.7942383984643335e-20	4.716657309945715e-20	2.7779615604897817e-16	8.0681268814916e-15	2.3523898829253304e-16
10800000	0.0040867935050874875	-5.474929599168095e-19	-1.0134512585285659e-18	2.1635875583062402e-12	1.6039822087348063e-14	0.0018264129854732285	-2.7942383968830524e-20	4.716657309945758e-20	2.7779615604897817e-16	8.0681268814916e-15	2.3523898829253304e-16
10900000	0.0040867935050874875	-5.474929599168095e-19	-1.0134512585285659e-18	2.1635875583062402e-12	1.6039822087348063e-14	0.0018264129854732285	-2.794238395301771e-20	4.716657309945801e-20	2.7779615604897817e-16	8.0681268814916e-15	2.3523898829253304e-16
11000000	0.0040867935050874875	-5.474929599168095e-19	-1.0134512585285659e-18	2.1635875583062402e-12	1.6039822087348063e-14	0.0018264129854732285	-2.79423839372049e-20	4.7166573099458424e-20	2.7779615604897817e-16	8.0681268814916e-15	2.3523898829253304e-16
11100000	0.0040867935050874875	-5.474929599168095e-19	-1.0134512585285659e-18	2.1635875583062402e-12	1.6039822087348063e-14	0.0018264129854732285	-2.794238392139208e-20	4.716657309945883e-20	2.7779615604897817e-16	8.0681268814916e-15	2.3523898829253304e-16
11200000	0.0040867935050874875	-5.474929599168095e-19	-1.0134512585285659e-18	2.1635875583062402e-12	1.6039822087348063e-14	0.0018264129854732285	-2.794238390557927e-20	4.716657309945923e-20	2.7779615604897817e-16	8.0681268814916e-15	2.3523898829253304e-16
11300000	0.0040867935050874875	-5.474929599168095e-19	-1.0134512585285659e-18	2.1635875583062402e-12	1.6039822087348063e-14	0.0018264129854732285	-2.794238388976646e-20	4.7166573099459615e-20	2.7779615604897817e-16	8.0681268814916e-15	2.3523898829253304e-16
11400000	0.0040867935050874875	-5.474929599168095e-19	-1.0134512585285659e-18	2.1635875583062402e-12	1.6039822087348063e-14	0.0018264129854732285	-2.794238387395365e-20	4.716657309945998e-20	2.7779615604897817e-16	8.0681268814916e-15	2.3523898829253304e-16
11500000	0.0040867935050874875	-5.474929599168095e-19	-1.0134512585285659e-18	2.1635875583062402e-12	1.6039822087348063e-14	0.0018264129854732285	-2.7942383858140836e-20	4.7166573099460344e-20	2.7779615604897817e-16	8.0681268814916e-15	2.3523898829253304e-16
11600000	0.0040867935050874875	-5.474929599168095e-19	-1.0134512585285659e-18	2.1635875583062402e-12	1.6039822087348063e-14	0.0018264129854732285	-2.7942383842328024e-20	4.716657309946068e-20	2.7779615604897817e-16	8.0681268814916e-15	2.3523898829253304e-16
11700000	0.0040867935050874875	-5.474929599168095e-19	-1.0134512585285659e-18	2.1635875583062402e-12	1.6039822087348063e-14	0.0018264129854732285	-2.794238382651521e-20	4.716657309946101e-20	2.7779615604897817e-16	8.0681268814916e-15	2.3523898829253304e-16
11800000	0.0040867935050874875	-5.474929599168095e-19	-1.0134512585285659e-18	2.1635875583062402e-12	1.6039822087348063e-14	0.0018264129854732285	-2.79423838107024e-20	4.716657309946132e-20	2.7779615604897817e-16	8.0681268814916e-15	2.3523898829253304e-16
11900000	0.0040867935050874875	-5.474929599168095e-19	-1.0134512585285659e-18	2.1635875583062402e-12	1.6039822087348063e-14	0.0018264129854732285	-2.794238379488959e-20	4.7166573099461614e-20	2.7779615604897817e-16	8.0681268814916e-15	2.3523898829253304e-16
12000000	0.0040867935050874875	-5.474929599168095e-19	-1.0134512585285659e-18	2.1635875583062402e-12	1.6039822087348063e-14	0.0018264129854732285	-2.794238377907678e-20	4.7166573099461884e-20	2.7779615604897817e-16	8.0681268814916e-15	2.3523898829253304e-16
12100000	0.0040867935050874875	-5.474929599168095e-19	-1.0134512585285659e-18	2.1635875583062402e-12	1.6039822087348063e-14	0.0018264129854732285	-2.7942383763263965e-20	4.7166573099462143e-20	2.7779615604897817e-16	8.0681268814916e-15	2.3523898829253304e-16
12200000	0.0040867935050874875	-5.474929599168095e-19	-1.0134512585285659e-18	2.1635875583062402e-12	1.6039822087348063e-14	0.0018264129854732285	-2.7942383747451154e-20	4.716657309946238e-20	2.7779615604897817e-16	8.0681268814916e-15	2.3523898829253304e-16
12300000	0.0040867935050874875	-5.474929599168095e-19	-1.0134512585285659e-18	2.1635875583062402e-12	1.6039822087348063e-14	0.0018264129854732285	-2.794238373163834e-20	4.7166573099462595e-20	2.7779615604897817e-16	8.0681268814916e-15	2.3523898829253304e-16
12400000	0.0040867935050874875	-5.474929599168095e-19	-1.0134512585285659e-18	2.1635875583062402e-12	1.6039822087348063e-14	0.0018264129854732285	-2.794238371582553e-20	4.716657309946279e-20	2.7779615604897817e-16	8.0681268814916e-15	2.3523898829253304e-16
12500000	0.0040867935050874875	-5.474929599168095e-19	-1.0134512585285659e-18	2.1635875583062402e-12	1.6039822087348063e-14	0.0018264129854732285	-2.794238370001272e-20	4.7166573099462956e-20	2.7779615604897817e-16	8.0681268814916e-15	2.3523898829253304e-16
12600000	0.0040867935050874875	-5.474929599168095e-19	-1.0134512585285659e-18	2.1635875583062402e-12	1.6039822087348063e-14	0.0018264129854732285	-2.7942383684199907e-20	4.7166573099463106e-20	2.7779615604897817e-16	8.0681268814916e-15	2.3523898829253304e-16
12700000	0.0040867935050874875	-5.474929599168095e-19	-1.0134512585285659e-18	2.1635875583062402e-12	1.6039822087348063e-14	0.0018264129854732285	-2.7942383668387095e-20	4.7166573099463226e-20	2.7779615604897817e-16	8.0681268814916e-15	2.3523898829253304e-16
12800000	0.0040867935050874875	-5.474929599168095e-19	-1.0134512585285659e-18	2.1635875583062402e-12	1.6039822087348063e-14	0.0018264129854732285	-2.7942383652574284e-20	4.716657309946332e-20	2.7779615604897817e-16	8.0681268814916e-15	2.3523898829253304e-16
12900000	0.0040867935050874875	-5.474929599168095e-19	-1.0134512585285659e-18	2.1635875583062402e-12	1.6039822087348063e-14	0.0018264129854732285	-2.794238363676147e-20	4.7166573099463395e-20	2.7779615604897817e-16	8.0681268814916e-15	2.3523898829253304e-16
13000000	0.0040867935050874875	-5.474929599168095e-19	-1.0134512585285659e-18	2.1635875583062402e-12	1.6039822087348063e-14	0.0018264129854732285	-2.794238362094866e-20	4.7166573099463443e-20	2.7779615604897817e-16	8.0681268814916e-15	2.3523898829253304e-16
13100000	0.0040867935050874875	-5.474929599168095e-19	-1.0134512585285659e-18	2.1635875583062402e-12	1.6039822087348063e-14	0.0018264129854732285	-2.794238360513585e-20	4.716657309946346e-20	2.7779615604897817e-16	8.0681268814916e-15	2.3523898829253304e-16
13200000	0.0040867935050874875	-5.474929599168095e-19	-1.0134512585285659e-18	2.1635875583062402e-12	1.6039822087348063e-14	0.0018264129854732285	-2.7942383589323037e-20	4.716657309946346e-20	2.7779615604897817e-16	8.0681268814916e-15	2.3523898829253304e-16
13300000	0.0040867935050874875	-5.474929599168095e-19	-1.0134512585285659e-18	2.1635875583062402e-12	1.6039822087348063e-14	0.0018264129854732285	-2.7942383573510225e-20	4.716657309946346e-20	2.7779615604897817e-16	8.0681268814916e-15	2.3523898829253304e-16
13400000	0.0040867935050874875	-5.474929599168095e-19	-1.0134512585285659e-18	2.1635875583062402e-12	1.6039822087348063e-14	0.0018264129854732285	-2.7942383557697413e-20	4.716657309946346e-20	2.7779615604897817e-16	8.0681268814916e-15	2.3523898829253304e-16
13500000	0.0040867935050874875	-5.474929599168095e-19	-1.0134512585285659e-18	2.1635875583062402e-12	1.6039822087348063e-14	0.0018264129854732285	-2.79423835418846e-20	4.716657309946346e-20	2.7779615604897817e-16	8.0681268814916e-15	2.3523898829253304e-16
13600000	0.0040867935050874875	-5.474929599168095e-19	-1.0134512585285659e-18	2.1635875583062402e-12	1.6039822087348063e-14	0.0018264129854732285	-2.794238352607179e-20	4.716657309946346e-20	2.7779615604897817e-16	8.0681268814916e-15	2.3523898829253304e-16
13700000	0.0040867935050874875	-5.474929599168095e-19	-1.0134512585285659e-18	2.1635875583062402e-12	1.6039822087348063e-14	0.0018264129854732285	-2.794238351025898e-20	4.716657309946346e-20	2.7779615604897817e-16	8.0681268814916e-15	2.3523898829253304e-16
13800000	0.0040867935050874875	-5.474929599168095e-19	-1.0134512585285659e-18	2.1635875583062402e-12	1.6039822087348063e-14	0.0018264129854732285	-2.7942383494446167e-20	4.716657309946346e-20	2.7779615604897817e-16	8.0681268814916e-15	2.3523898829253304e-16
13900000	0.0040867935050874875	-5.474929599168095e-19	-1.0134512585285659e-18	2.1635875583062402e-12	1.6039822087348063e-14	0.0018264129854732285	-2.7942383478633355e-20	4.716657309946346e-20	2.7779615604897817e-16	8.0681268814916e-15	2.3523898829253304e-16
14000000	0.0040867935050874875	-5.474929599168095e-19	-1.0134512585285659e-18	2.1635875583062402e-12	1.6039822087348063e-14	0.0018264129854732285	-2.7942383462820543e-20	4.716657309946346e-20	2.7779615604897817e-16	8.0681268814916e-15	2.3523898829253304e-16
14100000	0.0040867935050874875	-5.474929599168095e-19	-1.0134512585285659e-18	2.1635875583062402e-12	1.6039822087348063e-14	0.0018264129854732285	-2.794238344700773e-20	4.716657309946346e-20	2.7779615604897817e-16	8.0681268814916e-15	2.3523898829253304e-16
14200000	0.0040867935050874875	-5.474929599168095e-19	-1.0134512585285659e-18	2.1635875583062402e-12	1.6039822087348063e-14	0.0018264129854732285	-2.794238343119492e-20	4.716657309946346e-20	2.7779615604897817e-16	8.0681268814916e-15	2.3523898829253304e-16
14300000	0.0040867935050874875	-5.474929599168095e-19	-1.0134512585285659e-18	2.1635875583062402e-12	1.6039822087348063e-14	0.0018264129854732285	-2.794238341538211e-20	4.716657309946346e-20	2.7779615604897817e-16	8.0681268814916e-15	2.3523898829253304e-16
14400000	0.0040867935050874875	-5.474929599168095e-19	-1.0134512585285659e-18	2.1635875583062402e-12	1.6039822087348063e-14	0.0018264129854732285	-2.7942383399569296e-20	4.716657309946346e-20	2.7779615604897817e-16	8.0681268814916e-15	2.3523898829253304e-16
14500000	0.0040867935050874875	-5.474929599168095e-19	-1.0134512585285659e-18	2.1635875583062402e-12	1.6039822087348063e-14	0.0018264129854732285	-2.7942383383756485e-20	4.716657309946346e-20	2.7779615604897817e-16	8.0681268814916e-15	2.3523898829253304e-16
14600000	0.0040867935050874875	-5.474929599168095e-19	-1.0134512585285659e-18	2.1635875583062402e-12	1.6039822087348063e-14	0.0018264129854732285	-2.7942383367943673e-20	4.716657309946346e-20	2.7779615604897817e-16	8.0681268814916e-15	2.3523898829253304e-16
14700000	0.0040867935050874875	-5.474929599168095e-19	-1.0134512585285659e-18	2.1635875583062402e-12	1.6039822087348063e-14	0.0018264129854732285	-2.794238335213086e-20	4.716657309946346e-20	2.7779615604897817e-16	8.0681268814916e-15	2.3523898829253304e-16
14800000	0.0040867935050874875	-5.474929599168095e-19	-1.0134512585285659e-18	2.1635875583062402e-12	1.6039822087348063e-14	0.0018264129854732285	-2.794238333631805e-20	4.716657309946346e-20	2.7779615604897817e-16	8.0681268814916e-15	2.3523898829253304e-16
14900000	0.0040867935050874875	-5.474929599168095e-19	-1.0134512585285659e-18	2.1635875583062402e-12	1.6039822087348063e-14	0.0018264129854732285	-2.794238332050524e-20	4.716657309946346e-20	2.7779615604897817e-16	8.0681268814916e-15	2.3523898829253304e-16
15000000	0.0040867935050874875	-5.474929599168095e-19	-1.0134512585285659e-18	2.1635875583062402e-12	1.6039822087348063e-14	0.0018264129854732285	-2.7942383304692426e-20	4.716657309946346e-20	2.7779615604897817e-16	8.0681268814916e-15	2.3523898829253304e-16
15100000	0.0040867935050874875	-5.474929599168095e-19	-1.0134512585285659e-18	2.1635875583062402e-12	1.6039822087348063e-14	0.0018264129854732285	-2.7942383288879615e-20	4.716657309946346e-20	2.7779615604897817e-16	8.0681268814916e-15	2.3523898829253304e-16
15200000	0.0040867935050874875	-5.474929599168095e-19	-1.0134512585285659e-18	2.1635875583062402e-12	1.6039822087348063e-14	0.0018264129854732285	-2.79423832730668e-20	4.716657309946346e-20	2.7779615604897817e-16	8.0681268814916e-15	2.3523898829253304e-16
15300000	0.0040867935050874875	-5.474929599168095e-19	-1.0134512585285659e-18	2.1635875583062402e-12	1.6039822087348063e-14	0.0018264129854732285	-2.794238325725399e-20	4.716657309946346e-20	2.7779615604897817e-16	8.0681268814916e-15	2.3523898829253304e-16
15400000	0.0040867935050874875	-5.474929599168095e-19	-1.0134512585285659e-18	2.1635875583062402e-12	1.6039822087348063e-14	0.0018264129854732285	-2.794238324144118e-20	4.716657309946346e-20	2.7779615604897817e-16	8.0681268814916e-15	2.3523898829253304e-16
15500000	0.0040867935050874875	-5.474929599168095e-19	-1.0134512585285659e-18	2.1635875583062402e-12	1.6039822087348063e-14	0.0018264129854732285	-2.794238322562837e-20	4.716657309946346e-20	2.7779615604897817e-16	8.0681268814916e-15	2.3523898829253304e-16
15600000	0.0040867935050874875	-5.474929599168095e-19	-1.0134512585285659e-18	2.1635875583062402e-12	1.6039822087348063e-14	0.0018264129854732285	-2.7942383209815556e-20	4.716657309946346e-20	2.7779615604897817e-16	8.0681268814916e-15	2.3523898829253304e-16
15700000	0.0040867935050874875	-5.474929599168095e-19	-1.0134512585285659e-18	2.1635875583062402e-12	1.6039822087348063e-14	0.0018264129854732285	-2.7942383194002744e-20	4.716657309946346e-20	2.7779615604897817e-16	8.0681268814916e-15	2.3523898829253304e-16
15800000	0.0040867935050874875	-5.474929599168095e-19	-1.0134512585285659e-18	2.1635875583062402e-12	1.6039822087348063e-14	0.0018264129854732285	-2.794238317818993e-20	4.716657309946346e-20	2.7779615604897817e-16	8.0681268814916e-15	2.3523898829253304e-16
15900000	0.0040867935050874875	-5.474929599168095e-19	-1.0134512585285659e-18	2.1635875583062402e-12	1.6039822087348063e-14	0.0018264129854732285	-2.794238316237712e-20	4.716657309946346e-20	2.7779615604897817e-16	8.0681268814916e-15	2.3523898829253304e-16
16000000	0.0040867935050874875	-5.474929599168095e-19	-1.0134512585285659e-18	2.1635875583062402e-12	1.6039822087348063e-14	0.0018264129854732285	-2.794238314656431e-20	4.716657309946346e-20	2.7779615604897817e-16	8.0681268814916e-15	2.3523898829253304e-16
16100000	0.0040867935050874875	-5.474929599168095e-19	-1.0134512585285659e-18	2.1635875583062402e-12	1.6039822087348063e-14	0.0018264129854732285	-2.79423831307515e-20	4.716657309946346e-20	2.7779615604897817e-16	8.0681268814916e-15	2.3523898829253304e-16
16200000	0.0040867935050874875	-5.474929599168095e-19	-1.0134512585285659e-18	2.1635875583062402e-12	1.6039822087348063e-14	0.0018264129854732285	-2.7942383114938686e-20	4.716657309946346e-20	2.7779615604897817e-16	8.0681268814916e-15	2.3523898829253304e-16
16300000	0.0040867935050874875	-5.474929599168095e-19	-1.0134512585285659e-18	2.1635875583062402e-12	1.6039822087348063e-14	0.0018264129854732285	-2.7942383099125874e-20	4.716657309946346e-20	2.7779615604897817e-16	8.0681268814916e-15	2.3523898829253304e-16
16400000	0.0040867935050874875	-5.474929599168095e-19	-1.0134512585285659e-18	2.1635875583062402e-12	1.6039822087348063e-14	0.0018264129854732285	-2.794238308331306e-20	4.716657309946346e-20	2.7779615604897817e-16	8.0681268814916e-15	2.3523898829253304e-16
16500000	0.0040867935050874875	-5.474929599168095e-19	-1.0134512585285659e-18	2.1635875583062402e-12	1.6039822087348063e-14	0.0018264129854732285	-2.794238306750025e-20	4.716657309946346e-20	2.7779615604897817e-16	8.0681268814916e-15	2.3523898829253304e-16
16600000	0.0040867935050874875	-5.474929599168095e-19	-1.0134512585285659e-18	2.1635875583062402e-12	1.6039822087348063e-14	0.0018264129854732285	-2.794238305168744e-20	4.716657309946346e-20	2.7779615604897817e-16	8.0681268814916e-15	2.3523898829253304e-16
16700000	0.0040867935050874875	-5.474929599168095e-19	-1.0134512585285659e-18	2.1635875583062402e-12	1.6039822087348063e-14	0.0018264129854732285	-2.794238303587463e-20	4.716657309946346e-20	2.7779615604897817e-16	8.0681268814916e-15	2.3523898829253304e-16
16800000	0.0040867935050874875	-5.474929599168095e-19	-1.0134512585285659e-18	2.1635875583062402e-12	1.6039822087348063e-14	0.0018264129854732285	-2.7942383020061816e-20	4.716657309946346e-20	2.7779615604897817e-16	8.0681268814916e-15	2.3523898829253304e-16
16900000	0.0040867935050874875	-5.474929599168095e-19	-1.0134512585285659e-18	2.1635875583062402e-12	1.6039822087348063e-14	0.0018264129854732285	-2.7942383004249004e-20	4.716657309946346e-20	2.7779615604897817e-16	8.0681268814916e-15	2.3523898829253304e-16
17000000	0.0040867935050874875	-5.474929599168095e-19	-1.0134512585285659e-18	2.1635875583062402e-12	1.6039822087348063e-14	0.0018264129854732285	-2.794238298843619e-20	4.716657309946346e-20	2.7779615604897817e-16	8.0681268814916e-15	2.3523898829253304e-16
17100000	0.0040867935050874875	-5.474929599168095e-19	-1.0134512585285659e-18	2.1635875583062402e-12	1.6039822087348063e-14	0.0018264129854732285	-2.794238297262338e-20	4.716657309946346e-20	2.7779615604897817e-16	8.0681268814916e-15	2.3523898829253304e-16
17200000	0.0040867935050874875	-5.474929599168095e-19	-1.0134512585285659e-18	2.1635875583062402e-12	1.6039822087348063e-14	0.0018264129854732285	-2.794238295681057e-20	4.716657309946346e-20	2.7779615604897817e-16	8.0681268814916e-15	2.3523898829253304e-16
17300000	0.0040867935050874875	-5.474929599168095e-19	-1.0134512585285659e-18	2.1635875583062402e-12	1.6039822087348063e-14	0.0018264129854732285	-2.794238294099776e-20	4.716657309946346e-20	2.7779615604897817e-16	8.0681268814916e-15	2.3523898829253304e-16
17400000	0.0040867935050874875	-5.474929599168095e-19	-1.0134512585285659e-18	2.1635875583062402e-12	1.6039822087348063e-14	0.0018264129854732285	-2.7942382925184946e-20	4.716657309946346e-20	2.7779615604897817e-16	8.0681268814916e-15	2.3523898829253304e-16
17500000	0.0040867935050874875	-5.474929599168095e-19	-1.0134512585285659e-18	2.1635875583062402e-12	1.6039822087348063e-14	0.0018264129854732285	-2.7942382909372134e-20	4.716657309946346e-20	2.7779615604897817e-16	8.0681268814916e-15	2.3523898829253304e-16
17600000	0.0040867935050874875	-5.474929599168095e-19	-1.0134512585285659e-18	2.1635875583062402e-12	1.6039822087348063e-14	0.0018264129854732285	-2.794238289355932e-20	4.716657309946346e-20	2.7779615604897817e-16	8.0681268814916e-15	2.3523898829253304e-16
17700000	0.0040867935050874875	-5.474929599168095e-19	-1.0134512585285659e-18	2.1635875583062402e-12	1.6039822087348063e-14	0.0018264129854732285	-2.794238287774651e-20	4.716657309946346e-20	2.7779615604897817e-16	8.0681268814916e-15	2.3523898829253304e-16
17800000	0.0040867935050874875	-5.474929599168095e-19	-1.0134512585285659e-18	2.1635875583062402e-12	1.6039822087348063e-14	0.0018264129854732285	-2.79423828619337e-20	4.716657309946346e-20	2.7779615604897817e-16	8.0681268814916e-15	2.3523898829253304e-16
17900000	0.0040867935050874875	-5.474929599168095e-19	-1.0134512585285659e-18	2.1635875583062402e-12	1.6039822087348063e-14	0.0018264129854732285	-2.794238284612089e-20	4.716657309946346e-20	2.7779615604897817e-16	8.0681268814916e-15	2.3523898829253304e-16
18000000	0.0040867935050874875	-5.474929599168095e-19	-1.0134512585285659e-18	2.1635875583062402e-12	1.6039822087348063e-14	0.0018264129854732285	-2.7942382830308075e-20	4.716657309946346e-20	2.7779615604897817e-16	8.0681268814916e-15	2.3523898829253304e-16
18100000	0.0040867935050874875	-5.474929599168095e-19	-1.0134512585285659e-18	2.1635875583062402e-12	1.6039822087348063e-14	0.0018264129854732285	-2.7942382814495264e-20	4.716657309946346e-20	2.7779615604897817e-16	8.0681268814916e-15	2.3523898829253304e-16
18200000	0.0040867935050874875	-5.474929599168095e-19	-1.0134512585285659e-18	2.1635875583062402e-12	1.6039822087348063e-14	0.0018264129854732285	-2.794238279868245e-20	4.716657309946346e-20	2.7779615604897817e-16	8.0681268814916e-15	2.3523898829253304e-16
18300000	0.0040867935050874875	-5.474929599168095e-19	-1.0134512585285659e-18	2.1635875583062402e-12	1.6039822087348063e-14	0.0018264129854732285	-2.794238278286964e-20	4.716657309946346e-20	2.7779615604897817e-16	8.0681268814916e-15	2.3523898829253304e-16
18400000	0.0040867935050874875	-5.474929599168095e-19	-1.0134512585285659e-18	2.1635875583062402e-12	1.6039822087348063e-14	0.0018264129854732285	-2.794238276705683e-20	4.716657309946346e-20	2.7779615604897817e-16	8.0681268814916e-15	2.3523898829253304e-16
18500000	0.0040867935050874875	-5.474929599168095e-19	-1.0134512585285659e-18	2.1635875583062402e-12	1.6039822087348063e-14	0.0018264129854732285	-2.7942382751244017e-20	4.716657309946346e-20	2.7779615604897817e-16	8.0681268814916e-15	2.3523898829253304e-16
18600000	0.0040867935050874875	-5.474929599168095e-19	-1.0134512585285659e-18	2.1635875583062402e-12	1.6039822087348063e-14	0.0018264129854732285	-2.7942382735431205e-20	4.716657309946346e-20	2.7779615604897817e-16	8.0681268814916e-15	2.3523898829253304e-16
18700000	0.0040867935050874875	-5.474929599168095e-19	-1.0134512585285659e-18	2.1635875583062402e-12	1.6039822087348063e-14	0.0018264129854732285	-2.7942382719618393e-20	4.716657309946346e-20	2.7779615604897817e-16	8.0681268814916e-15	2.352389882925331e-16
18800000	0.0040867935050874875	-5.474929599168095e-19	-1.0134512585285659e-18	2.1635875583062402e-12	1.6039822087348063e-14	0.0018264129854732285	-2.794238270380558e-20	4.716657309946346e-20	2.7779615604897817e-16	8.0681268814916e-15	2.352389882925331e-16
18900000	0.0040867935050874875	-5.474929599168095e-19	-1.0134512585285659e-18	2.1635875583062402e-12	1.6039822087348063e-14	0.0018264129854732285	-2.794238268799277e-20	4.716657309946346e-20	2.7779615604897817e-16	8.0681268814916e-15	2.352389882925331e-16
19000000	0.0040867935050874875	-5.474929599168095e-19	-1.0134512585285659e-18	2.1635875583062402e-12	1.6039822087348063e-14	0.0018264129854732285	-2.794238267217996e-20	4.716657309946346e-20	2.7779615604897817e-16	8.0681268814916e-15	2.352389882925331e-16
19100000	0.0040867935050874875	-5.474929599168095e-19	-1.0134512585285659e-18	2.1635875583062402e-12	1.6039822087348063e-14	0.0018264129854732285	-2.7942382656367147e-20	4.716657309946346e-20	2.7779615604897817e-16	8.0681268814916e-15	2.352389882925331e-16
19200000	0.0040867935050874875	-5.474929599168095e-19	-1.0134512585285659e-18	2.1635875583062402e-12	1.6039822087348063e-14	0.0018264129854732285	-2.7942382640554335e-20	4.716657309946346e-20	2.7779615604897817e-16	8.0681268814916e-15	2.352389882925331e-16
19300000	0.0040867935050874875	-5.474929599168095e-19	-1.0134512585285659e-18	2.1635875583062402e-12	1.6039822087348063e-14	0.0018264129854732285	-2.7942382624741523e-20	4.716657309946346e-20	2.7779615604897817e-16	8.0681268814916e-15	2.352389882925331e-16
19400000	0.0040867935050874875	-5.474929599168095e-19	-1.0134512585285659e-18	2.1635875583062402e-12	1.6039822087348063e-14	0.0018264129854732285	-2.794238260892871e-20	4.716657309946346e-20	2.7779615604897817e-16	8.0681268814916e-15	2.352389882925331e-16
19500000	0.0040867935050874875	-5.474929599168095e-19	-1.0134512585285659e-18	2.1635875583062402e-12	1.6039822087348067e-14	0.0018264129854732285	-2.79423825931159e-20	4.716657309946346e-20	2.7779615604897817e-16	8.0681268814916e-15	2.352389882925331e-16
19600000	0.0040867935050874875	-5.474929599168095e-19	-1.0134512585285659e-18	2.1635875583062402e-12	1.6039822087348067e-14	0.0018264129854732285	-2.794238257730309e-20	4.716657309946346e-20	2.7779615604897817e-16	8.0681268814916e-15	2.352389882925331e-16
19700000	0.0040867935050874875	-5.474929599168095e-19	-1.0134512585285659e-18	2.1635875583062402e-12	1.6039822087348067e-14	0.0018264129854732288	-2.7942382561490276e-20	4.716657309946346e-20	2.7779615604897817e-16	8.0681268814916e-15	2.352389882925331e-16
19800000	0.0040867935050874875	-5.474929599168095e-19	-1.0134512585285659e-18	2.1635875583062406e-12	1.6039822087348067e-14	0.0018264129854732288	-2.7942382545677465e-20	4.716657309946346e-20	2.7779615604897817e-16	8.0681268814916e-15	2.352389882925331e-16
19900000	0.0040867935050874875	-5.474929599168095e-19	-1.0134512585285659e-18	2.1635875583062406e-12	1.6039822087348067e-14	0.0018264129854732288	-2.7942382529864653e-20	4.716657309946346e-20	2.7779615604897817e-16	8.0681268814916e-15	2.352389882925331e-16
20000000	0.0040867935050874875	-5.474929599168095e-19	-1.0134512585285659e-18	2.1635875583062406e-12	1.6039822087348067e-14	0.0018264129854732288	-2.794238251405184e-20	4.716657309946346e-20	2.7779615604897817e-16	8.0681268814916e-15	2.352389882925331e-16
20100000	0.0040867935050874875	-5.474929599168095e-19	-1.0134512585285659e-18	2.1635875583062406e-12	1.6039822087348067e-14	0.0018264129854732288	-2.794238249823903e-20	4.716657309946346e-20	2.7779615604897817e-16	8.0681268814916e-15	2.352389882925331e-16
20200000	0.0040867935050874875	-5.474929599168095e-19	-1.0134512585285659e-18	2.1635875583062406e-12	1.6039822087348067e-14	0.0018264129854732288	-2.794238248242622e-20	4.716657309946347e-20	2.7779615604897817e-16	8.0681268814916e-15	2.352389882925331e-16
20300000	0.0040867935050874875	-5.474929599168095e-19	-1.0134512585285659e-18	2.1635875583062406e-12	1.6039822087348067e-14	0.0018264129854732288	-2.7942382466613406e-20	4.716657309946347e-20	2.7779615604897817e-16	8.0681268814916e-15	2.352389882925331e-16
20400000	0.0040867935050874875	-5.474929599168095e-19	-1.0134512585285659e-18	2.1635875583062406e-12	1.6039822087348067e-14	0.0018264129854732288	-2.7942382450800595e-20	4.716657309946347e-20	2.7779615604897817e-16	8.0681268814916e-15	2.352389882925331e-16
20500000	0.0040867935050874875	-5.474929599168095e-19	-1.0134512585285659e-18	2.1635875583062406e-12	1.6039822087348067e-14	0.0018264129854732288	-2.794238243498778e-20	4.716657309946347e-20	2.7779615604897817e-16	8.0681268814916e-15	2.352389882925331e-16
20600000	0.0040867935050874875	-5.474929599168095e-19	-1.0134512585285659e-18	2.1635875583062406e-12	1.6039822087348067e-14	0.0018264129854732288	-2.794238241917497e-20	4.716657309946347e-20	2.7779615604897817e-16	8.0681268814916e-15	2.352389882925331e-16
20700000	0.0040867935050874875	-5.474929599168095e-19	-1.0134512585285659e-18	2.1635875583062406e-12	1.6039822087348067e-14	0.0018264129854732288	-2.794238240336216e-20	4.716657309946347e-20	2.7779615604897817e-16	8.0681268814916e-15	2.352389882925331e-16
20800000	0.0040867935050874875	-5.474929599168095e-19	-1.0134512585285659e-18	2.1635875583062406e-12	1.6039822087348067e-14	0.0018264129854732288	-2.794238238754935e-20	4.716657309946347e-20	2.7779615604897817e-16	8.0681268814916e-15	2.352389882925331e-16
20900000	0.0040867935050874875	-5.474929599168095e-19	-1.0134512585285659e-18	2.1635875583062406e-12	1.6039822087348067e-14	0.0018264129854732288	-2.7942382371736536e-20	4.716657309946347e-20	2.7779615604897817e-16	8.0681268814916e-15	2.352389882925331e-16
21000000	0.0040867935050874875	-5.474929599168095e-19	-1.0134512585285659e-18	2.1635875583062406e-12	1.6039822087348067e-14	0.0018264129854732288	-2.7942382355923724e-20	4.716657309946347e-20	2.7779615604897817e-16	8.0681268814916e-15	2.352389882925331e-16
21100000	0.0040867935050874875	-5.474929599168095e-19	-1.0134512585285659e-18	2.1635875583062406e-12	1.6039822087348067e-14	0.0018264129854732288	-2.7942382340110907e-20	4.716657309946347e-20	2.7779615604897817e-16	8.0681268814916e-15	2.352389882925331e-16
21200000	0.0040867935050874875	-5.474929599168095e-19	-1.0134512585285659e-18	2.1635875583062406e-12	1.6039822087348067e-14	0.0018264129854732288	-2.7942382324298095e-20	4.716657309946347e-20	2.7779615604897817e-16	8.0681268814916e-15	2.352389882925331e-16
21300000	0.0040867935050874875	-5.474929599168095e-19	-1.0134512585285659e-18	2.1635875583062406e-12	1.6039822087348067e-14	0.0018264129854732288	-2.7942382308485283e-20	4.716657309946347e-20	2.7779615604897817e-16	8.0681268814916e-15	2.352389882925331e-16
21400000	0.0040867935050874875	-5.474929599168095e-19	-1.0134512585285659e-18	2.1635875583062406e-12	1.6039822087348067e-14	0.0018264129854732288	-2.794238229267247e-20	4.716657309946347e-20	2.7779615604897817e-16	8.0681268814916e-15	2.352389882925331e-16
21500000	0.0040867935050874875	-5.474929599168095e-19	-1.0134512585285659e-18	2.1635875583062406e-12	1.6039822087348067e-14	0.0018264129854732288	-2.794238227685966e-20	4.716657309946347e-20	2.7779615604897817e-16	8.0681268814916e-15	2.352389882925331e-16
21600000	0.0040867935050874875	-5.474929599168095e-19	-1.0134512585285659e-18	2.1635875583062406e-12	1.6039822087348067e-14	0.0018264129854732288	-2.794238226104685e-20	4.716657309946347e-20	2.7779615604897817e-16	8.0681268814916e-15	2.352389882925331e-16
21700000	0.0040867935050874875	-5.474929599168095e-19	-1.0134512585285659e-18	2.1635875583062406e-12	1.6039822087348067e-14	0.0018264129854732288	-2.7942382245234037e-20	4.716657309946347e-20	2.7779615604897817e-16	8.0681268814916e-15	2.352389882925331e-16
21800000	0.0040867935050874875	-5.474929599168095e-19	-1.0134512585285659e-18	2.1635875583062406e-12	1.6039822087348067e-14	0.0018264129854732288	-2.7942382229421225e-20	4.716657309946347e-20	2.7779615604897817e-16	8.0681268814916e-15	2.352389882925331e-16
21900000	0.0040867935050874875	-5.474929599168095e-19	-1.0134512585285659e-18	2.1635875583062406e-12	1.6039822087348067e-14	0.0018264129854732288	-2.7942382213608413e-20	4.716657309946347e-20	2.7779615604897817e-16	8.0681268814916e-15	2.352389882925331e-16
22000000	0.0040867935050874875	-5.474929599168095e-19	-1.0134512585285659e-18	2.1635875583062406e-12	1.6039822087348067e-14	0.0018264129854732288	-2.79423821977956e-20	4.716657309946347e-20	2.7779615604897817e-16	8.0681268814916e-15	2.352389882925331e-16
22100000	0.0040867935050874875	-5.474929599168095e-19	-1.0134512585285659e-18	2.1635875583062406e-12	1.6039822087348067e-14	0.0018264129854732288	-2.794238218198279e-20	4.716657309946347e-20	2.7779615604897817e-16	8.0681268814916e-15	2.352389882925331e-16
22200000	0.0040867935050874875	-5.474929599168095e-19	-1.0134512585285659e-18	2.1635875583062406e-12	1.6039822087348067e-14	0.0018264129854732288	-2.794238216616998e-20	4.716657309946347e-20	2.7779615604897817e-16	8.0681268814916e-15	2.352389882925331e-16
22300000	0.0040867935050874875	-5.474929599168095e-19	-1.0134512585285659e-18	2.1635875583062406e-12	1.6039822087348067e-14	0.0018264129854732288	-2.7942382150357166e-20	4.716657309946347e-20	2.7779615604897817e-16	8.0681268814916e-15	2.352389882925331e-16
22400000	0.0040867935050874875	-5.474929599168095e-19	-1.0134512585285659e-18	2.1635875583062406e-12	1.6039822087348067e-14	0.0018264129854732288	-2.7942382134544355e-20	4.716657309946347e-20	2.7779615604897817e-16	8.0681268814916e-15	2.352389882925331e-16
22500000	0.0040867935050874875	-5.474929599168095e-19	-1.0134512585285659e-18	2.1635875583062406e-12	1.6039822087348067e-14	0.0018264129854732288	-2.794238211873154e-20	4.716657309946347e-20	2.7779615604897817e-16	8.0681268814916e-15	2.352389882925331e-16
22600000	0.0040867935050874875	-5.474929599168095e-19	-1.0134512585285659e-18	2.1635875583062406e-12	1.6039822087348067e-14	0.0018264129854732288	-2.794238210291873e-20	4.716657309946347e-20	2.7779615604897817e-16	8.0681268814916e-15	2.352389882925331e-16
22700000	0.0040867935050874875	-5.474929599168095e-19	-1.0134512585285659e-18	2.1635875583062406e-12	1.6039822087348067e-14	0.0018264129854732288	-2.794238208710592e-20	4.716657309946347e-20	2.7779615604897817e-16	8.0681268814916e-15	2.352389882925331e-16
22800000	0.0040867935050874875	-5.474929599168095e-19	-1.0134512585285659e-18	2.1635875583062406e-12	1.6039822087348067e-14	0.0018264129854732288	-2.794238207129311e-20	4.716657309946347e-20	2.7779615604897817e-16	8.0681268814916e-15	2.352389882925331e-16
22900000	0.0040867935050874875	-5.474929599168095e-19	-1.0134512585285659e-18	2.1635875583062406e-12	1.6039822087348067e-14	0.0018264129854732288	-2.7942382055480296e-20	4.716657309946347e-20	2.7779615604897817e-16	8.0681268814916e-15	2.352389882925331e-16
23000000	0.0040867935050874875	-5.474929599168095e-19	-1.0134512585285659e-18	2.1635875583062406e-12	1.6039822087348067e-14	0.0018264129854732288	-2.7942382039667484e-20	4.716657309946347e-20	2.7779615604897817e-16	8.0681268814916e-15	2.352389882925331e-16
23100000	0.0040867935050874875	-5.474929599168095e-19	-1.0134512585285659e-18	2.1635875583062406e-12	1.6039822087348067e-14	0.0018264129854732288	-2.794238202385467e-20	4.716657309946347e-20	2.7779615604897817e-16	8.0681268814916e-15	2.352389882925331e-16
23200000	0.0040867935050874875	-5.474929599168095e-19	-1.0134512585285659e-18	2.1635875583062406e-12	1.6039822087348067e-14	0.0018264129854732288	-2.794238200804186e-20	4.716657309946347e-20	2.7779615604897817e-16	8.0681268814916e-15	2.352389882925331e-16
23300000	0.0040867935050874875	-5.474929599168095e-19	-1.0134512585285659e-18	2.1635875583062406e-12	1.6039822087348067e-14	0.0018264129854732288	-2.794238199222905e-20	4.716657309946347e-20	2.7779615604897817e-16	8.0681268814916e-15	2.352389882925331e-16
23400000	0.0040867935050874875	-5.474929599168095e-19	-1.0134512585285659e-18	2.1635875583062406e-12	1.6039822087348067e-14	0.0018264129854732288	-2.794238197641624e-20	4.716657309946347e-20	2.7779615604897817e-16	8.0681268814916e-15	2.352389882925331e-16
23500000	0.0040867935050874875	-5.474929599168095e-19	-1.0134512585285659e-18	2.1635875583062406e-12	1.6039822087348067e-14	0.0018264129854732288	-2.7942381960603426e-20	4.716657309946347e-20	2.7779615604897817e-16	8.0681268814916e-15	2.352389882925331e-16
23600000	0.0040867935050874875	-5.474929599168095e-19	-1.0134512585285659e-18	2.1635875583062406e-12	1.6039822087348067e-14	0.0018264129854732288	-2.7942381944790614e-20	4.716657309946347e-20	2.7779615604897817e-16	8.0681268814916e-15	2.352389882925331e-16
23700000	0.0040867935050874875	-5.474929599168095e-19	-1.0134512585285659e-18	2.1635875583062406e-12	1.6039822087348067e-14	0.0018264129854732288	-2.79423819289778e-20	4.716657309946347e-20	2.7779615604897817e-16	8.0681268814916e-15	2.352389882925331e-16
23800000	0.0040867935050874875	-5.474929599168095e-19	-1.0134512585285659e-18	2.1635875583062406e-12	1.6039822087348067e-14	0.0018264129854732288	-2.794238191316499e-20	4.716657309946347e-20	2.7779615604897817e-16	8.0681268814916e-15	2.352389882925331e-16
23900000	0.0040867935050874875	-5.474929599168095e-19	-1.0134512585285659e-18	2.1635875583062406e-12	1.6039822087348067e-14	0.0018264129854732288	-2.794238189735218e-20	4.716657309946347e-20	2.7779615604897817e-16	8.0681268814916e-15	2.352389882925331e-16
24000000	0.0040867935050874875	-5.474929599168095e-19	-1.0134512585285659e-18	2.1635875583062406e-12	1.6039822087348067e-14	0.0018264129854732288	-2.794238188153937e-20	4.716657309946347e-20	2.7779615604897817e-16	8.0681268814916e-15	2.352389882925331e-16
24100000	0.0040867935050874875	-5.474929599168095e-19	-1.0134512585285659e-18	2.1635875583062406e-12	1.6039822087348067e-14	0.0018264129854732288	-2.7942381865726556e-20	4.716657309946347e-20	2.7779615604897817e-16	8.0681268814916e-15	2.352389882925331e-16
24200000	0.0040867935050874875	-5.474929599168095e-19	-1.0134512585285659e-18	2.1635875583062406e-12	1.6039822087348067e-14	0.0018264129854732288	-2.7942381849913744e-20	4.716657309946347e-20	2.7779615604897817e-16	8.0681268814916e-15	2.352389882925331e-16
24300000	0.0040867935050874875	-5.474929599168095e-19	-1.0134512585285659e-18	2.1635875583062406e-12	1.6039822087348067e-14	0.0018264129854732288	-2.794238183410093e-20	4.716657309946347e-20	2.7779615604897817e-16	8.0681268814916e-15	2.352389882925331e-16
24400000	0.0040867935050874875	-5.474929599168095e-19	-1.0134512585285659e-18	2.1635875583062406e-12	1.6039822087348067e-14	0.0018264129854732288	-2.794238181828812e-20	4.716657309946347e-20	2.7779615604897817e-16	8.0681268814916e-15	2.352389882925331e-16
24500000	0.0040867935050874875	-5.474929599168095e-19	-1.0134512585285659e-18	2.1635875583062406e-12	1.6039822087348067e-14	0.0018264129854732288	-2.794238180247531e-20	4.716657309946347e-20	2.7779615604897817e-16	8.0681268814916e-15	2.352389882925331e-16
24600000	0.0040867935050874875	-5.474929599168095e-19	-1.0134512585285659e-18	2.1635875583062406e-12	1.6039822087348067e-14	0.0018264129854732288	-2.79423817866625e-20	4.716657309946347e-20	2.7779615604897817e-16	8.0681268814916e-15	2.352389882925331e-16
24700000	0.0040867935050874875	-5.474929599168095e-19	-1.0134512585285659e-18	2.1635875583062406e-12	1.6039822087348067e-14	0.0018264129854732288	-2.7942381770849686e-20	4.716657309946347e-20	2.7779615604897817e-16	8.0681268814916e-15	2.352389882925331e-16
24800000	0.0040867935050874875	-5.474929599168095e-19	-1.0134512585285659e-18	2.1635875583062406e-12	1.6039822087348067e-14	0.0018264129854732288	-2.7942381755036874e-20	4.716657309946347e-20	2.7779615604897817e-16	8.0681268814916e-15	2.352389882925331e-16
24900000	0.0040867935050874875	-5.474929599168095e-19	-1.0134512585285659e-18	2.1635875583062406e-12	1.6039822087348067e-14	0.0018264129854732288	-2.794238173922406e-20	4.716657309946347e-20	2.7779615604897817e-16	8.0681268814916e-15	2.352389882925331e-16
25000000	0.0040867935050874875	-5.474929599168095e-19	-1.0134512585285659e-18	2.1635875583062406e-12	1.6039822087348067e-14	0.0018264129854732288	-2.794238172341125e-20	4.716657309946347e-20	2.7779615604897817e-16	8.0681268814916e-15	2.352389882925331e-16
25100000	0.0040867935050874875	-5.474929599168095e-19	-1.0134512585285659e-18	2.1635875583062406e-12	1.6039822087348067e-14	0.0018264129854732288	-2.794238170759844e-20	4.716657309946347e-20	2.7779615604897817e-16	8.0681268814916e-15	2.352389882925331e-16
25200000	0.0040867935050874875	-5.474929599168095e-19	-1.0134512585285659e-18	2.1635875583062406e-12	1.6039822087348067e-14	0.0018264129854732288	-2.794238169178563e-20	4.716657309946347e-20	2.7779615604897817e-16	8.0681268814916e-15	2.352389882925331e-16
25300000	0.0040867935050874875	-5.474929599168095e-19	-1.0134512585285659e-18	2.1635875583062406e-12	1.6039822087348067e-14	0.0018264129854732288	-2.7942381675972815e-20	4.716657309946347e-20	2.7779615604897817e-16	8.0681268814916e-15	2.352389882925331e-16
25400000	0.0040867935050874875	-5.474929599168095e-19	-1.0134512585285659e-18	2.1635875583062406e-12	1.6039822087348067e-14	0.0018264129854732288	-2.7942381660160004e-20	4.716657309946347e-20	2.7779615604897817e-16	8.0681268814916e-15	2.352389882925331e-16
25500000	0.0040867935050874875	-5.474929599168095e-19	-1.0134512585285659e-18	2.1635875583062406e-12	1.6039822087348067e-14	0.0018264129854732288	-2.794238164434719e-20	4.716657309946347e-20	2.7779615604897817e-16	8.0681268814916e-15	2.352389882925331e-16
25600000	0.0040867935050874875	-5.474929599168095e-19	-1.0134512585285659e-18	2.1635875583062406e-12	1.6039822087348067e-14	0.0018264129854732288	-2.794238162853438e-20	4.716657309946347e-20	2.7779615604897817e-16	8.0681268814916e-15	2.352389882925331e-16
25700000	0.0040867935050874875	-5.474929599168095e-19	-1.0134512585285659e-18	2.1635875583062406e-12	1.6039822087348067e-14	0.0018264129854732288	-2.794238161272157e-20	4.716657309946347e-20	2.7779615604897817e-16	8.0681268814916e-15	2.352389882925331e-16
25800000	0.0040867935050874875	-5.474929599168095e-19	-1.0134512585285659e-18	2.1635875583062406e-12	1.6039822087348067e-14	0.0018264129854732288	-2.7942381596908757e-20	4.716657309946347e-20	2.7779615604897817e-16	8.0681268814916e-15	2.352389882925331e-16
25900000	0.0040867935050874875	-5.474929599168095e-19	-1.0134512585285659e-18	2.1635875583062406e-12	1.6039822087348067e-14	0.0018264129854732288	-2.7942381581095945e-20	4.716657309946347e-20	2.7779615604897817e-16	8.0681268814916e-15	2.352389882925331e-16
26000000	0.0040867935050874875	-5.474929599168095e-19	-1.0134512585285659e-18	2.1635875583062406e-12	1.6039822087348067e-14	0.0018264129854732288	-2.7942381565283134e-20	4.716657309946347e-20	2.7779615604897817e-16	8.0681268814916e-15	2.352389882925331e-16
26100000	0.0040867935050874875	-5.474929599168095e-19	-1.0134512585285659e-18	2.1635875583062406e-12	1.6039822087348067e-14	0.0018264129854732288	-2.794238154947032e-20	4.716657309946347e-20	2.7779615604897817e-16	8.0681268814916e-15	2.352389882925331e-16
26200000	0.0040867935050874875	-5.474929599168095e-19	-1.0134512585285659e-18	2.1635875583062406e-12	1.6039822087348067e-14	0.0018264129854732288	-2.794238153365751e-20	4.716657309946347e-20	2.7779615604897817e-16	8.0681268814916e-15	2.352389882925331e-16
26300000	0.0040867935050874875	-5.474929599168095e-19	-1.0134512585285659e-18	2.1635875583062406e-12	1.6039822087348067e-14	0.0018264129854732288	-2.79423815178447e-20	4.716657309946347e-20	2.7779615604897817e-16	8.0681268814916e-15	2.352389882925331e-16
26400000	0.0040867935050874875	-5.474929599168095e-19	-1.0134512585285659e-18	2.1635875583062406e-12	1.6039822087348067e-14	0.0018264129854732288	-2.7942381502031887e-20	4.716657309946347e-20	2.7779615604897817e-16	8.0681268814916e-15	2.352389882925331e-16
26500000	0.0040867935050874875	-5.474929599168095e-19	-1.0134512585285659e-18	2.1635875583062406e-12	1.6039822087348067e-14	0.0018264129854732288	-2.7942381486219075e-20	4.716657309946347e-20	2.7779615604897817e-16	8.0681268814916e-15	2.352389882925331e-16
26600000	0.0040867935050874875	-5.474929599168095e-19	-1.0134512585285659e-18	2.1635875583062406e-12	1.6039822087348067e-14	0.0018264129854732288	-2.7942381470406263e-20	4.716657309946347e-20	2.7779615604897817e-16	8.0681268814916e-15	2.352389882925331e-16
26700000	0.0040867935050874875	-5.474929599168095e-19	-1.0134512585285659e-18	2.1635875583062406e-12	1.6039822087348067e-14	0.0018264129854732288	-2.794238145459345e-20	4.716657309946347e-20	2.7779615604897817e-16	8.0681268814916e-15	2.352389882925331e-16
26800000	0.0040867935050874875	-5.474929599168095e-19	-1.0134512585285659e-18	2.1635875583062406e-12	1.6039822087348067e-14	0.0018264129854732288	-2.794238143878064e-20	4.716657309946347e-20	2.7779615604897817e-16	8.0681268814916e-15	2.352389882925331e-16
26900000	0.0040867935050874875	-5.474929599168095e-19	-1.0134512585285659e-18	2.1635875583062406e-12	1.6039822087348067e-14	0.0018264129854732288	-2.794238142296783e-20	4.716657309946347e-20	2.7779615604897817e-16	8.0681268814916e-15	2.352389882925331e-16
27000000	0.0040867935050874875	-5.474929599168095e-19	-1.0134512585285659e-18	2.1635875583062406e-12	1.6039822087348067e-14	0.0018264129854732288	-2.7942381407155017e-20	4.716657309946347e-20	2.7779615604897817e-16	8.0681268814916e-15	2.352389882925331e-16
27100000	0.0040867935050874875	-5.474929599168095e-19	-1.0134512585285659e-18	2.1635875583062406e-12	1.6039822087348067e-14	0.0018264129854732288	-2.7942381391342205e-20	4.716657309946347e-20	2.7779615604897817e-16	8.0681268814916e-15	2.352389882925331e-16
27200000	0.0040867935050874875	-5.474929599168095e-19	-1.0134512585285659e-18	2.1635875583062406e-12	1.6039822087348067e-14	0.0018264129854732288	-2.7942381375529393e-20	4.716657309946347e-20	2.7779615604897817e-16	8.0681268814916e-15	2.352389882925331e-16
27300000	0.0040867935050874875	-5.474929599168095e-19	-1.0134512585285659e-18	2.1635875583062406e-12	1.6039822087348067e-14	0.0018264129854732288	-2.794238135971658e-20	4.716657309946347e-20	2.7779615604897817e-16	8.0681268814916e-15	2.352389882925331e-16
27400000	0.0040867935050874875	-5.474929599168095e-19	-1.0134512585285659e-18	2.1635875583062406e-12	1.6039822087348067e-14	0.0018264129854732288	-2.794238134390377e-20	4.716657309946347e-20	2.7779615604897817e-16	8.0681268814916e-15	2.352389882925331e-16
27500000	0.0040867935050874875	-5.474929599168095e-19	-1.0134512585285659e-18	2.1635875583062406e-12	1.6039822087348067e-14	0.0018264129854732288	-2.794238132809096e-20	4.716657309946347e-20	2.7779615604897817e-16	8.0681268814916e-15	2.3523898829253304e-16
27600000	0.0040867935050874875	-5.474929599168095e-19	-1.0134512585285659e-18	2.1635875583062406e-12	1.6039822087348067e-14	0.0018264129854732288	-2.7942381312278146e-20	4.716657309946347e-20	2.7779615604897817e-16	8.0681268814916e-15	2.3523898829253304e-16
27700000	0.0040867935050874875	-5.474929599168095e-19	-1.0134512585285659e-18	2.1635875583062406e-12	1.6039822087348067e-14	0.0018264129854732288	-2.7942381296465335e-20	4.716657309946347e-20	2.7779615604897817e-16	8.0681268814916e-15	2.3523898829253304e-16
27800000	0.0040867935050874875	-5.474929599168095e-19	-1.0134512585285659e-18	2.1635875583062406e-12	1.6039822087348067e-14	0.0018264129854732288	-2.794238128065252e-20	4.716657309946347e-20	2.7779615604897817e-16	8.068126881491599e-15	2.3523898829253304e-16
27900000	0.0040867935050874875	-5.474929599168095e-19	-1.0134512585285659e-18	2.1635875583062406e-12	1.6039822087348067e-14	0.0018264129854732288	-2.794238126483971e-20	4.716657309946347e-20	2.7779615604897817e-16	8.068126881491599e-15	2.3523898829253304e-16
28000000	0.0040867935050874875	-5.474929599168095e-19	-1.0134512585285659e-18	2.1635875583062406e-12	1.6039822087348067e-14	0.0018264129854732288	-2.79423812490269e-20	4.716657309946347e-20	2.7779615604897817e-16	8.068126881491599e-15	2.3523898829253304e-16
28100000	0.0040867935050874875	-5.474929599168095e-19	-1.0134512585285659e-18	2.1635875583062406e-12	1.6039822087348067e-14	0.0018264129854732288	-2.794238123321409e-20	4.716657309946347e-20	2.7779615604897817e-16	8.068126881491599e-15	2.3523898829253304e-16
28200000	0.0040867935050874875	-5.474929599168095e-19	-1.0134512585285659e-18	2.1635875583062406e-12	1.6039822087348067e-14	0.0018264129854732288	-2.7942381217401276e-20	4.716657309946347e-20	2.7779615604897817e-16	8.068126881491599e-15	2.3523898829253304e-16
28300000	0.0040867935050874875	-5.474929599168095e-19	-1.0134512585285659e-18	2.1635875583062406e-12	1.6039822087348067e-14	0.0018264129854732288	-2.7942381201588464e-20	4.716657309946347e-20	2.7779615604897817e-16	8.068126881491599e-15	2.3523898829253304e-16
28400000	0.0040867935050874875	-5.474929599168095e-19	-1.0134512585285659e-18	2.1635875583062406e-12	1.6039822087348067e-14	0.0018264129854732288	-2.794238118577565e-20	4.716657309946347e-20	2.7779615604897817e-16	8.068126881491599e-15	2.3523898829253304e-16
28500000	0.0040867935050874875	-5.474929599168095e-19	-1.0134512585285659e-18	2.1635875583062406e-12	1.6039822087348067e-14	0.0018264129854732288	-2.794238116996284e-20	4.716657309946347e-20	2.7779615604897817e-16	8.068126881491599e-15	2.3523898829253304e-16
28600000	0.0040867935050874875	-5.474929599168095e-19	-1.0134512585285659e-18	2.1635875583062406e-12	1.6039822087348067e-14	0.0018264129854732288	-2.794238115415003e-20	4.716657309946347e-20	2.7779615604897817e-16	8.068126881491599e-15	2.3523898829253304e-16
28700000	0.0040867935050874875	-5.474929599168095e-19	-1.0134512585285659e-18	2.1635875583062406e-12	1.6039822087348067e-14	0.0018264129854732288	-2.794238113833722e-20	4.716657309946347e-20	2.7779615604897817e-16	8.068126881491599e-15	2.3523898829253304e-16
28800000	0.0040867935050874875	-5.474929599168095e-19	-1.0134512585285659e-18	2.1635875583062406e-12	1.6039822087348067e-14	0.0018264129854732288	-2.7942381122524406e-20	4.716657309946347e-20	2.7779615604897817e-16	8.068126881491599e-15	2.3523898829253304e-16
28900000	0.0040867935050874875	-5.474929599168095e-19	-1.0134512585285659e-18	2.1635875583062406e-12	1.6039822087348067e-14	0.0018264129854732288	-2.7942381106711594e-20	4.716657309946347e-20	2.7779615604897817e-16	8.068126881491599e-15	2.3523898829253304e-16
29000000	0.0040867935050874875	-5.474929599168095e-19	-1.0134512585285659e-18	2.1635875583062406e-12	1.6039822087348067e-14	0.0018264129854732288	-2.794238109089878e-20	4.716657309946347e-20	2.7779615604897817e-16	8.068126881491599e-15	2.3523898829253304e-16
29100000	0.0040867935050874875	-5.474929599168095e-19	-1.0134512585285659e-18	2.1635875583062406e-12	1.6039822087348067e-14	0.0018264129854732288	-2.794238107508597e-20	4.716657309946347e-20	2.7779615604897817e-16	8.068126881491599e-15	2.3523898829253304e-16
29200000	0.0040867935050874875	-5.474929599168095e-19	-1.0134512585285659e-18	2.1635875583062406e-12	1.6039822087348067e-14	0.0018264129854732288	-2.794238105927316e-20	4.716657309946347e-20	2.7779615604897817e-16	8.068126881491599e-15	2.3523898829253304e-16
29300000	0.0040867935050874875	-5.474929599168095e-19	-1.0134512585285659e-18	2.1635875583062406e-12	1.6039822087348067e-14	0.0018264129854732288	-2.794238104346035e-20	4.716657309946347e-20	2.7779615604897817e-16	8.068126881491599e-15	2.3523898829253304e-16
29400000	0.0040867935050874875	-5.474929599168095e-19	-1.0134512585285659e-18	2.1635875583062406e-12	1.6039822087348067e-14	0.0018264129854732288	-2.7942381027647536e-20	4.716657309946347e-20	2.7779615604897817e-16	8.068126881491599e-15	2.3523898829253304e-16
29500000	0.0040867935050874875	-5.474929599168095e-19	-1.0134512585285659e-18	2.1635875583062406e-12	1.6039822087348063e-14	0.0018264129854732288	-2.7942381011834724e-20	4.716657309946347e-20	2.7779615604897817e-16	8.068126881491599e-15	2.3523898829253304e-16
29600000	0.0040867935050874875	-5.474929599168095e-19	-1.0134512585285659e-18	2.1635875583062406e-12	1.6039822087348063e-14	0.0018264129854732288	-2.794238099602191e-20	4.716657309946346e-20	2.7779615604897817e-16	8.068126881491599e-15	2.3523898829253304e-16
29700000	0.0040867935050874875	-5.474929599168095e-19	-1.0134512585285659e-18	2.1635875583062406e-12	1.6039822087348063e-14	0.0018264129854732288	-2.79423809802091e-20	4.716657309946346e-20	2.7779615604897817e-16	8.068126881491599e-15	2.3523898829253304e-16
29800000	0.0040867935050874875	-5.474929599168095e-19	-1.0134512585285659e-18	2.1635875583062402e-12	1.6039822087348063e-14	0.0018264129854732285	-2.794238096439629e-20	4.716657309946346e-20	2.7779615604897817e-16	8.068126881491599e-15	2.3523898829253304e-16
29900000	0.0040867935050874875	-5.474929599168095e-19	-1.0134512585285659e-18	2.1635875583062402e-12	1.6039822087348063e-14	0.0018264129854732285	-2.794238094858348e-20	4.716657309946346e-20	2.7779615604897817e-16	8.068126881491599e-15	2.3523898829253304e-16
30000000	0.0040867935050874875	-5.474929599168095e-19	-1.0134512585285659e-18	2.1635875583062402e-12	1.6039822087348063e-14	0.0018264129854732285	-2.7942380932770666e-20	4.716657309946346e-20	2.7779615604897817e-16	8.068126881491599e-15	2.3523898829253304e-16
30100000	0.0040867935050874875	-5.474929599168095e-19	-1.0134512585285659e-18	2.1635875583062402e-12	1.6039822087348063e-14	0.0018264129854732285	-2.7942380916957854e-20	4.716657309946346e-20	2.7779615604897817e-16	8.068126881491599e-15	2.3523898829253304e-16
30200000	0.0040867935050874875	-5.474929599168095e-19	-1.0134512585285659e-18	2.1635875583062402e-12	1.6039822087348063e-14	0.0018264129854732285	-2.794238090114504e-20	4.716657309946346e-20	2.7779615604897817e-16	8.068126881491599e-15	2.3523898829253304e-16
30300000	0.0040867935050874875	-5.474929599168095e-19	-1.0134512585285659e-18	2.1635875583062402e-12	1.6039822087348063e-14	0.0018264129854732285	-2.794238088533223e-20	4.716657309946346e-20	2.7779615604897817e-16	8.068126881491599e-15	2.3523898829253304e-16
30400000	0.0040867935050874875	-5.474929599168095e-19	-1.0134512585285659e-18	2.1635875583062402e-12	1.6039822087348063e-14	0.0018264129854732285	-2.794238086951942e-20	4.716657309946346e-20	2.7779615604897817e-16	8.068126881491599e-15	2.3523898829253304e-16
30500000	0.0040867935050874875	-5.474929599168095e-19	-1.0134512585285659e-18	2.1635875583062402e-12	1.6039822087348063e-14	0.0018264129854732285	-2.794238085370661e-20	4.716657309946346e-20	2.7779615604897817e-16	8.068126881491599e-15	2.3523898829253304e-16
30600000	0.0040867935050874875	-5.474929599168095e-19	-1.0134512585285659e-18	2.1635875583062402e-12	1.6039822087348063e-14	0.0018264129854732285	-2.7942380837893795e-20	4.716657309946346e-20	2.7779615604897817e-16	8.068126881491599e-15	2.3523898829253304e-16
30700000	0.0040867935050874875	-5.474929599168095e-19	-1.0134512585285659e-18	2.1635875583062402e-12	1.6039822087348063e-14	0.0018264129854732285	-2.7942380822080984e-20	4.716657309946346e-20	2.7779615604897817e-16	8.068126881491599e-15	2.3523898829253304e-16
30800000	0.0040867935050874875	-5.474929599168095e-19	-1.0134512585285659e-18	2.1635875583062402e-12	1.6039822087348063e-14	0.0018264129854732285	-2.794238080626817e-20	4.716657309946346e-20	2.7779615604897817e-16	8.068126881491599e-15	2.3523898829253304e-16
30900000	0.0040867935050874875	-5.474929599168095e-19	-1.0134512585285659e-18	2.1635875583062402e-12	1.6039822087348063e-14	0.0018264129854732285	-2.794238079045536e-20	4.716657309946346e-20	2.7779615604897817e-16	8.068126881491599e-15	2.3523898829253304e-16
31000000	0.0040867935050874875	-5.474929599168095e-19	-1.0134512585285659e-18	2.1635875583062402e-12	1.6039822087348063e-14	0.0018264129854732285	-2.794238077464255e-20	4.716657309946346e-20	2.7779615604897817e-16	8.068126881491599e-15	2.3523898829253304e-16
31100000	0.0040867935050874875	-5.474929599168095e-19	-1.0134512585285659e-18	2.1635875583062402e-12	1.6039822087348063e-14	0.0018264129854732285	-2.794238075882973e-20	4.716657309946346e-20	2.7779615604897817e-16	8.068126881491599e-15	2.35238988292533e-16
31200000	0.0040867935050874875	-5.474929599168095e-19	-1.0134512585285659e-18	2.1635875583062402e-12	1.6039822087348063e-14	0.0018264129854732285	-2.794238074301692e-20	4.716657309946346e-20	2.7779615604897817e-16	8.068126881491599e-15	2.35238988292533e-16
31300000	0.0040867935050874875	-5.474929599168095e-19	-1.0134512585285659e-18	2.1635875583062402e-12	1.6039822087348063e-14	0.0018264129854732285	-2.794238072720411e-20	4.716657309946346e-20	2.7779615604897817e-16	8.068126881491599e-15	2.35238988292533e-16
31400000	0.0040867935050874875	-5.474929599168095e-19	-1.0134512585285659e-18	2.1635875583062402e-12	1.6039822087348063e-14	0.0018264129854732285	-2.7942380711391296e-20	4.716657309946346e-20	2.7779615604897817e-16	8.068126881491599e-15	2.35238988292533e-16
31500000	0.0040867935050874875	-5.474929599168095e-19	-1.0134512585285659e-18	2.1635875583062402e-12	1.6039822087348063e-14	0.0018264129854732285	-2.7942380695578484e-20	4.716657309946346e-20	2.7779615604897817e-16	8.068126881491599e-15	2.35238988292533e-16
31600000	0.0040867935050874875	-5.474929599168095e-19	-1.0134512585285659e-18	2.1635875583062402e-12	1.6039822087348063e-14	0.0018264129854732285	-2.794238067976567e-20	4.716657309946346e-20	2.7779615604897817e-16	8.068126881491599e-15	2.35238988292533e-16
31700000	0.0040867935050874875	-5.474929599168095e-19	-1.0134512585285659e-18	2.1635875583062402e-12	1.6039822087348063e-14	0.0018264129854732285	-2.794238066395286e-20	4.716657309946346e-20	2.7779615604897817e-16	8.068126881491599e-15	2.35238988292533e-16
31800000	0.0040867935050874875	-5.474929599168095e-19	-1.0134512585285659e-18	2.1635875583062402e-12	1.6039822087348063e-14	0.0018264129854732285	-2.794238064814005e-20	4.716657309946346e-20	2.7779615604897817e-16	8.068126881491599e-15	2.35238988292533e-16
31900000	0.0040867935050874875	-5.474929599168095e-19	-1.0134512585285659e-18	2.1635875583062402e-12	1.6039822087348063e-14	0.0018264129854732285	-2.794238063232724e-20	4.716657309946346e-20	2.7779615604897817e-16	8.068126881491599e-15	2.35238988292533e-16
32000000	0.0040867935050874875	-5.474929599168095e-19	-1.0134512585285659e-18	2.1635875583062402e-12	1.6039822087348063e-14	0.0018264129854732285	-2.7942380616514426e-20	4.716657309946346e-20	2.7779615604897817e-16	8.068126881491599e-15	2.35238988292533e-16
32100000	0.0040867935050874875	-5.474929599168095e-19	-1.0134512585285659e-18	2.1635875583062402e-12	1.6039822087348063e-14	0.0018264129854732285	-2.7942380600701614e-20	4.716657309946346e-20	2.7779615604897817e-16	8.068126881491599e-15	2.35238988292533e-16
32200000	0.0040867935050874875	-5.474929599168095e-19	-1.0134512585285659e-18	2.1635875583062402e-12	1.6039822087348063e-14	0.0018264129854732285	-2.79423805848888e-20	4.716657309946346e-20	2.7779615604897817e-16	8.068126881491599e-15	2.35238988292533e-16
32300000	0.0040867935050874875	-5.474929599168095e-19	-1.0134512585285659e-18	2.1635875583062402e-12	1.6039822087348063e-14	0.0018264129854732285	-2.794238056907599e-20	4.716657309946346e-20	2.7779615604897817e-16	8.068126881491599e-15	2.35238988292533e-16
32400000	0.0040867935050874875	-5.474929599168095e-19	-1.0134512585285659e-18	2.1635875583062402e-12	1.6039822087348063e-14	0.0018264129854732285	-2.794238055326318e-20	4.716657309946346e-20	2.7779615604897817e-16	8.068126881491599e-15	2.35238988292533e-16
32500000	0.0040867935050874875	-5.474929599168095e-19	-1.0134512585285659e-18	2.1635875583062402e-12	1.6039822087348063e-14	0.0018264129854732285	-2.794238053745037e-20	4.716657309946346e-20	2.7779615604897817e-16	8.068126881491599e-15	2.35238988292533e-16
32600000	0.0040867935050874875	-5.474929599168095e-19	-1.0134512585285659e-18	2.1635875583062402e-12	1.6039822087348063e-14	0.0018264129854732285	-2.7942380521637555e-20	4.716657309946346e-20	2.7779615604897817e-16	8.068126881491599e-15	2.35238988292533e-16
32700000	0.0040867935050874875	-5.474929599168095e-19	-1.0134512585285659e-18	2.1635875583062402e-12	1.6039822087348063e-14	0.0018264129854732285	-2.7942380505824744e-20	4.716657309946346e-20	2.7779615604897817e-16	8.068126881491599e-15	2.35238988292533e-16
32800000	0.0040867935050874875	-5.474929599168095e-19	-1.0134512585285659e-18	2.1635875583062402e-12	1.6039822087348063e-14	0.0018264129854732285	-2.794238049001193e-20	4.716657309946346e-20	2.7779615604897817e-16	8.068126881491599e-15	2.35238988292533e-16
32900000	0.0040867935050874875	-5.474929599168095e-19	-1.0134512585285659e-18	2.1635875583062402e-12	1.6039822087348063e-14	0.0018264129854732285	-2.794238047419912e-20	4.716657309946346e-20	2.7779615604897817e-16	8.068126881491599e-15	2.35238988292533e-16
33000000	0.0040867935050874875	-5.474929599168095e-19	-1.0134512585285659e-18	2.1635875583062402e-12	1.6039822087348063e-14	0.0018264129854732285	-2.794238045838631e-20	4.716657309946346e-20	2.7779615604897817e-16	8.068126881491599e-15	2.35238988292533e-16
33100000	0.0040867935050874875	-5.474929599168095e-19	-1.0134512585285659e-18	2.1635875583062402e-12	1.6039822087348063e-14	0.0018264129854732285	-2.79423804425735e-20	4.716657309946346e-20	2.7779615604897817e-16	8.068126881491599e-15	2.35238988292533e-16
33200000	0.0040867935050874875	-5.474929599168095e-19	-1.0134512585285659e-18	2.1635875583062402e-12	1.6039822087348063e-14	0.0018264129854732285	-2.7942380426760685e-20	4.716657309946346e-20	2.7779615604897817e-16	8.068126881491599e-15	2.35238988292533e-16
33300000	0.0040867935050874875	-5.474929599168095e-19	-1.0134512585285659e-18	2.1635875583062402e-12	1.6039822087348063e-14	0.0018264129854732285	-2.7942380410947874e-20	4.716657309946346e-20	2.7779615604897817e-16	8.068126881491599e-15	2.35238988292533e-16
33400000	0.0040867935050874875	-5.474929599168095e-19	-1.0134512585285659e-18	2.1635875583062402e-12	1.6039822087348063e-14	0.0018264129854732285	-2.794238039513506e-20	4.716657309946346e-20	2.7779615604897817e-16	8.068126881491599e-15	2.35238988292533e-16
33500000	0.0040867935050874875	-5.474929599168095e-19	-1.0134512585285659e-18	2.1635875583062402e-12	1.6039822087348063e-14	0.0018264129854732285	-2.794238037932225e-20	4.716657309946346e-20	2.7779615604897817e-16	8.068126881491599e-15	2.35238988292533e-16
33600000	0.0040867935050874875	-5.474929599168095e-19	-1.0134512585285659e-18	2.1635875583062402e-12	1.6039822087348063e-14	0.0018264129854732285	-2.794238036350944e-20	4.716657309946346e-20	2.7779615604897817e-16	8.068126881491599e-15	2.35238988292533e-16
33700000	0.0040867935050874875	-5.474929599168095e-19	-1.0134512585285659e-18	2.1635875583062402e-12	1.6039822087348063e-14	0.0018264129854732285	-2.7942380347696627e-20	4.716657309946346e-20	2.7779615604897817e-16	8.068126881491599e-15	2.35238988292533e-16
33800000	0.0040867935050874875	-5.474929599168095e-19	-1.0134512585285659e-18	2.1635875583062402e-12	1.6039822087348063e-14	0.0018264129854732285	-2.7942380331883815e-20	4.716657309946346e-20	2.7779615604897817e-16	8.068126881491599e-15	2.35238988292533e-16
33900000	0.0040867935050874875	-5.474929599168095e-19	-1.0134512585285659e-18	2.1635875583062402e-12	1.6039822087348063e-14	0.0018264129854732285	-2.7942380316071003e-20	4.716657309946346e-20	2.7779615604897817e-16	8.068126881491599e-15	2.35238988292533e-16
34000000	0.0040867935050874875	-5.474929599168095e-19	-1.0134512585285659e-18	2.1635875583062402e-12	1.6039822087348063e-14	0.0018264129854732285	-2.794238030025819e-20	4.716657309946346e-20	2.7779615604897817e-16	8.068126881491599e-15	2.35238988292533e-16
34100000	0.0040867935050874875	-5.474929599168095e-19	-1.0134512585285659e-18	2.1635875583062402e-12	1.6039822087348063e-14	0.0018264129854732285	-2.794238028444538e-20	4.716657309946346e-20	2.7779615604897817e-16	8.068126881491599e-15	2.35238988292533e-16
34200000	0.0040867935050874875	-5.474929599168095e-19	-1.0134512585285659e-18	2.1635875583062402e-12	1.6039822087348063e-14	0.0018264129854732285	-2.794238026863257e-20	4.716657309946346e-20	2.7779615604897817e-16	8.068126881491599e-15	2.35238988292533e-16
34300000	0.0040867935050874875	-5.474929599168095e-19	-1.0134512585285659e-18	2.1635875583062402e-12	1.6039822087348063e-14	0.0018264129854732285	-2.7942380252819757e-20	4.716657309946346e-20	2.7779615604897817e-16	8.068126881491599e-15	2.35238988292533e-16
34400000	0.0040867935050874875	-5.474929599168095e-19	-1.0134512585285659e-18	2.1635875583062402e-12	1.6039822087348063e-14	0.0018264129854732285	-2.7942380237006945e-20	4.716657309946346e-20	2.7779615604897817e-16	8.068126881491599e-15	2.35238988292533e-16
34500000	0.0040867935050874875	-5.474929599168095e-19	-1.0134512585285659e-18	2.1635875583062402e-12	1.6039822087348063e-14	0.0018264129854732285	-2.7942380221194133e-20	4.716657309946346e-20	2.7779615604897817e-16	8.068126881491599e-15	2.35238988292533e-16
34600000	0.0040867935050874875	-5.474929599168095e-19	-1.0134512585285659e-18	2.1635875583062402e-12	1.6039822087348063e-14	0.0018264129854732285	-2.794238020538132e-20	4.716657309946346e-20	2.7779615604897817e-16	8.068126881491599e-15	2.35238988292533e-16
34700000	0.0040867935050874875	-5.474929599168095e-19	-1.0134512585285659e-18	2.1635875583062402e-12	1.6039822087348063e-14	0.0018264129854732285	-2.794238018956851e-20	4.716657309946346e-20	2.7779615604897817e-16	8.068126881491599e-15	2.35238988292533e-16
34800000	0.0040867935050874875	-5.474929599168095e-19	-1.0134512585285659e-18	2.1635875583062402e-12	1.6039822087348063e-14	0.0018264129854732285	-2.79423801737557e-20	4.716657309946346e-20	2.7779615604897817e-16	8.068126881491599e-15	2.35238988292533e-16
34900000	0.0040867935050874875	-5.474929599168095e-19	-1.0134512585285659e-18	2.1635875583062402e-12	1.6039822087348063e-14	0.0018264129854732285	-2.7942380157942886e-20	4.716657309946346e-20	2.7779615604897817e-16	8.068126881491599e-15	2.35238988292533e-16
35000000	0.0040867935050874875	-5.474929599168095e-19	-1.0134512585285659e-18	2.1635875583062402e-12	1.6039822087348063e-14	0.0018264129854732285	-2.7942380142130075e-20	4.716657309946346e-20	2.7779615604897817e-16	8.068126881491599e-15	2.35238988292533e-16
35100000	0.0040867935050874875	-5.474929599168095e-19	-1.0134512585285659e-18	2.1635875583062402e-12	1.6039822087348063e-14	0.0018264129854732285	-2.7942380126317263e-20	4.716657309946346e-20	2.7779615604897817e-16	8.068126881491599e-15	2.35238988292533e-16
35200000	0.0040867935050874875	-5.474929599168095e-19	-1.0134512585285659e-18	2.1635875583062402e-12	1.6039822087348063e-14	0.0018264129854732285	-2.794238011050445e-20	4.716657309946346e-20	2.7779615604897817e-16	8.068126881491599e-15	2.35238988292533e-16
35300000	0.0040867935050874875	-5.474929599168095e-19	-1.0134512585285659e-18	2.1635875583062402e-12	1.6039822087348063e-14	0.0018264129854732285	-2.794238009469164e-20	4.716657309946346e-20	2.7779615604897817e-16	8.068126881491599e-15	2.35238988292533e-16
35400000	0.0040867935050874875	-5.474929599168095e-19	-1.0134512585285659e-18	2.1635875583062402e-12	1.6039822087348063e-14	0.0018264129854732285	-2.794238007887883e-20	4.716657309946346e-20	2.7779615604897817e-16	8.068126881491599e-15	2.35238988292533e-16
35500000	0.0040867935050874875	-5.474929599168095e-19	-1.0134512585285659e-18	2.1635875583062402e-12	1.6039822087348063e-14	0.0018264129854732285	-2.7942380063066016e-20	4.716657309946346e-20	2.7779615604897817e-16	8.068126881491599e-15	2.35238988292533e-16
35600000	0.0040867935050874875	-5.474929599168095e-19	-1.0134512585285659e-18	2.1635875583062402e-12	1.6039822087348063e-14	0.0018264129854732285	-2.7942380047253205e-20	4.716657309946346e-20	2.7779615604897817e-16	8.068126881491599e-15	2.35238988292533e-16
35700000	0.0040867935050874875	-5.474929599168095e-19	-1.0134512585285659e-18	2.1635875583062402e-12	1.6039822087348063e-14	0.0018264129854732285	-2.794238003144039e-20	4.716657309946346e-20	2.7779615604897817e-16	8.068126881491599e-15	2.35238988292533e-16
35800000	0.0040867935050874875	-5.474929599168095e-19	-1.0134512585285659e-18	2.1635875583062402e-12	1.6039822087348063e-14	0.0018264129854732285	-2.794238001562758e-20	4.716657309946346e-20	2.7779615604897817e-16	8.068126881491599e-15	2.35238988292533e-16
35900000	0.0040867935050874875	-5.474929599168095e-19	-1.0134512585285659e-18	2.1635875583062402e-12	1.6039822087348063e-14	0.0018264129854732285	-2.794237999981477e-20	4.716657309946346e-20	2.7779615604897817e-16	8.068126881491599e-15	2.35238988292533e-16
36000000	0.0040867935050874875	-5.474929599168095e-19	-1.0134512585285659e-18	2.1635875583062402e-12	1.6039822087348063e-14	0.0018264129854732285	-2.794237998400196e-20	4.716657309946346e-20	2.7779615604897817e-16	8.068126881491599e-15	2.35238988292533e-16
36100000	0.0040867935050874875	-5.474929599168095e-19	-1.0134512585285659e-18	2.1635875583062402e-12	1.6039822087348063e-14	0.0018264129854732285	-2.7942379968189146e-20	4.716657309946346e-20	2.7779615604897817e-16	8.068126881491599e-15	2.35238988292533e-16
36200000	0.0040867935050874875	-5.474929599168095e-19	-1.0134512585285659e-18	2.1635875583062402e-12	1.6039822087348063e-14	0.0018264129854732285	-2.7942379952376334e-20	4.716657309946346e-20	2.7779615604897817e-16	8.068126881491599e-15	2.35238988292533e-16
36300000	0.0040867935050874875	-5.474929599168095e-19	-1.0134512585285659e-18	2.1635875583062402e-12	1.6039822087348063e-14	0.0018264129854732285	-2.794237993656352e-20	4.716657309946346e-20	2.7779615604897817e-16	8.068126881491599e-15	2.35238988292533e-16
36400000	0.0040867935050874875	-5.474929599168095e-19	-1.0134512585285659e-18	2.1635875583062402e-12	1.6039822087348063e-14	0.0018264129854732285	-2.794237992075071e-20	4.716657309946346e-20	2.7779615604897817e-16	8.068126881491599e-15	2.35238988292533e-16
36500000	0.0040867935050874875	-5.474929599168095e-19	-1.0134512585285659e-18	2.1635875583062402e-12	1.6039822087348063e-14	0.0018264129854732285	-2.79423799049379e-20	4.716657309946346e-20	2.7779615604897817e-16	8.068126881491599e-15	2.35238988292533e-16
36600000	0.0040867935050874875	-5.474929599168095e-19	-1.0134512585285659e-18	2.1635875583062402e-12	1.6039822087348063e-14	0.0018264129854732285	-2.794237988912509e-20	4.716657309946346e-20	2.7779615604897817e-16	8.068126881491599e-15	2.35238988292533e-16
36700000	0.0040867935050874875	-5.474929599168095e-19	-1.0134512585285659e-18	2.1635875583062402e-12	1.6039822087348063e-14	0.0018264129854732285	-2.7942379873312276e-20	4.716657309946346e-20	2.7779615604897817e-16	8.068126881491599e-15	2.35238988292533e-16
36800000	0.0040867935050874875	-5.474929599168095e-19	-1.0134512585285659e-18	2.1635875583062402e-12	1.6039822087348063e-14	0.0018264129854732285	-2.7942379857499464e-20	4.716657309946346e-20	2.7779615604897817e-16	8.068126881491599e-15	2.35238988292533e-16
36900000	0.0040867935050874875	-5.474929599168095e-19	-1.0134512585285659e-18	2.1635875583062402e-12	1.6039822087348063e-14	0.0018264129854732285	-2.794237984168665e-20	4.716657309946346e-20	2.7779615604897817e-16	8.068126881491599e-15	2.35238988292533e-16
37000000	0.0040867935050874875	-5.474929599168095e-19	-1.0134512585285659e-18	2.1635875583062402e-12	1.6039822087348063e-14	0.0018264129854732285	-2.794237982587384e-20	4.716657309946346e-20	2.7779615604897817e-16	8.068126881491599e-15	2.35238988292533e-16
37100000	0.0040867935050874875	-5.474929599168095e-19	-1.0134512585285659e-18	2.1635875583062402e-12	1.6039822087348063e-14	0.0018264129854732285	-2.794237981006103e-20	4.716657309946346e-20	2.7779615604897817e-16	8.068126881491599e-15	2.35238988292533e-16
37200000	0.0040867935050874875	-5.474929599168095e-19	-1.0134512585285659e-18	2.1635875583062402e-12	1.6039822087348063e-14	0.0018264129854732285	-2.794237979424822e-20	4.716657309946346e-20	2.7779615604897817e-16	8.068126881491599e-15	2.35238988292533e-16
37300000	0.0040867935050874875	-5.474929599168095e-19	-1.0134512585285659e-18	2.1635875583062402e-12	1.6039822087348063e-14	0.0018264129854732285	-2.7942379778435406e-20	4.716657309946346e-20	2.7779615604897817e-16	8.068126881491599e-15	2.35238988292533e-16
37400000	0.0040867935050874875	-5.474929599168095e-19	-1.0134512585285659e-18	2.1635875583062402e-12	1.6039822087348063e-14	0.0018264129854732285	-2.7942379762622594e-20	4.716657309946346e-20	2.7779615604897817e-16	8.068126881491599e-15	2.35238988292533e-16
37500000	0.0040867935050874875	-5.474929599168095e-19	-1.0134512585285659e-18	2.1635875583062402e-12	1.6039822087348063e-14	0.0018264129854732285	-2.794237974680978e-20	4.716657309946346e-20	2.7779615604897817e-16	8.068126881491599e-15	2.35238988292533e-16
37600000	0.0040867935050874875	-5.474929599168095e-19	-1.0134512585285659e-18	2.1635875583062402e-12	1.6039822087348063e-14	0.0018264129854732285	-2.794237973099697e-20	4.716657309946346e-20	2.7779615604897817e-16	8.068126881491599e-15	2.35238988292533e-16
37700000	0.0040867935050874875	-5.474929599168095e-19	-1.0134512585285659e-18	2.1635875583062402e-12	1.6039822087348063e-14	0.0018264129854732285	-2.794237971518416e-20	4.716657309946346e-20	2.7779615604897817e-16	8.068126881491599e-15	2.35238988292533e-16
37800000	0.0040867935050874875	-5.474929599168095e-19	-1.0134512585285659e-18	2.1635875583062402e-12	1.6039822087348063e-14	0.0018264129854732285	-2.794237969937135e-20	4.716657309946346e-20	2.777961560489782e-16	8.068126881491599e-15	2.35238988292533e-16
37900000	0.0040867935050874875	-5.474929599168095e-19	-1.0134512585285659e-18	2.1635875583062402e-12	1.6039822087348063e-14	0.0018264129854732285	-2.7942379683558536e-20	4.716657309946346e-20	2.777961560489782e-16	8.068126881491599e-15	2.35238988292533e-16
38000000	0.0040867935050874875	-5.474929599168095e-19	-1.0134512585285659e-18	2.1635875583062402e-12	1.6039822087348063e-14	0.0018264129854732285	-2.7942379667745724e-20	4.716657309946346e-20	2.777961560489782e-16	8.068126881491599e-15	2.3523898829253304e-16
38100000	0.0040867935050874875	-5.474929599168095e-19	-1.0134512585285659e-18	2.1635875583062402e-12	1.6039822087348063e-14	0.0018264129854732285	-2.794237965193291e-20	4.716657309946346e-20	2.777961560489782e-16	8.068126881491599e-15	2.3523898829253304e-16
38200000	0.0040867935050874875	-5.474929599168095e-19	-1.0134512585285659e-18	2.1635875583062402e-12	1.6039822087348063e-14	0.0018264129854732285	-2.79423796361201e-20	4.716657309946346e-20	2.777961560489782e-16	8.068126881491599e-15	2.3523898829253304e-16
38300000	0.0040867935050874875	-5.474929599168095e-19	-1.0134512585285659e-18	2.1635875583062402e-12	1.6039822087348063e-14	0.0018264129854732285	-2.794237962030729e-20	4.716657309946346e-20	2.777961560489782e-16	8.068126881491599e-15	2.3523898829253304e-16
38400000	0.0040867935050874875	-5.474929599168095e-19	-1.0134512585285659e-18	2.1635875583062402e-12	1.6039822087348063e-14	0.0018264129854732285	-2.794237960449448e-20	4.716657309946346e-20	2.777961560489782e-16	8.068126881491599e-15	2.3523898829253304e-16
38500000	0.0040867935050874875	-5.474929599168095e-19	-1.0134512585285659e-18	2.1635875583062402e-12	1.6039822087348063e-14	0.0018264129854732285	-2.7942379588681665e-20	4.716657309946346e-20	2.777961560489782e-16	8.068126881491599e-15	2.3523898829253304e-16
38600000	0.0040867935050874875	-5.474929599168095e-19	-1.0134512585285659e-18	2.1635875583062402e-12	1.6039822087348063e-14	0.0018264129854732285	-2.7942379572868854e-20	4.716657309946346e-20	2.777961560489782e-16	8.068126881491599e-15	2.3523898829253304e-16
38700000	0.0040867935050874875	-5.474929599168095e-19	-1.0134512585285659e-18	2.1635875583062402e-12	1.6039822087348063e-14	0.0018264129854732285	-2.794237955705604e-20	4.716657309946346e-20	2.777961560489782e-16	8.068126881491599e-15	2.3523898829253304e-16
38800000	0.0040867935050874875	-5.474929599168095e-19	-1.0134512585285659e-18	2.1635875583062402e-12	1.6039822087348063e-14	0.0018264129854732285	-2.794237954124323e-20	4.716657309946346e-20	2.777961560489782e-16	8.068126881491599e-15	2.3523898829253304e-16
38900000	0.0040867935050874875	-5.474929599168095e-19	-1.0134512585285659e-18	2.1635875583062402e-12	1.6039822087348063e-14	0.0018264129854732285	-2.794237952543042e-20	4.716657309946346e-20	2.777961560489782e-16	8.0681268814916e-15	2.3523898829253304e-16
39000000	0.0040867935050874875	-5.474929599168095e-19	-1.0134512585285659e-18	2.1635875583062402e-12	1.6039822087348063e-14	0.0018264129854732285	-2.7942379509617607e-20	4.716657309946346e-20	2.777961560489782e-16	8.0681268814916e-15	2.3523898829253304e-16
39100000	0.0040867935050874875	-5.474929599168095e-19	-1.0134512585285659e-18	2.1635875583062402e-12	1.6039822087348063e-14	0.0018264129854732285	-2.7942379493804795e-20	4.716657309946346e-20	2.777961560489782e-16	8.0681268814916e-15	2.3523898829253304e-16
39200000	0.0040867935050874875	-5.474929599168095e-19	-1.0134512585285659e-18	2.1635875583062402e-12	1.6039822087348063e-14	0.0018264129854732285	-2.7942379477991983e-20	4.716657309946346e-20	2.777961560489782e-16	8.0681268814916e-15	2.3523898829253304e-16
39300000	0.0040867935050874875	-5.474929599168095e-19	-1.0134512585285659e-18	2.1635875583062402e-12	1.6039822087348063e-14	0.0018264129854732285	-2.794237946217917e-20	4.716657309946346e-20	2.777961560489782e-16	8.0681268814916e-15	2.3523898829253304e-16
39400000	0.0040867935050874875	-5.474929599168095e-19	-1.0134512585285659e-18	2.1635875583062402e-12	1.6039822087348063e-14	0.0018264129854732285	-2.794237944636636e-20	4.716657309946346e-20	2.777961560489782e-16	8.0681268814916e-15	2.3523898829253304e-16
39500000	0.0040867935050874875	-5.474929599168095e-19	-1.0134512585285659e-18	2.1635875583062402e-12	1.6039822087348067e-14	0.0018264129854732285	-2.794237943055355e-20	4.716657309946346e-20	2.777961560489782e-16	8.0681268814916e-15	2.3523898829253304e-16
39600000	0.0040867935050874875	-5.474929599168095e-19	-1.0134512585285659e-18	2.1635875583062406e-12	1.6039822087348067e-14	0.0018264129854732288	-2.7942379414740737e-20	4.716657309946347e-20	2.777961560489782e-16	8.0681268814916e-15	2.3523898829253304e-16
39700000	0.0040867935050874875	-5.474929599168095e-19	-1.0134512585285659e-18	2.1635875583062406e-12	1.6039822087348067e-14	0.0018264129854732288	-2.7942379398927925e-20	4.716657309946347e-20	2.777961560489782e-16	8.0681268814916e-15	2.3523898829253304e-16
39800000	0.0040867935050874875	-5.474929599168095e-19	-1.0134512585285659e-18	2.1635875583062406e-12	1.6039822087348067e-14	0.0018264129854732288	-2.7942379383115113e-20	4.716657309946347e-20	2.777961560489782e-16	8.0681268814916e-15	2.3523898829253304e-16
39900000	0.0040867935050874875	-5.474929599168095e-19	-1.0134512585285659e-18	2.1635875583062406e-12	1.6039822087348067e-14	0.0018264129854732288	-2.79423793673023e-20	4.716657309946347e-20	2.777961560489782e-16	8.0681268814916e-15	2.3523898829253304e-16
40000000	0.0040867935050874875	-5.474929599168095e-19	-1.0134512585285659e-18	2.1635875583062406e-12	1.6039822087348067e-14	0.0018264129854732288	-2.794237935148949e-20	4.716657309946347e-20	2.777961560489782e-16	8.0681268814916e-15	2.3523898829253304e-16
40100000	0.0040867935050874875	-5.474929599168095e-19	-1.0134512585285659e-18	2.1635875583062406e-12	1.6039822087348067e-14	0.0018264129854732288	-2.794237933567668e-20	4.716657309946347e-20	2.777961560489782e-16	8.0681268814916e-15	2.3523898829253304e-16
40200000	0.0040867935050874875	-5.474929599168095e-19	-1.0134512585285659e-18	2.1635875583062406e-12	1.6039822087348067e-14	0.0018264129854732288	-2.7942379319863867e-20	4.716657309946347e-20	2.777961560489782e-16	8.0681268814916e-15	2.3523898829253304e-16
40300000	0.0040867935050874875	-5.474929599168095e-19	-1.0134512585285659e-18	2.1635875583062406e-12	1.6039822087348067e-14	0.0018264129854732288	-2.7942379304051055e-20	4.716657309946347e-20	2.777961560489782e-16	8.0681268814916e-15	2.3523898829253304e-16
40400000	0.0040867935050874875	-5.474929599168095e-19	-1.0134512585285659e-18	2.1635875583062406e-12	1.6039822087348067e-14	0.0018264129854732288	-2.7942379288238243e-20	4.716657309946347e-20	2.777961560489782e-16	8.0681268814916e-15	2.3523898829253304e-16
40500000	0.0040867935050874875	-5.474929599168095e-19	-1.0134512585285659e-18	2.1635875583062406e-12	1.6039822087348067e-14	0.0018264129854732288	-2.794237927242543e-20	4.716657309946347e-20	2.777961560489782e-16	8.0681268814916e-15	2.3523898829253304e-16
40600000	0.0040867935050874875	-5.474929599168095e-19	-1.0134512585285659e-18	2.1635875583062406e-12	1.6039822087348067e-14	0.0018264129854732288	-2.794237925661262e-20	4.716657309946347e-20	2.777961560489782e-16	8.0681268814916e-15	2.3523898829253304e-16
40700000	0.0040867935050874875	-5.474929599168095e-19	-1.0134512585285659e-18	2.1635875583062406e-12	1.6039822087348067e-14	0.0018264129854732288	-2.794237924079981e-20	4.716657309946347e-20	2.777961560489782e-16	8.0681268814916e-15	2.3523898829253304e-16
40800000	0.0040867935050874875	-5.474929599168095e-19	-1.0134512585285659e-18	2.1635875583062406e-12	1.6039822087348067e-14	0.0018264129854732288	-2.7942379224986996e-20	4.716657309946347e-20	2.777961560489782e-16	8.0681268814916e-15	2.3523898829253304e-16
40900000	0.0040867935050874875	-5.474929599168095e-19	-1.0134512585285659e-18	2.1635875583062406e-12	1.6039822087348067e-14	0.0018264129854732288	-2.7942379209174185e-20	4.716657309946347e-20	2.777961560489782e-16	8.0681268814916e-15	2.3523898829253304e-16
41000000	0.0040867935050874875	-5.474929599168095e-19	-1.0134512585285659e-18	2.1635875583062406e-12	1.6039822087348067e-14	0.0018264129854732288	-2.794237919336137e-20	4.716657309946347e-20	2.777961560489782e-16	8.0681268814916e-15	2.3523898829253304e-16
41100000	0.0040867935050874875	-5.474929599168095e-19	-1.0134512585285659e-18	2.1635875583062406e-12	1.6039822087348067e-14	0.0018264129854732288	-2.7942379177548555e-20	4.716657309946347e-20	2.777961560489782e-16	8.0681268814916e-15	2.352389882925331e-16
41200000	0.0040867935050874875	-5.474929599168095e-19	-1.0134512585285659e-18	2.1635875583062406e-12	1.6039822087348067e-14	0.0018264129854732288	-2.7942379161735744e-20	4.716657309946347e-20	2.777961560489782e-16	8.0681268814916e-15	2.352389882925331e-16
41300000	0.0040867935050874875	-5.474929599168095e-19	-1.0134512585285659e-18	2.1635875583062406e-12	1.6039822087348067e-14	0.0018264129854732288	-2.794237914592293e-20	4.716657309946347e-20	2.777961560489782e-16	8.0681268814916e-15	2.352389882925331e-16
41400000	0.0040867935050874875	-5.474929599168095e-19	-1.0134512585285659e-18	2.1635875583062406e-12	1.6039822087348067e-14	0.0018264129854732288	-2.794237913011012e-20	4.716657309946347e-20	2.777961560489782e-16	8.0681268814916e-15	2.352389882925331e-16
41500000	0.0040867935050874875	-5.474929599168095e-19	-1.0134512585285659e-18	2.1635875583062406e-12	1.6039822087348067e-14	0.0018264129854732288	-2.794237911429731e-20	4.716657309946347e-20	2.777961560489782e-16	8.0681268814916e-15	2.352389882925331e-16
41600000	0.0040867935050874875	-5.474929599168095e-19	-1.0134512585285659e-18	2.1635875583062406e-12	1.6039822087348067e-14	0.0018264129854732288	-2.7942379098484497e-20	4.716657309946347e-20	2.777961560489782e-16	8.0681268814916e-15	2.352389882925331e-16
41700000	0.0040867935050874875	-5.474929599168095e-19	-1.0134512585285659e-18	2.1635875583062406e-12	1.6039822087348067e-14	0.0018264129854732288	-2.7942379082671685e-20	4.716657309946347e-20	2.777961560489782e-16	8.0681268814916e-15	2.352389882925331e-16
41800000	0.0040867935050874875	-5.474929599168095e-19	-1.0134512585285659e-18	2.1635875583062406e-12	1.6039822087348067e-14	0.0018264129854732288	-2.7942379066858873e-20	4.716657309946347e-20	2.777961560489782e-16	8.0681268814916e-15	2.352389882925331e-16
41900000	0.0040867935050874875	-5.474929599168095e-19	-1.0134512585285659e-18	2.1635875583062406e-12	1.6039822087348067e-14	0.0018264129854732288	-2.794237905104606e-20	4.716657309946347e-20	2.777961560489782e-16	8.0681268814916e-15	2.352389882925331e-16
42000000	0.0040867935050874875	-5.474929599168095e-19	-1.0134512585285659e-18	2.1635875583062406e-12	1.6039822087348067e-14	0.0018264129854732288	-2.794237903523325e-20	4.716657309946347e-20	2.777961560489782e-16	8.0681268814916e-15	2.352389882925331e-16
42100000	0.0040867935050874875	-5.474929599168095e-19	-1.0134512585285659e-18	2.1635875583062406e-12	1.6039822087348067e-14	0.0018264129854732288	-2.794237901942044e-20	4.716657309946347e-20	2.777961560489782e-16	8.0681268814916e-15	2.352389882925331e-16
42200000	0.0040867935050874875	-5.474929599168095e-19	-1.0134512585285659e-18	2.1635875583062406e-12	1.6039822087348067e-14	0.0018264129854732288	-2.7942379003607627e-20	4.716657309946347e-20	2.777961560489782e-16	8.0681268814916e-15	2.352389882925331e-16
42300000	0.0040867935050874875	-5.474929599168095e-19	-1.0134512585285659e-18	2.1635875583062406e-12	1.6039822087348067e-14	0.0018264129854732288	-2.7942378987794815e-20	4.716657309946347e-20	2.777961560489782e-16	8.0681268814916e-15	2.352389882925331e-16
42400000	0.0040867935050874875	-5.474929599168095e-19	-1.0134512585285659e-18	2.1635875583062406e-12	1.6039822087348067e-14	0.0018264129854732288	-2.7942378971982003e-20	4.716657309946347e-20	2.777961560489782e-16	8.0681268814916e-15	2.352389882925331e-16
42500000	0.0040867935050874875	-5.474929599168095e-19	-1.0134512585285659e-18	2.1635875583062406e-12	1.6039822087348067e-14	0.0018264129854732288	-2.794237895616919e-20	4.716657309946347e-20	2.777961560489782e-16	8.0681268814916e-15	2.352389882925331e-16
42600000	0.0040867935050874875	-5.474929599168095e-19	-1.0134512585285659e-18	2.1635875583062406e-12	1.6039822087348067e-14	0.0018264129854732288	-2.794237894035638e-20	4.716657309946347e-20	2.777961560489782e-16	8.0681268814916e-15	2.352389882925331e-16
42700000	0.0040867935050874875	-5.474929599168095e-19	-1.0134512585285659e-18	2.1635875583062406e-12	1.6039822087348067e-14	0.0018264129854732288	-2.794237892454357e-20	4.716657309946347e-20	2.777961560489782e-16	8.0681268814916e-15	2.352389882925331e-16
42800000	0.0040867935050874875	-5.474929599168095e-19	-1.0134512585285659e-18	2.1635875583062406e-12	1.6039822087348067e-14	0.0018264129854732288	-2.7942378908730756e-20	4.716657309946347e-20	2.777961560489782e-16	8.0681268814916e-15	2.352389882925331e-16
42900000	0.0040867935050874875	-5.474929599168095e-19	-1.0134512585285659e-18	2.1635875583062406e-12	1.6039822087348067e-14	0.0018264129854732288	-2.7942378892917945e-20	4.716657309946347e-20	2.777961560489782e-16	8.0681268814916e-15	2.352389882925331e-16
43000000	0.0040867935050874875	-5.474929599168095e-19	-1.0134512585285659e-18	2.1635875583062406e-12	1.6039822087348067e-14	0.0018264129854732288	-2.794237887710513e-20	4.716657309946347e-20	2.777961560489782e-16	8.0681268814916e-15	2.352389882925331e-16
43100000	0.0040867935050874875	-5.474929599168095e-19	-1.0134512585285659e-18	2.1635875583062406e-12	1.6039822087348067e-14	0.0018264129854732288	-2.794237886129232e-20	4.716657309946347e-20	2.777961560489782e-16	8.0681268814916e-15	2.352389882925331e-16
43200000	0.0040867935050874875	-5.474929599168095e-19	-1.0134512585285659e-18	2.1635875583062406e-12	1.6039822087348067e-14	0.0018264129854732288	-2.794237884547951e-20	4.716657309946347e-20	2.777961560489782e-16	8.0681268814916e-15	2.352389882925331e-16
43300000	0.0040867935050874875	-5.474929599168095e-19	-1.0134512585285659e-18	2.1635875583062406e-12	1.6039822087348067e-14	0.0018264129854732288	-2.79423788296667e-20	4.716657309946347e-20	2.777961560489782e-16	8.0681268814916e-15	2.352389882925331e-16
43400000	0.0040867935050874875	-5.474929599168095e-19	-1.0134512585285659e-18	2.1635875583062406e-12	1.6039822087348067e-14	0.0018264129854732288	-2.7942378813853886e-20	4.716657309946347e-20	2.777961560489782e-16	8.0681268814916e-15	2.352389882925331e-16
43500000	0.0040867935050874875	-5.474929599168095e-19	-1.0134512585285659e-18	2.1635875583062406e-12	1.6039822087348067e-14	0.0018264129854732288	-2.7942378798041074e-20	4.716657309946347e-20	2.777961560489782e-16	8.0681268814916e-15	2.352389882925331e-16
43600000	0.0040867935050874875	-5.474929599168095e-19	-1.0134512585285659e-18	2.1635875583062406e-12	1.6039822087348067e-14	0.0018264129854732288	-2.794237878222826e-20	4.716657309946347e-20	2.777961560489782e-16	8.0681268814916e-15	2.352389882925331e-16
43700000	0.0040867935050874875	-5.474929599168095e-19	-1.0134512585285659e-18	2.1635875583062406e-12	1.6039822087348067e-14	0.0018264129854732288	-2.794237876641545e-20	4.716657309946347e-20	2.777961560489782e-16	8.0681268814916e-15	2.352389882925331e-16
43800000	0.0040867935050874875	-5.474929599168095e-19	-1.0134512585285659e-18	2.1635875583062406e-12	1.6039822087348067e-14	0.0018264129854732288	-2.794237875060264e-20	4.716657309946347e-20	2.777961560489782e-16	8.0681268814916e-15	2.352389882925331e-16
43900000	0.0040867935050874875	-5.474929599168095e-19	-1.0134512585285659e-18	2.1635875583062406e-12	1.6039822087348067e-14	0.0018264129854732288	-2.794237873478983e-20	4.716657309946347e-20	2.777961560489782e-16	8.0681268814916e-15	2.352389882925331e-16
44000000	0.0040867935050874875	-5.474929599168095e-19	-1.0134512585285659e-18	2.1635875583062406e-12	1.6039822087348067e-14	0.0018264129854732288	-2.7942378718977016e-20	4.716657309946347e-20	2.777961560489782e-16	8.0681268814916e-15	2.352389882925331e-16
44100000	0.0040867935050874875	-5.474929599168095e-19	-1.0134512585285659e-18	2.1635875583062406e-12	1.6039822087348067e-14	0.0018264129854732288	-2.7942378703164204e-20	4.716657309946347e-20	2.777961560489782e-16	8.0681268814916e-15	2.352389882925331e-16
44200000	0.0040867935050874875	-5.474929599168095e-19	-1.0134512585285659e-18	2.1635875583062406e-12	1.6039822087348067e-14	0.0018264129854732288	-2.794237868735139e-20	4.716657309946347e-20	2.777961560489782e-16	8.0681268814916e-15	2.352389882925331e-16
44300000	0.0040867935050874875	-5.474929599168095e-19	-1.0134512585285659e-18	2.1635875583062406e-12	1.6039822087348067e-14	0.0018264129854732288	-2.794237867153858e-20	4.716657309946347e-20	2.777961560489782e-16	8.0681268814916e-15	2.352389882925331e-16
44400000	0.0040867935050874875	-5.474929599168095e-19	-1.0134512585285659e-18	2.1635875583062406e-12	1.6039822087348067e-14	0.0018264129854732288	-2.794237865572577e-20	4.716657309946347e-20	2.777961560489782e-16	8.0681268814916e-15	2.352389882925331e-16
44500000	0.0040867935050874875	-5.474929599168095e-19	-1.0134512585285659e-18	2.1635875583062406e-12	1.6039822087348067e-14	0.0018264129854732288	-2.794237863991296e-20	4.716657309946347e-20	2.777961560489782e-16	8.0681268814916e-15	2.352389882925331e-16
44600000	0.0040867935050874875	-5.474929599168095e-19	-1.0134512585285659e-18	2.1635875583062406e-12	1.6039822087348067e-14	0.0018264129854732288	-2.7942378624100146e-20	4.716657309946347e-20	2.777961560489782e-16	8.0681268814916e-15	2.352389882925331e-16
44700000	0.0040867935050874875	-5.474929599168095e-19	-1.0134512585285659e-18	2.1635875583062406e-12	1.6039822087348067e-14	0.0018264129854732288	-2.7942378608287334e-20	4.716657309946347e-20	2.777961560489782e-16	8.0681268814916e-15	2.352389882925331e-16
44800000	0.0040867935050874875	-5.474929599168095e-19	-1.0134512585285659e-18	2.1635875583062406e-12	1.6039822087348067e-14	0.0018264129854732288	-2.794237859247452e-20	4.716657309946347e-20	2.777961560489782e-16	8.0681268814916e-15	2.352389882925331e-16
44900000	0.0040867935050874875	-5.474929599168095e-19	-1.0134512585285659e-18	2.1635875583062406e-12	1.6039822087348067e-14	0.0018264129854732288	-2.794237857666171e-20	4.716657309946347e-20	2.777961560489782e-16	8.0681268814916e-15	2.352389882925331e-16
45000000	0.0040867935050874875	-5.474929599168095e-19	-1.0134512585285659e-18	2.1635875583062406e-12	1.6039822087348067e-14	0.0018264129854732288	-2.79423785608489e-20	4.716657309946347e-20	2.777961560489782e-16	8.0681268814916e-15	2.352389882925331e-16
45100000	0.0040867935050874875	-5.474929599168095e-19	-1.0134512585285659e-18	2.1635875583062406e-12	1.6039822087348067e-14	0.0018264129854732288	-2.794237854503609e-20	4.716657309946347e-20	2.777961560489782e-16	8.0681268814916e-15	2.352389882925331e-16
45200000	0.0040867935050874875	-5.474929599168095e-19	-1.0134512585285659e-18	2.1635875583062406e-12	1.6039822087348067e-14	0.0018264129854732288	-2.7942378529223276e-20	4.716657309946347e-20	2.777961560489782e-16	8.0681268814916e-15	2.352389882925331e-16
45300000	0.0040867935050874875	-5.474929599168095e-19	-1.0134512585285659e-18	2.1635875583062406e-12	1.6039822087348067e-14	0.0018264129854732288	-2.7942378513410464e-20	4.716657309946347e-20	2.777961560489782e-16	8.0681268814916e-15	2.352389882925331e-16
45400000	0.0040867935050874875	-5.474929599168095e-19	-1.0134512585285659e-18	2.1635875583062406e-12	1.6039822087348067e-14	0.0018264129854732288	-2.794237849759765e-20	4.716657309946347e-20	2.777961560489782e-16	8.0681268814916e-15	2.352389882925331e-16
45500000	0.0040867935050874875	-5.474929599168095e-19	-1.0134512585285659e-18	2.1635875583062406e-12	1.6039822087348067e-14	0.0018264129854732288	-2.794237848178484e-20	4.716657309946347e-20	2.777961560489782e-16	8.0681268814916e-15	2.352389882925331e-16
45600000	0.0040867935050874875	-5.474929599168095e-19	-1.0134512585285659e-18	2.1635875583062406e-12	1.6039822087348067e-14	0.0018264129854732288	-2.794237846597203e-20	4.716657309946347e-20	2.777961560489782e-16	8.0681268814916e-15	2.352389882925331e-16
45700000	0.0040867935050874875	-5.474929599168095e-19	-1.0134512585285659e-18	2.1635875583062406e-12	1.6039822087348067e-14	0.0018264129854732288	-2.794237845015922e-20	4.716657309946347e-20	2.777961560489782e-16	8.0681268814916e-15	2.352389882925331e-16
45800000	0.0040867935050874875	-5.474929599168095e-19	-1.0134512585285659e-18	2.1635875583062406e-12	1.6039822087348067e-14	0.0018264129854732288	-2.7942378434346405e-20	4.716657309946347e-20	2.777961560489782e-16	8.0681268814916e-15	2.352389882925331e-16
45900000	0.0040867935050874875	-5.474929599168095e-19	-1.0134512585285659e-18	2.1635875583062406e-12	1.6039822087348067e-14	0.0018264129854732288	-2.7942378418533594e-20	4.716657309946347e-20	2.777961560489782e-16	8.0681268814916e-15	2.352389882925331e-16
46000000	0.0040867935050874875	-5.474929599168095e-19	-1.0134512585285659e-18	2.1635875583062406e-12	1.6039822087348067e-14	0.0018264129854732288	-2.794237840272078e-20	4.716657309946347e-20	2.777961560489782e-16	8.0681268814916e-15	2.352389882925331e-16
46100000	0.0040867935050874875	-5.474929599168095e-19	-1.0134512585285659e-18	2.1635875583062406e-12	1.6039822087348067e-14	0.0018264129854732288	-2.794237838690797e-20	4.716657309946347e-20	2.777961560489782e-16	8.0681268814916e-15	2.352389882925331e-16
46200000	0.0040867935050874875	-5.474929599168095e-19	-1.0134512585285659e-18	2.1635875583062406e-12	1.6039822087348067e-14	0.0018264129854732288	-2.794237837109516e-20	4.716657309946347e-20	2.777961560489782e-16	8.0681268814916e-15	2.352389882925331e-16
46300000	0.0040867935050874875	-5.474929599168095e-19	-1.0134512585285659e-18	2.1635875583062406e-12	1.6039822087348067e-14	0.0018264129854732288	-2.7942378355282347e-20	4.716657309946347e-20	2.777961560489782e-16	8.0681268814916e-15	2.352389882925331e-16
46400000	0.0040867935050874875	-5.474929599168095e-19	-1.0134512585285659e-18	2.1635875583062406e-12	1.6039822087348067e-14	0.0018264129854732288	-2.7942378339469535e-20	4.716657309946347e-20	2.777961560489782e-16	8.0681268814916e-15	2.352389882925331e-16
46500000	0.0040867935050874875	-5.474929599168095e-19	-1.0134512585285659e-18	2.1635875583062406e-12	1.6039822087348067e-14	0.0018264129854732288	-2.7942378323656724e-20	4.716657309946347e-20	2.777961560489782e-16	8.0681268814916e-15	2.352389882925331e-16
46600000	0.0040867935050874875	-5.474929599168095e-19	-1.0134512585285659e-18	2.1635875583062406e-12	1.6039822087348067e-14	0.0018264129854732288	-2.794237830784391e-20	4.716657309946347e-20	2.777961560489782e-16	8.0681268814916e-15	2.352389882925331e-16
46700000	0.0040867935050874875	-5.474929599168095e-19	-1.0134512585285659e-18	2.1635875583062406e-12	1.6039822087348067e-14	0.0018264129854732288	-2.79423782920311e-20	4.716657309946347e-20	2.777961560489782e-16	8.0681268814916e-15	2.352389882925331e-16
46800000	0.0040867935050874875	-5.474929599168095e-19	-1.0134512585285659e-18	2.1635875583062406e-12	1.6039822087348067e-14	0.0018264129854732288	-2.794237827621829e-20	4.716657309946347e-20	2.777961560489782e-16	8.0681268814916e-15	2.352389882925331e-16
46900000	0.0040867935050874875	-5.474929599168095e-19	-1.0134512585285659e-18	2.1635875583062406e-12	1.6039822087348067e-14	0.0018264129854732288	-2.7942378260405477e-20	4.716657309946347e-20	2.777961560489782e-16	8.0681268814916e-15	2.352389882925331e-16
47000000	0.0040867935050874875	-5.474929599168095e-19	-1.0134512585285659e-18	2.1635875583062406e-12	1.6039822087348067e-14	0.0018264129854732288	-2.7942378244592665e-20	4.716657309946347e-20	2.777961560489782e-16	8.0681268814916e-15	2.352389882925331e-16
47100000	0.0040867935050874875	-5.474929599168095e-19	-1.0134512585285659e-18	2.1635875583062406e-12	1.6039822087348067e-14	0.0018264129854732288	-2.7942378228779853e-20	4.716657309946347e-20	2.777961560489782e-16	8.0681268814916e-15	2.352389882925331e-16
47200000	0.0040867935050874875	-5.474929599168095e-19	-1.0134512585285659e-18	2.1635875583062406e-12	1.6039822087348067e-14	0.0018264129854732288	-2.794237821296704e-20	4.716657309946347e-20	2.777961560489782e-16	8.0681268814916e-15	2.352389882925331e-16
47300000	0.0040867935050874875	-5.474929599168095e-19	-1.0134512585285659e-18	2.1635875583062406e-12	1.6039822087348067e-14	0.0018264129854732288	-2.794237819715423e-20	4.716657309946347e-20	2.777961560489782e-16	8.0681268814916e-15	2.352389882925331e-16
47400000	0.0040867935050874875	-5.474929599168095e-19	-1.0134512585285659e-18	2.1635875583062406e-12	1.6039822087348067e-14	0.0018264129854732288	-2.794237818134142e-20	4.716657309946347e-20	2.777961560489782e-16	8.0681268814916e-15	2.352389882925331e-16
47500000	0.0040867935050874875	-5.474929599168095e-19	-1.0134512585285659e-18	2.1635875583062406e-12	1.6039822087348067e-14	0.0018264129854732288	-2.7942378165528607e-20	4.716657309946347e-20	2.777961560489782e-16	8.0681268814916e-15	2.352389882925331e-16
47600000	0.0040867935050874875	-5.474929599168095e-19	-1.0134512585285659e-18	2.1635875583062406e-12	1.6039822087348067e-14	0.0018264129854732288	-2.7942378149715795e-20	4.716657309946347e-20	2.777961560489782e-16	8.0681268814916e-15	2.352389882925331e-16
47700000	0.0040867935050874875	-5.474929599168095e-19	-1.0134512585285659e-18	2.1635875583062406e-12	1.6039822087348067e-14	0.0018264129854732288	-2.7942378133902983e-20	4.716657309946347e-20	2.777961560489782e-16	8.0681268814916e-15	2.352389882925331e-16
47800000	0.0040867935050874875	-5.474929599168095e-19	-1.0134512585285659e-18	2.1635875583062406e-12	1.6039822087348067e-14	0.0018264129854732288	-2.794237811809017e-20	4.716657309946347e-20	2.777961560489782e-16	8.0681268814916e-15	2.352389882925331e-16
47900000	0.0040867935050874875	-5.474929599168095e-19	-1.0134512585285659e-18	2.1635875583062406e-12	1.6039822087348067e-14	0.0018264129854732288	-2.794237810227736e-20	4.716657309946347e-20	2.777961560489782e-16	8.0681268814916e-15	2.352389882925331e-16
48000000	0.0040867935050874875	-5.474929599168095e-19	-1.0134512585285659e-18	2.1635875583062406e-12	1.6039822087348067e-14	0.0018264129854732288	-2.794237808646455e-20	4.716657309946347e-20	2.777961560489782e-16	8.0681268814916e-15	2.3523898829253304e-16
48100000	0.0040867935050874875	-5.474929599168095e-19	-1.0134512585285659e-18	2.1635875583062406e-12	1.6039822087348067e-14	0.0018264129854732288	-2.7942378070651736e-20	4.716657309946347e-20	2.777961560489782e-16	8.0681268814916e-15	2.3523898829253304e-16
48200000	0.0040867935050874875	-5.474929599168095e-19	-1.0134512585285659e-18	2.1635875583062406e-12	1.6039822087348067e-14	0.0018264129854732288	-2.7942378054838925e-20	4.716657309946347e-20	2.777961560489782e-16	8.0681268814916e-15	2.3523898829253304e-16
48300000	0.0040867935050874875	-5.474929599168095e-19	-1.0134512585285659e-18	2.1635875583062406e-12	1.6039822087348067e-14	0.0018264129854732288	-2.7942378039026113e-20	4.716657309946347e-20	2.777961560489782e-16	8.0681268814916e-15	2.3523898829253304e-16
48400000	0.0040867935050874875	-5.474929599168095e-19	-1.0134512585285659e-18	2.1635875583062406e-12	1.6039822087348067e-14	0.0018264129854732288	-2.79423780232133e-20	4.716657309946347e-20	2.777961560489782e-16	8.0681268814916e-15	2.3523898829253304e-16
48500000	0.0040867935050874875	-5.474929599168095e-19	-1.0134512585285659e-18	2.1635875583062406e-12	1.6039822087348067e-14	0.0018264129854732288	-2.794237800740049e-20	4.716657309946347e-20	2.777961560489782e-16	8.0681268814916e-15	2.3523898829253304e-16
48600000	0.0040867935050874875	-5.474929599168095e-19	-1.0134512585285659e-18	2.1635875583062406e-12	1.6039822087348067e-14	0.0018264129854732288	-2.794237799158768e-20	4.716657309946347e-20	2.777961560489782e-16	8.0681268814916e-15	2.3523898829253304e-16
48700000	0.0040867935050874875	-5.474929599168095e-19	-1.0134512585285659e-18	2.1635875583062406e-12	1.6039822087348067e-14	0.0018264129854732288	-2.7942377975774866e-20	4.716657309946347e-20	2.777961560489782e-16	8.0681268814916e-15	2.3523898829253304e-16
48800000	0.0040867935050874875	-5.474929599168095e-19	-1.0134512585285659e-18	2.1635875583062406e-12	1.6039822087348067e-14	0.0018264129854732288	-2.7942377959962055e-20	4.716657309946347e-20	2.777961560489782e-16	8.0681268814916e-15	2.3523898829253304e-16
48900000	0.0040867935050874875	-5.474929599168095e-19	-1.0134512585285659e-18	2.1635875583062406e-12	1.6039822087348067e-14	0.0018264129854732288	-2.794237794414924e-20	4.716657309946347e-20	2.777961560489782e-16	8.0681268814916e-15	2.3523898829253304e-16
49000000	0.0040867935050874875	-5.474929599168095e-19	-1.0134512585285659e-18	2.1635875583062406e-12	1.6039822087348067e-14	0.0018264129854732288	-2.794237792833643e-20	4.716657309946347e-20	2.777961560489782e-16	8.0681268814916e-15	2.3523898829253304e-16
49100000	0.0040867935050874875	-5.474929599168095e-19	-1.0134512585285659e-18	2.1635875583062406e-12	1.6039822087348067e-14	0.0018264129854732288	-2.794237791252362e-20	4.716657309946347e-20	2.777961560489782e-16	8.0681268814916e-15	2.3523898829253304e-16
49200000	0.0040867935050874875	-5.474929599168095e-19	-1.0134512585285659e-18	2.1635875583062406e-12	1.6039822087348067e-14	0.0018264129854732288	-2.794237789671081e-20	4.716657309946347e-20	2.777961560489782e-16	8.0681268814916e-15	2.3523898829253304e-16
49300000	0.0040867935050874875	-5.474929599168095e-19	-1.0134512585285659e-18	2.1635875583062406e-12	1.6039822087348067e-14	0.0018264129854732288	-2.7942377880897996e-20	4.716657309946347e-20	2.777961560489782e-16	8.0681268814916e-15	2.3523898829253304e-16
49400000	0.0040867935050874875	-5.474929599168095e-19	-1.0134512585285659e-18	2.1635875583062406e-12	1.6039822087348067e-14	0.0018264129854732288	-2.7942377865085184e-20	4.716657309946347e-20	2.777961560489782e-16	8.0681268814916e-15	2.3523898829253304e-16
49500000	0.0040867935050874875	-5.474929599168095e-19	-1.0134512585285659e-18	2.1635875583062406e-12	1.6039822087348063e-14	0.0018264129854732288	-2.794237784927237e-20	4.716657309946346e-20	2.777961560489782e-16	8.068126881491599e-15	2.3523898829253304e-16
49600000	0.0040867935050874875	-5.474929599168095e-19	-1.0134512585285659e-18	2.1635875583062406e-12	1.6039822087348063e-14	0.0018264129854732288	-2.794237783345956e-20	4.716657309946346e-20	2.777961560489782e-16	8.068126881491599e-15	2.3523898829253304e-16
49700000	0.0040867935050874875	-5.474929599168095e-19	-1.0134512585285659e-18	2.1635875583062406e-12	1.6039822087348063e-14	0.0018264129854732288	-2.794237781764675e-20	4.716657309946346e-20	2.777961560489782e-16	8.068126881491599e-15	2.3523898829253304e-16
49800000	0.0040867935050874875	-5.474929599168095e-19	-1.0134512585285659e-18	2.1635875583062406e-12	1.6039822087348063e-14	0.0018264129854732288	-2.794237780183394e-20	4.716657309946346e-20	2.777961560489782e-16	8.068126881491599e-15	2.3523898829253304e-16
49900000	0.0040867935050874875	-5.474929599168095e-19	-1.0134512585285659e-18	2.1635875583062402e-12	1.6039822087348063e-14	0.0018264129854732285	-2.7942377786021126e-20	4.716657309946346e-20	2.777961560489782e-16	8.068126881491599e-15	2.3523898829253304e-16
50000000	0.0040867935050874875	-5.474929599168095e-19	-1.0134512585285659e-18	2.1635875583062402e-12	1.6039822087348063e-14	0.0018264129854732285	-2.7942377770208314e-20	4.716657309946346e-20	2.777961560489782e-16	8.068126881491599e-15	2.3523898829253304e-16
50100000	0.0040867935050874875	-5.474929599168095e-19	-1.0134512585285659e-18	2.1635875583062402e-12	1.6039822087348063e-14	0.0018264129854732285	-2.79423777543955e-20	4.716657309946346e-20	2.777961560489782e-16	8.068126881491599e-15	2.3523898829253304e-16
50200000	0.0040867935050874875	-5.474929599168095e-19	-1.0134512585285659e-18	2.1635875583062402e-12	1.6039822087348063e-14	0.0018264129854732285	-2.794237773858269e-20	4.716657309946346e-20	2.777961560489782e-16	8.068126881491599e-15	2.3523898829253304e-16
50300000	0.0040867935050874875	-5.474929599168095e-19	-1.0134512585285659e-18	2.1635875583062402e-12	1.6039822087348063e-14	0.0018264129854732285	-2.794237772276988e-20	4.716657309946346e-20	2.777961560489782e-16	8.068126881491599e-15	2.3523898829253304e-16
50400000	0.0040867935050874875	-5.474929599168095e-19	-1.0134512585285659e-18	2.1635875583062402e-12	1.6039822087348063e-14	0.0018264129854732285	-2.794237770695707e-20	4.716657309946346e-20	2.777961560489782e-16	8.068126881491599e-15	2.3523898829253304e-16
50500000	0.0040867935050874875	-5.474929599168095e-19	-1.0134512585285659e-18	2.1635875583062402e-12	1.6039822087348063e-14	0.0018264129854732285	-2.7942377691144256e-20	4.716657309946346e-20	2.777961560489782e-16	8.068126881491599e-15	2.3523898829253304e-16
50600000	0.0040867935050874875	-5.474929599168095e-19	-1.0134512585285659e-18	2.1635875583062402e-12	1.6039822087348063e-14	0.0018264129854732285	-2.7942377675331444e-20	4.716657309946346e-20	2.777961560489782e-16	8.068126881491599e-15	2.3523898829253304e-16
50700000	0.0040867935050874875	-5.474929599168095e-19	-1.0134512585285659e-18	2.1635875583062402e-12	1.6039822087348063e-14	0.0018264129854732285	-2.794237765951863e-20	4.716657309946346e-20	2.777961560489782e-16	8.068126881491599e-15	2.3523898829253304e-16
50800000	0.0040867935050874875	-5.474929599168095e-19	-1.0134512585285659e-18	2.1635875583062402e-12	1.6039822087348063e-14	0.0018264129854732285	-2.794237764370582e-20	4.716657309946346e-20	2.777961560489782e-16	8.068126881491599e-15	2.3523898829253304e-16
50900000	0.0040867935050874875	-5.474929599168095e-19	-1.0134512585285659e-18	2.1635875583062402e-12	1.6039822087348063e-14	0.0018264129854732285	-2.794237762789301e-20	4.716657309946346e-20	2.777961560489782e-16	8.068126881491599e-15	2.3523898829253304e-16
51000000	0.0040867935050874875	-5.474929599168095e-19	-1.0134512585285659e-18	2.1635875583062402e-12	1.6039822087348063e-14	0.0018264129854732285	-2.79423776120802e-20	4.716657309946346e-20	2.777961560489782e-16	8.068126881491599e-15	2.3523898829253304e-16
51100000	0.0040867935050874875	-5.474929599168095e-19	-1.0134512585285659e-18	2.1635875583062402e-12	1.6039822087348063e-14	0.0018264129854732285	-2.794237759626738e-20	4.716657309946346e-20	2.777961560489782e-16	8.068126881491599e-15	2.3523898829253304e-16
51200000	0.0040867935050874875	-5.474929599168095e-19	-1.0134512585285659e-18	2.1635875583062402e-12	1.6039822087348063e-14	0.0018264129854732285	-2.794237758045457e-20	4.716657309946346e-20	2.777961560489782e-16	8.068126881491599e-15	2.35238988292533e-16
51300000	0.0040867935050874875	-5.474929599168095e-19	-1.0134512585285659e-18	2.1635875583062402e-12	1.6039822087348063e-14	0.0018264129854732285	-2.7942377564641756e-20	4.716657309946346e-20	2.777961560489782e-16	8.068126881491599e-15	2.35238988292533e-16
51400000	0.0040867935050874875	-5.474929599168095e-19	-1.0134512585285659e-18	2.1635875583062402e-12	1.6039822087348063e-14	0.0018264129854732285	-2.7942377548828944e-20	4.716657309946346e-20	2.777961560489782e-16	8.068126881491599e-15	2.35238988292533e-16
51500000	0.0040867935050874875	-5.474929599168095e-19	-1.0134512585285659e-18	2.1635875583062402e-12	1.6039822087348063e-14	0.0018264129854732285	-2.794237753301613e-20	4.716657309946346e-20	2.777961560489782e-16	8.068126881491599e-15	2.35238988292533e-16
51600000	0.0040867935050874875	-5.474929599168095e-19	-1.0134512585285659e-18	2.1635875583062402e-12	1.6039822087348063e-14	0.0018264129854732285	-2.794237751720332e-20	4.716657309946346e-20	2.777961560489782e-16	8.068126881491599e-15	2.35238988292533e-16
51700000	0.0040867935050874875	-5.474929599168095e-19	-1.0134512585285659e-18	2.1635875583062402e-12	1.6039822087348063e-14	0.0018264129854732285	-2.794237750139051e-20	4.716657309946346e-20	2.777961560489782e-16	8.068126881491599e-15	2.35238988292533e-16
51800000	0.0040867935050874875	-5.474929599168095e-19	-1.0134512585285659e-18	2.1635875583062402e-12	1.6039822087348063e-14	0.0018264129854732285	-2.79423774855777e-20	4.716657309946346e-20	2.777961560489782e-16	8.068126881491599e-15	2.35238988292533e-16
51900000	0.0040867935050874875	-5.474929599168095e-19	-1.0134512585285659e-18	2.1635875583062402e-12	1.6039822087348063e-14	0.0018264129854732285	-2.7942377469764886e-20	4.716657309946346e-20	2.777961560489782e-16	8.068126881491599e-15	2.35238988292533e-16
52000000	0.0040867935050874875	-5.474929599168095e-19	-1.0134512585285659e-18	2.1635875583062402e-12	1.6039822087348063e-14	0.0018264129854732285	-2.7942377453952074e-20	4.716657309946346e-20	2.777961560489782e-16	8.068126881491599e-15	2.35238988292533e-16
52100000	0.0040867935050874875	-5.474929599168095e-19	-1.0134512585285659e-18	2.1635875583062402e-12	1.6039822087348063e-14	0.0018264129854732285	-2.794237743813926e-20	4.716657309946346e-20	2.777961560489782e-16	8.068126881491599e-15	2.35238988292533e-16
52200000	0.0040867935050874875	-5.474929599168095e-19	-1.0134512585285659e-18	2.1635875583062402e-12	1.6039822087348063e-14	0.0018264129854732285	-2.794237742232645e-20	4.716657309946346e-20	2.777961560489782e-16	8.068126881491599e-15	2.35238988292533e-16
52300000	0.0040867935050874875	-5.474929599168095e-19	-1.0134512585285659e-18	2.1635875583062402e-12	1.6039822087348063e-14	0.0018264129854732285	-2.794237740651364e-20	4.716657309946346e-20	2.777961560489782e-16	8.068126881491599e-15	2.35238988292533e-16
52400000	0.0040867935050874875	-5.474929599168095e-19	-1.0134512585285659e-18	2.1635875583062402e-12	1.6039822087348063e-14	0.0018264129854732285	-2.794237739070083e-20	4.716657309946346e-20	2.777961560489782e-16	8.068126881491599e-15	2.35238988292533e-16
52500000	0.0040867935050874875	-5.474929599168095e-19	-1.0134512585285659e-18	2.1635875583062402e-12	1.6039822087348063e-14	0.0018264129854732285	-2.7942377374888016e-20	4.716657309946346e-20	2.777961560489782e-16	8.068126881491599e-15	2.35238988292533e-16
52600000	0.0040867935050874875	-5.474929599168095e-19	-1.0134512585285659e-18	2.1635875583062402e-12	1.6039822087348063e-14	0.0018264129854732285	-2.7942377359075204e-20	4.716657309946346e-20	2.777961560489782e-16	8.068126881491599e-15	2.35238988292533e-16
52700000	0.0040867935050874875	-5.474929599168095e-19	-1.0134512585285659e-18	2.1635875583062402e-12	1.6039822087348063e-14	0.0018264129854732285	-2.794237734326239e-20	4.716657309946346e-20	2.777961560489782e-16	8.068126881491599e-15	2.35238988292533e-16
52800000	0.0040867935050874875	-5.474929599168095e-19	-1.0134512585285659e-18	2.1635875583062402e-12	1.6039822087348063e-14	0.0018264129854732285	-2.794237732744958e-20	4.716657309946346e-20	2.777961560489782e-16	8.068126881491599e-15	2.35238988292533e-16
52900000	0.0040867935050874875	-5.474929599168095e-19	-1.0134512585285659e-18	2.1635875583062402e-12	1.6039822087348063e-14	0.0018264129854732285	-2.794237731163677e-20	4.716657309946346e-20	2.777961560489782e-16	8.068126881491599e-15	2.35238988292533e-16
53000000	0.0040867935050874875	-5.474929599168095e-19	-1.0134512585285659e-18	2.1635875583062402e-12	1.6039822087348063e-14	0.0018264129854732285	-2.794237729582396e-20	4.716657309946346e-20	2.777961560489782e-16	8.068126881491599e-15	2.35238988292533e-16
53100000	0.0040867935050874875	-5.474929599168095e-19	-1.0134512585285659e-18	2.1635875583062402e-12	1.6039822087348063e-14	0.0018264129854732285	-2.7942377280011146e-20	4.716657309946346e-20	2.777961560489782e-16	8.068126881491599e-15	2.35238988292533e-16
53200000	0.0040867935050874875	-5.474929599168095e-19	-1.0134512585285659e-18	2.1635875583062402e-12	1.6039822087348063e-14	0.0018264129854732285	-2.7942377264198334e-20	4.716657309946346e-20	2.777961560489782e-16	8.068126881491599e-15	2.35238988292533e-16
53300000	0.0040867935050874875	-5.474929599168095e-19	-1.0134512585285659e-18	2.1635875583062402e-12	1.6039822087348063e-14	0.0018264129854732285	-2.794237724838552e-20	4.716657309946346e-20	2.777961560489782e-16	8.068126881491599e-15	2.35238988292533e-16
53400000	0.0040867935050874875	-5.474929599168095e-19	-1.0134512585285659e-18	2.1635875583062402e-12	1.6039822087348063e-14	0.0018264129854732285	-2.794237723257271e-20	4.716657309946346e-20	2.777961560489782e-16	8.068126881491599e-15	2.35238988292533e-16
53500000	0.0040867935050874875	-5.474929599168095e-19	-1.0134512585285659e-18	2.1635875583062402e-12	1.6039822087348063e-14	0.0018264129854732285	-2.79423772167599e-20	4.716657309946346e-20	2.777961560489782e-16	8.068126881491599e-15	2.35238988292533e-16
53600000	0.0040867935050874875	-5.474929599168095e-19	-1.0134512585285659e-18	2.1635875583062402e-12	1.6039822087348063e-14	0.0018264129854732285	-2.794237720094709e-20	4.716657309946346e-20	2.777961560489782e-16	8.068126881491599e-15	2.35238988292533e-16
53700000	0.0040867935050874875	-5.474929599168095e-19	-1.0134512585285659e-18	2.1635875583062402e-12	1.6039822087348063e-14	0.0018264129854732285	-2.7942377185134275e-20	4.716657309946346e-20	2.777961560489782e-16	8.068126881491599e-15	2.35238988292533e-16
53800000	0.0040867935050874875	-5.474929599168095e-19	-1.0134512585285659e-18	2.1635875583062402e-12	1.6039822087348063e-14	0.0018264129854732285	-2.7942377169321464e-20	4.716657309946346e-20	2.777961560489782e-16	8.068126881491599e-15	2.35238988292533e-16
53900000	0.0040867935050874875	-5.474929599168095e-19	-1.0134512585285659e-18	2.1635875583062402e-12	1.6039822087348063e-14	0.0018264129854732285	-2.794237715350865e-20	4.716657309946346e-20	2.777961560489782e-16	8.068126881491599e-15	2.35238988292533e-16
54000000	0.0040867935050874875	-5.474929599168095e-19	-1.0134512585285659e-18	2.1635875583062402e-12	1.6039822087348063e-14	0.0018264129854732285	-2.794237713769584e-20	4.716657309946346e-20	2.777961560489782e-16	8.068126881491599e-15	2.35238988292533e-16
54100000	0.0040867935050874875	-5.474929599168095e-19	-1.0134512585285659e-18	2.1635875583062402e-12	1.6039822087348063e-14	0.0018264129854732285	-2.794237712188303e-20	4.716657309946346e-20	2.777961560489782e-16	8.068126881491599e-15	2.35238988292533e-16
54200000	0.0040867935050874875	-5.474929599168095e-19	-1.0134512585285659e-18	2.1635875583062402e-12	1.6039822087348063e-14	0.0018264129854732285	-2.7942377106070217e-20	4.716657309946346e-20	2.777961560489782e-16	8.068126881491599e-15	2.35238988292533e-16
54300000	0.0040867935050874875	-5.474929599168095e-19	-1.0134512585285659e-18	2.1635875583062402e-12	1.6039822087348063e-14	0.0018264129854732285	-2.7942377090257405e-20	4.716657309946346e-20	2.777961560489782e-16	8.068126881491599e-15	2.35238988292533e-16
54400000	0.0040867935050874875	-5.474929599168095e-19	-1.0134512585285659e-18	2.1635875583062402e-12	1.6039822087348063e-14	0.0018264129854732285	-2.7942377074444593e-20	4.716657309946346e-20	2.777961560489782e-16	8.068126881491599e-15	2.35238988292533e-16
54500000	0.0040867935050874875	-5.474929599168095e-19	-1.0134512585285659e-18	2.1635875583062402e-12	1.6039822087348063e-14	0.0018264129854732285	-2.794237705863178e-20	4.716657309946346e-20	2.777961560489782e-16	8.068126881491599e-15	2.35238988292533e-16
54600000	0.0040867935050874875	-5.474929599168095e-19	-1.0134512585285659e-18	2.1635875583062402e-12	1.6039822087348063e-14	0.0018264129854732285	-2.794237704281897e-20	4.716657309946346e-20	2.777961560489782e-16	8.068126881491599e-15	2.35238988292533e-16
54700000	0.0040867935050874875	-5.474929599168095e-19	-1.0134512585285659e-18	2.1635875583062402e-12	1.6039822087348063e-14	0.0018264129854732285	-2.794237702700616e-20	4.716657309946346e-20	2.777961560489782e-16	8.068126881491599e-15	2.35238988292533e-16
54800000	0.0040867935050874875	-5.474929599168095e-19	-1.0134512585285659e-18	2.1635875583062402e-12	1.6039822087348063e-14	0.0018264129854732285	-2.7942377011193347e-20	4.716657309946346e-20	2.777961560489782e-16	8.068126881491599e-15	2.35238988292533e-16
54900000	0.0040867935050874875	-5.474929599168095e-19	-1.0134512585285659e-18	2.1635875583062402e-12	1.6039822087348063e-14	0.0018264129854732285	-2.7942376995380535e-20	4.716657309946346e-20	2.777961560489782e-16	8.068126881491599e-15	2.35238988292533e-16
55000000	0.0040867935050874875	-5.474929599168095e-19	-1.0134512585285659e-18	2.1635875583062402e-12	1.6039822087348063e-14	0.0018264129854732285	-2.7942376979567723e-20	4.716657309946346e-20	2.777961560489782e-16	8.068126881491599e-15	2.35238988292533e-16
55100000	0.0040867935050874875	-5.474929599168095e-19	-1.0134512585285659e-18	2.1635875583062402e-12	1.6039822087348063e-14	0.0018264129854732285	-2.794237696375491e-20	4.716657309946346e-20	2.777961560489782e-16	8.068126881491599e-15	2.35238988292533e-16
55200000	0.0040867935050874875	-5.474929599168095e-19	-1.0134512585285659e-18	2.1635875583062402e-12	1.6039822087348063e-14	0.0018264129854732285	-2.79423769479421e-20	4.716657309946346e-20	2.777961560489782e-16	8.068126881491599e-15	2.35238988292533e-16
55300000	0.0040867935050874875	-5.474929599168095e-19	-1.0134512585285659e-18	2.1635875583062402e-12	1.6039822087348063e-14	0.0018264129854732285	-2.794237693212929e-20	4.716657309946346e-20	2.777961560489782e-16	8.068126881491599e-15	2.35238988292533e-16
55400000	0.0040867935050874875	-5.474929599168095e-19	-1.0134512585285659e-18	2.1635875583062402e-12	1.6039822087348063e-14	0.0018264129854732285	-2.7942376916316476e-20	4.716657309946346e-20	2.777961560489782e-16	8.068126881491599e-15	2.35238988292533e-16
55500000	0.0040867935050874875	-5.474929599168095e-19	-1.0134512585285659e-18	2.1635875583062402e-12	1.6039822087348063e-14	0.0018264129854732285	-2.7942376900503665e-20	4.716657309946346e-20	2.777961560489782e-16	8.068126881491599e-15	2.35238988292533e-16
55600000	0.0040867935050874875	-5.474929599168095e-19	-1.0134512585285659e-18	2.1635875583062402e-12	1.6039822087348063e-14	0.0018264129854732285	-2.7942376884690853e-20	4.716657309946346e-20	2.777961560489782e-16	8.068126881491599e-15	2.35238988292533e-16
55700000	0.0040867935050874875	-5.474929599168095e-19	-1.0134512585285659e-18	2.1635875583062402e-12	1.6039822087348063e-14	0.0018264129854732285	-2.794237686887804e-20	4.716657309946346e-20	2.777961560489782e-16	8.068126881491599e-15	2.35238988292533e-16
55800000	0.0040867935050874875	-5.474929599168095e-19	-1.0134512585285659e-18	2.1635875583062402e-12	1.6039822087348063e-14	0.0018264129854732285	-2.794237685306523e-20	4.716657309946346e-20	2.777961560489782e-16	8.068126881491599e-15	2.35238988292533e-16
55900000	0.0040867935050874875	-5.474929599168095e-19	-1.0134512585285659e-18	2.1635875583062402e-12	1.6039822087348063e-14	0.0018264129854732285	-2.794237683725242e-20	4.716657309946346e-20	2.777961560489782e-16	8.068126881491599e-15	2.35238988292533e-16
56000000	0.0040867935050874875	-5.474929599168095e-19	-1.0134512585285659e-18	2.1635875583062402e-12	1.6039822087348063e-14	0.0018264129854732285	-2.7942376821439606e-20	4.716657309946346e-20	2.777961560489782e-16	8.068126881491599e-15	2.35238988292533e-16
56100000	0.0040867935050874875	-5.474929599168095e-19	-1.0134512585285659e-18	2.1635875583062402e-12	1.6039822087348063e-14	0.0018264129854732285	-2.7942376805626795e-20	4.716657309946346e-20	2.777961560489782e-16	8.068126881491599e-15	2.35238988292533e-16
56200000	0.0040867935050874875	-5.474929599168095e-19	-1.0134512585285659e-18	2.1635875583062402e-12	1.6039822087348063e-14	0.0018264129854732285	-2.794237678981398e-20	4.716657309946346e-20	2.777961560489782e-16	8.068126881491599e-15	2.35238988292533e-16
56300000	0.0040867935050874875	-5.474929599168095e-19	-1.0134512585285659e-18	2.1635875583062402e-12	1.6039822087348063e-14	0.0018264129854732285	-2.794237677400117e-20	4.716657309946346e-20	2.777961560489782e-16	8.068126881491599e-15	2.35238988292533e-16
56400000	0.0040867935050874875	-5.474929599168095e-19	-1.0134512585285659e-18	2.1635875583062402e-12	1.6039822087348063e-14	0.0018264129854732285	-2.794237675818836e-20	4.716657309946346e-20	2.777961560489782e-16	8.068126881491599e-15	2.35238988292533e-16
56500000	0.0040867935050874875	-5.474929599168095e-19	-1.0134512585285659e-18	2.1635875583062402e-12	1.6039822087348063e-14	0.0018264129854732285	-2.794237674237555e-20	4.716657309946346e-20	2.777961560489782e-16	8.068126881491599e-15	2.35238988292533e-16
56600000	0.0040867935050874875	-5.474929599168095e-19	-1.0134512585285659e-18	2.1635875583062402e-12	1.6039822087348063e-14	0.0018264129854732285	-2.7942376726562736e-20	4.716657309946346e-20	2.777961560489782e-16	8.068126881491599e-15	2.35238988292533e-16
56700000	0.0040867935050874875	-5.474929599168095e-19	-1.0134512585285659e-18	2.1635875583062402e-12	1.6039822087348063e-14	0.0018264129854732285	-2.7942376710749924e-20	4.716657309946346e-20	2.777961560489782e-16	8.068126881491599e-15	2.35238988292533e-16
56800000	0.0040867935050874875	-5.474929599168095e-19	-1.0134512585285659e-18	2.1635875583062402e-12	1.6039822087348063e-14	0.0018264129854732285	-2.794237669493711e-20	4.716657309946346e-20	2.777961560489782e-16	8.068126881491599e-15	2.35238988292533e-16
56900000	0.0040867935050874875	-5.474929599168095e-19	-1.0134512585285659e-18	2.1635875583062402e-12	1.6039822087348063e-14	0.0018264129854732285	-2.79423766791243e-20	4.716657309946346e-20	2.777961560489782e-16	8.068126881491599e-15	2.35238988292533e-16
57000000	0.0040867935050874875	-5.474929599168095e-19	-1.0134512585285659e-18	2.1635875583062402e-12	1.6039822087348063e-14	0.0018264129854732285	-2.794237666331149e-20	4.716657309946346e-20	2.777961560489782e-16	8.068126881491599e-15	2.35238988292533e-16
57100000	0.0040867935050874875	-5.474929599168095e-19	-1.0134512585285659e-18	2.1635875583062402e-12	1.6039822087348063e-14	0.0018264129854732285	-2.794237664749868e-20	4.716657309946346e-20	2.777961560489782e-16	8.068126881491599e-15	2.35238988292533e-16
57200000	0.0040867935050874875	-5.474929599168095e-19	-1.0134512585285659e-18	2.1635875583062402e-12	1.6039822087348063e-14	0.0018264129854732285	-2.7942376631685866e-20	4.716657309946346e-20	2.777961560489782e-16	8.068126881491599e-15	2.35238988292533e-16
57300000	0.0040867935050874875	-5.474929599168095e-19	-1.0134512585285659e-18	2.1635875583062402e-12	1.6039822087348063e-14	0.0018264129854732285	-2.7942376615873054e-20	4.716657309946346e-20	2.777961560489782e-16	8.068126881491599e-15	2.35238988292533e-16
57400000	0.0040867935050874875	-5.474929599168095e-19	-1.0134512585285659e-18	2.1635875583062402e-12	1.6039822087348063e-14	0.0018264129854732285	-2.794237660006024e-20	4.716657309946346e-20	2.777961560489782e-16	8.068126881491599e-15	2.35238988292533e-16
57500000	0.0040867935050874875	-5.474929599168095e-19	-1.0134512585285659e-18	2.1635875583062402e-12	1.6039822087348063e-14	0.0018264129854732285	-2.794237658424743e-20	4.716657309946346e-20	2.777961560489782e-16	8.068126881491599e-15	2.35238988292533e-16
57600000	0.0040867935050874875	-5.474929599168095e-19	-1.0134512585285659e-18	2.1635875583062402e-12	1.6039822087348063e-14	0.0018264129854732285	-2.794237656843462e-20	4.716657309946346e-20	2.777961560489782e-16	8.068126881491599e-15	2.35238988292533e-16
57700000	0.0040867935050874875	-5.474929599168095e-19	-1.0134512585285659e-18	2.1635875583062402e-12	1.6039822087348063e-14	0.0018264129854732285	-2.794237655262181e-20	4.716657309946346e-20	2.777961560489782e-16	8.068126881491599e-15	2.35238988292533e-16
57800000	0.0040867935050874875	-5.474929599168095e-19	-1.0134512585285659e-18	2.1635875583062402e-12	1.6039822087348063e-14	0.0018264129854732285	-2.7942376536808996e-20	4.716657309946346e-20	2.777961560489782e-16	8.068126881491599e-15	2.35238988292533e-16
57900000	0.0040867935050874875	-5.474929599168095e-19	-1.0134512585285659e-18	2.1635875583062402e-12	1.6039822087348063e-14	0.0018264129854732285	-2.7942376520996184e-20	4.716657309946346e-20	2.777961560489782e-16	8.068126881491599e-15	2.35238988292533e-16
58000000	0.0040867935050874875	-5.474929599168095e-19	-1.0134512585285659e-18	2.1635875583062402e-12	1.6039822087348063e-14	0.0018264129854732285	-2.794237650518337e-20	4.716657309946346e-20	2.777961560489782e-16	8.068126881491599e-15	2.3523898829253304e-16
58100000	0.0040867935050874875	-5.474929599168095e-19	-1.0134512585285659e-18	2.1635875583062402e-12	1.6039822087348063e-14	0.0018264129854732285	-2.794237648937056e-20	4.716657309946346e-20	2.777961560489782e-16	8.068126881491599e-15	2.3523898829253304e-16
58200000	0.0040867935050874875	-5.474929599168095e-19	-1.0134512585285659e-18	2.1635875583062402e-12	1.6039822087348063e-14	0.0018264129854732285	-2.794237647355775e-20	4.716657309946346e-20	2.777961560489782e-16	8.068126881491599e-15	2.3523898829253304e-16
58300000	0.0040867935050874875	-5.474929599168095e-19	-1.0134512585285659e-18	2.1635875583062402e-12	1.6039822087348063e-14	0.0018264129854732285	-2.794237645774494e-20	4.716657309946346e-20	2.777961560489782e-16	8.068126881491599e-15	2.3523898829253304e-16
58400000	0.0040867935050874875	-5.474929599168095e-19	-1.0134512585285659e-18	2.1635875583062402e-12	1.6039822087348063e-14	0.0018264129854732285	-2.7942376441932126e-20	4.716657309946346e-20	2.777961560489782e-16	8.068126881491599e-15	2.3523898829253304e-16
58500000	0.0040867935050874875	-5.474929599168095e-19	-1.0134512585285659e-18	2.1635875583062402e-12	1.6039822087348063e-14	0.0018264129854732285	-2.7942376426119314e-20	4.716657309946346e-20	2.777961560489782e-16	8.068126881491599e-15	2.3523898829253304e-16
58600000	0.0040867935050874875	-5.474929599168095e-19	-1.0134512585285659e-18	2.1635875583062402e-12	1.6039822087348063e-14	0.0018264129854732285	-2.79423764103065e-20	4.716657309946346e-20	2.777961560489782e-16	8.068126881491599e-15	2.3523898829253304e-16
58700000	0.0040867935050874875	-5.474929599168095e-19	-1.0134512585285659e-18	2.1635875583062402e-12	1.6039822087348063e-14	0.0018264129854732285	-2.794237639449369e-20	4.716657309946346e-20	2.777961560489782e-16	8.068126881491599e-15	2.3523898829253304e-16
58800000	0.0040867935050874875	-5.474929599168095e-19	-1.0134512585285659e-18	2.1635875583062402e-12	1.6039822087348063e-14	0.0018264129854732285	-2.794237637868088e-20	4.716657309946346e-20	2.777961560489782e-16	8.068126881491599e-15	2.3523898829253304e-16
58900000	0.0040867935050874875	-5.474929599168095e-19	-1.0134512585285659e-18	2.1635875583062402e-12	1.6039822087348063e-14	0.0018264129854732285	-2.794237636286807e-20	4.716657309946346e-20	2.777961560489782e-16	8.068126881491599e-15	2.3523898829253304e-16
59000000	0.0040867935050874875	-5.474929599168095e-19	-1.0134512585285659e-18	2.1635875583062402e-12	1.6039822087348063e-14	0.0018264129854732285	-2.7942376347055255e-20	4.716657309946346e-20	2.777961560489782e-16	8.068126881491599e-15	2.3523898829253304e-16
59100000	0.0040867935050874875	-5.474929599168095e-19	-1.0134512585285659e-18	2.1635875583062402e-12	1.6039822087348063e-14	0.0018264129854732285	-2.7942376331242444e-20	4.716657309946346e-20	2.777961560489782e-16	8.068126881491599e-15	2.3523898829253304e-16
59200000	0.0040867935050874875	-5.474929599168095e-19	-1.0134512585285659e-18	2.1635875583062402e-12	1.6039822087348063e-14	0.0018264129854732285	-2.794237631542963e-20	4.716657309946346e-20	2.777961560489782e-16	8.068126881491599e-15	2.3523898829253304e-16
59300000	0.0040867935050874875	-5.474929599168095e-19	-1.0134512585285659e-18	2.1635875583062402e-12	1.6039822087348063e-14	0.0018264129854732285	-2.794237629961682e-20	4.716657309946346e-20	2.777961560489782e-16	8.068126881491599e-15	2.3523898829253304e-16
59400000	0.0040867935050874875	-5.474929599168095e-19	-1.0134512585285659e-18	2.1635875583062402e-12	1.6039822087348063e-14	0.0018264129854732285	-2.794237628380401e-20	4.716657309946346e-20	2.777961560489782e-16	8.068126881491599e-15	2.3523898829253304e-16
59500000	0.0040867935050874875	-5.474929599168095e-19	-1.0134512585285659e-18	2.1635875583062406e-12	1.6039822087348067e-14	0.0018264129854732288	-2.7942376267991197e-20	4.716657309946346e-20	2.777961560489782e-16	8.0681268814916e-15	2.3523898829253304e-16
59600000	0.0040867935050874875	-5.474929599168095e-19	-1.0134512585285659e-18	2.1635875583062406e-12	1.6039822087348067e-14	0.0018264129854732288	-2.7942376252178385e-20	4.716657309946346e-20	2.777961560489782e-16	8.0681268814916e-15	2.3523898829253304e-16
59700000	0.0040867935050874875	-5.474929599168095e-19	-1.0134512585285659e-18	2.1635875583062406e-12	1.6039822087348067e-14	0.0018264129854732288	-2.7942376236365574e-20	4.716657309946347e-20	2.777961560489782e-16	8.0681268814916e-15	2.3523898829253304e-16
59800000	0.0040867935050874875	-5.474929599168095e-19	-1.0134512585285659e-18	2.1635875583062406e-12	1.6039822087348067e-14	0.0018264129854732288	-2.794237622055276e-20	4.716657309946347e-20	2.777961560489782e-16	8.0681268814916e-15	2.3523898829253304e-16
59900000	0.0040867935050874875	-5.474929599168095e-19	-1.0134512585285659e-18	2.1635875583062406e-12	1.6039822087348067e-14	0.0018264129854732288	-2.794237620473995e-20	4.716657309946347e-20	2.777961560489782e-16	8.0681268814916e-15	2.3523898829253304e-16
60000000	0.0040867935050874875	-5.474929599168095e-19	-1.0134512585285659e-18	2.1635875583062406e-12	1.6039822087348067e-14	0.0018264129854732288	-2.794237618892714e-20	4.716657309946347e-20	2.777961560489782e-16	8.0681268814916e-15	2.3523898829253304e-16
60100000	0.0040867935050874875	-5.474929599168095e-19	-1.0134512585285659e-18	2.1635875583062406e-12	1.6039822087348067e-14	0.0018264129854732288	-2.7942376173114327e-20	4.716657309946347e-20	2.777961560489782e-16	8.0681268814916e-15	2.3523898829253304e-16
60200000	0.0040867935050874875	-5.474929599168095e-19	-1.0134512585285659e-18	2.1635875583062406e-12	1.6039822087348067e-14	0.0018264129854732288	-2.7942376157301515e-20	4.716657309946347e-20	2.777961560489782e-16	8.0681268814916e-15	2.3523898829253304e-16
60300000	0.0040867935050874875	-5.474929599168095e-19	-1.0134512585285659e-18	2.1635875583062406e-12	1.6039822087348067e-14	0.0018264129854732288	-2.7942376141488703e-20	4.716657309946347e-20	2.777961560489782e-16	8.0681268814916e-15	2.3523898829253304e-16
60400000	0.0040867935050874875	-5.474929599168095e-19	-1.0134512585285659e-18	2.1635875583062406e-12	1.6039822087348067e-14	0.0018264129854732288	-2.794237612567589e-20	4.716657309946347e-20	2.777961560489782e-16	8.0681268814916e-15	2.3523898829253304e-16
60500000	0.0040867935050874875	-5.474929599168095e-19	-1.0134512585285659e-18	2.1635875583062406e-12	1.6039822087348067e-14	0.0018264129854732288	-2.794237610986308e-20	4.716657309946347e-20	2.777961560489782e-16	8.0681268814916e-15	2.3523898829253304e-16
60600000	0.0040867935050874875	-5.474929599168095e-19	-1.0134512585285659e-18	2.1635875583062406e-12	1.6039822087348067e-14	0.0018264129854732288	-2.794237609405027e-20	4.716657309946347e-20	2.777961560489782e-16	8.0681268814916e-15	2.3523898829253304e-16
60700000	0.0040867935050874875	-5.474929599168095e-19	-1.0134512585285659e-18	2.1635875583062406e-12	1.6039822087348067e-14	0.0018264129854732288	-2.7942376078237457e-20	4.716657309946347e-20	2.777961560489782e-16	8.0681268814916e-15	2.3523898829253304e-16
60800000	0.0040867935050874875	-5.474929599168095e-19	-1.0134512585285659e-18	2.1635875583062406e-12	1.6039822087348067e-14	0.0018264129854732288	-2.7942376062424645e-20	4.716657309946347e-20	2.777961560489782e-16	8.0681268814916e-15	2.3523898829253304e-16
60900000	0.0040867935050874875	-5.474929599168095e-19	-1.0134512585285659e-18	2.1635875583062406e-12	1.6039822087348067e-14	0.0018264129854732288	-2.7942376046611833e-20	4.716657309946347e-20	2.777961560489782e-16	8.0681268814916e-15	2.3523898829253304e-16
61000000	0.0040867935050874875	-5.474929599168095e-19	-1.0134512585285659e-18	2.1635875583062406e-12	1.6039822087348067e-14	0.0018264129854732288	-2.794237603079902e-20	4.716657309946347e-20	2.777961560489782e-16	8.0681268814916e-15	2.3523898829253304e-16
61100000	0.0040867935050874875	-5.474929599168095e-19	-1.0134512585285659e-18	2.1635875583062406e-12	1.6039822087348067e-14	0.0018264129854732288	-2.7942376014986204e-20	4.716657309946347e-20	2.777961560489782e-16	8.0681268814916e-15	2.352389882925331e-16
61200000	0.0040867935050874875	-5.474929599168095e-19	-1.0134512585285659e-18	2.1635875583062406e-12	1.6039822087348067e-14	0.0018264129854732288	-2.794237599917339e-20	4.716657309946347e-20	2.777961560489782e-16	8.0681268814916e-15	2.352389882925331e-16
61300000	0.0040867935050874875	-5.474929599168095e-19	-1.0134512585285659e-18	2.1635875583062406e-12	1.6039822087348067e-14	0.0018264129854732288	-2.794237598336058e-20	4.716657309946347e-20	2.777961560489782e-16	8.0681268814916e-15	2.352389882925331e-16
61400000	0.0040867935050874875	-5.474929599168095e-19	-1.0134512585285659e-18	2.1635875583062406e-12	1.6039822087348067e-14	0.0018264129854732288	-2.794237596754777e-20	4.716657309946347e-20	2.777961560489782e-16	8.0681268814916e-15	2.352389882925331e-16
61500000	0.0040867935050874875	-5.474929599168095e-19	-1.0134512585285659e-18	2.1635875583062406e-12	1.6039822087348067e-14	0.0018264129854732288	-2.7942375951734957e-20	4.716657309946347e-20	2.777961560489782e-16	8.0681268814916e-15	2.352389882925331e-16
61600000	0.0040867935050874875	-5.474929599168095e-19	-1.0134512585285659e-18	2.1635875583062406e-12	1.6039822087348067e-14	0.0018264129854732288	-2.7942375935922145e-20	4.716657309946347e-20	2.777961560489782e-16	8.0681268814916e-15	2.352389882925331e-16
61700000	0.0040867935050874875	-5.474929599168095e-19	-1.0134512585285659e-18	2.1635875583062406e-12	1.6039822087348067e-14	0.0018264129854732288	-2.7942375920109334e-20	4.716657309946347e-20	2.777961560489782e-16	8.0681268814916e-15	2.352389882925331e-16
61800000	0.0040867935050874875	-5.474929599168095e-19	-1.0134512585285659e-18	2.1635875583062406e-12	1.6039822087348067e-14	0.0018264129854732288	-2.794237590429652e-20	4.716657309946347e-20	2.777961560489782e-16	8.0681268814916e-15	2.352389882925331e-16
61900000	0.0040867935050874875	-5.474929599168095e-19	-1.0134512585285659e-18	2.1635875583062406e-12	1.6039822087348067e-14	0.0018264129854732288	-2.794237588848371e-20	4.716657309946347e-20	2.777961560489782e-16	8.0681268814916e-15	2.352389882925331e-16
62000000	0.0040867935050874875	-5.474929599168095e-19	-1.0134512585285659e-18	2.1635875583062406e-12	1.6039822087348067e-14	0.0018264129854732288	-2.79423758726709e-20	4.716657309946347e-20	2.777961560489782e-16	8.0681268814916e-15	2.352389882925331e-16
62100000	0.0040867935050874875	-5.474929599168095e-19	-1.0134512585285659e-18	2.1635875583062406e-12	1.6039822087348067e-14	0.0018264129854732288	-2.7942375856858087e-20	4.716657309946347e-20	2.777961560489782e-16	8.0681268814916e-15	2.352389882925331e-16
62200000	0.0040867935050874875	-5.474929599168095e-19	-1.0134512585285659e-18	2.1635875583062406e-12	1.6039822087348067e-14	0.0018264129854732288	-2.7942375841045275e-20	4.716657309946347e-20	2.777961560489782e-16	8.0681268814916e-15	2.352389882925331e-16
62300000	0.0040867935050874875	-5.474929599168095e-19	-1.0134512585285659e-18	2.1635875583062406e-12	1.6039822087348067e-14	0.0018264129854732288	-2.7942375825232463e-20	4.716657309946347e-20	2.777961560489782e-16	8.0681268814916e-15	2.352389882925331e-16
62400000	0.0040867935050874875	-5.474929599168095e-19	-1.0134512585285659e-18	2.1635875583062406e-12	1.6039822087348067e-14	0.0018264129854732288	-2.794237580941965e-20	4.716657309946347e-20	2.777961560489782e-16	8.0681268814916e-15	2.352389882925331e-16
62500000	0.0040867935050874875	-5.474929599168095e-19	-1.0134512585285659e-18	2.1635875583062406e-12	1.6039822087348067e-14	0.0018264129854732288	-2.794237579360684e-20	4.716657309946347e-20	2.777961560489782e-16	8.0681268814916e-15	2.352389882925331e-16
62600000	0.0040867935050874875	-5.474929599168095e-19	-1.0134512585285659e-18	2.1635875583062406e-12	1.6039822087348067e-14	0.0018264129854732288	-2.794237577779403e-20	4.716657309946347e-20	2.777961560489782e-16	8.0681268814916e-15	2.352389882925331e-16
62700000	0.0040867935050874875	-5.474929599168095e-19	-1.0134512585285659e-18	2.1635875583062406e-12	1.6039822087348067e-14	0.0018264129854732288	-2.7942375761981217e-20	4.716657309946347e-20	2.777961560489782e-16	8.0681268814916e-15	2.352389882925331e-16
62800000	0.0040867935050874875	-5.474929599168095e-19	-1.0134512585285659e-18	2.1635875583062406e-12	1.6039822087348067e-14	0.0018264129854732288	-2.7942375746168405e-20	4.716657309946347e-20	2.777961560489782e-16	8.0681268814916e-15	2.352389882925331e-16
62900000	0.0040867935050874875	-5.474929599168095e-19	-1.0134512585285659e-18	2.1635875583062406e-12	1.6039822087348067e-14	0.0018264129854732288	-2.7942375730355593e-20	4.716657309946347e-20	2.777961560489782e-16	8.0681268814916e-15	2.352389882925331e-16
63000000	0.0040867935050874875	-5.474929599168095e-19	-1.0134512585285659e-18	2.1635875583062406e-12	1.6039822087348067e-14	0.0018264129854732288	-2.794237571454278e-20	4.716657309946347e-20	2.777961560489782e-16	8.0681268814916e-15	2.352389882925331e-16
63100000	0.0040867935050874875	-5.474929599168095e-19	-1.0134512585285659e-18	2.1635875583062406e-12	1.6039822087348067e-14	0.0018264129854732288	-2.794237569872997e-20	4.716657309946347e-20	2.777961560489782e-16	8.0681268814916e-15	2.352389882925331e-16
63200000	0.0040867935050874875	-5.474929599168095e-19	-1.0134512585285659e-18	2.1635875583062406e-12	1.6039822087348067e-14	0.0018264129854732288	-2.794237568291716e-20	4.716657309946347e-20	2.777961560489782e-16	8.0681268814916e-15	2.352389882925331e-16
63300000	0.0040867935050874875	-5.474929599168095e-19	-1.0134512585285659e-18	2.1635875583062406e-12	1.6039822087348067e-14	0.0018264129854732288	-2.7942375667104346e-20	4.716657309946347e-20	2.777961560489782e-16	8.0681268814916e-15	2.352389882925331e-16
63400000	0.0040867935050874875	-5.474929599168095e-19	-1.0134512585285659e-18	2.1635875583062406e-12	1.6039822087348067e-14	0.0018264129854732288	-2.7942375651291535e-20	4.716657309946347e-20	2.777961560489782e-16	8.0681268814916e-15	2.352389882925331e-16
63500000	0.0040867935050874875	-5.474929599168095e-19	-1.0134512585285659e-18	2.1635875583062406e-12	1.6039822087348067e-14	0.0018264129854732288	-2.794237563547872e-20	4.716657309946347e-20	2.777961560489782e-16	8.0681268814916e-15	2.352389882925331e-16
63600000	0.0040867935050874875	-5.474929599168095e-19	-1.0134512585285659e-18	2.1635875583062406e-12	1.6039822087348067e-14	0.0018264129854732288	-2.794237561966591e-20	4.716657309946347e-20	2.777961560489782e-16	8.0681268814916e-15	2.352389882925331e-16
63700000	0.0040867935050874875	-5.474929599168095e-19	-1.0134512585285659e-18	2.1635875583062406e-12	1.6039822087348067e-14	0.0018264129854732288	-2.79423756038531e-20	4.716657309946347e-20	2.777961560489782e-16	8.0681268814916e-15	2.352389882925331e-16
63800000	0.0040867935050874875	-5.474929599168095e-19	-1.0134512585285659e-18	2.1635875583062406e-12	1.6039822087348067e-14	0.0018264129854732288	-2.794237558804029e-20	4.716657309946347e-20	2.777961560489782e-16	8.0681268814916e-15	2.352389882925331e-16
63900000	0.0040867935050874875	-5.474929599168095e-19	-1.0134512585285659e-18	2.1635875583062406e-12	1.6039822087348067e-14	0.0018264129854732288	-2.7942375572227476e-20	4.716657309946347e-20	2.777961560489782e-16	8.0681268814916e-15	2.352389882925331e-16
64000000	0.0040867935050874875	-5.474929599168095e-19	-1.0134512585285659e-18	2.1635875583062406e-12	1.6039822087348067e-14	0.0018264129854732288	-2.7942375556414665e-20	4.716657309946347e-20	2.777961560489782e-16	8.0681268814916e-15	2.352389882925331e-16
64100000	0.0040867935050874875	-5.474929599168095e-19	-1.0134512585285659e-18	2.1635875583062406e-12	1.6039822087348067e-14	0.0018264129854732288	-2.794237554060185e-20	4.716657309946347e-20	2.777961560489782e-16	8.0681268814916e-15	2.352389882925331e-16
64200000	0.0040867935050874875	-5.474929599168095e-19	-1.0134512585285659e-18	2.1635875583062406e-12	1.6039822087348067e-14	0.0018264129854732288	-2.794237552478904e-20	4.716657309946347e-20	2.777961560489782e-16	8.0681268814916e-15	2.352389882925331e-16
64300000	0.0040867935050874875	-5.474929599168095e-19	-1.0134512585285659e-18	2.1635875583062406e-12	1.6039822087348067e-14	0.0018264129854732288	-2.794237550897623e-20	4.716657309946347e-20	2.777961560489782e-16	8.0681268814916e-15	2.352389882925331e-16
64400000	0.0040867935050874875	-5.474929599168095e-19	-1.0134512585285659e-18	2.1635875583062406e-12	1.6039822087348067e-14	0.0018264129854732288	-2.794237549316342e-20	4.716657309946347e-20	2.777961560489782e-16	8.0681268814916e-15	2.352389882925331e-16
64500000	0.0040867935050874875	-5.474929599168095e-19	-1.0134512585285659e-18	2.1635875583062406e-12	1.6039822087348067e-14	0.0018264129854732288	-2.7942375477350606e-20	4.716657309946347e-20	2.777961560489782e-16	8.0681268814916e-15	2.352389882925331e-16
64600000	0.0040867935050874875	-5.474929599168095e-19	-1.0134512585285659e-18	2.1635875583062406e-12	1.6039822087348067e-14	0.0018264129854732288	-2.7942375461537794e-20	4.716657309946347e-20	2.777961560489782e-16	8.0681268814916e-15	2.352389882925331e-16
64700000	0.0040867935050874875	-5.474929599168095e-19	-1.0134512585285659e-18	2.1635875583062406e-12	1.6039822087348067e-14	0.0018264129854732288	-2.794237544572498e-20	4.716657309946347e-20	2.777961560489782e-16	8.0681268814916e-15	2.352389882925331e-16
64800000	0.0040867935050874875	-5.474929599168095e-19	-1.0134512585285659e-18	2.1635875583062406e-12	1.6039822087348067e-14	0.0018264129854732288	-2.794237542991217e-20	4.716657309946347e-20	2.777961560489782e-16	8.0681268814916e-15	2.352389882925331e-16
64900000	0.0040867935050874875	-5.474929599168095e-19	-1.0134512585285659e-18	2.1635875583062406e-12	1.6039822087348067e-14	0.0018264129854732288	-2.794237541409936e-20	4.716657309946347e-20	2.777961560489782e-16	8.0681268814916e-15	2.352389882925331e-16
65000000	0.0040867935050874875	-5.474929599168095e-19	-1.0134512585285659e-18	2.1635875583062406e-12	1.6039822087348067e-14	0.0018264129854732288	-2.794237539828655e-20	4.716657309946347e-20	2.777961560489782e-16	8.0681268814916e-15	2.352389882925331e-16
65100000	0.0040867935050874875	-5.474929599168095e-19	-1.0134512585285659e-18	2.1635875583062406e-12	1.6039822087348067e-14	0.0018264129854732288	-2.7942375382473736e-20	4.716657309946347e-20	2.777961560489782e-16	8.0681268814916e-15	2.352389882925331e-16
65200000	0.0040867935050874875	-5.474929599168095e-19	-1.0134512585285659e-18	2.1635875583062406e-12	1.6039822087348067e-14	0.0018264129854732288	-2.7942375366660924e-20	4.716657309946347e-20	2.777961560489782e-16	8.0681268814916e-15	2.352389882925331e-16
65300000	0.0040867935050874875	-5.474929599168095e-19	-1.0134512585285659e-18	2.1635875583062406e-12	1.6039822087348067e-14	0.0018264129854732288	-2.794237535084811e-20	4.716657309946347e-20	2.777961560489782e-16	8.0681268814916e-15	2.352389882925331e-16
65400000	0.0040867935050874875	-5.474929599168095e-19	-1.0134512585285659e-18	2.1635875583062406e-12	1.6039822087348067e-14	0.0018264129854732288	-2.79423753350353e-20	4.716657309946347e-20	2.777961560489782e-16	8.0681268814916e-15	2.352389882925331e-16
65500000	0.0040867935050874875	-5.474929599168095e-19	-1.0134512585285659e-18	2.1635875583062406e-12	1.6039822087348067e-14	0.0018264129854732288	-2.794237531922249e-20	4.716657309946347e-20	2.777961560489782e-16	8.0681268814916e-15	2.352389882925331e-16
65600000	0.0040867935050874875	-5.474929599168095e-19	-1.0134512585285659e-18	2.1635875583062406e-12	1.6039822087348067e-14	0.0018264129854732288	-2.794237530340968e-20	4.716657309946347e-20	2.777961560489782e-16	8.0681268814916e-15	2.352389882925331e-16
65700000	0.0040867935050874875	-5.474929599168095e-19	-1.0134512585285659e-18	2.1635875583062406e-12	1.6039822087348067e-14	0.0018264129854732288	-2.7942375287596866e-20	4.716657309946347e-20	2.777961560489782e-16	8.0681268814916e-15	2.352389882925331e-16
65800000	0.0040867935050874875	-5.474929599168095e-19	-1.0134512585285659e-18	2.1635875583062406e-12	1.6039822087348067e-14	0.0018264129854732288	-2.7942375271784054e-20	4.716657309946347e-20	2.777961560489782e-16	8.0681268814916e-15	2.352389882925331e-16
65900000	0.0040867935050874875	-5.474929599168095e-19	-1.0134512585285659e-18	2.1635875583062406e-12	1.6039822087348067e-14	0.0018264129854732288	-2.794237525597124e-20	4.716657309946347e-20	2.777961560489782e-16	8.0681268814916e-15	2.352389882925331e-16
66000000	0.0040867935050874875	-5.474929599168095e-19	-1.0134512585285659e-18	2.1635875583062406e-12	1.6039822087348067e-14	0.0018264129854732288	-2.794237524015843e-20	4.716657309946347e-20	2.777961560489782e-16	8.0681268814916e-15	2.352389882925331e-16
66100000	0.0040867935050874875	-5.474929599168095e-19	-1.0134512585285659e-18	2.1635875583062406e-12	1.6039822087348067e-14	0.0018264129854732288	-2.794237522434562e-20	4.716657309946347e-20	2.777961560489782e-16	8.0681268814916e-15	2.352389882925331e-16
66200000	0.0040867935050874875	-5.474929599168095e-19	-1.0134512585285659e-18	2.1635875583062406e-12	1.6039822087348067e-14	0.0018264129854732288	-2.794237520853281e-20	4.716657309946347e-20	2.777961560489782e-16	8.0681268814916e-15	2.352389882925331e-16
66300000	0.0040867935050874875	-5.474929599168095e-19	-1.0134512585285659e-18	2.1635875583062406e-12	1.6039822087348067e-14	0.0018264129854732288	-2.7942375192719995e-20	4.716657309946347e-20	2.777961560489782e-16	8.0681268814916e-15	2.352389882925331e-16
66400000	0.0040867935050874875	-5.474929599168095e-19	-1.0134512585285659e-18	2.1635875583062406e-12	1.6039822087348067e-14	0.0018264129854732288	-2.7942375176907184e-20	4.716657309946347e-20	2.777961560489782e-16	8.0681268814916e-15	2.352389882925331e-16
66500000	0.0040867935050874875	-5.474929599168095e-19	-1.0134512585285659e-18	2.1635875583062406e-12	1.6039822087348067e-14	0.0018264129854732288	-2.794237516109437e-20	4.716657309946347e-20	2.777961560489782e-16	8.0681268814916e-15	2.352389882925331e-16
66600000	0.0040867935050874875	-5.474929599168095e-19	-1.0134512585285659e-18	2.1635875583062406e-12	1.6039822087348067e-14	0.0018264129854732288	-2.794237514528156e-20	4.716657309946347e-20	2.777961560489782e-16	8.0681268814916e-15	2.352389882925331e-16
66700000	0.0040867935050874875	-5.474929599168095e-19	-1.0134512585285659e-18	2.1635875583062406e-12	1.6039822087348067e-14	0.0018264129854732288	-2.794237512946875e-20	4.716657309946347e-20	2.777961560489782e-16	8.0681268814916e-15	2.352389882925331e-16
66800000	0.0040867935050874875	-5.474929599168095e-19	-1.0134512585285659e-18	2.1635875583062406e-12	1.6039822087348067e-14	0.0018264129854732288	-2.794237511365594e-20	4.716657309946347e-20	2.777961560489782e-16	8.0681268814916e-15	2.352389882925331e-16
66900000	0.0040867935050874875	-5.474929599168095e-19	-1.0134512585285659e-18	2.1635875583062406e-12	1.6039822087348067e-14	0.0018264129854732288	-2.7942375097843125e-20	4.716657309946347e-20	2.777961560489782e-16	8.0681268814916e-15	2.352389882925331e-16
67000000	0.0040867935050874875	-5.474929599168095e-19	-1.0134512585285659e-18	2.1635875583062406e-12	1.6039822087348067e-14	0.0018264129854732288	-2.7942375082030314e-20	4.716657309946347e-20	2.777961560489782e-16	8.0681268814916e-15	2.352389882925331e-16
67100000	0.0040867935050874875	-5.474929599168095e-19	-1.0134512585285659e-18	2.1635875583062406e-12	1.6039822087348067e-14	0.0018264129854732288	-2.79423750662175e-20	4.716657309946347e-20	2.777961560489782e-16	8.0681268814916e-15	2.352389882925331e-16
67200000	0.0040867935050874875	-5.474929599168095e-19	-1.0134512585285659e-18	2.1635875583062406e-12	1.6039822087348067e-14	0.0018264129854732288	-2.794237505040469e-20	4.716657309946347e-20	2.777961560489782e-16	8.0681268814916e-15	2.352389882925331e-16
67300000	0.0040867935050874875	-5.474929599168095e-19	-1.0134512585285659e-18	2.1635875583062406e-12	1.6039822087348067e-14	0.0018264129854732288	-2.794237503459188e-20	4.716657309946347e-20	2.777961560489782e-16	8.0681268814916e-15	2.352389882925331e-16
67400000	0.0040867935050874875	-5.474929599168095e-19	-1.0134512585285659e-18	2.1635875583062406e-12	1.6039822087348067e-14	0.0018264129854732288	-2.7942375018779067e-20	4.716657309946347e-20	2.777961560489782e-16	8.0681268814916e-15	2.352389882925331e-16
67500000	0.0040867935050874875	-5.474929599168095e-19	-1.0134512585285659e-18	2.1635875583062406e-12	1.6039822087348067e-14	0.0018264129854732288	-2.7942375002966255e-20	4.716657309946347e-20	2.777961560489782e-16	8.0681268814916e-15	2.352389882925331e-16
67600000	0.0040867935050874875	-5.474929599168095e-19	-1.0134512585285659e-18	2.1635875583062406e-12	1.6039822087348067e-14	0.0018264129854732288	-2.7942374987153443e-20	4.716657309946347e-20	2.777961560489782e-16	8.0681268814916e-15	2.352389882925331e-16
67700000	0.0040867935050874875	-5.474929599168095e-19	-1.0134512585285659e-18	2.1635875583062406e-12	1.6039822087348067e-14	0.0018264129854732288	-2.794237497134063e-20	4.716657309946347e-20	2.7779615604897817e-16	8.0681268814916e-15	2.352389882925331e-16
67800000	0.0040867935050874875	-5.474929599168095e-19	-1.0134512585285659e-18	2.1635875583062406e-12	1.6039822087348067e-14	0.0018264129854732288	-2.794237495552782e-20	4.716657309946347e-20	2.7779615604897817e-16	8.0681268814916e-15	2.352389882925331e-16
67900000	0.0040867935050874875	-5.474929599168095e-19	-1.0134512585285659e-18	2.1635875583062406e-12	1.6039822087348067e-14	0.0018264129854732288	-2.794237493971501e-20	4.716657309946347e-20	2.7779615604897817e-16	8.0681268814916e-15	2.352389882925331e-16
68000000	0.0040867935050874875	-5.474929599168095e-19	-1.0134512585285659e-18	2.1635875583062406e-12	1.6039822087348067e-14	0.0018264129854732288	-2.7942374923902197e-20	4.716657309946347e-20	2.7779615604897817e-16	8.0681268814916e-15	2.3523898829253304e-16
68100000	0.0040867935050874875	-5.474929599168095e-19	-1.0134512585285659e-18	2.1635875583062406e-12	1.6039822087348067e-14	0.0018264129854732288	-2.7942374908089385e-20	4.716657309946347e-20	2.7779615604897817e-16	8.0681268814916e-15	2.3523898829253304e-16
68200000	0.0040867935050874875	-5.474929599168095e-19	-1.0134512585285659e-18	2.1635875583062406e-12	1.6039822087348067e-14	0.0018264129854732288	-2.7942374892276573e-20	4.716657309946347e-20	2.7779615604897817e-16	8.0681268814916e-15	2.3523898829253304e-16
68300000	0.0040867935050874875	-5.474929599168095e-19	-1.0134512585285659e-18	2.1635875583062406e-12	1.6039822087348067e-14	0.0018264129854732288	-2.794237487646376e-20	4.716657309946347e-20	2.7779615604897817e-16	8.0681268814916e-15	2.3523898829253304e-16
68400000	0.0040867935050874875	-5.474929599168095e-19	-1.0134512585285659e-18	2.1635875583062406e-12	1.6039822087348067e-14	0.0018264129854732288	-2.794237486065095e-20	4.716657309946347e-20	2.7779615604897817e-16	8.0681268814916e-15	2.3523898829253304e-16
68500000	0.0040867935050874875	-5.474929599168095e-19	-1.0134512585285659e-18	2.1635875583062406e-12	1.6039822087348067e-14	0.0018264129854732288	-2.794237484483814e-20	4.716657309946347e-20	2.7779615604897817e-16	8.0681268814916e-15	2.3523898829253304e-16
68600000	0.0040867935050874875	-5.474929599168095e-19	-1.0134512585285659e-18	2.1635875583062406e-12	1.6039822087348067e-14	0.0018264129854732288	-2.7942374829025326e-20	4.716657309946347e-20	2.7779615604897817e-16	8.0681268814916e-15	2.3523898829253304e-16
68700000	0.0040867935050874875	-5.474929599168095e-19	-1.0134512585285659e-18	2.1635875583062406e-12	1.6039822087348067e-14	0.0018264129854732288	-2.7942374813212515e-20	4.716657309946347e-20	2.7779615604897817e-16	8.0681268814916e-15	2.3523898829253304e-16
68800000	0.0040867935050874875	-5.474929599168095e-19	-1.0134512585285659e-18	2.1635875583062406e-12	1.6039822087348067e-14	0.0018264129854732288	-2.7942374797399703e-20	4.716657309946347e-20	2.7779615604897817e-16	8.0681268814916e-15	2.3523898829253304e-16
68900000	0.0040867935050874875	-5.474929599168095e-19	-1.0134512585285659e-18	2.1635875583062406e-12	1.6039822087348067e-14	0.0018264129854732288	-2.794237478158689e-20	4.716657309946347e-20	2.7779615604897817e-16	8.0681268814916e-15	2.3523898829253304e-16
69000000	0.0040867935050874875	-5.474929599168095e-19	-1.0134512585285659e-18	2.1635875583062406e-12	1.6039822087348067e-14	0.0018264129854732288	-2.794237476577408e-20	4.716657309946347e-20	2.7779615604897817e-16	8.0681268814916e-15	2.3523898829253304e-16
69100000	0.0040867935050874875	-5.474929599168095e-19	-1.0134512585285659e-18	2.1635875583062406e-12	1.6039822087348067e-14	0.0018264129854732288	-2.794237474996127e-20	4.716657309946347e-20	2.7779615604897817e-16	8.0681268814916e-15	2.3523898829253304e-16
69200000	0.0040867935050874875	-5.474929599168095e-19	-1.0134512585285659e-18	2.1635875583062406e-12	1.6039822087348067e-14	0.0018264129854732288	-2.7942374734148456e-20	4.716657309946347e-20	2.7779615604897817e-16	8.0681268814916e-15	2.3523898829253304e-16
69300000	0.0040867935050874875	-5.474929599168095e-19	-1.0134512585285659e-18	2.1635875583062406e-12	1.6039822087348067e-14	0.0018264129854732288	-2.7942374718335645e-20	4.716657309946347e-20	2.7779615604897817e-16	8.0681268814916e-15	2.3523898829253304e-16
69400000	0.0040867935050874875	-5.474929599168095e-19	-1.0134512585285659e-18	2.1635875583062406e-12	1.6039822087348067e-14	0.0018264129854732288	-2.794237470252283e-20	4.716657309946346e-20	2.7779615604897817e-16	8.068126881491599e-15	2.3523898829253304e-16
69500000	0.0040867935050874875	-5.474929599168095e-19	-1.0134512585285659e-18	2.1635875583062406e-12	1.6039822087348063e-14	0.0018264129854732288	-2.794237468671002e-20	4.716657309946346e-20	2.7779615604897817e-16	8.068126881491599e-15	2.3523898829253304e-16
69600000	0.0040867935050874875	-5.474929599168095e-19	-1.0134512585285659e-18	2.1635875583062406e-12	1.6039822087348063e-14	0.0018264129854732288	-2.794237467089721e-20	4.716657309946346e-20	2.7779615604897817e-16	8.068126881491599e-15	2.3523898829253304e-16
69700000	0.0040867935050874875	-5.474929599168095e-19	-1.0134512585285659e-18	2.1635875583062406e-12	1.6039822087348063e-14	0.0018264129854732288	-2.79423746550844e-20	4.716657309946346e-20	2.7779615604897817e-16	8.068126881491599e-15	2.3523898829253304e-16
69800000	0.0040867935050874875	-5.474929599168095e-19	-1.0134512585285659e-18	2.1635875583062406e-12	1.6039822087348063e-14	0.0018264129854732288	-2.7942374639271586e-20	4.716657309946346e-20	2.7779615604897817e-16	8.068126881491599e-15	2.3523898829253304e-16
69900000	0.0040867935050874875	-5.474929599168095e-19	-1.0134512585285659e-18	2.1635875583062406e-12	1.6039822087348063e-14	0.0018264129854732288	-2.7942374623458774e-20	4.716657309946346e-20	2.7779615604897817e-16	8.068126881491599e-15	2.3523898829253304e-16
70000000	0.0040867935050874875	-5.474929599168095e-19	-1.0134512585285659e-18	2.1635875583062406e-12	1.6039822087348063e-14	0.0018264129854732285	-2.794237460764596e-20	4.716657309946346e-20	2.7779615604897817e-16	8.068126881491599e-15	2.3523898829253304e-16
70100000	0.0040867935050874875	-5.474929599168095e-19	-1.0134512585285659e-18	2.1635875583062402e-12	1.6039822087348063e-14	0.0018264129854732285	-2.794237459183315e-20	4.716657309946346e-20	2.7779615604897817e-16	8.068126881491599e-15	2.3523898829253304e-16
70200000	0.0040867935050874875	-5.474929599168095e-19	-1.0134512585285659e-18	2.1635875583062402e-12	1.6039822087348063e-14	0.0018264129854732285	-2.794237457602034e-20	4.716657309946346e-20	2.7779615604897817e-16	8.068126881491599e-15	2.3523898829253304e-16
70300000	0.0040867935050874875	-5.474929599168095e-19	-1.0134512585285659e-18	2.1635875583062402e-12	1.6039822087348063e-14	0.0018264129854732285	-2.794237456020753e-20	4.716657309946346e-20	2.7779615604897817e-16	8.068126881491599e-15	2.3523898829253304e-16
70400000	0.0040867935050874875	-5.474929599168095e-19	-1.0134512585285659e-18	2.1635875583062402e-12	1.6039822087348063e-14	0.0018264129854732285	-2.7942374544394716e-20	4.716657309946346e-20	2.7779615604897817e-16	8.068126881491599e-15	2.3523898829253304e-16
70500000	0.0040867935050874875	-5.474929599168095e-19	-1.0134512585285659e-18	2.1635875583062402e-12	1.6039822087348063e-14	0.0018264129854732285	-2.7942374528581904e-20	4.716657309946346e-20	2.7779615604897817e-16	8.068126881491599e-15	2.3523898829253304e-16
70600000	0.0040867935050874875	-5.474929599168095e-19	-1.0134512585285659e-18	2.1635875583062402e-12	1.6039822087348063e-14	0.0018264129854732285	-2.794237451276909e-20	4.716657309946346e-20	2.7779615604897817e-16	8.068126881491599e-15	2.3523898829253304e-16
70700000	0.0040867935050874875	-5.474929599168095e-19	-1.0134512585285659e-18	2.1635875583062402e-12	1.6039822087348063e-14	0.0018264129854732285	-2.794237449695628e-20	4.716657309946346e-20	2.7779615604897817e-16	8.068126881491599e-15	2.3523898829253304e-16
70800000	0.0040867935050874875	-5.474929599168095e-19	-1.0134512585285659e-18	2.1635875583062402e-12	1.6039822087348063e-14	0.0018264129854732285	-2.794237448114347e-20	4.716657309946346e-20	2.7779615604897817e-16	8.068126881491599e-15	2.3523898829253304e-16
70900000	0.0040867935050874875	-5.474929599168095e-19	-1.0134512585285659e-18	2.1635875583062402e-12	1.6039822087348063e-14	0.0018264129854732285	-2.794237446533066e-20	4.716657309946346e-20	2.7779615604897817e-16	8.068126881491599e-15	2.3523898829253304e-16
71000000	0.0040867935050874875	-5.474929599168095e-19	-1.0134512585285659e-18	2.1635875583062402e-12	1.6039822087348063e-14	0.0018264129854732285	-2.7942374449517846e-20	4.716657309946346e-20	2.7779615604897817e-16	8.068126881491599e-15	2.3523898829253304e-16
71100000	0.0040867935050874875	-5.474929599168095e-19	-1.0134512585285659e-18	2.1635875583062402e-12	1.6039822087348063e-14	0.0018264129854732285	-2.794237443370503e-20	4.716657309946346e-20	2.7779615604897817e-16	8.068126881491599e-15	2.3523898829253304e-16
71200000	0.0040867935050874875	-5.474929599168095e-19	-1.0134512585285659e-18	2.1635875583062402e-12	1.6039822087348063e-14	0.0018264129854732285	-2.7942374417892216e-20	4.716657309946346e-20	2.7779615604897817e-16	8.068126881491599e-15	2.35238988292533e-16
71300000	0.0040867935050874875	-5.474929599168095e-19	-1.0134512585285659e-18	2.1635875583062402e-12	1.6039822087348063e-14	0.0018264129854732285	-2.7942374402079405e-20	4.716657309946346e-20	2.7779615604897817e-16	8.068126881491599e-15	2.35238988292533e-16
71400000	0.0040867935050874875	-5.474929599168095e-19	-1.0134512585285659e-18	2.1635875583062402e-12	1.6039822087348063e-14	0.0018264129854732285	-2.794237438626659e-20	4.716657309946346e-20	2.7779615604897817e-16	8.068126881491599e-15	2.35238988292533e-16
71500000	0.0040867935050874875	-5.474929599168095e-19	-1.0134512585285659e-18	2.1635875583062402e-12	1.6039822087348063e-14	0.0018264129854732285	-2.794237437045378e-20	4.716657309946346e-20	2.7779615604897817e-16	8.068126881491599e-15	2.35238988292533e-16
71600000	0.0040867935050874875	-5.474929599168095e-19	-1.0134512585285659e-18	2.1635875583062402e-12	1.6039822087348063e-14	0.0018264129854732285	-2.794237435464097e-20	4.716657309946346e-20	2.7779615604897817e-16	8.068126881491599e-15	2.35238988292533e-16
71700000	0.0040867935050874875	-5.474929599168095e-19	-1.0134512585285659e-18	2.1635875583062402e-12	1.6039822087348063e-14	0.0018264129854732285	-2.794237433882816e-20	4.716657309946346e-20	2.7779615604897817e-16	8.068126881491599e-15	2.35238988292533e-16
71800000	0.0040867935050874875	-5.474929599168095e-19	-1.0134512585285659e-18	2.1635875583062402e-12	1.6039822087348063e-14	0.0018264129854732285	-2.7942374323015346e-20	4.716657309946346e-20	2.7779615604897817e-16	8.068126881491599e-15	2.35238988292533e-16
71900000	0.0040867935050874875	-5.474929599168095e-19	-1.0134512585285659e-18	2.1635875583062402e-12	1.6039822087348063e-14	0.0018264129854732285	-2.7942374307202534e-20	4.716657309946346e-20	2.7779615604897817e-16	8.068126881491599e-15	2.35238988292533e-16
72000000	0.0040867935050874875	-5.474929599168095e-19	-1.0134512585285659e-18	2.1635875583062402e-12	1.6039822087348063e-14	0.0018264129854732285	-2.794237429138972e-20	4.716657309946346e-20	2.7779615604897817e-16	8.068126881491599e-15	2.35238988292533e-16
72100000	0.0040867935050874875	-5.474929599168095e-19	-1.0134512585285659e-18	2.1635875583062402e-12	1.6039822087348063e-14	0.0018264129854732285	-2.794237427557691e-20	4.716657309946346e-20	2.7779615604897817e-16	8.068126881491599e-15	2.35238988292533e-16
72200000	0.0040867935050874875	-5.474929599168095e-19	-1.0134512585285659e-18	2.1635875583062402e-12	1.6039822087348063e-14	0.0018264129854732285	-2.79423742597641e-20	4.716657309946346e-20	2.7779615604897817e-16	8.068126881491599e-15	2.35238988292533e-16
72300000	0.0040867935050874875	-5.474929599168095e-19	-1.0134512585285659e-18	2.1635875583062402e-12	1.6039822087348063e-14	0.0018264129854732285	-2.794237424395129e-20	4.716657309946346e-20	2.7779615604897817e-16	8.068126881491599e-15	2.35238988292533e-16
72400000	0.0040867935050874875	-5.474929599168095e-19	-1.0134512585285659e-18	2.1635875583062402e-12	1.6039822087348063e-14	0.0018264129854732285	-2.7942374228138476e-20	4.716657309946346e-20	2.7779615604897817e-16	8.068126881491599e-15	2.35238988292533e-16
72500000	0.0040867935050874875	-5.474929599168095e-19	-1.0134512585285659e-18	2.1635875583062402e-12	1.6039822087348063e-14	0.0018264129854732285	-2.7942374212325664e-20	4.716657309946346e-20	2.7779615604897817e-16	8.068126881491599e-15	2.35238988292533e-16
72600000	0.0040867935050874875	-5.474929599168095e-19	-1.0134512585285659e-18	2.1635875583062402e-12	1.6039822087348063e-14	0.0018264129854732285	-2.794237419651285e-20	4.716657309946346e-20	2.7779615604897817e-16	8.068126881491599e-15	2.35238988292533e-16
72700000	0.0040867935050874875	-5.474929599168095e-19	-1.0134512585285659e-18	2.1635875583062402e-12	1.6039822087348063e-14	0.0018264129854732285	-2.794237418070004e-20	4.716657309946346e-20	2.7779615604897817e-16	8.068126881491599e-15	2.35238988292533e-16
72800000	0.0040867935050874875	-5.474929599168095e-19	-1.0134512585285659e-18	2.1635875583062402e-12	1.6039822087348063e-14	0.0018264129854732285	-2.794237416488723e-20	4.716657309946346e-20	2.7779615604897817e-16	8.068126881491599e-15	2.35238988292533e-16
72900000	0.0040867935050874875	-5.474929599168095e-19	-1.0134512585285659e-18	2.1635875583062402e-12	1.6039822087348063e-14	0.0018264129854732285	-2.794237414907442e-20	4.716657309946346e-20	2.7779615604897817e-16	8.068126881491599e-15	2.35238988292533e-16
73000000	0.0040867935050874875	-5.474929599168095e-19	-1.0134512585285659e-18	2.1635875583062402e-12	1.6039822087348063e-14	0.0018264129854732285	-2.7942374133261606e-20	4.716657309946346e-20	2.7779615604897817e-16	8.068126881491599e-15	2.35238988292533e-16
73100000	0.0040867935050874875	-5.474929599168095e-19	-1.0134512585285659e-18	2.1635875583062402e-12	1.6039822087348063e-14	0.0018264129854732285	-2.7942374117448794e-20	4.716657309946346e-20	2.7779615604897817e-16	8.068126881491599e-15	2.35238988292533e-16
73200000	0.0040867935050874875	-5.474929599168095e-19	-1.0134512585285659e-18	2.1635875583062402e-12	1.6039822087348063e-14	0.0018264129854732285	-2.794237410163598e-20	4.716657309946346e-20	2.7779615604897817e-16	8.068126881491599e-15	2.35238988292533e-16
73300000	0.0040867935050874875	-5.474929599168095e-19	-1.0134512585285659e-18	2.1635875583062402e-12	1.6039822087348063e-14	0.0018264129854732285	-2.794237408582317e-20	4.716657309946346e-20	2.7779615604897817e-16	8.068126881491599e-15	2.35238988292533e-16
73400000	0.0040867935050874875	-5.474929599168095e-19	-1.0134512585285659e-18	2.1635875583062402e-12	1.6039822087348063e-14	0.0018264129854732285	-2.794237407001036e-20	4.716657309946346e-20	2.7779615604897817e-16	8.068126881491599e-15	2.35238988292533e-16
73500000	0.0040867935050874875	-5.474929599168095e-19	-1.0134512585285659e-18	2.1635875583062402e-12	1.6039822087348063e-14	0.0018264129854732285	-2.794237405419755e-20	4.716657309946346e-20	2.7779615604897817e-16	8.068126881491599e-15	2.35238988292533e-16
73600000	0.0040867935050874875	-5.474929599168095e-19	-1.0134512585285659e-18	2.1635875583062402e-12	1.6039822087348063e-14	0.0018264129854732285	-2.7942374038384736e-20	4.716657309946346e-20	2.7779615604897817e-16	8.068126881491599e-15	2.35238988292533e-16
73700000	0.0040867935050874875	-5.474929599168095e-19	-1.0134512585285659e-18	2.1635875583062402e-12	1.6039822087348063e-14	0.0018264129854732285	-2.7942374022571924e-20	4.716657309946346e-20	2.7779615604897817e-16	8.068126881491599e-15	2.35238988292533e-16
73800000	0.0040867935050874875	-5.474929599168095e-19	-1.0134512585285659e-18	2.1635875583062402e-12	1.6039822087348063e-14	0.0018264129854732285	-2.794237400675911e-20	4.716657309946346e-20	2.7779615604897817e-16	8.068126881491599e-15	2.35238988292533e-16
73900000	0.0040867935050874875	-5.474929599168095e-19	-1.0134512585285659e-18	2.1635875583062402e-12	1.6039822087348063e-14	0.0018264129854732285	-2.79423739909463e-20	4.716657309946346e-20	2.7779615604897817e-16	8.068126881491599e-15	2.35238988292533e-16
74000000	0.0040867935050874875	-5.474929599168095e-19	-1.0134512585285659e-18	2.1635875583062402e-12	1.6039822087348063e-14	0.0018264129854732285	-2.794237397513349e-20	4.716657309946346e-20	2.7779615604897817e-16	8.068126881491599e-15	2.35238988292533e-16
74100000	0.0040867935050874875	-5.474929599168095e-19	-1.0134512585285659e-18	2.1635875583062402e-12	1.6039822087348063e-14	0.0018264129854732285	-2.794237395932068e-20	4.716657309946346e-20	2.7779615604897817e-16	8.068126881491599e-15	2.35238988292533e-16
74200000	0.0040867935050874875	-5.474929599168095e-19	-1.0134512585285659e-18	2.1635875583062402e-12	1.6039822087348063e-14	0.0018264129854732285	-2.7942373943507865e-20	4.716657309946346e-20	2.7779615604897817e-16	8.068126881491599e-15	2.35238988292533e-16
74300000	0.0040867935050874875	-5.474929599168095e-19	-1.0134512585285659e-18	2.1635875583062402e-12	1.6039822087348063e-14	0.0018264129854732285	-2.7942373927695054e-20	4.716657309946346e-20	2.7779615604897817e-16	8.068126881491599e-15	2.35238988292533e-16
74400000	0.0040867935050874875	-5.474929599168095e-19	-1.0134512585285659e-18	2.1635875583062402e-12	1.6039822087348063e-14	0.0018264129854732285	-2.794237391188224e-20	4.716657309946346e-20	2.7779615604897817e-16	8.068126881491599e-15	2.35238988292533e-16
74500000	0.0040867935050874875	-5.474929599168095e-19	-1.0134512585285659e-18	2.1635875583062402e-12	1.6039822087348063e-14	0.0018264129854732285	-2.794237389606943e-20	4.716657309946346e-20	2.7779615604897817e-16	8.068126881491599e-15	2.35238988292533e-16
74600000	0.0040867935050874875	-5.474929599168095e-19	-1.0134512585285659e-18	2.1635875583062402e-12	1.6039822087348063e-14	0.0018264129854732285	-2.794237388025662e-20	4.716657309946346e-20	2.7779615604897817e-16	8.068126881491599e-15	2.35238988292533e-16
74700000	0.0040867935050874875	-5.474929599168095e-19	-1.0134512585285659e-18	2.1635875583062402e-12	1.6039822087348063e-14	0.0018264129854732285	-2.7942373864443807e-20	4.716657309946346e-20	2.7779615604897817e-16	8.068126881491599e-15	2.35238988292533e-16
74800000	0.0040867935050874875	-5.474929599168095e-19	-1.0134512585285659e-18	2.1635875583062402e-12	1.6039822087348063e-14	0.0018264129854732285	-2.7942373848630995e-20	4.716657309946346e-20	2.7779615604897817e-16	8.068126881491599e-15	2.35238988292533e-16
74900000	0.0040867935050874875	-5.474929599168095e-19	-1.0134512585285659e-18	2.1635875583062402e-12	1.6039822087348063e-14	0.0018264129854732285	-2.7942373832818183e-20	4.716657309946346e-20	2.7779615604897817e-16	8.068126881491599e-15	2.35238988292533e-16
75000000	0.0040867935050874875	-5.474929599168095e-19	-1.0134512585285659e-18	2.1635875583062402e-12	1.6039822087348063e-14	0.0018264129854732285	-2.794237381700537e-20	4.716657309946346e-20	2.7779615604897817e-16	8.068126881491599e-15	2.35238988292533e-16
75100000	0.0040867935050874875	-5.474929599168095e-19	-1.0134512585285659e-18	2.1635875583062402e-12	1.6039822087348063e-14	0.0018264129854732285	-2.794237380119256e-20	4.716657309946346e-20	2.7779615604897817e-16	8.068126881491599e-15	2.35238988292533e-16
75200000	0.0040867935050874875	-5.474929599168095e-19	-1.0134512585285659e-18	2.1635875583062402e-12	1.6039822087348063e-14	0.0018264129854732285	-2.794237378537975e-20	4.716657309946346e-20	2.7779615604897817e-16	8.068126881491599e-15	2.35238988292533e-16
75300000	0.0040867935050874875	-5.474929599168095e-19	-1.0134512585285659e-18	2.1635875583062402e-12	1.6039822087348063e-14	0.0018264129854732285	-2.7942373769566937e-20	4.716657309946346e-20	2.7779615604897817e-16	8.068126881491599e-15	2.35238988292533e-16
75400000	0.0040867935050874875	-5.474929599168095e-19	-1.0134512585285659e-18	2.1635875583062402e-12	1.6039822087348063e-14	0.0018264129854732285	-2.7942373753754125e-20	4.716657309946346e-20	2.7779615604897817e-16	8.068126881491599e-15	2.35238988292533e-16
75500000	0.0040867935050874875	-5.474929599168095e-19	-1.0134512585285659e-18	2.1635875583062402e-12	1.6039822087348063e-14	0.0018264129854732285	-2.7942373737941313e-20	4.716657309946346e-20	2.7779615604897817e-16	8.068126881491599e-15	2.35238988292533e-16
75600000	0.0040867935050874875	-5.474929599168095e-19	-1.0134512585285659e-18	2.1635875583062402e-12	1.6039822087348063e-14	0.0018264129854732285	-2.79423737221285e-20	4.716657309946346e-20	2.7779615604897817e-16	8.068126881491599e-15	2.35238988292533e-16
75700000	0.0040867935050874875	-5.474929599168095e-19	-1.0134512585285659e-18	2.1635875583062402e-12	1.6039822087348063e-14	0.0018264129854732285	-2.794237370631569e-20	4.716657309946346e-20	2.7779615604897817e-16	8.068126881491599e-15	2.35238988292533e-16
75800000	0.0040867935050874875	-5.474929599168095e-19	-1.0134512585285659e-18	2.1635875583062402e-12	1.6039822087348063e-14	0.0018264129854732285	-2.794237369050288e-20	4.716657309946346e-20	2.7779615604897817e-16	8.068126881491599e-15	2.35238988292533e-16
75900000	0.0040867935050874875	-5.474929599168095e-19	-1.0134512585285659e-18	2.1635875583062402e-12	1.6039822087348063e-14	0.0018264129854732285	-2.7942373674690067e-20	4.716657309946346e-20	2.7779615604897817e-16	8.068126881491599e-15	2.35238988292533e-16
76000000	0.0040867935050874875	-5.474929599168095e-19	-1.0134512585285659e-18	2.1635875583062402e-12	1.6039822087348063e-14	0.0018264129854732285	-2.7942373658877255e-20	4.716657309946346e-20	2.7779615604897817e-16	8.068126881491599e-15	2.35238988292533e-16
76100000	0.0040867935050874875	-5.474929599168095e-19	-1.0134512585285659e-18	2.1635875583062402e-12	1.6039822087348063e-14	0.0018264129854732285	-2.7942373643064443e-20	4.716657309946346e-20	2.7779615604897817e-16	8.068126881491599e-15	2.35238988292533e-16
76200000	0.0040867935050874875	-5.474929599168095e-19	-1.0134512585285659e-18	2.1635875583062402e-12	1.6039822087348063e-14	0.0018264129854732285	-2.794237362725163e-20	4.716657309946346e-20	2.7779615604897817e-16	8.068126881491599e-15	2.35238988292533e-16
76300000	0.0040867935050874875	-5.474929599168095e-19	-1.0134512585285659e-18	2.1635875583062402e-12	1.6039822087348063e-14	0.0018264129854732285	-2.794237361143882e-20	4.716657309946346e-20	2.7779615604897817e-16	8.068126881491599e-15	2.35238988292533e-16
76400000	0.0040867935050874875	-5.474929599168095e-19	-1.0134512585285659e-18	2.1635875583062402e-12	1.6039822087348063e-14	0.0018264129854732285	-2.794237359562601e-20	4.716657309946346e-20	2.7779615604897817e-16	8.068126881491599e-15	2.35238988292533e-16
76500000	0.0040867935050874875	-5.474929599168095e-19	-1.0134512585285659e-18	2.1635875583062402e-12	1.6039822087348063e-14	0.0018264129854732285	-2.7942373579813196e-20	4.716657309946346e-20	2.7779615604897817e-16	8.068126881491599e-15	2.35238988292533e-16
76600000	0.0040867935050874875	-5.474929599168095e-19	-1.0134512585285659e-18	2.1635875583062402e-12	1.6039822087348063e-14	0.0018264129854732285	-2.7942373564000385e-20	4.716657309946346e-20	2.7779615604897817e-16	8.068126881491599e-15	2.35238988292533e-16
76700000	0.0040867935050874875	-5.474929599168095e-19	-1.0134512585285659e-18	2.1635875583062402e-12	1.6039822087348063e-14	0.0018264129854732285	-2.794237354818757e-20	4.716657309946346e-20	2.7779615604897817e-16	8.068126881491599e-15	2.35238988292533e-16
76800000	0.0040867935050874875	-5.474929599168095e-19	-1.0134512585285659e-18	2.1635875583062402e-12	1.6039822087348063e-14	0.0018264129854732285	-2.794237353237476e-20	4.716657309946346e-20	2.7779615604897817e-16	8.068126881491599e-15	2.35238988292533e-16
76900000	0.0040867935050874875	-5.474929599168095e-19	-1.0134512585285659e-18	2.1635875583062402e-12	1.6039822087348063e-14	0.0018264129854732285	-2.794237351656195e-20	4.716657309946346e-20	2.7779615604897817e-16	8.068126881491599e-15	2.35238988292533e-16
77000000	0.0040867935050874875	-5.474929599168095e-19	-1.0134512585285659e-18	2.1635875583062402e-12	1.6039822087348063e-14	0.0018264129854732285	-2.794237350074914e-20	4.716657309946346e-20	2.7779615604897817e-16	8.068126881491599e-15	2.35238988292533e-16
77100000	0.0040867935050874875	-5.474929599168095e-19	-1.0134512585285659e-18	2.1635875583062402e-12	1.6039822087348063e-14	0.0018264129854732285	-2.7942373484936326e-20	4.716657309946346e-20	2.7779615604897817e-16	8.068126881491599e-15	2.35238988292533e-16
77200000	0.0040867935050874875	-5.474929599168095e-19	-1.0134512585285659e-18	2.1635875583062402e-12	1.6039822087348063e-14	0.0018264129854732285	-2.7942373469123514e-20	4.716657309946346e-20	2.7779615604897817e-16	8.068126881491599e-15	2.35238988292533e-16
77300000	0.0040867935050874875	-5.474929599168095e-19	-1.0134512585285659e-18	2.1635875583062402e-12	1.6039822087348063e-14	0.0018264129854732285	-2.79423734533107e-20	4.716657309946346e-20	2.7779615604897817e-16	8.068126881491599e-15	2.35238988292533e-16
77400000	0.0040867935050874875	-5.474929599168095e-19	-1.0134512585285659e-18	2.1635875583062402e-12	1.6039822087348063e-14	0.0018264129854732285	-2.794237343749789e-20	4.716657309946346e-20	2.7779615604897817e-16	8.068126881491599e-15	2.35238988292533e-16
77500000	0.0040867935050874875	-5.474929599168095e-19	-1.0134512585285659e-18	2.1635875583062402e-12	1.6039822087348063e-14	0.0018264129854732285	-2.794237342168508e-20	4.716657309946346e-20	2.7779615604897817e-16	8.068126881491599e-15	2.35238988292533e-16
77600000	0.0040867935050874875	-5.474929599168095e-19	-1.0134512585285659e-18	2.1635875583062402e-12	1.6039822087348063e-14	0.0018264129854732285	-2.794237340587227e-20	4.716657309946346e-20	2.7779615604897817e-16	8.068126881491599e-15	2.35238988292533e-16
77700000	0.0040867935050874875	-5.474929599168095e-19	-1.0134512585285659e-18	2.1635875583062402e-12	1.6039822087348063e-14	0.0018264129854732285	-2.7942373390059456e-20	4.716657309946346e-20	2.7779615604897817e-16	8.068126881491599e-15	2.35238988292533e-16
77800000	0.0040867935050874875	-5.474929599168095e-19	-1.0134512585285659e-18	2.1635875583062402e-12	1.6039822087348063e-14	0.0018264129854732285	-2.7942373374246644e-20	4.716657309946346e-20	2.7779615604897817e-16	8.068126881491599e-15	2.35238988292533e-16
77900000	0.0040867935050874875	-5.474929599168095e-19	-1.0134512585285659e-18	2.1635875583062402e-12	1.6039822087348063e-14	0.0018264129854732285	-2.794237335843383e-20	4.716657309946346e-20	2.7779615604897817e-16	8.068126881491599e-15	2.35238988292533e-16
78000000	0.0040867935050874875	-5.474929599168095e-19	-1.0134512585285659e-18	2.1635875583062402e-12	1.6039822087348063e-14	0.0018264129854732285	-2.794237334262102e-20	4.716657309946346e-20	2.7779615604897817e-16	8.068126881491599e-15	2.35238988292533e-16
78100000	0.0040867935050874875	-5.474929599168095e-19	-1.0134512585285659e-18	2.1635875583062402e-12	1.6039822087348063e-14	0.0018264129854732285	-2.794237332680821e-20	4.716657309946346e-20	2.7779615604897817e-16	8.068126881491599e-15	2.35238988292533e-16
78200000	0.0040867935050874875	-5.474929599168095e-19	-1.0134512585285659e-18	2.1635875583062402e-12	1.6039822087348063e-14	0.0018264129854732285	-2.79423733109954e-20	4.716657309946346e-20	2.7779615604897817e-16	8.068126881491599e-15	2.35238988292533e-16
78300000	0.0040867935050874875	-5.474929599168095e-19	-1.0134512585285659e-18	2.1635875583062402e-12	1.6039822087348063e-14	0.0018264129854732285	-2.7942373295182586e-20	4.716657309946346e-20	2.7779615604897817e-16	8.068126881491599e-15	2.35238988292533e-16
78400000	0.0040867935050874875	-5.474929599168095e-19	-1.0134512585285659e-18	2.1635875583062402e-12	1.6039822087348063e-14	0.0018264129854732285	-2.7942373279369774e-20	4.716657309946346e-20	2.7779615604897817e-16	8.068126881491599e-15	2.35238988292533e-16
78500000	0.0040867935050874875	-5.474929599168095e-19	-1.0134512585285659e-18	2.1635875583062402e-12	1.6039822087348063e-14	0.0018264129854732285	-2.794237326355696e-20	4.716657309946346e-20	2.7779615604897817e-16	8.068126881491599e-15	2.35238988292533e-16
78600000	0.0040867935050874875	-5.474929599168095e-19	-1.0134512585285659e-18	2.1635875583062402e-12	1.6039822087348063e-14	0.0018264129854732285	-2.794237324774415e-20	4.716657309946346e-20	2.7779615604897817e-16	8.068126881491599e-15	2.35238988292533e-16
78700000	0.0040867935050874875	-5.474929599168095e-19	-1.0134512585285659e-18	2.1635875583062402e-12	1.6039822087348063e-14	0.0018264129854732285	-2.794237323193134e-20	4.716657309946346e-20	2.7779615604897817e-16	8.068126881491599e-15	2.35238988292533e-16
78800000	0.0040867935050874875	-5.474929599168095e-19	-1.0134512585285659e-18	2.1635875583062402e-12	1.6039822087348063e-14	0.0018264129854732285	-2.794237321611853e-20	4.716657309946346e-20	2.7779615604897817e-16	8.068126881491599e-15	2.35238988292533e-16
78900000	0.0040867935050874875	-5.474929599168095e-19	-1.0134512585285659e-18	2.1635875583062402e-12	1.6039822087348063e-14	0.0018264129854732285	-2.7942373200305716e-20	4.716657309946346e-20	2.7779615604897817e-16	8.068126881491599e-15	2.35238988292533e-16
79000000	0.0040867935050874875	-5.474929599168095e-19	-1.0134512585285659e-18	2.1635875583062402e-12	1.6039822087348063e-14	0.0018264129854732285	-2.7942373184492904e-20	4.716657309946346e-20	2.7779615604897817e-16	8.068126881491599e-15	2.35238988292533e-16
79100000	0.0040867935050874875	-5.474929599168095e-19	-1.0134512585285659e-18	2.1635875583062402e-12	1.6039822087348063e-14	0.0018264129854732285	-2.794237316868009e-20	4.716657309946346e-20	2.7779615604897817e-16	8.068126881491599e-15	2.35238988292533e-16
79200000	0.0040867935050874875	-5.474929599168095e-19	-1.0134512585285659e-18	2.1635875583062402e-12	1.6039822087348063e-14	0.0018264129854732285	-2.794237315286728e-20	4.716657309946346e-20	2.7779615604897817e-16	8.068126881491599e-15	2.35238988292533e-16
79300000	0.0040867935050874875	-5.474929599168095e-19	-1.0134512585285659e-18	2.1635875583062402e-12	1.6039822087348063e-14	0.0018264129854732285	-2.794237313705447e-20	4.716657309946346e-20	2.7779615604897817e-16	8.068126881491599e-15	2.35238988292533e-16
79400000	0.0040867935050874875	-5.474929599168095e-19	-1.0134512585285659e-18	2.1635875583062402e-12	1.6039822087348063e-14	0.0018264129854732285	-2.794237312124166e-20	4.716657309946346e-20	2.7779615604897817e-16	8.068126881491599e-15	2.35238988292533e-16
79500000	0.0040867935050874875	-5.474929599168095e-19	-1.0134512585285659e-18	2.1635875583062402e-12	1.6039822087348063e-14	0.0018264129854732285	-2.7942373105428845e-20	4.716657309946346e-20	2.7779615604897817e-16	8.068126881491599e-15	2.35238988292533e-16
79600000	0.0040867935050874875	-5.474929599168095e-19	-1.0134512585285659e-18	2.1635875583062402e-12	1.6039822087348063e-14	0.0018264129854732285	-2.7942373089616034e-20	4.716657309946347e-20	2.7779615604897817e-16	8.068126881491599e-15	2.35238988292533e-16
79700000	0.0040867935050874875	-5.474929599168095e-19	-1.0134512585285659e-18	2.1635875583062402e-12	1.6039822087348063e-14	0.0018264129854732285	-2.794237307380322e-20	4.716657309946347e-20	2.7779615604897817e-16	8.068126881491599e-15	2.35238988292533e-16
79800000	0.0040867935050874875	-5.474929599168095e-19	-1.0134512585285659e-18	2.1635875583062402e-12	1.6039822087348063e-14	0.0018264129854732285	-2.794237305799041e-20	4.716657309946347e-20	2.7779615604897817e-16	8.068126881491599e-15	2.35238988292533e-16
79900000	0.0040867935050874875	-5.474929599168095e-19	-1.0134512585285659e-18	2.1635875583062402e-12	1.6039822087348063e-14	0.0018264129854732285	-2.79423730421776e-20	4.716657309946347e-20	2.7779615604897817e-16	8.068126881491599e-15	2.35238988292533e-16
80000000	0.0040867935050874875	-5.474929599168095e-19	-1.0134512585285659e-18	2.1635875583062402e-12	1.6039822087348067e-14	0.0018264129854732288	-2.7942373026364787e-20	4.716657309946347e-20	2.7779615604897817e-16	8.0681268814916e-15	2.35238988292533e-16
80100000	0.0040867935050874875	-5.474929599168095e-19	-1.0134512585285659e-18	2.1635875583062402e-12	1.6039822087348067e-14	0.0018264129854732288	-2.7942373010551975e-20	4.716657309946347e-20	2.7779615604897817e-16	8.0681268814916e-15	2.35238988292533e-16
80200000	0.0040867935050874875	-5.474929599168095e-19	-1.0134512585285659e-18	2.1635875583062402e-12	1.6039822087348067e-14	0.0018264129854732288	-2.7942372994739164e-20	4.716657309946347e-20	2.7779615604897817e-16	8.0681268814916e-15	2.3523898829253304e-16
80300000	0.0040867935050874875	-5.474929599168095e-19	-1.0134512585285659e-18	2.1635875583062406e-12	1.6039822087348067e-14	0.0018264129854732288	-2.794237297892635e-20	4.716657309946347e-20	2.7779615604897817e-16	8.0681268814916e-15	2.3523898829253304e-16
80400000	0.0040867935050874875	-5.474929599168095e-19	-1.0134512585285659e-18	2.1635875583062406e-12	1.6039822087348067e-14	0.0018264129854732288	-2.794237296311354e-20	4.716657309946347e-20	2.7779615604897817e-16	8.0681268814916e-15	2.3523898829253304e-16
80500000	0.0040867935050874875	-5.474929599168095e-19	-1.0134512585285659e-18	2.1635875583062406e-12	1.6039822087348067e-14	0.0018264129854732288	-2.794237294730073e-20	4.716657309946347e-20	2.7779615604897817e-16	8.0681268814916e-15	2.3523898829253304e-16
80600000	0.0040867935050874875	-5.474929599168095e-19	-1.0134512585285659e-18	2.1635875583062406e-12	1.6039822087348067e-14	0.0018264129854732288	-2.7942372931487917e-20	4.716657309946347e-20	2.7779615604897817e-16	8.0681268814916e-15	2.3523898829253304e-16
80700000	0.0040867935050874875	-5.474929599168095e-19	-1.0134512585285659e-18	2.1635875583062406e-12	1.6039822087348067e-14	0.0018264129854732288	-2.7942372915675105e-20	4.716657309946347e-20	2.7779615604897817e-16	8.0681268814916e-15	2.3523898829253304e-16
80800000	0.0040867935050874875	-5.474929599168095e-19	-1.0134512585285659e-18	2.1635875583062406e-12	1.6039822087348067e-14	0.0018264129854732288	-2.7942372899862293e-20	4.716657309946347e-20	2.7779615604897817e-16	8.0681268814916e-15	2.3523898829253304e-16
80900000	0.0040867935050874875	-5.474929599168095e-19	-1.0134512585285659e-18	2.1635875583062406e-12	1.6039822087348067e-14	0.0018264129854732288	-2.794237288404948e-20	4.716657309946347e-20	2.7779615604897817e-16	8.0681268814916e-15	2.3523898829253304e-16
81000000	0.0040867935050874875	-5.474929599168095e-19	-1.0134512585285659e-18	2.1635875583062406e-12	1.6039822087348067e-14	0.0018264129854732288	-2.794237286823667e-20	4.716657309946347e-20	2.7779615604897817e-16	8.0681268814916e-15	2.3523898829253304e-16
81100000	0.0040867935050874875	-5.474929599168095e-19	-1.0134512585285659e-18	2.1635875583062406e-12	1.6039822087348067e-14	0.0018264129854732288	-2.794237285242385e-20	4.716657309946347e-20	2.7779615604897817e-16	8.0681268814916e-15	2.3523898829253304e-16
81200000	0.0040867935050874875	-5.474929599168095e-19	-1.0134512585285659e-18	2.1635875583062406e-12	1.6039822087348067e-14	0.0018264129854732288	-2.794237283661104e-20	4.716657309946347e-20	2.7779615604897817e-16	8.0681268814916e-15	2.3523898829253304e-16
81300000	0.0040867935050874875	-5.474929599168095e-19	-1.0134512585285659e-18	2.1635875583062406e-12	1.6039822087348067e-14	0.0018264129854732288	-2.794237282079823e-20	4.716657309946347e-20	2.7779615604897817e-16	8.0681268814916e-15	2.3523898829253304e-16
81400000	0.0040867935050874875	-5.474929599168095e-19	-1.0134512585285659e-18	2.1635875583062406e-12	1.6039822087348067e-14	0.0018264129854732288	-2.794237280498542e-20	4.716657309946347e-20	2.7779615604897817e-16	8.0681268814916e-15	2.3523898829253304e-16
81500000	0.0040867935050874875	-5.474929599168095e-19	-1.0134512585285659e-18	2.1635875583062406e-12	1.6039822087348067e-14	0.0018264129854732288	-2.7942372789172605e-20	4.716657309946347e-20	2.7779615604897817e-16	8.0681268814916e-15	2.3523898829253304e-16
81600000	0.0040867935050874875	-5.474929599168095e-19	-1.0134512585285659e-18	2.1635875583062406e-12	1.6039822087348067e-14	0.0018264129854732288	-2.7942372773359794e-20	4.716657309946347e-20	2.7779615604897817e-16	8.0681268814916e-15	2.3523898829253304e-16
81700000	0.0040867935050874875	-5.474929599168095e-19	-1.0134512585285659e-18	2.1635875583062406e-12	1.6039822087348067e-14	0.0018264129854732288	-2.794237275754698e-20	4.716657309946347e-20	2.7779615604897817e-16	8.0681268814916e-15	2.3523898829253304e-16
81800000	0.0040867935050874875	-5.474929599168095e-19	-1.0134512585285659e-18	2.1635875583062406e-12	1.6039822087348067e-14	0.0018264129854732288	-2.794237274173417e-20	4.716657309946347e-20	2.7779615604897817e-16	8.0681268814916e-15	2.3523898829253304e-16
81900000	0.0040867935050874875	-5.474929599168095e-19	-1.0134512585285659e-18	2.1635875583062406e-12	1.6039822087348067e-14	0.0018264129854732288	-2.794237272592136e-20	4.716657309946347e-20	2.7779615604897817e-16	8.0681268814916e-15	2.3523898829253304e-16
82000000	0.0040867935050874875	-5.474929599168095e-19	-1.0134512585285659e-18	2.1635875583062406e-12	1.6039822087348067e-14	0.0018264129854732288	-2.7942372710108547e-20	4.716657309946347e-20	2.7779615604897817e-16	8.0681268814916e-15	2.3523898829253304e-16
82100000	0.0040867935050874875	-5.474929599168095e-19	-1.0134512585285659e-18	2.1635875583062406e-12	1.6039822087348067e-14	0.0018264129854732288	-2.7942372694295735e-20	4.716657309946347e-20	2.7779615604897817e-16	8.0681268814916e-15	2.3523898829253304e-16
82200000	0.0040867935050874875	-5.474929599168095e-19	-1.0134512585285659e-18	2.1635875583062406e-12	1.6039822087348067e-14	0.0018264129854732288	-2.7942372678482924e-20	4.716657309946347e-20	2.7779615604897817e-16	8.0681268814916e-15	2.3523898829253304e-16
82300000	0.0040867935050874875	-5.474929599168095e-19	-1.0134512585285659e-18	2.1635875583062406e-12	1.6039822087348067e-14	0.0018264129854732288	-2.794237266267011e-20	4.716657309946347e-20	2.7779615604897817e-16	8.0681268814916e-15	2.3523898829253304e-16
82400000	0.0040867935050874875	-5.474929599168095e-19	-1.0134512585285659e-18	2.1635875583062406e-12	1.6039822087348067e-14	0.0018264129854732288	-2.79423726468573e-20	4.716657309946347e-20	2.7779615604897817e-16	8.0681268814916e-15	2.3523898829253304e-16
82500000	0.0040867935050874875	-5.474929599168095e-19	-1.0134512585285659e-18	2.1635875583062406e-12	1.6039822087348067e-14	0.0018264129854732288	-2.794237263104449e-20	4.716657309946347e-20	2.7779615604897817e-16	8.0681268814916e-15	2.3523898829253304e-16
82600000	0.0040867935050874875	-5.474929599168095e-19	-1.0134512585285659e-18	2.1635875583062406e-12	1.6039822087348067e-14	0.0018264129854732288	-2.7942372615231677e-20	4.716657309946347e-20	2.7779615604897817e-16	8.0681268814916e-15	2.3523898829253304e-16
82700000	0.0040867935050874875	-5.474929599168095e-19	-1.0134512585285659e-18	2.1635875583062406e-12	1.6039822087348067e-14	0.0018264129854732288	-2.7942372599418865e-20	4.716657309946347e-20	2.7779615604897817e-16	8.0681268814916e-15	2.3523898829253304e-16
82800000	0.0040867935050874875	-5.474929599168095e-19	-1.0134512585285659e-18	2.1635875583062406e-12	1.6039822087348067e-14	0.0018264129854732288	-2.7942372583606053e-20	4.716657309946347e-20	2.7779615604897817e-16	8.0681268814916e-15	2.3523898829253304e-16
82900000	0.0040867935050874875	-5.474929599168095e-19	-1.0134512585285659e-18	2.1635875583062406e-12	1.6039822087348067e-14	0.0018264129854732288	-2.794237256779324e-20	4.716657309946347e-20	2.7779615604897817e-16	8.0681268814916e-15	2.3523898829253304e-16
83000000	0.0040867935050874875	-5.474929599168095e-19	-1.0134512585285659e-18	2.1635875583062406e-12	1.6039822087348067e-14	0.0018264129854732288	-2.794237255198043e-20	4.716657309946347e-20	2.7779615604897817e-16	8.0681268814916e-15	2.3523898829253304e-16
83100000	0.0040867935050874875	-5.474929599168095e-19	-1.0134512585285659e-18	2.1635875583062406e-12	1.6039822087348067e-14	0.0018264129854732288	-2.794237253616762e-20	4.716657309946347e-20	2.7779615604897817e-16	8.0681268814916e-15	2.3523898829253304e-16
83200000	0.0040867935050874875	-5.474929599168095e-19	-1.0134512585285659e-18	2.1635875583062406e-12	1.6039822087348067e-14	0.0018264129854732288	-2.7942372520354807e-20	4.716657309946347e-20	2.7779615604897817e-16	8.0681268814916e-15	2.3523898829253304e-16
83300000	0.0040867935050874875	-5.474929599168095e-19	-1.0134512585285659e-18	2.1635875583062406e-12	1.6039822087348067e-14	0.0018264129854732288	-2.7942372504541995e-20	4.716657309946347e-20	2.7779615604897817e-16	8.0681268814916e-15	2.3523898829253304e-16
83400000	0.0040867935050874875	-5.474929599168095e-19	-1.0134512585285659e-18	2.1635875583062406e-12	1.6039822087348067e-14	0.0018264129854732288	-2.7942372488729183e-20	4.716657309946347e-20	2.7779615604897817e-16	8.0681268814916e-15	2.3523898829253304e-16
83500000	0.0040867935050874875	-5.474929599168095e-19	-1.0134512585285659e-18	2.1635875583062406e-12	1.6039822087348067e-14	0.0018264129854732288	-2.794237247291637e-20	4.716657309946347e-20	2.7779615604897817e-16	8.0681268814916e-15	2.3523898829253304e-16
83600000	0.0040867935050874875	-5.474929599168095e-19	-1.0134512585285659e-18	2.1635875583062406e-12	1.6039822087348067e-14	0.0018264129854732288	-2.794237245710356e-20	4.716657309946347e-20	2.7779615604897817e-16	8.0681268814916e-15	2.3523898829253304e-16
83700000	0.0040867935050874875	-5.474929599168095e-19	-1.0134512585285659e-18	2.1635875583062406e-12	1.6039822087348067e-14	0.0018264129854732288	-2.794237244129075e-20	4.716657309946347e-20	2.7779615604897817e-16	8.0681268814916e-15	2.3523898829253304e-16
83800000	0.0040867935050874875	-5.474929599168095e-19	-1.0134512585285659e-18	2.1635875583062406e-12	1.6039822087348067e-14	0.0018264129854732288	-2.7942372425477936e-20	4.716657309946347e-20	2.7779615604897817e-16	8.0681268814916e-15	2.3523898829253304e-16
83900000	0.0040867935050874875	-5.474929599168095e-19	-1.0134512585285659e-18	2.1635875583062406e-12	1.6039822087348067e-14	0.0018264129854732288	-2.7942372409665125e-20	4.716657309946347e-20	2.7779615604897817e-16	8.0681268814916e-15	2.3523898829253304e-16
84000000	0.0040867935050874875	-5.474929599168095e-19	-1.0134512585285659e-18	2.1635875583062406e-12	1.6039822087348067e-14	0.0018264129854732288	-2.7942372393852313e-20	4.716657309946347e-20	2.7779615604897817e-16	8.0681268814916e-15	2.3523898829253304e-16
84100000	0.0040867935050874875	-5.474929599168095e-19	-1.0134512585285659e-18	2.1635875583062406e-12	1.6039822087348067e-14	0.0018264129854732288	-2.79423723780395e-20	4.716657309946347e-20	2.7779615604897817e-16	8.0681268814916e-15	2.3523898829253304e-16
84200000	0.0040867935050874875	-5.474929599168095e-19	-1.0134512585285659e-18	2.1635875583062406e-12	1.6039822087348067e-14	0.0018264129854732288	-2.794237236222669e-20	4.716657309946347e-20	2.7779615604897817e-16	8.0681268814916e-15	2.3523898829253304e-16
84300000	0.0040867935050874875	-5.474929599168095e-19	-1.0134512585285659e-18	2.1635875583062406e-12	1.6039822087348067e-14	0.0018264129854732288	-2.794237234641388e-20	4.716657309946347e-20	2.7779615604897817e-16	8.0681268814916e-15	2.3523898829253304e-16
84400000	0.0040867935050874875	-5.474929599168095e-19	-1.0134512585285659e-18	2.1635875583062406e-12	1.6039822087348067e-14	0.0018264129854732288	-2.7942372330601066e-20	4.716657309946347e-20	2.7779615604897817e-16	8.0681268814916e-15	2.3523898829253304e-16
84500000	0.0040867935050874875	-5.474929599168095e-19	-1.0134512585285659e-18	2.1635875583062406e-12	1.6039822087348067e-14	0.0018264129854732288	-2.7942372314788255e-20	4.716657309946347e-20	2.7779615604897817e-16	8.0681268814916e-15	2.3523898829253304e-16
84600000	0.0040867935050874875	-5.474929599168095e-19	-1.0134512585285659e-18	2.1635875583062406e-12	1.6039822087348067e-14	0.0018264129854732288	-2.794237229897544e-20	4.716657309946347e-20	2.7779615604897817e-16	8.0681268814916e-15	2.3523898829253304e-16
84700000	0.0040867935050874875	-5.474929599168095e-19	-1.0134512585285659e-18	2.1635875583062406e-12	1.6039822087348067e-14	0.0018264129854732288	-2.794237228316263e-20	4.716657309946347e-20	2.7779615604897817e-16	8.0681268814916e-15	2.3523898829253304e-16
84800000	0.0040867935050874875	-5.474929599168095e-19	-1.0134512585285659e-18	2.1635875583062406e-12	1.6039822087348067e-14	0.0018264129854732288	-2.794237226734982e-20	4.716657309946347e-20	2.7779615604897817e-16	8.0681268814916e-15	2.3523898829253304e-16
84900000	0.0040867935050874875	-5.474929599168095e-19	-1.0134512585285659e-18	2.1635875583062406e-12	1.6039822087348067e-14	0.0018264129854732288	-2.794237225153701e-20	4.716657309946347e-20	2.7779615604897817e-16	8.0681268814916e-15	2.3523898829253304e-16
85000000	0.0040867935050874875	-5.474929599168095e-19	-1.0134512585285659e-18	2.1635875583062406e-12	1.6039822087348067e-14	0.0018264129854732288	-2.7942372235724196e-20	4.716657309946347e-20	2.7779615604897817e-16	8.0681268814916e-15	2.3523898829253304e-16
85100000	0.0040867935050874875	-5.474929599168095e-19	-1.0134512585285659e-18	2.1635875583062406e-12	1.6039822087348067e-14	0.0018264129854732288	-2.7942372219911384e-20	4.716657309946347e-20	2.7779615604897817e-16	8.0681268814916e-15	2.3523898829253304e-16
85200000	0.0040867935050874875	-5.474929599168095e-19	-1.0134512585285659e-18	2.1635875583062406e-12	1.6039822087348067e-14	0.0018264129854732288	-2.794237220409857e-20	4.716657309946347e-20	2.7779615604897817e-16	8.0681268814916e-15	2.3523898829253304e-16
85300000	0.0040867935050874875	-5.474929599168095e-19	-1.0134512585285659e-18	2.1635875583062406e-12	1.6039822087348067e-14	0.0018264129854732288	-2.794237218828576e-20	4.716657309946347e-20	2.7779615604897817e-16	8.0681268814916e-15	2.3523898829253304e-16
85400000	0.0040867935050874875	-5.474929599168095e-19	-1.0134512585285659e-18	2.1635875583062406e-12	1.6039822087348067e-14	0.0018264129854732288	-2.794237217247295e-20	4.716657309946347e-20	2.7779615604897817e-16	8.0681268814916e-15	2.3523898829253304e-16
85500000	0.0040867935050874875	-5.474929599168095e-19	-1.0134512585285659e-18	2.1635875583062406e-12	1.6039822087348067e-14	0.0018264129854732288	-2.794237215666014e-20	4.716657309946347e-20	2.7779615604897817e-16	8.0681268814916e-15	2.3523898829253304e-16
85600000	0.0040867935050874875	-5.474929599168095e-19	-1.0134512585285659e-18	2.1635875583062406e-12	1.6039822087348067e-14	0.0018264129854732288	-2.7942372140847326e-20	4.716657309946347e-20	2.7779615604897817e-16	8.0681268814916e-15	2.3523898829253304e-16
85700000	0.0040867935050874875	-5.474929599168095e-19	-1.0134512585285659e-18	2.1635875583062406e-12	1.6039822087348067e-14	0.0018264129854732288	-2.7942372125034514e-20	4.716657309946347e-20	2.7779615604897817e-16	8.0681268814916e-15	2.3523898829253304e-16
85800000	0.0040867935050874875	-5.474929599168095e-19	-1.0134512585285659e-18	2.1635875583062406e-12	1.6039822087348067e-14	0.0018264129854732288	-2.79423721092217e-20	4.716657309946347e-20	2.7779615604897817e-16	8.0681268814916e-15	2.3523898829253304e-16
85900000	0.0040867935050874875	-5.474929599168095e-19	-1.0134512585285659e-18	2.1635875583062406e-12	1.6039822087348067e-14	0.0018264129854732288	-2.794237209340889e-20	4.716657309946347e-20	2.7779615604897817e-16	8.0681268814916e-15	2.3523898829253304e-16
86000000	0.0040867935050874875	-5.474929599168095e-19	-1.0134512585285659e-18	2.1635875583062406e-12	1.6039822087348067e-14	0.0018264129854732288	-2.794237207759608e-20	4.716657309946347e-20	2.7779615604897817e-16	8.0681268814916e-15	2.3523898829253304e-16
86100000	0.0040867935050874875	-5.474929599168095e-19	-1.0134512585285659e-18	2.1635875583062406e-12	1.6039822087348067e-14	0.0018264129854732288	-2.794237206178327e-20	4.716657309946347e-20	2.7779615604897817e-16	8.0681268814916e-15	2.3523898829253304e-16
86200000	0.0040867935050874875	-5.474929599168095e-19	-1.0134512585285659e-18	2.1635875583062406e-12	1.6039822087348067e-14	0.0018264129854732288	-2.7942372045970456e-20	4.716657309946347e-20	2.7779615604897817e-16	8.0681268814916e-15	2.3523898829253304e-16
86300000	0.0040867935050874875	-5.474929599168095e-19	-1.0134512585285659e-18	2.1635875583062406e-12	1.6039822087348067e-14	0.0018264129854732288	-2.7942372030157644e-20	4.716657309946347e-20	2.7779615604897817e-16	8.0681268814916e-15	2.3523898829253304e-16
86400000	0.0040867935050874875	-5.474929599168095e-19	-1.0134512585285659e-18	2.1635875583062406e-12	1.6039822087348067e-14	0.0018264129854732288	-2.794237201434483e-20	4.716657309946347e-20	2.7779615604897817e-16	8.0681268814916e-15	2.3523898829253304e-16
86500000	0.0040867935050874875	-5.474929599168095e-19	-1.0134512585285659e-18	2.1635875583062406e-12	1.6039822087348067e-14	0.0018264129854732288	-2.794237199853202e-20	4.716657309946347e-20	2.7779615604897817e-16	8.0681268814916e-15	2.3523898829253304e-16
86600000	0.0040867935050874875	-5.474929599168095e-19	-1.0134512585285659e-18	2.1635875583062406e-12	1.6039822087348067e-14	0.0018264129854732288	-2.794237198271921e-20	4.716657309946347e-20	2.7779615604897817e-16	8.0681268814916e-15	2.3523898829253304e-16
86700000	0.0040867935050874875	-5.474929599168095e-19	-1.0134512585285659e-18	2.1635875583062406e-12	1.6039822087348067e-14	0.0018264129854732288	-2.79423719669064e-20	4.716657309946347e-20	2.7779615604897817e-16	8.0681268814916e-15	2.3523898829253304e-16
86800000	0.0040867935050874875	-5.474929599168095e-19	-1.0134512585285659e-18	2.1635875583062406e-12	1.6039822087348067e-14	0.0018264129854732288	-2.7942371951093586e-20	4.716657309946347e-20	2.7779615604897817e-16	8.0681268814916e-15	2.3523898829253304e-16
86900000	0.0040867935050874875	-5.474929599168095e-19	-1.0134512585285659e-18	2.1635875583062406e-12	1.6039822087348067e-14	0.0018264129854732288	-2.7942371935280774e-20	4.716657309946347e-20	2.7779615604897817e-16	8.0681268814916e-15	2.3523898829253304e-16
87000000	0.0040867935050874875	-5.474929599168095e-19	-1.0134512585285659e-18	2.1635875583062406e-12	1.6039822087348067e-14	0.0018264129854732288	-2.794237191946796e-20	4.716657309946347e-20	2.7779615604897817e-16	8.0681268814916e-15	2.3523898829253304e-16
87100000	0.0040867935050874875	-5.474929599168095e-19	-1.0134512585285659e-18	2.1635875583062406e-12	1.6039822087348067e-14	0.0018264129854732288	-2.794237190365515e-20	4.716657309946347e-20	2.7779615604897817e-16	8.0681268814916e-15	2.3523898829253304e-16
87200000	0.0040867935050874875	-5.474929599168095e-19	-1.0134512585285659e-18	2.1635875583062406e-12	1.6039822087348067e-14	0.0018264129854732288	-2.794237188784234e-20	4.716657309946347e-20	2.7779615604897817e-16	8.0681268814916e-15	2.3523898829253304e-16
87300000	0.0040867935050874875	-5.474929599168095e-19	-1.0134512585285659e-18	2.1635875583062406e-12	1.6039822087348067e-14	0.0018264129854732288	-2.794237187202953e-20	4.716657309946347e-20	2.7779615604897817e-16	8.0681268814916e-15	2.3523898829253304e-16
87400000	0.0040867935050874875	-5.474929599168095e-19	-1.0134512585285659e-18	2.1635875583062406e-12	1.6039822087348067e-14	0.0018264129854732288	-2.7942371856216715e-20	4.716657309946347e-20	2.7779615604897817e-16	8.0681268814916e-15	2.3523898829253304e-16
87500000	0.0040867935050874875	-5.474929599168095e-19	-1.0134512585285659e-18	2.1635875583062406e-12	1.6039822087348067e-14	0.0018264129854732288	-2.7942371840403904e-20	4.716657309946347e-20	2.7779615604897817e-16	8.0681268814916e-15	2.3523898829253304e-16
87600000	0.0040867935050874875	-5.474929599168095e-19	-1.0134512585285659e-18	2.1635875583062406e-12	1.6039822087348067e-14	0.0018264129854732288	-2.794237182459109e-20	4.716657309946347e-20	2.7779615604897817e-16	8.0681268814916e-15	2.3523898829253304e-16
87700000	0.0040867935050874875	-5.474929599168095e-19	-1.0134512585285659e-18	2.1635875583062406e-12	1.6039822087348067e-14	0.0018264129854732288	-2.794237180877828e-20	4.716657309946347e-20	2.7779615604897817e-16	8.0681268814916e-15	2.3523898829253304e-16
87800000	0.0040867935050874875	-5.474929599168095e-19	-1.0134512585285659e-18	2.1635875583062406e-12	1.6039822087348067e-14	0.0018264129854732288	-2.794237179296547e-20	4.716657309946347e-20	2.7779615604897817e-16	8.0681268814916e-15	2.3523898829253304e-16
87900000	0.0040867935050874875	-5.474929599168095e-19	-1.0134512585285659e-18	2.1635875583062406e-12	1.6039822087348067e-14	0.0018264129854732288	-2.7942371777152657e-20	4.716657309946347e-20	2.7779615604897817e-16	8.0681268814916e-15	2.3523898829253304e-16
88000000	0.0040867935050874875	-5.474929599168095e-19	-1.0134512585285659e-18	2.1635875583062406e-12	1.6039822087348067e-14	0.0018264129854732288	-2.7942371761339845e-20	4.716657309946347e-20	2.7779615604897817e-16	8.0681268814916e-15	2.3523898829253304e-16
88100000	0.0040867935050874875	-5.474929599168095e-19	-1.0134512585285659e-18	2.1635875583062406e-12	1.6039822087348067e-14	0.0018264129854732288	-2.7942371745527033e-20	4.716657309946347e-20	2.7779615604897817e-16	8.0681268814916e-15	2.3523898829253304e-16
88200000	0.0040867935050874875	-5.474929599168095e-19	-1.0134512585285659e-18	2.1635875583062406e-12	1.6039822087348067e-14	0.0018264129854732288	-2.794237172971422e-20	4.716657309946347e-20	2.7779615604897817e-16	8.0681268814916e-15	2.3523898829253304e-16
88300000	0.0040867935050874875	-5.474929599168095e-19	-1.0134512585285659e-18	2.1635875583062406e-12	1.6039822087348067e-14	0.0018264129854732288	-2.794237171390141e-20	4.716657309946347e-20	2.7779615604897817e-16	8.0681268814916e-15	2.3523898829253304e-16
88400000	0.0040867935050874875	-5.474929599168095e-19	-1.0134512585285659e-18	2.1635875583062406e-12	1.6039822087348067e-14	0.0018264129854732288	-2.79423716980886e-20	4.716657309946347e-20	2.7779615604897817e-16	8.0681268814916e-15	2.3523898829253304e-16
88500000	0.0040867935050874875	-5.474929599168095e-19	-1.0134512585285659e-18	2.1635875583062402e-12	1.6039822087348067e-14	0.0018264129854732288	-2.7942371682275787e-20	4.716657309946347e-20	2.7779615604897817e-16	8.0681268814916e-15	2.3523898829253304e-16
88600000	0.0040867935050874875	-5.474929599168095e-19	-1.0134512585285659e-18	2.1635875583062402e-12	1.6039822087348067e-14	0.0018264129854732285	-2.7942371666462975e-20	4.716657309946347e-20	2.7779615604897817e-16	8.0681268814916e-15	2.3523898829253304e-16
88700000	0.0040867935050874875	-5.474929599168095e-19	-1.0134512585285659e-18	2.1635875583062402e-12	1.6039822087348067e-14	0.0018264129854732285	-2.7942371650650163e-20	4.716657309946347e-20	2.7779615604897817e-16	8.0681268814916e-15	2.3523898829253304e-16
88800000	0.0040867935050874875	-5.474929599168095e-19	-1.0134512585285659e-18	2.1635875583062402e-12	1.6039822087348067e-14	0.0018264129854732285	-2.794237163483735e-20	4.716657309946347e-20	2.7779615604897817e-16	8.0681268814916e-15	2.3523898829253304e-16
88900000	0.0040867935050874875	-5.474929599168095e-19	-1.0134512585285659e-18	2.1635875583062402e-12	1.6039822087348067e-14	0.0018264129854732285	-2.794237161902454e-20	4.716657309946347e-20	2.7779615604897817e-16	8.0681268814916e-15	2.3523898829253304e-16
89000000	0.0040867935050874875	-5.474929599168095e-19	-1.0134512585285659e-18	2.1635875583062402e-12	1.6039822087348067e-14	0.0018264129854732285	-2.794237160321173e-20	4.716657309946347e-20	2.7779615604897817e-16	8.0681268814916e-15	2.3523898829253304e-16
89100000	0.0040867935050874875	-5.474929599168095e-19	-1.0134512585285659e-18	2.1635875583062402e-12	1.6039822087348067e-14	0.0018264129854732285	-2.7942371587398916e-20	4.716657309946347e-20	2.7779615604897817e-16	8.0681268814916e-15	2.3523898829253304e-16
89200000	0.0040867935050874875	-5.474929599168095e-19	-1.0134512585285659e-18	2.1635875583062402e-12	1.6039822087348067e-14	0.0018264129854732285	-2.7942371571586105e-20	4.716657309946347e-20	2.7779615604897817e-16	8.0681268814916e-15	2.3523898829253304e-16
89300000	0.0040867935050874875	-5.474929599168095e-19	-1.0134512585285659e-18	2.1635875583062402e-12	1.6039822087348067e-14	0.0018264129854732285	-2.7942371555773293e-20	4.716657309946347e-20	2.7779615604897817e-16	8.0681268814916e-15	2.3523898829253304e-16
89400000	0.0040867935050874875	-5.474929599168095e-19	-1.0134512585285659e-18	2.1635875583062402e-12	1.6039822087348067e-14	0.0018264129854732285	-2.794237153996048e-20	4.716657309946347e-20	2.7779615604897817e-16	8.0681268814916e-15	2.3523898829253304e-16
89500000	0.0040867935050874875	-5.474929599168095e-19	-1.0134512585285659e-18	2.1635875583062402e-12	1.6039822087348067e-14	0.0018264129854732285	-2.794237152414767e-20	4.716657309946347e-20	2.7779615604897817e-16	8.0681268814916e-15	2.3523898829253304e-16
89600000	0.0040867935050874875	-5.474929599168095e-19	-1.0134512585285659e-18	2.1635875583062402e-12	1.6039822087348067e-14	0.0018264129854732285	-2.794237150833486e-20	4.716657309946347e-20	2.7779615604897817e-16	8.0681268814916e-15	2.3523898829253304e-16
89700000	0.0040867935050874875	-5.474929599168095e-19	-1.0134512585285659e-18	2.1635875583062402e-12	1.6039822087348067e-14	0.0018264129854732285	-2.7942371492522046e-20	4.716657309946347e-20	2.7779615604897817e-16	8.0681268814916e-15	2.3523898829253304e-16
89800000	0.0040867935050874875	-5.474929599168095e-19	-1.0134512585285659e-18	2.1635875583062402e-12	1.6039822087348067e-14	0.0018264129854732285	-2.7942371476709235e-20	4.716657309946347e-20	2.7779615604897817e-16	8.0681268814916e-15	2.3523898829253304e-16
89900000	0.0040867935050874875	-5.474929599168095e-19	-1.0134512585285659e-18	2.1635875583062402e-12	1.6039822087348067e-14	0.0018264129854732285	-2.794237146089642e-20	4.716657309946347e-20	2.7779615604897817e-16	8.0681268814916e-15	2.3523898829253304e-16
90000000	0.0040867935050874875	-5.474929599168095e-19	-1.0134512585285659e-18	2.1635875583062402e-12	1.6039822087348067e-14	0.0018264129854732285	-2.794237144508361e-20	4.716657309946347e-20	2.7779615604897817e-16	8.0681268814916e-15	2.3523898829253304e-16
90100000	0.0040867935050874875	-5.474929599168095e-19	-1.0134512585285659e-18	2.1635875583062402e-12	1.6039822087348067e-14	0.0018264129854732285	-2.79423714292708e-20	4.716657309946347e-20	2.7779615604897817e-16	8.0681268814916e-15	2.3523898829253304e-16
90200000	0.0040867935050874875	-5.474929599168095e-19	-1.0134512585285659e-18	2.1635875583062402e-12	1.6039822087348067e-14	0.0018264129854732285	-2.794237141345799e-20	4.716657309946347e-20	2.7779615604897817e-16	8.0681268814916e-15	2.3523898829253304e-16
90300000	0.0040867935050874875	-5.474929599168095e-19	-1.0134512585285659e-18	2.1635875583062402e-12	1.6039822087348067e-14	0.0018264129854732285	-2.7942371397645176e-20	4.716657309946347e-20	2.7779615604897817e-16	8.0681268814916e-15	2.3523898829253304e-16
90400000	0.0040867935050874875	-5.474929599168095e-19	-1.0134512585285659e-18	2.1635875583062402e-12	1.6039822087348067e-14	0.0018264129854732285	-2.7942371381832364e-20	4.716657309946347e-20	2.7779615604897817e-16	8.0681268814916e-15	2.3523898829253304e-16
90500000	0.0040867935050874875	-5.474929599168095e-19	-1.0134512585285659e-18	2.1635875583062402e-12	1.6039822087348067e-14	0.0018264129854732285	-2.794237136601955e-20	4.716657309946347e-20	2.7779615604897817e-16	8.0681268814916e-15	2.3523898829253304e-16
90600000	0.0040867935050874875	-5.474929599168095e-19	-1.0134512585285659e-18	2.1635875583062402e-12	1.6039822087348067e-14	0.0018264129854732285	-2.794237135020674e-20	4.716657309946347e-20	2.7779615604897817e-16	8.0681268814916e-15	2.3523898829253304e-16
90700000	0.0040867935050874875	-5.474929599168095e-19	-1.0134512585285659e-18	2.1635875583062402e-12	1.6039822087348067e-14	0.0018264129854732285	-2.794237133439393e-20	4.716657309946347e-20	2.7779615604897817e-16	8.0681268814916e-15	2.3523898829253304e-16
90800000	0.0040867935050874875	-5.474929599168095e-19	-1.0134512585285659e-18	2.1635875583062402e-12	1.6039822087348067e-14	0.0018264129854732285	-2.794237131858112e-20	4.716657309946347e-20	2.7779615604897817e-16	8.0681268814916e-15	2.3523898829253304e-16
90900000	0.0040867935050874875	-5.474929599168095e-19	-1.0134512585285659e-18	2.1635875583062402e-12	1.6039822087348067e-14	0.0018264129854732285	-2.7942371302768306e-20	4.716657309946347e-20	2.7779615604897817e-16	8.0681268814916e-15	2.3523898829253304e-16
91000000	0.0040867935050874875	-5.474929599168095e-19	-1.0134512585285659e-18	2.1635875583062402e-12	1.6039822087348067e-14	0.0018264129854732285	-2.7942371286955494e-20	4.716657309946347e-20	2.7779615604897817e-16	8.0681268814916e-15	2.3523898829253304e-16
91100000	0.0040867935050874875	-5.474929599168095e-19	-1.0134512585285659e-18	2.1635875583062402e-12	1.6039822087348067e-14	0.0018264129854732285	-2.794237127114268e-20	4.716657309946347e-20	2.7779615604897817e-16	8.0681268814916e-15	2.3523898829253304e-16
91200000	0.0040867935050874875	-5.474929599168095e-19	-1.0134512585285659e-18	2.1635875583062402e-12	1.6039822087348067e-14	0.0018264129854732285	-2.794237125532987e-20	4.716657309946347e-20	2.7779615604897817e-16	8.0681268814916e-15	2.3523898829253304e-16
91300000	0.0040867935050874875	-5.474929599168095e-19	-1.0134512585285659e-18	2.1635875583062402e-12	1.6039822087348067e-14	0.0018264129854732285	-2.794237123951706e-20	4.716657309946347e-20	2.7779615604897817e-16	8.0681268814916e-15	2.3523898829253304e-16
91400000	0.0040867935050874875	-5.474929599168095e-19	-1.0134512585285659e-18	2.1635875583062402e-12	1.6039822087348067e-14	0.0018264129854732285	-2.794237122370425e-20	4.716657309946347e-20	2.7779615604897817e-16	8.0681268814916e-15	2.3523898829253304e-16
91500000	0.0040867935050874875	-5.474929599168095e-19	-1.0134512585285659e-18	2.1635875583062402e-12	1.6039822087348067e-14	0.0018264129854732285	-2.7942371207891436e-20	4.716657309946347e-20	2.7779615604897817e-16	8.0681268814916e-15	2.3523898829253304e-16
91600000	0.0040867935050874875	-5.474929599168095e-19	-1.0134512585285659e-18	2.1635875583062402e-12	1.6039822087348067e-14	0.0018264129854732285	-2.7942371192078624e-20	4.716657309946347e-20	2.7779615604897817e-16	8.0681268814916e-15	2.3523898829253304e-16
91700000	0.0040867935050874875	-5.474929599168095e-19	-1.0134512585285659e-18	2.1635875583062402e-12	1.6039822087348067e-14	0.0018264129854732285	-2.794237117626581e-20	4.716657309946347e-20	2.7779615604897817e-16	8.0681268814916e-15	2.3523898829253304e-16
91800000	0.0040867935050874875	-5.474929599168095e-19	-1.0134512585285659e-18	2.1635875583062402e-12	1.6039822087348067e-14	0.0018264129854732285	-2.7942371160453e-20	4.716657309946347e-20	2.7779615604897817e-16	8.0681268814916e-15	2.3523898829253304e-16
91900000	0.0040867935050874875	-5.474929599168095e-19	-1.0134512585285659e-18	2.1635875583062402e-12	1.6039822087348067e-14	0.0018264129854732285	-2.794237114464019e-20	4.716657309946347e-20	2.7779615604897817e-16	8.0681268814916e-15	2.3523898829253304e-16
92000000	0.0040867935050874875	-5.474929599168095e-19	-1.0134512585285659e-18	2.1635875583062402e-12	1.6039822087348067e-14	0.0018264129854732285	-2.794237112882738e-20	4.716657309946347e-20	2.7779615604897817e-16	8.0681268814916e-15	2.3523898829253304e-16
92100000	0.0040867935050874875	-5.474929599168095e-19	-1.0134512585285659e-18	2.1635875583062402e-12	1.6039822087348067e-14	0.0018264129854732285	-2.7942371113014566e-20	4.716657309946347e-20	2.7779615604897817e-16	8.0681268814916e-15	2.3523898829253304e-16
92200000	0.0040867935050874875	-5.474929599168095e-19	-1.0134512585285659e-18	2.1635875583062402e-12	1.6039822087348067e-14	0.0018264129854732285	-2.7942371097201754e-20	4.716657309946347e-20	2.7779615604897817e-16	8.0681268814916e-15	2.3523898829253304e-16
92300000	0.0040867935050874875	-5.474929599168095e-19	-1.0134512585285659e-18	2.1635875583062402e-12	1.6039822087348067e-14	0.0018264129854732285	-2.794237108138894e-20	4.716657309946347e-20	2.7779615604897817e-16	8.0681268814916e-15	2.3523898829253304e-16
92400000	0.0040867935050874875	-5.474929599168095e-19	-1.0134512585285659e-18	2.1635875583062402e-12	1.6039822087348067e-14	0.0018264129854732285	-2.794237106557613e-20	4.716657309946347e-20	2.7779615604897817e-16	8.0681268814916e-15	2.3523898829253304e-16
92500000	0.0040867935050874875	-5.474929599168095e-19	-1.0134512585285659e-18	2.1635875583062402e-12	1.6039822087348067e-14	0.0018264129854732285	-2.794237104976332e-20	4.716657309946347e-20	2.7779615604897817e-16	8.0681268814916e-15	2.3523898829253304e-16
92600000	0.0040867935050874875	-5.474929599168095e-19	-1.0134512585285659e-18	2.1635875583062402e-12	1.6039822087348067e-14	0.0018264129854732285	-2.794237103395051e-20	4.716657309946347e-20	2.7779615604897817e-16	8.0681268814916e-15	2.3523898829253304e-16
92700000	0.0040867935050874875	-5.474929599168095e-19	-1.0134512585285659e-18	2.1635875583062402e-12	1.6039822087348067e-14	0.0018264129854732285	-2.7942371018137695e-20	4.716657309946347e-20	2.7779615604897817e-16	8.0681268814916e-15	2.3523898829253304e-16
92800000	0.0040867935050874875	-5.474929599168095e-19	-1.0134512585285659e-18	2.1635875583062402e-12	1.6039822087348067e-14	0.0018264129854732285	-2.7942371002324884e-20	4.716657309946347e-20	2.7779615604897817e-16	8.0681268814916e-15	2.3523898829253304e-16
92900000	0.0040867935050874875	-5.474929599168095e-19	-1.0134512585285659e-18	2.1635875583062402e-12	1.6039822087348067e-14	0.0018264129854732285	-2.794237098651207e-20	4.716657309946347e-20	2.7779615604897817e-16	8.0681268814916e-15	2.3523898829253304e-16
93000000	0.0040867935050874875	-5.474929599168095e-19	-1.0134512585285659e-18	2.1635875583062402e-12	1.6039822087348067e-14	0.0018264129854732285	-2.794237097069926e-20	4.716657309946347e-20	2.7779615604897817e-16	8.0681268814916e-15	2.3523898829253304e-16
93100000	0.0040867935050874875	-5.474929599168095e-19	-1.0134512585285659e-18	2.1635875583062402e-12	1.6039822087348067e-14	0.0018264129854732285	-2.794237095488645e-20	4.716657309946347e-20	2.7779615604897817e-16	8.0681268814916e-15	2.3523898829253304e-16
93200000	0.0040867935050874875	-5.474929599168095e-19	-1.0134512585285659e-18	2.1635875583062402e-12	1.6039822087348067e-14	0.0018264129854732285	-2.7942370939073637e-20	4.716657309946347e-20	2.7779615604897817e-16	8.0681268814916e-15	2.3523898829253304e-16
93300000	0.0040867935050874875	-5.474929599168095e-19	-1.0134512585285659e-18	2.1635875583062402e-12	1.6039822087348067e-14	0.0018264129854732285	-2.794237092326082e-20	4.716657309946347e-20	2.7779615604897817e-16	8.0681268814916e-15	2.3523898829253304e-16
93400000	0.0040867935050874875	-5.474929599168095e-19	-1.0134512585285659e-18	2.1635875583062402e-12	1.6039822087348067e-14	0.0018264129854732285	-2.794237090744801e-20	4.716657309946347e-20	2.7779615604897817e-16	8.0681268814916e-15	2.3523898829253304e-16
93500000	0.0040867935050874875	-5.474929599168095e-19	-1.0134512585285659e-18	2.1635875583062402e-12	1.6039822087348067e-14	0.0018264129854732285	-2.7942370891635196e-20	4.716657309946347e-20	2.7779615604897817e-16	8.0681268814916e-15	2.3523898829253304e-16
93600000	0.0040867935050874875	-5.474929599168095e-19	-1.0134512585285659e-18	2.1635875583062402e-12	1.6039822087348067e-14	0.0018264129854732285	-2.7942370875822384e-20	4.716657309946347e-20	2.7779615604897817e-16	8.0681268814916e-15	2.3523898829253304e-16
93700000	0.0040867935050874875	-5.474929599168095e-19	-1.0134512585285659e-18	2.1635875583062402e-12	1.6039822087348067e-14	0.0018264129854732285	-2.794237086000957e-20	4.716657309946347e-20	2.7779615604897817e-16	8.0681268814916e-15	2.3523898829253304e-16
93800000	0.0040867935050874875	-5.474929599168095e-19	-1.0134512585285659e-18	2.1635875583062402e-12	1.6039822087348067e-14	0.0018264129854732285	-2.794237084419676e-20	4.716657309946347e-20	2.7779615604897817e-16	8.0681268814916e-15	2.3523898829253304e-16
93900000	0.0040867935050874875	-5.474929599168095e-19	-1.0134512585285659e-18	2.1635875583062402e-12	1.6039822087348067e-14	0.0018264129854732285	-2.794237082838395e-20	4.716657309946347e-20	2.7779615604897817e-16	8.0681268814916e-15	2.3523898829253304e-16
94000000	0.0040867935050874875	-5.474929599168095e-19	-1.0134512585285659e-18	2.1635875583062402e-12	1.6039822087348067e-14	0.0018264129854732285	-2.794237081257114e-20	4.716657309946347e-20	2.7779615604897817e-16	8.0681268814916e-15	2.3523898829253304e-16
94100000	0.0040867935050874875	-5.474929599168095e-19	-1.0134512585285659e-18	2.1635875583062402e-12	1.6039822087348067e-14	0.0018264129854732285	-2.7942370796758326e-20	4.716657309946347e-20	2.7779615604897817e-16	8.0681268814916e-15	2.3523898829253304e-16
94200000	0.0040867935050874875	-5.474929599168095e-19	-1.0134512585285659e-18	2.1635875583062402e-12	1.6039822087348067e-14	0.0018264129854732285	-2.7942370780945514e-20	4.716657309946347e-20	2.7779615604897817e-16	8.0681268814916e-15	2.3523898829253304e-16
94300000	0.0040867935050874875	-5.474929599168095e-19	-1.0134512585285659e-18	2.1635875583062402e-12	1.6039822087348067e-14	0.0018264129854732285	-2.79423707651327e-20	4.716657309946347e-20	2.7779615604897817e-16	8.0681268814916e-15	2.3523898829253304e-16
94400000	0.0040867935050874875	-5.474929599168095e-19	-1.0134512585285659e-18	2.1635875583062402e-12	1.6039822087348067e-14	0.0018264129854732285	-2.794237074931989e-20	4.716657309946347e-20	2.7779615604897817e-16	8.0681268814916e-15	2.3523898829253304e-16
94500000	0.0040867935050874875	-5.474929599168095e-19	-1.0134512585285659e-18	2.1635875583062402e-12	1.6039822087348067e-14	0.0018264129854732285	-2.794237073350708e-20	4.716657309946347e-20	2.7779615604897817e-16	8.0681268814916e-15	2.3523898829253304e-16
94600000	0.0040867935050874875	-5.474929599168095e-19	-1.0134512585285659e-18	2.1635875583062402e-12	1.6039822087348067e-14	0.0018264129854732285	-2.794237071769427e-20	4.716657309946347e-20	2.7779615604897817e-16	8.0681268814916e-15	2.3523898829253304e-16
94700000	0.0040867935050874875	-5.474929599168095e-19	-1.0134512585285659e-18	2.1635875583062402e-12	1.6039822087348067e-14	0.0018264129854732285	-2.7942370701881455e-20	4.716657309946347e-20	2.7779615604897817e-16	8.0681268814916e-15	2.3523898829253304e-16
94800000	0.0040867935050874875	-5.474929599168095e-19	-1.0134512585285659e-18	2.1635875583062402e-12	1.6039822087348067e-14	0.0018264129854732285	-2.7942370686068644e-20	4.716657309946347e-20	2.7779615604897817e-16	8.0681268814916e-15	2.3523898829253304e-16
94900000	0.0040867935050874875	-5.474929599168095e-19	-1.0134512585285659e-18	2.1635875583062402e-12	1.6039822087348067e-14	0.0018264129854732285	-2.794237067025583e-20	4.716657309946347e-20	2.7779615604897817e-16	8.0681268814916e-15	2.3523898829253304e-16
95000000	0.0040867935050874875	-5.474929599168095e-19	-1.0134512585285659e-18	2.1635875583062402e-12	1.6039822087348067e-14	0.0018264129854732285	-2.794237065444302e-20	4.716657309946347e-20	2.7779615604897817e-16	8.0681268814916e-15	2.3523898829253304e-16
95100000	0.0040867935050874875	-5.474929599168095e-19	-1.0134512585285659e-18	2.1635875583062402e-12	1.6039822087348067e-14	0.0018264129854732285	-2.794237063863021e-20	4.716657309946347e-20	2.7779615604897817e-16	8.0681268814916e-15	2.3523898829253304e-16
95200000	0.0040867935050874875	-5.474929599168095e-19	-1.0134512585285659e-18	2.1635875583062402e-12	1.6039822087348067e-14	0.0018264129854732285	-2.7942370622817397e-20	4.716657309946347e-20	2.7779615604897817e-16	8.0681268814916e-15	2.3523898829253304e-16
95300000	0.0040867935050874875	-5.474929599168095e-19	-1.0134512585285659e-18	2.1635875583062402e-12	1.6039822087348067e-14	0.0018264129854732285	-2.7942370607004585e-20	4.716657309946347e-20	2.7779615604897817e-16	8.0681268814916e-15	2.3523898829253304e-16
95400000	0.0040867935050874875	-5.474929599168095e-19	-1.0134512585285659e-18	2.1635875583062402e-12	1.6039822087348067e-14	0.0018264129854732285	-2.7942370591191774e-20	4.716657309946347e-20	2.7779615604897817e-16	8.0681268814916e-15	2.3523898829253304e-16
95500000	0.0040867935050874875	-5.474929599168095e-19	-1.0134512585285659e-18	2.1635875583062402e-12	1.6039822087348067e-14	0.0018264129854732285	-2.794237057537896e-20	4.716657309946347e-20	2.7779615604897817e-16	8.0681268814916e-15	2.3523898829253304e-16
95600000	0.0040867935050874875	-5.474929599168095e-19	-1.0134512585285659e-18	2.1635875583062402e-12	1.6039822087348067e-14	0.0018264129854732285	-2.794237055956615e-20	4.716657309946347e-20	2.7779615604897817e-16	8.0681268814916e-15	2.3523898829253304e-16
95700000	0.0040867935050874875	-5.474929599168095e-19	-1.0134512585285659e-18	2.1635875583062402e-12	1.6039822087348067e-14	0.0018264129854732285	-2.794237054375334e-20	4.716657309946347e-20	2.7779615604897817e-16	8.0681268814916e-15	2.3523898829253304e-16
95800000	0.0040867935050874875	-5.474929599168095e-19	-1.0134512585285659e-18	2.1635875583062402e-12	1.6039822087348067e-14	0.0018264129854732285	-2.7942370527940527e-20	4.716657309946347e-20	2.7779615604897817e-16	8.0681268814916e-15	2.3523898829253304e-16
95900000	0.0040867935050874875	-5.474929599168095e-19	-1.0134512585285659e-18	2.1635875583062402e-12	1.6039822087348067e-14	0.0018264129854732285	-2.7942370512127715e-20	4.716657309946347e-20	2.7779615604897817e-16	8.0681268814916e-15	2.3523898829253304e-16
96000000	0.0040867935050874875	-5.474929599168095e-19	-1.0134512585285659e-18	2.1635875583062402e-12	1.6039822087348067e-14	0.0018264129854732285	-2.7942370496314903e-20	4.716657309946347e-20	2.7779615604897817e-16	8.0681268814916e-15	2.3523898829253304e-16
96100000	0.0040867935050874875	-5.474929599168095e-19	-1.0134512585285659e-18	2.1635875583062402e-12	1.6039822087348067e-14	0.0018264129854732285	-2.794237048050209e-20	4.716657309946347e-20	2.7779615604897817e-16	8.0681268814916e-15	2.3523898829253304e-16
96200000	0.0040867935050874875	-5.474929599168095e-19	-1.0134512585285659e-18	2.1635875583062402e-12	1.6039822087348067e-14	0.0018264129854732285	-2.794237046468928e-20	4.716657309946347e-20	2.7779615604897817e-16	8.0681268814916e-15	2.352389882925331e-16
96300000	0.0040867935050874875	-5.474929599168095e-19	-1.0134512585285659e-18	2.1635875583062402e-12	1.6039822087348067e-14	0.0018264129854732285	-2.794237044887647e-20	4.716657309946347e-20	2.7779615604897817e-16	8.0681268814916e-15	2.352389882925331e-16
96400000	0.0040867935050874875	-5.474929599168095e-19	-1.0134512585285659e-18	2.1635875583062402e-12	1.6039822087348067e-14	0.0018264129854732285	-2.7942370433063657e-20	4.716657309946347e-20	2.7779615604897817e-16	8.0681268814916e-15	2.352389882925331e-16
96500000	0.0040867935050874875	-5.474929599168095e-19	-1.0134512585285659e-18	2.1635875583062402e-12	1.6039822087348067e-14	0.0018264129854732285	-2.7942370417250845e-20	4.716657309946347e-20	2.7779615604897817e-16	8.0681268814916e-15	2.352389882925331e-16
96600000	0.0040867935050874875	-5.474929599168095e-19	-1.0134512585285659e-18	2.1635875583062402e-12	1.6039822087348067e-14	0.0018264129854732285	-2.7942370401438033e-20	4.716657309946347e-20	2.7779615604897817e-16	8.0681268814916e-15	2.352389882925331e-16
96700000	0.0040867935050874875	-5.474929599168095e-19	-1.0134512585285659e-18	2.1635875583062402e-12	1.6039822087348067e-14	0.0018264129854732285	-2.794237038562522e-20	4.716657309946347e-20	2.7779615604897817e-16	8.0681268814916e-15	2.352389882925331e-16
96800000	0.0040867935050874875	-5.474929599168095e-19	-1.0134512585285659e-18	2.1635875583062402e-12	1.6039822087348067e-14	0.0018264129854732288	-2.794237036981241e-20	4.716657309946347e-20	2.7779615604897817e-16	8.0681268814916e-15	2.352389882925331e-16
96900000	0.0040867935050874875	-5.474929599168095e-19	-1.0134512585285659e-18	2.1635875583062402e-12	1.6039822087348067e-14	0.0018264129854732288	-2.79423703539996e-20	4.716657309946347e-20	2.7779615604897817e-16	8.0681268814916e-15	2.352389882925331e-16
97000000	0.0040867935050874875	-5.474929599168095e-19	-1.0134512585285659e-18	2.1635875583062406e-12	1.6039822087348067e-14	0.0018264129854732288	-2.7942370338186786e-20	4.716657309946347e-20	2.7779615604897817e-16	8.0681268814916e-15	2.352389882925331e-16
97100000	0.0040867935050874875	-5.474929599168095e-19	-1.0134512585285659e-18	2.1635875583062406e-12	1.6039822087348067e-14	0.0018264129854732288	-2.7942370322373975e-20	4.716657309946347e-20	2.7779615604897817e-16	8.0681268814916e-15	2.352389882925331e-16
97200000	0.0040867935050874875	-5.474929599168095e-19	-1.0134512585285659e-18	2.1635875583062406e-12	1.6039822087348067e-14	0.0018264129854732288	-2.794237030656116e-20	4.716657309946347e-20	2.7779615604897817e-16	8.0681268814916e-15	2.352389882925331e-16
97300000	0.0040867935050874875	-5.474929599168095e-19	-1.0134512585285659e-18	2.1635875583062406e-12	1.6039822087348067e-14	0.0018264129854732288	-2.794237029074835e-20	4.716657309946347e-20	2.7779615604897817e-16	8.0681268814916e-15	2.352389882925331e-16
97400000	0.0040867935050874875	-5.474929599168095e-19	-1.0134512585285659e-18	2.1635875583062406e-12	1.6039822087348067e-14	0.0018264129854732288	-2.794237027493554e-20	4.716657309946347e-20	2.7779615604897817e-16	8.0681268814916e-15	2.352389882925331e-16
97500000	0.0040867935050874875	-5.474929599168095e-19	-1.0134512585285659e-18	2.1635875583062406e-12	1.6039822087348067e-14	0.0018264129854732288	-2.794237025912273e-20	4.716657309946347e-20	2.7779615604897817e-16	8.0681268814916e-15	2.352389882925331e-16
97600000	0.0040867935050874875	-5.474929599168095e-19	-1.0134512585285659e-18	2.1635875583062406e-12	1.6039822087348067e-14	0.0018264129854732288	-2.7942370243309916e-20	4.716657309946347e-20	2.7779615604897817e-16	8.0681268814916e-15	2.352389882925331e-16
97700000	0.0040867935050874875	-5.474929599168095e-19	-1.0134512585285659e-18	2.1635875583062406e-12	1.6039822087348067e-14	0.0018264129854732288	-2.7942370227497104e-20	4.716657309946347e-20	2.7779615604897817e-16	8.0681268814916e-15	2.352389882925331e-16
97800000	0.0040867935050874875	-5.474929599168095e-19	-1.0134512585285659e-18	2.1635875583062406e-12	1.6039822087348067e-14	0.0018264129854732288	-2.794237021168429e-20	4.716657309946347e-20	2.7779615604897817e-16	8.0681268814916e-15	2.352389882925331e-16
97900000	0.0040867935050874875	-5.474929599168095e-19	-1.0134512585285659e-18	2.1635875583062406e-12	1.6039822087348067e-14	0.0018264129854732288	-2.794237019587148e-20	4.716657309946347e-20	2.7779615604897817e-16	8.0681268814916e-15	2.352389882925331e-16
98000000	0.0040867935050874875	-5.474929599168095e-19	-1.0134512585285659e-18	2.1635875583062406e-12	1.6039822087348067e-14	0.0018264129854732288	-2.794237018005867e-20	4.716657309946347e-20	2.7779615604897817e-16	8.0681268814916e-15	2.352389882925331e-16
98100000	0.0040867935050874875	-5.474929599168095e-19	-1.0134512585285659e-18	2.1635875583062406e-12	1.6039822087348067e-14	0.0018264129854732288	-2.794237016424586e-20	4.716657309946347e-20	2.7779615604897817e-16	8.0681268814916e-15	2.352389882925331e-16
98200000	0.0040867935050874875	-5.474929599168095e-19	-1.0134512585285659e-18	2.1635875583062406e-12	1.6039822087348067e-14	0.0018264129854732288	-2.7942370148433046e-20	4.716657309946347e-20	2.7779615604897817e-16	8.0681268814916e-15	2.352389882925331e-16
98300000	0.0040867935050874875	-5.474929599168095e-19	-1.0134512585285659e-18	2.1635875583062406e-12	1.6039822087348067e-14	0.0018264129854732288	-2.7942370132620234e-20	4.716657309946347e-20	2.7779615604897817e-16	8.0681268814916e-15	2.352389882925331e-16
98400000	0.0040867935050874875	-5.474929599168095e-19	-1.0134512585285659e-18	2.1635875583062406e-12	1.6039822087348067e-14	0.0018264129854732288	-2.794237011680742e-20	4.716657309946347e-20	2.7779615604897817e-16	8.0681268814916e-15	2.352389882925331e-16
98500000	0.0040867935050874875	-5.474929599168095e-19	-1.0134512585285659e-18	2.1635875583062406e-12	1.6039822087348067e-14	0.0018264129854732288	-2.794237010099461e-20	4.716657309946347e-20	2.7779615604897817e-16	8.0681268814916e-15	2.352389882925331e-16
98600000	0.0040867935050874875	-5.474929599168095e-19	-1.0134512585285659e-18	2.1635875583062406e-12	1.6039822087348067e-14	0.0018264129854732288	-2.79423700851818e-20	4.716657309946347e-20	2.7779615604897817e-16	8.0681268814916e-15	2.352389882925331e-16
98700000	0.0040867935050874875	-5.474929599168095e-19	-1.0134512585285659e-18	2.1635875583062406e-12	1.6039822087348067e-14	0.0018264129854732288	-2.794237006936899e-20	4.716657309946347e-20	2.7779615604897817e-16	8.0681268814916e-15	2.352389882925331e-16
98800000	0.0040867935050874875	-5.474929599168095e-19	-1.0134512585285659e-18	2.1635875583062406e-12	1.6039822087348067e-14	0.0018264129854732288	-2.7942370053556176e-20	4.716657309946347e-20	2.7779615604897817e-16	8.0681268814916e-15	2.352389882925331e-16
98900000	0.0040867935050874875	-5.474929599168095e-19	-1.0134512585285659e-18	2.1635875583062406e-12	1.6039822087348067e-14	0.0018264129854732288	-2.7942370037743364e-20	4.716657309946347e-20	2.7779615604897817e-16	8.0681268814916e-15	2.352389882925331e-16
99000000	0.0040867935050874875	-5.474929599168095e-19	-1.0134512585285659e-18	2.1635875583062406e-12	1.6039822087348067e-14	0.0018264129854732288	-2.794237002193055e-20	4.716657309946347e-20	2.7779615604897817e-16	8.0681268814916e-15	2.352389882925331e-16
99100000	0.0040867935050874875	-5.474929599168095e-19	-1.0134512585285659e-18	2.1635875583062406e-12	1.6039822087348067e-14	0.0018264129854732288	-2.794237000611774e-20	4.716657309946347e-20	2.7779615604897817e-16	8.0681268814916e-15	2.352389882925331e-16
99200000	0.0040867935050874875	-5.474929599168095e-19	-1.0134512585285659e-18	2.1635875583062406e-12	1.6039822087348067e-14	0.0018264129854732288	-2.794236999030493e-20	4.716657309946347e-20	2.7779615604897817e-16	8.0681268814916e-15	2.352389882925331e-16
99300000	0.0040867935050874875	-5.474929599168095e-19	-1.0134512585285659e-18	2.1635875583062406e-12	1.6039822087348067e-14	0.0018264129854732288	-2.794236997449212e-20	4.716657309946347e-20	2.7779615604897817e-16	8.0681268814916e-15	2.352389882925331e-16
99400000	0.0040867935050874875	-5.474929599168095e-19	-1.0134512585285659e-18	2.1635875583062406e-12	1.6039822087348067e-14	0.0018264129854732288	-2.7942369958679306e-20	4.716657309946347e-20	2.7779615604897817e-16	8.0681268814916e-15	2.352389882925331e-16
99500000	0.0040867935050874875	-5.474929599168095e-19	-1.0134512585285659e-18	2.1635875583062406e-12	1.6039822087348067e-14	0.0018264129854732288	-2.7942369942866494e-20	4.716657309946347e-20	2.7779615604897817e-16	8.0681268814916e-15	2.352389882925331e-16
99600000	0.0040867935050874875	-5.474929599168095e-19	-1.0134512585285659e-18	2.1635875583062406e-12	1.6039822087348067e-14	0.0018264129854732288	-2.794236992705368e-20	4.716657309946347e-20	2.7779615604897817e-16	8.0681268814916e-15	2.352389882925331e-16
99700000	0.0040867935050874875	-5.474929599168095e-19	-1.0134512585285659e-18	2.1635875583062406e-12	1.6039822087348067e-14	0.0018264129854732288	-2.794236991124087e-20	4.716657309946347e-20	2.7779615604897817e-16	8.0681268814916e-15	2.352389882925331e-16
99800000	0.0040867935050874875	-5.474929599168095e-19	-1.0134512585285659e-18	2.1635875583062406e-12	1.6039822087348067e-14	0.0018264129854732288	-2.794236989542806e-20	4.716657309946347e-20	2.7779615604897817e-16	8.0681268814916e-15	2.352389882925331e-16
99900000	0.0040867935050874875	-5.474929599168095e-19	-1.0134512585285659e-18	2.1635875583062406e-12	1.6039822087348067e-14	0.0018264129854732288	-2.794236987961525e-20	4.716657309946347e-20	2.7779615604897817e-16	8.0681268814916e-15	2.352389882925331e-16
100000000	0.0040867935050874875	-5.474929599168095e-19	-1.0134512585285659e-18	2.1635875583062406e-12	1.6039822087348067e-14	0.0018264129854732288	-2.7942369863802435e-20	4.716657309946347e-20	2.7779615604897817e-16	8.0681268814916e-15	2.352389882925331e-16
