# Supplementary material for: Thermodynamics Underpinning the Microbial Community‐Level Nitrogen Energy Metabolism
Source: Environ Microbiol. 2025 Feb 16;27(2):e70055. doi: 10.1111/1462-2920.70055 (PMC11830459; doi:10.1111/1462-2920.70055)
Supplement: Supplementary file 1 — Data S1. [file EMI-27-e70055-s001.zip › SI/Nnetwork/Results/kdef_-10/Iin_-5/p_0.2/O2_-8.8_H_-2.5.csv]

time	N2	N2H4	N2H5	N2O	NH2OH	NH3	NH3OH	NH4	NO	NO2	NO3
0	0.00001	0.00001	0.00001	0.00001	0.00001	0.00001	0.00001	0.00001	0.00001	0.00001	0.00001
100000	0.004654219045289294	1.759928733304869e-49	-1.1803417836232706e-36	7.0647232519594096e-12	1.2119135506054346e-14	0.0006915618774189046	-7.915475949290866e-21	1.7859441624177408e-11	1.1050459525301215e-15	3.9353595392249663e-16	1.8833924940454732e-20
200000	0.004654219045289294	1.759928733304877e-49	-2.2511902119642172e-35	7.0647232519594096e-12	1.211913550605486e-14	0.0006915618774189046	1.3496488212817021e-21	1.7859441624178112e-11	1.1050459525301227e-15	3.93535953922497e-16	1.8833924940454753e-20
300000	0.004654219045289295	1.7599287333048683e-49	-5.186768553790757e-35	7.06472325195941e-12	1.211913550605486e-14	0.0006915618774189046	2.8555170154686366e-21	1.7859441624178115e-11	1.1050459525301213e-15	3.935359539224965e-16	1.8833924940454723e-20
400000	0.004654219045289294	1.759928733304901e-49	-8.122331007716264e-35	7.06472325195941e-12	1.211913550605486e-14	0.0006915618774189045	4.643198402393086e-22	1.785944162417811e-11	1.1050459525301266e-15	3.935359539224983e-16	1.8833924940454822e-20
500000	0.004654219045289294	1.7599287333048694e-49	-1.1057879747997724e-34	7.064723251959409e-12	1.2119135506054862e-14	0.0006915618774189046	5.875039377109502e-21	1.7859441624178112e-11	1.1050459525301215e-15	3.935359539224966e-16	1.8833924940454735e-20
600000	0.004654219045289294	1.759928733304872e-49	-1.3993414428466567e-34	7.06472325195941e-12	1.2119135506054858e-14	0.0006915618774189045	1.1675564367012744e-21	1.785944162417811e-11	1.1050459525301219e-15	3.9353595392249673e-16	1.8833924940454738e-20
700000	0.004654219045289294	1.7599287333048823e-49	-1.692890804701568e-34	7.06472325195941e-12	1.211913550605486e-14	0.0006915618774189045	9.518107061925785e-22	1.785944162417811e-11	1.1050459525301235e-15	3.935359539224973e-16	1.8833924940454768e-20
800000	0.004654219045289294	1.7599287333048895e-49	-1.9864379068498035e-34	7.06472325195941e-12	1.2119135506054858e-14	0.0006915618774189045	-2.4212800788196602e-23	1.785944162417811e-11	1.1050459525301248e-15	3.9353595392249767e-16	1.883392494045479e-20
900000	0.004654219045289295	1.7599287333048683e-49	-2.2799834356225322e-34	7.0647232519594096e-12	1.211913550605486e-14	0.0006915618774189046	2.910439056040846e-21	1.7859441624178115e-11	1.1050459525301213e-15	3.9353595392249644e-16	1.8833924940454723e-20
1000000	0.004654219045289294	1.7599287333049e-49	-2.573527519398418e-34	7.06472325195941e-12	1.211913550605486e-14	0.0006915618774189045	7.774522556731965e-22	1.785944162417811e-11	1.1050459525301264e-15	3.935359539224983e-16	1.8833924940454822e-20
1100000	0.004654219045289294	1.7599287333048686e-49	-2.867070278360015e-34	7.0647232519594096e-12	1.2119135506054862e-14	0.0006915618774189046	6.065057315088225e-21	1.7859441624178112e-11	1.1050459525301213e-15	3.9353595392249654e-16	1.8833924940454732e-20
1200000	0.004654219045289294	1.759928733304871e-49	-3.1606117632326393e-34	7.064723251959409e-12	1.2119135506054858e-14	0.0006915618774189045	1.5579612471328596e-21	1.785944162417811e-11	1.1050459525301217e-15	3.9353595392249663e-16	1.8833924940454735e-20
1300000	0.004654219045289294	1.7599287333048853e-49	-3.4541488669229516e-34	7.06472325195941e-12	1.211913550605486e-14	0.0006915618774189045	1.9635253595723417e-23	1.785944162417811e-11	1.105045952530124e-15	3.9353595392249747e-16	1.8833924940454783e-20
1400000	0.004654219045289294	1.7599287333048857e-49	-3.7476835085596285e-34	7.06472325195941e-12	1.2119135506054858e-14	0.0006915618774189045	3.2810401279934125e-22	1.785944162417811e-11	1.105045952530124e-15	3.9353595392249747e-16	1.8833924940454777e-20
1500000	0.004654219045289295	1.759928733304876e-49	-4.041216468829781e-34	7.0647232519594096e-12	1.211913550605486e-14	0.0006915618774189046	2.3924929087780594e-21	1.7859441624178115e-11	1.1050459525301225e-15	3.935359539224969e-16	1.8833924940454747e-20
1600000	0.004654219045289294	1.759928733304891e-49	-4.334747905016548e-34	7.06472325195941e-12	1.211913550605486e-14	0.0006915618774189045	2.4921774030119832e-21	1.7859441624178112e-11	1.1050459525301248e-15	3.9353595392249777e-16	1.883392494045479e-20
1700000	0.004654219045289294	1.759928733304873e-49	-4.628277987627094e-34	7.0647232519594096e-12	1.2119135506054862e-14	0.0006915618774189046	4.978120879918078e-21	1.7859441624178112e-11	1.1050459525301219e-15	3.9353595392249673e-16	1.883392494045474e-20
1800000	0.004654219045289294	1.75992873330489e-49	-4.92180690845177e-34	7.06472325195941e-12	1.211913550605486e-14	0.0006915618774189045	1.4496970567947599e-22	1.785944162417811e-11	1.1050459525301246e-15	3.935359539224976e-16	1.8833924940454786e-20
1900000	0.004654219045289294	1.75992873330488e-49	-5.215330910638191e-34	7.06472325195941e-12	1.211913550605486e-14	0.0006915618774189045	6.507720770752746e-22	1.785944162417811e-11	1.1050459525301233e-15	3.935359539224972e-16	1.8833924940454765e-20
2000000	0.004654219045289294	1.7599287333048717e-49	-5.508852148722178e-34	7.064723251959409e-12	1.2119135506054858e-14	0.0006915618774189045	2.084782951810004e-21	1.785944162417811e-11	1.1050459525301219e-15	3.9353595392249673e-16	1.883392494045474e-20
2100000	0.004654219045289294	1.7599287333048952e-49	-5.802371523945544e-34	7.06472325195941e-12	1.2119135506054858e-14	0.0006915618774189045	5.941463072903675e-22	1.785944162417811e-11	1.1050459525301256e-15	3.93535953922498e-16	1.8833924940454807e-20
2200000	0.004654219045289295	1.75992873330488e-49	-6.095889271892944e-34	7.0647232519594096e-12	1.2119135506054862e-14	0.0006915618774189046	4.339466631566412e-21	1.7859441624178112e-11	1.1050459525301233e-15	3.9353595392249713e-16	1.883392494045476e-20
2300000	0.004654219045289294	1.7599287333048808e-49	-6.389405638766444e-34	7.06472325195941e-12	1.211913550605486e-14	0.0006915618774189046	3.1758147247468784e-21	1.7859441624178112e-11	1.1050459525301233e-15	3.9353595392249713e-16	1.8833924940454762e-20
2400000	0.004654219045289294	1.7599287333048785e-49	-6.682920789439992e-34	7.0647232519594096e-12	1.211913550605486e-14	0.0006915618774189045	1.634914229112501e-21	1.7859441624178112e-11	1.1050459525301229e-15	3.9353595392249703e-16	1.8833924940454753e-20
2500000	0.004654219045289295	1.759928733304869e-49	-6.976430440910017e-34	7.0647232519594096e-12	1.211913550605486e-14	0.0006915618774189046	2.291314323076921e-21	1.7859441624178115e-11	1.1050459525301213e-15	3.9353595392249654e-16	1.8833924940454726e-20
2600000	0.004654219045289294	1.759928733304869e-49	-7.269936660195754e-34	7.064723251959409e-12	1.2119135506054858e-14	0.0006915618774189045	2.672237703972408e-21	1.785944162417811e-11	1.1050459525301215e-15	3.935359539224966e-16	1.8833924940454732e-20
2700000	0.004654219045289294	1.759928733304901e-49	-7.5634408090990316e-34	7.06472325195941e-12	1.211913550605486e-14	0.0006915618774189045	2.8992144606398167e-22	1.785944162417811e-11	1.1050459525301266e-15	3.9353595392249836e-16	1.8833924940454825e-20
2800000	0.004654219045289295	1.759928733304871e-49	-7.856943254747574e-34	7.0647232519594096e-12	1.211913550605486e-14	0.0006915618774189046	5.627207366491956e-21	1.7859441624178115e-11	1.1050459525301217e-15	3.935359539224967e-16	1.8833924940454732e-20
2900000	0.004654219045289294	1.7599287333048888e-49	-8.150444259227333e-34	7.06472325195941e-12	1.211913550605486e-14	0.0006915618774189045	1.3469746016685522e-21	1.785944162417811e-11	1.1050459525301244e-15	3.9353595392249757e-16	1.883392494045478e-20
3000000	0.004654219045289295	1.7599287333048675e-49	-8.44394395358492e-34	7.06472325195941e-12	1.211913550605486e-14	0.0006915618774189046	3.1432972743384637e-21	1.7859441624178115e-11	1.1050459525301213e-15	3.935359539224964e-16	1.883392494045472e-20
3100000	0.004654219045289295	1.7599287333048774e-49	-8.737436281205778e-34	7.06472325195941e-12	1.2119135506054858e-14	0.0006915618774189046	1.3828335458141904e-21	1.7859441624178112e-11	1.1050459525301227e-15	3.9353595392249703e-16	1.8833924940454753e-20
3200000	0.004654219045289294	1.759928733304887e-49	-9.030924018860373e-34	7.0647232519594096e-12	1.211913550605486e-14	0.0006915618774189045	9.64023473838202e-22	1.785944162417811e-11	1.1050459525301243e-15	3.9353595392249757e-16	1.883392494045478e-20
3300000	0.004654219045289294	1.7599287333048907e-49	-9.324409330395687e-34	7.0647232519594096e-12	1.211913550605486e-14	0.0006915618774189045	1.8880890732873775e-21	1.785944162417811e-11	1.105045952530125e-15	3.9353595392249777e-16	1.8833924940454795e-20
3400000	0.004654219045289295	1.75992873330487e-49	-9.617892905336045e-34	7.0647232519594096e-12	1.211913550605486e-14	0.0006915618774189046	5.695370848563716e-21	1.7859441624178115e-11	1.1050459525301217e-15	3.9353595392249654e-16	1.8833924940454726e-20
3500000	0.004654219045289294	1.7599287333048937e-49	-9.911374943734481e-34	7.06472325195941e-12	1.211913550605486e-14	0.0006915618774189045	9.47338451057487e-23	1.785944162417811e-11	1.1050459525301252e-15	3.935359539224978e-16	1.8833924940454792e-20
3600000	0.004654219045289295	1.759928733304877e-49	-1.0204855506551582e-33	7.0647232519594096e-12	1.211913550605486e-14	0.0006915618774189046	2.4872966231847843e-21	1.7859441624178115e-11	1.1050459525301227e-15	3.93535953922497e-16	1.883392494045475e-20
3700000	0.004654219045289294	1.7599287333048884e-49	-1.0498281049530825e-33	7.06472325195941e-12	1.211913550605486e-14	0.0006915618774189045	1.0551383687681248e-22	1.785944162417811e-11	1.1050459525301246e-15	3.935359539224977e-16	1.8833924940454792e-20
3800000	0.004654219045289294	1.759928733304898e-49	-1.0791682747777492e-33	7.06472325195941e-12	1.211913550605486e-14	0.0006915618774189045	1.3431575848140704e-22	1.785944162417811e-11	1.105045952530126e-15	3.9353595392249816e-16	1.8833924940454813e-20
3900000	0.004654219045289294	1.7599287333048793e-49	-1.1085081586861476e-33	7.0647232519594096e-12	1.211913550605486e-14	0.0006915618774189046	3.763649404220391e-21	1.7859441624178112e-11	1.105045952530123e-15	3.935359539224972e-16	1.8833924940454765e-20
4000000	0.004654219045289295	1.7599287333048747e-49	-1.1378478590485442e-33	7.0647232519594096e-12	1.2119135506054862e-14	0.0006915618774189046	4.319194410548697e-21	1.7859441624178115e-11	1.1050459525301223e-15	3.9353595392249683e-16	1.883392494045474e-20
4100000	0.004654219045289294	1.759928733304892e-49	-1.1671873942986391e-33	7.06472325195941e-12	1.2119135506054858e-14	0.0006915618774189045	2.139192032119903e-23	1.785944162417811e-11	1.1050459525301248e-15	3.935359539224977e-16	1.8833924940454786e-20
4200000	0.004654219045289294	1.7599287333048986e-49	-1.1965267640508076e-33	7.06472325195941e-12	1.211913550605486e-14	0.0006915618774189045	6.724786544426619e-22	1.7859441624178112e-11	1.105045952530126e-15	3.9353595392249816e-16	1.883392494045481e-20
4300000	0.004654219045289294	1.7599287333048796e-49	-1.2073519172431868e-33	7.0647232519594096e-12	1.211913550605486e-14	0.0006915618774189045	1.5279631566548831e-21	1.785944162417811e-11	1.1050459525301233e-15	3.935359539224972e-16	1.8833924940454765e-20
4400000	0.004654219045289294	1.759928733304888e-49	-1.2073519172431868e-33	7.06472325195941e-12	1.211913550605486e-14	0.0006915618774189045	1.639167757459493e-21	1.7859441624178112e-11	1.1050459525301244e-15	3.935359539224976e-16	1.883392494045478e-20
4500000	0.004654219045289294	1.75992873330487e-49	-1.2073519172431868e-33	7.064723251959409e-12	1.2119135506054862e-14	0.0006915618774189046	5.128980584123611e-21	1.7859441624178112e-11	1.1050459525301217e-15	3.935359539224967e-16	1.883392494045474e-20
4600000	0.004654219045289294	1.7599287333048808e-49	-1.2073519172431868e-33	7.06472325195941e-12	1.211913550605486e-14	0.0006915618774189045	2.4464798646928382e-21	1.7859441624178112e-11	1.1050459525301233e-15	3.935359539224973e-16	1.8833924940454765e-20
4700000	0.004654219045289294	1.75992873330488e-49	-1.2073519172431868e-33	7.06472325195941e-12	1.2119135506054858e-14	0.0006915618774189045	1.5036598934954902e-21	1.785944162417811e-11	1.105045952530123e-15	3.935359539224971e-16	1.8833924940454756e-20
4800000	0.004654219045289294	1.7599287333049066e-49	-1.2073519172431868e-33	7.06472325195941e-12	1.2119135506054858e-14	0.0006915618774189045	1.7820218840915758e-22	1.785944162417811e-11	1.1050459525301272e-15	3.935359539224986e-16	1.8833924940454834e-20
4900000	0.004654219045289294	1.7599287333048698e-49	-1.2073519172431868e-33	7.0647232519594096e-12	1.2119135506054862e-14	0.0006915618774189046	3.0997348960800625e-21	1.7859441624178112e-11	1.1050459525301217e-15	3.935359539224966e-16	1.8833924940454738e-20
5000000	0.004654219045289295	1.759928733304877e-49	-1.2073519172431868e-33	7.0647232519594096e-12	1.211913550605486e-14	0.0006915618774189046	3.482744044948309e-21	1.7859441624178112e-11	1.1050459525301227e-15	3.93535953922497e-16	1.8833924940454747e-20
5100000	0.004654219045289294	1.7599287333048694e-49	-1.2073519172431868e-33	7.064723251959409e-12	1.2119135506054862e-14	0.0006915618774189046	5.196462286873638e-21	1.7859441624178112e-11	1.1050459525301215e-15	3.9353595392249654e-16	1.8833924940454735e-20
5200000	0.004654219045289294	1.7599287333048876e-49	-1.2073519172431868e-33	7.06472325195941e-12	1.211913550605486e-14	0.0006915618774189045	7.542017995426285e-22	1.785944162417811e-11	1.1050459525301244e-15	3.935359539224976e-16	1.8833924940454786e-20
5300000	0.004654219045289294	1.759928733304867e-49	-1.2073519172431868e-33	7.0647232519594096e-12	1.2119135506054858e-14	0.0006915618774189045	3.0563168656396056e-21	1.785944162417811e-11	1.105045952530121e-15	3.9353595392249644e-16	1.8833924940454723e-20
5400000	0.004654219045289294	1.7599287333048975e-49	-1.2073519172431868e-33	7.06472325195941e-12	1.211913550605486e-14	0.0006915618774189045	1.6641388628595236e-21	1.785944162417811e-11	1.105045952530126e-15	3.935359539224981e-16	1.883392494045481e-20
5500000	0.004654219045289294	1.7599287333048713e-49	-1.2073519172431868e-33	7.064723251959409e-12	1.2119135506054862e-14	0.0006915618774189046	2.580947851201547e-21	1.7859441624178112e-11	1.1050459525301219e-15	3.9353595392249663e-16	1.883392494045474e-20
5600000	0.004654219045289295	1.7599287333048698e-49	-1.2073519172431868e-33	7.0647232519594096e-12	1.211913550605486e-14	0.0006915618774189046	4.518919292084882e-21	1.7859441624178115e-11	1.1050459525301215e-15	3.935359539224966e-16	1.8833924940454732e-20
5700000	0.004654219045289294	1.759928733304874e-49	-1.2073519172431868e-33	7.0647232519594096e-12	1.2119135506054862e-14	0.0006915618774189046	3.747364123659976e-21	1.7859441624178112e-11	1.1050459525301223e-15	3.935359539224969e-16	1.883392494045475e-20
5800000	0.004654219045289294	1.75992873330489e-49	-1.2073519172431868e-33	7.06472325195941e-12	1.211913550605486e-14	0.0006915618774189045	-9.902476895506319e-23	1.785944162417811e-11	1.1050459525301246e-15	3.9353595392249777e-16	1.8833924940454792e-20
5900000	0.004654219045289294	1.759928733304876e-49	-1.2073519172431868e-33	7.0647232519594096e-12	1.2119135506054858e-14	0.0006915618774189045	2.451461699538164e-21	1.785944162417811e-11	1.1050459525301225e-15	3.9353595392249693e-16	1.883392494045475e-20
6000000	0.004654219045289294	1.759928733304886e-49	-1.2073519172431868e-33	7.0647232519594096e-12	1.211913550605486e-14	0.0006915618774189046	3.548855243737919e-21	1.785944162417811e-11	1.105045952530124e-15	3.9353595392249747e-16	1.883392494045478e-20
6100000	0.004654219045289294	1.7599287333048793e-49	-1.2073519172431868e-33	7.06472325195941e-12	1.211913550605486e-14	0.0006915618774189045	7.603035671590916e-22	1.785944162417811e-11	1.105045952530123e-15	3.935359539224971e-16	1.8833924940454762e-20
6200000	0.004654219045289295	1.7599287333048717e-49	-1.2073519172431868e-33	7.0647232519594096e-12	1.211913550605486e-14	0.0006915618774189046	3.738886763052066e-21	1.7859441624178115e-11	1.1050459525301219e-15	3.935359539224967e-16	1.8833924940454735e-20
6300000	0.004654219045289294	1.7599287333048823e-49	-1.2073519172431868e-33	7.0647232519594096e-12	1.211913550605486e-14	0.0006915618774189046	1.8637789761449373e-21	1.7859441624178112e-11	1.1050459525301237e-15	3.9353595392249732e-16	1.883392494045477e-20
6400000	0.004654219045289294	1.759928733304885e-49	-1.2073519172431868e-33	7.06472325195941e-12	1.211913550605486e-14	0.0006915618774189045	5.394038283285239e-22	1.785944162417811e-11	1.1050459525301239e-15	3.9353595392249747e-16	1.8833924940454777e-20
6500000	0.004654219045289294	1.7599287333048967e-49	-1.2073519172431868e-33	7.06472325195941e-12	1.211913550605486e-14	0.0006915618774189045	6.415456372019603e-22	1.785944162417811e-11	1.1050459525301258e-15	3.9353595392249816e-16	1.883392494045481e-20
6600000	0.004654219045289294	1.7599287333048755e-49	-1.2073519172431868e-33	7.0647232519594096e-12	1.2119135506054862e-14	0.0006915618774189046	5.225379739118085e-21	1.7859441624178112e-11	1.1050459525301225e-15	3.9353595392249693e-16	1.8833924940454753e-20
6700000	0.004654219045289294	1.7599287333048808e-49	-1.2073519172431868e-33	7.0647232519594096e-12	1.2119135506054858e-14	0.0006915618774189045	1.3167212253720285e-22	1.785944162417811e-11	1.1050459525301235e-15	3.935359539224972e-16	1.8833924940454765e-20
6800000	0.004654219045289294	1.7599287333048785e-49	-1.2073519172431868e-33	7.0647232519594096e-12	1.211913550605486e-14	0.0006915618774189045	1.914167972806293e-21	1.7859441624178112e-11	1.1050459525301229e-15	3.935359539224971e-16	1.883392494045476e-20
6900000	0.004654219045289294	1.7599287333048888e-49	-1.2073519172431868e-33	7.06472325195941e-12	1.211913550605486e-14	0.0006915618774189045	3.437920411893267e-22	1.785944162417811e-11	1.1050459525301246e-15	3.935359539224976e-16	1.8833924940454786e-20
7000000	0.004654219045289295	1.7599287333048717e-49	-1.2073519172431868e-33	7.0647232519594096e-12	1.211913550605486e-14	0.0006915618774189046	2.3444143173302165e-21	1.7859441624178115e-11	1.1050459525301219e-15	3.935359539224967e-16	1.8833924940454738e-20
7100000	0.004654219045289294	1.7599287333049047e-49	-1.2073519172431868e-33	7.06472325195941e-12	1.211913550605486e-14	0.0006915618774189045	2.156744086441158e-22	1.785944162417811e-11	1.105045952530127e-15	3.9353595392249856e-16	1.883392494045483e-20
7200000	0.004654219045289294	1.7599287333048694e-49	-1.2073519172431868e-33	7.0647232519594096e-12	1.2119135506054862e-14	0.0006915618774189046	6.091445774071724e-21	1.7859441624178112e-11	1.1050459525301215e-15	3.935359539224966e-16	1.8833924940454735e-20
7300000	0.004654219045289294	1.7599287333048675e-49	-1.2073519172431868e-33	7.064723251959409e-12	1.211913550605486e-14	0.0006915618774189045	1.6652777654749602e-21	1.785944162417811e-11	1.1050459525301213e-15	3.935359539224965e-16	1.883392494045473e-20
7400000	0.004654219045289294	1.7599287333048846e-49	-1.2073519172431868e-33	7.06472325195941e-12	1.211913550605486e-14	0.0006915618774189045	3.3308039777964946e-22	1.785944162417811e-11	1.1050459525301239e-15	3.935359539224974e-16	1.883392494045478e-20
7500000	0.004654219045289294	1.7599287333048884e-49	-1.2073519172431868e-33	7.06472325195941e-12	1.2119135506054858e-14	0.0006915618774189045	-2.4975427909401194e-23	1.785944162417811e-11	1.1050459525301246e-15	3.935359539224976e-16	1.8833924940454786e-20
7600000	0.004654219045289295	1.7599287333048694e-49	-1.2073519172431868e-33	7.0647232519594096e-12	1.211913550605486e-14	0.0006915618774189046	2.939925734261902e-21	1.7859441624178115e-11	1.1050459525301215e-15	3.9353595392249654e-16	1.883392494045473e-20
7700000	0.004654219045289294	1.7599287333048945e-49	-1.2073519172431868e-33	7.06472325195941e-12	1.211913550605486e-14	0.0006915618774189045	1.7434816460582017e-21	1.7859441624178112e-11	1.1050459525301256e-15	3.93535953922498e-16	1.8833924940454804e-20
7800000	0.004654219045289294	1.7599287333048705e-49	-1.2073519172431868e-33	7.0647232519594096e-12	1.2119135506054862e-14	0.0006915618774189046	5.556951179368172e-21	1.7859441624178112e-11	1.1050459525301217e-15	3.9353595392249663e-16	1.8833924940454738e-20
7900000	0.004654219045289294	1.7599287333048842e-49	-1.2073519172431868e-33	7.06472325195941e-12	1.2119135506054858e-14	0.0006915618774189045	5.076851045506918e-22	1.785944162417811e-11	1.1050459525301239e-15	3.9353595392249737e-16	1.883392494045477e-20
8000000	0.004654219045289294	1.7599287333048834e-49	-1.2073519172431868e-33	7.06472325195941e-12	1.211913550605486e-14	0.0006915618774189045	1.2201108036496295e-22	1.785944162417811e-11	1.1050459525301239e-15	3.9353595392249737e-16	1.8833924940454777e-20
8100000	0.004654219045289294	1.7599287333048777e-49	-1.2073519172431868e-33	7.0647232519594096e-12	1.2119135506054858e-14	0.0006915618774189045	1.3469279230610727e-21	1.785944162417811e-11	1.1050459525301229e-15	3.9353595392249703e-16	1.8833924940454756e-20
8200000	0.004654219045289295	1.7599287333048876e-49	-1.2073519172431868e-33	7.06472325195941e-12	1.2119135506054858e-14	0.0006915618774189045	1.2802184041132084e-21	1.7859441624178112e-11	1.1050459525301244e-15	3.9353595392249757e-16	1.8833924940454783e-20
8300000	0.004654219045289295	1.759928733304883e-49	-1.2073519172431868e-33	7.0647232519594096e-12	1.2119135506054862e-14	0.0006915618774189046	3.63228931827097e-21	1.7859441624178112e-11	1.1050459525301237e-15	3.9353595392249737e-16	1.883392494045477e-20
8400000	0.004654219045289294	1.7599287333048774e-49	-1.2073519172431868e-33	7.0647232519594096e-12	1.2119135506054862e-14	0.0006915618774189046	3.932001041467674e-21	1.7859441624178112e-11	1.1050459525301227e-15	3.93535953922497e-16	1.8833924940454753e-20
8500000	0.004654219045289294	1.759928733304884e-49	-1.2073519172431868e-33	7.06472325195941e-12	1.211913550605486e-14	0.0006915618774189045	8.908569651037313e-22	1.785944162417811e-11	1.1050459525301237e-15	3.9353595392249737e-16	1.883392494045477e-20
8600000	0.004654219045289295	1.759928733304873e-49	-1.2073519172431868e-33	7.0647232519594096e-12	1.211913550605486e-14	0.0006915618774189046	1.7619487101294947e-21	1.7859441624178112e-11	1.1050459525301219e-15	3.9353595392249673e-16	1.8833924940454738e-20
8700000	0.004654219045289294	1.759928733304867e-49	-1.2073519172431868e-33	7.064723251959409e-12	1.2119135506054858e-14	0.0006915618774189045	2.7799629854067025e-21	1.785944162417811e-11	1.105045952530121e-15	3.9353595392249644e-16	1.8833924940454726e-20
8800000	0.004654219045289294	1.759928733304902e-49	-1.2073519172431868e-33	7.06472325195941e-12	1.2119135506054858e-14	0.0006915618774189045	6.465066136443972e-23	1.785944162417811e-11	1.1050459525301266e-15	3.935359539224984e-16	1.8833924940454825e-20
8900000	0.004654219045289295	1.7599287333048747e-49	-1.2073519172431868e-33	7.0647232519594096e-12	1.2119135506054862e-14	0.0006915618774189046	5.2228487899660886e-21	1.7859441624178115e-11	1.1050459525301223e-15	3.9353595392249683e-16	1.883392494045474e-20
9000000	0.004654219045289294	1.7599287333048857e-49	-1.2073519172431868e-33	7.06472325195941e-12	1.211913550605486e-14	0.0006915618774189046	2.0411430426774004e-21	1.7859441624178112e-11	1.105045952530124e-15	3.935359539224974e-16	1.8833924940454774e-20
9100000	0.004654219045289295	1.7599287333048698e-49	-1.2073519172431868e-33	7.0647232519594096e-12	1.211913550605486e-14	0.0006915618774189046	2.694709187677639e-21	1.7859441624178115e-11	1.1050459525301215e-15	3.935359539224966e-16	1.883392494045473e-20
9200000	0.004654219045289295	1.759928733304871e-49	-1.2073519172431868e-33	7.0647232519594096e-12	1.211913550605486e-14	0.0006915618774189046	2.0788109706864843e-21	1.7859441624178115e-11	1.1050459525301217e-15	3.935359539224967e-16	1.8833924940454735e-20
9300000	0.004654219045289294	1.7599287333048793e-49	-1.2073519172431868e-33	7.0647232519594096e-12	1.2119135506054858e-14	0.0006915618774189045	1.716491399992102e-21	1.785944162417811e-11	1.105045952530123e-15	3.9353595392249713e-16	1.883392494045476e-20
9400000	0.004654219045289294	1.7599287333048952e-49	-1.2073519172431868e-33	7.06472325195941e-12	1.2119135506054858e-14	0.0006915618774189045	1.1732062522836171e-21	1.785944162417811e-11	1.1050459525301256e-15	3.93535953922498e-16	1.883392494045481e-20
9500000	0.004654219045289295	1.7599287333048694e-49	-1.2073519172431868e-33	7.0647232519594096e-12	1.2119135506054862e-14	0.0006915618774189046	5.856544177093003e-21	1.7859441624178115e-11	1.1050459525301217e-15	3.9353595392249654e-16	1.8833924940454726e-20
9600000	0.004654219045289294	1.7599287333048926e-49	-1.2073519172431868e-33	7.06472325195941e-12	1.2119135506054858e-14	0.0006915618774189045	4.866443386609595e-22	1.785944162417811e-11	1.105045952530125e-15	3.935359539224977e-16	1.883392494045479e-20
9700000	0.004654219045289295	1.75992873330487e-49	-1.2073519172431868e-33	7.06472325195941e-12	1.211913550605486e-14	0.0006915618774189046	3.06566849659162e-21	1.7859441624178115e-11	1.1050459525301215e-15	3.935359539224966e-16	1.883392494045473e-20
9800000	0.004654219045289294	1.7599287333048857e-49	-1.2073519172431868e-33	7.06472325195941e-12	1.2119135506054858e-14	0.0006915618774189045	3.5495659639223325e-22	1.785944162417811e-11	1.105045952530124e-15	3.9353595392249757e-16	1.8833924940454783e-20
9900000	0.004654219045289294	1.759928733304896e-49	-1.2073519172431868e-33	7.06472325195941e-12	1.211913550605486e-14	0.0006915618774189045	1.5834409029394856e-22	1.785944162417811e-11	1.1050459525301256e-15	3.9353595392249806e-16	1.8833924940454807e-20
10000000	0.004654219045289294	1.759928733304884e-49	-1.2073519172431868e-33	7.0647232519594096e-12	1.2119135506054862e-14	0.0006915618774189046	3.0325333209163797e-21	1.7859441624178112e-11	1.1050459525301239e-15	3.935359539224974e-16	1.8833924940454777e-20
10100000	0.004654219045289295	1.759928733304871e-49	-1.2073519172431868e-33	7.0647232519594096e-12	1.211913550605486e-14	0.0006915618774189046	4.9696979372628645e-21	1.7859441624178115e-11	1.1050459525301219e-15	3.935359539224967e-16	1.8833924940454735e-20
10200000	0.004654219045289294	1.7599287333048937e-49	-1.2073519172431868e-33	7.06472325195941e-12	1.2119135506054858e-14	0.0006915618774189045	-1.292282835310903e-22	1.785944162417811e-11	1.1050459525301252e-15	3.935359539224978e-16	1.8833924940454792e-20
10300000	0.004654219045289295	1.7599287333048903e-49	-1.2073519172431868e-33	7.06472325195941e-12	1.2119135506054858e-14	0.0006915618774189045	1.3669715233610246e-21	1.7859441624178112e-11	1.1050459525301248e-15	3.935359539224977e-16	1.8833924940454786e-20
10400000	0.004654219045289294	1.7599287333048846e-49	-1.2073519172431868e-33	7.06472325195941e-12	1.211913550605486e-14	0.0006915618774189045	7.945101580667673e-22	1.785944162417811e-11	1.1050459525301239e-15	3.9353595392249747e-16	1.883392494045478e-20
10500000	0.004654219045289294	1.759928733304892e-49	-1.2073519172431868e-33	7.06472325195941e-12	1.211913550605486e-14	0.0006915618774189045	9.297130193078523e-22	1.785944162417811e-11	1.105045952530125e-15	3.9353595392249787e-16	1.8833924940454795e-20
10600000	0.004654219045289294	1.7599287333048743e-49	-1.2073519172431868e-33	7.064723251959409e-12	1.2119135506054862e-14	0.0006915618774189046	4.695852071472443e-21	1.7859441624178112e-11	1.1050459525301223e-15	3.9353595392249683e-16	1.8833924940454747e-20
10700000	0.004654219045289295	1.7599287333048785e-49	-1.2073519172431868e-33	7.0647232519594096e-12	1.211913550605486e-14	0.0006915618774189046	3.2087878920547516e-21	1.7859441624178112e-11	1.105045952530123e-15	3.935359539224971e-16	1.8833924940454756e-20
10800000	0.004654219045289294	1.759928733304886e-49	-1.2073519172431868e-33	7.06472325195941e-12	1.2119135506054858e-14	0.0006915618774189045	7.709772497354496e-22	1.785944162417811e-11	1.105045952530124e-15	3.935359539224974e-16	1.883392494045477e-20
10900000	0.004654219045289294	1.7599287333049066e-49	-1.2073519172431868e-33	7.06472325195941e-12	1.211913550605486e-14	0.0006915618774189045	6.966376886496684e-23	1.785944162417811e-11	1.1050459525301274e-15	3.935359539224986e-16	1.8833924940454834e-20
11000000	0.004654219045289294	1.7599287333048732e-49	-1.2073519172431868e-33	7.064723251959409e-12	1.2119135506054862e-14	0.0006915618774189046	2.6104557657582846e-21	1.7859441624178112e-11	1.105045952530122e-15	3.935359539224968e-16	1.8833924940454747e-20
11100000	0.004654219045289295	1.759928733304881e-49	-1.2073519172431868e-33	7.0647232519594096e-12	1.211913550605486e-14	0.0006915618774189046	2.7810771941409637e-21	1.7859441624178112e-11	1.1050459525301233e-15	3.9353595392249723e-16	1.8833924940454762e-20
11200000	0.004654219045289294	1.7599287333048683e-49	-1.2073519172431868e-33	7.064723251959409e-12	1.2119135506054862e-14	0.0006915618774189046	5.3755418161885756e-21	1.7859441624178112e-11	1.1050459525301213e-15	3.9353595392249654e-16	1.8833924940454732e-20
11300000	0.004654219045289294	1.7599287333048853e-49	-1.2073519172431868e-33	7.06472325195941e-12	1.211913550605486e-14	0.0006915618774189045	1.365561006667976e-21	1.785944162417811e-11	1.105045952530124e-15	3.9353595392249747e-16	1.8833924940454777e-20
11400000	0.004654219045289294	1.7599287333048705e-49	-1.2073519172431868e-33	7.0647232519594096e-12	1.2119135506054858e-14	0.0006915618774189045	2.5818193738207647e-21	1.785944162417811e-11	1.1050459525301217e-15	3.935359539224966e-16	1.8833924940454732e-20
11500000	0.004654219045289294	1.7599287333049017e-49	-1.2073519172431868e-33	7.06472325195941e-12	1.211913550605486e-14	0.0006915618774189045	9.885277367019863e-22	1.785944162417811e-11	1.1050459525301266e-15	3.9353595392249836e-16	1.8833924940454822e-20
11600000	0.004654219045289294	1.759928733304869e-49	-1.2073519172431868e-33	7.0647232519594096e-12	1.2119135506054862e-14	0.0006915618774189046	3.1220382667202763e-21	1.7859441624178112e-11	1.1050459525301215e-15	3.9353595392249654e-16	1.8833924940454735e-20
11700000	0.004654219045289295	1.7599287333048717e-49	-1.2073519172431868e-33	7.0647232519594096e-12	1.211913550605486e-14	0.0006915618774189046	4.274412453488063e-21	1.7859441624178115e-11	1.1050459525301219e-15	3.935359539224967e-16	1.8833924940454732e-20
11800000	0.004654219045289294	1.7599287333048713e-49	-1.2073519172431868e-33	7.064723251959409e-12	1.2119135506054862e-14	0.0006915618774189046	4.424529962553552e-21	1.7859441624178112e-11	1.1050459525301219e-15	3.9353595392249673e-16	1.883392494045474e-20
11900000	0.004654219045289294	1.7599287333048895e-49	-1.2073519172431868e-33	7.06472325195941e-12	1.211913550605486e-14	0.0006915618774189045	9.863070515583912e-23	1.785944162417811e-11	1.1050459525301246e-15	3.935359539224977e-16	1.8833924940454792e-20
12000000	0.004654219045289294	1.7599287333048694e-49	-1.2073519172431868e-33	7.0647232519594096e-12	1.2119135506054858e-14	0.0006915618774189045	3.0215148076904862e-21	1.785944162417811e-11	1.1050459525301215e-15	3.935359539224966e-16	1.8833924940454732e-20
12100000	0.004654219045289294	1.7599287333048907e-49	-1.2073519172431868e-33	7.0647232519594096e-12	1.211913550605486e-14	0.0006915618774189045	2.7882360435910092e-21	1.785944162417811e-11	1.1050459525301248e-15	3.935359539224977e-16	1.8833924940454792e-20
12200000	0.004654219045289294	1.7599287333048762e-49	-1.2073519172431868e-33	7.0647232519594096e-12	1.211913550605486e-14	0.0006915618774189046	1.4725319910783052e-21	1.7859441624178112e-11	1.1050459525301227e-15	3.9353595392249693e-16	1.8833924940454753e-20
12300000	0.004654219045289295	1.7599287333048698e-49	-1.2073519172431868e-33	7.0647232519594096e-12	1.211913550605486e-14	0.0006915618774189046	4.283332841344781e-21	1.7859441624178115e-11	1.1050459525301215e-15	3.935359539224966e-16	1.883392494045473e-20
12400000	0.004654219045289294	1.7599287333048796e-49	-1.2073519172431868e-33	7.0647232519594096e-12	1.211913550605486e-14	0.0006915618774189046	2.615677200823248e-21	1.7859441624178112e-11	1.105045952530123e-15	3.9353595392249713e-16	1.8833924940454762e-20
12500000	0.004654219045289294	1.759928733304888e-49	-1.2073519172431868e-33	7.06472325195941e-12	1.211913550605486e-14	0.0006915618774189045	6.661186947754835e-23	1.785944162417811e-11	1.1050459525301244e-15	3.935359539224976e-16	1.8833924940454786e-20
12600000	0.004654219045289294	1.759928733304889e-49	-1.2073519172431868e-33	7.0647232519594096e-12	1.2119135506054858e-14	0.0006915618774189045	1.332360945229793e-21	1.785944162417811e-11	1.1050459525301246e-15	3.9353595392249767e-16	1.8833924940454786e-20
12700000	0.004654219045289294	1.7599287333048793e-49	-1.2073519172431868e-33	7.0647232519594096e-12	1.2119135506054862e-14	0.0006915618774189046	4.6200271331474104e-21	1.7859441624178112e-11	1.105045952530123e-15	3.9353595392249713e-16	1.8833924940454762e-20
12800000	0.004654219045289294	1.7599287333048815e-49	-1.2073519172431868e-33	7.0647232519594096e-12	1.2119135506054858e-14	0.0006915618774189045	9.214478868181684e-23	1.785944162417811e-11	1.1050459525301235e-15	3.9353595392249723e-16	1.8833924940454768e-20
12900000	0.004654219045289295	1.759928733304876e-49	-1.2073519172431868e-33	7.0647232519594096e-12	1.211913550605486e-14	0.0006915618774189046	2.675905087907721e-21	1.7859441624178112e-11	1.1050459525301225e-15	3.9353595392249693e-16	1.883392494045475e-20
13000000	0.004654219045289294	1.7599287333048865e-49	-1.2073519172431868e-33	7.06472325195941e-12	1.211913550605486e-14	0.0006915618774189045	8.562015174047834e-22	1.785944162417811e-11	1.1050459525301243e-15	3.935359539224975e-16	1.883392494045478e-20
13100000	0.004654219045289294	1.759928733304877e-49	-1.2073519172431868e-33	7.06472325195941e-12	1.211913550605486e-14	0.0006915618774189045	1.6220273985558897e-21	1.7859441624178112e-11	1.1050459525301227e-15	3.93535953922497e-16	1.8833924940454753e-20
13200000	0.004654219045289294	1.7599287333049036e-49	-1.2073519172431868e-33	7.06472325195941e-12	1.211913550605486e-14	0.0006915618774189045	6.549061982861554e-23	1.785944162417811e-11	1.105045952530127e-15	3.9353595392249856e-16	1.883392494045483e-20
13300000	0.004654219045289294	1.7599287333048713e-49	-1.2073519172431868e-33	7.0647232519594096e-12	1.2119135506054862e-14	0.0006915618774189046	5.881634215588776e-21	1.7859441624178112e-11	1.1050459525301217e-15	3.935359539224967e-16	1.883392494045474e-20
13400000	0.004654219045289294	1.7599287333048724e-49	-1.2073519172431868e-33	7.0647232519594096e-12	1.2119135506054858e-14	0.0006915618774189045	1.0671299756893551e-21	1.785944162417811e-11	1.1050459525301219e-15	3.935359539224968e-16	1.883392494045474e-20
13500000	0.004654219045289294	1.7599287333048827e-49	-1.2073519172431868e-33	7.06472325195941e-12	1.211913550605486e-14	0.0006915618774189045	8.625735906490514e-22	1.785944162417811e-11	1.1050459525301237e-15	3.9353595392249732e-16	1.8833924940454774e-20
13600000	0.004654219045289294	1.7599287333048895e-49	-1.2073519172431868e-33	7.06472325195941e-12	1.2119135506054858e-14	0.0006915618774189045	-6.627673217657392e-23	1.785944162417811e-11	1.1050459525301248e-15	3.9353595392249767e-16	1.883392494045479e-20
13700000	0.004654219045289295	1.7599287333048675e-49	-1.2073519172431868e-33	7.0647232519594096e-12	1.211913550605486e-14	0.0006915618774189046	3.0159259671398986e-21	1.7859441624178115e-11	1.1050459525301213e-15	3.9353595392249644e-16	1.8833924940454723e-20
13800000	0.004654219045289294	1.7599287333048986e-49	-1.2073519172431868e-33	7.06472325195941e-12	1.211913550605486e-14	0.0006915618774189045	1.0536799844732497e-21	1.785944162417811e-11	1.1050459525301262e-15	3.9353595392249826e-16	1.8833924940454816e-20
13900000	0.004654219045289294	1.759928733304869e-49	-1.2073519172431868e-33	7.0647232519594096e-12	1.2119135506054862e-14	0.0006915618774189046	5.970791166031276e-21	1.7859441624178112e-11	1.1050459525301213e-15	3.9353595392249654e-16	1.8833924940454732e-20
14000000	0.004654219045289294	1.7599287333048747e-49	-1.2073519172431868e-33	7.0647232519594096e-12	1.2119135506054858e-14	0.0006915618774189045	1.2426615869754065e-21	1.785944162417811e-11	1.1050459525301223e-15	3.935359539224969e-16	1.8833924940454747e-20
14100000	0.004654219045289294	1.7599287333048853e-49	-1.2073519172431868e-33	7.06472325195941e-12	1.211913550605486e-14	0.0006915618774189045	-3.0112892151680053e-23	1.785944162417811e-11	1.105045952530124e-15	3.9353595392249747e-16	1.883392494045478e-20
14200000	0.004654219045289294	1.7599287333048834e-49	-1.2073519172431868e-33	7.06472325195941e-12	1.2119135506054858e-14	0.0006915618774189045	6.226664450127463e-22	1.785944162417811e-11	1.1050459525301239e-15	3.9353595392249737e-16	1.883392494045477e-20
14300000	0.004654219045289295	1.7599287333048796e-49	-1.2073519172431868e-33	7.0647232519594096e-12	1.211913550605486e-14	0.0006915618774189046	2.0375806082952335e-21	1.7859441624178112e-11	1.1050459525301233e-15	3.9353595392249713e-16	1.883392494045476e-20
14400000	0.004654219045289294	1.7599287333048888e-49	-1.2073519172431868e-33	7.06472325195941e-12	1.211913550605486e-14	0.0006915618774189045	2.877682327739759e-21	1.7859441624178112e-11	1.1050459525301244e-15	3.935359539224976e-16	1.8833924940454783e-20
14500000	0.004654219045289294	1.7599287333048743e-49	-1.2073519172431868e-33	7.0647232519594096e-12	1.2119135506054862e-14	0.0006915618774189046	4.645830656062303e-21	1.7859441624178112e-11	1.1050459525301223e-15	3.9353595392249683e-16	1.8833924940454747e-20
14600000	0.004654219045289294	1.759928733304889e-49	-1.2073519172431868e-33	7.06472325195941e-12	1.211913550605486e-14	0.0006915618774189045	2.8541634815611927e-22	1.785944162417811e-11	1.1050459525301246e-15	3.935359539224976e-16	1.8833924940454786e-20
14700000	0.004654219045289294	1.7599287333048774e-49	-1.2073519172431868e-33	7.06472325195941e-12	1.211913550605486e-14	0.0006915618774189045	1.0180238853179058e-21	1.7859441624178112e-11	1.1050459525301229e-15	3.9353595392249703e-16	1.8833924940454756e-20
14800000	0.004654219045289294	1.7599287333048698e-49	-1.2073519172431868e-33	7.064723251959409e-12	1.211913550605486e-14	0.0006915618774189045	2.3997015823163615e-21	1.785944162417811e-11	1.1050459525301215e-15	3.935359539224966e-16	1.8833924940454732e-20
14900000	0.004654219045289294	1.7599287333048983e-49	-1.2073519172431868e-33	7.06472325195941e-12	1.2119135506054858e-14	0.0006915618774189045	3.2727915720089645e-22	1.785944162417811e-11	1.1050459525301262e-15	3.9353595392249816e-16	1.8833924940454816e-20
15000000	0.004654219045289295	1.7599287333048777e-49	-1.2073519172431868e-33	7.0647232519594096e-12	1.211913550605486e-14	0.0006915618774189046	4.666192371791123e-21	1.7859441624178115e-11	1.1050459525301229e-15	3.9353595392249703e-16	1.8833924940454753e-20
15100000	0.004654219045289294	1.7599287333048827e-49	-1.2073519172431868e-33	7.06472325195941e-12	1.211913550605486e-14	0.0006915618774189046	2.7888489135883173e-21	1.7859441624178112e-11	1.1050459525301235e-15	3.9353595392249723e-16	1.8833924940454765e-20
15200000	0.004654219045289295	1.7599287333048755e-49	-1.2073519172431868e-33	7.0647232519594096e-12	1.211913550605486e-14	0.0006915618774189046	2.0180571625965622e-21	1.7859441624178112e-11	1.1050459525301223e-15	3.935359539224969e-16	1.8833924940454744e-20
15300000	0.004654219045289295	1.7599287333048683e-49	-1.2073519172431868e-33	7.0647232519594096e-12	1.211913550605486e-14	0.0006915618774189046	2.3863809891885746e-21	1.7859441624178115e-11	1.1050459525301213e-15	3.935359539224965e-16	1.8833924940454723e-20
15400000	0.004654219045289294	1.759928733304872e-49	-1.2073519172431868e-33	7.064723251959409e-12	1.211913550605486e-14	0.0006915618774189045	2.4088311512918667e-21	1.785944162417811e-11	1.1050459525301219e-15	3.9353595392249673e-16	1.8833924940454738e-20
15500000	0.004654219045289294	1.7599287333048994e-49	-1.2073519172431868e-33	7.06472325195941e-12	1.2119135506054858e-14	0.0006915618774189045	5.524829931033792e-22	1.785944162417811e-11	1.1050459525301262e-15	3.9353595392249826e-16	1.883392494045482e-20
15600000	0.004654219045289295	1.7599287333048698e-49	-1.2073519172431868e-33	7.0647232519594096e-12	1.211913550605486e-14	0.0006915618774189046	5.76059507997778e-21	1.7859441624178115e-11	1.1050459525301215e-15	3.9353595392249663e-16	1.883392494045473e-20
15700000	0.004654219045289294	1.7599287333048903e-49	-1.2073519172431868e-33	7.06472325195941e-12	1.211913550605486e-14	0.0006915618774189045	1.027950431367625e-21	1.785944162417811e-11	1.1050459525301246e-15	3.935359539224976e-16	1.8833924940454783e-20
15800000	0.004654219045289295	1.7599287333048675e-49	-1.2073519172431868e-33	7.0647232519594096e-12	1.211913550605486e-14	0.0006915618774189046	3.2368740503660493e-21	1.7859441624178115e-11	1.105045952530121e-15	3.935359539224964e-16	1.883392494045472e-20
15900000	0.004654219045289295	1.7599287333048808e-49	-1.2073519172431868e-33	7.06472325195941e-12	1.211913550605486e-14	0.0006915618774189045	9.980563580530244e-22	1.7859441624178112e-11	1.1050459525301233e-15	3.9353595392249723e-16	1.8833924940454765e-20
16000000	0.004654219045289294	1.759928733304891e-49	-1.2073519172431868e-33	7.06472325195941e-12	1.211913550605486e-14	0.0006915618774189045	6.236794220301124e-22	1.785944162417811e-11	1.1050459525301248e-15	3.9353595392249777e-16	1.8833924940454792e-20
16100000	0.004654219045289294	1.759928733304889e-49	-1.2073519172431868e-33	7.0647232519594096e-12	1.211913550605486e-14	0.0006915618774189045	2.2702162213259993e-21	1.785944162417811e-11	1.1050459525301246e-15	3.9353595392249767e-16	1.883392494045479e-20
16200000	0.004654219045289295	1.75992873330487e-49	-1.2073519172431868e-33	7.0647232519594096e-12	1.2119135506054862e-14	0.0006915618774189046	5.5022765720671485e-21	1.7859441624178115e-11	1.1050459525301217e-15	3.935359539224966e-16	1.883392494045473e-20
16300000	0.004654219045289294	1.759928733304894e-49	-1.2073519172431868e-33	7.06472325195941e-12	1.2119135506054858e-14	0.0006915618774189045	-3.459726835414571e-23	1.785944162417811e-11	1.1050459525301252e-15	3.935359539224978e-16	1.8833924940454792e-20
16400000	0.004654219045289295	1.759928733304881e-49	-1.2073519172431868e-33	7.06472325195941e-12	1.211913550605486e-14	0.0006915618774189046	2.1253693980964916e-21	1.7859441624178115e-11	1.1050459525301233e-15	3.9353595392249723e-16	1.8833924940454762e-20
16500000	0.004654219045289294	1.7599287333048876e-49	-1.2073519172431868e-33	7.06472325195941e-12	1.211913550605486e-14	0.0006915618774189045	2.2058421428091307e-22	1.785944162417811e-11	1.1050459525301244e-15	3.9353595392249767e-16	1.883392494045479e-20
16600000	0.004654219045289294	1.759928733304896e-49	-1.2073519172431868e-33	7.06472325195941e-12	1.211913550605486e-14	0.0006915618774189045	3.42547548238078e-22	1.785944162417811e-11	1.1050459525301256e-15	3.9353595392249806e-16	1.8833924940454804e-20
16700000	0.004654219045289294	1.759928733304877e-49	-1.2073519172431868e-33	7.064723251959409e-12	1.2119135506054862e-14	0.0006915618774189046	4.10616419740312e-21	1.7859441624178112e-11	1.1050459525301229e-15	3.9353595392249703e-16	1.883392494045476e-20
16800000	0.004654219045289295	1.759928733304876e-49	-1.2073519172431868e-33	7.0647232519594096e-12	1.2119135506054862e-14	0.0006915618774189046	3.9579988209844955e-21	1.7859441624178112e-11	1.1050459525301225e-15	3.9353595392249693e-16	1.8833924940454747e-20
16900000	0.004654219045289294	1.7599287333048907e-49	-1.2073519172431868e-33	7.06472325195941e-12	1.2119135506054858e-14	0.0006915618774189045	2.0347159403303714e-22	1.785944162417811e-11	1.1050459525301246e-15	3.935359539224976e-16	1.8833924940454783e-20
17000000	0.004654219045289294	1.759928733304902e-49	-1.2073519172431868e-33	7.06472325195941e-12	1.211913550605486e-14	0.0006915618774189045	3.9168831848282327e-22	1.785944162417811e-11	1.1050459525301266e-15	3.9353595392249836e-16	1.883392494045482e-20
17100000	0.004654219045289294	1.7599287333048774e-49	-1.2073519172431868e-33	7.0647232519594096e-12	1.2119135506054862e-14	0.0006915618774189046	1.9135686757053124e-21	1.7859441624178112e-11	1.1050459525301229e-15	3.9353595392249703e-16	1.883392494045476e-20
17200000	0.004654219045289294	1.7599287333048857e-49	-1.2073519172431868e-33	7.0647232519594096e-12	1.211913550605486e-14	0.0006915618774189045	2.0224222344541082e-21	1.7859441624178112e-11	1.105045952530124e-15	3.9353595392249747e-16	1.8833924940454777e-20
17300000	0.004654219045289294	1.759928733304869e-49	-1.2073519172431868e-33	7.064723251959409e-12	1.2119135506054862e-14	0.0006915618774189046	5.272706231532879e-21	1.7859441624178112e-11	1.1050459525301215e-15	3.9353595392249663e-16	1.8833924940454738e-20
17400000	0.004654219045289294	1.7599287333048823e-49	-1.2073519172431868e-33	7.06472325195941e-12	1.2119135506054862e-14	0.0006915618774189045	2.068647756603155e-21	1.7859441624178112e-11	1.1050459525301237e-15	3.9353595392249732e-16	1.8833924940454768e-20
17500000	0.004654219045289294	1.7599287333048766e-49	-1.2073519172431868e-33	7.06472325195941e-12	1.2119135506054858e-14	0.0006915618774189045	1.88908528108241e-21	1.785944162417811e-11	1.1050459525301225e-15	3.9353595392249693e-16	1.8833924940454747e-20
17600000	0.004654219045289294	1.759928733304905e-49	-1.2073519172431868e-33	7.06472325195941e-12	1.211913550605486e-14	0.0006915618774189045	4.138782871763701e-22	1.785944162417811e-11	1.105045952530127e-15	3.9353595392249856e-16	1.883392494045483e-20
17700000	0.004654219045289294	1.759928733304869e-49	-1.2073519172431868e-33	7.064723251959409e-12	1.2119135506054862e-14	0.0006915618774189046	3.2217318494701697e-21	1.7859441624178112e-11	1.1050459525301215e-15	3.9353595392249654e-16	1.8833924940454735e-20
17800000	0.004654219045289295	1.7599287333048747e-49	-1.2073519172431868e-33	7.0647232519594096e-12	1.211913550605486e-14	0.0006915618774189046	3.793642110706504e-21	1.7859441624178115e-11	1.1050459525301223e-15	3.935359539224969e-16	1.8833924940454744e-20
17900000	0.004654219045289294	1.75992873330487e-49	-1.2073519172431868e-33	7.064723251959409e-12	1.2119135506054862e-14	0.0006915618774189046	4.984197786251664e-21	1.7859441624178112e-11	1.1050459525301215e-15	3.935359539224966e-16	1.8833924940454735e-20
18000000	0.004654219045289294	1.7599287333048884e-49	-1.2073519172431868e-33	7.06472325195941e-12	1.211913550605486e-14	0.0006915618774189045	4.928380020029691e-22	1.785944162417811e-11	1.1050459525301244e-15	3.9353595392249767e-16	1.8833924940454786e-20
18100000	0.004654219045289294	1.7599287333048667e-49	-1.2073519172431868e-33	7.0647232519594096e-12	1.2119135506054858e-14	0.0006915618774189045	3.1646362635342233e-21	1.785944162417811e-11	1.105045952530121e-15	3.935359539224964e-16	1.8833924940454723e-20
18200000	0.004654219045289294	1.7599287333048952e-49	-1.2073519172431868e-33	7.06472325195941e-12	1.211913550605486e-14	0.0006915618774189045	2.03272037409981e-21	1.785944162417811e-11	1.1050459525301256e-15	3.9353595392249797e-16	1.8833924940454804e-20
18300000	0.004654219045289294	1.759928733304873e-49	-1.2073519172431868e-33	7.0647232519594096e-12	1.2119135506054862e-14	0.0006915618774189046	2.2282059758068357e-21	1.7859441624178112e-11	1.105045952530122e-15	3.9353595392249673e-16	1.8833924940454744e-20
18400000	0.004654219045289295	1.7599287333048694e-49	-1.2073519172431868e-33	7.0647232519594096e-12	1.211913550605486e-14	0.0006915618774189046	4.5298200496481315e-21	1.7859441624178115e-11	1.1050459525301215e-15	3.9353595392249654e-16	1.8833924940454726e-20
18500000	0.004654219045289294	1.7599287333048755e-49	-1.2073519172431868e-33	7.0647232519594096e-12	1.2119135506054862e-14	0.0006915618774189046	3.3754377167436045e-21	1.7859441624178112e-11	1.1050459525301227e-15	3.93535953922497e-16	1.8833924940454753e-20
18600000	0.004654219045289294	1.7599287333048895e-49	-1.2073519172431868e-33	7.06472325195941e-12	1.211913550605486e-14	0.0006915618774189045	-1.1081543922473375e-22	1.785944162417811e-11	1.1050459525301246e-15	3.935359539224977e-16	1.8833924940454792e-20
18700000	0.004654219045289294	1.7599287333048796e-49	-1.2073519172431868e-33	7.0647232519594096e-12	1.2119135506054858e-14	0.0006915618774189045	2.0904965719034394e-21	1.785944162417811e-11	1.1050459525301233e-15	3.935359539224972e-16	1.8833924940454762e-20
18800000	0.004654219045289294	1.759928733304884e-49	-1.2073519172431868e-33	7.0647232519594096e-12	1.211913550605486e-14	0.0006915618774189046	3.9239199711699835e-21	1.7859441624178112e-11	1.1050459525301237e-15	3.9353595392249737e-16	1.8833924940454774e-20
18900000	0.004654219045289294	1.7599287333048804e-49	-1.2073519172431868e-33	7.06472325195941e-12	1.2119135506054858e-14	0.0006915618774189045	4.62724047858116e-22	1.785944162417811e-11	1.1050459525301233e-15	3.9353595392249713e-16	1.8833924940454765e-20
19000000	0.004654219045289295	1.759928733304873e-49	-1.2073519172431868e-33	7.0647232519594096e-12	1.211913550605486e-14	0.0006915618774189046	3.404899534153338e-21	1.7859441624178115e-11	1.105045952530122e-15	3.9353595392249673e-16	1.883392494045474e-20
19100000	0.004654219045289294	1.759928733304884e-49	-1.2073519172431868e-33	7.06472325195941e-12	1.211913550605486e-14	0.0006915618774189046	1.5018320605285508e-21	1.7859441624178112e-11	1.1050459525301239e-15	3.9353595392249737e-16	1.8833924940454774e-20
19200000	0.004654219045289294	1.7599287333048823e-49	-1.2073519172431868e-33	7.06472325195941e-12	1.211913550605486e-14	0.0006915618774189045	8.744129545973557e-22	1.785944162417811e-11	1.1050459525301235e-15	3.9353595392249732e-16	1.883392494045477e-20
19300000	0.004654219045289294	1.7599287333049e-49	-1.2073519172431868e-33	7.06472325195941e-12	1.211913550605486e-14	0.0006915618774189045	3.6605690621715285e-22	1.785944162417811e-11	1.1050459525301264e-15	3.935359539224983e-16	1.883392494045482e-20
19400000	0.004654219045289294	1.759928733304874e-49	-1.2073519172431868e-33	7.0647232519594096e-12	1.2119135506054862e-14	0.0006915618774189046	5.485211250605446e-21	1.7859441624178112e-11	1.105045952530122e-15	3.9353595392249683e-16	1.8833924940454747e-20
19500000	0.004654219045289294	1.7599287333048793e-49	-1.2073519172431868e-33	7.0647232519594096e-12	1.2119135506054858e-14	0.0006915618774189045	3.5353109898898473e-22	1.785944162417811e-11	1.105045952530123e-15	3.935359539224971e-16	1.883392494045476e-20
19600000	0.004654219045289294	1.75992873330488e-49	-1.2073519172431868e-33	7.0647232519594096e-12	1.211913550605486e-14	0.0006915618774189045	1.5386017022588251e-21	1.7859441624178112e-11	1.1050459525301233e-15	3.935359539224972e-16	1.8833924940454765e-20
19700000	0.004654219045289294	1.7599287333048895e-49	-1.2073519172431868e-33	7.06472325195941e-12	1.2119135506054858e-14	0.0006915618774189045	1.5100047938832294e-22	1.785944162417811e-11	1.1050459525301246e-15	3.9353595392249767e-16	1.883392494045479e-20
19800000	0.004654219045289295	1.7599287333048694e-49	-1.2073519172431868e-33	7.0647232519594096e-12	1.211913550605486e-14	0.0006915618774189046	2.647395018181407e-21	1.7859441624178115e-11	1.1050459525301215e-15	3.9353595392249654e-16	1.883392494045473e-20
19900000	0.004654219045289294	1.7599287333049032e-49	-1.2073519172431868e-33	7.06472325195941e-12	1.211913550605486e-14	0.0006915618774189045	4.63053880080376e-22	1.785944162417811e-11	1.1050459525301268e-15	3.9353595392249846e-16	1.8833924940454828e-20
20000000	0.004654219045289294	1.759928733304869e-49	-1.2073519172431868e-33	7.0647232519594096e-12	1.2119135506054862e-14	0.0006915618774189046	6.114328725679023e-21	1.7859441624178112e-11	1.1050459525301213e-15	3.9353595392249654e-16	1.8833924940454735e-20
20100000	0.004654219045289294	1.7599287333048683e-49	-1.2073519172431868e-33	7.064723251959409e-12	1.2119135506054858e-14	0.0006915618774189045	1.737674486727101e-21	1.785944162417811e-11	1.1050459525301213e-15	3.935359539224965e-16	1.883392494045473e-20
20200000	0.004654219045289294	1.7599287333048853e-49	-1.2073519172431868e-33	7.06472325195941e-12	1.211913550605486e-14	0.0006915618774189045	1.4357362119194592e-22	1.785944162417811e-11	1.105045952530124e-15	3.935359539224974e-16	1.883392494045478e-20
20300000	0.004654219045289294	1.7599287333048876e-49	-1.2073519172431868e-33	7.06472325195941e-12	1.2119135506054858e-14	0.0006915618774189045	1.1056279634402713e-22	1.785944162417811e-11	1.1050459525301244e-15	3.9353595392249757e-16	1.8833924940454783e-20
20400000	0.004654219045289295	1.759928733304872e-49	-1.2073519172431868e-33	7.0647232519594096e-12	1.211913550605486e-14	0.0006915618774189046	2.6990234776898267e-21	1.7859441624178115e-11	1.105045952530122e-15	3.935359539224967e-16	1.8833924940454738e-20
20500000	0.004654219045289294	1.7599287333048933e-49	-1.2073519172431868e-33	7.06472325195941e-12	1.211913550605486e-14	0.0006915618774189045	2.117425438570522e-21	1.7859441624178112e-11	1.1050459525301252e-15	3.935359539224979e-16	1.8833924940454798e-20
20600000	0.004654219045289294	1.7599287333048713e-49	-1.2073519172431868e-33	7.0647232519594096e-12	1.2119135506054862e-14	0.0006915618774189046	5.279095372066613e-21	1.7859441624178112e-11	1.1050459525301217e-15	3.935359539224967e-16	1.8833924940454738e-20
20700000	0.004654219045289294	1.7599287333048865e-49	-1.2073519172431868e-33	7.06472325195941e-12	1.211913550605486e-14	0.0006915618774189045	2.406906088507842e-22	1.785944162417811e-11	1.1050459525301243e-15	3.935359539224975e-16	1.8833924940454783e-20
20800000	0.004654219045289294	1.7599287333048823e-49	-1.2073519172431868e-33	7.06472325195941e-12	1.211913550605486e-14	0.0006915618774189045	3.456311544527449e-22	1.785944162417811e-11	1.1050459525301235e-15	3.935359539224973e-16	1.883392494045477e-20
20900000	0.004654219045289294	1.7599287333048747e-49	-1.2073519172431868e-33	7.0647232519594096e-12	1.2119135506054858e-14	0.0006915618774189045	1.7315058550030863e-21	1.785944162417811e-11	1.1050459525301225e-15	3.935359539224969e-16	1.8833924940454747e-20
21000000	0.004654219045289294	1.7599287333048918e-49	-1.2073519172431868e-33	7.06472325195941e-12	1.211913550605486e-14	0.0006915618774189045	9.132948234032574e-22	1.7859441624178112e-11	1.105045952530125e-15	3.935359539224978e-16	1.8833924940454795e-20
21100000	0.004654219045289295	1.7599287333048823e-49	-1.2073519172431868e-33	7.0647232519594096e-12	1.211913550605486e-14	0.0006915618774189046	3.999059884804948e-21	1.7859441624178112e-11	1.1050459525301235e-15	3.935359539224973e-16	1.8833924940454765e-20
21200000	0.004654219045289294	1.759928733304878e-49	-1.2073519172431868e-33	7.0647232519594096e-12	1.211913550605486e-14	0.0006915618774189046	3.551847845046791e-21	1.7859441624178112e-11	1.1050459525301229e-15	3.935359539224971e-16	1.8833924940454756e-20
21300000	0.004654219045289294	1.7599287333048815e-49	-1.2073519172431868e-33	7.0647232519594096e-12	1.211913550605486e-14	0.0006915618774189046	1.2596234498915986e-21	1.7859441624178112e-11	1.1050459525301235e-15	3.935359539224972e-16	1.8833924940454765e-20
21400000	0.004654219045289294	1.7599287333048694e-49	-1.2073519172431868e-33	7.0647232519594096e-12	1.211913550605486e-14	0.0006915618774189045	2.07487883781376e-21	1.785944162417811e-11	1.1050459525301217e-15	3.935359539224966e-16	1.8833924940454735e-20
21500000	0.004654219045289294	1.759928733304867e-49	-1.2073519172431868e-33	7.06472325195941e-12	1.211913550605486e-14	0.0006915618774189045	2.7989369340048653e-21	1.785944162417811e-11	1.105045952530121e-15	3.9353595392249644e-16	1.883392494045473e-20
21600000	0.004654219045289294	1.759928733304903e-49	-1.2073519172431868e-33	7.0647232519594096e-12	1.2119135506054858e-14	0.0006915618774189045	1.0834786282706869e-22	1.785944162417811e-11	1.105045952530127e-15	3.9353595392249846e-16	1.8833924940454825e-20
21700000	0.004654219045289294	1.7599287333048717e-49	-1.2073519172431868e-33	7.064723251959411e-12	1.2119135506054862e-14	0.0006915618774189046	5.449344699866916e-21	1.7859441624178112e-11	1.1050459525301219e-15	3.9353595392249673e-16	1.8833924940454744e-20
21800000	0.004654219045289294	1.7599287333048876e-49	-1.2073519172431868e-33	7.064723251959409e-12	1.211913550605486e-14	0.0006915618774189046	1.680404259005462e-21	1.785944162417811e-11	1.1050459525301243e-15	3.9353595392249747e-16	1.8833924940454777e-20
21900000	0.004654219045289295	1.7599287333048686e-49	-1.2073519172431868e-33	7.0647232519594096e-12	1.211913550605486e-14	0.0006915618774189046	2.9596368661749074e-21	1.7859441624178115e-11	1.1050459525301213e-15	3.935359539224965e-16	1.8833924940454723e-20
22000000	0.004654219045289295	1.7599287333048743e-49	-1.2073519172431868e-33	7.0647232519594096e-12	1.211913550605486e-14	0.0006915618774189046	1.7487140681895024e-21	1.7859441624178115e-11	1.1050459525301223e-15	3.9353595392249683e-16	1.8833924940454744e-20
22100000	0.004654219045289294	1.7599287333048834e-49	-1.2073519172431868e-33	7.0647232519594096e-12	1.211913550605486e-14	0.0006915618774189045	1.330267933435881e-21	1.785944162417811e-11	1.1050459525301237e-15	3.9353595392249737e-16	1.883392494045477e-20
22200000	0.004654219045289294	1.759928733304893e-49	-1.2073519172431868e-33	7.06472325195941e-12	1.211913550605486e-14	0.0006915618774189045	1.5267201909937955e-21	1.785944162417811e-11	1.1050459525301252e-15	3.935359539224979e-16	1.88339249404548e-20
22300000	0.004654219045289295	1.7599287333048694e-49	-1.2073519172431868e-33	7.06472325195941e-12	1.211913550605486e-14	0.0006915618774189046	5.8096569627480905e-21	1.7859441624178115e-11	1.1050459525301215e-15	3.9353595392249654e-16	1.8833924940454726e-20
22400000	0.004654219045289294	1.7599287333048933e-49	-1.2073519172431868e-33	7.0647232519594096e-12	1.2119135506054858e-14	0.0006915618774189045	2.670402620443507e-22	1.785944162417811e-11	1.105045952530125e-15	3.9353595392249777e-16	1.8833924940454792e-20
22500000	0.004654219045289295	1.759928733304873e-49	-1.2073519172431868e-33	7.0647232519594096e-12	1.211913550605486e-14	0.0006915618774189046	2.801380532429725e-21	1.7859441624178115e-11	1.105045952530122e-15	3.935359539224968e-16	1.8833924940454738e-20
22600000	0.004654219045289294	1.7599287333048876e-49	-1.2073519172431868e-33	7.06472325195941e-12	1.211913550605486e-14	0.0006915618774189045	1.6144037690786853e-22	1.785944162417811e-11	1.1050459525301244e-15	3.9353595392249767e-16	1.883392494045479e-20
22700000	0.004654219045289294	1.7599287333048975e-49	-1.2073519172431868e-33	7.06472325195941e-12	1.211913550605486e-14	0.0006915618774189045	7.84627813315144e-23	1.785944162417811e-11	1.105045952530126e-15	3.9353595392249816e-16	1.883392494045481e-20
22800000	0.004654219045289294	1.7599287333048815e-49	-1.2073519172431868e-33	7.0647232519594096e-12	1.211913550605486e-14	0.0006915618774189046	3.409938147580526e-21	1.7859441624178112e-11	1.1050459525301235e-15	3.935359539224973e-16	1.883392494045477e-20
22900000	0.004654219045289295	1.7599287333048732e-49	-1.2073519172431868e-33	7.0647232519594096e-12	1.211913550605486e-14	0.0006915618774189046	4.652281105806266e-21	1.7859441624178115e-11	1.105045952530122e-15	3.935359539224968e-16	1.8833924940454738e-20
23000000	0.004654219045289294	1.759928733304893e-49	-1.2073519172431868e-33	7.06472325195941e-12	1.2119135506054858e-14	0.0006915618774189045	-8.597867021236487e-23	1.785944162417811e-11	1.105045952530125e-15	3.9353595392249777e-16	1.883392494045479e-20
23100000	0.004654219045289294	1.759928733304895e-49	-1.2073519172431868e-33	7.06472325195941e-12	1.211913550605486e-14	0.0006915618774189045	9.97989930846658e-22	1.7859441624178112e-11	1.1050459525301254e-15	3.9353595392249797e-16	1.8833924940454798e-20
23200000	0.004654219045289294	1.759928733304882e-49	-1.2073519172431868e-33	7.0647232519594096e-12	1.211913550605486e-14	0.0006915618774189045	1.155363103725804e-21	1.785944162417811e-11	1.1050459525301235e-15	3.9353595392249732e-16	1.8833924940454774e-20
23300000	0.004654219045289294	1.7599287333048903e-49	-1.2073519172431868e-33	7.06472325195941e-12	1.211913550605486e-14	0.0006915618774189045	1.278311688572657e-21	1.785944162417811e-11	1.1050459525301248e-15	3.935359539224977e-16	1.883392494045479e-20
23400000	0.004654219045289294	1.7599287333048717e-49	-1.2073519172431868e-33	7.064723251959409e-12	1.2119135506054862e-14	0.0006915618774189046	4.937969886129088e-21	1.7859441624178112e-11	1.1050459525301219e-15	3.9353595392249673e-16	1.8833924940454744e-20
23500000	0.004654219045289294	1.7599287333048793e-49	-1.2073519172431868e-33	7.06472325195941e-12	1.2119135506054862e-14	0.0006915618774189045	2.821632821449943e-21	1.7859441624178112e-11	1.105045952530123e-15	3.935359539224972e-16	1.883392494045476e-20
23600000	0.004654219045289294	1.759928733304883e-49	-1.2073519172431868e-33	7.06472325195941e-12	1.2119135506054858e-14	0.0006915618774189045	1.1310923165363963e-21	1.785944162417811e-11	1.1050459525301235e-15	3.9353595392249723e-16	1.8833924940454765e-20
23700000	0.004654219045289294	1.759928733304907e-49	-1.2073519172431868e-33	7.06472325195941e-12	1.2119135506054858e-14	0.0006915618774189045	6.165514011247702e-23	1.785944162417811e-11	1.1050459525301274e-15	3.9353595392249866e-16	1.8833924940454837e-20
23800000	0.004654219045289294	1.7599287333048713e-49	-1.2073519172431868e-33	7.0647232519594096e-12	1.2119135506054862e-14	0.0006915618774189046	2.8934402431762764e-21	1.7859441624178112e-11	1.1050459525301219e-15	3.935359539224967e-16	1.883392494045474e-20
23900000	0.004654219045289295	1.759928733304879e-49	-1.2073519172431868e-33	7.0647232519594096e-12	1.211913550605486e-14	0.0006915618774189046	3.1481362937554816e-21	1.7859441624178112e-11	1.1050459525301229e-15	3.9353595392249713e-16	1.8833924940454753e-20
24000000	0.004654219045289294	1.759928733304868e-49	-1.2073519172431868e-33	7.064723251959409e-12	1.2119135506054862e-14	0.0006915618774189046	5.323196278815886e-21	1.7859441624178112e-11	1.1050459525301213e-15	3.9353595392249654e-16	1.8833924940454732e-20
24100000	0.004654219045289294	1.759928733304887e-49	-1.2073519172431868e-33	7.06472325195941e-12	1.211913550605486e-14	0.0006915618774189045	1.0417723373496052e-21	1.785944162417811e-11	1.1050459525301243e-15	3.9353595392249757e-16	1.883392494045478e-20
24200000	0.004654219045289294	1.7599287333048686e-49	-1.2073519172431868e-33	7.0647232519594096e-12	1.2119135506054858e-14	0.0006915618774189045	2.8590641412334268e-21	1.785944162417811e-11	1.1050459525301213e-15	3.935359539224965e-16	1.883392494045473e-20
24300000	0.004654219045289294	1.7599287333048998e-49	-1.2073519172431868e-33	7.06472325195941e-12	1.2119135506054858e-14	0.0006915618774189045	1.3205585194367392e-21	1.785944162417811e-11	1.1050459525301262e-15	3.935359539224982e-16	1.8833924940454816e-20
24400000	0.004654219045289294	1.75992873330487e-49	-1.2073519172431868e-33	7.064723251959409e-12	1.2119135506054862e-14	0.0006915618774189046	2.8810379862556815e-21	1.7859441624178112e-11	1.1050459525301217e-15	3.935359539224966e-16	1.8833924940454738e-20
24500000	0.004654219045289295	1.7599287333048705e-49	-1.2073519172431868e-33	7.0647232519594096e-12	1.211913550605486e-14	0.0006915618774189046	4.4322904516039484e-21	1.7859441624178115e-11	1.1050459525301217e-15	3.9353595392249663e-16	1.8833924940454735e-20
24600000	0.004654219045289294	1.7599287333048724e-49	-1.2073519172431868e-33	7.064723251959409e-12	1.2119135506054862e-14	0.0006915618774189046	4.0930394446123875e-21	1.7859441624178112e-11	1.105045952530122e-15	3.935359539224968e-16	1.8833924940454744e-20
24700000	0.004654219045289294	1.75992873330489e-49	-1.2073519172431868e-33	7.06472325195941e-12	1.211913550605486e-14	0.0006915618774189045	-2.8686205692645483e-23	1.785944162417811e-11	1.1050459525301246e-15	3.9353595392249777e-16	1.8833924940454792e-20
24800000	0.004654219045289294	1.759928733304872e-49	-1.2073519172431868e-33	7.0647232519594096e-12	1.2119135506054858e-14	0.0006915618774189045	2.7629728573357664e-21	1.785944162417811e-11	1.1050459525301219e-15	3.9353595392249673e-16	1.883392494045474e-20
24900000	0.004654219045289294	1.7599287333048884e-49	-1.2073519172431868e-33	7.06472325195941e-12	1.211913550605486e-14	0.0006915618774189046	3.1753099747553954e-21	1.785944162417811e-11	1.1050459525301244e-15	3.935359539224976e-16	1.8833924940454786e-20
25000000	0.004654219045289294	1.7599287333048777e-49	-1.2073519172431868e-33	7.0647232519594096e-12	1.211913550605486e-14	0.0006915618774189046	1.0971233201066846e-21	1.7859441624178112e-11	1.1050459525301229e-15	3.93535953922497e-16	1.883392494045476e-20
25100000	0.004654219045289295	1.7599287333048705e-49	-1.2073519172431868e-33	7.0647232519594096e-12	1.211913550605486e-14	0.0006915618774189046	4.029618953088472e-21	1.7859441624178115e-11	1.1050459525301217e-15	3.9353595392249663e-16	1.8833924940454732e-20
25200000	0.004654219045289294	1.7599287333048808e-49	-1.2073519172431868e-33	7.0647232519594096e-12	1.211913550605486e-14	0.0006915618774189046	2.2306622681698867e-21	1.7859441624178112e-11	1.1050459525301235e-15	3.9353595392249723e-16	1.8833924940454765e-20
25300000	0.004654219045289294	1.7599287333048865e-49	-1.2073519172431868e-33	7.06472325195941e-12	1.211913550605486e-14	0.0006915618774189045	2.688630804494666e-22	1.785944162417811e-11	1.1050459525301243e-15	3.9353595392249757e-16	1.8833924940454783e-20
25400000	0.004654219045289294	1.7599287333048933e-49	-1.2073519172431868e-33	7.06472325195941e-12	1.211913550605486e-14	0.0006915618774189045	9.643964860185362e-22	1.785944162417811e-11	1.1050459525301252e-15	3.935359539224979e-16	1.8833924940454798e-20
25500000	0.004654219045289294	1.7599287333048774e-49	-1.2073519172431868e-33	7.0647232519594096e-12	1.2119135506054862e-14	0.0006915618774189046	4.940426459532088e-21	1.7859441624178112e-11	1.1050459525301227e-15	3.9353595392249703e-16	1.8833924940454756e-20
25600000	0.004654219045289294	1.7599287333048815e-49	-1.2073519172431868e-33	7.06472325195941e-12	1.2119135506054858e-14	0.0006915618774189045	5.173325001196484e-23	1.785944162417811e-11	1.1050459525301235e-15	3.9353595392249723e-16	1.8833924940454768e-20
25700000	0.004654219045289294	1.7599287333048774e-49	-1.2073519172431868e-33	7.06472325195941e-12	1.211913550605486e-14	0.0006915618774189045	2.2896309666775577e-21	1.7859441624178112e-11	1.1050459525301227e-15	3.9353595392249703e-16	1.8833924940454753e-20
25800000	0.004654219045289294	1.759928733304888e-49	-1.2073519172431868e-33	7.06472325195941e-12	1.2119135506054858e-14	0.0006915618774189045	5.768390872420317e-22	1.785944162417811e-11	1.1050459525301244e-15	3.9353595392249757e-16	1.8833924940454783e-20
25900000	0.004654219045289295	1.759928733304874e-49	-1.2073519172431868e-33	7.0647232519594096e-12	1.211913550605486e-14	0.0006915618774189046	2.0016225080503317e-21	1.7859441624178112e-11	1.1050459525301223e-15	3.9353595392249683e-16	1.8833924940454744e-20
26000000	0.004654219045289294	1.7599287333049055e-49	-1.2073519172431868e-33	7.06472325195941e-12	1.211913550605486e-14	0.0006915618774189045	7.563542235109565e-23	1.785944162417811e-11	1.1050459525301272e-15	3.935359539224986e-16	1.8833924940454834e-20
26100000	0.004654219045289294	1.75992873330487e-49	-1.2073519172431868e-33	7.0647232519594096e-12	1.2119135506054862e-14	0.0006915618774189046	6.0136418301177685e-21	1.7859441624178112e-11	1.1050459525301215e-15	3.9353595392249663e-16	1.8833924940454738e-20
26200000	0.004654219045289294	1.7599287333048694e-49	-1.2073519172431868e-33	7.064723251959409e-12	1.2119135506054858e-14	0.0006915618774189045	1.4212890917344958e-21	1.785944162417811e-11	1.1050459525301215e-15	3.935359539224966e-16	1.8833924940454735e-20
26300000	0.004654219045289294	1.759928733304884e-49	-1.2073519172431868e-33	7.06472325195941e-12	1.211913550605486e-14	0.0006915618774189045	5.71543539988352e-22	1.785944162417811e-11	1.1050459525301239e-15	3.9353595392249737e-16	1.8833924940454777e-20
26400000	0.004654219045289294	1.759928733304889e-49	-1.2073519172431868e-33	7.06472325195941e-12	1.2119135506054858e-14	0.0006915618774189045	-8.081000119149307e-23	1.785944162417811e-11	1.1050459525301246e-15	3.9353595392249767e-16	1.8833924940454786e-20
26500000	0.004654219045289295	1.759928733304868e-49	-1.2073519172431868e-33	7.0647232519594096e-12	1.211913550605486e-14	0.0006915618774189046	3.043482088450421e-21	1.7859441624178115e-11	1.1050459525301213e-15	3.9353595392249644e-16	1.8833924940454726e-20
26600000	0.004654219045289294	1.7599287333048967e-49	-1.2073519172431868e-33	7.06472325195941e-12	1.211913550605486e-14	0.0006915618774189045	1.3933455983893585e-21	1.785944162417811e-11	1.1050459525301258e-15	3.9353595392249816e-16	1.883392494045481e-20
26700000	0.004654219045289294	1.7599287333048698e-49	-1.2073519172431868e-33	7.0647232519594096e-12	1.2119135506054862e-14	0.0006915618774189046	5.792690539985171e-21	1.7859441624178112e-11	1.1050459525301215e-15	3.935359539224966e-16	1.8833924940454735e-20
26800000	0.004654219045289294	1.7599287333048796e-49	-1.2073519172431868e-33	7.0647232519594096e-12	1.2119135506054858e-14	0.0006915618774189045	8.602221000775044e-22	1.785944162417811e-11	1.105045952530123e-15	3.9353595392249713e-16	1.883392494045476e-20
26900000	0.004654219045289294	1.7599287333048846e-49	-1.2073519172431868e-33	7.06472325195941e-12	1.211913550605486e-14	0.0006915618774189045	1.7409803979237413e-24	1.785944162417811e-11	1.1050459525301239e-15	3.935359539224974e-16	1.883392494045478e-20
27000000	0.004654219045289294	1.7599287333048808e-49	-1.2073519172431868e-33	7.0647232519594096e-12	1.2119135506054858e-14	0.0006915618774189045	9.754314189968822e-22	1.785944162417811e-11	1.1050459525301233e-15	3.9353595392249723e-16	1.8833924940454765e-20
27100000	0.004654219045289295	1.7599287333048834e-49	-1.2073519172431868e-33	7.0647232519594096e-12	1.211913550605486e-14	0.0006915618774189046	1.655408491427473e-21	1.7859441624178112e-11	1.1050459525301239e-15	3.9353595392249737e-16	1.883392494045477e-20
27200000	0.004654219045289295	1.7599287333048853e-49	-1.2073519172431868e-33	7.0647232519594096e-12	1.211913550605486e-14	0.0006915618774189046	3.263278164370072e-21	1.7859441624178112e-11	1.105045952530124e-15	3.935359539224975e-16	1.8833924940454777e-20
27300000	0.004654219045289294	1.759928733304876e-49	-1.2073519172431868e-33	7.0647232519594096e-12	1.2119135506054862e-14	0.0006915618774189046	4.291891065883216e-21	1.7859441624178112e-11	1.1050459525301225e-15	3.935359539224969e-16	1.883392494045475e-20
27400000	0.004654219045289294	1.759928733304886e-49	-1.2073519172431868e-33	7.06472325195941e-12	1.211913550605486e-14	0.0006915618774189045	5.656943524974587e-22	1.785944162417811e-11	1.105045952530124e-15	3.9353595392249747e-16	1.883392494045478e-20
27500000	0.004654219045289295	1.759928733304875e-49	-1.2073519172431868e-33	7.0647232519594096e-12	1.211913550605486e-14	0.0006915618774189046	1.4038936102567877e-21	1.7859441624178112e-11	1.1050459525301223e-15	3.935359539224969e-16	1.8833924940454747e-20
27600000	0.004654219045289294	1.759928733304868e-49	-1.2073519172431868e-33	7.064723251959409e-12	1.2119135506054858e-14	0.0006915618774189045	2.6408737150906687e-21	1.785944162417811e-11	1.1050459525301213e-15	3.935359539224965e-16	1.883392494045473e-20
27700000	0.004654219045289294	1.7599287333049005e-49	-1.2073519172431868e-33	7.06472325195941e-12	1.2119135506054858e-14	0.0006915618774189045	1.4332234243646555e-22	1.785944162417811e-11	1.1050459525301264e-15	3.935359539224983e-16	1.8833924940454822e-20
27800000	0.004654219045289295	1.7599287333048762e-49	-1.2073519172431868e-33	7.0647232519594096e-12	1.211913550605486e-14	0.0006915618774189046	4.964612118373572e-21	1.7859441624178115e-11	1.1050459525301227e-15	3.9353595392249693e-16	1.8833924940454747e-20
27900000	0.004654219045289294	1.7599287333048842e-49	-1.2073519172431868e-33	7.06472325195941e-12	1.211913550605486e-14	0.0006915618774189046	2.4057689791420085e-21	1.7859441624178112e-11	1.1050459525301237e-15	3.9353595392249732e-16	1.883392494045477e-20
28000000	0.004654219045289295	1.7599287333048724e-49	-1.2073519172431868e-33	7.0647232519594096e-12	1.211913550605486e-14	0.0006915618774189046	2.3802332961697354e-21	1.7859441624178112e-11	1.1050459525301219e-15	3.935359539224967e-16	1.8833924940454738e-20
28100000	0.004654219045289295	1.7599287333048686e-49	-1.2073519172431868e-33	7.0647232519594096e-12	1.211913550605486e-14	0.0006915618774189046	2.3157848415211035e-21	1.7859441624178115e-11	1.1050459525301215e-15	3.9353595392249654e-16	1.8833924940454726e-20
28200000	0.004654219045289294	1.7599287333048755e-49	-1.2073519172431868e-33	7.064723251959409e-12	1.211913550605486e-14	0.0006915618774189045	2.0780713026617088e-21	1.785944162417811e-11	1.1050459525301225e-15	3.9353595392249693e-16	1.883392494045475e-20
28300000	0.004654219045289294	1.759928733304897e-49	-1.2073519172431868e-33	7.06472325195941e-12	1.2119135506054858e-14	0.0006915618774189045	8.520447735510585e-22	1.785944162417811e-11	1.105045952530126e-15	3.9353595392249816e-16	1.8833924940454813e-20
28400000	0.004654219045289295	1.75992873330487e-49	-1.2073519172431868e-33	7.0647232519594096e-12	1.211913550605486e-14	0.0006915618774189046	5.838733281753367e-21	1.7859441624178115e-11	1.1050459525301217e-15	3.935359539224966e-16	1.883392494045473e-20
28500000	0.004654219045289294	1.7599287333048914e-49	-1.2073519172431868e-33	7.06472325195941e-12	1.211913550605486e-14	0.0006915618774189045	7.374478517083674e-22	1.785944162417811e-11	1.1050459525301248e-15	3.9353595392249767e-16	1.8833924940454786e-20
28600000	0.004654219045289295	1.7599287333048675e-49	-1.2073519172431868e-33	7.06472325195941e-12	1.211913550605486e-14	0.0006915618774189046	3.2153731931246517e-21	1.7859441624178115e-11	1.105045952530121e-15	3.9353595392249644e-16	1.8833924940454723e-20
28700000	0.004654219045289294	1.7599287333048834e-49	-1.2073519172431868e-33	7.06472325195941e-12	1.211913550605486e-14	0.0006915618774189045	6.408806210793385e-22	1.7859441624178112e-11	1.1050459525301237e-15	3.935359539224974e-16	1.8833924940454774e-20
28800000	0.004654219045289294	1.7599287333048937e-49	-1.2073519172431868e-33	7.06472325195941e-12	1.211913550605486e-14	0.0006915618774189045	3.45245624608839e-22	1.785944162417811e-11	1.1050459525301254e-15	3.9353595392249797e-16	1.88339249404548e-20
28900000	0.004654219045289294	1.759928733304886e-49	-1.2073519172431868e-33	7.0647232519594096e-12	1.211913550605486e-14	0.0006915618774189046	2.65717213768001e-21	1.785944162417811e-11	1.1050459525301243e-15	3.935359539224975e-16	1.8833924940454783e-20
29000000	0.004654219045289295	1.7599287333048698e-49	-1.2073519172431868e-33	7.0647232519594096e-12	1.2119135506054862e-14	0.0006915618774189046	5.249827704872244e-21	1.7859441624178115e-11	1.1050459525301217e-15	3.9353595392249663e-16	1.8833924940454732e-20
29100000	0.004654219045289294	1.759928733304894e-49	-1.2073519172431868e-33	7.06472325195941e-12	1.2119135506054858e-14	0.0006915618774189045	-1.1080663995881843e-22	1.785944162417811e-11	1.1050459525301252e-15	3.935359539224978e-16	1.8833924940454792e-20
29200000	0.004654219045289295	1.759928733304886e-49	-1.2073519172431868e-33	7.06472325195941e-12	1.211913550605486e-14	0.0006915618774189045	1.742301363353761e-21	1.7859441624178112e-11	1.105045952530124e-15	3.9353595392249747e-16	1.8833924940454774e-20
29300000	0.004654219045289294	1.7599287333048865e-49	-1.2073519172431868e-33	7.06472325195941e-12	1.211913550605486e-14	0.0006915618774189045	4.821050104350369e-22	1.785944162417811e-11	1.1050459525301243e-15	3.9353595392249757e-16	1.8833924940454783e-20
29400000	0.004654219045289294	1.759928733304894e-49	-1.2073519172431868e-33	7.06472325195941e-12	1.211913550605486e-14	0.0006915618774189045	6.202545602614968e-22	1.785944162417811e-11	1.1050459525301254e-15	3.9353595392249797e-16	1.88339249404548e-20
29500000	0.004654219045289294	1.759928733304875e-49	-1.2073519172431868e-33	7.064723251959409e-12	1.2119135506054862e-14	0.0006915618774189046	4.421337704381573e-21	1.7859441624178112e-11	1.1050459525301225e-15	3.9353595392249693e-16	1.8833924940454753e-20
29600000	0.004654219045289295	1.759928733304877e-49	-1.2073519172431868e-33	7.0647232519594096e-12	1.2119135506054862e-14	0.0006915618774189046	3.582709638583655e-21	1.7859441624178112e-11	1.1050459525301227e-15	3.93535953922497e-16	1.883392494045475e-20
29700000	0.004654219045289294	1.7599287333048884e-49	-1.2073519172431868e-33	7.06472325195941e-12	1.2119135506054858e-14	0.0006915618774189045	4.607982110634939e-22	1.785944162417811e-11	1.1050459525301244e-15	3.935359539224975e-16	1.883392494045478e-20
29800000	0.004654219045289294	1.7599287333049047e-49	-1.2073519172431868e-33	7.06472325195941e-12	1.211913550605486e-14	0.0006915618774189045	1.8384979762747427e-22	1.785944162417811e-11	1.105045952530127e-15	3.935359539224985e-16	1.8833924940454828e-20
29900000	0.004654219045289294	1.7599287333048755e-49	-1.2073519172431868e-33	7.0647232519594096e-12	1.2119135506054862e-14	0.0006915618774189046	2.2834369367436183e-21	1.7859441624178112e-11	1.1050459525301225e-15	3.9353595392249693e-16	1.8833924940454753e-20
30000000	0.004654219045289295	1.7599287333048834e-49	-1.2073519172431868e-33	7.0647232519594096e-12	1.211913550605486e-14	0.0006915618774189046	2.4094070369309813e-21	1.7859441624178112e-11	1.1050459525301237e-15	3.9353595392249737e-16	1.883392494045477e-20
30100000	0.004654219045289294	1.7599287333048686e-49	-1.2073519172431868e-33	7.064723251959409e-12	1.2119135506054862e-14	0.0006915618774189046	5.356921768765006e-21	1.7859441624178112e-11	1.1050459525301215e-15	3.935359539224966e-16	1.8833924940454735e-20
30200000	0.004654219045289294	1.7599287333048842e-49	-1.2073519172431868e-33	7.06472325195941e-12	1.211913550605486e-14	0.0006915618774189045	1.7036224053767493e-21	1.785944162417811e-11	1.1050459525301239e-15	3.935359539224974e-16	1.8833924940454774e-20
30300000	0.004654219045289294	1.7599287333048732e-49	-1.2073519172431868e-33	7.0647232519594096e-12	1.2119135506054858e-14	0.0006915618774189045	2.257762113705688e-21	1.785944162417811e-11	1.105045952530122e-15	3.9353595392249673e-16	1.883392494045474e-20
30400000	0.004654219045289294	1.7599287333049036e-49	-1.2073519172431868e-33	7.06472325195941e-12	1.211913550605486e-14	0.0006915618774189045	6.899816538250734e-22	1.785944162417811e-11	1.105045952530127e-15	3.9353595392249846e-16	1.8833924940454825e-20
30500000	0.004654219045289294	1.759928733304869e-49	-1.2073519172431868e-33	7.064723251959409e-12	1.2119135506054862e-14	0.0006915618774189046	3.2339002538403375e-21	1.7859441624178112e-11	1.1050459525301215e-15	3.935359539224965e-16	1.8833924940454735e-20
30600000	0.004654219045289295	1.7599287333048732e-49	-1.2073519172431868e-33	7.0647232519594096e-12	1.211913550605486e-14	0.0006915618774189046	4.0622646517605055e-21	1.7859441624178115e-11	1.105045952530122e-15	3.935359539224968e-16	1.8833924940454738e-20
30700000	0.004654219045289294	1.7599287333048698e-49	-1.2073519172431868e-33	7.064723251959409e-12	1.2119135506054862e-14	0.0006915618774189046	4.718482562453246e-21	1.7859441624178112e-11	1.1050459525301217e-15	3.9353595392249663e-16	1.8833924940454738e-20
30800000	0.004654219045289294	1.7599287333048888e-49	-1.2073519172431868e-33	7.06472325195941e-12	1.211913550605486e-14	0.0006915618774189045	2.711808714838479e-22	1.785944162417811e-11	1.1050459525301246e-15	3.935359539224977e-16	1.883392494045479e-20
30900000	0.004654219045289294	1.7599287333048675e-49	-1.2073519172431868e-33	7.0647232519594096e-12	1.2119135506054858e-14	0.0006915618774189045	3.1578135150248374e-21	1.785944162417811e-11	1.105045952530121e-15	3.9353595392249644e-16	1.8833924940454726e-20
31000000	0.004654219045289294	1.7599287333048926e-49	-1.2073519172431868e-33	7.06472325195941e-12	1.211913550605486e-14	0.0006915618774189045	2.4124261443474612e-21	1.785944162417811e-11	1.105045952530125e-15	3.9353595392249787e-16	1.8833924940454798e-20
31100000	0.004654219045289294	1.7599287333048743e-49	-1.2073519172431868e-33	7.0647232519594096e-12	1.211913550605486e-14	0.0006915618774189046	1.8490740056820105e-21	1.7859441624178112e-11	1.1050459525301223e-15	3.9353595392249683e-16	1.883392494045475e-20
31200000	0.004654219045289295	1.7599287333048694e-49	-1.2073519172431868e-33	7.0647232519594096e-12	1.211913550605486e-14	0.0006915618774189046	4.452440357270838e-21	1.7859441624178115e-11	1.1050459525301215e-15	3.9353595392249654e-16	1.8833924940454726e-20
31300000	0.004654219045289294	1.7599287333048774e-49	-1.2073519172431868e-33	7.0647232519594096e-12	1.211913550605486e-14	0.0006915618774189046	2.99269340965717e-21	1.7859441624178112e-11	1.1050459525301229e-15	3.9353595392249703e-16	1.8833924940454756e-20
31400000	0.004654219045289294	1.7599287333048888e-49	-1.2073519172431868e-33	7.06472325195941e-12	1.211913550605486e-14	0.0006915618774189045	-5.599964431868815e-23	1.785944162417811e-11	1.1050459525301246e-15	3.935359539224977e-16	1.883392494045479e-20
31500000	0.004654219045289294	1.759928733304885e-49	-1.2073519172431868e-33	7.0647232519594096e-12	1.2119135506054858e-14	0.0006915618774189045	1.707549880176077e-21	1.785944162417811e-11	1.1050459525301239e-15	3.935359539224974e-16	1.8833924940454774e-20
31600000	0.004654219045289294	1.7599287333048815e-49	-1.2073519172431868e-33	7.0647232519594096e-12	1.211913550605486e-14	0.0006915618774189046	4.2855116776420315e-21	1.7859441624178112e-11	1.1050459525301235e-15	3.9353595392249723e-16	1.8833924940454768e-20
31700000	0.004654219045289294	1.759928733304881e-49	-1.2073519172431868e-33	7.0647232519594096e-12	1.2119135506054858e-14	0.0006915618774189045	2.3284508344380506e-22	1.785944162417811e-11	1.1050459525301233e-15	3.935359539224972e-16	1.8833924940454768e-20
31800000	0.004654219045289295	1.7599287333048743e-49	-1.2073519172431868e-33	7.0647232519594096e-12	1.211913550605486e-14	0.0006915618774189046	3.0441531917895822e-21	1.7859441624178112e-11	1.1050459525301223e-15	3.9353595392249683e-16	1.8833924940454747e-20
31900000	0.004654219045289294	1.7599287333048853e-49	-1.2073519172431868e-33	7.06472325195941e-12	1.211913550605486e-14	0.0006915618774189045	1.1612351873283049e-21	1.785944162417811e-11	1.105045952530124e-15	3.9353595392249747e-16	1.8833924940454777e-20
32000000	0.004654219045289294	1.7599287333048796e-49	-1.2073519172431868e-33	7.06472325195941e-12	1.211913550605486e-14	0.0006915618774189045	1.2458792875066988e-21	1.7859441624178112e-11	1.105045952530123e-15	3.9353595392249713e-16	1.8833924940454762e-20
32100000	0.004654219045289294	1.759928733304902e-49	-1.2073519172431868e-33	7.06472325195941e-12	1.211913550605486e-14	0.0006915618774189045	1.6698105105751547e-22	1.785944162417811e-11	1.1050459525301268e-15	3.9353595392249846e-16	1.8833924940454828e-20
32200000	0.004654219045289294	1.7599287333048724e-49	-1.2073519172431868e-33	7.0647232519594096e-12	1.2119135506054862e-14	0.0006915618774189046	5.7069717285261715e-21	1.7859441624178112e-11	1.1050459525301219e-15	3.9353595392249673e-16	1.8833924940454744e-20
32300000	0.004654219045289294	1.759928733304876e-49	-1.2073519172431868e-33	7.0647232519594096e-12	1.2119135506054858e-14	0.0006915618774189045	6.930462881928243e-22	1.785944162417811e-11	1.1050459525301225e-15	3.9353595392249693e-16	1.883392494045475e-20
32400000	0.004654219045289294	1.7599287333048815e-49	-1.2073519172431868e-33	7.06472325195941e-12	1.211913550605486e-14	0.0006915618774189045	1.1822800389920441e-21	1.785944162417811e-11	1.1050459525301235e-15	3.9353595392249723e-16	1.8833924940454768e-20
32500000	0.004654219045289294	1.7599287333048895e-49	-1.2073519172431868e-33	7.06472325195941e-12	1.2119135506054858e-14	0.0006915618774189045	1.1728296147790112e-23	1.785944162417811e-11	1.1050459525301248e-15	3.9353595392249767e-16	1.883392494045479e-20
32600000	0.004654219045289295	1.759928733304868e-49	-1.2073519172431868e-33	7.0647232519594096e-12	1.211913550605486e-14	0.0006915618774189046	2.8792325638481863e-21	1.7859441624178115e-11	1.1050459525301213e-15	3.935359539224965e-16	1.8833924940454726e-20
32700000	0.004654219045289294	1.7599287333049005e-49	-1.2073519172431868e-33	7.06472325195941e-12	1.211913550605486e-14	0.0006915618774189045	7.472527279215665e-22	1.785944162417811e-11	1.1050459525301264e-15	3.9353595392249836e-16	1.8833924940454822e-20
32800000	0.004654219045289294	1.7599287333048686e-49	-1.2073519172431868e-33	7.0647232519594096e-12	1.2119135506054862e-14	0.0006915618774189046	6.0745395897412396e-21	1.7859441624178112e-11	1.1050459525301213e-15	3.9353595392249654e-16	1.8833924940454732e-20
32900000	0.004654219045289294	1.759928733304871e-49	-1.2073519172431868e-33	7.064723251959409e-12	1.2119135506054858e-14	0.0006915618774189045	1.563288501992814e-21	1.785944162417811e-11	1.1050459525301217e-15	3.9353595392249663e-16	1.8833924940454735e-20
33000000	0.004654219045289294	1.7599287333048853e-49	-1.2073519172431868e-33	7.06472325195941e-12	1.211913550605486e-14	0.0006915618774189045	1.9318944510534669e-23	1.785944162417811e-11	1.105045952530124e-15	3.9353595392249747e-16	1.8833924940454783e-20
33100000	0.004654219045289294	1.7599287333048857e-49	-1.2073519172431868e-33	7.06472325195941e-12	1.2119135506054858e-14	0.0006915618774189045	3.315156925915035e-22	1.785944162417811e-11	1.105045952530124e-15	3.9353595392249747e-16	1.8833924940454777e-20
33200000	0.004654219045289295	1.7599287333048755e-49	-1.2073519172431868e-33	7.0647232519594096e-12	1.211913550605486e-14	0.0006915618774189046	2.3863488697787665e-21	1.7859441624178115e-11	1.1050459525301225e-15	3.935359539224969e-16	1.8833924940454747e-20
33300000	0.004654219045289294	1.759928733304891e-49	-1.2073519172431868e-33	7.06472325195941e-12	1.211913550605486e-14	0.0006915618774189045	2.5006563256376884e-21	1.7859441624178112e-11	1.1050459525301248e-15	3.9353595392249777e-16	1.883392494045479e-20
33400000	0.004654219045289294	1.759928733304873e-49	-1.2073519172431868e-33	7.0647232519594096e-12	1.2119135506054862e-14	0.0006915618774189046	4.970747803478961e-21	1.7859441624178112e-11	1.1050459525301219e-15	3.9353595392249673e-16	1.8833924940454744e-20
33500000	0.004654219045289294	1.75992873330489e-49	-1.2073519172431868e-33	7.06472325195941e-12	1.211913550605486e-14	0.0006915618774189045	1.4528012294874596e-22	1.785944162417811e-11	1.1050459525301246e-15	3.935359539224976e-16	1.8833924940454786e-20
33600000	0.004654219045289294	1.7599287333048796e-49	-1.2073519172431868e-33	7.06472325195941e-12	1.211913550605486e-14	0.0006915618774189045	6.595089370703547e-22	1.785944162417811e-11	1.1050459525301233e-15	3.935359539224972e-16	1.8833924940454765e-20
33700000	0.004654219045289294	1.759928733304872e-49	-1.2073519172431868e-33	7.064723251959409e-12	1.2119135506054858e-14	0.0006915618774189045	2.0935364075509774e-21	1.785944162417811e-11	1.1050459525301219e-15	3.9353595392249673e-16	1.8833924940454738e-20
33800000	0.004654219045289294	1.7599287333048952e-49	-1.2073519172431868e-33	7.06472325195941e-12	1.2119135506054858e-14	0.0006915618774189045	5.864252552921931e-22	1.7859441624178112e-11	1.1050459525301256e-15	3.93535953922498e-16	1.8833924940454807e-20
33900000	0.004654219045289295	1.7599287333048796e-49	-1.2073519172431868e-33	7.0647232519594096e-12	1.211913550605486e-14	0.0006915618774189046	4.3482176222192634e-21	1.7859441624178115e-11	1.1050459525301233e-15	3.9353595392249713e-16	1.8833924940454756e-20
34000000	0.004654219045289294	1.7599287333048808e-49	-1.2073519172431868e-33	7.06472325195941e-12	1.211913550605486e-14	0.0006915618774189046	3.1657998583404124e-21	1.7859441624178112e-11	1.1050459525301233e-15	3.9353595392249713e-16	1.8833924940454762e-20
34100000	0.004654219045289294	1.7599287333048785e-49	-1.2073519172431868e-33	7.0647232519594096e-12	1.211913550605486e-14	0.0006915618774189045	1.6449466664313585e-21	1.7859441624178112e-11	1.1050459525301229e-15	3.9353595392249703e-16	1.8833924940454753e-20
34200000	0.004654219045289295	1.7599287333048686e-49	-1.2073519172431868e-33	7.0647232519594096e-12	1.211913550605486e-14	0.0006915618774189046	2.295562140234282e-21	1.7859441624178115e-11	1.1050459525301213e-15	3.9353595392249654e-16	1.8833924940454726e-20
34300000	0.004654219045289294	1.759928733304869e-49	-1.2073519172431868e-33	7.064723251959409e-12	1.211913550605486e-14	0.0006915618774189045	2.6666815184293003e-21	1.785944162417811e-11	1.1050459525301215e-15	3.935359539224966e-16	1.8833924940454732e-20
34400000	0.004654219045289294	1.759928733304901e-49	-1.2073519172431868e-33	7.06472325195941e-12	1.2119135506054858e-14	0.0006915618774189045	2.9621138608394556e-22	1.785944162417811e-11	1.1050459525301266e-15	3.9353595392249836e-16	1.8833924940454825e-20
34500000	0.004654219045289295	1.7599287333048705e-49	-1.2073519172431868e-33	7.0647232519594096e-12	1.211913550605486e-14	0.0006915618774189046	5.631321336200242e-21	1.7859441624178115e-11	1.1050459525301217e-15	3.935359539224967e-16	1.8833924940454732e-20
34600000	0.004654219045289294	1.7599287333048888e-49	-1.2073519172431868e-33	7.06472325195941e-12	1.211913550605486e-14	0.0006915618774189045	1.338377831154176e-21	1.785944162417811e-11	1.1050459525301244e-15	3.9353595392249757e-16	1.883392494045478e-20
34700000	0.004654219045289295	1.7599287333048675e-49	-1.2073519172431868e-33	7.06472325195941e-12	1.211913550605486e-14	0.0006915618774189046	3.1470216025717802e-21	1.7859441624178115e-11	1.1050459525301213e-15	3.9353595392249644e-16	1.883392494045472e-20
34800000	0.004654219045289295	1.7599287333048777e-49	-1.2073519172431868e-33	7.06472325195941e-12	1.211913550605486e-14	0.0006915618774189046	1.3728093672839588e-21	1.7859441624178112e-11	1.1050459525301227e-15	3.9353595392249703e-16	1.8833924940454753e-20
34900000	0.004654219045289294	1.7599287333048872e-49	-1.2073519172431868e-33	7.0647232519594096e-12	1.211913550605486e-14	0.0006915618774189045	9.546257020741796e-22	1.785944162417811e-11	1.1050459525301243e-15	3.9353595392249757e-16	1.8833924940454783e-20
35000000	0.004654219045289294	1.759928733304891e-49	-1.2073519172431868e-33	7.0647232519594096e-12	1.211913550605486e-14	0.0006915618774189045	1.897889826393965e-21	1.785944162417811e-11	1.105045952530125e-15	3.9353595392249777e-16	1.8833924940454795e-20
35100000	0.004654219045289295	1.7599287333048698e-49	-1.2073519172431868e-33	7.0647232519594096e-12	1.2119135506054862e-14	0.0006915618774189046	5.691353167442984e-21	1.7859441624178115e-11	1.1050459525301217e-15	3.9353595392249654e-16	1.8833924940454726e-20
35200000	0.004654219045289294	1.7599287333048937e-49	-1.2073519172431868e-33	7.06472325195941e-12	1.2119135506054858e-14	0.0006915618774189045	9.074782461756427e-23	1.785944162417811e-11	1.1050459525301252e-15	3.935359539224978e-16	1.8833924940454792e-20
35300000	0.004654219045289295	1.759928733304877e-49	-1.2073519172431868e-33	7.0647232519594096e-12	1.2119135506054862e-14	0.0006915618774189046	2.478330202200728e-21	1.7859441624178115e-11	1.1050459525301227e-15	3.93535953922497e-16	1.883392494045475e-20
35400000	0.004654219045289294	1.7599287333048884e-49	-1.2073519172431868e-33	7.06472325195941e-12	1.211913550605486e-14	0.0006915618774189045	1.0613463342066365e-22	1.785944162417811e-11	1.1050459525301246e-15	3.935359539224977e-16	1.8833924940454792e-20
35500000	0.004654219045289294	1.7599287333048975e-49	-1.2073519172431868e-33	7.06472325195941e-12	1.211913550605486e-14	0.0006915618774189045	1.3783243121206279e-22	1.785944162417811e-11	1.105045952530126e-15	3.9353595392249816e-16	1.8833924940454813e-20
35600000	0.004654219045289294	1.7599287333048793e-49	-1.2073519172431868e-33	7.0647232519594096e-12	1.211913550605486e-14	0.0006915618774189046	3.772828811490498e-21	1.7859441624178112e-11	1.105045952530123e-15	3.935359539224972e-16	1.8833924940454765e-20
35700000	0.004654219045289295	1.7599287333048743e-49	-1.2073519172431868e-33	7.0647232519594096e-12	1.211913550605486e-14	0.0006915618774189046	4.310045144111569e-21	1.7859441624178115e-11	1.1050459525301223e-15	3.9353595392249683e-16	1.883392494045474e-20
35800000	0.004654219045289294	1.759928733304892e-49	-1.2073519172431868e-33	7.06472325195941e-12	1.2119135506054858e-14	0.0006915618774189045	2.517580693072531e-23	1.785944162417811e-11	1.1050459525301248e-15	3.935359539224977e-16	1.8833924940454786e-20
35900000	0.004654219045289294	1.7599287333048986e-49	-1.2073519172431868e-33	7.06472325195941e-12	1.2119135506054858e-14	0.0006915618774189045	6.644286869448141e-22	1.7859441624178112e-11	1.105045952530126e-15	3.9353595392249816e-16	1.883392494045481e-20
36000000	0.004654219045289294	1.7599287333048796e-49	-1.2073519172431868e-33	7.0647232519594096e-12	1.2119135506054862e-14	0.0006915618774189045	1.5380098551953474e-21	1.785944162417811e-11	1.1050459525301233e-15	3.935359539224972e-16	1.8833924940454765e-20
36100000	0.004654219045289294	1.759928733304888e-49	-1.2073519172431868e-33	7.06472325195941e-12	1.211913550605486e-14	0.0006915618774189045	1.6489881735005628e-21	1.7859441624178112e-11	1.1050459525301244e-15	3.935359539224976e-16	1.883392494045478e-20
36200000	0.004654219045289294	1.75992873330487e-49	-1.2073519172431868e-33	7.064723251959409e-12	1.2119135506054862e-14	0.0006915618774189046	5.133408070547359e-21	1.7859441624178112e-11	1.1050459525301217e-15	3.935359539224967e-16	1.883392494045474e-20
36300000	0.004654219045289294	1.7599287333048808e-49	-1.2073519172431868e-33	7.06472325195941e-12	1.211913550605486e-14	0.0006915618774189045	2.4365589924658946e-21	1.7859441624178112e-11	1.1050459525301233e-15	3.935359539224973e-16	1.8833924940454765e-20
36400000	0.004654219045289294	1.7599287333048796e-49	-1.2073519172431868e-33	7.06472325195941e-12	1.2119135506054858e-14	0.0006915618774189045	1.5137074767619452e-21	1.785944162417811e-11	1.105045952530123e-15	3.935359539224971e-16	1.8833924940454756e-20
36500000	0.004654219045289294	1.7599287333049062e-49	-1.2073519172431868e-33	7.06472325195941e-12	1.211913550605486e-14	0.0006915618774189045	1.8314954287753774e-22	1.785944162417811e-11	1.1050459525301272e-15	3.935359539224986e-16	1.8833924940454834e-20
36600000	0.004654219045289294	1.7599287333048698e-49	-1.2073519172431868e-33	7.0647232519594096e-12	1.2119135506054862e-14	0.0006915618774189046	3.104130367793258e-21	1.7859441624178112e-11	1.1050459525301215e-15	3.935359539224966e-16	1.8833924940454738e-20
36700000	0.004654219045289295	1.7599287333048766e-49	-1.2073519172431868e-33	7.0647232519594096e-12	1.211913550605486e-14	0.0006915618774189046	3.491268281769495e-21	1.7859441624178115e-11	1.1050459525301227e-15	3.93535953922497e-16	1.8833924940454747e-20
36800000	0.004654219045289294	1.7599287333048694e-49	-1.2073519172431868e-33	7.064723251959409e-12	1.2119135506054862e-14	0.0006915618774189046	5.192007601012326e-21	1.7859441624178112e-11	1.1050459525301215e-15	3.9353595392249654e-16	1.8833924940454735e-20
36900000	0.004654219045289294	1.7599287333048876e-49	-1.2073519172431868e-33	7.06472325195941e-12	1.211913550605486e-14	0.0006915618774189045	7.469631891221376e-22	1.785944162417811e-11	1.1050459525301244e-15	3.935359539224976e-16	1.8833924940454786e-20
37000000	0.004654219045289294	1.759928733304867e-49	-1.2073519172431868e-33	7.0647232519594096e-12	1.2119135506054858e-14	0.0006915618774189045	3.060417471868021e-21	1.785944162417811e-11	1.105045952530121e-15	3.9353595392249644e-16	1.8833924940454723e-20
37100000	0.004654219045289294	1.7599287333048975e-49	-1.2073519172431868e-33	7.06472325195941e-12	1.211913550605486e-14	0.0006915618774189045	1.6735213585578381e-21	1.785944162417811e-11	1.105045952530126e-15	3.935359539224981e-16	1.883392494045481e-20
37200000	0.004654219045289294	1.7599287333048713e-49	-1.2073519172431868e-33	7.064723251959409e-12	1.2119135506054862e-14	0.0006915618774189046	2.57228611906443e-21	1.7859441624178112e-11	1.1050459525301219e-15	3.9353595392249663e-16	1.883392494045474e-20
37300000	0.004654219045289295	1.7599287333048698e-49	-1.2073519172431868e-33	7.0647232519594096e-12	1.211913550605486e-14	0.0006915618774189046	4.520240535276558e-21	1.7859441624178115e-11	1.1050459525301215e-15	3.935359539224966e-16	1.8833924940454732e-20
37400000	0.004654219045289294	1.7599287333048743e-49	-1.2073519172431868e-33	7.0647232519594096e-12	1.2119135506054862e-14	0.0006915618774189046	3.737903503181206e-21	1.7859441624178112e-11	1.1050459525301223e-15	3.935359539224969e-16	1.883392494045475e-20
37500000	0.004654219045289294	1.75992873330489e-49	-1.2073519172431868e-33	7.06472325195941e-12	1.211913550605486e-14	0.0006915618774189045	-1.0012719788290689e-22	1.785944162417811e-11	1.1050459525301246e-15	3.9353595392249777e-16	1.8833924940454792e-20
37600000	0.004654219045289294	1.759928733304876e-49	-1.2073519172431868e-33	7.0647232519594096e-12	1.2119135506054858e-14	0.0006915618774189045	2.4425379624295952e-21	1.785944162417811e-11	1.1050459525301225e-15	3.93535953922497e-16	1.883392494045475e-20
37700000	0.004654219045289294	1.759928733304886e-49	-1.2073519172431868e-33	7.0647232519594096e-12	1.2119135506054862e-14	0.0006915618774189046	3.558716795957734e-21	1.7859441624178112e-11	1.105045952530124e-15	3.9353595392249747e-16	1.883392494045478e-20
37800000	0.004654219045289294	1.7599287333048793e-49	-1.2073519172431868e-33	7.06472325195941e-12	1.211913550605486e-14	0.0006915618774189045	7.518841389949508e-22	1.785944162417811e-11	1.105045952530123e-15	3.935359539224971e-16	1.8833924940454762e-20
37900000	0.004654219045289295	1.7599287333048717e-49	-1.2073519172431868e-33	7.0647232519594096e-12	1.211913550605486e-14	0.0006915618774189046	3.730635495469999e-21	1.7859441624178115e-11	1.1050459525301219e-15	3.935359539224967e-16	1.8833924940454735e-20
38000000	0.004654219045289294	1.7599287333048823e-49	-1.2073519172431868e-33	7.06472325195941e-12	1.211913550605486e-14	0.0006915618774189046	1.8541708034938716e-21	1.7859441624178112e-11	1.1050459525301237e-15	3.9353595392249732e-16	1.883392494045477e-20
38100000	0.004654219045289294	1.759928733304885e-49	-1.2073519172431868e-33	7.06472325195941e-12	1.211913550605486e-14	0.0006915618774189045	5.474556788232474e-22	1.785944162417811e-11	1.1050459525301239e-15	3.9353595392249747e-16	1.8833924940454777e-20
38200000	0.004654219045289294	1.7599287333048967e-49	-1.2073519172431868e-33	7.06472325195941e-12	1.211913550605486e-14	0.0006915618774189045	6.335962341726806e-22	1.785944162417811e-11	1.1050459525301258e-15	3.9353595392249816e-16	1.883392494045481e-20
38300000	0.004654219045289294	1.7599287333048755e-49	-1.2073519172431868e-33	7.0647232519594096e-12	1.2119135506054862e-14	0.0006915618774189046	5.2325620775016644e-21	1.7859441624178112e-11	1.1050459525301225e-15	3.9353595392249693e-16	1.8833924940454753e-20
38400000	0.004654219045289294	1.7599287333048808e-49	-1.2073519172431868e-33	7.0647232519594096e-12	1.2119135506054858e-14	0.0006915618774189045	1.3557628410327983e-22	1.785944162417811e-11	1.1050459525301235e-15	3.935359539224972e-16	1.8833924940454765e-20
38500000	0.004654219045289294	1.759928733304879e-49	-1.2073519172431868e-33	7.0647232519594096e-12	1.211913550605486e-14	0.0006915618774189045	1.904256292732164e-21	1.7859441624178112e-11	1.1050459525301229e-15	3.935359539224971e-16	1.883392494045476e-20
38600000	0.004654219045289294	1.7599287333048888e-49	-1.2073519172431868e-33	7.06472325195941e-12	1.211913550605486e-14	0.0006915618774189045	3.381668910554464e-22	1.785944162417811e-11	1.1050459525301246e-15	3.9353595392249767e-16	1.8833924940454786e-20
38700000	0.004654219045289295	1.7599287333048713e-49	-1.2073519172431868e-33	7.0647232519594096e-12	1.211913550605486e-14	0.0006915618774189046	2.3529946861598556e-21	1.7859441624178112e-11	1.1050459525301219e-15	3.935359539224967e-16	1.8833924940454735e-20
38800000	0.004654219045289294	1.7599287333049047e-49	-1.2073519172431868e-33	7.06472325195941e-12	1.211913550605486e-14	0.0006915618774189045	2.2133364757975227e-22	1.785944162417811e-11	1.105045952530127e-15	3.9353595392249856e-16	1.883392494045483e-20
38900000	0.004654219045289294	1.7599287333048694e-49	-1.2073519172431868e-33	7.0647232519594096e-12	1.2119135506054862e-14	0.0006915618774189046	6.092790243952059e-21	1.7859441624178112e-11	1.1050459525301215e-15	3.935359539224966e-16	1.8833924940454735e-20
39000000	0.004654219045289294	1.7599287333048675e-49	-1.2073519172431868e-33	7.064723251959409e-12	1.211913550605486e-14	0.0006915618774189045	1.6697570773598403e-21	1.785944162417811e-11	1.1050459525301213e-15	3.935359539224965e-16	1.883392494045473e-20
39100000	0.004654219045289294	1.7599287333048846e-49	-1.2073519172431868e-33	7.06472325195941e-12	1.211913550605486e-14	0.0006915618774189045	3.2741567513043557e-22	1.785944162417811e-11	1.1050459525301239e-15	3.935359539224974e-16	1.883392494045478e-20
39200000	0.004654219045289294	1.7599287333048888e-49	-1.2073519172431868e-33	7.06472325195941e-12	1.2119135506054858e-14	0.0006915618774189045	-2.248729641775139e-23	1.785944162417811e-11	1.1050459525301246e-15	3.935359539224976e-16	1.8833924940454786e-20
39300000	0.004654219045289295	1.7599287333048694e-49	-1.2073519172431868e-33	7.0647232519594096e-12	1.211913550605486e-14	0.0006915618774189046	2.935219400192684e-21	1.7859441624178115e-11	1.1050459525301215e-15	3.9353595392249654e-16	1.883392494045473e-20
39400000	0.004654219045289294	1.7599287333048945e-49	-1.2073519172431868e-33	7.06472325195941e-12	1.211913550605486e-14	0.0006915618774189045	1.7530219404887574e-21	1.785944162417811e-11	1.1050459525301256e-15	3.93535953922498e-16	1.8833924940454804e-20
39500000	0.004654219045289294	1.7599287333048705e-49	-1.2073519172431868e-33	7.0647232519594096e-12	1.2119135506054862e-14	0.0006915618774189046	5.5501681755988e-21	1.7859441624178112e-11	1.1050459525301217e-15	3.9353595392249663e-16	1.8833924940454738e-20
39600000	0.004654219045289294	1.7599287333048842e-49	-1.2073519172431868e-33	7.06472325195941e-12	1.211913550605486e-14	0.0006915618774189045	4.992216361735554e-22	1.785944162417811e-11	1.1050459525301239e-15	3.9353595392249737e-16	1.8833924940454774e-20
39700000	0.004654219045289294	1.7599287333048834e-49	-1.2073519172431868e-33	7.06472325195941e-12	1.211913550605486e-14	0.0006915618774189045	1.2649953769575287e-22	1.785944162417811e-11	1.1050459525301239e-15	3.9353595392249737e-16	1.8833924940454777e-20
39800000	0.004654219045289294	1.7599287333048777e-49	-1.2073519172431868e-33	7.0647232519594096e-12	1.2119135506054858e-14	0.0006915618774189045	1.3569750384599555e-21	1.785944162417811e-11	1.1050459525301229e-15	3.9353595392249703e-16	1.8833924940454756e-20
39900000	0.004654219045289295	1.7599287333048876e-49	-1.2073519172431868e-33	7.06472325195941e-12	1.2119135506054858e-14	0.0006915618774189045	1.2703727100753848e-21	1.7859441624178112e-11	1.1050459525301244e-15	3.9353595392249757e-16	1.8833924940454783e-20
40000000	0.004654219045289295	1.759928733304883e-49	-1.2073519172431868e-33	7.0647232519594096e-12	1.2119135506054862e-14	0.0006915618774189046	3.641982710857605e-21	1.7859441624178112e-11	1.1050459525301237e-15	3.9353595392249737e-16	1.883392494045477e-20
40100000	0.004654219045289294	1.7599287333048774e-49	-1.2073519172431868e-33	7.0647232519594096e-12	1.2119135506054862e-14	0.0006915618774189046	3.92225369448475e-21	1.7859441624178112e-11	1.1050459525301227e-15	3.93535953922497e-16	1.8833924940454753e-20
40200000	0.004654219045289294	1.7599287333048834e-49	-1.2073519172431868e-33	7.06472325195941e-12	1.211913550605486e-14	0.0006915618774189045	9.000573633913527e-22	1.785944162417811e-11	1.1050459525301237e-15	3.9353595392249732e-16	1.883392494045477e-20
40300000	0.004654219045289295	1.759928733304873e-49	-1.2073519172431868e-33	7.0647232519594096e-12	1.211913550605486e-14	0.0006915618774189046	1.770923921145761e-21	1.7859441624178112e-11	1.1050459525301219e-15	3.9353595392249673e-16	1.8833924940454738e-20
40400000	0.004654219045289294	1.759928733304867e-49	-1.2073519172431868e-33	7.064723251959409e-12	1.2119135506054858e-14	0.0006915618774189045	2.7821497954705306e-21	1.785944162417811e-11	1.105045952530121e-15	3.9353595392249644e-16	1.8833924940454726e-20
40500000	0.004654219045289294	1.7599287333049024e-49	-1.2073519172431868e-33	7.06472325195941e-12	1.2119135506054858e-14	0.0006915618774189045	6.40992728731029e-23	1.785944162417811e-11	1.1050459525301266e-15	3.935359539224984e-16	1.8833924940454825e-20
40600000	0.004654219045289295	1.7599287333048747e-49	-1.2073519172431868e-33	7.0647232519594096e-12	1.2119135506054862e-14	0.0006915618774189046	5.22924212101321e-21	1.7859441624178115e-11	1.1050459525301223e-15	3.9353595392249683e-16	1.883392494045474e-20
40700000	0.004654219045289294	1.759928733304886e-49	-1.2073519172431868e-33	7.06472325195941e-12	1.211913550605486e-14	0.0006915618774189046	2.031589237127546e-21	1.785944162417811e-11	1.105045952530124e-15	3.935359539224974e-16	1.8833924940454774e-20
40800000	0.004654219045289295	1.7599287333048698e-49	-1.2073519172431868e-33	7.0647232519594096e-12	1.211913550605486e-14	0.0006915618774189046	2.7024038616141904e-21	1.7859441624178115e-11	1.1050459525301215e-15	3.935359539224966e-16	1.883392494045473e-20
40900000	0.004654219045289295	1.759928733304871e-49	-1.2073519172431868e-33	7.0647232519594096e-12	1.211913550605486e-14	0.0006915618774189046	2.0711352862750318e-21	1.7859441624178115e-11	1.1050459525301217e-15	3.935359539224967e-16	1.8833924940454735e-20
41000000	0.004654219045289294	1.7599287333048793e-49	-1.2073519172431868e-33	7.0647232519594096e-12	1.2119135506054858e-14	0.0006915618774189045	1.7065541104233263e-21	1.785944162417811e-11	1.105045952530123e-15	3.9353595392249713e-16	1.8833924940454762e-20
41100000	0.004654219045289294	1.7599287333048952e-49	-1.2073519172431868e-33	7.06472325195941e-12	1.2119135506054858e-14	0.0006915618774189045	1.1820999763550503e-21	1.785944162417811e-11	1.1050459525301256e-15	3.93535953922498e-16	1.8833924940454807e-20
41200000	0.004654219045289295	1.7599287333048694e-49	-1.2073519172431868e-33	7.0647232519594096e-12	1.2119135506054862e-14	0.0006915618774189046	5.856184891988893e-21	1.7859441624178115e-11	1.1050459525301217e-15	3.9353595392249654e-16	1.8833924940454726e-20
41300000	0.004654219045289294	1.7599287333048926e-49	-1.2073519172431868e-33	7.06472325195941e-12	1.211913550605486e-14	0.0006915618774189045	4.804418296609361e-22	1.785944162417811e-11	1.105045952530125e-15	3.935359539224977e-16	1.883392494045479e-20
41400000	0.004654219045289295	1.75992873330487e-49	-1.2073519172431868e-33	7.06472325195941e-12	1.211913550605486e-14	0.0006915618774189046	3.059780091944003e-21	1.7859441624178115e-11	1.1050459525301215e-15	3.935359539224966e-16	1.883392494045473e-20
41500000	0.004654219045289294	1.759928733304886e-49	-1.2073519172431868e-33	7.06472325195941e-12	1.211913550605486e-14	0.0006915618774189045	3.4849970701105686e-22	1.785944162417811e-11	1.1050459525301243e-15	3.9353595392249757e-16	1.8833924940454783e-20
41600000	0.004654219045289294	1.759928733304896e-49	-1.2073519172431868e-33	7.06472325195941e-12	1.211913550605486e-14	0.0006915618774189045	1.5472886250706137e-22	1.785944162417811e-11	1.1050459525301258e-15	3.9353595392249806e-16	1.8833924940454807e-20
41700000	0.004654219045289294	1.759928733304884e-49	-1.2073519172431868e-33	7.0647232519594096e-12	1.211913550605486e-14	0.0006915618774189046	3.0424521296345038e-21	1.7859441624178112e-11	1.1050459525301239e-15	3.935359539224974e-16	1.8833924940454777e-20
41800000	0.004654219045289295	1.759928733304871e-49	-1.2073519172431868e-33	7.0647232519594096e-12	1.2119135506054862e-14	0.0006915618774189046	4.961823281854947e-21	1.7859441624178115e-11	1.1050459525301219e-15	3.935359539224967e-16	1.8833924940454735e-20
41900000	0.004654219045289294	1.7599287333048937e-49	-1.2073519172431868e-33	7.06472325195941e-12	1.2119135506054858e-14	0.0006915618774189045	-1.2892303767704897e-22	1.785944162417811e-11	1.1050459525301252e-15	3.935359539224978e-16	1.8833924940454792e-20
42000000	0.004654219045289295	1.7599287333048903e-49	-1.2073519172431868e-33	7.06472325195941e-12	1.2119135506054858e-14	0.0006915618774189045	1.3571115209741002e-21	1.7859441624178112e-11	1.1050459525301248e-15	3.935359539224977e-16	1.8833924940454786e-20
42100000	0.004654219045289294	1.7599287333048842e-49	-1.2073519172431868e-33	7.06472325195941e-12	1.2119135506054858e-14	0.0006915618774189045	8.03436752213077e-22	1.785944162417811e-11	1.1050459525301239e-15	3.9353595392249747e-16	1.883392494045478e-20
42200000	0.004654219045289294	1.759928733304892e-49	-1.2073519172431868e-33	7.06472325195941e-12	1.211913550605486e-14	0.0006915618774189045	9.38398988248793e-22	1.785944162417811e-11	1.105045952530125e-15	3.9353595392249787e-16	1.8833924940454795e-20
42300000	0.004654219045289294	1.7599287333048743e-49	-1.2073519172431868e-33	7.064723251959409e-12	1.2119135506054862e-14	0.0006915618774189046	4.70266798681296e-21	1.7859441624178112e-11	1.1050459525301223e-15	3.9353595392249683e-16	1.8833924940454747e-20
42400000	0.004654219045289295	1.7599287333048785e-49	-1.2073519172431868e-33	7.0647232519594096e-12	1.211913550605486e-14	0.0006915618774189046	3.198764506547584e-21	1.7859441624178112e-11	1.105045952530123e-15	3.935359539224971e-16	1.8833924940454756e-20
42500000	0.004654219045289294	1.759928733304886e-49	-1.2073519172431868e-33	7.06472325195941e-12	1.2119135506054858e-14	0.0006915618774189045	7.798686903085751e-22	1.785944162417811e-11	1.105045952530124e-15	3.9353595392249737e-16	1.883392494045477e-20
42600000	0.004654219045289294	1.7599287333049066e-49	-1.2073519172431868e-33	7.06472325195941e-12	1.2119135506054858e-14	0.0006915618774189045	6.797822939431757e-23	1.785944162417811e-11	1.1050459525301274e-15	3.935359539224986e-16	1.8833924940454834e-20
42700000	0.004654219045289294	1.7599287333048732e-49	-1.2073519172431868e-33	7.064723251959409e-12	1.2119135506054862e-14	0.0006915618774189046	2.6185516335484536e-21	1.7859441624178112e-11	1.105045952530122e-15	3.935359539224968e-16	1.8833924940454747e-20
42800000	0.004654219045289295	1.759928733304881e-49	-1.2073519172431868e-33	7.0647232519594096e-12	1.211913550605486e-14	0.0006915618774189046	2.790823995181817e-21	1.7859441624178112e-11	1.1050459525301233e-15	3.9353595392249723e-16	1.8833924940454765e-20
42900000	0.004654219045289294	1.7599287333048683e-49	-1.2073519172431868e-33	7.064723251959409e-12	1.2119135506054862e-14	0.0006915618774189046	5.375126082534913e-21	1.7859441624178112e-11	1.1050459525301213e-15	3.9353595392249654e-16	1.8833924940454732e-20
43000000	0.004654219045289294	1.7599287333048853e-49	-1.2073519172431868e-33	7.06472325195941e-12	1.211913550605486e-14	0.0006915618774189045	1.3568407616059765e-21	1.785944162417811e-11	1.105045952530124e-15	3.9353595392249747e-16	1.8833924940454777e-20
43100000	0.004654219045289294	1.7599287333048705e-49	-1.2073519172431868e-33	7.0647232519594096e-12	1.2119135506054858e-14	0.0006915618774189045	2.589804834455023e-21	1.785944162417811e-11	1.1050459525301217e-15	3.935359539224966e-16	1.8833924940454732e-20
43200000	0.004654219045289294	1.7599287333049017e-49	-1.2073519172431868e-33	7.06472325195941e-12	1.211913550605486e-14	0.0006915618774189045	9.968349891793275e-22	1.785944162417811e-11	1.1050459525301266e-15	3.9353595392249836e-16	1.8833924940454822e-20
43300000	0.004654219045289294	1.759928733304869e-49	-1.2073519172431868e-33	7.0647232519594096e-12	1.2119135506054862e-14	0.0006915618774189046	3.117225736208342e-21	1.7859441624178112e-11	1.1050459525301215e-15	3.9353595392249654e-16	1.8833924940454735e-20
43400000	0.004654219045289295	1.7599287333048717e-49	-1.2073519172431868e-33	7.0647232519594096e-12	1.211913550605486e-14	0.0006915618774189046	4.279314102189186e-21	1.7859441624178115e-11	1.1050459525301219e-15	3.935359539224967e-16	1.8833924940454732e-20
43500000	0.004654219045289294	1.7599287333048713e-49	-1.2073519172431868e-33	7.064723251959409e-12	1.2119135506054862e-14	0.0006915618774189046	4.416283626750546e-21	1.7859441624178112e-11	1.1050459525301219e-15	3.9353595392249673e-16	1.883392494045474e-20
43600000	0.004654219045289294	1.7599287333048895e-49	-1.2073519172431868e-33	7.06472325195941e-12	1.211913550605486e-14	0.0006915618774189045	9.466711879182493e-23	1.785944162417811e-11	1.1050459525301246e-15	3.935359539224977e-16	1.8833924940454792e-20
43700000	0.004654219045289294	1.7599287333048694e-49	-1.2073519172431868e-33	7.0647232519594096e-12	1.2119135506054858e-14	0.0006915618774189045	3.015963852866351e-21	1.785944162417811e-11	1.1050459525301215e-15	3.935359539224966e-16	1.8833924940454732e-20
43800000	0.004654219045289294	1.7599287333048903e-49	-1.2073519172431868e-33	7.0647232519594096e-12	1.211913550605486e-14	0.0006915618774189045	2.798282482142472e-21	1.785944162417811e-11	1.1050459525301246e-15	3.935359539224977e-16	1.8833924940454792e-20
43900000	0.004654219045289294	1.7599287333048762e-49	-1.2073519172431868e-33	7.0647232519594096e-12	1.211913550605486e-14	0.0006915618774189046	1.4625699996251596e-21	1.7859441624178112e-11	1.1050459525301227e-15	3.9353595392249693e-16	1.8833924940454753e-20
44000000	0.004654219045289295	1.7599287333048698e-49	-1.2073519172431868e-33	7.0647232519594096e-12	1.211913550605486e-14	0.0006915618774189046	4.277483771762126e-21	1.7859441624178115e-11	1.1050459525301215e-15	3.935359539224966e-16	1.883392494045473e-20
44100000	0.004654219045289294	1.7599287333048796e-49	-1.2073519172431868e-33	7.0647232519594096e-12	1.211913550605486e-14	0.0006915618774189046	2.60563543119067e-21	1.7859441624178112e-11	1.105045952530123e-15	3.9353595392249713e-16	1.8833924940454762e-20
44200000	0.004654219045289294	1.759928733304888e-49	-1.2073519172431868e-33	7.06472325195941e-12	1.211913550605486e-14	0.0006915618774189045	7.085833069985949e-23	1.785944162417811e-11	1.1050459525301244e-15	3.935359539224976e-16	1.8833924940454786e-20
44300000	0.004654219045289294	1.759928733304889e-49	-1.2073519172431868e-33	7.0647232519594096e-12	1.2119135506054858e-14	0.0006915618774189045	1.322510668091744e-21	1.785944162417811e-11	1.1050459525301246e-15	3.9353595392249767e-16	1.8833924940454786e-20
44400000	0.004654219045289294	1.7599287333048793e-49	-1.2073519172431868e-33	7.0647232519594096e-12	1.2119135506054862e-14	0.0006915618774189046	4.6286547561923735e-21	1.7859441624178112e-11	1.105045952530123e-15	3.9353595392249713e-16	1.8833924940454762e-20
44500000	0.004654219045289294	1.7599287333048815e-49	-1.2073519172431868e-33	7.0647232519594096e-12	1.2119135506054858e-14	0.0006915618774189045	8.968459035194157e-23	1.785944162417811e-11	1.1050459525301235e-15	3.9353595392249723e-16	1.8833924940454768e-20
44600000	0.004654219045289295	1.759928733304876e-49	-1.2073519172431868e-33	7.0647232519594096e-12	1.211913550605486e-14	0.0006915618774189046	2.6659502886958263e-21	1.7859441624178112e-11	1.1050459525301225e-15	3.9353595392249693e-16	1.883392494045475e-20
44700000	0.004654219045289294	1.759928733304887e-49	-1.2073519172431868e-33	7.06472325195941e-12	1.211913550605486e-14	0.0006915618774189045	8.484942598177105e-22	1.785944162417811e-11	1.1050459525301243e-15	3.935359539224975e-16	1.883392494045478e-20
44800000	0.004654219045289295	1.759928733304877e-49	-1.2073519172431868e-33	7.06472325195941e-12	1.211913550605486e-14	0.0006915618774189045	1.6320505635268375e-21	1.7859441624178112e-11	1.1050459525301227e-15	3.93535953922497e-16	1.8833924940454753e-20
44900000	0.004654219045289294	1.759928733304904e-49	-1.2073519172431868e-33	7.06472325195941e-12	1.211913550605486e-14	0.0006915618774189045	6.420646936346223e-23	1.785944162417811e-11	1.105045952530127e-15	3.9353595392249856e-16	1.883392494045483e-20
45000000	0.004654219045289294	1.7599287333048713e-49	-1.2073519172431868e-33	7.0647232519594096e-12	1.2119135506054862e-14	0.0006915618774189046	5.8856854050002e-21	1.7859441624178112e-11	1.1050459525301217e-15	3.935359539224967e-16	1.883392494045474e-20
45100000	0.004654219045289294	1.7599287333048724e-49	-1.2073519172431868e-33	7.0647232519594096e-12	1.2119135506054858e-14	0.0006915618774189045	1.0770207752207175e-21	1.785944162417811e-11	1.1050459525301219e-15	3.9353595392249673e-16	1.883392494045474e-20
45200000	0.004654219045289294	1.7599287333048827e-49	-1.2073519172431868e-33	7.06472325195941e-12	1.211913550605486e-14	0.0006915618774189045	8.545081717710805e-22	1.785944162417811e-11	1.1050459525301237e-15	3.9353595392249732e-16	1.8833924940454774e-20
45300000	0.004654219045289294	1.7599287333048895e-49	-1.2073519172431868e-33	7.06472325195941e-12	1.2119135506054858e-14	0.0006915618774189045	-6.752026824073794e-23	1.785944162417811e-11	1.1050459525301248e-15	3.9353595392249767e-16	1.883392494045479e-20
45400000	0.004654219045289295	1.7599287333048675e-49	-1.2073519172431868e-33	7.0647232519594096e-12	1.211913550605486e-14	0.0006915618774189046	3.0181763069437952e-21	1.7859441624178115e-11	1.1050459525301213e-15	3.9353595392249644e-16	1.8833924940454723e-20
45500000	0.004654219045289294	1.7599287333048986e-49	-1.2073519172431868e-33	7.06472325195941e-12	1.211913550605486e-14	0.0006915618774189045	1.0621941507346847e-21	1.785944162417811e-11	1.1050459525301262e-15	3.9353595392249826e-16	1.8833924940454816e-20
45600000	0.004654219045289294	1.759928733304869e-49	-1.2073519172431868e-33	7.0647232519594096e-12	1.2119135506054862e-14	0.0006915618774189046	5.967107863014661e-21	1.7859441624178112e-11	1.1050459525301213e-15	3.9353595392249654e-16	1.8833924940454732e-20
45700000	0.004654219045289294	1.7599287333048747e-49	-1.2073519172431868e-33	7.0647232519594096e-12	1.211913550605486e-14	0.0006915618774189045	1.2331009459802408e-21	1.785944162417811e-11	1.1050459525301223e-15	3.935359539224969e-16	1.8833924940454747e-20
45800000	0.004654219045289294	1.7599287333048853e-49	-1.2073519172431868e-33	7.06472325195941e-12	1.211913550605486e-14	0.0006915618774189045	-3.0383179680013255e-23	1.785944162417811e-11	1.105045952530124e-15	3.9353595392249747e-16	1.883392494045478e-20
45900000	0.004654219045289294	1.7599287333048834e-49	-1.2073519172431868e-33	7.06472325195941e-12	1.2119135506054858e-14	0.0006915618774189045	6.312390380391748e-22	1.785944162417811e-11	1.1050459525301239e-15	3.9353595392249737e-16	1.883392494045477e-20
46000000	0.004654219045289295	1.7599287333048796e-49	-1.2073519172431868e-33	7.0647232519594096e-12	1.211913550605486e-14	0.0006915618774189046	2.0278819534139034e-21	1.7859441624178115e-11	1.1050459525301233e-15	3.9353595392249713e-16	1.883392494045476e-20
46100000	0.004654219045289294	1.7599287333048888e-49	-1.2073519172431868e-33	7.06472325195941e-12	1.211913550605486e-14	0.0006915618774189045	2.887728992656637e-21	1.7859441624178112e-11	1.1050459525301244e-15	3.935359539224976e-16	1.8833924940454783e-20
46200000	0.004654219045289294	1.7599287333048743e-49	-1.2073519172431868e-33	7.0647232519594096e-12	1.2119135506054862e-14	0.0006915618774189046	4.6368868209839456e-21	1.7859441624178112e-11	1.1050459525301223e-15	3.9353595392249683e-16	1.8833924940454747e-20
46300000	0.004654219045289294	1.759928733304889e-49	-1.2073519172431868e-33	7.06472325195941e-12	1.211913550605486e-14	0.0006915618774189045	2.91847152079208e-22	1.785944162417811e-11	1.1050459525301246e-15	3.935359539224976e-16	1.8833924940454786e-20
46400000	0.004654219045289294	1.7599287333048774e-49	-1.2073519172431868e-33	7.06472325195941e-12	1.211913550605486e-14	0.0006915618774189045	1.0279650333559691e-21	1.7859441624178112e-11	1.1050459525301229e-15	3.9353595392249703e-16	1.8833924940454756e-20
46500000	0.004654219045289294	1.7599287333048694e-49	-1.2073519172431868e-33	7.064723251959409e-12	1.2119135506054858e-14	0.0006915618774189045	2.4070055598878435e-21	1.785944162417811e-11	1.1050459525301215e-15	3.935359539224966e-16	1.8833924940454732e-20
46600000	0.004654219045289294	1.7599287333048983e-49	-1.2073519172431868e-33	7.06472325195941e-12	1.2119135506054858e-14	0.0006915618774189045	3.213630407387414e-22	1.785944162417811e-11	1.1050459525301262e-15	3.9353595392249816e-16	1.8833924940454816e-20
46700000	0.004654219045289295	1.7599287333048777e-49	-1.2073519172431868e-33	7.0647232519594096e-12	1.2119135506054862e-14	0.0006915618774189046	4.674317198156324e-21	1.7859441624178115e-11	1.1050459525301229e-15	3.9353595392249703e-16	1.8833924940454753e-20
46800000	0.004654219045289294	1.7599287333048827e-49	-1.2073519172431868e-33	7.06472325195941e-12	1.211913550605486e-14	0.0006915618774189046	2.778838260167712e-21	1.7859441624178112e-11	1.1050459525301235e-15	3.9353595392249723e-16	1.8833924940454765e-20
46900000	0.004654219045289295	1.7599287333048755e-49	-1.2073519172431868e-33	7.0647232519594096e-12	1.211913550605486e-14	0.0006915618774189046	2.027801452552732e-21	1.7859441624178112e-11	1.1050459525301223e-15	3.935359539224969e-16	1.8833924940454744e-20
47000000	0.004654219045289295	1.7599287333048683e-49	-1.2073519172431868e-33	7.0647232519594096e-12	1.211913550605486e-14	0.0006915618774189046	2.386803371321912e-21	1.7859441624178115e-11	1.1050459525301213e-15	3.935359539224965e-16	1.8833924940454723e-20
47100000	0.004654219045289294	1.759928733304872e-49	-1.2073519172431868e-33	7.064723251959409e-12	1.2119135506054858e-14	0.0006915618774189045	2.4009808718972466e-21	1.785944162417811e-11	1.1050459525301219e-15	3.9353595392249673e-16	1.883392494045474e-20
47200000	0.004654219045289294	1.759928733304899e-49	-1.2073519172431868e-33	7.06472325195941e-12	1.211913550605486e-14	0.0006915618774189045	5.598155505073119e-22	1.785944162417811e-11	1.1050459525301262e-15	3.9353595392249826e-16	1.883392494045482e-20
47300000	0.004654219045289295	1.7599287333048694e-49	-1.2073519172431868e-33	7.0647232519594096e-12	1.211913550605486e-14	0.0006915618774189046	5.763343899281492e-21	1.7859441624178115e-11	1.1050459525301215e-15	3.9353595392249663e-16	1.883392494045473e-20
47400000	0.004654219045289294	1.7599287333048903e-49	-1.2073519172431868e-33	7.06472325195941e-12	1.211913550605486e-14	0.0006915618774189045	1.0200315914224723e-21	1.785944162417811e-11	1.1050459525301246e-15	3.935359539224976e-16	1.8833924940454783e-20
47500000	0.004654219045289295	1.7599287333048675e-49	-1.2073519172431868e-33	7.0647232519594096e-12	1.211913550605486e-14	0.0006915618774189046	3.237852604947241e-21	1.7859441624178115e-11	1.105045952530121e-15	3.935359539224964e-16	1.883392494045472e-20
47600000	0.004654219045289294	1.7599287333048808e-49	-1.2073519172431868e-33	7.06472325195941e-12	1.2119135506054858e-14	0.0006915618774189045	9.882800603097035e-22	1.7859441624178112e-11	1.1050459525301233e-15	3.9353595392249723e-16	1.8833924940454765e-20
47700000	0.004654219045289294	1.759928733304891e-49	-1.2073519172431868e-33	7.06472325195941e-12	1.211913550605486e-14	0.0006915618774189045	6.155610907846948e-22	1.785944162417811e-11	1.1050459525301248e-15	3.9353595392249777e-16	1.8833924940454792e-20
47800000	0.004654219045289294	1.7599287333048895e-49	-1.2073519172431868e-33	7.0647232519594096e-12	1.211913550605486e-14	0.0006915618774189045	2.2802228068301826e-21	1.785944162417811e-11	1.1050459525301246e-15	3.9353595392249767e-16	1.883392494045479e-20
47900000	0.004654219045289295	1.75992873330487e-49	-1.2073519172431868e-33	7.0647232519594096e-12	1.211913550605486e-14	0.0006915618774189046	5.4962213033711945e-21	1.7859441624178115e-11	1.1050459525301217e-15	3.935359539224966e-16	1.883392494045473e-20
48000000	0.004654219045289294	1.759928733304894e-49	-1.2073519172431868e-33	7.06472325195941e-12	1.2119135506054858e-14	0.0006915618774189045	-3.7267417173091673e-23	1.785944162417811e-11	1.1050459525301252e-15	3.935359539224978e-16	1.8833924940454792e-20
48100000	0.004654219045289295	1.759928733304881e-49	-1.2073519172431868e-33	7.06472325195941e-12	1.211913550605486e-14	0.0006915618774189046	2.115615304860637e-21	1.7859441624178112e-11	1.1050459525301233e-15	3.9353595392249723e-16	1.8833924940454762e-20
48200000	0.004654219045289294	1.7599287333048876e-49	-1.2073519172431868e-33	7.06472325195941e-12	1.211913550605486e-14	0.0006915618774189045	2.2622571542430525e-22	1.785944162417811e-11	1.1050459525301244e-15	3.9353595392249767e-16	1.883392494045479e-20
48300000	0.004654219045289294	1.759928733304896e-49	-1.2073519172431868e-33	7.06472325195941e-12	1.211913550605486e-14	0.0006915618774189045	3.491645651229079e-22	1.785944162417811e-11	1.1050459525301256e-15	3.9353595392249806e-16	1.8833924940454804e-20
48400000	0.004654219045289294	1.7599287333048774e-49	-1.2073519172431868e-33	7.064723251959409e-12	1.2119135506054862e-14	0.0006915618774189046	4.114715223302692e-21	1.7859441624178112e-11	1.1050459525301229e-15	3.9353595392249703e-16	1.883392494045476e-20
48500000	0.004654219045289295	1.759928733304876e-49	-1.2073519172431868e-33	7.0647232519594096e-12	1.2119135506054862e-14	0.0006915618774189046	3.94841612585761e-21	1.7859441624178112e-11	1.1050459525301225e-15	3.9353595392249693e-16	1.8833924940454747e-20
48600000	0.004654219045289294	1.7599287333048907e-49	-1.2073519172431868e-33	7.06472325195941e-12	1.2119135506054858e-14	0.0006915618774189045	2.092088589469466e-22	1.785944162417811e-11	1.1050459525301246e-15	3.935359539224976e-16	1.8833924940454783e-20
48700000	0.004654219045289294	1.759928733304902e-49	-1.2073519172431868e-33	7.06472325195941e-12	1.211913550605486e-14	0.0006915618774189045	3.852917391972454e-22	1.785944162417811e-11	1.1050459525301266e-15	3.9353595392249836e-16	1.883392494045482e-20
48800000	0.004654219045289294	1.7599287333048774e-49	-1.2073519172431868e-33	7.0647232519594096e-12	1.2119135506054862e-14	0.0006915618774189046	1.9234466374919422e-21	1.7859441624178112e-11	1.1050459525301229e-15	3.9353595392249703e-16	1.883392494045476e-20
48900000	0.004654219045289294	1.7599287333048857e-49	-1.2073519172431868e-33	7.0647232519594096e-12	1.211913550605486e-14	0.0006915618774189045	2.0324564943169893e-21	1.7859441624178112e-11	1.105045952530124e-15	3.9353595392249747e-16	1.8833924940454777e-20
49000000	0.004654219045289294	1.759928733304869e-49	-1.2073519172431868e-33	7.064723251959409e-12	1.2119135506054862e-14	0.0006915618774189046	5.275671534692653e-21	1.7859441624178112e-11	1.1050459525301215e-15	3.9353595392249663e-16	1.8833924940454738e-20
49100000	0.004654219045289294	1.7599287333048823e-49	-1.2073519172431868e-33	7.06472325195941e-12	1.2119135506054862e-14	0.0006915618774189045	2.058991155662929e-21	1.7859441624178112e-11	1.1050459525301237e-15	3.9353595392249732e-16	1.8833924940454768e-20
49200000	0.004654219045289294	1.7599287333048766e-49	-1.2073519172431868e-33	7.06472325195941e-12	1.2119135506054858e-14	0.0006915618774189045	1.898948728214966e-21	1.785944162417811e-11	1.1050459525301225e-15	3.935359539224969e-16	1.8833924940454747e-20
49300000	0.004654219045289294	1.7599287333049047e-49	-1.2073519172431868e-33	7.06472325195941e-12	1.211913550605486e-14	0.0006915618774189045	4.206123131015238e-22	1.785944162417811e-11	1.105045952530127e-15	3.9353595392249856e-16	1.883392494045483e-20
49400000	0.004654219045289294	1.759928733304869e-49	-1.2073519172431868e-33	7.064723251959409e-12	1.2119135506054862e-14	0.0006915618774189046	3.2235176002008973e-21	1.7859441624178112e-11	1.1050459525301215e-15	3.9353595392249654e-16	1.8833924940454735e-20
49500000	0.004654219045289295	1.7599287333048747e-49	-1.2073519172431868e-33	7.0647232519594096e-12	1.211913550605486e-14	0.0006915618774189046	3.80118633506771e-21	1.7859441624178115e-11	1.1050459525301223e-15	3.935359539224969e-16	1.8833924940454744e-20
49600000	0.004654219045289294	1.75992873330487e-49	-1.2073519172431868e-33	7.064723251959409e-12	1.2119135506054862e-14	0.0006915618774189046	4.977818491891275e-21	1.7859441624178112e-11	1.1050459525301215e-15	3.935359539224966e-16	1.8833924940454735e-20
49700000	0.004654219045289294	1.7599287333048884e-49	-1.2073519172431868e-33	7.06472325195941e-12	1.211913550605486e-14	0.0006915618774189045	4.865614461490921e-22	1.785944162417811e-11	1.1050459525301244e-15	3.9353595392249767e-16	1.8833924940454786e-20
49800000	0.004654219045289294	1.7599287333048667e-49	-1.2073519172431868e-33	7.0647232519594096e-12	1.2119135506054858e-14	0.0006915618774189045	3.1660003703904247e-21	1.785944162417811e-11	1.105045952530121e-15	3.935359539224964e-16	1.8833924940454723e-20
49900000	0.004654219045289294	1.7599287333048952e-49	-1.2073519172431868e-33	7.06472325195941e-12	1.211913550605486e-14	0.0006915618774189045	2.0424538831552664e-21	1.785944162417811e-11	1.1050459525301256e-15	3.9353595392249797e-16	1.8833924940454804e-20
50000000	0.004654219045289294	1.759928733304873e-49	-1.2073519172431868e-33	7.0647232519594096e-12	1.2119135506054862e-14	0.0006915618774189046	2.2186195820205974e-21	1.7859441624178112e-11	1.105045952530122e-15	3.9353595392249673e-16	1.8833924940454744e-20
50100000	0.004654219045289295	1.7599287333048694e-49	-1.2073519172431868e-33	7.0647232519594096e-12	1.211913550605486e-14	0.0006915618774189046	4.528967988025355e-21	1.7859441624178115e-11	1.1050459525301215e-15	3.9353595392249654e-16	1.8833924940454726e-20
50200000	0.004654219045289294	1.759928733304876e-49	-1.2073519172431868e-33	7.0647232519594096e-12	1.211913550605486e-14	0.0006915618774189046	3.3656147193291626e-21	1.7859441624178112e-11	1.1050459525301227e-15	3.93535953922497e-16	1.8833924940454753e-20
50300000	0.004654219045289294	1.7599287333048895e-49	-1.2073519172431868e-33	7.06472325195941e-12	1.211913550605486e-14	0.0006915618774189045	-1.1025828051032097e-22	1.785944162417811e-11	1.1050459525301246e-15	3.935359539224977e-16	1.8833924940454792e-20
50400000	0.004654219045289294	1.75992873330488e-49	-1.2073519172431868e-33	7.0647232519594096e-12	1.2119135506054858e-14	0.0006915618774189045	2.0807512292181307e-21	1.785944162417811e-11	1.1050459525301233e-15	3.935359539224972e-16	1.8833924940454762e-20
50500000	0.004654219045289294	1.759928733304884e-49	-1.2073519172431868e-33	7.0647232519594096e-12	1.211913550605486e-14	0.0006915618774189046	3.933494946941523e-21	1.7859441624178112e-11	1.1050459525301237e-15	3.9353595392249737e-16	1.8833924940454774e-20
50600000	0.004654219045289294	1.7599287333048804e-49	-1.2073519172431868e-33	7.06472325195941e-12	1.2119135506054858e-14	0.0006915618774189045	4.558208752094948e-22	1.785944162417811e-11	1.1050459525301233e-15	3.935359539224972e-16	1.8833924940454765e-20
50700000	0.004654219045289295	1.759928733304873e-49	-1.2073519172431868e-33	7.0647232519594096e-12	1.211913550605486e-14	0.0006915618774189046	3.395836076359537e-21	1.7859441624178115e-11	1.105045952530122e-15	3.935359539224968e-16	1.883392494045474e-20
50800000	0.004654219045289294	1.759928733304884e-49	-1.2073519172431868e-33	7.06472325195941e-12	1.211913550605486e-14	0.0006915618774189046	1.4926954830232609e-21	1.7859441624178112e-11	1.1050459525301239e-15	3.9353595392249737e-16	1.8833924940454774e-20
50900000	0.004654219045289294	1.7599287333048823e-49	-1.2073519172431868e-33	7.06472325195941e-12	1.211913550605486e-14	0.0006915618774189045	8.836859231608396e-22	1.785944162417811e-11	1.1050459525301235e-15	3.9353595392249732e-16	1.8833924940454768e-20
51000000	0.004654219045289294	1.7599287333049e-49	-1.2073519172431868e-33	7.06472325195941e-12	1.211913550605486e-14	0.0006915618774189045	3.5983898693508495e-22	1.785944162417811e-11	1.1050459525301264e-15	3.935359539224983e-16	1.883392494045482e-20
51100000	0.004654219045289294	1.7599287333048736e-49	-1.2073519172431868e-33	7.0647232519594096e-12	1.2119135506054862e-14	0.0006915618774189046	5.4914687802158515e-21	1.7859441624178112e-11	1.105045952530122e-15	3.9353595392249683e-16	1.8833924940454747e-20
51200000	0.004654219045289294	1.7599287333048793e-49	-1.2073519172431868e-33	7.0647232519594096e-12	1.2119135506054858e-14	0.0006915618774189045	3.6114728837310544e-22	1.785944162417811e-11	1.105045952530123e-15	3.935359539224971e-16	1.883392494045476e-20
51300000	0.004654219045289294	1.7599287333048804e-49	-1.2073519172431868e-33	7.0647232519594096e-12	1.211913550605486e-14	0.0006915618774189045	1.5290713030127854e-21	1.7859441624178112e-11	1.1050459525301233e-15	3.935359539224972e-16	1.8833924940454765e-20
51400000	0.004654219045289294	1.7599287333048895e-49	-1.2073519172431868e-33	7.06472325195941e-12	1.2119135506054858e-14	0.0006915618774189045	1.4668165896053764e-22	1.785944162417811e-11	1.1050459525301246e-15	3.9353595392249767e-16	1.883392494045479e-20
51500000	0.004654219045289295	1.7599287333048694e-49	-1.2073519172431868e-33	7.0647232519594096e-12	1.211913550605486e-14	0.0006915618774189046	2.6544046775624585e-21	1.7859441624178115e-11	1.1050459525301215e-15	3.9353595392249654e-16	1.883392494045473e-20
51600000	0.004654219045289294	1.7599287333049032e-49	-1.2073519172431868e-33	7.06472325195941e-12	1.211913550605486e-14	0.0006915618774189045	4.69995292609582e-22	1.785944162417811e-11	1.1050459525301268e-15	3.9353595392249846e-16	1.8833924940454828e-20
51700000	0.004654219045289294	1.759928733304869e-49	-1.2073519172431868e-33	7.0647232519594096e-12	1.2119135506054862e-14	0.0006915618774189046	6.114109720621901e-21	1.7859441624178112e-11	1.1050459525301213e-15	3.9353595392249654e-16	1.8833924940454735e-20
51800000	0.004654219045289294	1.7599287333048683e-49	-1.2073519172431868e-33	7.064723251959409e-12	1.2119135506054858e-14	0.0006915618774189045	1.7364763225464238e-21	1.785944162417811e-11	1.1050459525301213e-15	3.935359539224965e-16	1.883392494045473e-20
51900000	0.004654219045289294	1.7599287333048853e-49	-1.2073519172431868e-33	7.06472325195941e-12	1.211913550605486e-14	0.0006915618774189045	1.3948429226698732e-22	1.785944162417811e-11	1.105045952530124e-15	3.935359539224974e-16	1.883392494045478e-20
52000000	0.004654219045289294	1.7599287333048872e-49	-1.2073519172431868e-33	7.06472325195941e-12	1.2119135506054858e-14	0.0006915618774189045	1.1519255032090905e-22	1.785944162417811e-11	1.1050459525301244e-15	3.9353595392249757e-16	1.8833924940454783e-20
52100000	0.004654219045289295	1.7599287333048724e-49	-1.2073519172431868e-33	7.0647232519594096e-12	1.211913550605486e-14	0.0006915618774189046	2.6916692728177566e-21	1.7859441624178115e-11	1.105045952530122e-15	3.935359539224967e-16	1.8833924940454738e-20
52200000	0.004654219045289294	1.7599287333048933e-49	-1.2073519172431868e-33	7.06472325195941e-12	1.211913550605486e-14	0.0006915618774189045	2.127276586690159e-21	1.7859441624178112e-11	1.1050459525301252e-15	3.935359539224979e-16	1.8833924940454798e-20
52300000	0.004654219045289294	1.7599287333048713e-49	-1.2073519172431868e-33	7.0647232519594096e-12	1.2119135506054862e-14	0.0006915618774189046	5.271457458793335e-21	1.7859441624178112e-11	1.1050459525301217e-15	3.935359539224967e-16	1.883392494045474e-20
52400000	0.004654219045289294	1.7599287333048876e-49	-1.2073519172431868e-33	7.06472325195941e-12	1.211913550605486e-14	0.0006915618774189046	2.357171736428863e-22	1.7859441624178112e-11	1.1050459525301244e-15	3.935359539224975e-16	1.8833924940454786e-20
52500000	0.004654219045289294	1.759928733304883e-49	-1.2073519172431868e-33	7.0647232519594096e-12	1.2119135506054862e-14	0.0006915618774189046	3.527778264105549e-22	1.7859441624178112e-11	1.1050459525301237e-15	3.935359539224973e-16	1.883392494045477e-20
52600000	0.004654219045289294	1.7599287333048747e-49	-1.2073519172431868e-33	7.06472325195941e-12	1.211913550605486e-14	0.0006915618774189045	1.7413001459832088e-21	1.7859441624178112e-11	1.1050459525301223e-15	3.9353595392249683e-16	1.8833924940454747e-20
52700000	0.004654219045289294	1.759928733304892e-49	-1.2073519172431868e-33	7.0647232519594096e-12	1.2119135506054858e-14	0.0006915618774189045	9.042093878317713e-22	1.785944162417811e-11	1.1050459525301252e-15	3.9353595392249787e-16	1.8833924940454795e-20
52800000	0.004654219045289294	1.7599287333048808e-49	-1.2073519172431868e-33	7.0647232519594096e-12	1.2119135506054862e-14	0.0006915618774189046	4.008371020989969e-21	1.7859441624178112e-11	1.1050459525301235e-15	3.935359539224973e-16	1.8833924940454768e-20
52900000	0.004654219045289294	1.7599287333048793e-49	-1.2073519172431868e-33	7.0647232519594096e-12	1.211913550605486e-14	0.0006915618774189046	3.5418775981353515e-21	1.7859441624178112e-11	1.1050459525301229e-15	3.935359539224971e-16	1.883392494045476e-20
53000000	0.004654219045289294	1.7599287333048808e-49	-1.2073519172431868e-33	7.06472325195941e-12	1.211913550605486e-14	0.0006915618774189045	1.2695016915871283e-21	1.7859441624178112e-11	1.1050459525301233e-15	3.935359539224972e-16	1.8833924940454762e-20
53100000	0.004654219045289295	1.7599287333048705e-49	-1.2073519172431868e-33	7.0647232519594096e-12	1.211913550605486e-14	0.0006915618774189046	2.0819364703091997e-21	1.7859441624178115e-11	1.1050459525301215e-15	3.935359539224966e-16	1.8833924940454732e-20
53200000	0.004654219045289294	1.7599287333048675e-49	-1.2073519172431868e-33	7.064723251959409e-12	1.211913550605486e-14	0.0006915618774189045	2.797527700940337e-21	1.785944162417811e-11	1.105045952530121e-15	3.935359539224965e-16	1.8833924940454726e-20
53300000	0.004654219045289294	1.759928733304902e-49	-1.2073519172431868e-33	7.06472325195941e-12	1.2119135506054858e-14	0.0006915618774189045	1.113545515543235e-22	1.785944162417811e-11	1.1050459525301268e-15	3.935359539224984e-16	1.8833924940454828e-20
53400000	0.004654219045289295	1.759928733304873e-49	-1.2073519172431868e-33	7.0647232519594096e-12	1.211913550605486e-14	0.0006915618774189046	5.454654517305426e-21	1.7859441624178115e-11	1.105045952530122e-15	3.9353595392249673e-16	1.8833924940454738e-20
53500000	0.004654219045289294	1.7599287333048876e-49	-1.2073519172431868e-33	7.06472325195941e-12	1.211913550605486e-14	0.0006915618774189046	1.6712686629974226e-21	1.7859441624178112e-11	1.1050459525301243e-15	3.9353595392249747e-16	1.8833924940454777e-20
53600000	0.004654219045289295	1.759928733304868e-49	-1.2073519172431868e-33	7.06472325195941e-12	1.2119135506054862e-14	0.0006915618774189046	2.9655621864891073e-21	1.7859441624178115e-11	1.1050459525301213e-15	3.935359539224965e-16	1.8833924940454723e-20
53700000	0.004654219045289295	1.7599287333048743e-49	-1.2073519172431868e-33	7.06472325195941e-12	1.211913550605486e-14	0.0006915618774189046	1.7393769159548577e-21	1.7859441624178115e-11	1.1050459525301223e-15	3.9353595392249683e-16	1.8833924940454744e-20
53800000	0.004654219045289294	1.7599287333048834e-49	-1.2073519172431868e-33	7.0647232519594096e-12	1.2119135506054858e-14	0.0006915618774189045	1.32027361275991e-21	1.785944162417811e-11	1.1050459525301237e-15	3.9353595392249737e-16	1.883392494045477e-20
53900000	0.004654219045289294	1.759928733304893e-49	-1.2073519172431868e-33	7.0647232519594096e-12	1.211913550605486e-14	0.0006915618774189045	1.5361571075385795e-21	1.785944162417811e-11	1.1050459525301252e-15	3.935359539224979e-16	1.88339249404548e-20
54000000	0.004654219045289295	1.7599287333048694e-49	-1.2073519172431868e-33	7.0647232519594096e-12	1.2119135506054862e-14	0.0006915618774189046	5.807512869245754e-21	1.7859441624178115e-11	1.1050459525301215e-15	3.9353595392249654e-16	1.8833924940454726e-20
54100000	0.004654219045289294	1.7599287333048933e-49	-1.2073519172431868e-33	7.06472325195941e-12	1.2119135506054858e-14	0.0006915618774189045	2.618966608001174e-22	1.785944162417811e-11	1.105045952530125e-15	3.9353595392249777e-16	1.8833924940454792e-20
54200000	0.004654219045289295	1.7599287333048736e-49	-1.2073519172431868e-33	7.0647232519594096e-12	1.211913550605486e-14	0.0006915618774189046	2.7936567406374766e-21	1.7859441624178115e-11	1.105045952530122e-15	3.935359539224968e-16	1.8833924940454738e-20
54300000	0.004654219045289294	1.7599287333048876e-49	-1.2073519172431868e-33	7.06472325195941e-12	1.211913550605486e-14	0.0006915618774189045	1.5809776996682127e-22	1.785944162417811e-11	1.1050459525301244e-15	3.9353595392249767e-16	1.883392494045479e-20
54400000	0.004654219045289294	1.7599287333048975e-49	-1.2073519172431868e-33	7.06472325195941e-12	1.211913550605486e-14	0.0006915618774189045	7.813117848111384e-23	1.785944162417811e-11	1.105045952530126e-15	3.9353595392249816e-16	1.883392494045481e-20
54500000	0.004654219045289294	1.759928733304881e-49	-1.2073519172431868e-33	7.0647232519594096e-12	1.211913550605486e-14	0.0006915618774189046	3.4195665041540785e-21	1.7859441624178112e-11	1.1050459525301235e-15	3.935359539224973e-16	1.883392494045477e-20
54600000	0.004654219045289295	1.759928733304872e-49	-1.2073519172431868e-33	7.0647232519594096e-12	1.2119135506054862e-14	0.0006915618774189046	4.643690351831167e-21	1.7859441624178115e-11	1.1050459525301219e-15	3.935359539224968e-16	1.8833924940454738e-20
54700000	0.004654219045289294	1.759928733304893e-49	-1.2073519172431868e-33	7.06472325195941e-12	1.2119135506054858e-14	0.0006915618774189045	-8.397390902735128e-23	1.785944162417811e-11	1.105045952530125e-15	3.9353595392249777e-16	1.883392494045479e-20
54800000	0.004654219045289294	1.7599287333048945e-49	-1.2073519172431868e-33	7.06472325195941e-12	1.211913550605486e-14	0.0006915618774189045	9.88804304671267e-22	1.7859441624178112e-11	1.1050459525301254e-15	3.9353595392249797e-16	1.8833924940454798e-20
54900000	0.004654219045289294	1.759928733304882e-49	-1.2073519172431868e-33	7.06472325195941e-12	1.211913550605486e-14	0.0006915618774189045	1.1650999680297187e-21	1.785944162417811e-11	1.1050459525301235e-15	3.9353595392249732e-16	1.8833924940454774e-20
55000000	0.004654219045289294	1.7599287333048903e-49	-1.2073519172431868e-33	7.06472325195941e-12	1.211913550605486e-14	0.0006915618774189045	1.2876924465425993e-21	1.785944162417811e-11	1.1050459525301248e-15	3.935359539224977e-16	1.8833924940454792e-20
55100000	0.004654219045289294	1.7599287333048717e-49	-1.2073519172431868e-33	7.064723251959409e-12	1.2119135506054862e-14	0.0006915618774189046	4.943660034263911e-21	1.7859441624178112e-11	1.1050459525301219e-15	3.9353595392249673e-16	1.8833924940454744e-20
55200000	0.004654219045289294	1.75992873330488e-49	-1.2073519172431868e-33	7.06472325195941e-12	1.2119135506054862e-14	0.0006915618774189045	2.8115895280295385e-21	1.7859441624178112e-11	1.1050459525301233e-15	3.935359539224972e-16	1.883392494045476e-20
55300000	0.004654219045289294	1.759928733304883e-49	-1.2073519172431868e-33	7.06472325195941e-12	1.2119135506054858e-14	0.0006915618774189045	1.1408237633345394e-21	1.785944162417811e-11	1.1050459525301235e-15	3.9353595392249723e-16	1.8833924940454765e-20
55400000	0.004654219045289294	1.7599287333049074e-49	-1.2073519172431868e-33	7.06472325195941e-12	1.211913550605486e-14	0.0006915618774189045	6.308943754342617e-23	1.785944162417811e-11	1.1050459525301276e-15	3.9353595392249866e-16	1.8833924940454837e-20
55500000	0.004654219045289294	1.7599287333048717e-49	-1.2073519172431868e-33	7.064723251959409e-12	1.2119135506054862e-14	0.0006915618774189046	2.8999044129837297e-21	1.7859441624178112e-11	1.1050459525301219e-15	3.935359539224967e-16	1.883392494045474e-20
55600000	0.004654219045289295	1.759928733304879e-49	-1.2073519172431868e-33	7.0647232519594096e-12	1.211913550605486e-14	0.0006915618774189046	3.157384573519572e-21	1.7859441624178112e-11	1.1050459525301229e-15	3.935359539224971e-16	1.8833924940454753e-20
55700000	0.004654219045289294	1.7599287333048683e-49	-1.2073519172431868e-33	7.064723251959409e-12	1.2119135506054862e-14	0.0006915618774189046	5.320816082030085e-21	1.7859441624178112e-11	1.1050459525301213e-15	3.9353595392249654e-16	1.8833924940454732e-20
55800000	0.004654219045289294	1.7599287333048865e-49	-1.2073519172431868e-33	7.06472325195941e-12	1.211913550605486e-14	0.0006915618774189045	1.0337309179619627e-21	1.785944162417811e-11	1.1050459525301243e-15	3.9353595392249757e-16	1.883392494045478e-20
55900000	0.004654219045289294	1.7599287333048683e-49	-1.2073519172431868e-33	7.0647232519594096e-12	1.2119135506054858e-14	0.0006915618774189045	2.8653353888533098e-21	1.785944162417811e-11	1.1050459525301213e-15	3.935359539224965e-16	1.8833924940454726e-20
56000000	0.004654219045289294	1.7599287333048998e-49	-1.2073519172431868e-33	7.06472325195941e-12	1.211913550605486e-14	0.0006915618774189045	1.3294765638558427e-21	1.785944162417811e-11	1.1050459525301262e-15	3.935359539224982e-16	1.8833924940454816e-20
56100000	0.004654219045289294	1.75992873330487e-49	-1.2073519172431868e-33	7.064723251959409e-12	1.2119135506054862e-14	0.0006915618774189046	2.873750163823417e-21	1.7859441624178112e-11	1.1050459525301217e-15	3.935359539224966e-16	1.8833924940454738e-20
56200000	0.004654219045289295	1.7599287333048705e-49	-1.2073519172431868e-33	7.0647232519594096e-12	1.211913550605486e-14	0.0006915618774189046	4.4354973881957825e-21	1.7859441624178115e-11	1.1050459525301217e-15	3.9353595392249663e-16	1.883392494045473e-20
56300000	0.004654219045289294	1.7599287333048724e-49	-1.2073519172431868e-33	7.064723251959409e-12	1.2119135506054862e-14	0.0006915618774189046	4.084092646829368e-21	1.7859441624178112e-11	1.105045952530122e-15	3.935359539224968e-16	1.8833924940454744e-20
56400000	0.004654219045289294	1.75992873330489e-49	-1.2073519172431868e-33	7.06472325195941e-12	1.211913550605486e-14	0.0006915618774189045	-3.127035776509462e-23	1.785944162417811e-11	1.1050459525301246e-15	3.9353595392249777e-16	1.8833924940454792e-20
56500000	0.004654219045289294	1.759928733304873e-49	-1.2073519172431868e-33	7.0647232519594096e-12	1.2119135506054858e-14	0.0006915618774189045	2.7553440760294352e-21	1.785944162417811e-11	1.1050459525301219e-15	3.9353595392249673e-16	1.883392494045474e-20
56600000	0.004654219045289294	1.759928733304888e-49	-1.2073519172431868e-33	7.06472325195941e-12	1.211913550605486e-14	0.0006915618774189046	3.185329330991119e-21	1.7859441624178112e-11	1.1050459525301244e-15	3.935359539224976e-16	1.8833924940454786e-20
56700000	0.004654219045289294	1.7599287333048777e-49	-1.2073519172431868e-33	7.0647232519594096e-12	1.211913550605486e-14	0.0006915618774189046	1.0876989297306865e-21	1.7859441624178112e-11	1.1050459525301229e-15	3.9353595392249703e-16	1.883392494045476e-20
56800000	0.004654219045289295	1.7599287333048705e-49	-1.2073519172431868e-33	7.0647232519594096e-12	1.211913550605486e-14	0.0006915618774189046	4.022388690165454e-21	1.7859441624178115e-11	1.1050459525301217e-15	3.9353595392249663e-16	1.8833924940454735e-20
56900000	0.004654219045289294	1.759928733304881e-49	-1.2073519172431868e-33	7.0647232519594096e-12	1.211913550605486e-14	0.0006915618774189046	2.22075444791322e-21	1.7859441624178112e-11	1.1050459525301235e-15	3.9353595392249723e-16	1.8833924940454765e-20
57000000	0.004654219045289294	1.7599287333048865e-49	-1.2073519172431868e-33	7.06472325195941e-12	1.211913550605486e-14	0.0006915618774189045	2.751846053074961e-22	1.785944162417811e-11	1.1050459525301243e-15	3.9353595392249757e-16	1.8833924940454783e-20
57100000	0.004654219045289294	1.7599287333048937e-49	-1.2073519172431868e-33	7.06472325195941e-12	1.211913550605486e-14	0.0006915618774189045	9.552548751516223e-22	1.785944162417811e-11	1.1050459525301252e-15	3.935359539224979e-16	1.88339249404548e-20
57200000	0.004654219045289294	1.7599287333048774e-49	-1.2073519172431868e-33	7.0647232519594096e-12	1.2119135506054862e-14	0.0006915618774189046	4.948387378744816e-21	1.7859441624178112e-11	1.1050459525301227e-15	3.9353595392249703e-16	1.8833924940454756e-20
57300000	0.004654219045289294	1.7599287333048815e-49	-1.2073519172431868e-33	7.06472325195941e-12	1.2119135506054858e-14	0.0006915618774189045	5.225655183685851e-23	1.785944162417811e-11	1.1050459525301233e-15	3.9353595392249723e-16	1.8833924940454768e-20
57400000	0.004654219045289294	1.7599287333048774e-49	-1.2073519172431868e-33	7.06472325195941e-12	1.211913550605486e-14	0.0006915618774189045	2.279577384261102e-21	1.7859441624178112e-11	1.1050459525301227e-15	3.93535953922497e-16	1.8833924940454753e-20
57500000	0.004654219045289294	1.7599287333048876e-49	-1.2073519172431868e-33	7.06472325195941e-12	1.211913550605486e-14	0.0006915618774189045	5.701020195553517e-22	1.785944162417811e-11	1.1050459525301244e-15	3.935359539224976e-16	1.8833924940454783e-20
57600000	0.004654219045289295	1.759928733304874e-49	-1.2073519172431868e-33	7.0647232519594096e-12	1.211913550605486e-14	0.0006915618774189046	2.0111930715264654e-21	1.7859441624178112e-11	1.1050459525301223e-15	3.9353595392249683e-16	1.8833924940454744e-20
57700000	0.004654219045289294	1.7599287333049043e-49	-1.2073519172431868e-33	7.06472325195941e-12	1.211913550605486e-14	0.0006915618774189045	7.761776754109485e-23	1.785944162417811e-11	1.1050459525301272e-15	3.935359539224986e-16	1.8833924940454834e-20
57800000	0.004654219045289294	1.75992873330487e-49	-1.2073519172431868e-33	7.0647232519594096e-12	1.2119135506054862e-14	0.0006915618774189046	6.0163859048337146e-21	1.7859441624178112e-11	1.1050459525301215e-15	3.9353595392249663e-16	1.8833924940454738e-20
57900000	0.004654219045289294	1.7599287333048694e-49	-1.2073519172431868e-33	7.0647232519594096e-12	1.211913550605486e-14	0.0006915618774189045	1.4294032367804368e-21	1.785944162417811e-11	1.1050459525301215e-15	3.935359539224966e-16	1.8833924940454732e-20
58000000	0.004654219045289294	1.7599287333048834e-49	-1.2073519172431868e-33	7.06472325195941e-12	1.211913550605486e-14	0.0006915618774189045	5.645736411444059e-22	1.785944162417811e-11	1.1050459525301239e-15	3.9353595392249737e-16	1.8833924940454777e-20
58100000	0.004654219045289294	1.759928733304889e-49	-1.2073519172431868e-33	7.06472325195941e-12	1.2119135506054858e-14	0.0006915618774189045	-8.024519218977123e-23	1.785944162417811e-11	1.1050459525301246e-15	3.9353595392249767e-16	1.883392494045479e-20
58200000	0.004654219045289295	1.759928733304868e-49	-1.2073519172431868e-33	7.0647232519594096e-12	1.211913550605486e-14	0.0006915618774189046	3.0424828254747843e-21	1.7859441624178115e-11	1.1050459525301213e-15	3.9353595392249644e-16	1.8833924940454726e-20
58300000	0.004654219045289294	1.759928733304897e-49	-1.2073519172431868e-33	7.06472325195941e-12	1.211913550605486e-14	0.0006915618774189045	1.402452498317765e-21	1.785944162417811e-11	1.1050459525301258e-15	3.9353595392249816e-16	1.883392494045481e-20
58400000	0.004654219045289294	1.7599287333048698e-49	-1.2073519172431868e-33	7.0647232519594096e-12	1.2119135506054862e-14	0.0006915618774189046	5.787057468182551e-21	1.7859441624178112e-11	1.1050459525301215e-15	3.935359539224966e-16	1.8833924940454735e-20
58500000	0.004654219045289294	1.7599287333048796e-49	-1.2073519172431868e-33	7.0647232519594096e-12	1.211913550605486e-14	0.0006915618774189045	8.502513173846649e-22	1.785944162417811e-11	1.105045952530123e-15	3.9353595392249713e-16	1.883392494045476e-20
58600000	0.004654219045289294	1.7599287333048846e-49	-1.2073519172431868e-33	7.06472325195941e-12	1.211913550605486e-14	0.0006915618774189045	3.7647960641898396e-24	1.785944162417811e-11	1.1050459525301239e-15	3.935359539224974e-16	1.883392494045478e-20
58700000	0.004654219045289294	1.7599287333048808e-49	-1.2073519172431868e-33	7.0647232519594096e-12	1.2119135506054858e-14	0.0006915618774189045	9.850841489556826e-22	1.785944162417811e-11	1.1050459525301233e-15	3.9353595392249723e-16	1.8833924940454765e-20
58800000	0.004654219045289295	1.759928733304884e-49	-1.2073519172431868e-33	7.0647232519594096e-12	1.2119135506054858e-14	0.0006915618774189046	1.6453559690419347e-21	1.7859441624178112e-11	1.1050459525301239e-15	3.9353595392249737e-16	1.883392494045477e-20
58900000	0.004654219045289295	1.7599287333048865e-49	-1.2073519172431868e-33	7.0647232519594096e-12	1.2119135506054862e-14	0.0006915618774189046	3.2732192630123215e-21	1.7859441624178112e-11	1.1050459525301243e-15	3.935359539224975e-16	1.8833924940454777e-20
59000000	0.004654219045289294	1.759928733304876e-49	-1.2073519172431868e-33	7.0647232519594096e-12	1.2119135506054862e-14	0.0006915618774189046	4.282472949055095e-21	1.7859441624178112e-11	1.1050459525301225e-15	3.935359539224969e-16	1.883392494045475e-20
59100000	0.004654219045289294	1.759928733304887e-49	-1.2073519172431868e-33	7.06472325195941e-12	1.211913550605486e-14	0.0006915618774189045	5.737723689834325e-22	1.785944162417811e-11	1.1050459525301243e-15	3.9353595392249747e-16	1.883392494045478e-20
59200000	0.004654219045289295	1.7599287333048743e-49	-1.2073519172431868e-33	7.0647232519594096e-12	1.211913550605486e-14	0.0006915618774189046	1.413820088618433e-21	1.7859441624178112e-11	1.1050459525301223e-15	3.935359539224969e-16	1.8833924940454747e-20
59300000	0.004654219045289294	1.759928733304868e-49	-1.2073519172431868e-33	7.064723251959409e-12	1.2119135506054858e-14	0.0006915618774189045	2.6459163221076538e-21	1.785944162417811e-11	1.1050459525301213e-15	3.935359539224965e-16	1.883392494045473e-20
59400000	0.004654219045289294	1.7599287333049005e-49	-1.2073519172431868e-33	7.06472325195941e-12	1.2119135506054858e-14	0.0006915618774189045	1.398479171327987e-22	1.785944162417811e-11	1.1050459525301264e-15	3.935359539224983e-16	1.8833924940454822e-20
59500000	0.004654219045289295	1.759928733304876e-49	-1.2073519172431868e-33	7.0647232519594096e-12	1.2119135506054862e-14	0.0006915618774189046	4.971932181538786e-21	1.7859441624178115e-11	1.1050459525301227e-15	3.9353595392249693e-16	1.8833924940454747e-20
59600000	0.004654219045289294	1.7599287333048842e-49	-1.2073519172431868e-33	7.06472325195941e-12	1.211913550605486e-14	0.0006915618774189046	2.3959216688435298e-21	1.7859441624178112e-11	1.1050459525301237e-15	3.9353595392249732e-16	1.883392494045477e-20
59700000	0.004654219045289295	1.7599287333048724e-49	-1.2073519172431868e-33	7.06472325195941e-12	1.211913550605486e-14	0.0006915618774189046	2.3891847043294412e-21	1.7859441624178112e-11	1.1050459525301219e-15	3.935359539224967e-16	1.8833924940454735e-20
59800000	0.004654219045289295	1.7599287333048694e-49	-1.2073519172431868e-33	7.06472325195941e-12	1.211913550605486e-14	0.0006915618774189046	2.3114115920358184e-21	1.7859441624178115e-11	1.1050459525301215e-15	3.9353595392249654e-16	1.8833924940454726e-20
59900000	0.004654219045289294	1.759928733304876e-49	-1.2073519172431868e-33	7.064723251959409e-12	1.2119135506054858e-14	0.0006915618774189045	2.0688295007343822e-21	1.785944162417811e-11	1.1050459525301225e-15	3.9353595392249693e-16	1.883392494045475e-20
60000000	0.004654219045289294	1.759928733304897e-49	-1.2073519172431868e-33	7.06472325195941e-12	1.211913550605486e-14	0.0006915618774189045	8.60255926415272e-22	1.785944162417811e-11	1.105045952530126e-15	3.9353595392249816e-16	1.8833924940454813e-20
60100000	0.004654219045289295	1.7599287333048686e-49	-1.2073519172431868e-33	7.0647232519594096e-12	1.211913550605486e-14	0.0006915618774189046	5.839977196223997e-21	1.7859441624178115e-11	1.1050459525301215e-15	3.935359539224966e-16	1.883392494045473e-20
60200000	0.004654219045289294	1.7599287333048914e-49	-1.2073519172431868e-33	7.06472325195941e-12	1.211913550605486e-14	0.0006915618774189045	7.30330419847246e-22	1.785944162417811e-11	1.1050459525301248e-15	3.9353595392249767e-16	1.8833924940454786e-20
60300000	0.004654219045289295	1.7599287333048683e-49	-1.2073519172431868e-33	7.0647232519594096e-12	1.211913550605486e-14	0.0006915618774189046	3.2131112841760645e-21	1.7859441624178115e-11	1.1050459525301213e-15	3.9353595392249644e-16	1.8833924940454723e-20
60400000	0.004654219045289294	1.759928733304884e-49	-1.2073519172431868e-33	7.06472325195941e-12	1.211913550605486e-14	0.0006915618774189045	6.323094966919362e-22	1.7859441624178112e-11	1.1050459525301237e-15	3.935359539224974e-16	1.8833924940454774e-20
60500000	0.004654219045289294	1.759928733304894e-49	-1.2073519172431868e-33	7.06472325195941e-12	1.211913550605486e-14	0.0006915618774189045	3.3907522710102902e-22	1.785944162417811e-11	1.1050459525301254e-15	3.9353595392249797e-16	1.88339249404548e-20
60600000	0.004654219045289294	1.759928733304886e-49	-1.2073519172431868e-33	7.0647232519594096e-12	1.211913550605486e-14	0.0006915618774189046	2.6672243510556128e-21	1.785944162417811e-11	1.1050459525301243e-15	3.935359539224975e-16	1.8833924940454783e-20
60700000	0.004654219045289295	1.759928733304871e-49	-1.2073519172431868e-33	7.0647232519594096e-12	1.211913550605486e-14	0.0006915618774189046	5.242776321271345e-21	1.7859441624178115e-11	1.1050459525301219e-15	3.9353595392249663e-16	1.8833924940454732e-20
60800000	0.004654219045289294	1.759928733304894e-49	-1.2073519172431868e-33	7.06472325195941e-12	1.2119135506054858e-14	0.0006915618774189045	-1.1203311461646535e-22	1.785944162417811e-11	1.1050459525301252e-15	3.935359539224978e-16	1.8833924940454792e-20
60900000	0.004654219045289295	1.7599287333048857e-49	-1.2073519172431868e-33	7.06472325195941e-12	1.211913550605486e-14	0.0006915618774189045	1.7322452555847793e-21	1.7859441624178112e-11	1.105045952530124e-15	3.9353595392249747e-16	1.8833924940454774e-20
61000000	0.004654219045289294	1.759928733304886e-49	-1.2073519172431868e-33	7.06472325195941e-12	1.211913550605486e-14	0.0006915618774189045	4.897798180254912e-22	1.785944162417811e-11	1.1050459525301243e-15	3.9353595392249757e-16	1.8833924940454783e-20
61100000	0.004654219045289294	1.759928733304894e-49	-1.2073519172431868e-33	7.06472325195941e-12	1.211913550605486e-14	0.0006915618774189045	6.280436836431201e-22	1.785944162417811e-11	1.1050459525301254e-15	3.9353595392249797e-16	1.88339249404548e-20
61200000	0.004654219045289294	1.7599287333048755e-49	-1.2073519172431868e-33	7.064723251959409e-12	1.2119135506054862e-14	0.0006915618774189046	4.429098019216882e-21	1.7859441624178112e-11	1.1050459525301225e-15	3.9353595392249693e-16	1.8833924940454753e-20
61300000	0.004654219045289295	1.759928733304877e-49	-1.2073519172431868e-33	7.0647232519594096e-12	1.2119135506054862e-14	0.0006915618774189046	3.5728270151995906e-21	1.7859441624178112e-11	1.1050459525301227e-15	3.93535953922497e-16	1.883392494045475e-20
61400000	0.004654219045289294	1.7599287333048884e-49	-1.2073519172431868e-33	7.06472325195941e-12	1.2119135506054858e-14	0.0006915618774189045	4.683875340734974e-22	1.785944162417811e-11	1.1050459525301244e-15	3.935359539224975e-16	1.8833924940454777e-20
61500000	0.004654219045289294	1.7599287333049047e-49	-1.2073519172431868e-33	7.06472325195941e-12	1.211913550605486e-14	0.0006915618774189045	1.7959614063674693e-22	1.785944162417811e-11	1.1050459525301272e-15	3.935359539224985e-16	1.8833924940454828e-20
61600000	0.004654219045289294	1.7599287333048755e-49	-1.2073519172431868e-33	7.0647232519594096e-12	1.2119135506054862e-14	0.0006915618774189046	2.2926593905224094e-21	1.7859441624178112e-11	1.1050459525301225e-15	3.9353595392249693e-16	1.8833924940454753e-20
61700000	0.004654219045289295	1.7599287333048834e-49	-1.2073519172431868e-33	7.0647232519594096e-12	1.211913550605486e-14	0.0006915618774189046	2.4194206713122058e-21	1.7859441624178112e-11	1.1050459525301237e-15	3.9353595392249737e-16	1.8833924940454768e-20
61800000	0.004654219045289294	1.7599287333048683e-49	-1.2073519172431868e-33	7.064723251959409e-12	1.2119135506054862e-14	0.0006915618774189046	5.358257247877146e-21	1.7859441624178112e-11	1.1050459525301215e-15	3.935359539224966e-16	1.8833924940454735e-20
61900000	0.004654219045289294	1.759928733304884e-49	-1.2073519172431868e-33	7.06472325195941e-12	1.211913550605486e-14	0.0006915618774189045	1.694364613902685e-21	1.785944162417811e-11	1.1050459525301239e-15	3.935359539224974e-16	1.8833924940454774e-20
62000000	0.004654219045289294	1.7599287333048736e-49	-1.2073519172431868e-33	7.0647232519594096e-12	1.2119135506054858e-14	0.0006915618774189045	2.2669322056436307e-21	1.785944162417811e-11	1.105045952530122e-15	3.9353595392249673e-16	1.883392494045474e-20
62100000	0.004654219045289294	1.759928733304903e-49	-1.2073519172431868e-33	7.06472325195941e-12	1.2119135506054858e-14	0.0006915618774189045	6.975811271106459e-22	1.785944162417811e-11	1.1050459525301268e-15	3.9353595392249846e-16	1.8833924940454825e-20
62200000	0.004654219045289294	1.7599287333048686e-49	-1.2073519172431868e-33	7.064723251959409e-12	1.2119135506054862e-14	0.0006915618774189046	3.2325823946760486e-21	1.7859441624178112e-11	1.1050459525301215e-15	3.935359539224965e-16	1.8833924940454735e-20
62300000	0.004654219045289295	1.7599287333048732e-49	-1.2073519172431868e-33	7.0647232519594096e-12	1.211913550605486e-14	0.0006915618774189046	4.068592127189073e-21	1.7859441624178115e-11	1.105045952530122e-15	3.935359539224968e-16	1.883392494045474e-20
62400000	0.004654219045289294	1.75992873330487e-49	-1.2073519172431868e-33	7.064723251959409e-12	1.2119135506054862e-14	0.0006915618774189046	4.7110698881869265e-21	1.7859441624178112e-11	1.1050459525301217e-15	3.9353595392249663e-16	1.8833924940454738e-20
62500000	0.004654219045289294	1.759928733304889e-49	-1.2073519172431868e-33	7.06472325195941e-12	1.211913550605486e-14	0.0006915618774189045	2.66003897934607e-22	1.785944162417811e-11	1.1050459525301246e-15	3.935359539224977e-16	1.883392494045479e-20
62600000	0.004654219045289294	1.7599287333048675e-49	-1.2073519172431868e-33	7.0647232519594096e-12	1.2119135506054858e-14	0.0006915618774189045	3.1559239785342643e-21	1.785944162417811e-11	1.105045952530121e-15	3.9353595392249644e-16	1.8833924940454726e-20
62700000	0.004654219045289294	1.759928733304893e-49	-1.2073519172431868e-33	7.06472325195941e-12	1.211913550605486e-14	0.0006915618774189045	2.422387431397937e-21	1.785944162417811e-11	1.1050459525301252e-15	3.9353595392249787e-16	1.8833924940454798e-20
62800000	0.004654219045289294	1.7599287333048747e-49	-1.2073519172431868e-33	7.0647232519594096e-12	1.211913550605486e-14	0.0006915618774189046	1.8390506311158478e-21	1.7859441624178112e-11	1.1050459525301223e-15	3.9353595392249683e-16	1.883392494045475e-20
62900000	0.004654219045289295	1.7599287333048694e-49	-1.2073519172431868e-33	7.0647232519594096e-12	1.211913550605486e-14	0.0006915618774189046	4.4491720885753344e-21	1.7859441624178115e-11	1.1050459525301215e-15	3.9353595392249654e-16	1.8833924940454726e-20
63000000	0.004654219045289294	1.7599287333048777e-49	-1.2073519172431868e-33	7.0647232519594096e-12	1.211913550605486e-14	0.0006915618774189046	2.9826710575106264e-21	1.7859441624178112e-11	1.1050459525301229e-15	3.9353595392249703e-16	1.883392494045476e-20
63100000	0.004654219045289294	1.7599287333048888e-49	-1.2073519172431868e-33	7.06472325195941e-12	1.211913550605486e-14	0.0006915618774189045	-5.364058882918325e-23	1.785944162417811e-11	1.1050459525301246e-15	3.9353595392249767e-16	1.883392494045479e-20
63200000	0.004654219045289294	1.7599287333048842e-49	-1.2073519172431868e-33	7.0647232519594096e-12	1.2119135506054858e-14	0.0006915618774189045	1.6974937987212e-21	1.785944162417811e-11	1.1050459525301239e-15	3.935359539224974e-16	1.8833924940454774e-20
63300000	0.004654219045289294	1.7599287333048815e-49	-1.2073519172431868e-33	7.0647232519594096e-12	1.211913550605486e-14	0.0006915618774189046	4.294675228443432e-21	1.7859441624178112e-11	1.1050459525301235e-15	3.9353595392249723e-16	1.8833924940454768e-20
63400000	0.004654219045289294	1.759928733304881e-49	-1.2073519172431868e-33	7.06472325195941e-12	1.2119135506054858e-14	0.0006915618774189045	2.2794955802838683e-22	1.785944162417811e-11	1.1050459525301233e-15	3.935359539224972e-16	1.8833924940454768e-20
63500000	0.004654219045289295	1.7599287333048743e-49	-1.2073519172431868e-33	7.0647232519594096e-12	1.211913550605486e-14	0.0006915618774189046	3.0345147608822505e-21	1.7859441624178112e-11	1.1050459525301223e-15	3.9353595392249683e-16	1.8833924940454744e-20
63600000	0.004654219045289294	1.7599287333048853e-49	-1.2073519172431868e-33	7.06472325195941e-12	1.211913550605486e-14	0.0006915618774189045	1.1527353720657928e-21	1.785944162417811e-11	1.105045952530124e-15	3.9353595392249747e-16	1.8833924940454777e-20
63700000	0.004654219045289294	1.7599287333048796e-49	-1.2073519172431868e-33	7.06472325195941e-12	1.211913550605486e-14	0.0006915618774189045	1.255813096072196e-21	1.7859441624178112e-11	1.105045952530123e-15	3.9353595392249713e-16	1.8833924940454762e-20
63800000	0.004654219045289294	1.759928733304903e-49	-1.2073519172431868e-33	7.06472325195941e-12	1.211913550605486e-14	0.0006915618774189045	1.63009261997258e-22	1.785944162417811e-11	1.1050459525301268e-15	3.9353595392249846e-16	1.8833924940454828e-20
63900000	0.004654219045289294	1.7599287333048724e-49	-1.2073519172431868e-33	7.0647232519594096e-12	1.2119135506054862e-14	0.0006915618774189046	5.7121772120146284e-21	1.7859441624178112e-11	1.1050459525301219e-15	3.9353595392249673e-16	1.8833924940454744e-20
64000000	0.004654219045289294	1.7599287333048762e-49	-1.2073519172431868e-33	7.0647232519594096e-12	1.2119135506054858e-14	0.0006915618774189045	7.0278166313656655e-22	1.785944162417811e-11	1.1050459525301227e-15	3.9353595392249693e-16	1.883392494045475e-20
64100000	0.004654219045289294	1.7599287333048815e-49	-1.2073519172431868e-33	7.06472325195941e-12	1.211913550605486e-14	0.0006915618774189045	1.173369174909e-21	1.785944162417811e-11	1.1050459525301235e-15	3.9353595392249723e-16	1.883392494045477e-20
64200000	0.004654219045289294	1.7599287333048895e-49	-1.2073519172431868e-33	7.06472325195941e-12	1.2119135506054858e-14	0.0006915618774189045	8.88376665764626e-24	1.785944162417811e-11	1.1050459525301248e-15	3.9353595392249767e-16	1.883392494045479e-20
64300000	0.004654219045289295	1.759928733304868e-49	-1.2073519172431868e-33	7.0647232519594096e-12	1.211913550605486e-14	0.0006915618774189046	2.8841086441550837e-21	1.7859441624178115e-11	1.1050459525301213e-15	3.935359539224965e-16	1.8833924940454726e-20
64400000	0.004654219045289294	1.7599287333049013e-49	-1.2073519172431868e-33	7.06472325195941e-12	1.211913550605486e-14	0.0006915618774189045	7.550643817587761e-22	1.785944162417811e-11	1.1050459525301264e-15	3.9353595392249836e-16	1.8833924940454822e-20
64500000	0.004654219045289294	1.7599287333048686e-49	-1.2073519172431868e-33	7.0647232519594096e-12	1.2119135506054862e-14	0.0006915618774189046	6.072627137729549e-21	1.7859441624178112e-11	1.1050459525301213e-15	3.9353595392249654e-16	1.8833924940454732e-20
64600000	0.004654219045289294	1.75992873330487e-49	-1.2073519172431868e-33	7.0647232519594096e-12	1.2119135506054858e-14	0.0006915618774189045	1.5560142777217961e-21	1.785944162417811e-11	1.1050459525301217e-15	3.9353595392249663e-16	1.8833924940454735e-20
64700000	0.004654219045289294	1.7599287333048853e-49	-1.2073519172431868e-33	7.06472325195941e-12	1.211913550605486e-14	0.0006915618774189045	1.7045706155391765e-23	1.785944162417811e-11	1.105045952530124e-15	3.9353595392249747e-16	1.8833924940454783e-20
64800000	0.004654219045289294	1.7599287333048857e-49	-1.2073519172431868e-33	7.06472325195941e-12	1.2119135506054858e-14	0.0006915618774189045	3.3839692183749674e-22	1.785944162417811e-11	1.105045952530124e-15	3.9353595392249747e-16	1.8833924940454777e-20
64900000	0.004654219045289295	1.759928733304876e-49	-1.2073519172431868e-33	7.0647232519594096e-12	1.211913550605486e-14	0.0006915618774189046	2.3775270689016712e-21	1.7859441624178115e-11	1.1050459525301227e-15	3.935359539224969e-16	1.883392494045475e-20
65000000	0.004654219045289294	1.7599287333048903e-49	-1.2073519172431868e-33	7.06472325195941e-12	1.211913550605486e-14	0.0006915618774189045	2.5106807435937018e-21	1.7859441624178112e-11	1.1050459525301248e-15	3.9353595392249777e-16	1.883392494045479e-20
65100000	0.004654219045289294	1.759928733304873e-49	-1.2073519172431868e-33	7.0647232519594096e-12	1.2119135506054862e-14	0.0006915618774189046	4.9623809360423036e-21	1.7859441624178112e-11	1.1050459525301219e-15	3.9353595392249673e-16	1.8833924940454744e-20
65200000	0.004654219045289294	1.75992873330489e-49	-1.2073519172431868e-33	7.06472325195941e-12	1.211913550605486e-14	0.0006915618774189045	1.4577243632321455e-22	1.785944162417811e-11	1.1050459525301246e-15	3.935359539224976e-16	1.8833924940454786e-20
65300000	0.004654219045289294	1.7599287333048796e-49	-1.2073519172431868e-33	7.06472325195941e-12	1.211913550605486e-14	0.0006915618774189045	6.685454400044875e-22	1.785944162417811e-11	1.1050459525301233e-15	3.935359539224972e-16	1.8833924940454765e-20
65400000	0.004654219045289294	1.759928733304872e-49	-1.2073519172431868e-33	7.064723251959409e-12	1.2119135506054858e-14	0.0006915618774189045	2.1024009860678556e-21	1.785944162417811e-11	1.1050459525301219e-15	3.9353595392249673e-16	1.8833924940454738e-20
65500000	0.004654219045289294	1.7599287333048952e-49	-1.2073519172431868e-33	7.06472325195941e-12	1.211913550605486e-14	0.0006915618774189045	5.786681650945229e-22	1.785944162417811e-11	1.1050459525301256e-15	3.93535953922498e-16	1.8833924940454807e-20
65600000	0.004654219045289295	1.759928733304879e-49	-1.2073519172431868e-33	7.0647232519594096e-12	1.211913550605486e-14	0.0006915618774189046	4.35699843932041e-21	1.7859441624178112e-11	1.105045952530123e-15	3.9353595392249713e-16	1.883392494045476e-20
65700000	0.004654219045289294	1.7599287333048808e-49	-1.2073519172431868e-33	7.06472325195941e-12	1.211913550605486e-14	0.0006915618774189046	3.1557440593961775e-21	1.7859441624178112e-11	1.1050459525301233e-15	3.935359539224972e-16	1.8833924940454762e-20
65800000	0.004654219045289294	1.759928733304878e-49	-1.2073519172431868e-33	7.06472325195941e-12	1.211913550605486e-14	0.0006915618774189045	1.6549994050669627e-21	1.7859441624178112e-11	1.1050459525301229e-15	3.9353595392249703e-16	1.8833924940454753e-20
65900000	0.004654219045289295	1.759928733304869e-49	-1.2073519172431868e-33	7.06472325195941e-12	1.211913550605486e-14	0.0006915618774189046	2.2997282865124006e-21	1.7859441624178115e-11	1.1050459525301213e-15	3.9353595392249654e-16	1.8833924940454726e-20
66000000	0.004654219045289294	1.7599287333048694e-49	-1.2073519172431868e-33	7.064723251959409e-12	1.2119135506054858e-14	0.0006915618774189045	2.6610001217229575e-21	1.785944162417811e-11	1.1050459525301215e-15	3.935359539224966e-16	1.8833924940454732e-20
66100000	0.004654219045289294	1.7599287333049017e-49	-1.2073519172431868e-33	7.06472325195941e-12	1.2119135506054858e-14	0.0006915618774189045	3.0253518848702576e-22	1.785944162417811e-11	1.1050459525301266e-15	3.9353595392249836e-16	1.8833924940454825e-20
66200000	0.004654219045289295	1.7599287333048717e-49	-1.2073519172431868e-33	7.0647232519594096e-12	1.211913550605486e-14	0.0006915618774189046	5.6354039410150296e-21	1.7859441624178115e-11	1.1050459525301219e-15	3.935359539224967e-16	1.8833924940454735e-20
66300000	0.004654219045289294	1.759928733304889e-49	-1.2073519172431868e-33	7.06472325195941e-12	1.211913550605486e-14	0.0006915618774189045	1.3297922301365071e-21	1.785944162417811e-11	1.1050459525301244e-15	3.9353595392249757e-16	1.883392494045478e-20
66400000	0.004654219045289295	1.7599287333048667e-49	-1.2073519172431868e-33	7.0647232519594096e-12	1.211913550605486e-14	0.0006915618774189046	3.150682662446567e-21	1.7859441624178115e-11	1.105045952530121e-15	3.935359539224964e-16	1.883392494045472e-20
66500000	0.004654219045289295	1.759928733304877e-49	-1.2073519172431868e-33	7.0647232519594096e-12	1.211913550605486e-14	0.0006915618774189046	1.3627748749574862e-21	1.7859441624178112e-11	1.1050459525301227e-15	3.9353595392249703e-16	1.8833924940454753e-20
66600000	0.004654219045289294	1.7599287333048872e-49	-1.2073519172431868e-33	7.0647232519594096e-12	1.211913550605486e-14	0.0006915618774189045	9.452483347072716e-22	1.785944162417811e-11	1.1050459525301243e-15	3.935359539224976e-16	1.883392494045478e-20
66700000	0.004654219045289294	1.7599287333048907e-49	-1.2073519172431868e-33	7.0647232519594096e-12	1.211913550605486e-14	0.0006915618774189045	1.9077028257299766e-21	1.785944162417811e-11	1.105045952530125e-15	3.9353595392249777e-16	1.8833924940454795e-20
66800000	0.004654219045289295	1.7599287333048698e-49	-1.2073519172431868e-33	7.0647232519594096e-12	1.211913550605486e-14	0.0006915618774189046	5.687281755844295e-21	1.7859441624178115e-11	1.1050459525301217e-15	3.9353595392249654e-16	1.8833924940454726e-20
66900000	0.004654219045289294	1.759928733304894e-49	-1.2073519172431868e-33	7.06472325195941e-12	1.2119135506054858e-14	0.0006915618774189045	8.679241263371319e-23	1.785944162417811e-11	1.1050459525301252e-15	3.935359539224978e-16	1.8833924940454792e-20
67000000	0.004654219045289295	1.7599287333048774e-49	-1.2073519172431868e-33	7.0647232519594096e-12	1.2119135506054862e-14	0.0006915618774189046	2.4693327229236694e-21	1.7859441624178115e-11	1.1050459525301227e-15	3.93535953922497e-16	1.883392494045475e-20
67100000	0.004654219045289294	1.7599287333048884e-49	-1.2073519172431868e-33	7.06472325195941e-12	1.211913550605486e-14	0.0006915618774189045	1.0687392486163065e-22	1.785944162417811e-11	1.1050459525301246e-15	3.935359539224977e-16	1.8833924940454792e-20
67200000	0.004654219045289294	1.7599287333048975e-49	-1.2073519172431868e-33	7.06472325195941e-12	1.211913550605486e-14	0.0006915618774189045	1.4146211395957444e-22	1.785944162417811e-11	1.1050459525301258e-15	3.9353595392249816e-16	1.883392494045481e-20
67300000	0.004654219045289294	1.759928733304879e-49	-1.2073519172431868e-33	7.0647232519594096e-12	1.211913550605486e-14	0.0006915618774189046	3.7819983605591526e-21	1.7859441624178112e-11	1.105045952530123e-15	3.935359539224972e-16	1.8833924940454765e-20
67400000	0.004654219045289295	1.7599287333048736e-49	-1.2073519172431868e-33	7.0647232519594096e-12	1.2119135506054862e-14	0.0006915618774189046	4.300878392906905e-21	1.7859441624178115e-11	1.1050459525301223e-15	3.9353595392249683e-16	1.883392494045474e-20
67500000	0.004654219045289294	1.7599287333048918e-49	-1.2073519172431868e-33	7.06472325195941e-12	1.2119135506054858e-14	0.0006915618774189045	2.9010598853517316e-23	1.785944162417811e-11	1.1050459525301248e-15	3.935359539224977e-16	1.8833924940454786e-20
67600000	0.004654219045289294	1.7599287333048986e-49	-1.2073519172431868e-33	7.06472325195941e-12	1.2119135506054858e-14	0.0006915618774189045	6.5641132861972135e-22	1.7859441624178112e-11	1.105045952530126e-15	3.9353595392249816e-16	1.883392494045481e-20
67700000	0.004654219045289294	1.7599287333048796e-49	-1.2073519172431868e-33	7.06472325195941e-12	1.211913550605486e-14	0.0006915618774189045	1.5480633489705852e-21	1.785944162417811e-11	1.105045952530123e-15	3.935359539224972e-16	1.8833924940454765e-20
67800000	0.004654219045289294	1.759928733304888e-49	-1.2073519172431868e-33	7.06472325195941e-12	1.211913550605486e-14	0.0006915618774189045	1.6588221851633945e-21	1.7859441624178112e-11	1.1050459525301244e-15	3.935359539224976e-16	1.883392494045478e-20
67900000	0.004654219045289294	1.7599287333048713e-49	-1.2073519172431868e-33	7.064723251959409e-12	1.2119135506054862e-14	0.0006915618774189046	5.137802045470571e-21	1.7859441624178112e-11	1.1050459525301217e-15	3.935359539224967e-16	1.883392494045474e-20
68000000	0.004654219045289294	1.7599287333048815e-49	-1.2073519172431868e-33	7.06472325195941e-12	1.211913550605486e-14	0.0006915618774189045	2.426638080768835e-21	1.7859441624178112e-11	1.1050459525301235e-15	3.935359539224973e-16	1.8833924940454765e-20
68100000	0.004654219045289294	1.7599287333048796e-49	-1.2073519172431868e-33	7.06472325195941e-12	1.2119135506054858e-14	0.0006915618774189045	1.5237620851258363e-21	1.785944162417811e-11	1.105045952530123e-15	3.935359539224971e-16	1.8833924940454756e-20
68200000	0.004654219045289294	1.759928733304907e-49	-1.2073519172431868e-33	7.06472325195941e-12	1.2119135506054858e-14	0.0006915618774189045	1.881997666648847e-22	1.785944162417811e-11	1.1050459525301274e-15	3.935359539224986e-16	1.8833924940454834e-20
68300000	0.004654219045289294	1.75992873330487e-49	-1.2073519172431868e-33	7.064723251959409e-12	1.2119135506054862e-14	0.0006915618774189046	3.108466756767413e-21	1.7859441624178112e-11	1.1050459525301217e-15	3.935359539224966e-16	1.8833924940454738e-20
68400000	0.004654219045289295	1.7599287333048766e-49	-1.2073519172431868e-33	7.0647232519594096e-12	1.211913550605486e-14	0.0006915618774189046	3.4997750681946034e-21	1.7859441624178112e-11	1.1050459525301227e-15	3.93535953922497e-16	1.8833924940454753e-20
68500000	0.004654219045289294	1.7599287333048686e-49	-1.2073519172431868e-33	7.064723251959409e-12	1.2119135506054862e-14	0.0006915618774189046	5.187492871344763e-21	1.7859441624178112e-11	1.1050459525301215e-15	3.935359539224966e-16	1.8833924940454735e-20
68600000	0.004654219045289294	1.7599287333048876e-49	-1.2073519172431868e-33	7.06472325195941e-12	1.211913550605486e-14	0.0006915618774189045	7.397437000383636e-22	1.785944162417811e-11	1.1050459525301244e-15	3.935359539224976e-16	1.8833924940454786e-20
68700000	0.004654219045289294	1.759928733304867e-49	-1.2073519172431868e-33	7.0647232519594096e-12	1.2119135506054858e-14	0.0006915618774189045	3.0644556221023607e-21	1.785944162417811e-11	1.105045952530121e-15	3.9353595392249644e-16	1.8833924940454723e-20
68800000	0.004654219045289294	1.7599287333048975e-49	-1.2073519172431868e-33	7.06472325195941e-12	1.211913550605486e-14	0.0006915618774189045	1.682919451145304e-21	1.785944162417811e-11	1.105045952530126e-15	3.935359539224981e-16	1.883392494045481e-20
68900000	0.004654219045289294	1.7599287333048713e-49	-1.2073519172431868e-33	7.064723251959409e-12	1.2119135506054862e-14	0.0006915618774189046	2.563589600230911e-21	1.7859441624178112e-11	1.1050459525301219e-15	3.9353595392249663e-16	1.883392494045474e-20
69000000	0.004654219045289295	1.7599287333048698e-49	-1.2073519172431868e-33	7.0647232519594096e-12	1.211913550605486e-14	0.0006915618774189046	4.521509057732617e-21	1.7859441624178115e-11	1.1050459525301215e-15	3.935359539224966e-16	1.883392494045473e-20
69100000	0.004654219045289294	1.759928733304874e-49	-1.2073519172431868e-33	7.0647232519594096e-12	1.2119135506054862e-14	0.0006915618774189046	3.7284265671412396e-21	1.7859441624178112e-11	1.1050459525301223e-15	3.935359539224969e-16	1.883392494045475e-20
69200000	0.004654219045289294	1.75992873330489e-49	-1.2073519172431868e-33	7.06472325195941e-12	1.211913550605486e-14	0.0006915618774189045	-1.0118906482507171e-22	1.785944162417811e-11	1.1050459525301246e-15	3.9353595392249777e-16	1.8833924940454792e-20
69300000	0.004654219045289294	1.7599287333048766e-49	-1.2073519172431868e-33	7.0647232519594096e-12	1.2119135506054858e-14	0.0006915618774189045	2.4335817417983324e-21	1.785944162417811e-11	1.1050459525301225e-15	3.93535953922497e-16	1.883392494045475e-20
69400000	0.004654219045289294	1.7599287333048857e-49	-1.2073519172431868e-33	7.0647232519594096e-12	1.2119135506054862e-14	0.0006915618774189046	3.568577883903826e-21	1.785944162417811e-11	1.105045952530124e-15	3.9353595392249747e-16	1.883392494045478e-20
69500000	0.004654219045289294	1.7599287333048793e-49	-1.2073519172431868e-33	7.0647232519594096e-12	1.211913550605486e-14	0.0006915618774189045	7.434933087431399e-22	1.785944162417811e-11	1.1050459525301233e-15	3.935359539224971e-16	1.8833924940454762e-20
69600000	0.004654219045289295	1.7599287333048717e-49	-1.2073519172431868e-33	7.0647232519594096e-12	1.211913550605486e-14	0.0006915618774189046	3.722355717159397e-21	1.7859441624178115e-11	1.1050459525301219e-15	3.935359539224967e-16	1.8833924940454735e-20
69700000	0.004654219045289294	1.759928733304883e-49	-1.2073519172431868e-33	7.06472325195941e-12	1.211913550605486e-14	0.0006915618774189046	1.8445677822888905e-21	1.7859441624178112e-11	1.1050459525301237e-15	3.9353595392249732e-16	1.883392494045477e-20
69800000	0.004654219045289294	1.7599287333048846e-49	-1.2073519172431868e-33	7.06472325195941e-12	1.211913550605486e-14	0.0006915618774189045	5.555504998242458e-22	1.785944162417811e-11	1.1050459525301239e-15	3.935359539224974e-16	1.8833924940454777e-20
69900000	0.004654219045289294	1.7599287333048975e-49	-1.2073519172431868e-33	7.06472325195941e-12	1.211913550605486e-14	0.0006915618774189045	6.256814756092477e-22	1.785944162417811e-11	1.1050459525301258e-15	3.9353595392249816e-16	1.883392494045481e-20
70000000	0.004654219045289294	1.7599287333048755e-49	-1.2073519172431868e-33	7.0647232519594096e-12	1.2119135506054862e-14	0.0006915618774189046	5.239725875104878e-21	1.7859441624178112e-11	1.1050459525301225e-15	3.9353595392249693e-16	1.883392494045475e-20
70100000	0.004654219045289294	1.7599287333048804e-49	-1.2073519172431868e-33	7.06472325195941e-12	1.2119135506054858e-14	0.0006915618774189045	1.3957908003112526e-22	1.785944162417811e-11	1.1050459525301233e-15	3.935359539224972e-16	1.8833924940454765e-20
70200000	0.004654219045289294	1.7599287333048785e-49	-1.2073519172431868e-33	7.06472325195941e-12	1.211913550605486e-14	0.0006915618774189045	1.8943461605075716e-21	1.7859441624178112e-11	1.1050459525301229e-15	3.935359539224971e-16	1.883392494045476e-20
70300000	0.004654219045289294	1.7599287333048888e-49	-1.2073519172431868e-33	7.06472325195941e-12	1.2119135506054858e-14	0.0006915618774189045	3.3257059905859796e-22	1.785944162417811e-11	1.1050459525301246e-15	3.935359539224976e-16	1.8833924940454786e-20
70400000	0.004654219045289295	1.7599287333048717e-49	-1.2073519172431868e-33	7.0647232519594096e-12	1.211913550605486e-14	0.0006915618774189046	2.361545928009304e-21	1.7859441624178115e-11	1.1050459525301219e-15	3.935359539224967e-16	1.8833924940454735e-20
70500000	0.004654219045289294	1.7599287333049036e-49	-1.2073519172431868e-33	7.06472325195941e-12	1.211913550605486e-14	0.0006915618774189045	2.271005409656973e-22	1.785944162417811e-11	1.105045952530127e-15	3.9353595392249856e-16	1.883392494045483e-20
70600000	0.004654219045289294	1.7599287333048694e-49	-1.2073519172431868e-33	7.0647232519594096e-12	1.2119135506054862e-14	0.0006915618774189046	6.094096460720168e-21	1.7859441624178112e-11	1.1050459525301215e-15	3.935359539224966e-16	1.8833924940454735e-20
70700000	0.004654219045289294	1.7599287333048675e-49	-1.2073519172431868e-33	7.0647232519594096e-12	1.2119135506054858e-14	0.0006915618774189045	1.6741163267891789e-21	1.785944162417811e-11	1.1050459525301213e-15	3.935359539224965e-16	1.883392494045473e-20
70800000	0.004654219045289294	1.7599287333048842e-49	-1.2073519172431868e-33	7.06472325195941e-12	1.211913550605486e-14	0.0006915618774189045	3.2178563030808823e-22	1.785944162417811e-11	1.1050459525301239e-15	3.935359539224974e-16	1.883392494045478e-20
70900000	0.004654219045289294	1.7599287333048884e-49	-1.2073519172431868e-33	7.06472325195941e-12	1.2119135506054858e-14	0.0006915618774189045	-1.994426764065139e-23	1.785944162417811e-11	1.1050459525301246e-15	3.935359539224976e-16	1.8833924940454786e-20
71000000	0.004654219045289295	1.7599287333048694e-49	-1.2073519172431868e-33	7.0647232519594096e-12	1.211913550605486e-14	0.0006915618774189046	2.9304040462136775e-21	1.7859441624178115e-11	1.1050459525301215e-15	3.9353595392249654e-16	1.883392494045473e-20
71100000	0.004654219045289294	1.7599287333048945e-49	-1.2073519172431868e-33	7.06472325195941e-12	1.211913550605486e-14	0.0006915618774189045	1.762578083485324e-21	1.7859441624178112e-11	1.1050459525301254e-15	3.93535953922498e-16	1.8833924940454804e-20
71200000	0.004654219045289294	1.7599287333048705e-49	-1.2073519172431868e-33	7.0647232519594096e-12	1.2119135506054862e-14	0.0006915618774189046	5.543357155574502e-21	1.7859441624178112e-11	1.1050459525301217e-15	3.9353595392249663e-16	1.8833924940454738e-20
71300000	0.004654219045289294	1.7599287333048834e-49	-1.2073519172431868e-33	7.0647232519594096e-12	1.211913550605486e-14	0.0006915618774189045	4.9081834175011405e-22	1.785944162417811e-11	1.1050459525301237e-15	3.9353595392249737e-16	1.8833924940454774e-20
71400000	0.004654219045289294	1.759928733304884e-49	-1.2073519172431868e-33	7.06472325195941e-12	1.211913550605486e-14	0.0006915618774189045	1.3105983754069448e-22	1.785944162417811e-11	1.1050459525301239e-15	3.9353595392249737e-16	1.8833924940454777e-20
71500000	0.004654219045289294	1.7599287333048777e-49	-1.2073519172431868e-33	7.0647232519594096e-12	1.2119135506054858e-14	0.0006915618774189045	1.367031162264145e-21	1.785944162417811e-11	1.1050459525301229e-15	3.9353595392249703e-16	1.8833924940454756e-20
71600000	0.004654219045289295	1.7599287333048884e-49	-1.2073519172431868e-33	7.06472325195941e-12	1.2119135506054858e-14	0.0006915618774189045	1.2605327513880622e-21	1.7859441624178112e-11	1.1050459525301244e-15	3.9353595392249757e-16	1.8833924940454786e-20
71700000	0.004654219045289295	1.7599287333048842e-49	-1.2073519172431868e-33	7.0647232519594096e-12	1.211913550605486e-14	0.0006915618774189046	3.651675443732926e-21	1.7859441624178112e-11	1.1050459525301239e-15	3.9353595392249737e-16	1.883392494045477e-20
71800000	0.004654219045289294	1.7599287333048774e-49	-1.2073519172431868e-33	7.0647232519594096e-12	1.211913550605486e-14	0.0006915618774189046	3.912491279191797e-21	1.7859441624178112e-11	1.1050459525301227e-15	3.93535953922497e-16	1.8833924940454753e-20
71900000	0.004654219045289294	1.7599287333048842e-49	-1.2073519172431868e-33	7.06472325195941e-12	1.211913550605486e-14	0.0006915618774189045	9.092888498656961e-22	1.785944162417811e-11	1.1050459525301239e-15	3.9353595392249732e-16	1.883392494045477e-20
72000000	0.004654219045289295	1.759928733304872e-49	-1.2073519172431868e-33	7.0647232519594096e-12	1.211913550605486e-14	0.0006915618774189046	1.7798689362139364e-21	1.7859441624178112e-11	1.1050459525301219e-15	3.9353595392249673e-16	1.8833924940454738e-20
72100000	0.004654219045289294	1.7599287333048667e-49	-1.2073519172431868e-33	7.064723251959409e-12	1.211913550605486e-14	0.0006915618774189045	2.7842535950272467e-21	1.785944162417811e-11	1.105045952530121e-15	3.9353595392249644e-16	1.8833924940454726e-20
72200000	0.004654219045289294	1.759928733304902e-49	-1.2073519172431868e-33	7.06472325195941e-12	1.2119135506054858e-14	0.0006915618774189045	6.363294477993709e-23	1.785944162417811e-11	1.1050459525301266e-15	3.935359539224984e-16	1.8833924940454825e-20
72300000	0.004654219045289295	1.7599287333048743e-49	-1.2073519172431868e-33	7.0647232519594096e-12	1.211913550605486e-14	0.0006915618774189046	5.235614637870426e-21	1.7859441624178115e-11	1.1050459525301223e-15	3.9353595392249683e-16	1.883392494045474e-20
72400000	0.004654219045289294	1.759928733304886e-49	-1.2073519172431868e-33	7.06472325195941e-12	1.211913550605486e-14	0.0006915618774189046	2.0220364194657227e-21	1.7859441624178112e-11	1.105045952530124e-15	3.935359539224974e-16	1.8833924940454774e-20
72500000	0.004654219045289295	1.75992873330487e-49	-1.2073519172431868e-33	7.06472325195941e-12	1.211913550605486e-14	0.0006915618774189046	2.7100655461979365e-21	1.7859441624178115e-11	1.1050459525301215e-15	3.935359539224966e-16	1.883392494045473e-20
72600000	0.004654219045289295	1.7599287333048713e-49	-1.2073519172431868e-33	7.06472325195941e-12	1.211913550605486e-14	0.0006915618774189046	2.0633974986221676e-21	1.7859441624178115e-11	1.1050459525301217e-15	3.935359539224967e-16	1.8833924940454735e-20
72700000	0.004654219045289294	1.7599287333048796e-49	-1.2073519172431868e-33	7.0647232519594096e-12	1.211913550605486e-14	0.0006915618774189045	1.6965983280564874e-21	1.785944162417811e-11	1.105045952530123e-15	3.935359539224972e-16	1.8833924940454762e-20
72800000	0.004654219045289294	1.7599287333048952e-49	-1.2073519172431868e-33	7.06472325195941e-12	1.2119135506054858e-14	0.0006915618774189045	1.1910178361562968e-21	1.785944162417811e-11	1.1050459525301256e-15	3.93535953922498e-16	1.8833924940454807e-20
72900000	0.004654219045289295	1.7599287333048683e-49	-1.2073519172431868e-33	7.0647232519594096e-12	1.2119135506054862e-14	0.0006915618774189046	5.855780904279696e-21	1.7859441624178115e-11	1.1050459525301213e-15	3.9353595392249654e-16	1.8833924940454726e-20
73000000	0.004654219045289294	1.7599287333048926e-49	-1.2073519172431868e-33	7.06472325195941e-12	1.211913550605486e-14	0.0006915618774189045	4.742590896678636e-22	1.785944162417811e-11	1.105045952530125e-15	3.935359539224977e-16	1.883392494045479e-20
73100000	0.004654219045289295	1.7599287333048705e-49	-1.2073519172431868e-33	7.0647232519594096e-12	1.211913550605486e-14	0.0006915618774189046	3.053783005922783e-21	1.7859441624178115e-11	1.1050459525301217e-15	3.935359539224966e-16	1.883392494045473e-20
73200000	0.004654219045289294	1.7599287333048865e-49	-1.2073519172431868e-33	7.06472325195941e-12	1.211913550605486e-14	0.0006915618774189045	3.42105104137834e-22	1.785944162417811e-11	1.1050459525301243e-15	3.9353595392249757e-16	1.8833924940454783e-20
73300000	0.004654219045289294	1.7599287333048964e-49	-1.2073519172431868e-33	7.06472325195941e-12	1.211913550605486e-14	0.0006915618774189045	1.5118672632919128e-22	1.785944162417811e-11	1.1050459525301258e-15	3.9353595392249806e-16	1.8833924940454807e-20
73400000	0.004654219045289294	1.7599287333048846e-49	-1.2073519172431868e-33	7.0647232519594096e-12	1.211913550605486e-14	0.0006915618774189046	3.0523761927134378e-21	1.7859441624178112e-11	1.1050459525301239e-15	3.935359539224974e-16	1.8833924940454777e-20
73500000	0.004654219045289295	1.759928733304872e-49	-1.2073519172431868e-33	7.0647232519594096e-12	1.2119135506054862e-14	0.0006915618774189046	4.953919693447807e-21	1.7859441624178115e-11	1.1050459525301219e-15	3.935359539224967e-16	1.8833924940454735e-20
73600000	0.004654219045289294	1.7599287333048937e-49	-1.2073519172431868e-33	7.06472325195941e-12	1.2119135506054858e-14	0.0006915618774189045	-1.2857489005460235e-22	1.785944162417811e-11	1.1050459525301252e-15	3.935359539224978e-16	1.8833924940454792e-20
73700000	0.004654219045289295	1.7599287333048903e-49	-1.2073519172431868e-33	7.06472325195941e-12	1.2119135506054862e-14	0.0006915618774189045	1.3472516798998187e-21	1.7859441624178112e-11	1.1050459525301248e-15	3.935359539224977e-16	1.8833924940454786e-20
73800000	0.004654219045289294	1.7599287333048842e-49	-1.2073519172431868e-33	7.06472325195941e-12	1.211913550605486e-14	0.0006915618774189045	8.124005740826491e-22	1.785944162417811e-11	1.1050459525301239e-15	3.9353595392249747e-16	1.883392494045478e-20
73900000	0.004654219045289294	1.759928733304892e-49	-1.2073519172431868e-33	7.06472325195941e-12	1.211913550605486e-14	0.0006915618774189045	9.471157456999616e-22	1.785944162417811e-11	1.105045952530125e-15	3.9353595392249787e-16	1.8833924940454795e-20
74000000	0.004654219045289294	1.7599287333048736e-49	-1.2073519172431868e-33	7.064723251959409e-12	1.2119135506054862e-14	0.0006915618774189046	4.709464303961791e-21	1.7859441624178112e-11	1.1050459525301223e-15	3.9353595392249683e-16	1.8833924940454747e-20
74100000	0.004654219045289295	1.7599287333048785e-49	-1.2073519172431868e-33	7.0647232519594096e-12	1.2119135506054862e-14	0.0006915618774189046	3.1887275979007067e-21	1.7859441624178112e-11	1.105045952530123e-15	3.935359539224971e-16	1.8833924940454756e-20
74200000	0.004654219045289294	1.7599287333048857e-49	-1.2073519172431868e-33	7.06472325195941e-12	1.2119135506054858e-14	0.0006915618774189045	7.8879843669593555e-22	1.785944162417811e-11	1.1050459525301239e-15	3.9353595392249737e-16	1.883392494045477e-20
74300000	0.004654219045289294	1.7599287333049066e-49	-1.2073519172431868e-33	7.06472325195941e-12	1.211913550605486e-14	0.0006915618774189045	6.636535835939137e-23	1.785944162417811e-11	1.1050459525301274e-15	3.935359539224986e-16	1.8833924940454834e-20
74400000	0.004654219045289294	1.7599287333048732e-49	-1.2073519172431868e-33	7.0647232519594096e-12	1.2119135506054862e-14	0.0006915618774189046	2.6266202544721928e-21	1.7859441624178112e-11	1.105045952530122e-15	3.935359539224968e-16	1.8833924940454747e-20
74500000	0.004654219045289295	1.759928733304881e-49	-1.2073519172431868e-33	7.0647232519594096e-12	1.211913550605486e-14	0.0006915618774189046	2.800571192003185e-21	1.7859441624178112e-11	1.1050459525301233e-15	3.9353595392249723e-16	1.8833924940454762e-20
74600000	0.004654219045289294	1.759928733304868e-49	-1.2073519172431868e-33	7.064723251959409e-12	1.2119135506054862e-14	0.0006915618774189046	5.37466096692995e-21	1.7859441624178112e-11	1.1050459525301213e-15	3.9353595392249654e-16	1.8833924940454732e-20
74700000	0.004654219045289294	1.759928733304885e-49	-1.2073519172431868e-33	7.06472325195941e-12	1.211913550605486e-14	0.0006915618774189045	1.348126946115004e-21	1.785944162417811e-11	1.105045952530124e-15	3.9353595392249747e-16	1.8833924940454777e-20
74800000	0.004654219045289294	1.759928733304871e-49	-1.2073519172431868e-33	7.0647232519594096e-12	1.2119135506054858e-14	0.0006915618774189045	2.597760915957842e-21	1.785944162417811e-11	1.1050459525301217e-15	3.935359539224966e-16	1.8833924940454732e-20
74900000	0.004654219045289294	1.759928733304901e-49	-1.2073519172431868e-33	7.06472325195941e-12	1.211913550605486e-14	0.0006915618774189045	1.0051688253900429e-21	1.785944162417811e-11	1.1050459525301264e-15	3.9353595392249836e-16	1.8833924940454822e-20
75000000	0.004654219045289294	1.7599287333048686e-49	-1.2073519172431868e-33	7.064723251959409e-12	1.2119135506054862e-14	0.0006915618774189046	3.112308211679698e-21	1.7859441624178112e-11	1.1050459525301215e-15	3.9353595392249654e-16	1.8833924940454735e-20
75100000	0.004654219045289295	1.7599287333048717e-49	-1.2073519172431868e-33	7.0647232519594096e-12	1.211913550605486e-14	0.0006915618774189046	4.284180156444817e-21	1.7859441624178115e-11	1.1050459525301219e-15	3.935359539224967e-16	1.8833924940454732e-20
75200000	0.004654219045289294	1.759928733304872e-49	-1.2073519172431868e-33	7.064723251959409e-12	1.2119135506054862e-14	0.0006915618774189046	4.408008141642994e-21	1.7859441624178112e-11	1.1050459525301219e-15	3.9353595392249673e-16	1.883392494045474e-20
75300000	0.004654219045289294	1.7599287333048895e-49	-1.2073519172431868e-33	7.06472325195941e-12	1.211913550605486e-14	0.0006915618774189045	9.073355594441252e-23	1.785944162417811e-11	1.1050459525301246e-15	3.9353595392249777e-16	1.8833924940454792e-20
75400000	0.004654219045289294	1.7599287333048694e-49	-1.2073519172431868e-33	7.0647232519594096e-12	1.2119135506054858e-14	0.0006915618774189045	3.0103024304380825e-21	1.785944162417811e-11	1.1050459525301215e-15	3.935359539224966e-16	1.8833924940454732e-20
75500000	0.004654219045289294	1.7599287333048907e-49	-1.2073519172431868e-33	7.06472325195941e-12	1.211913550605486e-14	0.0006915618774189045	2.8083399234366862e-21	1.785944162417811e-11	1.1050459525301248e-15	3.935359539224977e-16	1.8833924940454792e-20
75600000	0.004654219045289294	1.7599287333048762e-49	-1.2073519172431868e-33	7.0647232519594096e-12	1.211913550605486e-14	0.0006915618774189046	1.4526059418369723e-21	1.7859441624178112e-11	1.1050459525301225e-15	3.9353595392249693e-16	1.8833924940454753e-20
75700000	0.004654219045289295	1.7599287333048698e-49	-1.2073519172431868e-33	7.0647232519594096e-12	1.211913550605486e-14	0.0006915618774189046	4.2715570329857904e-21	1.7859441624178115e-11	1.1050459525301215e-15	3.935359539224966e-16	1.883392494045473e-20
75800000	0.004654219045289294	1.7599287333048793e-49	-1.2073519172431868e-33	7.0647232519594096e-12	1.211913550605486e-14	0.0006915618774189046	2.5955854365279354e-21	1.7859441624178112e-11	1.105045952530123e-15	3.9353595392249713e-16	1.8833924940454762e-20
75900000	0.004654219045289294	1.759928733304888e-49	-1.2073519172431868e-33	7.06472325195941e-12	1.211913550605486e-14	0.0006915618774189045	7.516100124749474e-23	1.785944162417811e-11	1.1050459525301244e-15	3.935359539224976e-16	1.8833924940454786e-20
76000000	0.004654219045289294	1.7599287333048884e-49	-1.2073519172431868e-33	7.0647232519594096e-12	1.2119135506054858e-14	0.0006915618774189045	1.3126633259425746e-21	1.785944162417811e-11	1.1050459525301246e-15	3.935359539224977e-16	1.883392494045479e-20
76100000	0.004654219045289294	1.7599287333048793e-49	-1.2073519172431868e-33	7.0647232519594096e-12	1.2119135506054862e-14	0.0006915618774189046	4.637274833793689e-21	1.7859441624178112e-11	1.105045952530123e-15	3.9353595392249713e-16	1.8833924940454762e-20
76200000	0.004654219045289294	1.7599287333048815e-49	-1.2073519172431868e-33	7.06472325195941e-12	1.2119135506054858e-14	0.0006915618774189045	8.729334615884506e-23	1.785944162417811e-11	1.1050459525301235e-15	3.9353595392249723e-16	1.8833924940454768e-20
76300000	0.004654219045289295	1.759928733304876e-49	-1.2073519172431868e-33	7.06472325195941e-12	1.211913550605486e-14	0.0006915618774189046	2.6559806859578154e-21	1.7859441624178112e-11	1.1050459525301225e-15	3.9353595392249693e-16	1.883392494045475e-20
76400000	0.004654219045289294	1.7599287333048865e-49	-1.2073519172431868e-33	7.06472325195941e-12	1.211913550605486e-14	0.0006915618774189045	8.408028553404207e-22	1.785944162417811e-11	1.1050459525301243e-15	3.935359539224975e-16	1.8833924940454783e-20
76500000	0.004654219045289295	1.759928733304877e-49	-1.2073519172431868e-33	7.06472325195941e-12	1.211913550605486e-14	0.0006915618774189045	1.6420785210752859e-21	1.7859441624178112e-11	1.1050459525301227e-15	3.93535953922497e-16	1.8833924940454753e-20
76600000	0.004654219045289294	1.7599287333049043e-49	-1.2073519172431868e-33	7.06472325195941e-12	1.211913550605486e-14	0.0006915618774189045	6.299945368141244e-23	1.785944162417811e-11	1.105045952530127e-15	3.9353595392249856e-16	1.883392494045483e-20
76700000	0.004654219045289294	1.759928733304871e-49	-1.2073519172431868e-33	7.0647232519594096e-12	1.2119135506054862e-14	0.0006915618774189046	5.889707850875435e-21	1.7859441624178112e-11	1.1050459525301217e-15	3.935359539224967e-16	1.883392494045474e-20
76800000	0.004654219045289294	1.7599287333048732e-49	-1.2073519172431868e-33	7.0647232519594096e-12	1.2119135506054858e-14	0.0006915618774189045	1.0868993486453505e-21	1.785944162417811e-11	1.105045952530122e-15	3.9353595392249673e-16	1.883392494045474e-20
76900000	0.004654219045289294	1.7599287333048827e-49	-1.2073519172431868e-33	7.06472325195941e-12	1.211913550605486e-14	0.0006915618774189045	8.464608415502154e-22	1.785944162417811e-11	1.1050459525301237e-15	3.9353595392249732e-16	1.8833924940454774e-20
77000000	0.004654219045289294	1.7599287333048895e-49	-1.2073519172431868e-33	7.06472325195941e-12	1.2119135506054858e-14	0.0006915618774189045	-6.872013709727688e-23	1.785944162417811e-11	1.1050459525301248e-15	3.9353595392249767e-16	1.883392494045479e-20
77100000	0.004654219045289295	1.759928733304867e-49	-1.2073519172431868e-33	7.0647232519594096e-12	1.211913550605486e-14	0.0006915618774189046	3.0203512794292023e-21	1.7859441624178115e-11	1.1050459525301213e-15	3.9353595392249644e-16	1.8833924940454723e-20
77200000	0.004654219045289294	1.7599287333048994e-49	-1.2073519172431868e-33	7.06472325195941e-12	1.211913550605486e-14	0.0006915618774189045	1.0707330151009874e-21	1.785944162417811e-11	1.1050459525301262e-15	3.9353595392249826e-16	1.8833924940454816e-20
77300000	0.004654219045289294	1.759928733304869e-49	-1.2073519172431868e-33	7.0647232519594096e-12	1.2119135506054862e-14	0.0006915618774189046	5.9633723848549875e-21	1.7859441624178112e-11	1.1050459525301213e-15	3.9353595392249654e-16	1.8833924940454732e-20
77400000	0.004654219045289294	1.7599287333048747e-49	-1.2073519172431868e-33	7.0647232519594096e-12	1.2119135506054858e-14	0.0006915618774189045	1.2234963459174679e-21	1.785944162417811e-11	1.1050459525301225e-15	3.935359539224969e-16	1.8833924940454747e-20
77500000	0.004654219045289294	1.759928733304885e-49	-1.2073519172431868e-33	7.06472325195941e-12	1.211913550605486e-14	0.0006915618774189045	-3.0597047437830176e-23	1.785944162417811e-11	1.105045952530124e-15	3.9353595392249747e-16	1.883392494045478e-20
77600000	0.004654219045289294	1.7599287333048834e-49	-1.2073519172431868e-33	7.06472325195941e-12	1.2119135506054858e-14	0.0006915618774189045	6.398557783315856e-22	1.785944162417811e-11	1.1050459525301239e-15	3.9353595392249737e-16	1.883392494045477e-20
77700000	0.004654219045289295	1.7599287333048796e-49	-1.2073519172431868e-33	7.0647232519594096e-12	1.211913550605486e-14	0.0006915618774189046	2.0181588573705985e-21	1.7859441624178112e-11	1.1050459525301233e-15	3.9353595392249713e-16	1.883392494045476e-20
77800000	0.004654219045289294	1.759928733304888e-49	-1.2073519172431868e-33	7.06472325195941e-12	1.211913550605486e-14	0.0006915618774189045	2.8977826825203116e-21	1.7859441624178112e-11	1.1050459525301246e-15	3.935359539224976e-16	1.8833924940454783e-20
77900000	0.004654219045289294	1.7599287333048743e-49	-1.2073519172431868e-33	7.0647232519594096e-12	1.2119135506054862e-14	0.0006915618774189046	4.6279220800561325e-21	1.7859441624178112e-11	1.1050459525301223e-15	3.9353595392249683e-16	1.8833924940454747e-20
78000000	0.004654219045289294	1.759928733304889e-49	-1.2073519172431868e-33	7.06472325195941e-12	1.211913550605486e-14	0.0006915618774189045	2.9833188902549817e-22	1.785944162417811e-11	1.1050459525301246e-15	3.935359539224976e-16	1.8833924940454786e-20
78100000	0.004654219045289294	1.7599287333048774e-49	-1.2073519172431868e-33	7.06472325195941e-12	1.211913550605486e-14	0.0006915618774189045	1.037925290012827e-21	1.7859441624178112e-11	1.1050459525301227e-15	3.9353595392249703e-16	1.8833924940454756e-20
78200000	0.004654219045289294	1.7599287333048694e-49	-1.2073519172431868e-33	7.064723251959409e-12	1.2119135506054858e-14	0.0006915618774189045	2.4142647082239494e-21	1.785944162417811e-11	1.1050459525301215e-15	3.935359539224966e-16	1.8833924940454732e-20
78300000	0.004654219045289294	1.7599287333048983e-49	-1.2073519172431868e-33	7.06472325195941e-12	1.2119135506054858e-14	0.0006915618774189045	3.1549909987997563e-22	1.785944162417811e-11	1.1050459525301262e-15	3.935359539224982e-16	1.8833924940454816e-20
78400000	0.004654219045289295	1.759928733304877e-49	-1.2073519172431868e-33	7.0647232519594096e-12	1.211913550605486e-14	0.0006915618774189046	4.682429121863763e-21	1.7859441624178115e-11	1.1050459525301227e-15	3.9353595392249703e-16	1.8833924940454753e-20
78500000	0.004654219045289294	1.7599287333048827e-49	-1.2073519172431868e-33	7.06472325195941e-12	1.211913550605486e-14	0.0006915618774189046	2.768822348803015e-21	1.7859441624178112e-11	1.1050459525301235e-15	3.9353595392249723e-16	1.8833924940454765e-20
78600000	0.004654219045289295	1.759928733304875e-49	-1.2073519172431868e-33	7.0647232519594096e-12	1.211913550605486e-14	0.0006915618774189046	2.037539474700595e-21	1.7859441624178112e-11	1.1050459525301225e-15	3.9353595392249683e-16	1.8833924940454744e-20
78700000	0.004654219045289295	1.7599287333048686e-49	-1.2073519172431868e-33	7.0647232519594096e-12	1.211913550605486e-14	0.0006915618774189046	2.387113955823304e-21	1.7859441624178115e-11	1.1050459525301213e-15	3.935359539224965e-16	1.8833924940454723e-20
78800000	0.004654219045289294	1.759928733304872e-49	-1.2073519172431868e-33	7.064723251959409e-12	1.211913550605486e-14	0.0006915618774189045	2.3930791021999245e-21	1.785944162417811e-11	1.1050459525301219e-15	3.9353595392249673e-16	1.883392494045474e-20
78900000	0.004654219045289294	1.7599287333048998e-49	-1.2073519172431868e-33	7.06472325195941e-12	1.2119135506054858e-14	0.0006915618774189045	5.671795797003314e-22	1.785944162417811e-11	1.1050459525301262e-15	3.9353595392249826e-16	1.883392494045482e-20
79000000	0.004654219045289295	1.759928733304871e-49	-1.2073519172431868e-33	7.0647232519594096e-12	1.211913550605486e-14	0.0006915618774189046	5.766057916815339e-21	1.7859441624178115e-11	1.1050459525301217e-15	3.9353595392249663e-16	1.883392494045473e-20
79100000	0.004654219045289294	1.7599287333048903e-49	-1.2073519172431868e-33	7.06472325195941e-12	1.211913550605486e-14	0.0006915618774189045	1.0121249762571755e-21	1.785944162417811e-11	1.1050459525301246e-15	3.935359539224976e-16	1.8833924940454783e-20
79200000	0.004654219045289295	1.7599287333048664e-49	-1.2073519172431868e-33	7.06472325195941e-12	1.211913550605486e-14	0.0006915618774189046	3.238753862652193e-21	1.7859441624178115e-11	1.1050459525301209e-15	3.935359539224964e-16	1.883392494045472e-20
79300000	0.004654219045289294	1.7599287333048804e-49	-1.2073519172431868e-33	7.06472325195941e-12	1.211913550605486e-14	0.0006915618774189045	9.785145065611639e-22	1.7859441624178112e-11	1.1050459525301233e-15	3.9353595392249723e-16	1.8833924940454765e-20
79400000	0.004654219045289294	1.759928733304891e-49	-1.2073519172431868e-33	7.06472325195941e-12	1.211913550605486e-14	0.0006915618774189045	6.07477516624322e-22	1.785944162417811e-11	1.1050459525301248e-15	3.935359539224978e-16	1.8833924940454792e-20
79500000	0.004654219045289294	1.7599287333048884e-49	-1.2073519172431868e-33	7.0647232519594096e-12	1.211913550605486e-14	0.0006915618774189045	2.2902411746261632e-21	1.785944162417811e-11	1.1050459525301246e-15	3.9353595392249767e-16	1.883392494045479e-20
79600000	0.004654219045289295	1.75992873330487e-49	-1.2073519172431868e-33	7.0647232519594096e-12	1.2119135506054862e-14	0.0006915618774189046	5.490133344557211e-21	1.7859441624178115e-11	1.1050459525301217e-15	3.935359539224966e-16	1.883392494045473e-20
79700000	0.004654219045289294	1.759928733304894e-49	-1.2073519172431868e-33	7.06472325195941e-12	1.2119135506054858e-14	0.0006915618774189045	-3.990361374823739e-23	1.785944162417811e-11	1.1050459525301252e-15	3.935359539224978e-16	1.8833924940454792e-20
79800000	0.004654219045289295	1.7599287333048815e-49	-1.2073519172431868e-33	7.0647232519594096e-12	1.2119135506054862e-14	0.0006915618774189046	2.1058395896744983e-21	1.7859441624178115e-11	1.1050459525301233e-15	3.9353595392249723e-16	1.8833924940454762e-20
79900000	0.004654219045289294	1.7599287333048876e-49	-1.2073519172431868e-33	7.06472325195941e-12	1.211913550605486e-14	0.0006915618774189045	2.320147774991441e-22	1.785944162417811e-11	1.1050459525301244e-15	3.9353595392249767e-16	1.883392494045479e-20
80000000	0.004654219045289294	1.759928733304896e-49	-1.2073519172431868e-33	7.06472325195941e-12	1.211913550605486e-14	0.0006915618774189045	3.558198420752104e-22	1.785944162417811e-11	1.1050459525301256e-15	3.9353595392249806e-16	1.8833924940454804e-20
80100000	0.004654219045289294	1.759928733304877e-49	-1.2073519172431868e-33	7.064723251959409e-12	1.2119135506054862e-14	0.0006915618774189046	4.123253920490267e-21	1.7859441624178112e-11	1.1050459525301229e-15	3.9353595392249703e-16	1.883392494045476e-20
80200000	0.004654219045289295	1.7599287333048747e-49	-1.2073519172431868e-33	7.0647232519594096e-12	1.211913550605486e-14	0.0006915618774189046	3.9388172181340206e-21	1.7859441624178112e-11	1.1050459525301225e-15	3.9353595392249693e-16	1.8833924940454747e-20
80300000	0.004654219045289294	1.7599287333048903e-49	-1.2073519172431868e-33	7.06472325195941e-12	1.2119135506054858e-14	0.0006915618774189045	2.1500259655257866e-22	1.785944162417811e-11	1.1050459525301246e-15	3.935359539224976e-16	1.8833924940454783e-20
80400000	0.004654219045289294	1.7599287333049017e-49	-1.2073519172431868e-33	7.06472325195941e-12	1.2119135506054858e-14	0.0006915618774189045	3.7894017828694455e-22	1.785944162417811e-11	1.1050459525301266e-15	3.9353595392249836e-16	1.8833924940454822e-20
80500000	0.004654219045289294	1.7599287333048774e-49	-1.2073519172431868e-33	7.0647232519594096e-12	1.2119135506054862e-14	0.0006915618774189046	1.933320062130493e-21	1.7859441624178112e-11	1.1050459525301227e-15	3.9353595392249703e-16	1.883392494045476e-20
80600000	0.004654219045289294	1.7599287333048857e-49	-1.2073519172431868e-33	7.0647232519594096e-12	1.211913550605486e-14	0.0006915618774189045	2.042499195245496e-21	1.7859441624178112e-11	1.105045952530124e-15	3.9353595392249747e-16	1.8833924940454777e-20
80700000	0.004654219045289294	1.75992873330487e-49	-1.2073519172431868e-33	7.064723251959409e-12	1.2119135506054862e-14	0.0006915618774189046	5.2785983327731774e-21	1.7859441624178112e-11	1.1050459525301217e-15	3.9353595392249663e-16	1.8833924940454738e-20
80800000	0.004654219045289294	1.7599287333048827e-49	-1.2073519172431868e-33	7.06472325195941e-12	1.211913550605486e-14	0.0006915618774189045	2.049337410537869e-21	1.7859441624178112e-11	1.1050459525301237e-15	3.9353595392249732e-16	1.883392494045477e-20
80900000	0.004654219045289294	1.7599287333048755e-49	-1.2073519172431868e-33	7.06472325195941e-12	1.2119135506054858e-14	0.0006915618774189045	1.9088064749595847e-21	1.785944162417811e-11	1.1050459525301225e-15	3.935359539224969e-16	1.8833924940454747e-20
81000000	0.004654219045289294	1.7599287333049047e-49	-1.2073519172431868e-33	7.06472325195941e-12	1.211913550605486e-14	0.0006915618774189045	4.273742612783151e-22	1.785944162417811e-11	1.105045952530127e-15	3.9353595392249856e-16	1.883392494045483e-20
81100000	0.004654219045289294	1.759928733304869e-49	-1.2073519172431868e-33	7.0647232519594096e-12	1.2119135506054862e-14	0.0006915618774189046	3.2252300823603593e-21	1.7859441624178112e-11	1.1050459525301215e-15	3.9353595392249654e-16	1.8833924940454735e-20
81200000	0.004654219045289295	1.7599287333048747e-49	-1.2073519172431868e-33	7.0647232519594096e-12	1.211913550605486e-14	0.0006915618774189046	3.808706247315459e-21	1.7859441624178115e-11	1.1050459525301223e-15	3.935359539224969e-16	1.883392494045474e-20
81300000	0.004654219045289294	1.75992873330487e-49	-1.2073519172431868e-33	7.064723251959409e-12	1.2119135506054862e-14	0.0006915618774189046	4.971406720832697e-21	1.7859441624178112e-11	1.1050459525301215e-15	3.935359539224966e-16	1.8833924940454735e-20
81400000	0.004654219045289294	1.7599287333048888e-49	-1.2073519172431868e-33	7.06472325195941e-12	1.211913550605486e-14	0.0006915618774189045	4.803084181516801e-22	1.785944162417811e-11	1.1050459525301244e-15	3.9353595392249767e-16	1.883392494045479e-20
81500000	0.004654219045289294	1.7599287333048667e-49	-1.2073519172431868e-33	7.0647232519594096e-12	1.2119135506054858e-14	0.0006915618774189045	3.1672870530356458e-21	1.785944162417811e-11	1.105045952530121e-15	3.935359539224964e-16	1.8833924940454723e-20
81600000	0.004654219045289294	1.759928733304895e-49	-1.2073519172431868e-33	7.06472325195941e-12	1.211913550605486e-14	0.0006915618774189045	2.0521992810915277e-21	1.785944162417811e-11	1.1050459525301254e-15	3.9353595392249797e-16	1.8833924940454804e-20
81700000	0.004654219045289294	1.759928733304873e-49	-1.2073519172431868e-33	7.0647232519594096e-12	1.2119135506054862e-14	0.0006915618774189046	2.209011367326473e-21	1.7859441624178112e-11	1.105045952530122e-15	3.9353595392249673e-16	1.8833924940454744e-20
81800000	0.004654219045289295	1.7599287333048694e-49	-1.2073519172431868e-33	7.0647232519594096e-12	1.211913550605486e-14	0.0006915618774189046	4.528055971849624e-21	1.7859441624178115e-11	1.1050459525301215e-15	3.9353595392249654e-16	1.8833924940454726e-20
81900000	0.004654219045289294	1.7599287333048766e-49	-1.2073519172431868e-33	7.0647232519594096e-12	1.211913550605486e-14	0.0006915618774189046	3.3557802421011817e-21	1.7859441624178112e-11	1.1050459525301227e-15	3.93535953922497e-16	1.8833924940454753e-20
82000000	0.004654219045289294	1.7599287333048895e-49	-1.2073519172431868e-33	7.06472325195941e-12	1.211913550605486e-14	0.0006915618774189045	-1.096558843728704e-22	1.785944162417811e-11	1.1050459525301246e-15	3.935359539224977e-16	1.8833924940454792e-20
82100000	0.004654219045289294	1.7599287333048808e-49	-1.2073519172431868e-33	7.0647232519594096e-12	1.2119135506054858e-14	0.0006915618774189045	2.070987756943973e-21	1.785944162417811e-11	1.1050459525301233e-15	3.9353595392249723e-16	1.8833924940454762e-20
82200000	0.004654219045289294	1.7599287333048834e-49	-1.2073519172431868e-33	7.0647232519594096e-12	1.211913550605486e-14	0.0006915618774189046	3.9430641562247855e-21	1.7859441624178112e-11	1.1050459525301237e-15	3.9353595392249732e-16	1.8833924940454774e-20
82300000	0.004654219045289294	1.7599287333048808e-49	-1.2073519172431868e-33	7.0647232519594096e-12	1.2119135506054858e-14	0.0006915618774189045	4.4896130267112915e-22	1.785944162417811e-11	1.1050459525301235e-15	3.935359539224972e-16	1.8833924940454765e-20
82400000	0.004654219045289295	1.759928733304873e-49	-1.2073519172431868e-33	7.0647232519594096e-12	1.211913550605486e-14	0.0006915618774189046	3.3867517118957345e-21	1.7859441624178115e-11	1.105045952530122e-15	3.935359539224968e-16	1.883392494045474e-20
82500000	0.004654219045289294	1.7599287333048842e-49	-1.2073519172431868e-33	7.06472325195941e-12	1.211913550605486e-14	0.0006915618774189046	1.4835704552977956e-21	1.7859441624178112e-11	1.1050459525301239e-15	3.935359539224974e-16	1.8833924940454774e-20
82600000	0.004654219045289294	1.7599287333048823e-49	-1.2073519172431868e-33	7.06472325195941e-12	1.211913550605486e-14	0.0006915618774189045	8.929861037847437e-22	1.785944162417811e-11	1.1050459525301235e-15	3.9353595392249732e-16	1.8833924940454768e-20
82700000	0.004654219045289294	1.7599287333048998e-49	-1.2073519172431868e-33	7.06472325195941e-12	1.211913550605486e-14	0.0006915618774189045	3.5367099267510276e-22	1.785944162417811e-11	1.1050459525301264e-15	3.9353595392249836e-16	1.883392494045482e-20
82800000	0.004654219045289294	1.759928733304874e-49	-1.2073519172431868e-33	7.0647232519594096e-12	1.2119135506054862e-14	0.0006915618774189046	5.497702800411912e-21	1.7859441624178112e-11	1.105045952530122e-15	3.9353595392249683e-16	1.8833924940454747e-20
82900000	0.004654219045289294	1.7599287333048785e-49	-1.2073519172431868e-33	7.06472325195941e-12	1.2119135506054858e-14	0.0006915618774189045	3.6884600952236304e-22	1.785944162417811e-11	1.1050459525301229e-15	3.935359539224971e-16	1.883392494045476e-20
83000000	0.004654219045289294	1.75992873330488e-49	-1.2073519172431868e-33	7.06472325195941e-12	1.211913550605486e-14	0.0006915618774189045	1.5195506165060318e-21	1.7859441624178112e-11	1.1050459525301233e-15	3.935359539224972e-16	1.8833924940454765e-20
83100000	0.004654219045289294	1.759928733304889e-49	-1.2073519172431868e-33	7.06472325195941e-12	1.2119135506054858e-14	0.0006915618774189045	1.4239741926156544e-22	1.785944162417811e-11	1.1050459525301246e-15	3.9353595392249767e-16	1.883392494045479e-20
83200000	0.004654219045289295	1.7599287333048694e-49	-1.2073519172431868e-33	7.0647232519594096e-12	1.211913550605486e-14	0.0006915618774189046	2.6613685907016535e-21	1.7859441624178115e-11	1.1050459525301215e-15	3.9353595392249654e-16	1.883392494045473e-20
83300000	0.004654219045289294	1.7599287333049024e-49	-1.2073519172431868e-33	7.06472325195941e-12	1.211913550605486e-14	0.0006915618774189045	4.769636783073564e-22	1.785944162417811e-11	1.1050459525301268e-15	3.9353595392249846e-16	1.8833924940454825e-20
83400000	0.004654219045289294	1.759928733304869e-49	-1.2073519172431868e-33	7.0647232519594096e-12	1.2119135506054862e-14	0.0006915618774189046	6.113848373604306e-21	1.7859441624178112e-11	1.1050459525301213e-15	3.9353595392249654e-16	1.8833924940454732e-20
83500000	0.004654219045289294	1.7599287333048675e-49	-1.2073519172431868e-33	7.0647232519594096e-12	1.2119135506054862e-14	0.0006915618774189046	1.7351038660415382e-21	1.7859441624178112e-11	1.1050459525301213e-15	3.9353595392249644e-16	1.8833924940454732e-20
83600000	0.004654219045289294	1.7599287333048865e-49	-1.2073519172431868e-33	7.0647232519594096e-12	1.2119135506054862e-14	0.0006915618774189046	1.3543709425169102e-22	1.7859441624178112e-11	1.1050459525301243e-15	3.935359539224974e-16	1.883392494045478e-20
83700000	0.004654219045289295	1.7599287333048876e-49	-1.2073519172431868e-33	7.0647232519594096e-12	1.2119135506054862e-14	0.0006915618774189046	1.1988318633490396e-22	1.7859441624178115e-11	1.1050459525301244e-15	3.9353595392249757e-16	1.883392494045478e-20
83800000	0.004654219045289294	1.759928733304872e-49	-1.2073519172431868e-33	7.06472325195941e-12	1.2119135506054858e-14	0.0006915618774189045	2.6842646796681863e-21	1.785944162417811e-11	1.1050459525301219e-15	3.9353595392249673e-16	1.883392494045474e-20
83900000	0.004654219045289294	1.759928733304893e-49	-1.2073519172431868e-33	7.0647232519594096e-12	1.211913550605486e-14	0.0006915618774189045	2.137142195863382e-21	1.785944162417811e-11	1.1050459525301252e-15	3.935359539224979e-16	1.8833924940454798e-20
84000000	0.004654219045289294	1.7599287333048717e-49	-1.2073519172431868e-33	7.064723251959409e-12	1.2119135506054862e-14	0.0006915618774189046	5.263792216158958e-21	1.7859441624178112e-11	1.1050459525301217e-15	3.935359539224967e-16	1.883392494045474e-20
84100000	0.004654219045289294	1.759928733304888e-49	-1.2073519172431868e-33	7.06472325195941e-12	1.211913550605486e-14	0.0006915618774189045	2.3085594764186016e-22	1.785944162417811e-11	1.1050459525301244e-15	3.9353595392249757e-16	1.8833924940454783e-20
84200000	0.004654219045289294	1.759928733304882e-49	-1.2073519172431868e-33	7.06472325195941e-12	1.211913550605486e-14	0.0006915618774189045	3.599924079534635e-22	1.785944162417811e-11	1.1050459525301235e-15	3.935359539224973e-16	1.883392494045477e-20
84300000	0.004654219045289294	1.7599287333048747e-49	-1.2073519172431868e-33	7.0647232519594096e-12	1.2119135506054858e-14	0.0006915618774189045	1.751085568485263e-21	1.785944162417811e-11	1.1050459525301223e-15	3.935359539224969e-16	1.8833924940454747e-20
84400000	0.004654219045289294	1.7599287333048918e-49	-1.2073519172431868e-33	7.06472325195941e-12	1.211913550605486e-14	0.0006915618774189045	8.951466823421438e-22	1.7859441624178112e-11	1.105045952530125e-15	3.935359539224978e-16	1.8833924940454795e-20
84500000	0.004654219045289295	1.7599287333048808e-49	-1.2073519172431868e-33	7.0647232519594096e-12	1.211913550605486e-14	0.0006915618774189046	4.017672360269806e-21	1.7859441624178112e-11	1.1050459525301235e-15	3.935359539224973e-16	1.8833924940454762e-20
84600000	0.004654219045289294	1.7599287333048793e-49	-1.2073519172431868e-33	7.0647232519594096e-12	1.211913550605486e-14	0.0006915618774189046	3.531902345622826e-21	1.7859441624178112e-11	1.1050459525301229e-15	3.935359539224971e-16	1.883392494045476e-20
84700000	0.004654219045289294	1.7599287333048808e-49	-1.2073519172431868e-33	7.06472325195941e-12	1.211913550605486e-14	0.0006915618774189045	1.2793899916823411e-21	1.7859441624178112e-11	1.1050459525301233e-15	3.935359539224972e-16	1.8833924940454762e-20
84800000	0.004654219045289295	1.7599287333048705e-49	-1.2073519172431868e-33	7.06472325195941e-12	1.211913550605486e-14	0.0006915618774189046	2.0889305721170466e-21	1.7859441624178115e-11	1.1050459525301215e-15	3.935359539224966e-16	1.8833924940454732e-20
84900000	0.004654219045289294	1.759928733304867e-49	-1.2073519172431868e-33	7.064723251959409e-12	1.2119135506054858e-14	0.0006915618774189045	2.796016313396045e-21	1.785944162417811e-11	1.1050459525301213e-15	3.935359539224965e-16	1.8833924940454726e-20
85000000	0.004654219045289294	1.759928733304903e-49	-1.2073519172431868e-33	7.06472325195941e-12	1.2119135506054858e-14	0.0006915618774189045	1.1446167381621745e-22	1.785944162417811e-11	1.1050459525301268e-15	3.935359539224984e-16	1.8833924940454828e-20
85100000	0.004654219045289295	1.7599287333048732e-49	-1.2073519172431868e-33	7.0647232519594096e-12	1.211913550605486e-14	0.0006915618774189046	5.4599354836921705e-21	1.7859441624178115e-11	1.105045952530122e-15	3.9353595392249673e-16	1.8833924940454738e-20
85200000	0.004654219045289294	1.7599287333048876e-49	-1.2073519172431868e-33	7.06472325195941e-12	1.211913550605486e-14	0.0006915618774189046	1.662143136556694e-21	1.7859441624178112e-11	1.1050459525301243e-15	3.9353595392249747e-16	1.8833924940454777e-20
85300000	0.004654219045289295	1.759928733304868e-49	-1.2073519172431868e-33	7.0647232519594096e-12	1.211913550605486e-14	0.0006915618774189046	2.9714376954444677e-21	1.7859441624178115e-11	1.105045952530121e-15	3.935359539224965e-16	1.8833924940454723e-20
85400000	0.004654219045289295	1.759928733304874e-49	-1.2073519172431868e-33	7.0647232519594096e-12	1.211913550605486e-14	0.0006915618774189046	1.7300050454289007e-21	1.7859441624178115e-11	1.1050459525301223e-15	3.935359539224969e-16	1.8833924940454744e-20
85500000	0.004654219045289294	1.7599287333048834e-49	-1.2073519172431868e-33	7.0647232519594096e-12	1.211913550605486e-14	0.0006915618774189045	1.3102816384738157e-21	1.785944162417811e-11	1.1050459525301237e-15	3.9353595392249737e-16	1.883392494045477e-20
85600000	0.004654219045289294	1.759928733304893e-49	-1.2073519172431868e-33	7.0647232519594096e-12	1.211913550605486e-14	0.0006915618774189045	1.5456111198231162e-21	1.785944162417811e-11	1.1050459525301252e-15	3.935359539224979e-16	1.88339249404548e-20
85700000	0.004654219045289295	1.7599287333048694e-49	-1.2073519172431868e-33	7.0647232519594096e-12	1.211913550605486e-14	0.0006915618774189046	5.8053196412844844e-21	1.7859441624178115e-11	1.1050459525301215e-15	3.9353595392249654e-16	1.8833924940454726e-20
85800000	0.004654219045289294	1.7599287333048933e-49	-1.2073519172431868e-33	7.06472325195941e-12	1.211913550605486e-14	0.0006915618774189045	2.5677932097876394e-22	1.785944162417811e-11	1.105045952530125e-15	3.9353595392249777e-16	1.8833924940454792e-20
85900000	0.004654219045289295	1.7599287333048736e-49	-1.2073519172431868e-33	7.06472325195941e-12	1.211913550605486e-14	0.0006915618774189046	2.785889319114787e-21	1.7859441624178115e-11	1.105045952530122e-15	3.935359539224968e-16	1.8833924940454738e-20
86000000	0.004654219045289294	1.7599287333048876e-49	-1.2073519172431868e-33	7.06472325195941e-12	1.211913550605486e-14	0.0006915618774189045	1.5484714153821784e-22	1.785944162417811e-11	1.1050459525301244e-15	3.9353595392249767e-16	1.883392494045479e-20
86100000	0.004654219045289294	1.7599287333048975e-49	-1.2073519172431868e-33	7.06472325195941e-12	1.211913550605486e-14	0.0006915618774189045	7.789366636332695e-23	1.785944162417811e-11	1.105045952530126e-15	3.9353595392249816e-16	1.883392494045481e-20
86200000	0.004654219045289294	1.759928733304881e-49	-1.2073519172431868e-33	7.0647232519594096e-12	1.211913550605486e-14	0.0006915618774189046	3.4291909084345704e-21	1.7859441624178112e-11	1.1050459525301235e-15	3.935359539224973e-16	1.883392494045477e-20
86300000	0.004654219045289295	1.759928733304872e-49	-1.2073519172431868e-33	7.0647232519594096e-12	1.2119135506054862e-14	0.0006915618774189046	4.6350777621244344e-21	1.7859441624178115e-11	1.105045952530122e-15	3.935359539224968e-16	1.8833924940454738e-20
86400000	0.004654219045289294	1.759928733304893e-49	-1.2073519172431868e-33	7.06472325195941e-12	1.2119135506054858e-14	0.0006915618774189045	-8.192202232155824e-23	1.785944162417811e-11	1.105045952530125e-15	3.9353595392249777e-16	1.883392494045479e-20
86500000	0.004654219045289294	1.7599287333048945e-49	-1.2073519172431868e-33	7.06472325195941e-12	1.211913550605486e-14	0.0006915618774189045	9.796374227974032e-22	1.7859441624178112e-11	1.1050459525301254e-15	3.9353595392249797e-16	1.88339249404548e-20
86600000	0.004654219045289294	1.759928733304882e-49	-1.2073519172431868e-33	7.0647232519594096e-12	1.211913550605486e-14	0.0006915618774189045	1.1748564154515037e-21	1.785944162417811e-11	1.1050459525301235e-15	3.9353595392249732e-16	1.883392494045477e-20
86700000	0.004654219045289294	1.75992873330489e-49	-1.2073519172431868e-33	7.06472325195941e-12	1.211913550605486e-14	0.0006915618774189045	1.2970927785748735e-21	1.785944162417811e-11	1.1050459525301248e-15	3.935359539224977e-16	1.883392494045479e-20
86800000	0.004654219045289294	1.759928733304873e-49	-1.2073519172431868e-33	7.064723251959409e-12	1.2119135506054862e-14	0.0006915618774189046	4.9493212886741895e-21	1.7859441624178112e-11	1.1050459525301219e-15	3.9353595392249673e-16	1.8833924940454744e-20
86900000	0.004654219045289294	1.75992873330488e-49	-1.2073519172431868e-33	7.06472325195941e-12	1.2119135506054862e-14	0.0006915618774189045	2.8015427775557508e-21	1.7859441624178112e-11	1.1050459525301233e-15	3.935359539224972e-16	1.883392494045476e-20
87000000	0.004654219045289294	1.7599287333048827e-49	-1.2073519172431868e-33	7.06472325195941e-12	1.2119135506054858e-14	0.0006915618774189045	1.150574616861522e-21	1.785944162417811e-11	1.1050459525301235e-15	3.9353595392249723e-16	1.8833924940454765e-20
87100000	0.004654219045289294	1.7599287333049074e-49	-1.2073519172431868e-33	7.06472325195941e-12	1.2119135506054858e-14	0.0006915618774189045	6.461171980233589e-23	1.785944162417811e-11	1.1050459525301276e-15	3.9353595392249866e-16	1.8833924940454837e-20
87200000	0.004654219045289294	1.7599287333048717e-49	-1.2073519172431868e-33	7.064723251959409e-12	1.2119135506054862e-14	0.0006915618774189046	2.9063222083822742e-21	1.7859441624178112e-11	1.1050459525301219e-15	3.935359539224967e-16	1.883392494045474e-20
87300000	0.004654219045289295	1.759928733304879e-49	-1.2073519172431868e-33	7.0647232519594096e-12	1.211913550605486e-14	0.0006915618774189046	3.1666201637208537e-21	1.7859441624178112e-11	1.1050459525301229e-15	3.935359539224971e-16	1.8833924940454753e-20
87400000	0.004654219045289294	1.7599287333048683e-49	-1.2073519172431868e-33	7.064723251959409e-12	1.2119135506054862e-14	0.0006915618774189046	5.318381706210596e-21	1.7859441624178112e-11	1.1050459525301213e-15	3.9353595392249654e-16	1.8833924940454732e-20
87500000	0.004654219045289294	1.759928733304887e-49	-1.2073519172431868e-33	7.06472325195941e-12	1.211913550605486e-14	0.0006915618774189045	1.025706178804378e-21	1.785944162417811e-11	1.1050459525301243e-15	3.9353595392249757e-16	1.8833924940454783e-20
87600000	0.004654219045289294	1.7599287333048683e-49	-1.2073519172431868e-33	7.0647232519594096e-12	1.2119135506054858e-14	0.0006915618774189045	2.871557537843845e-21	1.785944162417811e-11	1.1050459525301213e-15	3.935359539224965e-16	1.8833924940454726e-20
87700000	0.004654219045289294	1.7599287333048998e-49	-1.2073519172431868e-33	7.06472325195941e-12	1.2119135506054858e-14	0.0006915618774189045	1.3384117934789542e-21	1.785944162417811e-11	1.1050459525301262e-15	3.935359539224982e-16	1.8833924940454816e-20
87800000	0.004654219045289294	1.75992873330487e-49	-1.2073519172431868e-33	7.0647232519594096e-12	1.2119135506054862e-14	0.0006915618774189046	2.8664169836206954e-21	1.7859441624178112e-11	1.1050459525301217e-15	3.935359539224966e-16	1.8833924940454738e-20
87900000	0.004654219045289295	1.7599287333048705e-49	-1.2073519172431868e-33	7.0647232519594096e-12	1.211913550605486e-14	0.0006915618774189046	4.438658146138948e-21	1.7859441624178115e-11	1.1050459525301217e-15	3.9353595392249663e-16	1.8833924940454735e-20
88000000	0.004654219045289294	1.7599287333048724e-49	-1.2073519172431868e-33	7.064723251959409e-12	1.2119135506054862e-14	0.0006915618774189046	4.075126816148977e-21	1.7859441624178112e-11	1.105045952530122e-15	3.935359539224968e-16	1.8833924940454744e-20
88100000	0.004654219045289294	1.75992873330489e-49	-1.2073519172431868e-33	7.06472325195941e-12	1.211913550605486e-14	0.0006915618774189045	-3.3817649589651465e-23	1.785944162417811e-11	1.1050459525301246e-15	3.9353595392249777e-16	1.8833924940454792e-20
88200000	0.004654219045289294	1.759928733304873e-49	-1.2073519172431868e-33	7.0647232519594096e-12	1.2119135506054858e-14	0.0006915618774189045	2.7476715109387675e-21	1.785944162417811e-11	1.1050459525301219e-15	3.9353595392249673e-16	1.883392494045474e-20
88300000	0.004654219045289294	1.759928733304888e-49	-1.2073519172431868e-33	7.0647232519594096e-12	1.211913550605486e-14	0.0006915618774189046	3.1953498810210122e-21	1.785944162417811e-11	1.1050459525301244e-15	3.935359539224976e-16	1.8833924940454786e-20
88400000	0.004654219045289294	1.7599287333048777e-49	-1.2073519172431868e-33	7.06472325195941e-12	1.211913550605486e-14	0.0006915618774189046	1.07829150027449e-21	1.7859441624178112e-11	1.1050459525301229e-15	3.9353595392249703e-16	1.883392494045476e-20
88500000	0.004654219045289295	1.7599287333048705e-49	-1.2073519172431868e-33	7.0647232519594096e-12	1.211913550605486e-14	0.0006915618774189046	4.015125267334285e-21	1.7859441624178115e-11	1.1050459525301217e-15	3.9353595392249663e-16	1.8833924940454732e-20
88600000	0.004654219045289294	1.7599287333048815e-49	-1.2073519172431868e-33	7.0647232519594096e-12	1.211913550605486e-14	0.0006915618774189046	2.210848047619961e-21	1.7859441624178112e-11	1.1050459525301235e-15	3.9353595392249723e-16	1.8833924940454765e-20
88700000	0.004654219045289294	1.7599287333048865e-49	-1.2073519172431868e-33	7.06472325195941e-12	1.211913550605486e-14	0.0006915618774189045	2.8156224135295716e-22	1.785944162417811e-11	1.1050459525301243e-15	3.9353595392249757e-16	1.8833924940454783e-20
88800000	0.004654219045289294	1.7599287333048937e-49	-1.2073519172431868e-33	7.06472325195941e-12	1.211913550605486e-14	0.0006915618774189045	9.461339110941588e-22	1.785944162417811e-11	1.1050459525301252e-15	3.935359539224979e-16	1.88339249404548e-20
88900000	0.004654219045289294	1.7599287333048774e-49	-1.2073519172431868e-33	7.0647232519594096e-12	1.2119135506054862e-14	0.0006915618774189046	4.9563336843547055e-21	1.7859441624178112e-11	1.1050459525301227e-15	3.9353595392249703e-16	1.8833924940454756e-20
89000000	0.004654219045289294	1.7599287333048815e-49	-1.2073519172431868e-33	7.0647232519594096e-12	1.2119135506054858e-14	0.0006915618774189045	5.2864229789754035e-23	1.785944162417811e-11	1.1050459525301233e-15	3.9353595392249723e-16	1.8833924940454768e-20
89100000	0.004654219045289294	1.7599287333048774e-49	-1.2073519172431868e-33	7.0647232519594096e-12	1.211913550605486e-14	0.0006915618774189045	2.269518476700038e-21	1.7859441624178112e-11	1.1050459525301227e-15	3.93535953922497e-16	1.8833924940454756e-20
89200000	0.004654219045289294	1.759928733304888e-49	-1.2073519172431868e-33	7.06472325195941e-12	1.2119135506054858e-14	0.0006915618774189045	5.633886108593781e-22	1.785944162417811e-11	1.1050459525301244e-15	3.935359539224976e-16	1.8833924940454783e-20
89300000	0.004654219045289295	1.759928733304874e-49	-1.2073519172431868e-33	7.0647232519594096e-12	1.211913550605486e-14	0.0006915618774189046	2.02074952353114e-21	1.7859441624178112e-11	1.1050459525301223e-15	3.9353595392249683e-16	1.8833924940454744e-20
89400000	0.004654219045289294	1.7599287333049043e-49	-1.2073519172431868e-33	7.06472325195941e-12	1.211913550605486e-14	0.0006915618774189045	7.969268891376828e-23	1.785944162417811e-11	1.1050459525301272e-15	3.935359539224986e-16	1.8833924940454834e-20
89500000	0.004654219045289294	1.75992873330487e-49	-1.2073519172431868e-33	7.0647232519594096e-12	1.2119135506054862e-14	0.0006915618774189046	6.019095537795594e-21	1.7859441624178112e-11	1.1050459525301215e-15	3.9353595392249663e-16	1.8833924940454738e-20
89600000	0.004654219045289294	1.7599287333048694e-49	-1.2073519172431868e-33	7.064723251959409e-12	1.2119135506054858e-14	0.0006915618774189045	1.437448906723146e-21	1.785944162417811e-11	1.1050459525301215e-15	3.935359539224966e-16	1.8833924940454732e-20
89700000	0.004654219045289294	1.7599287333048834e-49	-1.2073519172431868e-33	7.06472325195941e-12	1.211913550605486e-14	0.0006915618774189045	5.576323082501934e-22	1.785944162417811e-11	1.1050459525301239e-15	3.9353595392249737e-16	1.8833924940454777e-20
89800000	0.004654219045289294	1.759928733304889e-49	-1.2073519172431868e-33	7.06472325195941e-12	1.2119135506054858e-14	0.0006915618774189045	-7.96309231372436e-23	1.785944162417811e-11	1.1050459525301246e-15	3.9353595392249767e-16	1.883392494045479e-20
89900000	0.004654219045289295	1.759928733304868e-49	-1.2073519172431868e-33	7.0647232519594096e-12	1.211913550605486e-14	0.0006915618774189046	3.0413910537900027e-21	1.7859441624178115e-11	1.1050459525301213e-15	3.9353595392249644e-16	1.8833924940454726e-20
90000000	0.004654219045289294	1.759928733304897e-49	-1.2073519172431868e-33	7.06472325195941e-12	1.211913550605486e-14	0.0006915618774189045	1.4115764935678254e-21	1.785944162417811e-11	1.1050459525301258e-15	3.9353595392249816e-16	1.883392494045481e-20
90100000	0.004654219045289294	1.7599287333048698e-49	-1.2073519172431868e-33	7.0647232519594096e-12	1.2119135506054862e-14	0.0006915618774189046	5.7813699540859625e-21	1.7859441624178112e-11	1.1050459525301215e-15	3.935359539224966e-16	1.8833924940454735e-20
90200000	0.004654219045289294	1.7599287333048796e-49	-1.2073519172431868e-33	7.0647232519594096e-12	1.211913550605486e-14	0.0006915618774189045	8.402927287054627e-22	1.785944162417811e-11	1.105045952530123e-15	3.9353595392249713e-16	1.8833924940454762e-20
90300000	0.004654219045289294	1.7599287333048846e-49	-1.2073519172431868e-33	7.06472325195941e-12	1.211913550605486e-14	0.0006915618774189045	5.852142273601874e-24	1.785944162417811e-11	1.1050459525301239e-15	3.935359539224974e-16	1.883392494045478e-20
90400000	0.004654219045289294	1.7599287333048808e-49	-1.2073519172431868e-33	7.0647232519594096e-12	1.2119135506054858e-14	0.0006915618774189045	9.94759251943632e-22	1.785944162417811e-11	1.1050459525301233e-15	3.9353595392249723e-16	1.8833924940454765e-20
90500000	0.004654219045289295	1.7599287333048842e-49	-1.2073519172431868e-33	7.06472325195941e-12	1.2119135506054858e-14	0.0006915618774189045	1.6352984181557247e-21	1.7859441624178112e-11	1.1050459525301239e-15	3.9353595392249737e-16	1.8833924940454774e-20
90600000	0.004654219045289295	1.7599287333048865e-49	-1.2073519172431868e-33	7.0647232519594096e-12	1.2119135506054862e-14	0.0006915618774189046	3.2831591598831326e-21	1.7859441624178112e-11	1.1050459525301243e-15	3.935359539224975e-16	1.8833924940454777e-20
90700000	0.004654219045289294	1.759928733304876e-49	-1.2073519172431868e-33	7.0647232519594096e-12	1.2119135506054862e-14	0.0006915618774189046	4.273040970525087e-21	1.7859441624178112e-11	1.1050459525301225e-15	3.935359539224969e-16	1.883392494045475e-20
90800000	0.004654219045289294	1.759928733304887e-49	-1.2073519172431868e-33	7.06472325195941e-12	1.211913550605486e-14	0.0006915618774189045	5.8188926744218465e-22	1.785944162417811e-11	1.1050459525301243e-15	3.9353595392249747e-16	1.883392494045478e-20
90900000	0.004654219045289295	1.7599287333048743e-49	-1.2073519172431868e-33	7.06472325195941e-12	1.211913550605486e-14	0.0006915618774189046	1.423736695538714e-21	1.7859441624178112e-11	1.1050459525301223e-15	3.935359539224969e-16	1.8833924940454747e-20
91000000	0.004654219045289294	1.7599287333048675e-49	-1.2073519172431868e-33	7.064723251959409e-12	1.2119135506054858e-14	0.0006915618774189045	2.6508929138619354e-21	1.785944162417811e-11	1.1050459525301213e-15	3.935359539224965e-16	1.883392494045473e-20
91100000	0.004654219045289294	1.7599287333049005e-49	-1.2073519172431868e-33	7.06472325195941e-12	1.2119135506054858e-14	0.0006915618774189045	1.3644312458412232e-22	1.785944162417811e-11	1.1050459525301264e-15	3.935359539224983e-16	1.8833924940454822e-20
91200000	0.004654219045289295	1.759928733304876e-49	-1.2073519172431868e-33	7.0647232519594096e-12	1.2119135506054862e-14	0.0006915618774189046	4.979232003518574e-21	1.7859441624178115e-11	1.1050459525301227e-15	3.9353595392249693e-16	1.8833924940454747e-20
91300000	0.004654219045289294	1.7599287333048846e-49	-1.2073519172431868e-33	7.06472325195941e-12	1.211913550605486e-14	0.0006915618774189046	2.386077150702518e-21	1.7859441624178112e-11	1.1050459525301237e-15	3.9353595392249732e-16	1.883392494045477e-20
91400000	0.004654219045289295	1.7599287333048724e-49	-1.2073519172431868e-33	7.0647232519594096e-12	1.211913550605486e-14	0.0006915618774189046	2.3981115403883374e-21	1.7859441624178112e-11	1.1050459525301219e-15	3.935359539224967e-16	1.8833924940454735e-20
91500000	0.004654219045289295	1.7599287333048694e-49	-1.2073519172431868e-33	7.0647232519594096e-12	1.211913550605486e-14	0.0006915618774189046	2.30689960180448e-21	1.7859441624178115e-11	1.1050459525301215e-15	3.9353595392249654e-16	1.8833924940454726e-20
91600000	0.004654219045289294	1.759928733304876e-49	-1.2073519172431868e-33	7.064723251959409e-12	1.2119135506054858e-14	0.0006915618774189045	2.059558225167352e-21	1.785944162417811e-11	1.1050459525301225e-15	3.9353595392249693e-16	1.883392494045475e-20
91700000	0.004654219045289294	1.759928733304897e-49	-1.2073519172431868e-33	7.06472325195941e-12	1.2119135506054858e-14	0.0006915618774189045	8.684895356327697e-22	1.785944162417811e-11	1.105045952530126e-15	3.935359539224981e-16	1.8833924940454813e-20
91800000	0.004654219045289295	1.759928733304869e-49	-1.2073519172431868e-33	7.0647232519594096e-12	1.2119135506054862e-14	0.0006915618774189046	5.841180291430947e-21	1.7859441624178115e-11	1.1050459525301215e-15	3.935359539224966e-16	1.883392494045473e-20
91900000	0.004654219045289294	1.7599287333048914e-49	-1.2073519172431868e-33	7.06472325195941e-12	1.211913550605486e-14	0.0006915618774189045	7.232342014280823e-22	1.785944162417811e-11	1.1050459525301248e-15	3.9353595392249767e-16	1.8833924940454786e-20
92000000	0.004654219045289295	1.7599287333048683e-49	-1.2073519172431868e-33	7.0647232519594096e-12	1.211913550605486e-14	0.0006915618774189046	3.2107581271187013e-21	1.7859441624178115e-11	1.1050459525301213e-15	3.9353595392249644e-16	1.8833924940454723e-20
92100000	0.004654219045289294	1.7599287333048842e-49	-1.2073519172431868e-33	7.06472325195941e-12	1.211913550605486e-14	0.0006915618774189045	6.237814288806028e-22	1.7859441624178112e-11	1.1050459525301239e-15	3.935359539224974e-16	1.8833924940454774e-20
92200000	0.004654219045289294	1.759928733304894e-49	-1.2073519172431868e-33	7.06472325195941e-12	1.211913550605486e-14	0.0006915618774189045	3.32963536564426e-22	1.785944162417811e-11	1.1050459525301254e-15	3.9353595392249797e-16	1.88339249404548e-20
92300000	0.004654219045289294	1.759928733304887e-49	-1.2073519172431868e-33	7.0647232519594096e-12	1.211913550605486e-14	0.0006915618774189046	2.6772771401330572e-21	1.785944162417811e-11	1.1050459525301243e-15	3.935359539224975e-16	1.8833924940454783e-20
92400000	0.004654219045289295	1.759928733304871e-49	-1.2073519172431868e-33	7.0647232519594096e-12	1.2119135506054862e-14	0.0006915618774189046	5.235699879625503e-21	1.7859441624178115e-11	1.1050459525301219e-15	3.9353595392249663e-16	1.8833924940454732e-20
92500000	0.004654219045289294	1.759928733304894e-49	-1.2073519172431868e-33	7.06472325195941e-12	1.2119135506054858e-14	0.0006915618774189045	-1.132204801512373e-22	1.785944162417811e-11	1.1050459525301252e-15	3.935359539224978e-16	1.8833924940454792e-20
92600000	0.004654219045289295	1.759928733304886e-49	-1.2073519172431868e-33	7.06472325195941e-12	1.211913550605486e-14	0.0006915618774189045	1.722186503705334e-21	1.7859441624178112e-11	1.105045952530124e-15	3.9353595392249747e-16	1.8833924940454774e-20
92700000	0.004654219045289294	1.759928733304886e-49	-1.2073519172431868e-33	7.06472325195941e-12	1.211913550605486e-14	0.0006915618774189045	4.974955263906256e-22	1.785944162417811e-11	1.1050459525301243e-15	3.9353595392249757e-16	1.8833924940454783e-20
92800000	0.004654219045289294	1.759928733304894e-49	-1.2073519172431868e-33	7.06472325195941e-12	1.211913550605486e-14	0.0006915618774189045	6.358610631449659e-22	1.785944162417811e-11	1.1050459525301254e-15	3.9353595392249797e-16	1.8833924940454798e-20
92900000	0.004654219045289294	1.759928733304875e-49	-1.2073519172431868e-33	7.064723251959409e-12	1.2119135506054862e-14	0.0006915618774189046	4.43683676387453e-21	1.7859441624178112e-11	1.1050459525301225e-15	3.9353595392249693e-16	1.8833924940454753e-20
93000000	0.004654219045289295	1.7599287333048774e-49	-1.2073519172431868e-33	7.0647232519594096e-12	1.2119135506054862e-14	0.0006915618774189046	3.5629371291851584e-21	1.7859441624178112e-11	1.1050459525301229e-15	3.93535953922497e-16	1.883392494045475e-20
93100000	0.004654219045289294	1.7599287333048884e-49	-1.2073519172431868e-33	7.06472325195941e-12	1.2119135506054858e-14	0.0006915618774189045	4.760190786576527e-22	1.785944162417811e-11	1.1050459525301244e-15	3.935359539224975e-16	1.8833924940454777e-20
93200000	0.004654219045289294	1.759928733304905e-49	-1.2073519172431868e-33	7.06472325195941e-12	1.2119135506054858e-14	0.0006915618774189045	1.7540440740668782e-22	1.785944162417811e-11	1.1050459525301272e-15	3.935359539224985e-16	1.8833924940454828e-20
93300000	0.004654219045289294	1.759928733304875e-49	-1.2073519172431868e-33	7.0647232519594096e-12	1.211913550605486e-14	0.0006915618774189046	2.3018594119148228e-21	1.7859441624178112e-11	1.1050459525301225e-15	3.935359539224969e-16	1.8833924940454753e-20
93400000	0.004654219045289295	1.759928733304883e-49	-1.2073519172431868e-33	7.0647232519594096e-12	1.211913550605486e-14	0.0006915618774189046	2.429431776651968e-21	1.7859441624178112e-11	1.1050459525301237e-15	3.9353595392249732e-16	1.883392494045477e-20
93500000	0.004654219045289294	1.7599287333048683e-49	-1.2073519172431868e-33	7.064723251959409e-12	1.2119135506054862e-14	0.0006915618774189046	5.3595482175290376e-21	1.7859441624178112e-11	1.1050459525301215e-15	3.935359539224966e-16	1.8833924940454735e-20
93600000	0.004654219045289294	1.759928733304884e-49	-1.2073519172431868e-33	7.06472325195941e-12	1.211913550605486e-14	0.0006915618774189045	1.6851178104208882e-21	1.785944162417811e-11	1.1050459525301239e-15	3.935359539224974e-16	1.8833924940454774e-20
93700000	0.004654219045289294	1.7599287333048736e-49	-1.2073519172431868e-33	7.0647232519594096e-12	1.2119135506054858e-14	0.0006915618774189045	2.2760787085177014e-21	1.785944162417811e-11	1.105045952530122e-15	3.9353595392249673e-16	1.8833924940454738e-20
93800000	0.004654219045289294	1.7599287333049032e-49	-1.2073519172431868e-33	7.06472325195941e-12	1.2119135506054858e-14	0.0006915618774189045	7.052026346036278e-22	1.785944162417811e-11	1.1050459525301268e-15	3.9353595392249846e-16	1.8833924940454825e-20
93900000	0.004654219045289294	1.7599287333048686e-49	-1.2073519172431868e-33	7.0647232519594096e-12	1.2119135506054862e-14	0.0006915618774189046	3.2311771661302358e-21	1.7859441624178112e-11	1.1050459525301213e-15	3.935359539224965e-16	1.8833924940454735e-20
94000000	0.004654219045289295	1.7599287333048732e-49	-1.2073519172431868e-33	7.0647232519594096e-12	1.211913550605486e-14	0.0006915618774189046	4.074885964307223e-21	1.7859441624178115e-11	1.105045952530122e-15	3.935359539224968e-16	1.8833924940454738e-20
94100000	0.004654219045289294	1.759928733304871e-49	-1.2073519172431868e-33	7.064723251959409e-12	1.2119135506054862e-14	0.0006915618774189046	4.703631274484509e-21	1.7859441624178112e-11	1.1050459525301217e-15	3.9353595392249663e-16	1.8833924940454738e-20
94200000	0.004654219045289294	1.759928733304889e-49	-1.2073519172431868e-33	7.06472325195941e-12	1.211913550605486e-14	0.0006915618774189045	2.6085616784273856e-22	1.785944162417811e-11	1.1050459525301246e-15	3.935359539224977e-16	1.883392494045479e-20
94300000	0.004654219045289294	1.7599287333048675e-49	-1.2073519172431868e-33	7.0647232519594096e-12	1.2119135506054858e-14	0.0006915618774189045	3.1539426939803832e-21	1.785944162417811e-11	1.105045952530121e-15	3.9353595392249644e-16	1.8833924940454726e-20
94400000	0.004654219045289294	1.759928733304893e-49	-1.2073519172431868e-33	7.06472325195941e-12	1.211913550605486e-14	0.0006915618774189045	2.4323553079972366e-21	1.785944162417811e-11	1.1050459525301252e-15	3.9353595392249787e-16	1.8833924940454798e-20
94500000	0.004654219045289294	1.7599287333048747e-49	-1.2073519172431868e-33	7.0647232519594096e-12	1.211913550605486e-14	0.0006915618774189046	1.8290200744299702e-21	1.7859441624178112e-11	1.1050459525301223e-15	3.9353595392249683e-16	1.883392494045475e-20
94600000	0.004654219045289295	1.7599287333048694e-49	-1.2073519172431868e-33	7.0647232519594096e-12	1.211913550605486e-14	0.0006915618774189046	4.445837107963897e-21	1.7859441624178115e-11	1.1050459525301215e-15	3.9353595392249654e-16	1.8833924940454726e-20
94700000	0.004654219045289294	1.7599287333048777e-49	-1.2073519172431868e-33	7.0647232519594096e-12	1.211913550605486e-14	0.0006915618774189046	2.972643370745164e-21	1.7859441624178112e-11	1.1050459525301229e-15	3.9353595392249703e-16	1.883392494045476e-20
94800000	0.004654219045289294	1.7599287333048888e-49	-1.2073519172431868e-33	7.06472325195941e-12	1.211913550605486e-14	0.0006915618774189045	-5.1232225221244316e-23	1.785944162417811e-11	1.1050459525301246e-15	3.9353595392249767e-16	1.883392494045479e-20
94900000	0.004654219045289294	1.7599287333048842e-49	-1.2073519172431868e-33	7.0647232519594096e-12	1.2119135506054858e-14	0.0006915618774189045	1.6874342325296875e-21	1.785944162417811e-11	1.1050459525301239e-15	3.9353595392249747e-16	1.8833924940454774e-20
95000000	0.004654219045289294	1.7599287333048815e-49	-1.2073519172431868e-33	7.0647232519594096e-12	1.2119135506054862e-14	0.0006915618774189046	4.303828518617256e-21	1.7859441624178112e-11	1.1050459525301235e-15	3.9353595392249723e-16	1.8833924940454768e-20
95100000	0.004654219045289294	1.759928733304881e-49	-1.2073519172431868e-33	7.06472325195941e-12	1.2119135506054858e-14	0.0006915618774189045	2.2311168034805466e-22	1.785944162417811e-11	1.1050459525301233e-15	3.9353595392249723e-16	1.8833924940454768e-20
95200000	0.004654219045289295	1.7599287333048743e-49	-1.2073519172431868e-33	7.0647232519594096e-12	1.211913550605486e-14	0.0006915618774189046	3.0248622612818274e-21	1.7859441624178112e-11	1.1050459525301223e-15	3.9353595392249683e-16	1.8833924940454747e-20
95300000	0.004654219045289294	1.7599287333048853e-49	-1.2073519172431868e-33	7.06472325195941e-12	1.211913550605486e-14	0.0006915618774189045	1.1442524643519414e-21	1.785944162417811e-11	1.105045952530124e-15	3.9353595392249747e-16	1.8833924940454777e-20
95400000	0.004654219045289294	1.7599287333048796e-49	-1.2073519172431868e-33	7.06472325195941e-12	1.211913550605486e-14	0.0006915618774189045	1.2657588987169923e-21	1.7859441624178112e-11	1.105045952530123e-15	3.9353595392249713e-16	1.8833924940454762e-20
95500000	0.004654219045289294	1.7599287333049032e-49	-1.2073519172431868e-33	7.06472325195941e-12	1.211913550605486e-14	0.0006915618774189045	1.5910171201936244e-22	1.785944162417811e-11	1.1050459525301268e-15	3.935359539224985e-16	1.8833924940454828e-20
95600000	0.004654219045289294	1.7599287333048724e-49	-1.2073519172431868e-33	7.0647232519594096e-12	1.2119135506054862e-14	0.0006915618774189046	5.717355006510892e-21	1.7859441624178112e-11	1.1050459525301219e-15	3.9353595392249673e-16	1.8833924940454744e-20
95700000	0.004654219045289294	1.7599287333048762e-49	-1.2073519172431868e-33	7.0647232519594096e-12	1.2119135506054858e-14	0.0006915618774189045	7.12548350183718e-22	1.785944162417811e-11	1.1050459525301227e-15	3.9353595392249693e-16	1.883392494045475e-20
95800000	0.004654219045289294	1.7599287333048815e-49	-1.2073519172431868e-33	7.06472325195941e-12	1.211913550605486e-14	0.0006915618774189045	1.1644755695882964e-21	1.785944162417811e-11	1.1050459525301235e-15	3.9353595392249723e-16	1.8833924940454768e-20
95900000	0.004654219045289294	1.7599287333048895e-49	-1.2073519172431868e-33	7.06472325195941e-12	1.2119135506054858e-14	0.0006915618774189045	6.079008370151345e-24	1.785944162417811e-11	1.1050459525301248e-15	3.935359539224977e-16	1.883392494045479e-20
96000000	0.004654219045289295	1.759928733304868e-49	-1.2073519172431868e-33	7.0647232519594096e-12	1.211913550605486e-14	0.0006915618774189046	2.8889226191886827e-21	1.7859441624178115e-11	1.1050459525301213e-15	3.935359539224965e-16	1.8833924940454726e-20
96100000	0.004654219045289294	1.7599287333049013e-49	-1.2073519172431868e-33	7.06472325195941e-12	1.211913550605486e-14	0.0006915618774189045	7.628981463760733e-22	1.785944162417811e-11	1.1050459525301264e-15	3.9353595392249836e-16	1.8833924940454822e-20
96200000	0.004654219045289294	1.7599287333048686e-49	-1.2073519172431868e-33	7.0647232519594096e-12	1.2119135506054862e-14	0.0006915618774189046	6.070668617211537e-21	1.7859441624178112e-11	1.1050459525301213e-15	3.9353595392249654e-16	1.8833924940454732e-20
96300000	0.004654219045289294	1.7599287333048705e-49	-1.2073519172431868e-33	7.064723251959409e-12	1.211913550605486e-14	0.0006915618774189045	1.5486532744162477e-21	1.785944162417811e-11	1.1050459525301217e-15	3.9353595392249663e-16	1.8833924940454735e-20
96400000	0.004654219045289294	1.7599287333048853e-49	-1.2073519172431868e-33	7.06472325195941e-12	1.211913550605486e-14	0.0006915618774189045	1.4822400186280806e-23	1.785944162417811e-11	1.105045952530124e-15	3.9353595392249747e-16	1.8833924940454783e-20
96500000	0.004654219045289294	1.7599287333048857e-49	-1.2073519172431868e-33	7.06472325195941e-12	1.2119135506054858e-14	0.0006915618774189045	3.4533298230071563e-22	1.785944162417811e-11	1.105045952530124e-15	3.9353595392249747e-16	1.8833924940454777e-20
96600000	0.004654219045289295	1.759928733304876e-49	-1.2073519172431868e-33	7.0647232519594096e-12	1.211913550605486e-14	0.0006915618774189046	2.368673084303743e-21	1.7859441624178115e-11	1.1050459525301227e-15	3.9353595392249693e-16	1.883392494045475e-20
96700000	0.004654219045289294	1.7599287333048903e-49	-1.2073519172431868e-33	7.06472325195941e-12	1.211913550605486e-14	0.0006915618774189045	2.520709663027959e-21	1.7859441624178112e-11	1.1050459525301248e-15	3.9353595392249777e-16	1.883392494045479e-20
96800000	0.004654219045289294	1.759928733304873e-49	-1.2073519172431868e-33	7.0647232519594096e-12	1.2119135506054862e-14	0.0006915618774189046	4.953995351225825e-21	1.7859441624178112e-11	1.1050459525301219e-15	3.9353595392249673e-16	1.8833924940454744e-20
96900000	0.004654219045289294	1.75992873330489e-49	-1.2073519172431868e-33	7.06472325195941e-12	1.211913550605486e-14	0.0006915618774189045	1.46433116793358e-22	1.785944162417811e-11	1.1050459525301246e-15	3.935359539224976e-16	1.8833924940454786e-20
97000000	0.004654219045289294	1.75992873330488e-49	-1.2073519172431868e-33	7.06472325195941e-12	1.211913550605486e-14	0.0006915618774189045	6.776203259946463e-22	1.785944162417811e-11	1.1050459525301233e-15	3.935359539224972e-16	1.8833924940454765e-20
97100000	0.004654219045289294	1.7599287333048717e-49	-1.2073519172431868e-33	7.064723251959409e-12	1.2119135506054858e-14	0.0006915618774189045	2.111234687158701e-21	1.785944162417811e-11	1.1050459525301219e-15	3.9353595392249673e-16	1.8833924940454738e-20
97200000	0.004654219045289294	1.7599287333048956e-49	-1.2073519172431868e-33	7.06472325195941e-12	1.211913550605486e-14	0.0006915618774189045	5.709514593948427e-22	1.7859441624178112e-11	1.1050459525301256e-15	3.93535953922498e-16	1.8833924940454807e-20
97300000	0.004654219045289295	1.759928733304879e-49	-1.2073519172431868e-33	7.0647232519594096e-12	1.211913550605486e-14	0.0006915618774189046	4.365766459985412e-21	1.7859441624178115e-11	1.105045952530123e-15	3.9353595392249713e-16	1.8833924940454756e-20
97400000	0.004654219045289294	1.7599287333048808e-49	-1.2073519172431868e-33	7.06472325195941e-12	1.211913550605486e-14	0.0006915618774189046	3.1456844939743568e-21	1.7859441624178112e-11	1.1050459525301233e-15	3.9353595392249713e-16	1.8833924940454762e-20
97500000	0.004654219045289294	1.759928733304878e-49	-1.2073519172431868e-33	7.0647232519594096e-12	1.211913550605486e-14	0.0006915618774189045	1.6650534414444998e-21	1.7859441624178112e-11	1.1050459525301229e-15	3.9353595392249703e-16	1.8833924940454753e-20
97600000	0.004654219045289295	1.759928733304869e-49	-1.2073519172431868e-33	7.0647232519594096e-12	1.211913550605486e-14	0.0006915618774189046	2.3038078750082804e-21	1.7859441624178115e-11	1.1050459525301213e-15	3.9353595392249654e-16	1.8833924940454726e-20
97700000	0.004654219045289294	1.759928733304869e-49	-1.2073519172431868e-33	7.064723251959409e-12	1.2119135506054858e-14	0.0006915618774189045	2.655196960877236e-21	1.785944162417811e-11	1.1050459525301215e-15	3.935359539224966e-16	1.8833924940454732e-20
97800000	0.004654219045289294	1.7599287333049017e-49	-1.2073519172431868e-33	7.06472325195941e-12	1.2119135506054858e-14	0.0006915618774189045	3.088901716533903e-22	1.785944162417811e-11	1.1050459525301266e-15	3.935359539224983e-16	1.8833924940454825e-20
97900000	0.004654219045289295	1.7599287333048717e-49	-1.2073519172431868e-33	7.0647232519594096e-12	1.211913550605486e-14	0.0006915618774189046	5.639454140158259e-21	1.7859441624178115e-11	1.1050459525301219e-15	3.935359539224967e-16	1.8833924940454732e-20
98000000	0.004654219045289294	1.7599287333048872e-49	-1.2073519172431868e-33	7.06472325195941e-12	1.211913550605486e-14	0.0006915618774189045	1.32121979002287e-21	1.785944162417811e-11	1.1050459525301243e-15	3.9353595392249757e-16	1.883392494045478e-20
98100000	0.004654219045289295	1.7599287333048675e-49	-1.2073519172431868e-33	7.0647232519594096e-12	1.211913550605486e-14	0.0006915618774189046	3.154279672032743e-21	1.7859441624178115e-11	1.1050459525301213e-15	3.935359539224964e-16	1.883392494045472e-20
98200000	0.004654219045289295	1.759928733304878e-49	-1.2073519172431868e-33	7.0647232519594096e-12	1.211913550605486e-14	0.0006915618774189046	1.3527314879955617e-21	1.7859441624178112e-11	1.1050459525301227e-15	3.935359539224971e-16	1.8833924940454753e-20
98300000	0.004654219045289294	1.7599287333048872e-49	-1.2073519172431868e-33	7.0647232519594096e-12	1.211913550605486e-14	0.0006915618774189045	9.358927208258546e-22	1.785944162417811e-11	1.1050459525301244e-15	3.9353595392249757e-16	1.8833924940454783e-20
98400000	0.004654219045289294	1.7599287333048914e-49	-1.2073519172431868e-33	7.0647232519594096e-12	1.211913550605486e-14	0.0006915618774189045	1.9175264823356937e-21	1.785944162417811e-11	1.105045952530125e-15	3.9353595392249777e-16	1.8833924940454795e-20
98500000	0.004654219045289295	1.7599287333048698e-49	-1.2073519172431868e-33	7.0647232519594096e-12	1.211913550605486e-14	0.0006915618774189046	5.683157093877016e-21	1.7859441624178115e-11	1.1050459525301217e-15	3.9353595392249654e-16	1.8833924940454726e-20
98600000	0.004654219045289294	1.7599287333048914e-49	-1.2073519172431868e-33	7.06472325195941e-12	1.2119135506054858e-14	0.0006915618774189045	8.286833586135938e-23	1.785944162417811e-11	1.105045952530125e-15	3.935359539224978e-16	1.8833924940454792e-20
98700000	0.004654219045289295	1.7599287333048777e-49	-1.2073519172431868e-33	7.06472325195941e-12	1.2119135506054862e-14	0.0006915618774189046	2.4603059791196297e-21	1.7859441624178115e-11	1.1050459525301229e-15	3.93535953922497e-16	1.883392494045475e-20
98800000	0.004654219045289294	1.759928733304889e-49	-1.2073519172431868e-33	7.06472325195941e-12	1.211913550605486e-14	0.0006915618774189045	1.0773237948979787e-22	1.785944162417811e-11	1.1050459525301246e-15	3.935359539224977e-16	1.8833924940454792e-20
98900000	0.004654219045289294	1.7599287333048975e-49	-1.2073519172431868e-33	7.06472325195941e-12	1.211913550605486e-14	0.0006915618774189045	1.4520505244392423e-22	1.785944162417811e-11	1.1050459525301258e-15	3.9353595392249816e-16	1.8833924940454813e-20
99000000	0.004654219045289294	1.75992873330488e-49	-1.2073519172431868e-33	7.0647232519594096e-12	1.211913550605486e-14	0.0006915618774189046	3.7911570362604e-21	1.7859441624178112e-11	1.105045952530123e-15	3.9353595392249713e-16	1.8833924940454765e-20
99100000	0.004654219045289295	1.7599287333048743e-49	-1.2073519172431868e-33	7.0647232519594096e-12	1.2119135506054862e-14	0.0006915618774189046	4.291695255370962e-21	1.7859441624178115e-11	1.1050459525301223e-15	3.9353595392249683e-16	1.8833924940454744e-20
99200000	0.004654219045289294	1.75992873330489e-49	-1.2073519172431868e-33	7.06472325195941e-12	1.2119135506054858e-14	0.0006915618774189045	3.2896056589194364e-23	1.785944162417811e-11	1.1050459525301246e-15	3.935359539224977e-16	1.8833924940454786e-20
99300000	0.004654219045289294	1.7599287333048983e-49	-1.2073519172431868e-33	7.06472325195941e-12	1.2119135506054858e-14	0.0006915618774189045	6.484282122358764e-22	1.7859441624178112e-11	1.105045952530126e-15	3.9353595392249816e-16	1.883392494045481e-20
99400000	0.004654219045289294	1.7599287333048796e-49	-1.2073519172431868e-33	7.0647232519594096e-12	1.211913550605486e-14	0.0006915618774189045	1.5581220751555253e-21	1.785944162417811e-11	1.105045952530123e-15	3.935359539224972e-16	1.8833924940454765e-20
99500000	0.004654219045289294	1.759928733304888e-49	-1.2073519172431868e-33	7.06472325195941e-12	1.211913550605486e-14	0.0006915618774189045	1.6686680603698314e-21	1.7859441624178112e-11	1.1050459525301244e-15	3.935359539224976e-16	1.883392494045478e-20
99600000	0.004654219045289294	1.75992873330487e-49	-1.2073519172431868e-33	7.064723251959409e-12	1.2119135506054862e-14	0.0006915618774189046	5.1421614179551995e-21	1.7859441624178112e-11	1.1050459525301217e-15	3.935359539224967e-16	1.883392494045474e-20
99700000	0.004654219045289294	1.7599287333048815e-49	-1.2073519172431868e-33	7.06472325195941e-12	1.211913550605486e-14	0.0006915618774189045	2.4167189726759087e-21	1.7859441624178112e-11	1.1050459525301235e-15	3.935359539224973e-16	1.8833924940454765e-20
99800000	0.004654219045289294	1.7599287333048796e-49	-1.2073519172431868e-33	7.06472325195941e-12	1.2119135506054858e-14	0.0006915618774189045	1.533821319580409e-21	1.785944162417811e-11	1.105045952530123e-15	3.935359539224971e-16	1.8833924940454756e-20
99900000	0.004654219045289294	1.759928733304907e-49	-1.2073519172431868e-33	7.06472325195941e-12	1.2119135506054858e-14	0.0006915618774189045	1.8996552831548138e-22	1.785944162417811e-11	1.1050459525301274e-15	3.935359539224986e-16	1.8833924940454834e-20
100000000	0.004654219045289294	1.7599287333048747e-49	-1.2073519172431868e-33	7.06472325195941e-12	1.211913550605486e-14	0.0006915618774189045	-1.1010236866887738e-20	1.785944162417811e-11	1.1050459525301223e-15	3.9353595392249683e-16	1.8833924940454747e-20
