# Supplementary material for: Thermodynamics Underpinning the Microbial Community‐Level Nitrogen Energy Metabolism
Source: Environ Microbiol. 2025 Feb 16;27(2):e70055. doi: 10.1111/1462-2920.70055 (PMC11830459; doi:10.1111/1462-2920.70055)
Supplement: Supplementary file 1 — Data S1. [file EMI-27-e70055-s001.zip › SI/Nnetwork/Results/kdef_-10/Iin_-5/p_0.2/O2_-8.6_H_-7..csv]

time	N2	N2H4	N2H5	N2O	NH2OH	NH3	NH3OH	NH4	NO	NO2	NO3
0	0.00001	0.00001	0.00001	0.00001	0.00001	0.00001	0.00001	0.00001	0.00001	0.00001	0.00001
100000	0.004752631316091405	1.8321262872619087e-49	-1.798102016453103e-49	1.038599478850912e-11	1.0915212504877867e-14	0.0004947373469964589	-3.4780330512611046e-20	4.04026669144295e-16	1.7506598236810993e-15	3.459019542044948e-14	1.0768116312190042e-15
200000	0.0047526313160914085	1.8321262872619102e-49	-6.902103348163139e-49	1.0385994788509118e-11	1.0915212504875867e-14	0.0004947373469964589	-3.477998984247055e-20	4.0402666875238866e-16	1.7506598236810993e-15	3.459019542019094e-14	1.0768116312190046e-15
300000	0.004752631316091407	1.832126287261909e-49	-1.2006103348672244e-48	1.0385994788509118e-11	1.0915212504875838e-14	0.0004947373469964588	-3.4779649172330065e-20	4.0402666874691717e-16	1.7506598236810993e-15	3.459019542018734e-14	1.0768116312190046e-15
400000	0.004752631316091406	1.8321262872619087e-49	-1.7110103487261228e-48	1.0385994788509118e-11	1.0915212504875838e-14	0.0004947373469964588	-3.477930850218957e-20	4.0402666874725505e-16	1.7506598236810993e-15	3.459019542018756e-14	1.0768116312190046e-15
500000	0.004752631316091406	1.8321262872619083e-49	-2.2214103569709984e-48	1.038599478850912e-11	1.091521250487584e-14	0.0004947373469964588	-3.477896783204908e-20	4.04026668747389e-16	1.7506598236810993e-15	3.459019542018765e-14	1.0768116312190046e-15
600000	0.004752631316091406	1.8321262872619087e-49	-2.7318103609620146e-48	1.038599478850912e-11	1.091521250487584e-14	0.0004947373469964588	-3.4778627161908584e-20	4.040266687473684e-16	1.7506598236810993e-15	3.4590195420187636e-14	1.0768116312190046e-15
700000	0.004752631316091406	1.8321262872619087e-49	-3.242210362059333e-48	1.038599478850912e-11	1.0915212504875838e-14	0.0004947373469964588	-3.477828649176809e-20	4.040266687472426e-16	1.7506598236810993e-15	3.4590195420187554e-14	1.0768116312190046e-15
800000	0.004752631316091407	1.832126287261909e-49	-3.752610361623115e-48	1.038599478850912e-11	1.0915212504875838e-14	0.0004947373469964589	-3.47779458216276e-20	4.040266687470612e-16	1.7506598236810993e-15	3.4590195420187434e-14	1.0768116312190046e-15
900000	0.004752631316091407	1.8321262872619095e-49	-4.263010361013523e-48	1.038599478850912e-11	1.0915212504875838e-14	0.0004947373469964589	-3.477760515148711e-20	4.0402666874687344e-16	1.7506598236810993e-15	3.459019542018731e-14	1.0768116312190046e-15
1000000	0.004752631316091408	1.83212628726191e-49	-4.7734103615907183e-48	1.038599478850912e-11	1.0915212504875837e-14	0.0004947373469964589	-3.4777264481346616e-20	4.040266687467288e-16	1.7506598236810993e-15	3.459019542018721e-14	1.0768116312190046e-15
1100000	0.004752631316091408	1.83212628726191e-49	-5.2838103646861284e-48	1.038599478850912e-11	1.0915212504875837e-14	0.0004947373469964589	-3.477692381120612e-20	4.040266687466763e-16	1.7506598236810993e-15	3.459019542018718e-14	1.0768116312190046e-15
1200000	0.004752631316091408	1.83212628726191e-49	-5.794210365190818e-48	1.038599478850912e-11	1.0915212504875837e-14	0.0004947373469964589	-3.4776583141065635e-20	4.040266687466768e-16	1.7506598236810993e-15	3.459019542018718e-14	1.0768116312190046e-15
1300000	0.004752631316091408	1.83212628726191e-49	-6.304610359530763e-48	1.038599478850912e-11	1.0915212504875837e-14	0.0004947373469964589	-3.477624247092514e-20	4.040266687466771e-16	1.7506598236810993e-15	3.459019542018718e-14	1.0768116312190046e-15
1400000	0.004752631316091408	1.83212628726191e-49	-6.815010349066125e-48	1.038599478850912e-11	1.0915212504875837e-14	0.0004947373469964589	-3.477590180078465e-20	4.0402666874667716e-16	1.7506598236810993e-15	3.459019542018718e-14	1.0768116312190046e-15
1500000	0.004752631316091408	1.8321262872619102e-49	-7.325410335157068e-48	1.038599478850912e-11	1.0915212504875837e-14	0.0004947373469964589	-3.4775561130644154e-20	4.0402666874667706e-16	1.7506598236810993e-15	3.459019542018718e-14	1.0768116312190046e-15
1600000	0.0047526313160914085	1.8321262872619102e-49	-7.83581031916375e-48	1.038599478850912e-11	1.0915212504875837e-14	0.0004947373469964589	-3.477522046050366e-20	4.0402666874667686e-16	1.7506598236810993e-15	3.459019542018718e-14	1.0768116312190046e-15
1700000	0.0047526313160914085	1.8321262872619102e-49	-8.346210302446335e-48	1.038599478850912e-11	1.0915212504875837e-14	0.0004947373469964589	-3.4774879790363173e-20	4.040266687466766e-16	1.7506598236810993e-15	3.459019542018718e-14	1.0768116312190046e-15
1800000	0.0047526313160914085	1.8321262872619102e-49	-8.856610286364986e-48	1.038599478850912e-11	1.0915212504875837e-14	0.0004947373469964589	-3.477453912022268e-20	4.040266687466764e-16	1.7506598236810993e-15	3.459019542018718e-14	1.0768116312190046e-15
1900000	0.0047526313160914085	1.8321262872619102e-49	-9.367010272279863e-48	1.038599478850912e-11	1.0915212504875837e-14	0.0004947373469964589	-3.4774198450082186e-20	4.040266687466763e-16	1.7506598236810993e-15	3.459019542018718e-14	1.0768116312190046e-15
2000000	0.0047526313160914085	1.8321262872619102e-49	-9.877410260622181e-48	1.038599478850912e-11	1.0915212504875837e-14	0.0004947373469964589	-3.477385777994169e-20	4.040266687466763e-16	1.7506598236810993e-15	3.459019542018718e-14	1.0768116312190046e-15
2100000	0.0047526313160914085	1.8321262872619102e-49	-1.038781024909755e-47	1.038599478850912e-11	1.0915212504875837e-14	0.0004947373469964589	-3.4773517109801205e-20	4.040266687466763e-16	1.7506598236810993e-15	3.459019542018718e-14	1.0768116312190046e-15
2200000	0.0047526313160914085	1.8321262872619102e-49	-1.0898210237498969e-47	1.038599478850912e-11	1.0915212504875837e-14	0.0004947373469964589	-3.477317643966071e-20	4.040266687466763e-16	1.7506598236810993e-15	3.459019542018718e-14	1.0768116312190046e-15
2300000	0.0047526313160914085	1.8321262872619102e-49	-1.14086102258278e-47	1.038599478850912e-11	1.0915212504875837e-14	0.0004947373469964589	-3.477283576952022e-20	4.040266687466763e-16	1.7506598236810993e-15	3.459019542018718e-14	1.0768116312190046e-15
2400000	0.0047526313160914085	1.8321262872619102e-49	-1.1919010214085404e-47	1.038599478850912e-11	1.0915212504875837e-14	0.0004947373469964589	-3.4772495099379724e-20	4.0402666874667637e-16	1.7506598236810993e-15	3.459019542018718e-14	1.0768116312190046e-15
2500000	0.004752631316091409	1.8321262872619102e-49	-1.2429410202273144e-47	1.038599478850912e-11	1.0915212504875837e-14	0.0004947373469964589	-3.477215442923923e-20	4.0402666874667637e-16	1.7506598236810993e-15	3.459019542018718e-14	1.0768116312190046e-15
2600000	0.004752631316091409	1.8321262872619106e-49	-1.2939810190392373e-47	1.038599478850912e-11	1.0915212504875837e-14	0.0004947373469964589	-3.4771813759098743e-20	4.0402666874667637e-16	1.7506598236810993e-15	3.459019542018718e-14	1.0768116312190046e-15
2700000	0.004752631316091409	1.8321262872619106e-49	-1.3450210178444456e-47	1.038599478850912e-11	1.0915212504875837e-14	0.0004947373469964589	-3.477147308895825e-20	4.0402666874667637e-16	1.7506598236810993e-15	3.459019542018718e-14	1.0768116312190046e-15
2800000	0.004752631316091409	1.8321262872619106e-49	-1.3960610166430755e-47	1.038599478850912e-11	1.0915212504875837e-14	0.0004947373469964589	-3.4771132418817756e-20	4.0402666874667637e-16	1.7506598236810993e-15	3.459019542018718e-14	1.0768116312190046e-15
2900000	0.004752631316091409	1.8321262872619106e-49	-1.4471010154352626e-47	1.038599478850912e-11	1.0915212504875837e-14	0.0004947373469964589	-3.477079174867726e-20	4.0402666874667637e-16	1.7506598236810993e-15	3.459019542018718e-14	1.0768116312190046e-15
3000000	0.004752631316091409	1.8321262872619106e-49	-1.4981410142211431e-47	1.038599478850912e-11	1.0915212504875837e-14	0.0004947373469964589	-3.477045107853677e-20	4.0402666874667637e-16	1.7506598236810993e-15	3.459019542018718e-14	1.0768116312190046e-15
3100000	0.004752631316091409	1.8321262872619106e-49	-1.5491810130008531e-47	1.038599478850912e-11	1.0915212504875837e-14	0.0004947373469964589	-3.477011040839628e-20	4.0402666874667637e-16	1.7506598236810993e-15	3.459019542018719e-14	1.0768116312190046e-15
3200000	0.004752631316091409	1.8321262872619106e-49	-1.6002210117745288e-47	1.038599478850912e-11	1.0915212504875837e-14	0.0004947373469964589	-3.476976973825579e-20	4.0402666874667637e-16	1.7506598236810993e-15	3.459019542018719e-14	1.0768116312190046e-15
3300000	0.004752631316091409	1.8321262872619106e-49	-1.6512610105423052e-47	1.0385994788509118e-11	1.0915212504875837e-14	0.0004947373469964589	-3.4769429068115294e-20	4.0402666874667637e-16	1.7506598236810993e-15	3.459019542018719e-14	1.0768116312190046e-15
3400000	0.004752631316091409	1.8321262872619106e-49	-1.7023010093043194e-47	1.0385994788509118e-11	1.0915212504875837e-14	0.0004947373469964589	-3.47690883979748e-20	4.0402666874667637e-16	1.7506598236810993e-15	3.459019542018719e-14	1.0768116312190046e-15
3500000	0.004752631316091409	1.8321262872619106e-49	-1.7533410080607077e-47	1.0385994788509118e-11	1.0915212504875837e-14	0.0004947373469964589	-3.4768747727834313e-20	4.0402666874667637e-16	1.7506598236810993e-15	3.459019542018719e-14	1.0768116312190046e-15
3600000	0.004752631316091409	1.8321262872619106e-49	-1.8043810068116047e-47	1.0385994788509118e-11	1.0915212504875837e-14	0.0004947373469964588	-3.476840705769382e-20	4.0402666874667637e-16	1.7506598236810993e-15	3.459019542018719e-14	1.0768116312190046e-15
3700000	0.004752631316091409	1.8321262872619106e-49	-1.8554210055571474e-47	1.0385994788509118e-11	1.0915212504875837e-14	0.0004947373469964588	-3.4768066387553326e-20	4.0402666874667637e-16	1.7506598236810993e-15	3.459019542018719e-14	1.0768116312190046e-15
3800000	0.004752631316091409	1.8321262872619106e-49	-1.9064610042974715e-47	1.0385994788509118e-11	1.0915212504875837e-14	0.0004947373469964588	-3.476772571741283e-20	4.0402666874667637e-16	1.7506598236810993e-15	3.459019542018719e-14	1.0768116312190046e-15
3900000	0.004752631316091409	1.8321262872619106e-49	-1.9575010030327132e-47	1.0385994788509118e-11	1.0915212504875837e-14	0.0004947373469964588	-3.476738504727234e-20	4.0402666874667637e-16	1.7506598236810993e-15	3.459019542018719e-14	1.0768116312190046e-15
4000000	0.004752631316091409	1.8321262872619106e-49	-2.0085410017630086e-47	1.0385994788509118e-11	1.0915212504875837e-14	0.0004947373469964588	-3.476704437713185e-20	4.040266687466764e-16	1.7506598236810993e-15	3.459019542018719e-14	1.0768116312190046e-15
4100000	0.004752631316091409	1.8321262872619106e-49	-2.0595810004884938e-47	1.0385994788509118e-11	1.0915212504875837e-14	0.0004947373469964588	-3.476670370699136e-20	4.040266687466764e-16	1.7506598236810993e-15	3.459019542018719e-14	1.0768116312190046e-15
4200000	0.004752631316091409	1.8321262872619106e-49	-2.110620999209304e-47	1.0385994788509118e-11	1.0915212504875837e-14	0.0004947373469964588	-3.4766363036850865e-20	4.040266687466764e-16	1.7506598236810993e-15	3.459019542018719e-14	1.0768116312190046e-15
4300000	0.004752631316091409	1.8321262872619106e-49	-2.161660997925576e-47	1.0385994788509118e-11	1.0915212504875837e-14	0.0004947373469964588	-3.476602236671037e-20	4.040266687466764e-16	1.7506598236810993e-15	3.459019542018719e-14	1.0768116312190046e-15
4400000	0.004752631316091409	1.8321262872619106e-49	-2.212700996637446e-47	1.0385994788509118e-11	1.0915212504875837e-14	0.0004947373469964588	-3.476568169656988e-20	4.040266687466764e-16	1.7506598236810993e-15	3.459019542018719e-14	1.0768116312190046e-15
4500000	0.004752631316091409	1.832126287261911e-49	-2.263740995345049e-47	1.0385994788509118e-11	1.0915212504875837e-14	0.0004947373469964588	-3.476534102642939e-20	4.040266687466764e-16	1.7506598236810993e-15	3.459019542018719e-14	1.0768116312190046e-15
4600000	0.004752631316091409	1.832126287261911e-49	-2.3147809940485224e-47	1.0385994788509118e-11	1.0915212504875837e-14	0.0004947373469964588	-3.4765000356288896e-20	4.040266687466764e-16	1.7506598236810993e-15	3.459019542018719e-14	1.0768116312190046e-15
4700000	0.004752631316091409	1.832126287261911e-49	-2.365820992748001e-47	1.0385994788509118e-11	1.0915212504875837e-14	0.0004947373469964588	-3.47646596861484e-20	4.040266687466764e-16	1.7506598236810993e-15	3.459019542018719e-14	1.0768116312190046e-15
4800000	0.004752631316091409	1.832126287261911e-49	-2.4168609914436213e-47	1.0385994788509118e-11	1.0915212504875837e-14	0.0004947373469964588	-3.476431901600791e-20	4.040266687466764e-16	1.7506598236810993e-15	3.459019542018719e-14	1.0768116312190046e-15
4900000	0.004752631316091409	1.832126287261911e-49	-2.467900990135519e-47	1.0385994788509118e-11	1.0915212504875837e-14	0.0004947373469964588	-3.476397834586742e-20	4.040266687466764e-16	1.7506598236810993e-15	3.459019542018719e-14	1.0768116312190046e-15
5000000	0.004752631316091409	1.832126287261911e-49	-2.5189409888238306e-47	1.0385994788509118e-11	1.0915212504875837e-14	0.0004947373469964588	-3.476363767572693e-20	4.040266687466764e-16	1.7506598236810993e-15	3.459019542018719e-14	1.0768116312190046e-15
5100000	0.004752631316091409	1.832126287261911e-49	-2.569980987508692e-47	1.0385994788509118e-11	1.0915212504875837e-14	0.0004947373469964588	-3.4763297005586435e-20	4.040266687466764e-16	1.7506598236810993e-15	3.459019542018719e-14	1.0768116312190046e-15
5200000	0.004752631316091409	1.832126287261911e-49	-2.6210209861902394e-47	1.0385994788509118e-11	1.0915212504875837e-14	0.0004947373469964588	-3.476295633544594e-20	4.040266687466764e-16	1.7506598236810993e-15	3.459019542018719e-14	1.0768116312190046e-15
5300000	0.004752631316091409	1.832126287261911e-49	-2.6720609848686086e-47	1.0385994788509118e-11	1.0915212504875837e-14	0.0004947373469964588	-3.476261566530545e-20	4.040266687466764e-16	1.7506598236810993e-15	3.459019542018719e-14	1.0768116312190046e-15
5400000	0.004752631316091409	1.832126287261911e-49	-2.7231009835439353e-47	1.0385994788509118e-11	1.0915212504875837e-14	0.0004947373469964588	-3.476227499516496e-20	4.040266687466764e-16	1.7506598236810993e-15	3.459019542018719e-14	1.0768116312190046e-15
5500000	0.004752631316091409	1.832126287261911e-49	-2.7741409822163556e-47	1.0385994788509118e-11	1.0915212504875837e-14	0.0004947373469964588	-3.4761934325024467e-20	4.040266687466764e-16	1.7506598236810993e-15	3.459019542018719e-14	1.0768116312190046e-15
5600000	0.004752631316091409	1.832126287261911e-49	-2.825180980886006e-47	1.0385994788509118e-11	1.0915212504875837e-14	0.0004947373469964588	-3.476159365488397e-20	4.040266687466764e-16	1.7506598236810993e-15	3.459019542018719e-14	1.0768116312190046e-15
5700000	0.004752631316091409	1.832126287261911e-49	-2.8762209795530223e-47	1.0385994788509118e-11	1.0915212504875837e-14	0.0004947373469964588	-3.476125298474348e-20	4.0402666874667637e-16	1.7506598236810993e-15	3.459019542018719e-14	1.0768116312190046e-15
5800000	0.004752631316091409	1.832126287261911e-49	-2.92726097821754e-47	1.0385994788509118e-11	1.0915212504875837e-14	0.0004947373469964589	-3.476091231460299e-20	4.0402666874667637e-16	1.7506598236810993e-15	3.459019542018719e-14	1.0768116312190046e-15
5900000	0.004752631316091409	1.832126287261911e-49	-2.978300976879696e-47	1.0385994788509118e-11	1.0915212504875837e-14	0.0004947373469964589	-3.47605716444625e-20	4.0402666874667637e-16	1.7506598236810993e-15	3.459019542018719e-14	1.0768116312190046e-15
6000000	0.004752631316091409	1.832126287261911e-49	-3.029340975539626e-47	1.0385994788509118e-11	1.0915212504875837e-14	0.0004947373469964589	-3.4760230974322005e-20	4.0402666874667637e-16	1.7506598236810993e-15	3.459019542018719e-14	1.0768116312190046e-15
6100000	0.004752631316091409	1.832126287261911e-49	-3.0803809741974653e-47	1.0385994788509118e-11	1.0915212504875837e-14	0.0004947373469964589	-3.475989030418151e-20	4.0402666874667637e-16	1.7506598236810993e-15	3.459019542018719e-14	1.0768116312190046e-15
6200000	0.004752631316091409	1.832126287261911e-49	-3.131420972853351e-47	1.0385994788509118e-11	1.0915212504875837e-14	0.0004947373469964589	-3.475954963404102e-20	4.0402666874667637e-16	1.7506598236810993e-15	3.459019542018719e-14	1.0768116312190046e-15
6300000	0.004752631316091409	1.832126287261911e-49	-3.1824609715074183e-47	1.0385994788509118e-11	1.0915212504875837e-14	0.0004947373469964589	-3.475920896390053e-20	4.0402666874667637e-16	1.7506598236810993e-15	3.459019542018719e-14	1.0768116312190046e-15
6400000	0.004752631316091409	1.832126287261911e-49	-3.233500970159804e-47	1.0385994788509118e-11	1.0915212504875837e-14	0.0004947373469964589	-3.4758868293760037e-20	4.0402666874667637e-16	1.7506598236810993e-15	3.459019542018719e-14	1.0768116312190046e-15
6500000	0.004752631316091409	1.832126287261911e-49	-3.284540968810643e-47	1.0385994788509118e-11	1.0915212504875837e-14	0.0004947373469964589	-3.4758527623619543e-20	4.0402666874667637e-16	1.7506598236810993e-15	3.459019542018719e-14	1.0768116312190046e-15
6600000	0.004752631316091409	1.832126287261911e-49	-3.335580967460073e-47	1.0385994788509118e-11	1.0915212504875837e-14	0.0004947373469964589	-3.475818695347905e-20	4.0402666874667637e-16	1.7506598236810993e-15	3.459019542018719e-14	1.0768116312190046e-15
6700000	0.004752631316091409	1.832126287261911e-49	-3.3866209661082277e-47	1.0385994788509118e-11	1.0915212504875837e-14	0.0004947373469964589	-3.4757846283338556e-20	4.0402666874667637e-16	1.7506598236810993e-15	3.459019542018718e-14	1.0768116312190046e-15
6800000	0.004752631316091409	1.832126287261911e-49	-3.437660964755245e-47	1.0385994788509118e-11	1.0915212504875837e-14	0.0004947373469964589	-3.475750561319807e-20	4.0402666874667637e-16	1.7506598236810993e-15	3.459019542018718e-14	1.0768116312190046e-15
6900000	0.004752631316091409	1.832126287261911e-49	-3.4887009634012604e-47	1.0385994788509118e-11	1.0915212504875837e-14	0.0004947373469964589	-3.4757164943057575e-20	4.0402666874667637e-16	1.7506598236810993e-15	3.459019542018718e-14	1.0768116312190046e-15
7000000	0.004752631316091409	1.832126287261911e-49	-3.53974096204641e-47	1.0385994788509118e-11	1.0915212504875837e-14	0.0004947373469964589	-3.475682427291708e-20	4.0402666874667637e-16	1.7506598236810993e-15	3.459019542018718e-14	1.0768116312190046e-15
7100000	0.004752631316091409	1.832126287261911e-49	-3.590780960690829e-47	1.0385994788509118e-11	1.0915212504875837e-14	0.0004947373469964589	-3.475648360277659e-20	4.0402666874667637e-16	1.7506598236810993e-15	3.459019542018718e-14	1.0768116312190046e-15
7200000	0.004752631316091409	1.832126287261911e-49	-3.6418209593346546e-47	1.0385994788509118e-11	1.0915212504875837e-14	0.0004947373469964589	-3.47561429326361e-20	4.0402666874667637e-16	1.7506598236810993e-15	3.459019542018718e-14	1.0768116312190046e-15
7300000	0.004752631316091409	1.832126287261911e-49	-3.6928609579780223e-47	1.0385994788509118e-11	1.0915212504875837e-14	0.0004947373469964589	-3.4755802262495607e-20	4.0402666874667637e-16	1.7506598236810993e-15	3.459019542018718e-14	1.0768116312190046e-15
7400000	0.004752631316091409	1.832126287261911e-49	-3.743900956621068e-47	1.0385994788509118e-11	1.0915212504875837e-14	0.0004947373469964589	-3.4755461592355113e-20	4.0402666874667637e-16	1.7506598236810993e-15	3.459019542018718e-14	1.0768116312190046e-15
7500000	0.004752631316091409	1.832126287261911e-49	-3.7949409552639276e-47	1.0385994788509118e-11	1.0915212504875837e-14	0.0004947373469964589	-3.475512092221462e-20	4.0402666874667637e-16	1.7506598236810993e-15	3.459019542018718e-14	1.0768116312190046e-15
7600000	0.004752631316091409	1.832126287261911e-49	-3.8459809539067376e-47	1.0385994788509118e-11	1.0915212504875837e-14	0.0004947373469964589	-3.4754780252074126e-20	4.0402666874667637e-16	1.7506598236810995e-15	3.459019542018718e-14	1.0768116312190046e-15
7700000	0.004752631316091409	1.832126287261911e-49	-3.8970209525496336e-47	1.0385994788509118e-11	1.0915212504875837e-14	0.0004947373469964589	-3.475443958193364e-20	4.0402666874667637e-16	1.7506598236810995e-15	3.459019542018718e-14	1.0768116312190046e-15
7800000	0.004752631316091409	1.832126287261911e-49	-3.948060951192752e-47	1.0385994788509118e-11	1.0915212504875837e-14	0.0004947373469964589	-3.4754098911793145e-20	4.0402666874667637e-16	1.7506598236810995e-15	3.459019542018718e-14	1.0768116312190046e-15
7900000	0.004752631316091409	1.832126287261911e-49	-3.999100949836228e-47	1.0385994788509118e-11	1.0915212504875837e-14	0.0004947373469964589	-3.475375824165265e-20	4.0402666874667637e-16	1.7506598236810995e-15	3.459019542018718e-14	1.0768116312190046e-15
8000000	0.004752631316091409	1.832126287261911e-49	-4.050140948480199e-47	1.0385994788509118e-11	1.0915212504875837e-14	0.0004947373469964589	-3.475341757151216e-20	4.0402666874667637e-16	1.7506598236810995e-15	3.459019542018718e-14	1.0768116312190046e-15
8100000	0.0047526313160914085	1.832126287261911e-49	-4.1011809471248e-47	1.0385994788509118e-11	1.0915212504875837e-14	0.0004947373469964589	-3.4753076901371664e-20	4.0402666874667637e-16	1.7506598236810995e-15	3.459019542018718e-14	1.0768116312190046e-15
8200000	0.0047526313160914085	1.832126287261911e-49	-4.1522209457701667e-47	1.0385994788509118e-11	1.0915212504875837e-14	0.0004947373469964589	-3.4752736231231177e-20	4.0402666874667637e-16	1.7506598236810995e-15	3.459019542018718e-14	1.0768116312190046e-15
8300000	0.0047526313160914085	1.832126287261911e-49	-4.203260944416436e-47	1.0385994788509118e-11	1.0915212504875837e-14	0.0004947373469964589	-3.4752395561090683e-20	4.0402666874667637e-16	1.7506598236810995e-15	3.459019542018718e-14	1.0768116312190046e-15
8400000	0.0047526313160914085	1.832126287261911e-49	-4.2543009430637434e-47	1.0385994788509118e-11	1.0915212504875837e-14	0.0004947373469964589	-3.475205489095019e-20	4.040266687466763e-16	1.7506598236810995e-15	3.459019542018718e-14	1.0768116312190046e-15
8500000	0.0047526313160914085	1.832126287261911e-49	-4.3053409417122255e-47	1.0385994788509118e-11	1.0915212504875837e-14	0.0004947373469964589	-3.4751714220809696e-20	4.040266687466763e-16	1.7506598236810995e-15	3.459019542018718e-14	1.0768116312190046e-15
8600000	0.0047526313160914085	1.832126287261911e-49	-4.3563809403620174e-47	1.0385994788509118e-11	1.0915212504875837e-14	0.0004947373469964589	-3.475137355066921e-20	4.040266687466763e-16	1.7506598236810995e-15	3.459019542018718e-14	1.0768116312190046e-15
8700000	0.0047526313160914085	1.832126287261911e-49	-4.407420939013256e-47	1.0385994788509118e-11	1.0915212504875837e-14	0.0004947373469964589	-3.4751032880528715e-20	4.040266687466763e-16	1.7506598236810995e-15	3.459019542018718e-14	1.0768116312190046e-15
8800000	0.0047526313160914085	1.832126287261911e-49	-4.458460937666077e-47	1.0385994788509118e-11	1.0915212504875837e-14	0.0004947373469964589	-3.475069221038822e-20	4.040266687466763e-16	1.7506598236810995e-15	3.459019542018718e-14	1.0768116312190046e-15
8900000	0.0047526313160914085	1.832126287261911e-49	-4.509500936320616e-47	1.0385994788509118e-11	1.0915212504875837e-14	0.0004947373469964589	-3.475035154024773e-20	4.040266687466763e-16	1.7506598236810995e-15	3.459019542018718e-14	1.0768116312190046e-15
9000000	0.0047526313160914085	1.832126287261911e-49	-4.560540934977009e-47	1.0385994788509118e-11	1.0915212504875837e-14	0.0004947373469964589	-3.4750010870107235e-20	4.040266687466763e-16	1.7506598236810995e-15	3.459019542018718e-14	1.0768116312190046e-15
9100000	0.0047526313160914085	1.832126287261911e-49	-4.611580933635394e-47	1.0385994788509118e-11	1.0915212504875837e-14	0.0004947373469964589	-3.474967019996675e-20	4.040266687466763e-16	1.7506598236810995e-15	3.459019542018718e-14	1.0768116312190046e-15
9200000	0.0047526313160914085	1.832126287261911e-49	-4.662620932295904e-47	1.0385994788509118e-11	1.0915212504875837e-14	0.0004947373469964589	-3.4749329529826254e-20	4.040266687466763e-16	1.7506598236810995e-15	3.459019542018718e-14	1.0768116312190046e-15
9300000	0.0047526313160914085	1.832126287261911e-49	-4.713660930958676e-47	1.0385994788509118e-11	1.0915212504875837e-14	0.0004947373469964589	-3.474898885968576e-20	4.040266687466763e-16	1.7506598236810995e-15	3.459019542018718e-14	1.0768116312190046e-15
9400000	0.0047526313160914085	1.832126287261911e-49	-4.764700929623847e-47	1.0385994788509118e-11	1.0915212504875837e-14	0.0004947373469964589	-3.4748648189545266e-20	4.040266687466763e-16	1.7506598236810995e-15	3.459019542018718e-14	1.0768116312190046e-15
9500000	0.0047526313160914085	1.832126287261911e-49	-4.815740928291552e-47	1.0385994788509118e-11	1.0915212504875837e-14	0.0004947373469964589	-3.474830751940477e-20	4.040266687466763e-16	1.7506598236810995e-15	3.459019542018718e-14	1.0768116312190046e-15
9600000	0.0047526313160914085	1.832126287261911e-49	-4.866780926961929e-47	1.0385994788509118e-11	1.0915212504875837e-14	0.0004947373469964589	-3.4747966849264285e-20	4.040266687466763e-16	1.7506598236810995e-15	3.459019542018718e-14	1.0768116312190046e-15
9700000	0.0047526313160914085	1.832126287261911e-49	-4.917820925635112e-47	1.0385994788509118e-11	1.0915212504875837e-14	0.0004947373469964589	-3.474762617912379e-20	4.040266687466763e-16	1.7506598236810995e-15	3.459019542018718e-14	1.0768116312190046e-15
9800000	0.0047526313160914085	1.832126287261911e-49	-4.968860924311236e-47	1.0385994788509118e-11	1.0915212504875837e-14	0.0004947373469964589	-3.47472855089833e-20	4.040266687466763e-16	1.7506598236810995e-15	3.459019542018718e-14	1.0768116312190046e-15
9900000	0.0047526313160914085	1.832126287261911e-49	-5.019900922990439e-47	1.0385994788509118e-11	1.0915212504875837e-14	0.0004947373469964589	-3.4746944838842805e-20	4.040266687466763e-16	1.7506598236810995e-15	3.459019542018718e-14	1.0768116312190046e-15
10000000	0.0047526313160914085	1.832126287261911e-49	-5.070940921672857e-47	1.0385994788509118e-11	1.0915212504875837e-14	0.0004947373469964589	-3.474660416870232e-20	4.040266687466763e-16	1.7506598236810995e-15	3.459019542018718e-14	1.0768116312190046e-15
10100000	0.0047526313160914085	1.832126287261911e-49	-5.121980920358626e-47	1.0385994788509118e-11	1.0915212504875837e-14	0.0004947373469964589	-3.4746263498561824e-20	4.040266687466763e-16	1.7506598236810995e-15	3.459019542018718e-14	1.0768116312190046e-15
10200000	0.0047526313160914085	1.832126287261911e-49	-5.173020919047881e-47	1.0385994788509118e-11	1.0915212504875837e-14	0.0004947373469964589	-3.474592282842133e-20	4.040266687466763e-16	1.7506598236810995e-15	3.459019542018718e-14	1.0768116312190046e-15
10300000	0.0047526313160914085	1.832126287261911e-49	-5.224060917740759e-47	1.0385994788509118e-11	1.0915212504875837e-14	0.0004947373469964589	-3.4745582158280837e-20	4.040266687466763e-16	1.7506598236810995e-15	3.459019542018718e-14	1.0768116312190046e-15
10400000	0.0047526313160914085	1.832126287261911e-49	-5.275100916435217e-47	1.0385994788509118e-11	1.0915212504875837e-14	0.0004947373469964589	-3.4745241488140343e-20	4.040266687466763e-16	1.7506598236810995e-15	3.459019542018718e-14	1.0768116312190046e-15
10500000	0.0047526313160914085	1.832126287261911e-49	-5.3261409151229785e-47	1.0385994788509118e-11	1.0915212504875837e-14	0.0004947373469964589	-3.4744900817999856e-20	4.040266687466763e-16	1.7506598236810995e-15	3.459019542018718e-14	1.0768116312190046e-15
10600000	0.0047526313160914085	1.832126287261911e-49	-5.377180913803338e-47	1.0385994788509118e-11	1.0915212504875837e-14	0.0004947373469964589	-3.474456014785936e-20	4.040266687466763e-16	1.7506598236810995e-15	3.459019542018718e-14	1.0768116312190046e-15
10700000	0.0047526313160914085	1.832126287261911e-49	-5.428220912476432e-47	1.0385994788509118e-11	1.0915212504875837e-14	0.0004947373469964589	-3.474421947771887e-20	4.040266687466763e-16	1.7506598236810995e-15	3.459019542018718e-14	1.0768116312190046e-15
10800000	0.0047526313160914085	1.832126287261911e-49	-5.479260911142396e-47	1.0385994788509118e-11	1.0915212504875837e-14	0.0004947373469964589	-3.4743878807578375e-20	4.040266687466763e-16	1.7506598236810995e-15	3.459019542018718e-14	1.0768116312190046e-15
10900000	0.0047526313160914085	1.832126287261911e-49	-5.530300909801367e-47	1.0385994788509118e-11	1.0915212504875837e-14	0.0004947373469964589	-3.474353813743788e-20	4.040266687466763e-16	1.7506598236810995e-15	3.459019542018718e-14	1.0768116312190046e-15
11000000	0.0047526313160914085	1.832126287261911e-49	-5.581340908453482e-47	1.0385994788509118e-11	1.0915212504875837e-14	0.0004947373469964589	-3.4743197467297394e-20	4.040266687466763e-16	1.7506598236810995e-15	3.459019542018718e-14	1.0768116312190046e-15
11100000	0.0047526313160914085	1.832126287261911e-49	-5.632380907098874e-47	1.0385994788509118e-11	1.0915212504875837e-14	0.0004947373469964589	-3.47428567971569e-20	4.040266687466763e-16	1.7506598236810995e-15	3.459019542018718e-14	1.0768116312190046e-15
11200000	0.0047526313160914085	1.832126287261911e-49	-5.683420905737681e-47	1.0385994788509118e-11	1.0915212504875837e-14	0.0004947373469964589	-3.4742516127016407e-20	4.040266687466763e-16	1.7506598236810995e-15	3.459019542018718e-14	1.0768116312190046e-15
11300000	0.0047526313160914085	1.832126287261911e-49	-5.734460904370039e-47	1.0385994788509118e-11	1.0915212504875837e-14	0.0004947373469964589	-3.4742175456875913e-20	4.040266687466763e-16	1.7506598236810995e-15	3.459019542018718e-14	1.0768116312190046e-15
11400000	0.0047526313160914085	1.832126287261911e-49	-5.785500902996083e-47	1.0385994788509118e-11	1.0915212504875837e-14	0.0004947373469964589	-3.474183478673542e-20	4.040266687466763e-16	1.7506598236810995e-15	3.459019542018718e-14	1.0768116312190046e-15
11500000	0.0047526313160914085	1.832126287261911e-49	-5.836540901615951e-47	1.0385994788509118e-11	1.0915212504875837e-14	0.0004947373469964589	-3.474149411659493e-20	4.040266687466763e-16	1.7506598236810995e-15	3.459019542018718e-14	1.0768116312190046e-15
11600000	0.0047526313160914085	1.832126287261911e-49	-5.887580900229776e-47	1.0385994788509118e-11	1.0915212504875837e-14	0.0004947373469964589	-3.474115344645444e-20	4.040266687466763e-16	1.7506598236810995e-15	3.459019542018718e-14	1.0768116312190046e-15
11700000	0.0047526313160914085	1.832126287261911e-49	-5.938620898837698e-47	1.0385994788509118e-11	1.0915212504875837e-14	0.0004947373469964589	-3.4740812776313945e-20	4.040266687466763e-16	1.7506598236810995e-15	3.459019542018718e-14	1.0768116312190046e-15
11800000	0.0047526313160914085	1.832126287261911e-49	-5.98966089743985e-47	1.0385994788509118e-11	1.0915212504875837e-14	0.0004947373469964589	-3.474047210617345e-20	4.040266687466763e-16	1.7506598236810995e-15	3.459019542018718e-14	1.0768116312190046e-15
11900000	0.0047526313160914085	1.832126287261911e-49	-6.040700896036369e-47	1.0385994788509118e-11	1.0915212504875837e-14	0.0004947373469964589	-3.4740131436032964e-20	4.040266687466763e-16	1.7506598236810995e-15	3.459019542018718e-14	1.0768116312190046e-15
12000000	0.0047526313160914085	1.832126287261911e-49	-6.091740894627389e-47	1.0385994788509118e-11	1.0915212504875837e-14	0.0004947373469964589	-3.473979076589247e-20	4.040266687466763e-16	1.7506598236810995e-15	3.459019542018718e-14	1.0768116312190046e-15
12100000	0.0047526313160914085	1.832126287261911e-49	-6.142780893213049e-47	1.0385994788509118e-11	1.0915212504875837e-14	0.0004947373469964589	-3.4739450095751977e-20	4.040266687466763e-16	1.7506598236810995e-15	3.459019542018718e-14	1.0768116312190046e-15
12200000	0.0047526313160914085	1.832126287261911e-49	-6.193820891793484e-47	1.0385994788509118e-11	1.0915212504875837e-14	0.0004947373469964589	-3.4739109425611483e-20	4.040266687466763e-16	1.7506598236810995e-15	3.459019542018718e-14	1.0768116312190046e-15
12300000	0.0047526313160914085	1.832126287261911e-49	-6.244860890368831e-47	1.0385994788509118e-11	1.0915212504875837e-14	0.0004947373469964589	-3.473876875547099e-20	4.040266687466763e-16	1.7506598236810995e-15	3.459019542018718e-14	1.0768116312190046e-15
12400000	0.0047526313160914085	1.832126287261911e-49	-6.295900888939224e-47	1.0385994788509118e-11	1.0915212504875837e-14	0.0004947373469964589	-3.47384280853305e-20	4.040266687466763e-16	1.7506598236810995e-15	3.459019542018718e-14	1.0768116312190046e-15
12500000	0.0047526313160914085	1.832126287261911e-49	-6.346940887504799e-47	1.0385994788509118e-11	1.0915212504875837e-14	0.0004947373469964589	-3.473808741519001e-20	4.040266687466763e-16	1.7506598236810995e-15	3.459019542018718e-14	1.0768116312190046e-15
12600000	0.0047526313160914085	1.832126287261911e-49	-6.397980886065693e-47	1.0385994788509118e-11	1.0915212504875837e-14	0.0004947373469964589	-3.4737746745049515e-20	4.040266687466763e-16	1.7506598236810995e-15	3.459019542018718e-14	1.0768116312190046e-15
12700000	0.0047526313160914085	1.832126287261911e-49	-6.449020884622042e-47	1.0385994788509118e-11	1.0915212504875837e-14	0.0004947373469964589	-3.473740607490902e-20	4.040266687466763e-16	1.7506598236810995e-15	3.459019542018718e-14	1.0768116312190046e-15
12800000	0.0047526313160914085	1.832126287261911e-49	-6.500060883173983e-47	1.0385994788509118e-11	1.0915212504875837e-14	0.0004947373469964589	-3.473706540476853e-20	4.040266687466763e-16	1.7506598236810995e-15	3.459019542018718e-14	1.0768116312190046e-15
12900000	0.0047526313160914085	1.832126287261911e-49	-6.551100881721652e-47	1.0385994788509118e-11	1.0915212504875837e-14	0.0004947373469964589	-3.473672473462804e-20	4.040266687466763e-16	1.7506598236810995e-15	3.459019542018718e-14	1.0768116312190046e-15
13000000	0.0047526313160914085	1.832126287261911e-49	-6.602140880265182e-47	1.0385994788509118e-11	1.0915212504875837e-14	0.0004947373469964589	-3.4736384064487547e-20	4.040266687466763e-16	1.7506598236810995e-15	3.459019542018718e-14	1.0768116312190046e-15
13100000	0.0047526313160914085	1.832126287261911e-49	-6.653180878804711e-47	1.0385994788509118e-11	1.0915212504875837e-14	0.0004947373469964589	-3.4736043394347053e-20	4.040266687466763e-16	1.7506598236810995e-15	3.459019542018718e-14	1.0768116312190046e-15
13200000	0.0047526313160914085	1.832126287261911e-49	-6.704220877340375e-47	1.0385994788509118e-11	1.0915212504875837e-14	0.0004947373469964589	-3.473570272420656e-20	4.040266687466763e-16	1.7506598236810995e-15	3.459019542018718e-14	1.0768116312190046e-15
13300000	0.0047526313160914085	1.832126287261911e-49	-6.755260875872311e-47	1.0385994788509118e-11	1.0915212504875837e-14	0.0004947373469964589	-3.473536205406607e-20	4.040266687466763e-16	1.7506598236810995e-15	3.459019542018718e-14	1.0768116312190046e-15
13400000	0.0047526313160914085	1.832126287261911e-49	-6.806300874400653e-47	1.0385994788509118e-11	1.0915212504875837e-14	0.0004947373469964589	-3.473502138392558e-20	4.040266687466763e-16	1.7506598236810995e-15	3.459019542018718e-14	1.0768116312190046e-15
13500000	0.0047526313160914085	1.8321262872619114e-49	-6.857340872925539e-47	1.0385994788509118e-11	1.0915212504875837e-14	0.0004947373469964589	-3.4734680713785085e-20	4.040266687466763e-16	1.7506598236810995e-15	3.459019542018718e-14	1.0768116312190046e-15
13600000	0.0047526313160914085	1.8321262872619114e-49	-6.908380871447104e-47	1.0385994788509118e-11	1.0915212504875837e-14	0.0004947373469964589	-3.473434004364459e-20	4.040266687466763e-16	1.7506598236810995e-15	3.459019542018718e-14	1.0768116312190046e-15
13700000	0.0047526313160914085	1.8321262872619114e-49	-6.959420869965484e-47	1.0385994788509118e-11	1.0915212504875837e-14	0.0004947373469964589	-3.47339993735041e-20	4.040266687466763e-16	1.7506598236810995e-15	3.459019542018718e-14	1.0768116312190046e-15
13800000	0.0047526313160914085	1.8321262872619114e-49	-7.010460868480815e-47	1.0385994788509118e-11	1.0915212504875837e-14	0.0004947373469964589	-3.473365870336361e-20	4.040266687466763e-16	1.7506598236810995e-15	3.459019542018718e-14	1.0768116312190046e-15
13900000	0.0047526313160914085	1.8321262872619114e-49	-7.061500866993233e-47	1.0385994788509118e-11	1.0915212504875837e-14	0.0004947373469964589	-3.473331803322312e-20	4.040266687466763e-16	1.7506598236810995e-15	3.459019542018718e-14	1.0768116312190046e-15
14000000	0.0047526313160914085	1.8321262872619114e-49	-7.112540865502874e-47	1.0385994788509118e-11	1.0915212504875837e-14	0.0004947373469964589	-3.4732977363082624e-20	4.040266687466763e-16	1.7506598236810995e-15	3.459019542018718e-14	1.0768116312190046e-15
14100000	0.0047526313160914085	1.8321262872619114e-49	-7.163580864009875e-47	1.0385994788509118e-11	1.0915212504875837e-14	0.0004947373469964589	-3.473263669294213e-20	4.040266687466763e-16	1.7506598236810995e-15	3.459019542018718e-14	1.0768116312190046e-15
14200000	0.0047526313160914085	1.8321262872619114e-49	-7.214620862514371e-47	1.0385994788509118e-11	1.0915212504875837e-14	0.0004947373469964589	-3.473229602280164e-20	4.040266687466763e-16	1.7506598236810995e-15	3.459019542018718e-14	1.0768116312190046e-15
14300000	0.0047526313160914085	1.8321262872619114e-49	-7.265660861016497e-47	1.0385994788509118e-11	1.0915212504875837e-14	0.0004947373469964589	-3.473195535266115e-20	4.040266687466763e-16	1.7506598236810995e-15	3.459019542018718e-14	1.0768116312190046e-15
14400000	0.0047526313160914085	1.8321262872619114e-49	-7.316700859516392e-47	1.0385994788509118e-11	1.0915212504875837e-14	0.0004947373469964589	-3.4731614682520655e-20	4.040266687466763e-16	1.7506598236810995e-15	3.459019542018718e-14	1.0768116312190046e-15
14500000	0.0047526313160914085	1.8321262872619114e-49	-7.367740858014188e-47	1.0385994788509118e-11	1.0915212504875837e-14	0.0004947373469964589	-3.473127401238016e-20	4.040266687466763e-16	1.7506598236810995e-15	3.459019542018718e-14	1.0768116312190046e-15
14600000	0.0047526313160914085	1.8321262872619114e-49	-7.418780856510025e-47	1.0385994788509118e-11	1.0915212504875837e-14	0.0004947373469964589	-3.473093334223967e-20	4.040266687466763e-16	1.7506598236810995e-15	3.459019542018718e-14	1.0768116312190046e-15
14700000	0.0047526313160914085	1.8321262872619114e-49	-7.469820855004037e-47	1.0385994788509118e-11	1.0915212504875837e-14	0.0004947373469964589	-3.473059267209918e-20	4.040266687466763e-16	1.7506598236810995e-15	3.459019542018718e-14	1.0768116312190046e-15
14800000	0.0047526313160914085	1.8321262872619114e-49	-7.52086085349636e-47	1.0385994788509118e-11	1.0915212504875837e-14	0.0004947373469964589	-3.473025200195869e-20	4.040266687466763e-16	1.7506598236810995e-15	3.459019542018718e-14	1.0768116312190046e-15
14900000	0.0047526313160914085	1.8321262872619114e-49	-7.57190085198713e-47	1.0385994788509118e-11	1.0915212504875837e-14	0.0004947373469964589	-3.4729911331818194e-20	4.040266687466763e-16	1.7506598236810995e-15	3.459019542018718e-14	1.0768116312190046e-15
15000000	0.0047526313160914085	1.8321262872619114e-49	-7.622940850476484e-47	1.0385994788509118e-11	1.0915212504875837e-14	0.0004947373469964589	-3.47295706616777e-20	4.040266687466763e-16	1.7506598236810995e-15	3.4590195420187175e-14	1.0768116312190044e-15
15100000	0.0047526313160914085	1.8321262872619114e-49	-7.673980848964557e-47	1.0385994788509118e-11	1.0915212504875837e-14	0.0004947373469964589	-3.4729229991537207e-20	4.040266687466763e-16	1.7506598236810995e-15	3.4590195420187175e-14	1.0768116312190044e-15
15200000	0.0047526313160914085	1.8321262872619114e-49	-7.725020847451485e-47	1.0385994788509118e-11	1.0915212504875837e-14	0.0004947373469964589	-3.472888932139672e-20	4.040266687466763e-16	1.7506598236810995e-15	3.4590195420187175e-14	1.0768116312190044e-15
15300000	0.0047526313160914085	1.8321262872619114e-49	-7.776060845937405e-47	1.0385994788509118e-11	1.0915212504875837e-14	0.0004947373469964589	-3.4728548651256226e-20	4.040266687466763e-16	1.7506598236810995e-15	3.4590195420187175e-14	1.0768116312190044e-15
15400000	0.0047526313160914085	1.8321262872619114e-49	-7.827100844422452e-47	1.0385994788509118e-11	1.0915212504875837e-14	0.0004947373469964589	-3.472820798111573e-20	4.040266687466763e-16	1.7506598236810995e-15	3.4590195420187175e-14	1.0768116312190044e-15
15500000	0.004752631316091408	1.8321262872619114e-49	-7.878140842906762e-47	1.0385994788509118e-11	1.0915212504875837e-14	0.0004947373469964589	-3.472786731097524e-20	4.040266687466763e-16	1.7506598236810995e-15	3.4590195420187175e-14	1.0768116312190044e-15
15600000	0.004752631316091408	1.8321262872619114e-49	-7.929180841390473e-47	1.038599478850912e-11	1.0915212504875837e-14	0.0004947373469964589	-3.472752664083475e-20	4.040266687466763e-16	1.7506598236810995e-15	3.4590195420187175e-14	1.0768116312190044e-15
15700000	0.004752631316091408	1.8321262872619114e-49	-7.980220839873718e-47	1.038599478850912e-11	1.0915212504875838e-14	0.0004947373469964589	-3.472718597069426e-20	4.040266687466763e-16	1.7506598236810995e-15	3.4590195420187175e-14	1.0768116312190044e-15
15800000	0.004752631316091408	1.8321262872619114e-49	-8.031260838356634e-47	1.038599478850912e-11	1.0915212504875838e-14	0.0004947373469964589	-3.4726845300553764e-20	4.040266687466763e-16	1.7506598236810995e-15	3.4590195420187175e-14	1.0768116312190044e-15
15900000	0.004752631316091408	1.8321262872619114e-49	-8.082300836839359e-47	1.038599478850912e-11	1.0915212504875838e-14	0.0004947373469964589	-3.472650463041327e-20	4.040266687466763e-16	1.7506598236810995e-15	3.4590195420187175e-14	1.0768116312190044e-15
16000000	0.004752631316091408	1.8321262872619114e-49	-8.133340835322026e-47	1.038599478850912e-11	1.0915212504875838e-14	0.0004947373469964589	-3.4726163960272777e-20	4.040266687466763e-16	1.7506598236810995e-15	3.4590195420187175e-14	1.0768116312190044e-15
16100000	0.004752631316091408	1.8321262872619114e-49	-8.184380833804773e-47	1.038599478850912e-11	1.0915212504875838e-14	0.0004947373469964589	-3.472582329013229e-20	4.040266687466763e-16	1.7506598236810995e-15	3.4590195420187175e-14	1.0768116312190044e-15
16200000	0.004752631316091408	1.8321262872619114e-49	-8.235420832287736e-47	1.038599478850912e-11	1.0915212504875838e-14	0.0004947373469964589	-3.4725482619991796e-20	4.040266687466763e-16	1.7506598236810995e-15	3.4590195420187175e-14	1.0768116312190044e-15
16300000	0.004752631316091408	1.8321262872619114e-49	-8.28646083077105e-47	1.038599478850912e-11	1.0915212504875838e-14	0.0004947373469964589	-3.47251419498513e-20	4.040266687466763e-16	1.7506598236810995e-15	3.4590195420187175e-14	1.0768116312190044e-15
16400000	0.004752631316091408	1.8321262872619114e-49	-8.337500829254852e-47	1.038599478850912e-11	1.0915212504875838e-14	0.0004947373469964589	-3.472480127971081e-20	4.040266687466763e-16	1.7506598236810995e-15	3.4590195420187175e-14	1.0768116312190044e-15
16500000	0.004752631316091408	1.8321262872619114e-49	-8.388540827739278e-47	1.038599478850912e-11	1.0915212504875838e-14	0.0004947373469964589	-3.4724460609570315e-20	4.040266687466763e-16	1.7506598236810995e-15	3.4590195420187175e-14	1.0768116312190044e-15
16600000	0.004752631316091408	1.8321262872619114e-49	-8.439580826224462e-47	1.038599478850912e-11	1.0915212504875838e-14	0.0004947373469964589	-3.472411993942983e-20	4.040266687466763e-16	1.7506598236810995e-15	3.4590195420187175e-14	1.0768116312190044e-15
16700000	0.004752631316091408	1.8321262872619114e-49	-8.490620824710543e-47	1.038599478850912e-11	1.0915212504875838e-14	0.0004947373469964589	-3.4723779269289334e-20	4.040266687466763e-16	1.7506598236810995e-15	3.4590195420187175e-14	1.0768116312190044e-15
16800000	0.004752631316091408	1.8321262872619114e-49	-8.541660823197655e-47	1.038599478850912e-11	1.0915212504875838e-14	0.0004947373469964589	-3.472343859914884e-20	4.040266687466763e-16	1.7506598236810995e-15	3.4590195420187175e-14	1.0768116312190044e-15
16900000	0.004752631316091408	1.8321262872619114e-49	-8.592700821685934e-47	1.038599478850912e-11	1.0915212504875838e-14	0.0004947373469964589	-3.4723097929008347e-20	4.040266687466763e-16	1.7506598236810995e-15	3.4590195420187175e-14	1.0768116312190044e-15
17000000	0.004752631316091408	1.8321262872619114e-49	-8.643740820175518e-47	1.038599478850912e-11	1.0915212504875838e-14	0.0004947373469964589	-3.472275725886786e-20	4.040266687466763e-16	1.7506598236810995e-15	3.4590195420187175e-14	1.0768116312190044e-15
17100000	0.004752631316091408	1.8321262872619114e-49	-8.694780818666541e-47	1.038599478850912e-11	1.0915212504875838e-14	0.0004947373469964589	-3.4722416588727366e-20	4.040266687466763e-16	1.7506598236810995e-15	3.4590195420187175e-14	1.0768116312190044e-15
17200000	0.004752631316091408	1.8321262872619114e-49	-8.74582081715914e-47	1.038599478850912e-11	1.0915212504875838e-14	0.0004947373469964589	-3.472207591858687e-20	4.040266687466763e-16	1.7506598236810995e-15	3.4590195420187175e-14	1.0768116312190044e-15
17300000	0.004752631316091408	1.8321262872619114e-49	-8.79686081565345e-47	1.038599478850912e-11	1.0915212504875838e-14	0.0004947373469964589	-3.472173524844638e-20	4.040266687466763e-16	1.7506598236810995e-15	3.4590195420187175e-14	1.0768116312190044e-15
17400000	0.004752631316091408	1.8321262872619114e-49	-8.847900814149609e-47	1.038599478850912e-11	1.0915212504875838e-14	0.0004947373469964589	-3.4721394578305885e-20	4.040266687466763e-16	1.7506598236810995e-15	3.4590195420187175e-14	1.0768116312190044e-15
17500000	0.004752631316091408	1.8321262872619114e-49	-8.89894081264775e-47	1.038599478850912e-11	1.0915212504875838e-14	0.0004947373469964589	-3.47210539081654e-20	4.040266687466763e-16	1.7506598236810995e-15	3.4590195420187175e-14	1.0768116312190044e-15
17600000	0.004752631316091408	1.8321262872619114e-49	-8.94998081114801e-47	1.038599478850912e-11	1.0915212504875838e-14	0.0004947373469964589	-3.4720713238024904e-20	4.040266687466763e-16	1.7506598236810995e-15	3.4590195420187175e-14	1.0768116312190044e-15
17700000	0.004752631316091408	1.8321262872619114e-49	-9.001020809650529e-47	1.038599478850912e-11	1.0915212504875838e-14	0.0004947373469964589	-3.472037256788441e-20	4.040266687466763e-16	1.7506598236810995e-15	3.4590195420187175e-14	1.0768116312190044e-15
17800000	0.004752631316091408	1.8321262872619114e-49	-9.052060808155437e-47	1.038599478850912e-11	1.0915212504875838e-14	0.0004947373469964589	-3.472003189774392e-20	4.040266687466763e-16	1.7506598236810995e-15	3.4590195420187175e-14	1.0768116312190044e-15
17900000	0.004752631316091408	1.8321262872619114e-49	-9.103100806662874e-47	1.038599478850912e-11	1.0915212504875838e-14	0.0004947373469964589	-3.4719691227603423e-20	4.040266687466763e-16	1.7506598236810995e-15	3.4590195420187175e-14	1.0768116312190044e-15
18000000	0.004752631316091408	1.8321262872619114e-49	-9.154140805172974e-47	1.038599478850912e-11	1.0915212504875838e-14	0.0004947373469964589	-3.4719350557462936e-20	4.040266687466763e-16	1.7506598236810995e-15	3.4590195420187175e-14	1.0768116312190044e-15
18100000	0.004752631316091408	1.8321262872619114e-49	-9.205180803685876e-47	1.038599478850912e-11	1.0915212504875838e-14	0.0004947373469964589	-3.471900988732244e-20	4.040266687466763e-16	1.7506598236810995e-15	3.4590195420187175e-14	1.0768116312190044e-15
18200000	0.004752631316091408	1.8321262872619114e-49	-9.256220802201711e-47	1.038599478850912e-11	1.0915212504875838e-14	0.0004947373469964589	-3.471866921718195e-20	4.040266687466763e-16	1.7506598236810995e-15	3.4590195420187175e-14	1.0768116312190044e-15
18300000	0.004752631316091408	1.8321262872619114e-49	-9.30726080072062e-47	1.038599478850912e-11	1.0915212504875838e-14	0.0004947373469964589	-3.4718328547041455e-20	4.040266687466763e-16	1.7506598236810995e-15	3.4590195420187175e-14	1.0768116312190044e-15
18400000	0.004752631316091408	1.8321262872619114e-49	-9.358300799242735e-47	1.038599478850912e-11	1.0915212504875838e-14	0.0004947373469964589	-3.471798787690097e-20	4.040266687466763e-16	1.7506598236810995e-15	3.4590195420187175e-14	1.0768116312190044e-15
18500000	0.004752631316091408	1.8321262872619114e-49	-9.409340797768195e-47	1.038599478850912e-11	1.0915212504875838e-14	0.0004947373469964589	-3.4717647206760474e-20	4.040266687466763e-16	1.7506598236810995e-15	3.4590195420187175e-14	1.0768116312190044e-15
18600000	0.004752631316091408	1.8321262872619114e-49	-9.460380796297136e-47	1.038599478850912e-11	1.0915212504875838e-14	0.0004947373469964589	-3.471730653661998e-20	4.040266687466763e-16	1.7506598236810995e-15	3.4590195420187175e-14	1.0768116312190044e-15
18700000	0.004752631316091408	1.8321262872619114e-49	-9.51142079482969e-47	1.038599478850912e-11	1.0915212504875838e-14	0.0004947373469964589	-3.471696586647949e-20	4.040266687466763e-16	1.7506598236810995e-15	3.4590195420187175e-14	1.0768116312190044e-15
18800000	0.004752631316091408	1.8321262872619114e-49	-9.562460793364348e-47	1.038599478850912e-11	1.0915212504875838e-14	0.0004947373469964589	-3.4716625196338994e-20	4.040266687466763e-16	1.7506598236810995e-15	3.4590195420187175e-14	1.0768116312190044e-15
18900000	0.004752631316091408	1.8321262872619114e-49	-9.613500791893608e-47	1.038599478850912e-11	1.0915212504875838e-14	0.0004947373469964589	-3.4716284526198506e-20	4.040266687466763e-16	1.7506598236810995e-15	3.4590195420187175e-14	1.0768116312190044e-15
19000000	0.004752631316091408	1.8321262872619114e-49	-9.664540790416612e-47	1.038599478850912e-11	1.0915212504875838e-14	0.0004947373469964589	-3.471594385605801e-20	4.040266687466763e-16	1.7506598236810995e-15	3.4590195420187175e-14	1.0768116312190044e-15
19100000	0.004752631316091408	1.8321262872619114e-49	-9.715580788933455e-47	1.038599478850912e-11	1.0915212504875838e-14	0.0004947373469964589	-3.471560318591752e-20	4.040266687466763e-16	1.7506598236810995e-15	3.4590195420187175e-14	1.0768116312190044e-15
19200000	0.004752631316091408	1.8321262872619114e-49	-9.766620787444238e-47	1.038599478850912e-11	1.0915212504875838e-14	0.0004947373469964589	-3.4715262515777025e-20	4.040266687466763e-16	1.7506598236810995e-15	3.4590195420187175e-14	1.0768116312190044e-15
19300000	0.004752631316091408	1.8321262872619114e-49	-9.817660785949055e-47	1.038599478850912e-11	1.0915212504875838e-14	0.0004947373469964589	-3.471492184563653e-20	4.040266687466763e-16	1.7506598236810995e-15	3.4590195420187175e-14	1.0768116312190044e-15
19400000	0.004752631316091408	1.8321262872619114e-49	-9.868700784448e-47	1.038599478850912e-11	1.0915212504875838e-14	0.0004947373469964589	-3.4714581175496044e-20	4.040266687466763e-16	1.7506598236810995e-15	3.4590195420187175e-14	1.0768116312190044e-15
19500000	0.004752631316091408	1.8321262872619114e-49	-9.919740782941168e-47	1.038599478850912e-11	1.0915212504875838e-14	0.0004947373469964589	-3.471424050535555e-20	4.040266687466763e-16	1.7506598236810995e-15	3.4590195420187175e-14	1.0768116312190044e-15
19600000	0.004752631316091408	1.8321262872619114e-49	-9.970780781428661e-47	1.038599478850912e-11	1.0915212504875838e-14	0.0004947373469964589	-3.471389983521506e-20	4.040266687466763e-16	1.7506598236810995e-15	3.4590195420187175e-14	1.0768116312190044e-15
19700000	0.004752631316091408	1.8321262872619114e-49	-1.002182077991057e-46	1.038599478850912e-11	1.0915212504875838e-14	0.0004947373469964589	-3.4713559165074564e-20	4.040266687466763e-16	1.7506598236810995e-15	3.4590195420187175e-14	1.0768116312190044e-15
19800000	0.004752631316091408	1.8321262872619114e-49	-1.0072860778386993e-46	1.038599478850912e-11	1.0915212504875838e-14	0.0004947373469964589	-3.471321849493407e-20	4.040266687466763e-16	1.7506598236810995e-15	3.4590195420187175e-14	1.0768116312190044e-15
19900000	0.004752631316091408	1.8321262872619114e-49	-1.0123900776858026e-46	1.038599478850912e-11	1.0915212504875838e-14	0.0004947373469964589	-3.471287782479358e-20	4.040266687466763e-16	1.7506598236810995e-15	3.4590195420187175e-14	1.0768116312190044e-15
20000000	0.004752631316091408	1.8321262872619114e-49	-1.0174940775323765e-46	1.038599478850912e-11	1.0915212504875838e-14	0.0004947373469964589	-3.471253715465309e-20	4.040266687466763e-16	1.7506598236810995e-15	3.4590195420187175e-14	1.0768116312190044e-15
20100000	0.004752631316091408	1.8321262872619114e-49	-1.0225980773784305e-46	1.038599478850912e-11	1.0915212504875838e-14	0.0004947373469964589	-3.4712196484512596e-20	4.040266687466763e-16	1.7506598236810995e-15	3.4590195420187175e-14	1.0768116312190044e-15
20200000	0.004752631316091408	1.8321262872619114e-49	-1.0277020772239745e-46	1.038599478850912e-11	1.0915212504875838e-14	0.0004947373469964589	-3.47118558143721e-20	4.040266687466763e-16	1.7506598236810995e-15	3.4590195420187175e-14	1.0768116312190044e-15
20300000	0.004752631316091408	1.8321262872619114e-49	-1.0328060770690176e-46	1.038599478850912e-11	1.0915212504875838e-14	0.0004947373469964589	-3.4711515144231615e-20	4.040266687466763e-16	1.7506598236810995e-15	3.4590195420187175e-14	1.0768116312190044e-15
20400000	0.004752631316091408	1.8321262872619114e-49	-1.03791007691357e-46	1.038599478850912e-11	1.0915212504875838e-14	0.0004947373469964589	-3.471117447409112e-20	4.040266687466763e-16	1.7506598236810995e-15	3.4590195420187175e-14	1.0768116312190044e-15
20500000	0.004752631316091408	1.8321262872619114e-49	-1.043014076757641e-46	1.038599478850912e-11	1.0915212504875838e-14	0.0004947373469964589	-3.471083380395063e-20	4.040266687466763e-16	1.7506598236810995e-15	3.4590195420187175e-14	1.0768116312190044e-15
20600000	0.004752631316091408	1.8321262872619114e-49	-1.04811807660124e-46	1.038599478850912e-11	1.0915212504875838e-14	0.0004947373469964589	-3.4710493133810134e-20	4.040266687466763e-16	1.7506598236810995e-15	3.4590195420187175e-14	1.0768116312190044e-15
20700000	0.004752631316091408	1.8321262872619114e-49	-1.053222076444377e-46	1.038599478850912e-11	1.0915212504875838e-14	0.0004947373469964589	-3.471015246366964e-20	4.040266687466763e-16	1.7506598236810995e-15	3.4590195420187175e-14	1.0768116312190044e-15
20800000	0.004752631316091408	1.8321262872619114e-49	-1.0583260762870615e-46	1.038599478850912e-11	1.0915212504875838e-14	0.0004947373469964589	-3.470981179352915e-20	4.040266687466763e-16	1.7506598236810995e-15	3.4590195420187175e-14	1.0768116312190044e-15
20900000	0.004752631316091408	1.8321262872619114e-49	-1.063430076129303e-46	1.038599478850912e-11	1.0915212504875838e-14	0.0004947373469964589	-3.470947112338866e-20	4.040266687466763e-16	1.7506598236810995e-15	3.4590195420187175e-14	1.0768116312190044e-15
21000000	0.004752631316091408	1.8321262872619114e-49	-1.0685340759711113e-46	1.038599478850912e-11	1.0915212504875838e-14	0.0004947373469964589	-3.4709130453248166e-20	4.040266687466763e-16	1.7506598236810995e-15	3.4590195420187175e-14	1.0768116312190044e-15
21100000	0.004752631316091408	1.8321262872619114e-49	-1.0736380758124958e-46	1.038599478850912e-11	1.0915212504875838e-14	0.0004947373469964589	-3.470878978310767e-20	4.040266687466763e-16	1.7506598236810995e-15	3.4590195420187175e-14	1.0768116312190044e-15
21200000	0.004752631316091408	1.8321262872619114e-49	-1.078742075653466e-46	1.038599478850912e-11	1.0915212504875838e-14	0.0004947373469964589	-3.470844911296718e-20	4.040266687466763e-16	1.7506598236810995e-15	3.4590195420187175e-14	1.0768116312190044e-15
21300000	0.004752631316091408	1.8321262872619114e-49	-1.083846075494032e-46	1.038599478850912e-11	1.0915212504875838e-14	0.0004947373469964589	-3.470810844282669e-20	4.040266687466763e-16	1.7506598236810995e-15	3.4590195420187175e-14	1.0768116312190044e-15
21400000	0.004752631316091408	1.8321262872619114e-49	-1.088950075334203e-46	1.038599478850912e-11	1.0915212504875838e-14	0.0004947373469964589	-3.47077677726862e-20	4.040266687466763e-16	1.7506598236810995e-15	3.4590195420187175e-14	1.0768116312190044e-15
21500000	0.004752631316091408	1.8321262872619114e-49	-1.0940540751739886e-46	1.038599478850912e-11	1.0915212504875838e-14	0.0004947373469964589	-3.4707427102545704e-20	4.040266687466763e-16	1.7506598236810995e-15	3.4590195420187175e-14	1.0768116312190044e-15
21600000	0.004752631316091408	1.8321262872619114e-49	-1.0991580750133987e-46	1.038599478850912e-11	1.0915212504875838e-14	0.0004947373469964589	-3.470708643240521e-20	4.040266687466763e-16	1.7506598236810995e-15	3.4590195420187175e-14	1.0768116312190044e-15
21700000	0.004752631316091408	1.8321262872619114e-49	-1.1042620748524425e-46	1.038599478850912e-11	1.0915212504875838e-14	0.0004947373469964589	-3.4706745762264717e-20	4.040266687466763e-16	1.7506598236810995e-15	3.4590195420187175e-14	1.0768116312190044e-15
21800000	0.004752631316091408	1.8321262872619114e-49	-1.10936607469113e-46	1.038599478850912e-11	1.0915212504875838e-14	0.0004947373469964589	-3.470640509212423e-20	4.040266687466763e-16	1.7506598236810995e-15	3.4590195420187175e-14	1.0768116312190044e-15
21900000	0.004752631316091408	1.8321262872619114e-49	-1.1144700745294707e-46	1.038599478850912e-11	1.0915212504875838e-14	0.0004947373469964589	-3.4706064421983736e-20	4.040266687466763e-16	1.7506598236810995e-15	3.4590195420187175e-14	1.0768116312190044e-15
22000000	0.004752631316091408	1.8321262872619114e-49	-1.119574074367474e-46	1.038599478850912e-11	1.0915212504875838e-14	0.0004947373469964589	-3.470572375184324e-20	4.040266687466763e-16	1.7506598236810995e-15	3.4590195420187175e-14	1.0768116312190044e-15
22100000	0.004752631316091408	1.8321262872619114e-49	-1.1246780742051496e-46	1.038599478850912e-11	1.0915212504875838e-14	0.0004947373469964589	-3.470538308170275e-20	4.040266687466763e-16	1.7506598236810995e-15	3.4590195420187175e-14	1.0768116312190044e-15
22200000	0.004752631316091408	1.8321262872619114e-49	-1.1297820740425073e-46	1.038599478850912e-11	1.0915212504875838e-14	0.0004947373469964589	-3.470504241156226e-20	4.040266687466763e-16	1.7506598236810995e-15	3.4590195420187175e-14	1.0768116312190044e-15
22300000	0.004752631316091408	1.8321262872619114e-49	-1.1348860738795567e-46	1.038599478850912e-11	1.0915212504875838e-14	0.0004947373469964589	-3.470470174142177e-20	4.040266687466763e-16	1.7506598236810995e-15	3.4590195420187175e-14	1.0768116312190044e-15
22400000	0.004752631316091408	1.8321262872619114e-49	-1.1399900737163073e-46	1.038599478850912e-11	1.0915212504875838e-14	0.0004947373469964589	-3.4704361071281274e-20	4.040266687466763e-16	1.7506598236810995e-15	3.4590195420187175e-14	1.0768116312190044e-15
22500000	0.004752631316091408	1.832126287261911e-49	-1.1450940735527685e-46	1.038599478850912e-11	1.0915212504875838e-14	0.0004947373469964589	-3.470402040114078e-20	4.040266687466763e-16	1.7506598236810995e-15	3.4590195420187175e-14	1.0768116312190044e-15
22600000	0.004752631316091408	1.832126287261911e-49	-1.1501980733889502e-46	1.038599478850912e-11	1.0915212504875838e-14	0.0004947373469964589	-3.470367973100029e-20	4.040266687466763e-16	1.7506598236810995e-15	3.4590195420187175e-14	1.0768116312190044e-15
22700000	0.004752631316091408	1.832126287261911e-49	-1.1553020732248618e-46	1.038599478850912e-11	1.0915212504875838e-14	0.0004947373469964589	-3.47033390608598e-20	4.040266687466763e-16	1.7506598236810995e-15	3.4590195420187175e-14	1.0768116312190044e-15
22800000	0.004752631316091408	1.832126287261911e-49	-1.1604060730605131e-46	1.038599478850912e-11	1.0915212504875838e-14	0.0004947373469964589	-3.4702998390719306e-20	4.040266687466763e-16	1.7506598236810995e-15	3.4590195420187175e-14	1.0768116312190044e-15
22900000	0.004752631316091408	1.832126287261911e-49	-1.1655100728959137e-46	1.038599478850912e-11	1.0915212504875838e-14	0.0004947373469964589	-3.470265772057881e-20	4.040266687466763e-16	1.7506598236810995e-15	3.4590195420187175e-14	1.0768116312190044e-15
23000000	0.004752631316091408	1.832126287261911e-49	-1.170614072731073e-46	1.038599478850912e-11	1.0915212504875838e-14	0.0004947373469964589	-3.470231705043832e-20	4.040266687466763e-16	1.7506598236810995e-15	3.4590195420187175e-14	1.0768116312190044e-15
23100000	0.004752631316091408	1.832126287261911e-49	-1.175718072566001e-46	1.038599478850912e-11	1.0915212504875838e-14	0.0004947373469964589	-3.4701976380297825e-20	4.040266687466763e-16	1.7506598236810995e-15	3.4590195420187175e-14	1.0768116312190044e-15
23200000	0.004752631316091408	1.832126287261911e-49	-1.1808220724007069e-46	1.038599478850912e-11	1.0915212504875837e-14	0.0004947373469964589	-3.470163571015734e-20	4.040266687466763e-16	1.7506598236810995e-15	3.4590195420187175e-14	1.0768116312190044e-15
23300000	0.004752631316091408	1.832126287261911e-49	-1.1859260722352005e-46	1.038599478850912e-11	1.0915212504875837e-14	0.0004947373469964589	-3.4701295040016844e-20	4.040266687466763e-16	1.7506598236810995e-15	3.4590195420187175e-14	1.0768116312190044e-15
23400000	0.004752631316091408	1.832126287261911e-49	-1.1910300720694912e-46	1.038599478850912e-11	1.0915212504875837e-14	0.0004947373469964589	-3.470095436987635e-20	4.040266687466763e-16	1.7506598236810995e-15	3.4590195420187175e-14	1.0768116312190044e-15
23500000	0.004752631316091408	1.832126287261911e-49	-1.1961340719035891e-46	1.038599478850912e-11	1.0915212504875837e-14	0.0004947373469964589	-3.470061369973586e-20	4.040266687466763e-16	1.7506598236810995e-15	3.4590195420187175e-14	1.0768116312190044e-15
23600000	0.004752631316091408	1.832126287261911e-49	-1.2012380717375032e-46	1.038599478850912e-11	1.0915212504875837e-14	0.0004947373469964589	-3.4700273029595364e-20	4.040266687466763e-16	1.7506598236810995e-15	3.4590195420187175e-14	1.0768116312190044e-15
23700000	0.004752631316091408	1.832126287261911e-49	-1.2063420715712436e-46	1.038599478850912e-11	1.0915212504875837e-14	0.0004947373469964589	-3.4699932359454876e-20	4.040266687466763e-16	1.7506598236810995e-15	3.4590195420187175e-14	1.0768116312190044e-15
23800000	0.004752631316091408	1.832126287261911e-49	-1.2114460714048196e-46	1.038599478850912e-11	1.0915212504875837e-14	0.0004947373469964589	-3.469959168931438e-20	4.0402666874667627e-16	1.7506598236810995e-15	3.4590195420187175e-14	1.0768116312190044e-15
23900000	0.004752631316091408	1.832126287261911e-49	-1.216550071238241e-46	1.038599478850912e-11	1.0915212504875837e-14	0.0004947373469964589	-3.469925101917389e-20	4.0402666874667627e-16	1.7506598236810995e-15	3.4590195420187175e-14	1.0768116312190044e-15
24000000	0.004752631316091408	1.832126287261911e-49	-1.2216540710715173e-46	1.038599478850912e-11	1.0915212504875837e-14	0.0004947373469964589	-3.4698910349033396e-20	4.0402666874667627e-16	1.7506598236810995e-15	3.4590195420187175e-14	1.0768116312190044e-15
24100000	0.004752631316091408	1.832126287261911e-49	-1.226758070904658e-46	1.038599478850912e-11	1.0915212504875837e-14	0.0004947373469964589	-3.46985696788929e-20	4.0402666874667627e-16	1.7506598236810995e-15	3.4590195420187175e-14	1.0768116312190044e-15
24200000	0.004752631316091408	1.832126287261911e-49	-1.231862070737673e-46	1.038599478850912e-11	1.0915212504875837e-14	0.0004947373469964589	-3.4698229008752414e-20	4.0402666874667627e-16	1.7506598236810995e-15	3.4590195420187175e-14	1.0768116312190044e-15
24300000	0.004752631316091408	1.832126287261911e-49	-1.2369660705705716e-46	1.038599478850912e-11	1.0915212504875837e-14	0.0004947373469964589	-3.469788833861192e-20	4.0402666874667627e-16	1.7506598236810995e-15	3.4590195420187175e-14	1.0768116312190044e-15
24400000	0.004752631316091408	1.832126287261911e-49	-1.2420700704033636e-46	1.038599478850912e-11	1.0915212504875837e-14	0.0004947373469964589	-3.469754766847143e-20	4.0402666874667627e-16	1.7506598236810995e-15	3.4590195420187175e-14	1.0768116312190044e-15
24500000	0.004752631316091408	1.832126287261911e-49	-1.2471740702360588e-46	1.038599478850912e-11	1.0915212504875837e-14	0.0004947373469964589	-3.4697206998330934e-20	4.0402666874667627e-16	1.7506598236810995e-15	3.4590195420187175e-14	1.0768116312190044e-15
24600000	0.004752631316091408	1.832126287261911e-49	-1.2522780700686664e-46	1.038599478850912e-11	1.0915212504875837e-14	0.0004947373469964589	-3.4696866328190446e-20	4.0402666874667627e-16	1.7506598236810995e-15	3.4590195420187175e-14	1.0768116312190044e-15
24700000	0.004752631316091408	1.832126287261911e-49	-1.2573820699011961e-46	1.038599478850912e-11	1.0915212504875837e-14	0.0004947373469964589	-3.469652565804995e-20	4.0402666874667627e-16	1.7506598236810995e-15	3.4590195420187175e-14	1.0768116312190044e-15
24800000	0.004752631316091408	1.832126287261911e-49	-1.2624860697336577e-46	1.038599478850912e-11	1.0915212504875837e-14	0.0004947373469964589	-3.469618498790946e-20	4.0402666874667627e-16	1.7506598236810995e-15	3.4590195420187175e-14	1.0768116312190044e-15
24900000	0.004752631316091408	1.832126287261911e-49	-1.2675900695660608e-46	1.038599478850912e-11	1.0915212504875837e-14	0.0004947373469964589	-3.4695844317768966e-20	4.0402666874667627e-16	1.7506598236810995e-15	3.4590195420187175e-14	1.0768116312190046e-15
25000000	0.004752631316091408	1.8321262872619106e-49	-1.2726940693984146e-46	1.038599478850912e-11	1.0915212504875837e-14	0.0004947373469964589	-3.469550364762847e-20	4.0402666874667627e-16	1.7506598236810995e-15	3.4590195420187175e-14	1.0768116312190046e-15
25100000	0.004752631316091408	1.8321262872619106e-49	-1.2777980692307292e-46	1.038599478850912e-11	1.0915212504875837e-14	0.0004947373469964589	-3.4695162977487985e-20	4.0402666874667627e-16	1.7506598236810995e-15	3.4590195420187175e-14	1.0768116312190046e-15
25200000	0.004752631316091408	1.8321262872619106e-49	-1.282902069063014e-46	1.038599478850912e-11	1.0915212504875837e-14	0.0004947373469964589	-3.469482230734749e-20	4.0402666874667627e-16	1.7506598236810995e-15	3.4590195420187175e-14	1.0768116312190046e-15
25300000	0.004752631316091408	1.8321262872619106e-49	-1.2880060688952789e-46	1.0385994788509118e-11	1.0915212504875837e-14	0.0004947373469964589	-3.4694481637207e-20	4.0402666874667627e-16	1.7506598236810995e-15	3.4590195420187175e-14	1.0768116312190046e-15
25400000	0.0047526313160914085	1.8321262872619106e-49	-1.293110068727533e-46	1.0385994788509118e-11	1.0915212504875837e-14	0.0004947373469964589	-3.4694140967066504e-20	4.0402666874667627e-16	1.7506598236810995e-15	3.4590195420187175e-14	1.0768116312190046e-15
25500000	0.0047526313160914085	1.8321262872619106e-49	-1.298214068559786e-46	1.0385994788509118e-11	1.0915212504875837e-14	0.0004947373469964589	-3.469380029692601e-20	4.0402666874667627e-16	1.7506598236810995e-15	3.4590195420187175e-14	1.0768116312190046e-15
25600000	0.0047526313160914085	1.8321262872619106e-49	-1.303318068392048e-46	1.0385994788509118e-11	1.0915212504875837e-14	0.0004947373469964589	-3.469345962678552e-20	4.0402666874667627e-16	1.7506598236810995e-15	3.4590195420187175e-14	1.0768116312190046e-15
25700000	0.0047526313160914085	1.8321262872619106e-49	-1.3084220682243281e-46	1.0385994788509118e-11	1.0915212504875837e-14	0.0004947373469964589	-3.469311895664503e-20	4.0402666874667627e-16	1.7506598236810995e-15	3.4590195420187175e-14	1.0768116312190046e-15
25800000	0.0047526313160914085	1.8321262872619106e-49	-1.3135260680566361e-46	1.0385994788509118e-11	1.0915212504875837e-14	0.0004947373469964589	-3.4692778286504536e-20	4.0402666874667627e-16	1.7506598236810995e-15	3.4590195420187175e-14	1.0768116312190046e-15
25900000	0.0047526313160914085	1.8321262872619106e-49	-1.3186300678889814e-46	1.0385994788509118e-11	1.0915212504875837e-14	0.0004947373469964589	-3.469243761636404e-20	4.0402666874667627e-16	1.7506598236810995e-15	3.4590195420187175e-14	1.0768116312190046e-15
26000000	0.0047526313160914085	1.8321262872619106e-49	-1.3237340677213742e-46	1.0385994788509118e-11	1.0915212504875837e-14	0.0004947373469964589	-3.469209694622355e-20	4.0402666874667627e-16	1.7506598236810995e-15	3.4590195420187175e-14	1.0768116312190046e-15
26100000	0.0047526313160914085	1.8321262872619106e-49	-1.3288380675538233e-46	1.0385994788509118e-11	1.0915212504875837e-14	0.0004947373469964589	-3.469175627608306e-20	4.0402666874667627e-16	1.7506598236810995e-15	3.4590195420187175e-14	1.0768116312190046e-15
26200000	0.0047526313160914085	1.8321262872619106e-49	-1.333942067386339e-46	1.0385994788509118e-11	1.0915212504875837e-14	0.0004947373469964589	-3.469141560594257e-20	4.0402666874667627e-16	1.7506598236810995e-15	3.4590195420187175e-14	1.0768116312190046e-15
26300000	0.0047526313160914085	1.8321262872619106e-49	-1.3390460672189305e-46	1.0385994788509118e-11	1.0915212504875837e-14	0.0004947373469964589	-3.4691074935802074e-20	4.0402666874667627e-16	1.7506598236810995e-15	3.4590195420187175e-14	1.0768116312190046e-15
26400000	0.0047526313160914085	1.8321262872619106e-49	-1.3441500670516074e-46	1.0385994788509118e-11	1.0915212504875837e-14	0.0004947373469964589	-3.469073426566158e-20	4.0402666874667627e-16	1.7506598236810995e-15	3.4590195420187175e-14	1.0768116312190046e-15
26500000	0.0047526313160914085	1.8321262872619106e-49	-1.3492540668843796e-46	1.0385994788509118e-11	1.0915212504875835e-14	0.0004947373469964589	-3.469039359552109e-20	4.0402666874667627e-16	1.7506598236810995e-15	3.4590195420187175e-14	1.0768116312190046e-15
26600000	0.0047526313160914085	1.8321262872619106e-49	-1.3543580667172566e-46	1.0385994788509118e-11	1.0915212504875835e-14	0.0004947373469964589	-3.46900529253806e-20	4.0402666874667627e-16	1.7506598236810995e-15	3.4590195420187175e-14	1.0768116312190046e-15
26700000	0.0047526313160914085	1.8321262872619106e-49	-1.3594620665502479e-46	1.0385994788509118e-11	1.0915212504875835e-14	0.0004947373469964589	-3.4689712255240106e-20	4.0402666874667627e-16	1.7506598236810995e-15	3.4590195420187175e-14	1.0768116312190046e-15
26800000	0.0047526313160914085	1.8321262872619106e-49	-1.3645660663833631e-46	1.0385994788509118e-11	1.0915212504875835e-14	0.0004947373469964589	-3.468937158509961e-20	4.0402666874667627e-16	1.7506598236810995e-15	3.4590195420187175e-14	1.0768116312190046e-15
26900000	0.0047526313160914085	1.8321262872619106e-49	-1.369670066216612e-46	1.0385994788509118e-11	1.0915212504875835e-14	0.0004947373469964589	-3.468903091495912e-20	4.0402666874667627e-16	1.7506598236810995e-15	3.4590195420187175e-14	1.0768116312190046e-15
27000000	0.0047526313160914085	1.8321262872619106e-49	-1.3747740660500039e-46	1.0385994788509118e-11	1.0915212504875835e-14	0.0004947373469964589	-3.468869024481863e-20	4.0402666874667627e-16	1.7506598236810995e-15	3.4590195420187175e-14	1.0768116312190046e-15
27100000	0.0047526313160914085	1.8321262872619106e-49	-1.3798780658835487e-46	1.0385994788509118e-11	1.0915212504875835e-14	0.0004947373469964589	-3.468834957467814e-20	4.0402666874667627e-16	1.7506598236810995e-15	3.4590195420187175e-14	1.0768116312190046e-15
27200000	0.0047526313160914085	1.8321262872619106e-49	-1.3849820657172558e-46	1.0385994788509118e-11	1.0915212504875835e-14	0.0004947373469964589	-3.4688008904537644e-20	4.0402666874667627e-16	1.7506598236810995e-15	3.4590195420187175e-14	1.0768116312190046e-15
27300000	0.0047526313160914085	1.8321262872619102e-49	-1.390086065551135e-46	1.0385994788509118e-11	1.0915212504875835e-14	0.0004947373469964589	-3.468766823439715e-20	4.0402666874667627e-16	1.7506598236810995e-15	3.4590195420187175e-14	1.0768116312190046e-15
27400000	0.0047526313160914085	1.8321262872619102e-49	-1.3951900653851958e-46	1.0385994788509118e-11	1.0915212504875835e-14	0.0004947373469964589	-3.468732756425666e-20	4.0402666874667627e-16	1.7506598236810995e-15	3.4590195420187175e-14	1.0768116312190046e-15
27500000	0.0047526313160914085	1.8321262872619102e-49	-1.4002940652194477e-46	1.0385994788509118e-11	1.0915212504875835e-14	0.0004947373469964589	-3.468698689411617e-20	4.0402666874667627e-16	1.7506598236810995e-15	3.4590195420187175e-14	1.0768116312190046e-15
27600000	0.0047526313160914085	1.8321262872619102e-49	-1.4053980650539007e-46	1.0385994788509118e-11	1.0915212504875835e-14	0.0004947373469964589	-3.4686646223975676e-20	4.0402666874667627e-16	1.7506598236810995e-15	3.4590195420187175e-14	1.0768116312190046e-15
27700000	0.0047526313160914085	1.8321262872619102e-49	-1.4105020648885639e-46	1.0385994788509118e-11	1.0915212504875835e-14	0.0004947373469964589	-3.468630555383518e-20	4.0402666874667627e-16	1.7506598236810995e-15	3.4590195420187175e-14	1.0768116312190046e-15
27800000	0.0047526313160914085	1.8321262872619102e-49	-1.4156060647234472e-46	1.0385994788509118e-11	1.0915212504875835e-14	0.0004947373469964589	-3.468596488369469e-20	4.0402666874667627e-16	1.7506598236810995e-15	3.4590195420187175e-14	1.0768116312190046e-15
27900000	0.0047526313160914085	1.8321262872619102e-49	-1.4207100645585602e-46	1.0385994788509118e-11	1.0915212504875835e-14	0.0004947373469964589	-3.4685624213554195e-20	4.0402666874667627e-16	1.7506598236810995e-15	3.4590195420187175e-14	1.0768116312190046e-15
28000000	0.0047526313160914085	1.8321262872619102e-49	-1.4258140643939126e-46	1.0385994788509118e-11	1.0915212504875835e-14	0.0004947373469964589	-3.468528354341371e-20	4.0402666874667627e-16	1.7506598236810995e-15	3.4590195420187175e-14	1.0768116312190046e-15
28100000	0.0047526313160914085	1.8321262872619102e-49	-1.4309180642295137e-46	1.0385994788509118e-11	1.0915212504875835e-14	0.0004947373469964589	-3.4684942873273214e-20	4.0402666874667627e-16	1.7506598236810995e-15	3.4590195420187175e-14	1.0768116312190046e-15
28200000	0.0047526313160914085	1.8321262872619102e-49	-1.4360220640653733e-46	1.0385994788509118e-11	1.0915212504875835e-14	0.0004947373469964589	-3.468460220313272e-20	4.0402666874667627e-16	1.7506598236810995e-15	3.4590195420187175e-14	1.0768116312190046e-15
28300000	0.0047526313160914085	1.8321262872619102e-49	-1.441126063901501e-46	1.0385994788509118e-11	1.0915212504875835e-14	0.0004947373469964589	-3.468426153299223e-20	4.0402666874667627e-16	1.7506598236810995e-15	3.4590195420187175e-14	1.0768116312190046e-15
28400000	0.0047526313160914085	1.8321262872619102e-49	-1.4462300637379065e-46	1.0385994788509118e-11	1.0915212504875835e-14	0.0004947373469964589	-3.468392086285174e-20	4.0402666874667627e-16	1.7506598236810995e-15	3.4590195420187175e-14	1.0768116312190046e-15
28500000	0.0047526313160914085	1.8321262872619102e-49	-1.4513340635745991e-46	1.0385994788509118e-11	1.0915212504875835e-14	0.0004947373469964589	-3.4683580192711246e-20	4.0402666874667627e-16	1.7506598236810995e-15	3.4590195420187175e-14	1.0768116312190046e-15
28600000	0.0047526313160914085	1.8321262872619102e-49	-1.4564380634115887e-46	1.0385994788509118e-11	1.0915212504875835e-14	0.0004947373469964589	-3.468323952257075e-20	4.0402666874667627e-16	1.7506598236810995e-15	3.4590195420187175e-14	1.0768116312190046e-15
28700000	0.0047526313160914085	1.8321262872619102e-49	-1.4615420632488849e-46	1.0385994788509118e-11	1.0915212504875835e-14	0.0004947373469964589	-3.468289885243026e-20	4.0402666874667627e-16	1.7506598236810995e-15	3.4590195420187175e-14	1.0768116312190046e-15
28800000	0.0047526313160914085	1.8321262872619102e-49	-1.4666460630863422e-46	1.0385994788509118e-11	1.0915212504875835e-14	0.0004947373469964589	-3.4682558182289766e-20	4.0402666874667627e-16	1.7506598236810995e-15	3.4590195420187175e-14	1.0768116312190046e-15
28900000	0.0047526313160914085	1.8321262872619102e-49	-1.4717500629232538e-46	1.0385994788509118e-11	1.0915212504875835e-14	0.0004947373469964589	-3.468221751214928e-20	4.0402666874667627e-16	1.7506598236810995e-15	3.4590195420187175e-14	1.0768116312190046e-15
29000000	0.0047526313160914085	1.8321262872619102e-49	-1.47685406275954e-46	1.0385994788509118e-11	1.0915212504875835e-14	0.0004947373469964589	-3.4681876842008784e-20	4.0402666874667627e-16	1.7506598236810995e-15	3.4590195420187175e-14	1.0768116312190046e-15
29100000	0.0047526313160914085	1.8321262872619102e-49	-1.4819580625952104e-46	1.0385994788509118e-11	1.0915212504875835e-14	0.0004947373469964589	-3.468153617186829e-20	4.0402666874667627e-16	1.7506598236810995e-15	3.4590195420187175e-14	1.0768116312190046e-15
29200000	0.0047526313160914085	1.8321262872619102e-49	-1.4870620624302744e-46	1.0385994788509118e-11	1.0915212504875835e-14	0.0004947373469964589	-3.46811955017278e-20	4.0402666874667627e-16	1.7506598236810995e-15	3.4590195420187175e-14	1.0768116312190046e-15
29300000	0.0047526313160914085	1.8321262872619102e-49	-1.492166062264742e-46	1.0385994788509118e-11	1.0915212504875835e-14	0.0004947373469964589	-3.4680854831587304e-20	4.0402666874667627e-16	1.7506598236810995e-15	3.4590195420187175e-14	1.0768116312190046e-15
29400000	0.0047526313160914085	1.8321262872619102e-49	-1.4972700620986222e-46	1.0385994788509118e-11	1.0915212504875835e-14	0.0004947373469964589	-3.4680514161446816e-20	4.0402666874667627e-16	1.7506598236810995e-15	3.4590195420187175e-14	1.0768116312190046e-15
29500000	0.0047526313160914085	1.8321262872619102e-49	-1.502374061931925e-46	1.0385994788509118e-11	1.0915212504875835e-14	0.0004947373469964589	-3.468017349130632e-20	4.0402666874667627e-16	1.7506598236810995e-15	3.4590195420187175e-14	1.0768116312190046e-15
29600000	0.0047526313160914085	1.8321262872619102e-49	-1.5074780617646601e-46	1.0385994788509118e-11	1.0915212504875835e-14	0.0004947373469964589	-3.467983282116583e-20	4.0402666874667627e-16	1.7506598236810995e-15	3.4590195420187175e-14	1.0768116312190046e-15
29700000	0.0047526313160914085	1.8321262872619102e-49	-1.5125820615968368e-46	1.0385994788509118e-11	1.0915212504875835e-14	0.0004947373469964589	-3.4679492151025336e-20	4.0402666874667627e-16	1.7506598236810995e-15	3.4590195420187175e-14	1.0768116312190046e-15
29800000	0.0047526313160914085	1.8321262872619102e-49	-1.5176860614284651e-46	1.0385994788509118e-11	1.0915212504875835e-14	0.0004947373469964589	-3.467915148088484e-20	4.0402666874667627e-16	1.7506598236810995e-15	3.4590195420187175e-14	1.0768116312190046e-15
29900000	0.0047526313160914085	1.8321262872619102e-49	-1.5227900612595543e-46	1.0385994788509118e-11	1.0915212504875835e-14	0.0004947373469964589	-3.4678810810744355e-20	4.0402666874667627e-16	1.7506598236810995e-15	3.4590195420187175e-14	1.0768116312190046e-15
30000000	0.0047526313160914085	1.8321262872619102e-49	-1.5278940610901138e-46	1.0385994788509118e-11	1.0915212504875835e-14	0.0004947373469964589	-3.467847014060386e-20	4.0402666874667627e-16	1.7506598236810995e-15	3.4590195420187175e-14	1.0768116312190046e-15
30100000	0.0047526313160914085	1.8321262872619102e-49	-1.532998060920154e-46	1.0385994788509118e-11	1.0915212504875835e-14	0.0004947373469964589	-3.467812947046337e-20	4.0402666874667627e-16	1.7506598236810995e-15	3.4590195420187175e-14	1.0768116312190046e-15
30200000	0.0047526313160914085	1.8321262872619102e-49	-1.5381020607496835e-46	1.0385994788509118e-11	1.0915212504875835e-14	0.0004947373469964589	-3.4677788800322874e-20	4.0402666874667627e-16	1.7506598236810995e-15	3.4590195420187175e-14	1.0768116312190046e-15
30300000	0.0047526313160914085	1.8321262872619102e-49	-1.5432060605787127e-46	1.0385994788509118e-11	1.0915212504875835e-14	0.0004947373469964589	-3.4677448130182386e-20	4.0402666874667627e-16	1.7506598236810995e-15	3.4590195420187175e-14	1.0768116312190046e-15
30400000	0.0047526313160914085	1.8321262872619102e-49	-1.548310060407251e-46	1.0385994788509118e-11	1.0915212504875835e-14	0.0004947373469964589	-3.467710746004189e-20	4.0402666874667627e-16	1.7506598236810995e-15	3.4590195420187175e-14	1.0768116312190046e-15
30500000	0.0047526313160914085	1.8321262872619102e-49	-1.5534140602353076e-46	1.0385994788509118e-11	1.0915212504875835e-14	0.0004947373469964589	-3.46767667899014e-20	4.0402666874667627e-16	1.7506598236810995e-15	3.4590195420187175e-14	1.0768116312190046e-15
30600000	0.0047526313160914085	1.8321262872619102e-49	-1.5585180600628925e-46	1.0385994788509118e-11	1.0915212504875835e-14	0.0004947373469964589	-3.4676426119760906e-20	4.0402666874667627e-16	1.7506598236810995e-15	3.4590195420187175e-14	1.0768116312190046e-15
30700000	0.0047526313160914085	1.8321262872619102e-49	-1.5636220598900155e-46	1.0385994788509118e-11	1.0915212504875835e-14	0.0004947373469964589	-3.467608544962041e-20	4.0402666874667627e-16	1.7506598236810995e-15	3.4590195420187175e-14	1.0768116312190046e-15
30800000	0.0047526313160914085	1.8321262872619102e-49	-1.5687260597166858e-46	1.0385994788509118e-11	1.0915212504875835e-14	0.0004947373469964589	-3.4675744779479925e-20	4.0402666874667627e-16	1.7506598236810995e-15	3.4590195420187175e-14	1.0768116312190046e-15
30900000	0.0047526313160914085	1.8321262872619102e-49	-1.5738300595429131e-46	1.0385994788509118e-11	1.0915212504875835e-14	0.0004947373469964589	-3.467540410933943e-20	4.0402666874667627e-16	1.7506598236810995e-15	3.4590195420187175e-14	1.0768116312190046e-15
31000000	0.0047526313160914085	1.8321262872619102e-49	-1.5789340593687072e-46	1.0385994788509118e-11	1.0915212504875835e-14	0.0004947373469964589	-3.467506343919894e-20	4.0402666874667627e-16	1.7506598236810995e-15	3.4590195420187175e-14	1.0768116312190046e-15
31100000	0.0047526313160914085	1.8321262872619102e-49	-1.5840380591940775e-46	1.0385994788509118e-11	1.0915212504875835e-14	0.0004947373469964589	-3.4674722769058444e-20	4.0402666874667627e-16	1.7506598236810995e-15	3.4590195420187175e-14	1.0768116312190046e-15
31200000	0.0047526313160914085	1.8321262872619102e-49	-1.5891420590190337e-46	1.0385994788509118e-11	1.0915212504875835e-14	0.0004947373469964589	-3.467438209891795e-20	4.0402666874667627e-16	1.7506598236810995e-15	3.4590195420187175e-14	1.0768116312190046e-15
31300000	0.0047526313160914085	1.8321262872619102e-49	-1.5942460588435855e-46	1.0385994788509118e-11	1.0915212504875835e-14	0.0004947373469964589	-3.4674041428777463e-20	4.0402666874667627e-16	1.7506598236810995e-15	3.4590195420187175e-14	1.0768116312190046e-15
31400000	0.0047526313160914085	1.8321262872619102e-49	-1.5993500586677423e-46	1.0385994788509118e-11	1.0915212504875835e-14	0.0004947373469964589	-3.467370075863697e-20	4.0402666874667627e-16	1.7506598236810995e-15	3.4590195420187175e-14	1.0768116312190046e-15
31500000	0.0047526313160914085	1.8321262872619102e-49	-1.6044540584915138e-46	1.0385994788509118e-11	1.0915212504875835e-14	0.0004947373469964589	-3.4673360088496476e-20	4.0402666874667627e-16	1.7506598236810995e-15	3.4590195420187175e-14	1.0768116312190046e-15
31600000	0.0047526313160914085	1.8321262872619102e-49	-1.6095580583149097e-46	1.0385994788509118e-11	1.0915212504875835e-14	0.0004947373469964589	-3.467301941835598e-20	4.0402666874667627e-16	1.7506598236810995e-15	3.4590195420187175e-14	1.0768116312190046e-15
31700000	0.0047526313160914085	1.8321262872619102e-49	-1.6146620581379395e-46	1.0385994788509118e-11	1.0915212504875835e-14	0.0004947373469964589	-3.467267874821549e-20	4.0402666874667627e-16	1.7506598236810995e-15	3.4590195420187175e-14	1.0768116312190046e-15
31800000	0.0047526313160914085	1.8321262872619102e-49	-1.6197660579606127e-46	1.0385994788509118e-11	1.0915212504875835e-14	0.0004947373469964589	-3.4672338078075e-20	4.0402666874667627e-16	1.7506598236810995e-15	3.4590195420187175e-14	1.0768116312190046e-15
31900000	0.0047526313160914085	1.8321262872619102e-49	-1.6248700577829391e-46	1.0385994788509118e-11	1.0915212504875835e-14	0.0004947373469964589	-3.467199740793451e-20	4.0402666874667627e-16	1.7506598236810995e-15	3.4590195420187175e-14	1.0768116312190046e-15
32000000	0.0047526313160914085	1.8321262872619102e-49	-1.6299740576049284e-46	1.0385994788509118e-11	1.0915212504875835e-14	0.0004947373469964589	-3.4671656737794014e-20	4.0402666874667627e-16	1.7506598236810995e-15	3.4590195420187175e-14	1.0768116312190046e-15
32100000	0.0047526313160914085	1.8321262872619102e-49	-1.6350780574265901e-46	1.0385994788509118e-11	1.0915212504875835e-14	0.0004947373469964589	-3.467131606765352e-20	4.0402666874667627e-16	1.7506598236810995e-15	3.4590195420187175e-14	1.0768116312190046e-15
32200000	0.0047526313160914085	1.8321262872619102e-49	-1.6401820572479335e-46	1.0385994788509118e-11	1.0915212504875835e-14	0.0004947373469964589	-3.4670975397513033e-20	4.0402666874667627e-16	1.7506598236810995e-15	3.4590195420187175e-14	1.0768116312190046e-15
32300000	0.0047526313160914085	1.8321262872619102e-49	-1.6452860570689687e-46	1.0385994788509118e-11	1.0915212504875835e-14	0.0004947373469964589	-3.467063472737254e-20	4.0402666874667627e-16	1.7506598236810995e-15	3.4590195420187175e-14	1.0768116312190046e-15
32400000	0.0047526313160914085	1.8321262872619102e-49	-1.650390056889705e-46	1.0385994788509118e-11	1.0915212504875835e-14	0.0004947373469964589	-3.4670294057232046e-20	4.0402666874667627e-16	1.7506598236810995e-15	3.4590195420187175e-14	1.0768116312190046e-15
32500000	0.0047526313160914085	1.8321262872619102e-49	-1.6554940567101521e-46	1.0385994788509118e-11	1.0915212504875835e-14	0.0004947373469964589	-3.466995338709155e-20	4.0402666874667627e-16	1.7506598236810995e-15	3.4590195420187175e-14	1.0768116312190046e-15
32600000	0.0047526313160914085	1.8321262872619102e-49	-1.6605980565303197e-46	1.0385994788509118e-11	1.0915212504875835e-14	0.0004947373469964589	-3.466961271695106e-20	4.0402666874667627e-16	1.7506598236810993e-15	3.4590195420187175e-14	1.0768116312190046e-15
32700000	0.0047526313160914085	1.8321262872619102e-49	-1.6657020563502173e-46	1.0385994788509118e-11	1.0915212504875835e-14	0.0004947373469964589	-3.466927204681057e-20	4.0402666874667627e-16	1.7506598236810993e-15	3.4590195420187175e-14	1.0768116312190046e-15
32800000	0.0047526313160914085	1.8321262872619102e-49	-1.6708060561698544e-46	1.0385994788509118e-11	1.0915212504875835e-14	0.0004947373469964589	-3.466893137667008e-20	4.0402666874667627e-16	1.7506598236810993e-15	3.4590195420187175e-14	1.0768116312190046e-15
32900000	0.0047526313160914085	1.8321262872619102e-49	-1.6759100559892409e-46	1.0385994788509118e-11	1.0915212504875835e-14	0.0004947373469964589	-3.4668590706529584e-20	4.0402666874667627e-16	1.7506598236810993e-15	3.4590195420187175e-14	1.0768116312190046e-15
33000000	0.0047526313160914085	1.8321262872619102e-49	-1.6810140558083862e-46	1.0385994788509118e-11	1.0915212504875835e-14	0.0004947373469964589	-3.466825003638909e-20	4.0402666874667627e-16	1.7506598236810993e-15	3.4590195420187175e-14	1.0768116312190046e-15
33100000	0.0047526313160914085	1.8321262872619102e-49	-1.6861180556273e-46	1.0385994788509118e-11	1.0915212504875835e-14	0.0004947373469964589	-3.46679093662486e-20	4.0402666874667627e-16	1.7506598236810993e-15	3.4590195420187175e-14	1.0768116312190046e-15
33200000	0.0047526313160914085	1.8321262872619102e-49	-1.6912220554459915e-46	1.0385994788509118e-11	1.0915212504875835e-14	0.0004947373469964589	-3.466756869610811e-20	4.0402666874667627e-16	1.7506598236810993e-15	3.4590195420187175e-14	1.0768116312190046e-15
33300000	0.0047526313160914085	1.8321262872619102e-49	-1.696326055264471e-46	1.0385994788509118e-11	1.0915212504875835e-14	0.0004947373469964589	-3.4667228025967616e-20	4.0402666874667627e-16	1.7506598236810993e-15	3.4590195420187175e-14	1.0768116312190046e-15
33400000	0.0047526313160914085	1.8321262872619102e-49	-1.7014300550827478e-46	1.0385994788509118e-11	1.0915212504875837e-14	0.0004947373469964589	-3.466688735582712e-20	4.0402666874667627e-16	1.7506598236810993e-15	3.4590195420187175e-14	1.0768116312190046e-15
33500000	0.0047526313160914085	1.8321262872619102e-49	-1.7065340549008313e-46	1.0385994788509118e-11	1.0915212504875837e-14	0.0004947373469964589	-3.466654668568663e-20	4.0402666874667627e-16	1.7506598236810993e-15	3.4590195420187175e-14	1.0768116312190046e-15
33600000	0.0047526313160914085	1.8321262872619102e-49	-1.7116380547187313e-46	1.0385994788509118e-11	1.0915212504875837e-14	0.0004947373469964589	-3.4666206015546136e-20	4.0402666874667627e-16	1.7506598236810993e-15	3.4590195420187175e-14	1.0768116312190046e-15
33700000	0.0047526313160914085	1.8321262872619102e-49	-1.7167420545364576e-46	1.0385994788509118e-11	1.0915212504875837e-14	0.0004947373469964589	-3.466586534540565e-20	4.0402666874667627e-16	1.7506598236810993e-15	3.4590195420187175e-14	1.0768116312190046e-15
33800000	0.0047526313160914085	1.8321262872619102e-49	-1.7218460543540193e-46	1.0385994788509118e-11	1.0915212504875837e-14	0.0004947373469964589	-3.4665524675265155e-20	4.0402666874667627e-16	1.7506598236810993e-15	3.4590195420187175e-14	1.0768116312190046e-15
33900000	0.0047526313160914085	1.8321262872619102e-49	-1.7269500541714265e-46	1.0385994788509118e-11	1.0915212504875837e-14	0.0004947373469964589	-3.466518400512466e-20	4.0402666874667627e-16	1.7506598236810993e-15	3.4590195420187175e-14	1.0768116312190046e-15
34000000	0.0047526313160914085	1.8321262872619102e-49	-1.7320540539886888e-46	1.0385994788509118e-11	1.0915212504875837e-14	0.0004947373469964589	-3.466484333498417e-20	4.0402666874667627e-16	1.7506598236810993e-15	3.4590195420187175e-14	1.0768116312190046e-15
34100000	0.0047526313160914085	1.8321262872619102e-49	-1.7371580538058153e-46	1.0385994788509118e-11	1.0915212504875837e-14	0.0004947373469964589	-3.4664502664843674e-20	4.0402666874667627e-16	1.7506598236810993e-15	3.4590195420187175e-14	1.0768116312190046e-15
34200000	0.0047526313160914085	1.8321262872619102e-49	-1.7422620536228162e-46	1.0385994788509118e-11	1.0915212504875837e-14	0.0004947373469964589	-3.4664161994703186e-20	4.0402666874667627e-16	1.7506598236810993e-15	3.4590195420187175e-14	1.0768116312190046e-15
34300000	0.0047526313160914085	1.8321262872619102e-49	-1.7473660534397008e-46	1.0385994788509118e-11	1.0915212504875837e-14	0.0004947373469964589	-3.466382132456269e-20	4.0402666874667627e-16	1.7506598236810993e-15	3.4590195420187175e-14	1.0768116312190046e-15
34400000	0.0047526313160914085	1.8321262872619102e-49	-1.7524700532564787e-46	1.0385994788509118e-11	1.0915212504875837e-14	0.0004947373469964589	-3.46634806544222e-20	4.0402666874667627e-16	1.7506598236810993e-15	3.4590195420187175e-14	1.0768116312190046e-15
34500000	0.0047526313160914085	1.8321262872619102e-49	-1.7575740530731597e-46	1.0385994788509118e-11	1.0915212504875837e-14	0.0004947373469964589	-3.4663139984281706e-20	4.0402666874667627e-16	1.7506598236810993e-15	3.4590195420187175e-14	1.0768116312190046e-15
34600000	0.0047526313160914085	1.8321262872619102e-49	-1.7626780528897528e-46	1.0385994788509118e-11	1.0915212504875837e-14	0.0004947373469964589	-3.466279931414122e-20	4.0402666874667627e-16	1.7506598236810993e-15	3.4590195420187175e-14	1.0768116312190046e-15
34700000	0.0047526313160914085	1.8321262872619102e-49	-1.7677820527062685e-46	1.0385994788509118e-11	1.0915212504875837e-14	0.0004947373469964589	-3.4662458644000725e-20	4.0402666874667627e-16	1.7506598236810993e-15	3.4590195420187175e-14	1.0768116312190046e-15
34800000	0.0047526313160914085	1.8321262872619102e-49	-1.772886052522716e-46	1.0385994788509118e-11	1.0915212504875837e-14	0.0004947373469964589	-3.466211797386023e-20	4.0402666874667627e-16	1.7506598236810993e-15	3.4590195420187175e-14	1.0768116312190046e-15
34900000	0.0047526313160914085	1.8321262872619102e-49	-1.777990052339105e-46	1.0385994788509118e-11	1.0915212504875837e-14	0.0004947373469964589	-3.466177730371974e-20	4.0402666874667627e-16	1.7506598236810993e-15	3.4590195420187175e-14	1.0768116312190046e-15
35000000	0.0047526313160914085	1.8321262872619102e-49	-1.7830940521554446e-46	1.0385994788509118e-11	1.0915212504875837e-14	0.0004947373469964589	-3.4661436633579244e-20	4.0402666874667627e-16	1.7506598236810993e-15	3.4590195420187175e-14	1.0768116312190046e-15
35100000	0.0047526313160914085	1.8321262872619102e-49	-1.7881980519717452e-46	1.0385994788509118e-11	1.0915212504875837e-14	0.0004947373469964589	-3.4661095963438756e-20	4.0402666874667627e-16	1.7506598236810993e-15	3.4590195420187175e-14	1.0768116312190046e-15
35200000	0.0047526313160914085	1.8321262872619102e-49	-1.793302051788016e-46	1.038599478850912e-11	1.0915212504875837e-14	0.0004947373469964589	-3.466075529329826e-20	4.040266687466763e-16	1.7506598236810993e-15	3.4590195420187175e-14	1.0768116312190046e-15
35300000	0.0047526313160914085	1.8321262872619102e-49	-1.7984060516042663e-46	1.038599478850912e-11	1.0915212504875837e-14	0.0004947373469964589	-3.466041462315777e-20	4.040266687466763e-16	1.7506598236810993e-15	3.4590195420187175e-14	1.0768116312190046e-15
35400000	0.0047526313160914085	1.8321262872619102e-49	-1.8035100514205063e-46	1.038599478850912e-11	1.0915212504875837e-14	0.0004947373469964589	-3.4660073953017276e-20	4.040266687466763e-16	1.7506598236810993e-15	3.4590195420187175e-14	1.0768116312190046e-15
35500000	0.0047526313160914085	1.8321262872619102e-49	-1.8086140512367455e-46	1.038599478850912e-11	1.0915212504875837e-14	0.0004947373469964589	-3.465973328287678e-20	4.040266687466763e-16	1.7506598236810993e-15	3.4590195420187175e-14	1.0768116312190046e-15
35600000	0.0047526313160914085	1.8321262872619102e-49	-1.8137180510529932e-46	1.038599478850912e-11	1.0915212504875837e-14	0.0004947373469964589	-3.4659392612736295e-20	4.040266687466763e-16	1.7506598236810993e-15	3.4590195420187175e-14	1.0768116312190044e-15
35700000	0.0047526313160914085	1.8321262872619102e-49	-1.818822050869259e-46	1.038599478850912e-11	1.0915212504875837e-14	0.0004947373469964589	-3.46590519425958e-20	4.040266687466763e-16	1.7506598236810993e-15	3.4590195420187175e-14	1.0768116312190044e-15
35800000	0.004752631316091408	1.8321262872619102e-49	-1.823926050685553e-46	1.038599478850912e-11	1.0915212504875837e-14	0.0004947373469964589	-3.465871127245531e-20	4.040266687466763e-16	1.7506598236810993e-15	3.4590195420187175e-14	1.0768116312190044e-15
35900000	0.004752631316091408	1.8321262872619102e-49	-1.829030050501884e-46	1.038599478850912e-11	1.0915212504875837e-14	0.0004947373469964589	-3.4658370602314814e-20	4.040266687466763e-16	1.7506598236810993e-15	3.4590195420187175e-14	1.0768116312190044e-15
36000000	0.004752631316091408	1.8321262872619102e-49	-1.8341340503182626e-46	1.038599478850912e-11	1.0915212504875837e-14	0.0004947373469964589	-3.465802993217432e-20	4.040266687466763e-16	1.7506598236810993e-15	3.4590195420187175e-14	1.0768116312190044e-15
36100000	0.004752631316091408	1.8321262872619106e-49	-1.839238050134698e-46	1.038599478850912e-11	1.0915212504875837e-14	0.0004947373469964589	-3.4657689262033833e-20	4.040266687466763e-16	1.7506598236810993e-15	3.4590195420187175e-14	1.0768116312190044e-15
36200000	0.004752631316091408	1.8321262872619106e-49	-1.844342049951199e-46	1.038599478850912e-11	1.0915212504875837e-14	0.0004947373469964589	-3.465734859189334e-20	4.040266687466763e-16	1.7506598236810993e-15	3.4590195420187175e-14	1.0768116312190044e-15
36300000	0.004752631316091408	1.8321262872619106e-49	-1.8494460497677767e-46	1.038599478850912e-11	1.0915212504875837e-14	0.0004947373469964589	-3.4657007921752846e-20	4.040266687466763e-16	1.7506598236810993e-15	3.4590195420187175e-14	1.0768116312190044e-15
36400000	0.004752631316091408	1.8321262872619106e-49	-1.8545500495844394e-46	1.038599478850912e-11	1.0915212504875837e-14	0.0004947373469964589	-3.465666725161235e-20	4.040266687466763e-16	1.750659823681099e-15	3.4590195420187175e-14	1.0768116312190044e-15
36500000	0.004752631316091408	1.8321262872619106e-49	-1.8596540494011974e-46	1.038599478850912e-11	1.0915212504875837e-14	0.0004947373469964589	-3.4656326581471865e-20	4.040266687466763e-16	1.750659823681099e-15	3.4590195420187175e-14	1.0768116312190044e-15
36600000	0.004752631316091408	1.8321262872619106e-49	-1.86475804921806e-46	1.038599478850912e-11	1.0915212504875837e-14	0.0004947373469964589	-3.465598591133137e-20	4.040266687466763e-16	1.750659823681099e-15	3.4590195420187175e-14	1.0768116312190044e-15
36700000	0.004752631316091408	1.8321262872619106e-49	-1.8698620490350374e-46	1.038599478850912e-11	1.0915212504875838e-14	0.0004947373469964589	-3.465564524119088e-20	4.040266687466763e-16	1.750659823681099e-15	3.4590195420187175e-14	1.0768116312190044e-15
36800000	0.004752631316091408	1.8321262872619106e-49	-1.8749660488521385e-46	1.038599478850912e-11	1.0915212504875838e-14	0.0004947373469964589	-3.4655304571050384e-20	4.040266687466763e-16	1.750659823681099e-15	3.4590195420187175e-14	1.0768116312190044e-15
36900000	0.004752631316091408	1.8321262872619106e-49	-1.880070048669373e-46	1.038599478850912e-11	1.0915212504875838e-14	0.0004947373469964589	-3.465496390090989e-20	4.040266687466763e-16	1.750659823681099e-15	3.4590195420187175e-14	1.0768116312190044e-15
37000000	0.004752631316091408	1.8321262872619106e-49	-1.885174048486751e-46	1.038599478850912e-11	1.0915212504875838e-14	0.0004947373469964589	-3.4654623230769403e-20	4.040266687466763e-16	1.750659823681099e-15	3.4590195420187175e-14	1.0768116312190044e-15
37100000	0.004752631316091408	1.8321262872619106e-49	-1.8902780483042814e-46	1.038599478850912e-11	1.0915212504875838e-14	0.0004947373469964589	-3.465428256062891e-20	4.040266687466763e-16	1.750659823681099e-15	3.4590195420187175e-14	1.0768116312190044e-15
37200000	0.004752631316091408	1.8321262872619106e-49	-1.8953820481219744e-46	1.038599478850912e-11	1.0915212504875838e-14	0.0004947373469964589	-3.4653941890488416e-20	4.040266687466763e-16	1.750659823681099e-15	3.4590195420187175e-14	1.0768116312190044e-15
37300000	0.004752631316091408	1.8321262872619106e-49	-1.9004860479398394e-46	1.038599478850912e-11	1.0915212504875838e-14	0.0004947373469964589	-3.465360122034792e-20	4.040266687466763e-16	1.750659823681099e-15	3.4590195420187175e-14	1.0768116312190044e-15
37400000	0.004752631316091408	1.8321262872619106e-49	-1.9055900477578863e-46	1.038599478850912e-11	1.0915212504875838e-14	0.0004947373469964589	-3.465326055020743e-20	4.040266687466763e-16	1.750659823681099e-15	3.4590195420187175e-14	1.0768116312190044e-15
37500000	0.004752631316091408	1.8321262872619106e-49	-1.9106940475761243e-46	1.038599478850912e-11	1.0915212504875838e-14	0.0004947373469964589	-3.465291988006694e-20	4.040266687466763e-16	1.750659823681099e-15	3.4590195420187175e-14	1.0768116312190044e-15
37600000	0.004752631316091408	1.8321262872619106e-49	-1.915798047394563e-46	1.038599478850912e-11	1.0915212504875838e-14	0.0004947373469964589	-3.465257920992645e-20	4.040266687466763e-16	1.750659823681099e-15	3.4590195420187175e-14	1.0768116312190044e-15
37700000	0.004752631316091408	1.8321262872619106e-49	-1.920902047213212e-46	1.038599478850912e-11	1.0915212504875838e-14	0.0004947373469964589	-3.4652238539785954e-20	4.040266687466763e-16	1.750659823681099e-15	3.4590195420187175e-14	1.0768116312190044e-15
37800000	0.004752631316091408	1.8321262872619106e-49	-1.926006047032081e-46	1.038599478850912e-11	1.0915212504875838e-14	0.0004947373469964589	-3.465189786964546e-20	4.040266687466763e-16	1.750659823681099e-15	3.4590195420187175e-14	1.0768116312190044e-15
37900000	0.004752631316091408	1.8321262872619106e-49	-1.9311100468511798e-46	1.038599478850912e-11	1.0915212504875838e-14	0.0004947373469964589	-3.465155719950497e-20	4.040266687466763e-16	1.750659823681099e-15	3.4590195420187175e-14	1.0768116312190044e-15
38000000	0.004752631316091408	1.8321262872619106e-49	-1.936214046670518e-46	1.038599478850912e-11	1.0915212504875838e-14	0.0004947373469964589	-3.465121652936448e-20	4.040266687466763e-16	1.750659823681099e-15	3.4590195420187175e-14	1.0768116312190044e-15
38100000	0.004752631316091408	1.8321262872619106e-49	-1.941318046490105e-46	1.038599478850912e-11	1.0915212504875838e-14	0.0004947373469964589	-3.4650875859223986e-20	4.040266687466763e-16	1.750659823681099e-15	3.4590195420187175e-14	1.0768116312190044e-15
38200000	0.004752631316091408	1.8321262872619106e-49	-1.9464220463099506e-46	1.038599478850912e-11	1.0915212504875838e-14	0.0004947373469964589	-3.465053518908349e-20	4.040266687466763e-16	1.750659823681099e-15	3.4590195420187175e-14	1.0768116312190044e-15
38300000	0.004752631316091408	1.8321262872619106e-49	-1.951526046130064e-46	1.038599478850912e-11	1.0915212504875838e-14	0.0004947373469964589	-3.4650194518943e-20	4.040266687466763e-16	1.750659823681099e-15	3.4590195420187175e-14	1.0768116312190044e-15
38400000	0.004752631316091408	1.8321262872619106e-49	-1.9566300459504554e-46	1.038599478850912e-11	1.0915212504875838e-14	0.0004947373469964589	-3.464985384880251e-20	4.040266687466763e-16	1.750659823681099e-15	3.4590195420187175e-14	1.0768116312190044e-15
38500000	0.004752631316091408	1.8321262872619106e-49	-1.961734045771134e-46	1.038599478850912e-11	1.0915212504875838e-14	0.0004947373469964589	-3.464951317866202e-20	4.040266687466763e-16	1.750659823681099e-15	3.4590195420187175e-14	1.0768116312190044e-15
38600000	0.004752631316091408	1.8321262872619106e-49	-1.9668380455921092e-46	1.038599478850912e-11	1.0915212504875838e-14	0.0004947373469964589	-3.4649172508521525e-20	4.040266687466763e-16	1.750659823681099e-15	3.4590195420187175e-14	1.0768116312190044e-15
38700000	0.004752631316091408	1.8321262872619106e-49	-1.9719420454133914e-46	1.038599478850912e-11	1.0915212504875838e-14	0.0004947373469964589	-3.464883183838103e-20	4.040266687466763e-16	1.750659823681099e-15	3.4590195420187175e-14	1.0768116312190044e-15
38800000	0.004752631316091408	1.8321262872619106e-49	-1.9770460452348345e-46	1.038599478850912e-11	1.0915212504875838e-14	0.0004947373469964589	-3.464849116824054e-20	4.040266687466763e-16	1.750659823681099e-15	3.4590195420187175e-14	1.0768116312190044e-15
38900000	0.004752631316091408	1.8321262872619106e-49	-1.982150045055732e-46	1.038599478850912e-11	1.0915212504875838e-14	0.0004947373469964589	-3.464815049810005e-20	4.040266687466763e-16	1.750659823681099e-15	3.4590195420187175e-14	1.0768116312190044e-15
39000000	0.004752631316091408	1.8321262872619106e-49	-1.987254044876004e-46	1.038599478850912e-11	1.0915212504875838e-14	0.0004947373469964589	-3.4647809827959556e-20	4.040266687466763e-16	1.750659823681099e-15	3.4590195420187175e-14	1.0768116312190044e-15
39100000	0.004752631316091408	1.8321262872619106e-49	-1.99235804469566e-46	1.038599478850912e-11	1.0915212504875838e-14	0.0004947373469964589	-3.464746915781906e-20	4.040266687466763e-16	1.750659823681099e-15	3.4590195420187175e-14	1.0768116312190044e-15
39200000	0.004752631316091408	1.8321262872619106e-49	-1.99746204451471e-46	1.038599478850912e-11	1.0915212504875838e-14	0.0004947373469964589	-3.464712848767857e-20	4.040266687466763e-16	1.750659823681099e-15	3.4590195420187175e-14	1.0768116312190044e-15
39300000	0.004752631316091408	1.8321262872619106e-49	-2.0025660443331635e-46	1.038599478850912e-11	1.0915212504875838e-14	0.0004947373469964589	-3.4646787817538076e-20	4.040266687466763e-16	1.750659823681099e-15	3.4590195420187175e-14	1.0768116312190044e-15
39400000	0.004752631316091408	1.8321262872619106e-49	-2.0076700441510297e-46	1.038599478850912e-11	1.0915212504875838e-14	0.0004947373469964589	-3.464644714739759e-20	4.040266687466763e-16	1.750659823681099e-15	3.4590195420187175e-14	1.0768116312190044e-15
39500000	0.004752631316091408	1.8321262872619106e-49	-2.0127740439683186e-46	1.038599478850912e-11	1.0915212504875838e-14	0.0004947373469964589	-3.4646106477257095e-20	4.040266687466763e-16	1.750659823681099e-15	3.4590195420187175e-14	1.0768116312190044e-15
39600000	0.004752631316091408	1.8321262872619106e-49	-2.0178780437850393e-46	1.038599478850912e-11	1.0915212504875838e-14	0.0004947373469964589	-3.46457658071166e-20	4.040266687466763e-16	1.750659823681099e-15	3.4590195420187175e-14	1.0768116312190044e-15
39700000	0.004752631316091408	1.8321262872619106e-49	-2.022982043601202e-46	1.038599478850912e-11	1.0915212504875838e-14	0.0004947373469964589	-3.464542513697611e-20	4.040266687466763e-16	1.750659823681099e-15	3.4590195420187175e-14	1.0768116312190044e-15
39800000	0.004752631316091408	1.8321262872619106e-49	-2.028086043416816e-46	1.038599478850912e-11	1.0915212504875838e-14	0.0004947373469964589	-3.4645084466835614e-20	4.040266687466763e-16	1.750659823681099e-15	3.4590195420187175e-14	1.0768116312190044e-15
39900000	0.004752631316091408	1.8321262872619106e-49	-2.0331900432318907e-46	1.038599478850912e-11	1.0915212504875838e-14	0.0004947373469964589	-3.4644743796695127e-20	4.040266687466763e-16	1.750659823681099e-15	3.4590195420187175e-14	1.0768116312190044e-15
40000000	0.004752631316091408	1.8321262872619106e-49	-2.0382940430464364e-46	1.038599478850912e-11	1.0915212504875838e-14	0.0004947373469964589	-3.464440312655463e-20	4.040266687466763e-16	1.750659823681099e-15	3.4590195420187175e-14	1.0768116312190044e-15
40100000	0.004752631316091408	1.8321262872619106e-49	-2.043398042860462e-46	1.038599478850912e-11	1.0915212504875838e-14	0.0004947373469964589	-3.464406245641414e-20	4.040266687466763e-16	1.750659823681099e-15	3.4590195420187175e-14	1.0768116312190044e-15
40200000	0.004752631316091408	1.8321262872619106e-49	-2.048502042673978e-46	1.038599478850912e-11	1.0915212504875838e-14	0.0004947373469964589	-3.4643721786273646e-20	4.040266687466763e-16	1.750659823681099e-15	3.4590195420187175e-14	1.0768116312190044e-15
40300000	0.004752631316091408	1.8321262872619106e-49	-2.053606042486993e-46	1.038599478850912e-11	1.0915212504875838e-14	0.0004947373469964589	-3.464338111613316e-20	4.040266687466763e-16	1.750659823681099e-15	3.4590195420187175e-14	1.0768116312190044e-15
40400000	0.004752631316091408	1.8321262872619106e-49	-2.058710042299517e-46	1.038599478850912e-11	1.0915212504875838e-14	0.0004947373469964589	-3.4643040445992665e-20	4.040266687466763e-16	1.750659823681099e-15	3.4590195420187175e-14	1.0768116312190044e-15
40500000	0.004752631316091408	1.8321262872619106e-49	-2.0638140421115594e-46	1.038599478850912e-11	1.0915212504875838e-14	0.0004947373469964589	-3.464269977585217e-20	4.040266687466763e-16	1.750659823681099e-15	3.4590195420187175e-14	1.0768116312190044e-15
40600000	0.004752631316091408	1.8321262872619106e-49	-2.06891804192313e-46	1.038599478850912e-11	1.0915212504875838e-14	0.0004947373469964589	-3.464235910571168e-20	4.040266687466763e-16	1.750659823681099e-15	3.4590195420187175e-14	1.0768116312190044e-15
40700000	0.004752631316091408	1.8321262872619106e-49	-2.074022041734239e-46	1.038599478850912e-11	1.0915212504875838e-14	0.0004947373469964589	-3.4642018435571184e-20	4.040266687466763e-16	1.750659823681099e-15	3.4590195420187175e-14	1.0768116312190044e-15
40800000	0.004752631316091408	1.8321262872619106e-49	-2.079126041544895e-46	1.038599478850912e-11	1.0915212504875838e-14	0.0004947373469964589	-3.4641677765430697e-20	4.040266687466763e-16	1.750659823681099e-15	3.4590195420187175e-14	1.0768116312190044e-15
40900000	0.004752631316091408	1.8321262872619106e-49	-2.0842300413551085e-46	1.038599478850912e-11	1.0915212504875838e-14	0.0004947373469964589	-3.4641337095290203e-20	4.040266687466763e-16	1.750659823681099e-15	3.4590195420187175e-14	1.0768116312190044e-15
41000000	0.004752631316091408	1.8321262872619106e-49	-2.0893340411648882e-46	1.038599478850912e-11	1.0915212504875838e-14	0.0004947373469964589	-3.464099642514971e-20	4.040266687466763e-16	1.750659823681099e-15	3.4590195420187175e-14	1.0768116312190044e-15
41100000	0.004752631316091408	1.8321262872619106e-49	-2.0944380409742443e-46	1.038599478850912e-11	1.0915212504875838e-14	0.0004947373469964589	-3.4640655755009216e-20	4.040266687466763e-16	1.750659823681099e-15	3.4590195420187175e-14	1.0768116312190044e-15
41200000	0.004752631316091408	1.8321262872619106e-49	-2.0995420407831862e-46	1.038599478850912e-11	1.0915212504875838e-14	0.0004947373469964589	-3.464031508486872e-20	4.040266687466763e-16	1.750659823681099e-15	3.4590195420187175e-14	1.0768116312190044e-15
41300000	0.004752631316091408	1.8321262872619106e-49	-2.104646040591724e-46	1.038599478850912e-11	1.0915212504875838e-14	0.0004947373469964589	-3.4639974414728235e-20	4.040266687466763e-16	1.750659823681099e-15	3.4590195420187175e-14	1.0768116312190044e-15
41400000	0.004752631316091408	1.8321262872619106e-49	-2.1097500403998667e-46	1.038599478850912e-11	1.0915212504875838e-14	0.0004947373469964589	-3.463963374458774e-20	4.040266687466763e-16	1.750659823681099e-15	3.4590195420187175e-14	1.0768116312190044e-15
41500000	0.004752631316091408	1.8321262872619106e-49	-2.114854040207624e-46	1.038599478850912e-11	1.0915212504875838e-14	0.0004947373469964589	-3.463929307444725e-20	4.040266687466763e-16	1.750659823681099e-15	3.4590195420187175e-14	1.0768116312190044e-15
41600000	0.004752631316091408	1.8321262872619106e-49	-2.1199580400150058e-46	1.038599478850912e-11	1.0915212504875838e-14	0.0004947373469964589	-3.4638952404306754e-20	4.040266687466763e-16	1.750659823681099e-15	3.4590195420187175e-14	1.0768116312190044e-15
41700000	0.004752631316091408	1.8321262872619106e-49	-2.1250620398220213e-46	1.038599478850912e-11	1.0915212504875838e-14	0.0004947373469964589	-3.463861173416626e-20	4.040266687466763e-16	1.750659823681099e-15	3.4590195420187175e-14	1.0768116312190044e-15
41800000	0.004752631316091408	1.8321262872619106e-49	-2.1301660396286805e-46	1.038599478850912e-11	1.0915212504875838e-14	0.0004947373469964589	-3.4638271064025773e-20	4.040266687466763e-16	1.750659823681099e-15	3.4590195420187175e-14	1.0768116312190044e-15
41900000	0.004752631316091408	1.8321262872619106e-49	-2.1352700394349928e-46	1.038599478850912e-11	1.0915212504875838e-14	0.0004947373469964589	-3.463793039388528e-20	4.040266687466763e-16	1.750659823681099e-15	3.4590195420187175e-14	1.0768116312190044e-15
42000000	0.004752631316091408	1.8321262872619106e-49	-2.140374039240968e-46	1.038599478850912e-11	1.0915212504875838e-14	0.0004947373469964589	-3.4637589723744786e-20	4.040266687466763e-16	1.750659823681099e-15	3.4590195420187175e-14	1.0768116312190044e-15
42100000	0.004752631316091408	1.8321262872619106e-49	-2.1454780390466155e-46	1.038599478850912e-11	1.0915212504875838e-14	0.0004947373469964589	-3.463724905360429e-20	4.040266687466763e-16	1.750659823681099e-15	3.4590195420187175e-14	1.0768116312190044e-15
42200000	0.004752631316091408	1.8321262872619106e-49	-2.150582038851945e-46	1.038599478850912e-11	1.0915212504875838e-14	0.0004947373469964589	-3.4636908383463805e-20	4.040266687466763e-16	1.750659823681099e-15	3.4590195420187175e-14	1.0768116312190044e-15
42300000	0.004752631316091408	1.8321262872619106e-49	-2.1556860386569656e-46	1.038599478850912e-11	1.0915212504875838e-14	0.0004947373469964589	-3.463656771332331e-20	4.040266687466763e-16	1.750659823681099e-15	3.4590195420187175e-14	1.0768116312190044e-15
42400000	0.004752631316091408	1.8321262872619106e-49	-2.160790038461688e-46	1.038599478850912e-11	1.0915212504875838e-14	0.0004947373469964589	-3.463622704318282e-20	4.040266687466763e-16	1.750659823681099e-15	3.4590195420187175e-14	1.0768116312190044e-15
42500000	0.004752631316091408	1.8321262872619106e-49	-2.165894038266121e-46	1.038599478850912e-11	1.0915212504875838e-14	0.0004947373469964589	-3.4635886373042324e-20	4.040266687466763e-16	1.750659823681099e-15	3.4590195420187175e-14	1.0768116312190044e-15
42600000	0.004752631316091408	1.8321262872619106e-49	-2.170998038070274e-46	1.038599478850912e-11	1.0915212504875838e-14	0.0004947373469964589	-3.463554570290183e-20	4.040266687466763e-16	1.750659823681099e-15	3.4590195420187175e-14	1.0768116312190044e-15
42700000	0.004752631316091408	1.8321262872619106e-49	-2.176102037874158e-46	1.038599478850912e-11	1.0915212504875838e-14	0.0004947373469964589	-3.4635205032761343e-20	4.040266687466763e-16	1.750659823681099e-15	3.4590195420187175e-14	1.0768116312190044e-15
42800000	0.004752631316091408	1.8321262872619106e-49	-2.1812060376777807e-46	1.038599478850912e-11	1.0915212504875838e-14	0.0004947373469964589	-3.463486436262085e-20	4.040266687466763e-16	1.750659823681099e-15	3.4590195420187175e-14	1.0768116312190044e-15
42900000	0.004752631316091408	1.8321262872619106e-49	-2.186310037481153e-46	1.038599478850912e-11	1.0915212504875838e-14	0.0004947373469964589	-3.4634523692480356e-20	4.040266687466763e-16	1.750659823681099e-15	3.4590195420187175e-14	1.0768116312190044e-15
43000000	0.004752631316091408	1.8321262872619106e-49	-2.191414037284284e-46	1.038599478850912e-11	1.0915212504875838e-14	0.0004947373469964589	-3.463418302233986e-20	4.040266687466763e-16	1.750659823681099e-15	3.4590195420187175e-14	1.0768116312190044e-15
43100000	0.004752631316091408	1.8321262872619106e-49	-2.1965180370871835e-46	1.038599478850912e-11	1.0915212504875838e-14	0.0004947373469964589	-3.463384235219937e-20	4.040266687466763e-16	1.750659823681099e-15	3.4590195420187175e-14	1.0768116312190044e-15
43200000	0.004752631316091408	1.8321262872619106e-49	-2.2016220368898612e-46	1.038599478850912e-11	1.0915212504875838e-14	0.0004947373469964589	-3.463350168205888e-20	4.040266687466763e-16	1.750659823681099e-15	3.4590195420187175e-14	1.0768116312190044e-15
43300000	0.004752631316091408	1.8321262872619106e-49	-2.2067260366923265e-46	1.038599478850912e-11	1.0915212504875838e-14	0.0004947373469964589	-3.463316101191839e-20	4.040266687466763e-16	1.750659823681099e-15	3.4590195420187175e-14	1.0768116312190044e-15
43400000	0.004752631316091408	1.8321262872619106e-49	-2.2118300364945892e-46	1.038599478850912e-11	1.0915212504875838e-14	0.0004947373469964589	-3.4632820341777895e-20	4.040266687466763e-16	1.7506598236810993e-15	3.4590195420187175e-14	1.0768116312190044e-15
43500000	0.004752631316091408	1.8321262872619106e-49	-2.2169340362966586e-46	1.038599478850912e-11	1.0915212504875838e-14	0.0004947373469964589	-3.46324796716374e-20	4.040266687466763e-16	1.7506598236810993e-15	3.4590195420187175e-14	1.0768116312190044e-15
43600000	0.004752631316091408	1.8321262872619106e-49	-2.2220380360985444e-46	1.038599478850912e-11	1.0915212504875838e-14	0.0004947373469964589	-3.463213900149691e-20	4.040266687466763e-16	1.7506598236810993e-15	3.4590195420187175e-14	1.0768116312190044e-15
43700000	0.004752631316091408	1.8321262872619106e-49	-2.2271420359002563e-46	1.038599478850912e-11	1.0915212504875837e-14	0.0004947373469964589	-3.463179833135642e-20	4.040266687466763e-16	1.7506598236810993e-15	3.4590195420187175e-14	1.0768116312190044e-15
43800000	0.004752631316091408	1.8321262872619106e-49	-2.232246035701804e-46	1.038599478850912e-11	1.0915212504875837e-14	0.0004947373469964589	-3.4631457661215926e-20	4.040266687466763e-16	1.7506598236810993e-15	3.4590195420187175e-14	1.0768116312190044e-15
43900000	0.004752631316091408	1.8321262872619106e-49	-2.237350035503197e-46	1.038599478850912e-11	1.0915212504875837e-14	0.0004947373469964589	-3.463111699107543e-20	4.040266687466763e-16	1.7506598236810993e-15	3.4590195420187175e-14	1.0768116312190044e-15
44000000	0.004752631316091408	1.8321262872619106e-49	-2.242454035304445e-46	1.038599478850912e-11	1.0915212504875837e-14	0.0004947373469964589	-3.463077632093494e-20	4.040266687466763e-16	1.7506598236810993e-15	3.4590195420187175e-14	1.0768116312190044e-15
44100000	0.004752631316091408	1.8321262872619106e-49	-2.2475580351055576e-46	1.038599478850912e-11	1.0915212504875837e-14	0.0004947373469964589	-3.4630435650794446e-20	4.040266687466763e-16	1.7506598236810993e-15	3.4590195420187175e-14	1.0768116312190044e-15
44200000	0.004752631316091408	1.8321262872619106e-49	-2.252662034906544e-46	1.038599478850912e-11	1.0915212504875837e-14	0.0004947373469964589	-3.463009498065396e-20	4.040266687466763e-16	1.7506598236810993e-15	3.4590195420187175e-14	1.0768116312190044e-15
44300000	0.004752631316091408	1.8321262872619106e-49	-2.257766034707415e-46	1.038599478850912e-11	1.0915212504875837e-14	0.0004947373469964589	-3.4629754310513465e-20	4.040266687466763e-16	1.7506598236810993e-15	3.4590195420187175e-14	1.0768116312190044e-15
44400000	0.004752631316091408	1.8321262872619106e-49	-2.2628700345081785e-46	1.038599478850912e-11	1.0915212504875837e-14	0.0004947373469964589	-3.462941364037297e-20	4.040266687466763e-16	1.7506598236810993e-15	3.4590195420187175e-14	1.0768116312190044e-15
44500000	0.004752631316091408	1.8321262872619106e-49	-2.267974034308845e-46	1.038599478850912e-11	1.0915212504875837e-14	0.0004947373469964589	-3.462907297023248e-20	4.040266687466763e-16	1.7506598236810993e-15	3.4590195420187175e-14	1.0768116312190044e-15
44600000	0.004752631316091408	1.8321262872619106e-49	-2.2730780341094243e-46	1.038599478850912e-11	1.0915212504875837e-14	0.0004947373469964589	-3.462873230009199e-20	4.040266687466763e-16	1.7506598236810993e-15	3.4590195420187175e-14	1.0768116312190044e-15
44700000	0.004752631316091408	1.8321262872619106e-49	-2.278182033909926e-46	1.038599478850912e-11	1.0915212504875837e-14	0.0004947373469964589	-3.4628391629951497e-20	4.040266687466763e-16	1.7506598236810993e-15	3.4590195420187175e-14	1.0768116312190044e-15
44800000	0.004752631316091408	1.8321262872619106e-49	-2.283286033710359e-46	1.038599478850912e-11	1.0915212504875837e-14	0.0004947373469964589	-3.4628050959811003e-20	4.040266687466763e-16	1.7506598236810993e-15	3.4590195420187175e-14	1.0768116312190044e-15
44900000	0.004752631316091408	1.8321262872619106e-49	-2.2883900335107338e-46	1.038599478850912e-11	1.0915212504875837e-14	0.0004947373469964589	-3.462771028967051e-20	4.040266687466763e-16	1.7506598236810993e-15	3.4590195420187175e-14	1.0768116312190044e-15
45000000	0.004752631316091408	1.8321262872619106e-49	-2.2934940333110595e-46	1.038599478850912e-11	1.0915212504875837e-14	0.0004947373469964589	-3.4627369619530016e-20	4.040266687466763e-16	1.7506598236810993e-15	3.4590195420187175e-14	1.0768116312190044e-15
45100000	0.004752631316091408	1.8321262872619106e-49	-2.298598033111346e-46	1.038599478850912e-11	1.0915212504875837e-14	0.0004947373469964589	-3.462702894938953e-20	4.040266687466763e-16	1.7506598236810993e-15	3.4590195420187175e-14	1.0768116312190044e-15
45200000	0.004752631316091408	1.8321262872619106e-49	-2.3037020329116025e-46	1.038599478850912e-11	1.0915212504875837e-14	0.0004947373469964589	-3.4626688279249035e-20	4.040266687466763e-16	1.7506598236810993e-15	3.4590195420187175e-14	1.0768116312190044e-15
45300000	0.004752631316091408	1.8321262872619106e-49	-2.308806032711839e-46	1.0385994788509118e-11	1.0915212504875837e-14	0.0004947373469964589	-3.462634760910854e-20	4.040266687466763e-16	1.7506598236810993e-15	3.4590195420187175e-14	1.0768116312190044e-15
45400000	0.004752631316091408	1.8321262872619102e-49	-2.3139100325120646e-46	1.0385994788509118e-11	1.0915212504875837e-14	0.0004947373469964589	-3.462600693896805e-20	4.040266687466763e-16	1.7506598236810993e-15	3.4590195420187175e-14	1.0768116312190044e-15
45500000	0.004752631316091408	1.8321262872619102e-49	-2.3190140323122897e-46	1.0385994788509118e-11	1.0915212504875837e-14	0.0004947373469964589	-3.4625666268827554e-20	4.040266687466763e-16	1.7506598236810993e-15	3.4590195420187175e-14	1.0768116312190046e-15
45600000	0.004752631316091408	1.8321262872619102e-49	-2.3241180321125232e-46	1.0385994788509118e-11	1.0915212504875837e-14	0.0004947373469964589	-3.4625325598687067e-20	4.040266687466763e-16	1.7506598236810993e-15	3.4590195420187175e-14	1.0768116312190046e-15
45700000	0.004752631316091408	1.8321262872619102e-49	-2.3292220319127747e-46	1.0385994788509118e-11	1.0915212504875837e-14	0.0004947373469964589	-3.4624984928546573e-20	4.0402666874667627e-16	1.7506598236810993e-15	3.4590195420187175e-14	1.0768116312190046e-15
45800000	0.004752631316091408	1.8321262872619102e-49	-2.3343260317130546e-46	1.0385994788509118e-11	1.0915212504875837e-14	0.0004947373469964589	-3.462464425840608e-20	4.0402666874667627e-16	1.7506598236810993e-15	3.4590195420187175e-14	1.0768116312190046e-15
45900000	0.004752631316091408	1.8321262872619102e-49	-2.3394300315133718e-46	1.0385994788509118e-11	1.0915212504875837e-14	0.0004947373469964589	-3.4624303588265586e-20	4.0402666874667627e-16	1.7506598236810993e-15	3.4590195420187175e-14	1.0768116312190046e-15
46000000	0.004752631316091408	1.8321262872619102e-49	-2.344534031313736e-46	1.0385994788509118e-11	1.0915212504875837e-14	0.0004947373469964589	-3.462396291812509e-20	4.0402666874667627e-16	1.7506598236810993e-15	3.4590195420187175e-14	1.0768116312190046e-15
46100000	0.004752631316091408	1.8321262872619102e-49	-2.349638031114157e-46	1.0385994788509118e-11	1.0915212504875837e-14	0.0004947373469964589	-3.4623622247984605e-20	4.0402666874667627e-16	1.7506598236810993e-15	3.4590195420187175e-14	1.0768116312190046e-15
46200000	0.0047526313160914085	1.8321262872619102e-49	-2.3547420309146443e-46	1.0385994788509118e-11	1.0915212504875837e-14	0.0004947373469964589	-3.462328157784411e-20	4.0402666874667627e-16	1.7506598236810993e-15	3.4590195420187175e-14	1.0768116312190046e-15
46300000	0.0047526313160914085	1.8321262872619102e-49	-2.3598460307152073e-46	1.0385994788509118e-11	1.0915212504875837e-14	0.0004947373469964589	-3.462294090770362e-20	4.0402666874667627e-16	1.7506598236810993e-15	3.4590195420187175e-14	1.0768116312190046e-15
46400000	0.0047526313160914085	1.8321262872619102e-49	-2.3649500305158562e-46	1.0385994788509118e-11	1.0915212504875837e-14	0.0004947373469964589	-3.4622600237563124e-20	4.0402666874667627e-16	1.7506598236810993e-15	3.4590195420187175e-14	1.0768116312190046e-15
46500000	0.0047526313160914085	1.8321262872619102e-49	-2.3700540303166e-46	1.0385994788509118e-11	1.0915212504875837e-14	0.0004947373469964589	-3.4622259567422637e-20	4.0402666874667627e-16	1.7506598236810993e-15	3.4590195420187175e-14	1.0768116312190046e-15
46600000	0.0047526313160914085	1.8321262872619102e-49	-2.3751580301174486e-46	1.0385994788509118e-11	1.0915212504875837e-14	0.0004947373469964589	-3.4621918897282143e-20	4.0402666874667627e-16	1.7506598236810995e-15	3.4590195420187175e-14	1.0768116312190046e-15
46700000	0.0047526313160914085	1.8321262872619102e-49	-2.3802620299184114e-46	1.0385994788509118e-11	1.0915212504875837e-14	0.0004947373469964589	-3.462157822714165e-20	4.0402666874667627e-16	1.7506598236810995e-15	3.4590195420187175e-14	1.0768116312190046e-15
46800000	0.0047526313160914085	1.8321262872619102e-49	-2.3853660297194987e-46	1.0385994788509118e-11	1.0915212504875837e-14	0.0004947373469964589	-3.4621237557001156e-20	4.0402666874667627e-16	1.7506598236810995e-15	3.4590195420187175e-14	1.0768116312190046e-15
46900000	0.0047526313160914085	1.8321262872619102e-49	-2.390470029520719e-46	1.0385994788509118e-11	1.0915212504875835e-14	0.0004947373469964589	-3.462089688686066e-20	4.0402666874667627e-16	1.7506598236810995e-15	3.4590195420187175e-14	1.0768116312190046e-15
47000000	0.0047526313160914085	1.8321262872619102e-49	-2.395574029322083e-46	1.0385994788509118e-11	1.0915212504875835e-14	0.0004947373469964589	-3.4620556216720175e-20	4.0402666874667627e-16	1.7506598236810995e-15	3.4590195420187175e-14	1.0768116312190046e-15
47100000	0.0047526313160914085	1.8321262872619102e-49	-2.400678029123599e-46	1.0385994788509118e-11	1.0915212504875835e-14	0.0004947373469964589	-3.462021554657968e-20	4.0402666874667627e-16	1.7506598236810995e-15	3.4590195420187175e-14	1.0768116312190046e-15
47200000	0.0047526313160914085	1.8321262872619102e-49	-2.405782028925278e-46	1.0385994788509118e-11	1.0915212504875835e-14	0.0004947373469964589	-3.461987487643919e-20	4.0402666874667627e-16	1.7506598236810995e-15	3.4590195420187175e-14	1.0768116312190046e-15
47300000	0.0047526313160914085	1.8321262872619102e-49	-2.410886028727129e-46	1.0385994788509118e-11	1.0915212504875835e-14	0.0004947373469964589	-3.4619534206298695e-20	4.0402666874667627e-16	1.7506598236810995e-15	3.4590195420187175e-14	1.0768116312190046e-15
47400000	0.0047526313160914085	1.8321262872619102e-49	-2.4159900285291613e-46	1.0385994788509118e-11	1.0915212504875835e-14	0.0004947373469964589	-3.46191935361582e-20	4.0402666874667627e-16	1.7506598236810995e-15	3.4590195420187175e-14	1.0768116312190046e-15
47500000	0.0047526313160914085	1.8321262872619102e-49	-2.421094028331385e-46	1.0385994788509118e-11	1.0915212504875835e-14	0.0004947373469964589	-3.4618852866017713e-20	4.0402666874667627e-16	1.7506598236810995e-15	3.4590195420187175e-14	1.0768116312190046e-15
47600000	0.0047526313160914085	1.8321262872619102e-49	-2.42619802813381e-46	1.0385994788509118e-11	1.0915212504875835e-14	0.0004947373469964589	-3.461851219587722e-20	4.0402666874667627e-16	1.7506598236810995e-15	3.4590195420187175e-14	1.0768116312190046e-15
47700000	0.0047526313160914085	1.8321262872619102e-49	-2.4313020279364448e-46	1.0385994788509118e-11	1.0915212504875835e-14	0.0004947373469964589	-3.4618171525736726e-20	4.0402666874667627e-16	1.7506598236810995e-15	3.4590195420187175e-14	1.0768116312190046e-15
47800000	0.0047526313160914085	1.8321262872619102e-49	-2.4364060277392998e-46	1.0385994788509118e-11	1.0915212504875835e-14	0.0004947373469964589	-3.461783085559623e-20	4.0402666874667627e-16	1.7506598236810995e-15	3.4590195420187175e-14	1.0768116312190046e-15
47900000	0.0047526313160914085	1.8321262872619102e-49	-2.4415100275423843e-46	1.0385994788509118e-11	1.0915212504875835e-14	0.0004947373469964589	-3.461749018545574e-20	4.0402666874667627e-16	1.7506598236810995e-15	3.4590195420187175e-14	1.0768116312190046e-15
48000000	0.0047526313160914085	1.8321262872619102e-49	-2.4466140273457084e-46	1.0385994788509118e-11	1.0915212504875835e-14	0.0004947373469964589	-3.461714951531525e-20	4.0402666874667627e-16	1.7506598236810995e-15	3.4590195420187175e-14	1.0768116312190046e-15
48100000	0.0047526313160914085	1.8321262872619102e-49	-2.4517180271492814e-46	1.0385994788509118e-11	1.0915212504875835e-14	0.0004947373469964589	-3.461680884517476e-20	4.0402666874667627e-16	1.7506598236810995e-15	3.4590195420187175e-14	1.0768116312190046e-15
48200000	0.0047526313160914085	1.8321262872619102e-49	-2.4568220269531126e-46	1.0385994788509118e-11	1.0915212504875835e-14	0.0004947373469964589	-3.4616468175034265e-20	4.0402666874667627e-16	1.7506598236810995e-15	3.4590195420187175e-14	1.0768116312190046e-15
48300000	0.0047526313160914085	1.8321262872619102e-49	-2.461926026757212e-46	1.0385994788509118e-11	1.0915212504875835e-14	0.0004947373469964589	-3.461612750489377e-20	4.0402666874667627e-16	1.7506598236810995e-15	3.4590195420187175e-14	1.0768116312190046e-15
48400000	0.0047526313160914085	1.8321262872619102e-49	-2.467030026561589e-46	1.0385994788509118e-11	1.0915212504875835e-14	0.0004947373469964589	-3.4615786834753284e-20	4.0402666874667627e-16	1.7506598236810995e-15	3.4590195420187175e-14	1.0768116312190046e-15
48500000	0.0047526313160914085	1.8321262872619102e-49	-2.4721340263662536e-46	1.0385994788509118e-11	1.0915212504875835e-14	0.0004947373469964589	-3.461544616461279e-20	4.0402666874667627e-16	1.7506598236810995e-15	3.4590195420187175e-14	1.0768116312190046e-15
48600000	0.0047526313160914085	1.8321262872619102e-49	-2.4772380261712147e-46	1.0385994788509118e-11	1.0915212504875835e-14	0.0004947373469964589	-3.4615105494472296e-20	4.0402666874667627e-16	1.7506598236810995e-15	3.4590195420187175e-14	1.0768116312190046e-15
48700000	0.0047526313160914085	1.8321262872619102e-49	-2.4823420259764827e-46	1.0385994788509118e-11	1.0915212504875835e-14	0.0004947373469964589	-3.46147648243318e-20	4.0402666874667627e-16	1.7506598236810995e-15	3.4590195420187175e-14	1.0768116312190046e-15
48800000	0.0047526313160914085	1.8321262872619102e-49	-2.4874460257819113e-46	1.0385994788509118e-11	1.0915212504875835e-14	0.0004947373469964589	-3.461442415419131e-20	4.0402666874667627e-16	1.7506598236810995e-15	3.4590195420187175e-14	1.0768116312190046e-15
48900000	0.0047526313160914085	1.8321262872619102e-49	-2.492550025586795e-46	1.0385994788509118e-11	1.0915212504875835e-14	0.0004947373469964589	-3.461408348405082e-20	4.0402666874667627e-16	1.7506598236810995e-15	3.4590195420187175e-14	1.0768116312190046e-15
49000000	0.0047526313160914085	1.8321262872619102e-49	-2.497654025391053e-46	1.0385994788509118e-11	1.0915212504875835e-14	0.0004947373469964589	-3.461374281391033e-20	4.0402666874667627e-16	1.7506598236810995e-15	3.4590195420187175e-14	1.0768116312190046e-15
49100000	0.0047526313160914085	1.8321262872619102e-49	-2.502758025194695e-46	1.0385994788509118e-11	1.0915212504875835e-14	0.0004947373469964589	-3.4613402143769835e-20	4.0402666874667627e-16	1.7506598236810995e-15	3.4590195420187175e-14	1.0768116312190046e-15
49200000	0.0047526313160914085	1.8321262872619102e-49	-2.5078620249977307e-46	1.0385994788509118e-11	1.0915212504875835e-14	0.0004947373469964589	-3.461306147362934e-20	4.0402666874667627e-16	1.7506598236810995e-15	3.4590195420187175e-14	1.0768116312190046e-15
49300000	0.0047526313160914085	1.8321262872619102e-49	-2.51296602480017e-46	1.0385994788509118e-11	1.0915212504875835e-14	0.0004947373469964589	-3.461272080348885e-20	4.0402666874667627e-16	1.7506598236810995e-15	3.4590195420187175e-14	1.0768116312190046e-15
49400000	0.0047526313160914085	1.8321262872619102e-49	-2.518070024602022e-46	1.0385994788509118e-11	1.0915212504875835e-14	0.0004947373469964589	-3.461238013334836e-20	4.0402666874667627e-16	1.7506598236810995e-15	3.4590195420187175e-14	1.0768116312190046e-15
49500000	0.0047526313160914085	1.8321262872619102e-49	-2.5231740244032963e-46	1.0385994788509118e-11	1.0915212504875835e-14	0.0004947373469964589	-3.4612039463207867e-20	4.0402666874667627e-16	1.7506598236810995e-15	3.4590195420187175e-14	1.0768116312190046e-15
49600000	0.0047526313160914085	1.8321262872619102e-49	-2.5282780242040032e-46	1.0385994788509118e-11	1.0915212504875835e-14	0.0004947373469964589	-3.4611698793067373e-20	4.0402666874667627e-16	1.7506598236810995e-15	3.4590195420187175e-14	1.0768116312190046e-15
49700000	0.0047526313160914085	1.8321262872619102e-49	-2.5333820240041516e-46	1.0385994788509118e-11	1.0915212504875835e-14	0.0004947373469964589	-3.461135812292688e-20	4.0402666874667627e-16	1.7506598236810995e-15	3.4590195420187175e-14	1.0768116312190046e-15
49800000	0.0047526313160914085	1.8321262872619102e-49	-2.5384860238037516e-46	1.0385994788509118e-11	1.0915212504875835e-14	0.0004947373469964589	-3.4611017452786386e-20	4.0402666874667627e-16	1.7506598236810995e-15	3.4590195420187175e-14	1.0768116312190046e-15
49900000	0.0047526313160914085	1.8321262872619102e-49	-2.543590023602812e-46	1.0385994788509118e-11	1.0915212504875835e-14	0.0004947373469964589	-3.46106767826459e-20	4.0402666874667627e-16	1.7506598236810995e-15	3.4590195420187175e-14	1.0768116312190046e-15
50000000	0.0047526313160914085	1.8321262872619102e-49	-2.5486940234013437e-46	1.0385994788509118e-11	1.0915212504875835e-14	0.0004947373469964589	-3.4610336112505405e-20	4.0402666874667627e-16	1.7506598236810995e-15	3.4590195420187175e-14	1.0768116312190046e-15
50100000	0.0047526313160914085	1.8321262872619102e-49	-2.5537980231993553e-46	1.0385994788509118e-11	1.0915212504875835e-14	0.0004947373469964589	-3.460999544236491e-20	4.0402666874667627e-16	1.7506598236810995e-15	3.4590195420187175e-14	1.0768116312190046e-15
50200000	0.0047526313160914085	1.8321262872619102e-49	-2.5589020229968566e-46	1.0385994788509118e-11	1.0915212504875835e-14	0.0004947373469964589	-3.460965477222442e-20	4.0402666874667627e-16	1.7506598236810995e-15	3.4590195420187175e-14	1.0768116312190046e-15
50300000	0.0047526313160914085	1.8321262872619102e-49	-2.5640060227938577e-46	1.0385994788509118e-11	1.0915212504875835e-14	0.0004947373469964589	-3.460931410208393e-20	4.0402666874667627e-16	1.7506598236810995e-15	3.4590195420187175e-14	1.0768116312190046e-15
50400000	0.0047526313160914085	1.8321262872619102e-49	-2.5691100225903672e-46	1.0385994788509118e-11	1.0915212504875835e-14	0.0004947373469964589	-3.4608973431943437e-20	4.0402666874667627e-16	1.7506598236810995e-15	3.4590195420187175e-14	1.0768116312190046e-15
50500000	0.0047526313160914085	1.8321262872619102e-49	-2.574214022386396e-46	1.0385994788509118e-11	1.0915212504875835e-14	0.0004947373469964589	-3.4608632761802943e-20	4.0402666874667627e-16	1.7506598236810995e-15	3.4590195420187175e-14	1.0768116312190046e-15
50600000	0.0047526313160914085	1.8321262872619102e-49	-2.5793180221819526e-46	1.0385994788509118e-11	1.0915212504875835e-14	0.0004947373469964589	-3.460829209166245e-20	4.0402666874667627e-16	1.7506598236810995e-15	3.4590195420187175e-14	1.0768116312190046e-15
50700000	0.0047526313160914085	1.8321262872619102e-49	-2.584422021977047e-46	1.0385994788509118e-11	1.0915212504875835e-14	0.0004947373469964589	-3.4607951421521956e-20	4.0402666874667627e-16	1.7506598236810995e-15	3.4590195420187175e-14	1.0768116312190046e-15
50800000	0.0047526313160914085	1.8321262872619102e-49	-2.5895260217716893e-46	1.0385994788509118e-11	1.0915212504875835e-14	0.0004947373469964589	-3.460761075138147e-20	4.0402666874667627e-16	1.7506598236810995e-15	3.4590195420187175e-14	1.0768116312190046e-15
50900000	0.0047526313160914085	1.8321262872619102e-49	-2.594630021565888e-46	1.0385994788509118e-11	1.0915212504875835e-14	0.0004947373469964589	-3.4607270081240975e-20	4.0402666874667627e-16	1.7506598236810995e-15	3.4590195420187175e-14	1.0768116312190046e-15
51000000	0.0047526313160914085	1.8321262872619102e-49	-2.599734021359654e-46	1.0385994788509118e-11	1.0915212504875835e-14	0.0004947373469964589	-3.460692941110048e-20	4.0402666874667627e-16	1.7506598236810995e-15	3.4590195420187175e-14	1.0768116312190046e-15
51100000	0.0047526313160914085	1.8321262872619102e-49	-2.604838021152996e-46	1.0385994788509118e-11	1.0915212504875835e-14	0.0004947373469964589	-3.460658874095999e-20	4.0402666874667627e-16	1.7506598236810995e-15	3.4590195420187175e-14	1.0768116312190046e-15
51200000	0.0047526313160914085	1.8321262872619102e-49	-2.6099420209459238e-46	1.0385994788509118e-11	1.0915212504875835e-14	0.0004947373469964589	-3.4606248070819494e-20	4.0402666874667627e-16	1.7506598236810995e-15	3.4590195420187175e-14	1.0768116312190046e-15
51300000	0.0047526313160914085	1.8321262872619102e-49	-2.6150460207384474e-46	1.0385994788509118e-11	1.0915212504875835e-14	0.0004947373469964589	-3.4605907400679007e-20	4.0402666874667627e-16	1.7506598236810995e-15	3.4590195420187175e-14	1.0768116312190046e-15
51400000	0.0047526313160914085	1.8321262872619102e-49	-2.620150020530576e-46	1.0385994788509118e-11	1.0915212504875835e-14	0.0004947373469964589	-3.4605566730538513e-20	4.0402666874667627e-16	1.7506598236810995e-15	3.4590195420187175e-14	1.0768116312190046e-15
51500000	0.0047526313160914085	1.8321262872619102e-49	-2.625254020322319e-46	1.0385994788509118e-11	1.0915212504875835e-14	0.0004947373469964589	-3.460522606039802e-20	4.0402666874667627e-16	1.7506598236810995e-15	3.4590195420187175e-14	1.0768116312190046e-15
51600000	0.0047526313160914085	1.8321262872619102e-49	-2.6303580201136867e-46	1.0385994788509118e-11	1.0915212504875835e-14	0.0004947373469964589	-3.4604885390257526e-20	4.0402666874667627e-16	1.7506598236810995e-15	3.4590195420187175e-14	1.0768116312190046e-15
51700000	0.0047526313160914085	1.8321262872619102e-49	-2.635462019904688e-46	1.0385994788509118e-11	1.0915212504875835e-14	0.0004947373469964589	-3.460454472011703e-20	4.0402666874667627e-16	1.7506598236810995e-15	3.4590195420187175e-14	1.0768116312190046e-15
51800000	0.0047526313160914085	1.8321262872619102e-49	-2.640566019695333e-46	1.0385994788509118e-11	1.0915212504875835e-14	0.0004947373469964589	-3.4604204049976545e-20	4.0402666874667627e-16	1.7506598236810995e-15	3.4590195420187175e-14	1.0768116312190046e-15
51900000	0.0047526313160914085	1.8321262872619102e-49	-2.6456700194856313e-46	1.0385994788509118e-11	1.0915212504875835e-14	0.0004947373469964589	-3.460386337983605e-20	4.0402666874667627e-16	1.7506598236810995e-15	3.4590195420187175e-14	1.0768116312190046e-15
52000000	0.0047526313160914085	1.8321262872619102e-49	-2.6507740192755922e-46	1.0385994788509118e-11	1.0915212504875835e-14	0.0004947373469964589	-3.460352270969556e-20	4.0402666874667627e-16	1.7506598236810995e-15	3.4590195420187175e-14	1.0768116312190046e-15
52100000	0.0047526313160914085	1.8321262872619102e-49	-2.6558780190652257e-46	1.0385994788509118e-11	1.0915212504875835e-14	0.0004947373469964589	-3.4603182039555065e-20	4.0402666874667627e-16	1.7506598236810995e-15	3.4590195420187175e-14	1.0768116312190046e-15
52200000	0.0047526313160914085	1.8321262872619102e-49	-2.6609820188545406e-46	1.0385994788509118e-11	1.0915212504875835e-14	0.0004947373469964589	-3.460284136941458e-20	4.0402666874667627e-16	1.7506598236810995e-15	3.4590195420187175e-14	1.0768116312190046e-15
52300000	0.0047526313160914085	1.8321262872619102e-49	-2.6660860186435474e-46	1.0385994788509118e-11	1.0915212504875835e-14	0.0004947373469964589	-3.4602500699274083e-20	4.0402666874667627e-16	1.7506598236810995e-15	3.4590195420187175e-14	1.0768116312190046e-15
52400000	0.0047526313160914085	1.8321262872619102e-49	-2.6711900184322556e-46	1.0385994788509118e-11	1.0915212504875835e-14	0.0004947373469964589	-3.460216002913359e-20	4.0402666874667627e-16	1.7506598236810995e-15	3.4590195420187175e-14	1.0768116312190046e-15
52500000	0.0047526313160914085	1.8321262872619102e-49	-2.6762940182206744e-46	1.0385994788509118e-11	1.0915212504875835e-14	0.0004947373469964589	-3.4601819358993096e-20	4.0402666874667627e-16	1.7506598236810995e-15	3.4590195420187175e-14	1.0768116312190046e-15
52600000	0.0047526313160914085	1.8321262872619102e-49	-2.6813980180088135e-46	1.0385994788509118e-11	1.0915212504875835e-14	0.0004947373469964589	-3.46014786888526e-20	4.0402666874667627e-16	1.7506598236810995e-15	3.4590195420187175e-14	1.0768116312190046e-15
52700000	0.0047526313160914085	1.8321262872619102e-49	-2.6865020177966828e-46	1.0385994788509118e-11	1.0915212504875835e-14	0.0004947373469964589	-3.4601138018712115e-20	4.0402666874667627e-16	1.7506598236810995e-15	3.4590195420187175e-14	1.0768116312190046e-15
52800000	0.0047526313160914085	1.8321262872619102e-49	-2.6916060175842918e-46	1.0385994788509118e-11	1.0915212504875835e-14	0.0004947373469964589	-3.460079734857162e-20	4.0402666874667627e-16	1.7506598236810995e-15	3.4590195420187175e-14	1.0768116312190046e-15
52900000	0.0047526313160914085	1.8321262872619102e-49	-2.69671001737165e-46	1.0385994788509118e-11	1.0915212504875835e-14	0.0004947373469964589	-3.460045667843113e-20	4.0402666874667627e-16	1.7506598236810995e-15	3.4590195420187175e-14	1.0768116312190046e-15
53000000	0.0047526313160914085	1.8321262872619102e-49	-2.701814017158767e-46	1.0385994788509118e-11	1.0915212504875835e-14	0.0004947373469964589	-3.4600116008290635e-20	4.0402666874667627e-16	1.7506598236810995e-15	3.4590195420187175e-14	1.0768116312190046e-15
53100000	0.0047526313160914085	1.8321262872619102e-49	-2.706918016945652e-46	1.0385994788509118e-11	1.0915212504875835e-14	0.0004947373469964589	-3.459977533815014e-20	4.0402666874667627e-16	1.7506598236810995e-15	3.4590195420187175e-14	1.0768116312190046e-15
53200000	0.0047526313160914085	1.8321262872619102e-49	-2.7120220167323157e-46	1.0385994788509118e-11	1.0915212504875835e-14	0.0004947373469964589	-3.4599434668009654e-20	4.0402666874667627e-16	1.7506598236810995e-15	3.4590195420187175e-14	1.0768116312190046e-15
53300000	0.0047526313160914085	1.8321262872619102e-49	-2.717126016518767e-46	1.0385994788509118e-11	1.0915212504875835e-14	0.0004947373469964589	-3.459909399786916e-20	4.0402666874667627e-16	1.7506598236810995e-15	3.4590195420187175e-14	1.0768116312190046e-15
53400000	0.0047526313160914085	1.8321262872619102e-49	-2.722230016305015e-46	1.0385994788509118e-11	1.0915212504875835e-14	0.0004947373469964589	-3.4598753327728667e-20	4.0402666874667627e-16	1.7506598236810995e-15	3.4590195420187175e-14	1.0768116312190046e-15
53500000	0.0047526313160914085	1.8321262872619102e-49	-2.7273340160910706e-46	1.0385994788509118e-11	1.0915212504875835e-14	0.0004947373469964589	-3.459841265758817e-20	4.0402666874667627e-16	1.7506598236810995e-15	3.4590195420187175e-14	1.0768116312190046e-15
53600000	0.004752631316091408	1.8321262872619102e-49	-2.7324380158769422e-46	1.0385994788509118e-11	1.0915212504875835e-14	0.0004947373469964589	-3.459807198744768e-20	4.0402666874667627e-16	1.7506598236810995e-15	3.4590195420187175e-14	1.0768116312190046e-15
53700000	0.004752631316091408	1.8321262872619102e-49	-2.73754201566264e-46	1.0385994788509118e-11	1.0915212504875835e-14	0.0004947373469964589	-3.459773131730719e-20	4.0402666874667627e-16	1.7506598236810993e-15	3.4590195420187175e-14	1.0768116312190046e-15
53800000	0.004752631316091408	1.8321262872619102e-49	-2.7426460154481737e-46	1.0385994788509118e-11	1.0915212504875835e-14	0.0004947373469964589	-3.45973906471667e-20	4.0402666874667627e-16	1.7506598236810993e-15	3.4590195420187175e-14	1.0768116312190046e-15
53900000	0.004752631316091408	1.8321262872619102e-49	-2.7477500152335525e-46	1.0385994788509118e-11	1.0915212504875837e-14	0.0004947373469964589	-3.4597049977026205e-20	4.0402666874667627e-16	1.7506598236810993e-15	3.4590195420187175e-14	1.0768116312190046e-15
54000000	0.004752631316091408	1.8321262872619102e-49	-2.7528540150187863e-46	1.0385994788509118e-11	1.0915212504875837e-14	0.0004947373469964589	-3.459670930688571e-20	4.0402666874667627e-16	1.7506598236810993e-15	3.4590195420187175e-14	1.0768116312190046e-15
54100000	0.004752631316091408	1.8321262872619102e-49	-2.7579580148038847e-46	1.0385994788509118e-11	1.0915212504875837e-14	0.0004947373469964589	-3.459636863674522e-20	4.0402666874667627e-16	1.7506598236810993e-15	3.4590195420187175e-14	1.0768116312190046e-15
54200000	0.004752631316091408	1.8321262872619102e-49	-2.763062014588857e-46	1.0385994788509118e-11	1.0915212504875837e-14	0.0004947373469964589	-3.459602796660473e-20	4.0402666874667627e-16	1.7506598236810993e-15	3.4590195420187175e-14	1.0768116312190046e-15
54300000	0.004752631316091408	1.8321262872619102e-49	-2.7681660143737133e-46	1.0385994788509118e-11	1.0915212504875837e-14	0.0004947373469964589	-3.4595687296464237e-20	4.0402666874667627e-16	1.7506598236810993e-15	3.4590195420187175e-14	1.0768116312190046e-15
54400000	0.004752631316091408	1.8321262872619102e-49	-2.773270014158463e-46	1.0385994788509118e-11	1.0915212504875837e-14	0.0004947373469964589	-3.4595346626323743e-20	4.0402666874667627e-16	1.7506598236810993e-15	3.4590195420187175e-14	1.0768116312190046e-15
54500000	0.004752631316091408	1.8321262872619102e-49	-2.7783740139431155e-46	1.0385994788509118e-11	1.0915212504875837e-14	0.0004947373469964589	-3.459500595618325e-20	4.0402666874667627e-16	1.7506598236810993e-15	3.4590195420187175e-14	1.0768116312190046e-15
54600000	0.004752631316091408	1.8321262872619102e-49	-2.7834780137276807e-46	1.0385994788509118e-11	1.0915212504875837e-14	0.0004947373469964589	-3.459466528604276e-20	4.0402666874667627e-16	1.7506598236810993e-15	3.4590195420187175e-14	1.0768116312190046e-15
54700000	0.004752631316091408	1.8321262872619102e-49	-2.788582013512168e-46	1.0385994788509118e-11	1.0915212504875837e-14	0.0004947373469964589	-3.459432461590227e-20	4.0402666874667627e-16	1.7506598236810993e-15	3.4590195420187175e-14	1.0768116312190046e-15
54800000	0.004752631316091408	1.8321262872619102e-49	-2.793686013296587e-46	1.0385994788509118e-11	1.0915212504875837e-14	0.0004947373469964589	-3.4593983945761775e-20	4.0402666874667627e-16	1.7506598236810993e-15	3.4590195420187175e-14	1.0768116312190046e-15
54900000	0.004752631316091408	1.8321262872619102e-49	-2.7987900130809477e-46	1.0385994788509118e-11	1.0915212504875837e-14	0.0004947373469964589	-3.459364327562128e-20	4.0402666874667627e-16	1.7506598236810993e-15	3.4590195420187175e-14	1.0768116312190046e-15
55000000	0.004752631316091408	1.8321262872619102e-49	-2.8038940128652593e-46	1.0385994788509118e-11	1.0915212504875837e-14	0.0004947373469964589	-3.459330260548079e-20	4.040266687466763e-16	1.7506598236810993e-15	3.4590195420187175e-14	1.0768116312190046e-15
55100000	0.004752631316091408	1.8321262872619102e-49	-2.8089980126495316e-46	1.0385994788509118e-11	1.0915212504875837e-14	0.0004947373469964589	-3.45929619353403e-20	4.040266687466763e-16	1.7506598236810993e-15	3.4590195420187175e-14	1.0768116312190046e-15
55200000	0.004752631316091408	1.8321262872619102e-49	-2.814102012433774e-46	1.038599478850912e-11	1.0915212504875837e-14	0.0004947373469964589	-3.4592621265199807e-20	4.040266687466763e-16	1.7506598236810993e-15	3.4590195420187175e-14	1.0768116312190046e-15
55300000	0.004752631316091408	1.8321262872619102e-49	-2.819206012217996e-46	1.038599478850912e-11	1.0915212504875837e-14	0.0004947373469964589	-3.4592280595059313e-20	4.040266687466763e-16	1.7506598236810993e-15	3.4590195420187175e-14	1.0768116312190046e-15
55400000	0.004752631316091408	1.8321262872619102e-49	-2.8243100120022078e-46	1.038599478850912e-11	1.0915212504875837e-14	0.0004947373469964589	-3.459193992491882e-20	4.040266687466763e-16	1.7506598236810993e-15	3.4590195420187175e-14	1.0768116312190046e-15
55500000	0.004752631316091408	1.8321262872619102e-49	-2.8294140117864183e-46	1.038599478850912e-11	1.0915212504875837e-14	0.0004947373469964589	-3.4591599254778326e-20	4.040266687466763e-16	1.7506598236810993e-15	3.4590195420187175e-14	1.0768116312190044e-15
55600000	0.004752631316091408	1.8321262872619102e-49	-2.8345180115706377e-46	1.038599478850912e-11	1.0915212504875837e-14	0.0004947373469964589	-3.459125858463784e-20	4.040266687466763e-16	1.7506598236810993e-15	3.4590195420187175e-14	1.0768116312190044e-15
55700000	0.004752631316091408	1.8321262872619102e-49	-2.8396220113548754e-46	1.038599478850912e-11	1.0915212504875837e-14	0.0004947373469964589	-3.4590917914497345e-20	4.040266687466763e-16	1.7506598236810993e-15	3.4590195420187175e-14	1.0768116312190044e-15
55800000	0.004752631316091408	1.8321262872619102e-49	-2.844726011139141e-46	1.038599478850912e-11	1.0915212504875837e-14	0.0004947373469964589	-3.459057724435685e-20	4.040266687466763e-16	1.7506598236810993e-15	3.4590195420187175e-14	1.0768116312190044e-15
55900000	0.004752631316091408	1.8321262872619102e-49	-2.849830010923444e-46	1.038599478850912e-11	1.0915212504875837e-14	0.0004947373469964589	-3.459023657421636e-20	4.040266687466763e-16	1.7506598236810993e-15	3.4590195420187175e-14	1.0768116312190044e-15
56000000	0.004752631316091408	1.8321262872619102e-49	-2.8549340107077943e-46	1.038599478850912e-11	1.0915212504875837e-14	0.0004947373469964589	-3.4589895904075864e-20	4.040266687466763e-16	1.7506598236810993e-15	3.4590195420187175e-14	1.0768116312190044e-15
56100000	0.004752631316091408	1.8321262872619102e-49	-2.860038010492201e-46	1.038599478850912e-11	1.0915212504875837e-14	0.0004947373469964589	-3.4589555233935377e-20	4.040266687466763e-16	1.7506598236810993e-15	3.4590195420187175e-14	1.0768116312190044e-15
56200000	0.004752631316091408	1.8321262872619102e-49	-2.865142010276674e-46	1.038599478850912e-11	1.0915212504875837e-14	0.0004947373469964589	-3.4589214563794883e-20	4.040266687466763e-16	1.7506598236810993e-15	3.4590195420187175e-14	1.0768116312190044e-15
56300000	0.004752631316091408	1.8321262872619102e-49	-2.870246010061223e-46	1.038599478850912e-11	1.0915212504875837e-14	0.0004947373469964589	-3.458887389365439e-20	4.040266687466763e-16	1.7506598236810993e-15	3.4590195420187175e-14	1.0768116312190044e-15
56400000	0.004752631316091408	1.8321262872619102e-49	-2.875350009845858e-46	1.038599478850912e-11	1.0915212504875837e-14	0.0004947373469964589	-3.4588533223513896e-20	4.040266687466763e-16	1.7506598236810993e-15	3.4590195420187175e-14	1.0768116312190044e-15
56500000	0.004752631316091408	1.8321262872619102e-49	-2.8804540096305876e-46	1.038599478850912e-11	1.0915212504875837e-14	0.0004947373469964589	-3.458819255337341e-20	4.040266687466763e-16	1.7506598236810993e-15	3.4590195420187175e-14	1.0768116312190044e-15
56600000	0.004752631316091408	1.8321262872619102e-49	-2.885558009415422e-46	1.038599478850912e-11	1.0915212504875837e-14	0.0004947373469964589	-3.4587851883232915e-20	4.040266687466763e-16	1.7506598236810993e-15	3.4590195420187175e-14	1.0768116312190044e-15
56700000	0.004752631316091408	1.8321262872619102e-49	-2.8906620092003706e-46	1.038599478850912e-11	1.0915212504875837e-14	0.0004947373469964589	-3.458751121309242e-20	4.040266687466763e-16	1.7506598236810993e-15	3.4590195420187175e-14	1.0768116312190044e-15
56800000	0.004752631316091407	1.8321262872619102e-49	-2.8957660089854434e-46	1.038599478850912e-11	1.0915212504875837e-14	0.0004947373469964589	-3.458717054295193e-20	4.040266687466763e-16	1.7506598236810993e-15	3.4590195420187175e-14	1.0768116312190044e-15
56900000	0.004752631316091407	1.8321262872619102e-49	-2.90087000877065e-46	1.038599478850912e-11	1.0915212504875837e-14	0.0004947373469964589	-3.4586829872811435e-20	4.040266687466763e-16	1.7506598236810993e-15	3.4590195420187175e-14	1.0768116312190044e-15
57000000	0.004752631316091407	1.8321262872619102e-49	-2.9059740085559992e-46	1.038599478850912e-11	1.0915212504875838e-14	0.0004947373469964589	-3.458648920267095e-20	4.040266687466763e-16	1.750659823681099e-15	3.4590195420187175e-14	1.0768116312190044e-15
57100000	0.004752631316091407	1.8321262872619102e-49	-2.9110780083415017e-46	1.038599478850912e-11	1.0915212504875838e-14	0.0004947373469964589	-3.4586148532530454e-20	4.040266687466763e-16	1.750659823681099e-15	3.4590195420187175e-14	1.0768116312190044e-15
57200000	0.004752631316091407	1.8321262872619102e-49	-2.9161820081271665e-46	1.038599478850912e-11	1.0915212504875838e-14	0.0004947373469964589	-3.458580786238996e-20	4.040266687466763e-16	1.750659823681099e-15	3.4590195420187175e-14	1.0768116312190044e-15
57300000	0.004752631316091407	1.8321262872619102e-49	-2.921286007913003e-46	1.038599478850912e-11	1.0915212504875838e-14	0.0004947373469964589	-3.4585467192249466e-20	4.040266687466763e-16	1.750659823681099e-15	3.4590195420187175e-14	1.0768116312190044e-15
57400000	0.004752631316091407	1.8321262872619102e-49	-2.9263900076990214e-46	1.038599478850912e-11	1.0915212504875838e-14	0.0004947373469964589	-3.458512652210897e-20	4.040266687466763e-16	1.750659823681099e-15	3.4590195420187175e-14	1.0768116312190044e-15
57500000	0.004752631316091407	1.8321262872619102e-49	-2.931494007485231e-46	1.038599478850912e-11	1.0915212504875838e-14	0.0004947373469964589	-3.4584785851968485e-20	4.040266687466763e-16	1.750659823681099e-15	3.4590195420187175e-14	1.0768116312190044e-15
57600000	0.004752631316091407	1.8321262872619102e-49	-2.9365980072716413e-46	1.038599478850912e-11	1.0915212504875838e-14	0.0004947373469964589	-3.458444518182799e-20	4.040266687466763e-16	1.750659823681099e-15	3.4590195420187175e-14	1.0768116312190044e-15
57700000	0.004752631316091407	1.8321262872619102e-49	-2.9417020070582624e-46	1.038599478850912e-11	1.0915212504875838e-14	0.0004947373469964589	-3.45841045116875e-20	4.040266687466763e-16	1.750659823681099e-15	3.4590195420187175e-14	1.0768116312190044e-15
57800000	0.004752631316091407	1.8321262872619102e-49	-2.9468060068451033e-46	1.038599478850912e-11	1.0915212504875838e-14	0.0004947373469964589	-3.4583763841547005e-20	4.040266687466763e-16	1.750659823681099e-15	3.4590195420187175e-14	1.0768116312190044e-15
57900000	0.004752631316091407	1.8321262872619102e-49	-2.9519100066321736e-46	1.038599478850912e-11	1.0915212504875838e-14	0.0004947373469964589	-3.458342317140651e-20	4.040266687466763e-16	1.750659823681099e-15	3.4590195420187175e-14	1.0768116312190044e-15
58000000	0.004752631316091407	1.8321262872619102e-49	-2.9570140064194836e-46	1.038599478850912e-11	1.0915212504875838e-14	0.0004947373469964589	-3.4583082501266024e-20	4.040266687466763e-16	1.750659823681099e-15	3.4590195420187175e-14	1.0768116312190044e-15
58100000	0.004752631316091407	1.8321262872619102e-49	-2.962118006207042e-46	1.038599478850912e-11	1.0915212504875838e-14	0.0004947373469964589	-3.458274183112553e-20	4.040266687466763e-16	1.750659823681099e-15	3.4590195420187175e-14	1.0768116312190044e-15
58200000	0.004752631316091407	1.8321262872619102e-49	-2.967222005994859e-46	1.038599478850912e-11	1.0915212504875838e-14	0.0004947373469964589	-3.4582401160985037e-20	4.040266687466763e-16	1.750659823681099e-15	3.4590195420187175e-14	1.0768116312190044e-15
58300000	0.004752631316091407	1.8321262872619102e-49	-2.9723260057829446e-46	1.038599478850912e-11	1.0915212504875838e-14	0.0004947373469964589	-3.4582060490844543e-20	4.040266687466763e-16	1.750659823681099e-15	3.4590195420187175e-14	1.0768116312190044e-15
58400000	0.004752631316091407	1.8321262872619102e-49	-2.9774300055713074e-46	1.038599478850912e-11	1.0915212504875838e-14	0.0004947373469964589	-3.4581719820704056e-20	4.040266687466763e-16	1.750659823681099e-15	3.4590195420187175e-14	1.0768116312190044e-15
58500000	0.004752631316091407	1.8321262872619102e-49	-2.9825340053599576e-46	1.038599478850912e-11	1.0915212504875838e-14	0.0004947373469964589	-3.458137915056356e-20	4.040266687466763e-16	1.750659823681099e-15	3.4590195420187175e-14	1.0768116312190044e-15
58600000	0.004752631316091407	1.8321262872619102e-49	-2.987638005148905e-46	1.038599478850912e-11	1.0915212504875838e-14	0.0004947373469964589	-3.458103848042307e-20	4.040266687466763e-16	1.750659823681099e-15	3.4590195420187175e-14	1.0768116312190044e-15
58700000	0.004752631316091407	1.8321262872619102e-49	-2.992742004938159e-46	1.038599478850912e-11	1.0915212504875838e-14	0.0004947373469964589	-3.4580697810282575e-20	4.040266687466763e-16	1.750659823681099e-15	3.4590195420187175e-14	1.0768116312190044e-15
58800000	0.004752631316091407	1.8321262872619102e-49	-2.9978460047275733e-46	1.038599478850912e-11	1.0915212504875838e-14	0.0004947373469964589	-3.458035714014208e-20	4.040266687466763e-16	1.750659823681099e-15	3.4590195420187175e-14	1.0768116312190044e-15
58900000	0.004752631316091407	1.8321262872619102e-49	-3.002950004516443e-46	1.038599478850912e-11	1.0915212504875838e-14	0.0004947373469964589	-3.4580016470001594e-20	4.040266687466763e-16	1.750659823681099e-15	3.4590195420187175e-14	1.0768116312190044e-15
59000000	0.004752631316091407	1.8321262872619102e-49	-3.0080540043046867e-46	1.038599478850912e-11	1.0915212504875838e-14	0.0004947373469964589	-3.45796757998611e-20	4.040266687466763e-16	1.750659823681099e-15	3.4590195420187175e-14	1.0768116312190044e-15
59100000	0.004752631316091407	1.8321262872619102e-49	-3.0131580040923144e-46	1.038599478850912e-11	1.0915212504875838e-14	0.0004947373469964589	-3.4579335129720607e-20	4.040266687466763e-16	1.750659823681099e-15	3.4590195420187175e-14	1.0768116312190044e-15
59200000	0.004752631316091407	1.8321262872619102e-49	-3.018262003879336e-46	1.038599478850912e-11	1.0915212504875838e-14	0.0004947373469964589	-3.4578994459580113e-20	4.040266687466763e-16	1.750659823681099e-15	3.4590195420187175e-14	1.0768116312190044e-15
59300000	0.004752631316091407	1.8321262872619102e-49	-3.023366003665761e-46	1.038599478850912e-11	1.0915212504875838e-14	0.0004947373469964589	-3.457865378943962e-20	4.040266687466763e-16	1.750659823681099e-15	3.4590195420187175e-14	1.0768116312190044e-15
59400000	0.004752631316091407	1.8321262872619102e-49	-3.028470003451599e-46	1.038599478850912e-11	1.0915212504875838e-14	0.0004947373469964589	-3.457831311929913e-20	4.040266687466763e-16	1.750659823681099e-15	3.4590195420187175e-14	1.0768116312190044e-15
59500000	0.004752631316091407	1.8321262872619102e-49	-3.0335740032368592e-46	1.038599478850912e-11	1.0915212504875838e-14	0.0004947373469964589	-3.457797244915864e-20	4.040266687466763e-16	1.750659823681099e-15	3.4590195420187175e-14	1.0768116312190044e-15
59600000	0.004752631316091407	1.8321262872619102e-49	-3.0386780030215516e-46	1.038599478850912e-11	1.0915212504875838e-14	0.0004947373469964589	-3.4577631779018145e-20	4.040266687466763e-16	1.750659823681099e-15	3.4590195420187175e-14	1.0768116312190044e-15
59700000	0.004752631316091407	1.8321262872619102e-49	-3.0437820028056862e-46	1.038599478850912e-11	1.0915212504875838e-14	0.0004947373469964589	-3.457729110887765e-20	4.040266687466763e-16	1.750659823681099e-15	3.4590195420187175e-14	1.0768116312190044e-15
59800000	0.004752631316091407	1.8321262872619102e-49	-3.0488860025892717e-46	1.038599478850912e-11	1.0915212504875838e-14	0.0004947373469964589	-3.457695043873716e-20	4.040266687466763e-16	1.750659823681099e-15	3.4590195420187175e-14	1.0768116312190044e-15
59900000	0.004752631316091407	1.8321262872619102e-49	-3.0539900023723185e-46	1.038599478850912e-11	1.0915212504875838e-14	0.0004947373469964589	-3.457660976859667e-20	4.040266687466763e-16	1.750659823681099e-15	3.4590195420187175e-14	1.0768116312190044e-15
60000000	0.004752631316091407	1.8321262872619102e-49	-3.059094002154836e-46	1.038599478850912e-11	1.0915212504875838e-14	0.0004947373469964589	-3.4576269098456177e-20	4.040266687466763e-16	1.750659823681099e-15	3.4590195420187175e-14	1.0768116312190044e-15
60100000	0.004752631316091407	1.8321262872619102e-49	-3.0641980019368333e-46	1.038599478850912e-11	1.0915212504875838e-14	0.0004947373469964589	-3.4575928428315683e-20	4.040266687466763e-16	1.750659823681099e-15	3.4590195420187175e-14	1.0768116312190044e-15
60200000	0.004752631316091407	1.8321262872619102e-49	-3.0693020017183205e-46	1.038599478850912e-11	1.0915212504875838e-14	0.0004947373469964589	-3.457558775817519e-20	4.040266687466763e-16	1.750659823681099e-15	3.4590195420187175e-14	1.0768116312190044e-15
60300000	0.004752631316091407	1.8321262872619102e-49	-3.074406001499307e-46	1.038599478850912e-11	1.0915212504875838e-14	0.0004947373469964589	-3.45752470880347e-20	4.040266687466763e-16	1.750659823681099e-15	3.4590195420187175e-14	1.0768116312190044e-15
60400000	0.004752631316091407	1.8321262872619102e-49	-3.0795100012798028e-46	1.038599478850912e-11	1.0915212504875838e-14	0.0004947373469964589	-3.457490641789421e-20	4.040266687466763e-16	1.750659823681099e-15	3.4590195420187175e-14	1.0768116312190044e-15
60500000	0.004752631316091407	1.8321262872619102e-49	-3.084614001059817e-46	1.038599478850912e-11	1.0915212504875838e-14	0.0004947373469964589	-3.4574565747753715e-20	4.040266687466763e-16	1.750659823681099e-15	3.4590195420187175e-14	1.0768116312190044e-15
60600000	0.004752631316091407	1.8321262872619102e-49	-3.08971800083936e-46	1.038599478850912e-11	1.0915212504875838e-14	0.0004947373469964589	-3.457422507761322e-20	4.040266687466763e-16	1.750659823681099e-15	3.4590195420187175e-14	1.0768116312190044e-15
60700000	0.004752631316091407	1.8321262872619102e-49	-3.09482200061844e-46	1.038599478850912e-11	1.0915212504875838e-14	0.0004947373469964589	-3.457388440747273e-20	4.040266687466763e-16	1.750659823681099e-15	3.4590195420187175e-14	1.0768116312190044e-15
60800000	0.004752631316091407	1.8321262872619102e-49	-3.099926000397068e-46	1.038599478850912e-11	1.0915212504875838e-14	0.0004947373469964589	-3.457354373733224e-20	4.040266687466763e-16	1.750659823681099e-15	3.4590195420187175e-14	1.0768116312190044e-15
60900000	0.004752631316091407	1.8321262872619102e-49	-3.105030000175253e-46	1.038599478850912e-11	1.0915212504875838e-14	0.0004947373469964589	-3.457320306719175e-20	4.040266687466763e-16	1.750659823681099e-15	3.4590195420187175e-14	1.0768116312190044e-15
61000000	0.004752631316091407	1.8321262872619102e-49	-3.1101339999530043e-46	1.038599478850912e-11	1.0915212504875838e-14	0.0004947373469964589	-3.4572862397051253e-20	4.040266687466763e-16	1.750659823681099e-15	3.4590195420187175e-14	1.0768116312190044e-15
61100000	0.004752631316091407	1.8321262872619102e-49	-3.1152379997303325e-46	1.038599478850912e-11	1.0915212504875838e-14	0.0004947373469964589	-3.457252172691076e-20	4.040266687466763e-16	1.750659823681099e-15	3.4590195420187175e-14	1.0768116312190044e-15
61200000	0.004752631316091407	1.8321262872619102e-49	-3.120341999507246e-46	1.038599478850912e-11	1.0915212504875838e-14	0.0004947373469964589	-3.4572181056770266e-20	4.040266687466763e-16	1.750659823681099e-15	3.4590195420187175e-14	1.0768116312190044e-15
61300000	0.004752631316091407	1.8321262872619102e-49	-3.1254459992837552e-46	1.038599478850912e-11	1.0915212504875838e-14	0.0004947373469964589	-3.457184038662978e-20	4.040266687466763e-16	1.750659823681099e-15	3.4590195420187175e-14	1.0768116312190044e-15
61400000	0.004752631316091407	1.8321262872619102e-49	-3.1305499990598696e-46	1.038599478850912e-11	1.0915212504875838e-14	0.0004947373469964589	-3.4571499716489285e-20	4.040266687466763e-16	1.750659823681099e-15	3.4590195420187175e-14	1.0768116312190044e-15
61500000	0.004752631316091407	1.8321262872619102e-49	-3.135653998835599e-46	1.038599478850912e-11	1.0915212504875838e-14	0.0004947373469964589	-3.457115904634879e-20	4.040266687466763e-16	1.750659823681099e-15	3.4590195420187175e-14	1.0768116312190044e-15
61600000	0.004752631316091407	1.8321262872619102e-49	-3.140757998610952e-46	1.038599478850912e-11	1.0915212504875838e-14	0.0004947373469964589	-3.45708183762083e-20	4.040266687466763e-16	1.750659823681099e-15	3.4590195420187175e-14	1.0768116312190044e-15
61700000	0.004752631316091407	1.8321262872619102e-49	-3.1458619983859396e-46	1.038599478850912e-11	1.0915212504875838e-14	0.0004947373469964589	-3.4570477706067805e-20	4.040266687466763e-16	1.750659823681099e-15	3.4590195420187175e-14	1.0768116312190044e-15
61800000	0.004752631316091407	1.8321262872619102e-49	-3.15096599816057e-46	1.038599478850912e-11	1.0915212504875838e-14	0.0004947373469964589	-3.457013703592732e-20	4.040266687466763e-16	1.750659823681099e-15	3.4590195420187175e-14	1.0768116312190044e-15
61900000	0.004752631316091407	1.8321262872619102e-49	-3.156069997934854e-46	1.038599478850912e-11	1.0915212504875838e-14	0.0004947373469964589	-3.4569796365786824e-20	4.040266687466763e-16	1.750659823681099e-15	3.4590195420187175e-14	1.0768116312190044e-15
62000000	0.004752631316091407	1.83212628726191e-49	-3.161173997708801e-46	1.038599478850912e-11	1.0915212504875838e-14	0.0004947373469964589	-3.456945569564633e-20	4.040266687466763e-16	1.750659823681099e-15	3.4590195420187175e-14	1.0768116312190044e-15
62100000	0.004752631316091407	1.83212628726191e-49	-3.1662779974824202e-46	1.038599478850912e-11	1.0915212504875838e-14	0.0004947373469964589	-3.4569115025505836e-20	4.040266687466763e-16	1.750659823681099e-15	3.4590195420187175e-14	1.0768116312190044e-15
62200000	0.004752631316091407	1.83212628726191e-49	-3.1713819972557214e-46	1.038599478850912e-11	1.0915212504875838e-14	0.0004947373469964589	-3.456877435536535e-20	4.040266687466763e-16	1.750659823681099e-15	3.4590195420187175e-14	1.0768116312190044e-15
62300000	0.004752631316091407	1.83212628726191e-49	-3.176485997028714e-46	1.038599478850912e-11	1.0915212504875838e-14	0.0004947373469964589	-3.4568433685224855e-20	4.040266687466763e-16	1.750659823681099e-15	3.4590195420187175e-14	1.0768116312190044e-15
62400000	0.004752631316091407	1.83212628726191e-49	-3.1815899968014077e-46	1.038599478850912e-11	1.0915212504875838e-14	0.0004947373469964589	-3.456809301508436e-20	4.040266687466763e-16	1.750659823681099e-15	3.4590195420187175e-14	1.0768116312190044e-15
62500000	0.004752631316091407	1.83212628726191e-49	-3.1866939965738124e-46	1.038599478850912e-11	1.0915212504875838e-14	0.0004947373469964589	-3.456775234494387e-20	4.040266687466763e-16	1.750659823681099e-15	3.4590195420187175e-14	1.0768116312190044e-15
62600000	0.004752631316091407	1.83212628726191e-49	-3.1917979963459378e-46	1.038599478850912e-11	1.0915212504875838e-14	0.0004947373469964589	-3.4567411674803375e-20	4.040266687466763e-16	1.750659823681099e-15	3.4590195420187175e-14	1.0768116312190044e-15
62700000	0.004752631316091407	1.83212628726191e-49	-3.196901996117793e-46	1.038599478850912e-11	1.0915212504875838e-14	0.0004947373469964589	-3.456707100466289e-20	4.040266687466763e-16	1.750659823681099e-15	3.4590195420187175e-14	1.0768116312190044e-15
62800000	0.004752631316091407	1.83212628726191e-49	-3.2020059958893873e-46	1.038599478850912e-11	1.0915212504875838e-14	0.0004947373469964589	-3.4566730334522394e-20	4.040266687466763e-16	1.750659823681099e-15	3.4590195420187175e-14	1.0768116312190044e-15
62900000	0.004752631316091407	1.83212628726191e-49	-3.2071099956607313e-46	1.038599478850912e-11	1.0915212504875838e-14	0.0004947373469964589	-3.45663896643819e-20	4.040266687466763e-16	1.750659823681099e-15	3.4590195420187175e-14	1.0768116312190044e-15
63000000	0.004752631316091407	1.83212628726191e-49	-3.212213995431834e-46	1.038599478850912e-11	1.0915212504875838e-14	0.0004947373469964589	-3.4566048994241407e-20	4.040266687466763e-16	1.750659823681099e-15	3.4590195420187175e-14	1.0768116312190044e-15
63100000	0.004752631316091407	1.83212628726191e-49	-3.2173179952027052e-46	1.038599478850912e-11	1.0915212504875838e-14	0.0004947373469964589	-3.4565708324100913e-20	4.040266687466763e-16	1.750659823681099e-15	3.4590195420187175e-14	1.0768116312190044e-15
63200000	0.004752631316091407	1.83212628726191e-49	-3.2224219949733546e-46	1.038599478850912e-11	1.0915212504875838e-14	0.0004947373469964589	-3.4565367653960426e-20	4.040266687466763e-16	1.750659823681099e-15	3.4590195420187175e-14	1.0768116312190044e-15
63300000	0.004752631316091407	1.83212628726191e-49	-3.2275259947437916e-46	1.038599478850912e-11	1.0915212504875838e-14	0.0004947373469964589	-3.456502698381993e-20	4.040266687466763e-16	1.750659823681099e-15	3.4590195420187175e-14	1.0768116312190044e-15
63400000	0.004752631316091407	1.83212628726191e-49	-3.232629994514026e-46	1.038599478850912e-11	1.0915212504875838e-14	0.0004947373469964589	-3.456468631367944e-20	4.040266687466763e-16	1.750659823681099e-15	3.4590195420187175e-14	1.0768116312190044e-15
63500000	0.004752631316091407	1.83212628726191e-49	-3.237733994284067e-46	1.038599478850912e-11	1.0915212504875838e-14	0.0004947373469964589	-3.4564345643538945e-20	4.040266687466763e-16	1.750659823681099e-15	3.4590195420187175e-14	1.0768116312190044e-15
63600000	0.004752631316091407	1.83212628726191e-49	-3.2428379940539245e-46	1.038599478850912e-11	1.0915212504875838e-14	0.0004947373469964589	-3.456400497339845e-20	4.040266687466763e-16	1.750659823681099e-15	3.4590195420187175e-14	1.0768116312190044e-15
63700000	0.004752631316091407	1.83212628726191e-49	-3.247941993823608e-46	1.038599478850912e-11	1.0915212504875837e-14	0.0004947373469964589	-3.4563664303257964e-20	4.040266687466763e-16	1.750659823681099e-15	3.4590195420187175e-14	1.0768116312190044e-15
63800000	0.004752631316091407	1.83212628726191e-49	-3.2530459935931277e-46	1.038599478850912e-11	1.0915212504875837e-14	0.0004947373469964589	-3.456332363311747e-20	4.040266687466763e-16	1.750659823681099e-15	3.4590195420187175e-14	1.0768116312190044e-15
63900000	0.004752631316091407	1.83212628726191e-49	-3.2581499933624924e-46	1.038599478850912e-11	1.0915212504875837e-14	0.0004947373469964589	-3.4562982962976977e-20	4.040266687466763e-16	1.750659823681099e-15	3.4590195420187175e-14	1.0768116312190044e-15
64000000	0.004752631316091408	1.83212628726191e-49	-3.263253993131712e-46	1.038599478850912e-11	1.0915212504875837e-14	0.0004947373469964589	-3.4562642292836483e-20	4.040266687466763e-16	1.750659823681099e-15	3.4590195420187175e-14	1.0768116312190044e-15
64100000	0.004752631316091408	1.83212628726191e-49	-3.2683579929007963e-46	1.038599478850912e-11	1.0915212504875837e-14	0.0004947373469964589	-3.456230162269599e-20	4.040266687466763e-16	1.750659823681099e-15	3.4590195420187175e-14	1.0768116312190044e-15
64200000	0.004752631316091408	1.83212628726191e-49	-3.2734619926697545e-46	1.038599478850912e-11	1.0915212504875837e-14	0.0004947373469964589	-3.45619609525555e-20	4.040266687466763e-16	1.750659823681099e-15	3.4590195420187175e-14	1.0768116312190044e-15
64300000	0.004752631316091408	1.83212628726191e-49	-3.278565992438597e-46	1.038599478850912e-11	1.0915212504875837e-14	0.0004947373469964589	-3.456162028241501e-20	4.040266687466763e-16	1.750659823681099e-15	3.4590195420187175e-14	1.0768116312190044e-15
64400000	0.004752631316091408	1.83212628726191e-49	-3.2836699922073323e-46	1.038599478850912e-11	1.0915212504875837e-14	0.0004947373469964589	-3.4561279612274515e-20	4.040266687466763e-16	1.750659823681099e-15	3.4590195420187175e-14	1.0768116312190044e-15
64500000	0.004752631316091408	1.83212628726191e-49	-3.2887739919759704e-46	1.038599478850912e-11	1.0915212504875837e-14	0.0004947373469964589	-3.456093894213402e-20	4.040266687466763e-16	1.750659823681099e-15	3.4590195420187175e-14	1.0768116312190044e-15
64600000	0.004752631316091408	1.83212628726191e-49	-3.2938779917445215e-46	1.038599478850912e-11	1.0915212504875837e-14	0.0004947373469964589	-3.4560598271993534e-20	4.040266687466763e-16	1.750659823681099e-15	3.4590195420187175e-14	1.0768116312190044e-15
64700000	0.004752631316091408	1.83212628726191e-49	-3.2989819915129947e-46	1.038599478850912e-11	1.0915212504875837e-14	0.0004947373469964589	-3.456025760185304e-20	4.040266687466763e-16	1.750659823681099e-15	3.4590195420187175e-14	1.0768116312190044e-15
64800000	0.004752631316091408	1.8321262872619095e-49	-3.3040859912814e-46	1.038599478850912e-11	1.0915212504875837e-14	0.0004947373469964589	-3.4559916931712547e-20	4.040266687466763e-16	1.750659823681099e-15	3.4590195420187175e-14	1.0768116312190044e-15
64900000	0.004752631316091408	1.8321262872619095e-49	-3.309189991049746e-46	1.038599478850912e-11	1.0915212504875837e-14	0.0004947373469964589	-3.4559576261572053e-20	4.0402666874667627e-16	1.750659823681099e-15	3.4590195420187175e-14	1.0768116312190044e-15
65000000	0.004752631316091408	1.8321262872619095e-49	-3.3142939908180435e-46	1.038599478850912e-11	1.0915212504875837e-14	0.0004947373469964589	-3.455923559143156e-20	4.0402666874667627e-16	1.750659823681099e-15	3.4590195420187175e-14	1.0768116312190044e-15
65100000	0.004752631316091408	1.8321262872619095e-49	-3.3193979905863016e-46	1.038599478850912e-11	1.0915212504875837e-14	0.0004947373469964589	-3.455889492129107e-20	4.0402666874667627e-16	1.750659823681099e-15	3.4590195420187175e-14	1.0768116312190044e-15
65200000	0.004752631316091408	1.8321262872619095e-49	-3.32450199035453e-46	1.038599478850912e-11	1.0915212504875837e-14	0.0004947373469964589	-3.455855425115058e-20	4.0402666874667627e-16	1.750659823681099e-15	3.4590195420187175e-14	1.0768116312190044e-15
65300000	0.004752631316091408	1.8321262872619095e-49	-3.329605990122738e-46	1.0385994788509118e-11	1.0915212504875837e-14	0.0004947373469964589	-3.4558213581010085e-20	4.0402666874667627e-16	1.750659823681099e-15	3.4590195420187175e-14	1.0768116312190044e-15
65400000	0.004752631316091408	1.8321262872619095e-49	-3.3347099898909353e-46	1.0385994788509118e-11	1.0915212504875837e-14	0.0004947373469964589	-3.455787291086959e-20	4.0402666874667627e-16	1.750659823681099e-15	3.4590195420187175e-14	1.0768116312190044e-15
65500000	0.004752631316091408	1.8321262872619095e-49	-3.339813989659132e-46	1.0385994788509118e-11	1.0915212504875837e-14	0.0004947373469964589	-3.45575322407291e-20	4.0402666874667627e-16	1.750659823681099e-15	3.4590195420187175e-14	1.0768116312190046e-15
65600000	0.004752631316091408	1.8321262872619095e-49	-3.344917989427337e-46	1.0385994788509118e-11	1.0915212504875837e-14	0.0004947373469964589	-3.455719157058861e-20	4.0402666874667627e-16	1.7506598236810993e-15	3.4590195420187175e-14	1.0768116312190046e-15
65700000	0.004752631316091408	1.8321262872619095e-49	-3.3500219891955605e-46	1.0385994788509118e-11	1.0915212504875837e-14	0.0004947373469964589	-3.455685090044812e-20	4.0402666874667627e-16	1.7506598236810993e-15	3.4590195420187175e-14	1.0768116312190046e-15
65800000	0.004752631316091408	1.8321262872619095e-49	-3.355125988963812e-46	1.0385994788509118e-11	1.0915212504875837e-14	0.0004947373469964589	-3.4556510230307623e-20	4.0402666874667627e-16	1.7506598236810993e-15	3.4590195420187175e-14	1.0768116312190046e-15
65900000	0.004752631316091408	1.8321262872619095e-49	-3.360229988732101e-46	1.0385994788509118e-11	1.0915212504875837e-14	0.0004947373469964589	-3.455616956016713e-20	4.0402666874667627e-16	1.7506598236810993e-15	3.4590195420187175e-14	1.0768116312190046e-15
66000000	0.004752631316091408	1.8321262872619095e-49	-3.365333988500437e-46	1.0385994788509118e-11	1.0915212504875837e-14	0.0004947373469964589	-3.4555828890026636e-20	4.0402666874667627e-16	1.7506598236810993e-15	3.4590195420187175e-14	1.0768116312190046e-15
66100000	0.004752631316091408	1.8321262872619095e-49	-3.3704379882688293e-46	1.0385994788509118e-11	1.0915212504875837e-14	0.0004947373469964589	-3.455548821988615e-20	4.0402666874667627e-16	1.7506598236810993e-15	3.4590195420187175e-14	1.0768116312190046e-15
66200000	0.004752631316091408	1.8321262872619095e-49	-3.3755419880372885e-46	1.0385994788509118e-11	1.0915212504875837e-14	0.0004947373469964589	-3.4555147549745655e-20	4.0402666874667627e-16	1.7506598236810993e-15	3.4590195420187175e-14	1.0768116312190046e-15
66300000	0.004752631316091408	1.8321262872619095e-49	-3.3806459878058232e-46	1.0385994788509118e-11	1.0915212504875837e-14	0.0004947373469964589	-3.455480687960516e-20	4.0402666874667627e-16	1.7506598236810993e-15	3.4590195420187175e-14	1.0768116312190046e-15
66400000	0.004752631316091408	1.8321262872619095e-49	-3.385749987574444e-46	1.0385994788509118e-11	1.0915212504875837e-14	0.0004947373469964589	-3.455446620946467e-20	4.0402666874667627e-16	1.7506598236810993e-15	3.4590195420187175e-14	1.0768116312190046e-15
66500000	0.004752631316091408	1.8321262872619095e-49	-3.3908539873431595e-46	1.0385994788509118e-11	1.0915212504875837e-14	0.0004947373469964589	-3.455412553932418e-20	4.0402666874667627e-16	1.7506598236810993e-15	3.4590195420187175e-14	1.0768116312190046e-15
66600000	0.004752631316091408	1.8321262872619095e-49	-3.3959579871119796e-46	1.0385994788509118e-11	1.0915212504875837e-14	0.0004947373469964589	-3.455378486918369e-20	4.0402666874667627e-16	1.7506598236810993e-15	3.4590195420187175e-14	1.0768116312190046e-15
66700000	0.004752631316091408	1.8321262872619095e-49	-3.401061986880914e-46	1.0385994788509118e-11	1.0915212504875835e-14	0.0004947373469964589	-3.4553444199043194e-20	4.0402666874667627e-16	1.7506598236810993e-15	3.4590195420187175e-14	1.0768116312190046e-15
66800000	0.004752631316091408	1.8321262872619095e-49	-3.4061659866499728e-46	1.0385994788509118e-11	1.0915212504875835e-14	0.0004947373469964589	-3.45531035289027e-20	4.0402666874667627e-16	1.7506598236810993e-15	3.4590195420187175e-14	1.0768116312190046e-15
66900000	0.004752631316091408	1.8321262872619095e-49	-3.411269986419165e-46	1.0385994788509118e-11	1.0915212504875835e-14	0.0004947373469964589	-3.4552762858762207e-20	4.0402666874667627e-16	1.7506598236810993e-15	3.4590195420187175e-14	1.0768116312190046e-15
67000000	0.004752631316091408	1.8321262872619095e-49	-3.4163739861885003e-46	1.0385994788509118e-11	1.0915212504875835e-14	0.0004947373469964589	-3.455242218862172e-20	4.0402666874667627e-16	1.7506598236810993e-15	3.4590195420187175e-14	1.0768116312190046e-15
67100000	0.0047526313160914085	1.8321262872619095e-49	-3.4214779859579887e-46	1.0385994788509118e-11	1.0915212504875835e-14	0.0004947373469964589	-3.4552081518481225e-20	4.0402666874667627e-16	1.7506598236810993e-15	3.4590195420187175e-14	1.0768116312190046e-15
67200000	0.0047526313160914085	1.8321262872619095e-49	-3.4265819857276393e-46	1.0385994788509118e-11	1.0915212504875835e-14	0.0004947373469964589	-3.455174084834073e-20	4.0402666874667627e-16	1.7506598236810993e-15	3.4590195420187175e-14	1.0768116312190046e-15
67300000	0.0047526313160914085	1.832126287261909e-49	-3.4316859854974618e-46	1.0385994788509118e-11	1.0915212504875835e-14	0.0004947373469964589	-3.455140017820024e-20	4.0402666874667627e-16	1.7506598236810993e-15	3.4590195420187175e-14	1.0768116312190046e-15
67400000	0.0047526313160914085	1.832126287261909e-49	-3.436789985267466e-46	1.0385994788509118e-11	1.0915212504875835e-14	0.0004947373469964589	-3.4551059508059745e-20	4.0402666874667627e-16	1.7506598236810993e-15	3.4590195420187175e-14	1.0768116312190046e-15
67500000	0.0047526313160914085	1.832126287261909e-49	-3.4418939850376614e-46	1.0385994788509118e-11	1.0915212504875835e-14	0.0004947373469964589	-3.455071883791926e-20	4.0402666874667627e-16	1.7506598236810993e-15	3.4590195420187175e-14	1.0768116312190046e-15
67600000	0.0047526313160914085	1.832126287261909e-49	-3.4469979848080575e-46	1.0385994788509118e-11	1.0915212504875835e-14	0.0004947373469964589	-3.4550378167778764e-20	4.0402666874667627e-16	1.7506598236810993e-15	3.4590195420187175e-14	1.0768116312190046e-15
67700000	0.0047526313160914085	1.832126287261909e-49	-3.452101984578664e-46	1.0385994788509118e-11	1.0915212504875835e-14	0.0004947373469964589	-3.455003749763827e-20	4.0402666874667627e-16	1.7506598236810993e-15	3.4590195420187175e-14	1.0768116312190046e-15
67800000	0.0047526313160914085	1.832126287261909e-49	-3.457205984349491e-46	1.0385994788509118e-11	1.0915212504875835e-14	0.0004947373469964589	-3.4549696827497777e-20	4.0402666874667627e-16	1.7506598236810993e-15	3.4590195420187175e-14	1.0768116312190046e-15
67900000	0.0047526313160914085	1.832126287261909e-49	-3.4623099841205474e-46	1.0385994788509118e-11	1.0915212504875835e-14	0.0004947373469964589	-3.4549356157357283e-20	4.0402666874667627e-16	1.7506598236810993e-15	3.4590195420187175e-14	1.0768116312190046e-15
68000000	0.0047526313160914085	1.832126287261909e-49	-3.467413983891843e-46	1.0385994788509118e-11	1.0915212504875835e-14	0.0004947373469964589	-3.4549015487216796e-20	4.0402666874667627e-16	1.7506598236810993e-15	3.4590195420187175e-14	1.0768116312190046e-15
68100000	0.0047526313160914085	1.832126287261909e-49	-3.4725179836633875e-46	1.0385994788509118e-11	1.0915212504875835e-14	0.0004947373469964589	-3.45486748170763e-20	4.0402666874667627e-16	1.7506598236810993e-15	3.4590195420187175e-14	1.0768116312190046e-15
68200000	0.0047526313160914085	1.832126287261909e-49	-3.4776219834351905e-46	1.0385994788509118e-11	1.0915212504875835e-14	0.0004947373469964589	-3.454833414693581e-20	4.0402666874667627e-16	1.7506598236810993e-15	3.4590195420187175e-14	1.0768116312190046e-15
68300000	0.0047526313160914085	1.832126287261909e-49	-3.4827259832072618e-46	1.0385994788509118e-11	1.0915212504875835e-14	0.0004947373469964589	-3.4547993476795315e-20	4.0402666874667627e-16	1.7506598236810993e-15	3.4590195420187175e-14	1.0768116312190046e-15
68400000	0.0047526313160914085	1.832126287261909e-49	-3.4878299829796104e-46	1.0385994788509118e-11	1.0915212504875835e-14	0.0004947373469964589	-3.454765280665483e-20	4.0402666874667627e-16	1.7506598236810993e-15	3.4590195420187175e-14	1.0768116312190046e-15
68500000	0.0047526313160914085	1.832126287261909e-49	-3.4929339827522465e-46	1.0385994788509118e-11	1.0915212504875835e-14	0.0004947373469964589	-3.4547312136514334e-20	4.0402666874667627e-16	1.7506598236810993e-15	3.4590195420187175e-14	1.0768116312190046e-15
68600000	0.0047526313160914085	1.832126287261909e-49	-3.4980379825251797e-46	1.0385994788509118e-11	1.0915212504875835e-14	0.0004947373469964589	-3.454697146637384e-20	4.0402666874667627e-16	1.7506598236810993e-15	3.4590195420187175e-14	1.0768116312190046e-15
68700000	0.0047526313160914085	1.832126287261909e-49	-3.503141982298419e-46	1.0385994788509118e-11	1.0915212504875835e-14	0.0004947373469964589	-3.4546630796233347e-20	4.0402666874667627e-16	1.7506598236810993e-15	3.4590195420187175e-14	1.0768116312190046e-15
68800000	0.0047526313160914085	1.832126287261909e-49	-3.50824598207182e-46	1.0385994788509118e-11	1.0915212504875835e-14	0.0004947373469964589	-3.4546290126092853e-20	4.0402666874667627e-16	1.7506598236810993e-15	3.4590195420187175e-14	1.0768116312190046e-15
68900000	0.0047526313160914085	1.832126287261909e-49	-3.513349981844675e-46	1.0385994788509118e-11	1.0915212504875835e-14	0.0004947373469964589	-3.4545949455952366e-20	4.0402666874667627e-16	1.7506598236810993e-15	3.4590195420187175e-14	1.0768116312190046e-15
69000000	0.0047526313160914085	1.832126287261909e-49	-3.518453981616905e-46	1.0385994788509118e-11	1.0915212504875835e-14	0.0004947373469964589	-3.454560878581187e-20	4.0402666874667627e-16	1.7506598236810993e-15	3.4590195420187175e-14	1.0768116312190046e-15
69100000	0.0047526313160914085	1.832126287261909e-49	-3.523557981388518e-46	1.0385994788509118e-11	1.0915212504875835e-14	0.0004947373469964589	-3.454526811567138e-20	4.0402666874667627e-16	1.7506598236810993e-15	3.4590195420187175e-14	1.0768116312190046e-15
69200000	0.0047526313160914085	1.832126287261909e-49	-3.528661981159526e-46	1.0385994788509118e-11	1.0915212504875835e-14	0.0004947373469964589	-3.4544927445530885e-20	4.0402666874667627e-16	1.7506598236810993e-15	3.4590195420187175e-14	1.0768116312190046e-15
69300000	0.0047526313160914085	1.832126287261909e-49	-3.533765980929937e-46	1.0385994788509118e-11	1.0915212504875835e-14	0.0004947373469964589	-3.454458677539039e-20	4.0402666874667627e-16	1.7506598236810993e-15	3.4590195420187175e-14	1.0768116312190046e-15
69400000	0.0047526313160914085	1.832126287261909e-49	-3.5388699806997605e-46	1.0385994788509118e-11	1.0915212504875835e-14	0.0004947373469964589	-3.4544246105249904e-20	4.0402666874667627e-16	1.7506598236810993e-15	3.4590195420187175e-14	1.0768116312190046e-15
69500000	0.0047526313160914085	1.832126287261909e-49	-3.543973980469007e-46	1.0385994788509118e-11	1.0915212504875835e-14	0.0004947373469964589	-3.454390543510941e-20	4.0402666874667627e-16	1.7506598236810993e-15	3.4590195420187175e-14	1.0768116312190046e-15
69600000	0.0047526313160914085	1.832126287261909e-49	-3.549077980237685e-46	1.0385994788509118e-11	1.0915212504875835e-14	0.0004947373469964589	-3.4543564764968917e-20	4.0402666874667627e-16	1.7506598236810993e-15	3.4590195420187175e-14	1.0768116312190046e-15
69700000	0.0047526313160914085	1.832126287261909e-49	-3.554181980005805e-46	1.0385994788509118e-11	1.0915212504875835e-14	0.0004947373469964589	-3.4543224094828423e-20	4.0402666874667627e-16	1.7506598236810993e-15	3.4590195420187175e-14	1.0768116312190046e-15
69800000	0.0047526313160914085	1.832126287261909e-49	-3.5592859797733766e-46	1.0385994788509118e-11	1.0915212504875835e-14	0.0004947373469964589	-3.454288342468793e-20	4.0402666874667627e-16	1.7506598236810993e-15	3.4590195420187175e-14	1.0768116312190046e-15
69900000	0.0047526313160914085	1.832126287261909e-49	-3.564389979540409e-46	1.0385994788509118e-11	1.0915212504875835e-14	0.0004947373469964589	-3.454254275454744e-20	4.0402666874667627e-16	1.7506598236810993e-15	3.4590195420187175e-14	1.0768116312190046e-15
70000000	0.0047526313160914085	1.832126287261909e-49	-3.569493979306912e-46	1.0385994788509118e-11	1.0915212504875835e-14	0.0004947373469964589	-3.454220208440695e-20	4.0402666874667627e-16	1.7506598236810993e-15	3.4590195420187175e-14	1.0768116312190046e-15
70100000	0.0047526313160914085	1.832126287261909e-49	-3.574597979072895e-46	1.0385994788509118e-11	1.0915212504875835e-14	0.0004947373469964589	-3.4541861414266455e-20	4.0402666874667627e-16	1.7506598236810993e-15	3.4590195420187175e-14	1.0768116312190046e-15
70200000	0.0047526313160914085	1.832126287261909e-49	-3.579701978838368e-46	1.0385994788509118e-11	1.0915212504875835e-14	0.0004947373469964589	-3.454152074412596e-20	4.0402666874667627e-16	1.7506598236810993e-15	3.4590195420187175e-14	1.0768116312190046e-15
70300000	0.0047526313160914085	1.832126287261909e-49	-3.584805978603341e-46	1.0385994788509118e-11	1.0915212504875835e-14	0.0004947373469964589	-3.4541180073985474e-20	4.0402666874667627e-16	1.7506598236810993e-15	3.4590195420187175e-14	1.0768116312190046e-15
70400000	0.0047526313160914085	1.832126287261909e-49	-3.589909978367823e-46	1.0385994788509118e-11	1.0915212504875835e-14	0.0004947373469964589	-3.454083940384498e-20	4.0402666874667627e-16	1.7506598236810993e-15	3.4590195420187175e-14	1.0768116312190046e-15
70500000	0.0047526313160914085	1.832126287261909e-49	-3.595013978131823e-46	1.0385994788509118e-11	1.0915212504875835e-14	0.0004947373469964589	-3.454049873370449e-20	4.0402666874667627e-16	1.7506598236810993e-15	3.4590195420187175e-14	1.0768116312190046e-15
70600000	0.0047526313160914085	1.832126287261909e-49	-3.600117977895351e-46	1.0385994788509118e-11	1.0915212504875835e-14	0.0004947373469964589	-3.4540158063563994e-20	4.0402666874667627e-16	1.7506598236810993e-15	3.4590195420187175e-14	1.0768116312190046e-15
70700000	0.0047526313160914085	1.832126287261909e-49	-3.605221977658417e-46	1.0385994788509118e-11	1.0915212504875835e-14	0.0004947373469964589	-3.45398173934235e-20	4.0402666874667627e-16	1.7506598236810993e-15	3.4590195420187175e-14	1.0768116312190046e-15
70800000	0.0047526313160914085	1.832126287261909e-49	-3.6103259774210316e-46	1.0385994788509118e-11	1.0915212504875835e-14	0.0004947373469964589	-3.453947672328301e-20	4.0402666874667627e-16	1.7506598236810993e-15	3.4590195420187175e-14	1.0768116312190046e-15
70900000	0.0047526313160914085	1.832126287261909e-49	-3.615429977183202e-46	1.0385994788509118e-11	1.0915212504875835e-14	0.0004947373469964589	-3.453913605314252e-20	4.0402666874667627e-16	1.7506598236810993e-15	3.4590195420187175e-14	1.0768116312190046e-15
71000000	0.0047526313160914085	1.832126287261909e-49	-3.620533976944939e-46	1.0385994788509118e-11	1.0915212504875835e-14	0.0004947373469964589	-3.4538795383002025e-20	4.0402666874667627e-16	1.7506598236810993e-15	3.4590195420187175e-14	1.0768116312190046e-15
71100000	0.0047526313160914085	1.832126287261909e-49	-3.625637976706253e-46	1.0385994788509118e-11	1.0915212504875835e-14	0.0004947373469964589	-3.453845471286153e-20	4.0402666874667627e-16	1.7506598236810993e-15	3.4590195420187175e-14	1.0768116312190046e-15
71200000	0.0047526313160914085	1.832126287261909e-49	-3.630741976467153e-46	1.0385994788509118e-11	1.0915212504875835e-14	0.0004947373469964589	-3.453811404272104e-20	4.0402666874667627e-16	1.7506598236810993e-15	3.4590195420187175e-14	1.0768116312190046e-15
71300000	0.0047526313160914085	1.832126287261909e-49	-3.635845976227648e-46	1.0385994788509118e-11	1.0915212504875835e-14	0.0004947373469964589	-3.453777337258055e-20	4.0402666874667627e-16	1.7506598236810993e-15	3.4590195420187175e-14	1.0768116312190046e-15
71400000	0.0047526313160914085	1.832126287261909e-49	-3.640949975987748e-46	1.0385994788509118e-11	1.0915212504875835e-14	0.0004947373469964589	-3.453743270244006e-20	4.0402666874667627e-16	1.7506598236810993e-15	3.4590195420187175e-14	1.0768116312190046e-15
71500000	0.0047526313160914085	1.832126287261909e-49	-3.646053975747463e-46	1.0385994788509118e-11	1.0915212504875835e-14	0.0004947373469964589	-3.4537092032299564e-20	4.0402666874667627e-16	1.7506598236810993e-15	3.4590195420187175e-14	1.0768116312190046e-15
71600000	0.0047526313160914085	1.832126287261909e-49	-3.651157975506802e-46	1.0385994788509118e-11	1.0915212504875835e-14	0.0004947373469964589	-3.453675136215907e-20	4.0402666874667627e-16	1.7506598236810993e-15	3.4590195420187175e-14	1.0768116312190046e-15
71700000	0.0047526313160914085	1.832126287261909e-49	-3.656261975265775e-46	1.0385994788509118e-11	1.0915212504875835e-14	0.0004947373469964589	-3.4536410692018577e-20	4.0402666874667627e-16	1.7506598236810993e-15	3.4590195420187175e-14	1.0768116312190046e-15
71800000	0.0047526313160914085	1.832126287261909e-49	-3.661365975024392e-46	1.0385994788509118e-11	1.0915212504875835e-14	0.0004947373469964589	-3.453607002187809e-20	4.0402666874667627e-16	1.7506598236810993e-15	3.4590195420187175e-14	1.0768116312190046e-15
71900000	0.0047526313160914085	1.832126287261909e-49	-3.666469974782662e-46	1.0385994788509118e-11	1.0915212504875835e-14	0.0004947373469964589	-3.4535729351737596e-20	4.0402666874667627e-16	1.7506598236810993e-15	3.4590195420187175e-14	1.0768116312190046e-15
72000000	0.0047526313160914085	1.832126287261909e-49	-3.671573974540595e-46	1.0385994788509118e-11	1.0915212504875835e-14	0.0004947373469964589	-3.45353886815971e-20	4.0402666874667627e-16	1.7506598236810993e-15	3.4590195420187175e-14	1.0768116312190046e-15
72100000	0.0047526313160914085	1.832126287261909e-49	-3.6766779742982e-46	1.0385994788509118e-11	1.0915212504875835e-14	0.0004947373469964589	-3.453504801145661e-20	4.0402666874667627e-16	1.7506598236810993e-15	3.4590195420187175e-14	1.0768116312190046e-15
72200000	0.0047526313160914085	1.832126287261909e-49	-3.681781974055486e-46	1.0385994788509118e-11	1.0915212504875835e-14	0.0004947373469964589	-3.453470734131612e-20	4.0402666874667627e-16	1.7506598236810993e-15	3.4590195420187175e-14	1.0768116312190046e-15
72300000	0.0047526313160914085	1.832126287261909e-49	-3.686885973812465e-46	1.0385994788509118e-11	1.0915212504875835e-14	0.0004947373469964589	-3.453436667117563e-20	4.0402666874667627e-16	1.7506598236810993e-15	3.4590195420187175e-14	1.0768116312190046e-15
72400000	0.0047526313160914085	1.832126287261909e-49	-3.691989973569145e-46	1.0385994788509118e-11	1.0915212504875835e-14	0.0004947373469964589	-3.4534026001035134e-20	4.0402666874667627e-16	1.7506598236810993e-15	3.4590195420187175e-14	1.0768116312190046e-15
72500000	0.0047526313160914085	1.832126287261909e-49	-3.697093973325535e-46	1.0385994788509118e-11	1.0915212504875835e-14	0.0004947373469964589	-3.453368533089464e-20	4.0402666874667627e-16	1.7506598236810993e-15	3.4590195420187175e-14	1.0768116312190046e-15
72600000	0.0047526313160914085	1.8321262872619095e-49	-3.702197973081646e-46	1.0385994788509118e-11	1.0915212504875835e-14	0.0004947373469964589	-3.4533344660754147e-20	4.0402666874667627e-16	1.7506598236810993e-15	3.4590195420187175e-14	1.0768116312190046e-15
72700000	0.0047526313160914085	1.8321262872619095e-49	-3.707301972837487e-46	1.0385994788509118e-11	1.0915212504875835e-14	0.0004947373469964589	-3.453300399061366e-20	4.0402666874667627e-16	1.7506598236810993e-15	3.4590195420187175e-14	1.0768116312190046e-15
72800000	0.0047526313160914085	1.8321262872619095e-49	-3.712405972593068e-46	1.0385994788509118e-11	1.0915212504875835e-14	0.0004947373469964589	-3.4532663320473166e-20	4.0402666874667627e-16	1.7506598236810993e-15	3.4590195420187175e-14	1.0768116312190046e-15
72900000	0.0047526313160914085	1.8321262872619095e-49	-3.717509972348398e-46	1.0385994788509118e-11	1.0915212504875835e-14	0.0004947373469964589	-3.453232265033267e-20	4.0402666874667627e-16	1.7506598236810993e-15	3.4590195420187175e-14	1.0768116312190046e-15
73000000	0.0047526313160914085	1.8321262872619095e-49	-3.722613972103486e-46	1.0385994788509118e-11	1.0915212504875835e-14	0.0004947373469964589	-3.453198198019218e-20	4.0402666874667627e-16	1.7506598236810993e-15	3.4590195420187175e-14	1.0768116312190046e-15
73100000	0.0047526313160914085	1.8321262872619095e-49	-3.7277179718583435e-46	1.0385994788509118e-11	1.0915212504875835e-14	0.0004947373469964589	-3.4531641310051685e-20	4.0402666874667627e-16	1.7506598236810993e-15	3.4590195420187175e-14	1.0768116312190046e-15
73200000	0.0047526313160914085	1.8321262872619095e-49	-3.732821971612978e-46	1.0385994788509118e-11	1.0915212504875835e-14	0.0004947373469964589	-3.45313006399112e-20	4.0402666874667627e-16	1.7506598236810993e-15	3.4590195420187175e-14	1.0768116312190046e-15
73300000	0.0047526313160914085	1.8321262872619095e-49	-3.7379259713674016e-46	1.0385994788509118e-11	1.0915212504875835e-14	0.0004947373469964589	-3.4530959969770704e-20	4.0402666874667627e-16	1.7506598236810993e-15	3.4590195420187175e-14	1.0768116312190046e-15
73400000	0.0047526313160914085	1.8321262872619095e-49	-3.743029971121621e-46	1.0385994788509118e-11	1.0915212504875835e-14	0.0004947373469964589	-3.453061929963021e-20	4.0402666874667627e-16	1.7506598236810993e-15	3.4590195420187175e-14	1.0768116312190046e-15
73500000	0.0047526313160914085	1.8321262872619095e-49	-3.748133970875648e-46	1.0385994788509118e-11	1.0915212504875835e-14	0.0004947373469964589	-3.4530278629489717e-20	4.0402666874667627e-16	1.7506598236810993e-15	3.4590195420187175e-14	1.0768116312190046e-15
73600000	0.0047526313160914085	1.8321262872619095e-49	-3.753237970629492e-46	1.0385994788509118e-11	1.0915212504875835e-14	0.0004947373469964589	-3.4529937959349223e-20	4.0402666874667627e-16	1.7506598236810993e-15	3.4590195420187175e-14	1.0768116312190046e-15
73700000	0.0047526313160914085	1.8321262872619095e-49	-3.7583419703831615e-46	1.0385994788509118e-11	1.0915212504875835e-14	0.0004947373469964589	-3.4529597289208736e-20	4.0402666874667627e-16	1.7506598236810993e-15	3.4590195420187175e-14	1.0768116312190046e-15
73800000	0.0047526313160914085	1.8321262872619095e-49	-3.763445970136667e-46	1.0385994788509118e-11	1.0915212504875835e-14	0.0004947373469964589	-3.452925661906824e-20	4.0402666874667627e-16	1.7506598236810993e-15	3.4590195420187175e-14	1.0768116312190046e-15
73900000	0.0047526313160914085	1.8321262872619095e-49	-3.7685499698900174e-46	1.0385994788509118e-11	1.0915212504875837e-14	0.0004947373469964589	-3.452891594892775e-20	4.0402666874667627e-16	1.7506598236810993e-15	3.4590195420187175e-14	1.0768116312190046e-15
74000000	0.0047526313160914085	1.8321262872619095e-49	-3.7736539696432225e-46	1.0385994788509118e-11	1.0915212504875837e-14	0.0004947373469964589	-3.4528575278787255e-20	4.0402666874667627e-16	1.7506598236810993e-15	3.4590195420187175e-14	1.0768116312190046e-15
74100000	0.004752631316091408	1.8321262872619095e-49	-3.778757969396293e-46	1.0385994788509118e-11	1.0915212504875837e-14	0.0004947373469964589	-3.452823460864676e-20	4.0402666874667627e-16	1.7506598236810993e-15	3.4590195420187175e-14	1.0768116312190046e-15
74200000	0.004752631316091408	1.8321262872619095e-49	-3.783861969149237e-46	1.0385994788509118e-11	1.0915212504875837e-14	0.0004947373469964589	-3.4527893938506274e-20	4.0402666874667627e-16	1.7506598236810993e-15	3.4590195420187175e-14	1.0768116312190046e-15
74300000	0.004752631316091408	1.8321262872619095e-49	-3.788965968902065e-46	1.0385994788509118e-11	1.0915212504875837e-14	0.0004947373469964589	-3.452755326836578e-20	4.0402666874667627e-16	1.7506598236810993e-15	3.4590195420187175e-14	1.0768116312190046e-15
74400000	0.004752631316091408	1.83212628726191e-49	-3.7940699686547866e-46	1.0385994788509118e-11	1.0915212504875837e-14	0.0004947373469964589	-3.4527212598225287e-20	4.0402666874667627e-16	1.7506598236810993e-15	3.4590195420187175e-14	1.0768116312190046e-15
74500000	0.004752631316091408	1.83212628726191e-49	-3.7991739684074106e-46	1.0385994788509118e-11	1.0915212504875837e-14	0.0004947373469964589	-3.4526871928084793e-20	4.0402666874667627e-16	1.7506598236810993e-15	3.4590195420187175e-14	1.0768116312190046e-15
74600000	0.004752631316091408	1.83212628726191e-49	-3.8042779681599475e-46	1.0385994788509118e-11	1.0915212504875837e-14	0.0004947373469964589	-3.4526531257944306e-20	4.0402666874667627e-16	1.7506598236810993e-15	3.4590195420187175e-14	1.0768116312190046e-15
74700000	0.004752631316091408	1.83212628726191e-49	-3.8093819679124066e-46	1.0385994788509118e-11	1.0915212504875837e-14	0.0004947373469964589	-3.452619058780381e-20	4.0402666874667627e-16	1.7506598236810993e-15	3.4590195420187175e-14	1.0768116312190046e-15
74800000	0.004752631316091408	1.83212628726191e-49	-3.814485967664797e-46	1.0385994788509118e-11	1.0915212504875837e-14	0.0004947373469964589	-3.452584991766332e-20	4.0402666874667627e-16	1.7506598236810993e-15	3.4590195420187175e-14	1.0768116312190046e-15
74900000	0.004752631316091408	1.83212628726191e-49	-3.8195899674171295e-46	1.0385994788509118e-11	1.0915212504875837e-14	0.0004947373469964589	-3.4525509247522825e-20	4.0402666874667627e-16	1.7506598236810993e-15	3.4590195420187175e-14	1.0768116312190046e-15
75000000	0.004752631316091408	1.83212628726191e-49	-3.824693967169413e-46	1.0385994788509118e-11	1.0915212504875837e-14	0.0004947373469964589	-3.452516857738233e-20	4.0402666874667627e-16	1.7506598236810993e-15	3.4590195420187175e-14	1.0768116312190046e-15
75100000	0.004752631316091408	1.83212628726191e-49	-3.8297979669216565e-46	1.0385994788509118e-11	1.0915212504875837e-14	0.0004947373469964589	-3.4524827907241844e-20	4.0402666874667627e-16	1.750659823681099e-15	3.4590195420187175e-14	1.0768116312190046e-15
75200000	0.004752631316091408	1.83212628726191e-49	-3.8349019666738705e-46	1.038599478850912e-11	1.0915212504875837e-14	0.0004947373469964589	-3.452448723710135e-20	4.040266687466763e-16	1.750659823681099e-15	3.4590195420187175e-14	1.0768116312190046e-15
75300000	0.004752631316091408	1.83212628726191e-49	-3.840005966426064e-46	1.038599478850912e-11	1.0915212504875837e-14	0.0004947373469964589	-3.452414656696086e-20	4.040266687466763e-16	1.750659823681099e-15	3.4590195420187175e-14	1.0768116312190046e-15
75400000	0.004752631316091408	1.83212628726191e-49	-3.845109966178248e-46	1.038599478850912e-11	1.0915212504875837e-14	0.0004947373469964589	-3.4523805896820364e-20	4.040266687466763e-16	1.750659823681099e-15	3.4590195420187175e-14	1.0768116312190046e-15
75500000	0.004752631316091408	1.83212628726191e-49	-3.85021396593043e-46	1.038599478850912e-11	1.0915212504875837e-14	0.0004947373469964589	-3.452346522667987e-20	4.040266687466763e-16	1.750659823681099e-15	3.4590195420187175e-14	1.0768116312190044e-15
75600000	0.004752631316091408	1.83212628726191e-49	-3.855317965682621e-46	1.038599478850912e-11	1.0915212504875837e-14	0.0004947373469964589	-3.452312455653938e-20	4.040266687466763e-16	1.750659823681099e-15	3.4590195420187175e-14	1.0768116312190044e-15
75700000	0.004752631316091408	1.83212628726191e-49	-3.8604219654348304e-46	1.038599478850912e-11	1.0915212504875837e-14	0.0004947373469964589	-3.452278388639889e-20	4.040266687466763e-16	1.750659823681099e-15	3.4590195420187175e-14	1.0768116312190044e-15
75800000	0.004752631316091408	1.83212628726191e-49	-3.865525965187068e-46	1.038599478850912e-11	1.0915212504875837e-14	0.0004947373469964589	-3.4522443216258395e-20	4.040266687466763e-16	1.750659823681099e-15	3.4590195420187175e-14	1.0768116312190044e-15
75900000	0.004752631316091408	1.83212628726191e-49	-3.8706299649393426e-46	1.038599478850912e-11	1.0915212504875837e-14	0.0004947373469964589	-3.45221025461179e-20	4.040266687466763e-16	1.750659823681099e-15	3.4590195420187175e-14	1.0768116312190044e-15
76000000	0.004752631316091408	1.8321262872619102e-49	-3.875733964691665e-46	1.038599478850912e-11	1.0915212504875837e-14	0.0004947373469964589	-3.452176187597741e-20	4.040266687466763e-16	1.750659823681099e-15	3.4590195420187175e-14	1.0768116312190044e-15
76100000	0.004752631316091408	1.8321262872619102e-49	-3.880837964444043e-46	1.038599478850912e-11	1.0915212504875837e-14	0.0004947373469964589	-3.452142120583692e-20	4.040266687466763e-16	1.750659823681099e-15	3.4590195420187175e-14	1.0768116312190044e-15
76200000	0.004752631316091408	1.8321262872619102e-49	-3.885941964196488e-46	1.038599478850912e-11	1.0915212504875837e-14	0.0004947373469964589	-3.452108053569643e-20	4.040266687466763e-16	1.750659823681099e-15	3.4590195420187175e-14	1.0768116312190044e-15
76300000	0.004752631316091408	1.8321262872619102e-49	-3.891045963949009e-46	1.038599478850912e-11	1.0915212504875837e-14	0.0004947373469964589	-3.4520739865555934e-20	4.040266687466763e-16	1.750659823681099e-15	3.4590195420187175e-14	1.0768116312190044e-15
76400000	0.004752631316091408	1.8321262872619102e-49	-3.896149963701615e-46	1.038599478850912e-11	1.0915212504875837e-14	0.0004947373469964589	-3.452039919541544e-20	4.040266687466763e-16	1.750659823681099e-15	3.4590195420187175e-14	1.0768116312190044e-15
76500000	0.004752631316091408	1.8321262872619102e-49	-3.9012539634543165e-46	1.038599478850912e-11	1.0915212504875837e-14	0.0004947373469964589	-3.452005852527495e-20	4.040266687466763e-16	1.750659823681099e-15	3.4590195420187175e-14	1.0768116312190044e-15
76600000	0.004752631316091408	1.8321262872619102e-49	-3.9063579632071226e-46	1.038599478850912e-11	1.0915212504875837e-14	0.0004947373469964589	-3.451971785513446e-20	4.040266687466763e-16	1.750659823681099e-15	3.4590195420187175e-14	1.0768116312190044e-15
76700000	0.004752631316091408	1.8321262872619102e-49	-3.911461962960043e-46	1.038599478850912e-11	1.0915212504875837e-14	0.0004947373469964589	-3.4519377184993966e-20	4.040266687466763e-16	1.750659823681099e-15	3.4590195420187175e-14	1.0768116312190044e-15
76800000	0.004752631316091408	1.8321262872619102e-49	-3.916565962713087e-46	1.038599478850912e-11	1.0915212504875837e-14	0.0004947373469964589	-3.451903651485347e-20	4.040266687466763e-16	1.750659823681099e-15	3.4590195420187175e-14	1.0768116312190044e-15
76900000	0.004752631316091408	1.8321262872619102e-49	-3.921669962466266e-46	1.038599478850912e-11	1.0915212504875837e-14	0.0004947373469964589	-3.451869584471298e-20	4.040266687466763e-16	1.750659823681099e-15	3.4590195420187175e-14	1.0768116312190044e-15
77000000	0.004752631316091407	1.8321262872619102e-49	-3.926773962219587e-46	1.038599478850912e-11	1.0915212504875837e-14	0.0004947373469964589	-3.451835517457249e-20	4.040266687466763e-16	1.750659823681099e-15	3.4590195420187175e-14	1.0768116312190044e-15
77100000	0.004752631316091407	1.8321262872619102e-49	-3.931877961973061e-46	1.038599478850912e-11	1.0915212504875838e-14	0.0004947373469964589	-3.4518014504432e-20	4.040266687466763e-16	1.750659823681099e-15	3.4590195420187175e-14	1.0768116312190044e-15
77200000	0.004752631316091407	1.8321262872619102e-49	-3.936981961726697e-46	1.038599478850912e-11	1.0915212504875838e-14	0.0004947373469964589	-3.4517673834291504e-20	4.040266687466763e-16	1.750659823681099e-15	3.4590195420187175e-14	1.0768116312190044e-15
77300000	0.004752631316091407	1.8321262872619102e-49	-3.942085961480506e-46	1.038599478850912e-11	1.0915212504875838e-14	0.0004947373469964589	-3.451733316415101e-20	4.040266687466763e-16	1.750659823681099e-15	3.4590195420187175e-14	1.0768116312190044e-15
77400000	0.004752631316091407	1.8321262872619102e-49	-3.9471899612344956e-46	1.038599478850912e-11	1.0915212504875838e-14	0.0004947373469964589	-3.4516992494010517e-20	4.040266687466763e-16	1.750659823681099e-15	3.4590195420187175e-14	1.0768116312190044e-15
77500000	0.004752631316091407	1.8321262872619102e-49	-3.952293960988677e-46	1.038599478850912e-11	1.0915212504875838e-14	0.0004947373469964589	-3.451665182387003e-20	4.040266687466763e-16	1.750659823681099e-15	3.4590195420187175e-14	1.0768116312190044e-15
77600000	0.004752631316091407	1.8321262872619102e-49	-3.957397960743059e-46	1.038599478850912e-11	1.0915212504875838e-14	0.0004947373469964589	-3.4516311153729536e-20	4.040266687466763e-16	1.750659823681099e-15	3.4590195420187175e-14	1.0768116312190044e-15
77700000	0.004752631316091407	1.8321262872619106e-49	-3.962501960497652e-46	1.038599478850912e-11	1.0915212504875838e-14	0.0004947373469964589	-3.451597048358904e-20	4.040266687466763e-16	1.750659823681099e-15	3.4590195420187175e-14	1.0768116312190044e-15
77800000	0.004752631316091407	1.8321262872619106e-49	-3.967605960252464e-46	1.038599478850912e-11	1.0915212504875838e-14	0.0004947373469964589	-3.451562981344855e-20	4.040266687466763e-16	1.750659823681099e-15	3.4590195420187175e-14	1.0768116312190044e-15
77900000	0.004752631316091407	1.8321262872619106e-49	-3.972709960007506e-46	1.038599478850912e-11	1.0915212504875838e-14	0.0004947373469964589	-3.4515289143308055e-20	4.040266687466763e-16	1.750659823681099e-15	3.4590195420187175e-14	1.0768116312190044e-15
78000000	0.004752631316091407	1.8321262872619106e-49	-3.9778139597627876e-46	1.038599478850912e-11	1.0915212504875838e-14	0.0004947373469964589	-3.451494847316757e-20	4.040266687466763e-16	1.750659823681099e-15	3.4590195420187175e-14	1.0768116312190044e-15
78100000	0.004752631316091407	1.8321262872619106e-49	-3.982917959518318e-46	1.038599478850912e-11	1.0915212504875838e-14	0.0004947373469964589	-3.4514607803027074e-20	4.040266687466763e-16	1.750659823681099e-15	3.4590195420187175e-14	1.0768116312190044e-15
78200000	0.004752631316091407	1.8321262872619106e-49	-3.988021959274107e-46	1.038599478850912e-11	1.0915212504875838e-14	0.0004947373469964589	-3.451426713288658e-20	4.040266687466763e-16	1.750659823681099e-15	3.4590195420187175e-14	1.0768116312190044e-15
78300000	0.004752631316091407	1.8321262872619106e-49	-3.993125959030164e-46	1.038599478850912e-11	1.0915212504875838e-14	0.0004947373469964589	-3.4513926462746087e-20	4.040266687466763e-16	1.750659823681099e-15	3.4590195420187175e-14	1.0768116312190044e-15
78400000	0.004752631316091407	1.8321262872619106e-49	-3.998229958786498e-46	1.038599478850912e-11	1.0915212504875838e-14	0.0004947373469964589	-3.45135857926056e-20	4.040266687466763e-16	1.750659823681099e-15	3.4590195420187175e-14	1.0768116312190044e-15
78500000	0.004752631316091407	1.8321262872619106e-49	-4.0033339585431205e-46	1.038599478850912e-11	1.0915212504875838e-14	0.0004947373469964589	-3.4513245122465106e-20	4.040266687466763e-16	1.750659823681099e-15	3.4590195420187175e-14	1.0768116312190044e-15
78600000	0.004752631316091407	1.8321262872619106e-49	-4.008437958300039e-46	1.038599478850912e-11	1.0915212504875838e-14	0.0004947373469964589	-3.451290445232461e-20	4.040266687466763e-16	1.750659823681099e-15	3.4590195420187175e-14	1.0768116312190044e-15
78700000	0.004752631316091407	1.8321262872619106e-49	-4.013541958057265e-46	1.038599478850912e-11	1.0915212504875838e-14	0.0004947373469964589	-3.451256378218412e-20	4.040266687466763e-16	1.750659823681099e-15	3.4590195420187175e-14	1.0768116312190044e-15
78800000	0.004752631316091407	1.8321262872619106e-49	-4.018645957814651e-46	1.038599478850912e-11	1.0915212504875838e-14	0.0004947373469964589	-3.4512223112043625e-20	4.040266687466763e-16	1.750659823681099e-15	3.4590195420187175e-14	1.0768116312190044e-15
78900000	0.004752631316091407	1.8321262872619106e-49	-4.023749957571492e-46	1.038599478850912e-11	1.0915212504875838e-14	0.0004947373469964589	-3.451188244190314e-20	4.040266687466763e-16	1.750659823681099e-15	3.4590195420187175e-14	1.0768116312190044e-15
79000000	0.004752631316091407	1.8321262872619106e-49	-4.028853957327708e-46	1.038599478850912e-11	1.0915212504875838e-14	0.0004947373469964589	-3.4511541771762644e-20	4.040266687466763e-16	1.750659823681099e-15	3.4590195420187175e-14	1.0768116312190044e-15
79100000	0.004752631316091407	1.8321262872619106e-49	-4.033957957083307e-46	1.038599478850912e-11	1.0915212504875838e-14	0.0004947373469964589	-3.451120110162215e-20	4.040266687466763e-16	1.750659823681099e-15	3.4590195420187175e-14	1.0768116312190044e-15
79200000	0.004752631316091407	1.8321262872619106e-49	-4.0390619568383005e-46	1.038599478850912e-11	1.0915212504875838e-14	0.0004947373469964589	-3.451086043148166e-20	4.040266687466763e-16	1.750659823681099e-15	3.4590195420187175e-14	1.0768116312190044e-15
79300000	0.004752631316091407	1.8321262872619106e-49	-4.044165956592697e-46	1.038599478850912e-11	1.0915212504875838e-14	0.0004947373469964589	-3.4510519761341163e-20	4.040266687466763e-16	1.750659823681099e-15	3.4590195420187175e-14	1.0768116312190044e-15
79400000	0.004752631316091407	1.8321262872619106e-49	-4.049269956346507e-46	1.038599478850912e-11	1.0915212504875838e-14	0.0004947373469964589	-3.4510179091200676e-20	4.040266687466763e-16	1.750659823681099e-15	3.4590195420187175e-14	1.0768116312190044e-15
79500000	0.004752631316091407	1.8321262872619106e-49	-4.054373956099739e-46	1.038599478850912e-11	1.0915212504875838e-14	0.0004947373469964589	-3.450983842106018e-20	4.040266687466763e-16	1.750659823681099e-15	3.4590195420187175e-14	1.0768116312190044e-15
79600000	0.004752631316091407	1.8321262872619106e-49	-4.0594779558524035e-46	1.038599478850912e-11	1.0915212504875838e-14	0.0004947373469964589	-3.450949775091969e-20	4.040266687466763e-16	1.750659823681099e-15	3.4590195420187175e-14	1.0768116312190044e-15
79700000	0.004752631316091407	1.8321262872619106e-49	-4.0645819556045095e-46	1.038599478850912e-11	1.0915212504875838e-14	0.0004947373469964589	-3.4509157080779195e-20	4.040266687466763e-16	1.750659823681099e-15	3.4590195420187175e-14	1.0768116312190044e-15
79800000	0.004752631316091407	1.8321262872619106e-49	-4.069685955356067e-46	1.038599478850912e-11	1.0915212504875838e-14	0.0004947373469964589	-3.45088164106387e-20	4.040266687466763e-16	1.750659823681099e-15	3.4590195420187175e-14	1.0768116312190044e-15
79900000	0.004752631316091407	1.8321262872619106e-49	-4.074789955107085e-46	1.038599478850912e-11	1.0915212504875838e-14	0.0004947373469964589	-3.4508475740498214e-20	4.040266687466763e-16	1.750659823681099e-15	3.4590195420187175e-14	1.0768116312190044e-15
80000000	0.004752631316091407	1.8321262872619106e-49	-4.079893954857574e-46	1.038599478850912e-11	1.0915212504875838e-14	0.0004947373469964589	-3.450813507035772e-20	4.040266687466763e-16	1.750659823681099e-15	3.4590195420187175e-14	1.0768116312190044e-15
80100000	0.004752631316091407	1.8321262872619106e-49	-4.084997954607543e-46	1.038599478850912e-11	1.0915212504875838e-14	0.0004947373469964589	-3.450779440021723e-20	4.040266687466763e-16	1.750659823681099e-15	3.4590195420187175e-14	1.0768116312190044e-15
80200000	0.004752631316091407	1.8321262872619106e-49	-4.090101954357002e-46	1.038599478850912e-11	1.0915212504875838e-14	0.0004947373469964589	-3.4507453730076734e-20	4.040266687466763e-16	1.750659823681099e-15	3.4590195420187175e-14	1.0768116312190044e-15
80300000	0.004752631316091407	1.8321262872619106e-49	-4.095205954105961e-46	1.038599478850912e-11	1.0915212504875838e-14	0.0004947373469964589	-3.4507113059936246e-20	4.040266687466763e-16	1.750659823681099e-15	3.4590195420187175e-14	1.0768116312190044e-15
80400000	0.004752631316091407	1.8321262872619106e-49	-4.100309953854428e-46	1.038599478850912e-11	1.0915212504875838e-14	0.0004947373469964589	-3.450677238979575e-20	4.040266687466763e-16	1.750659823681099e-15	3.4590195420187175e-14	1.0768116312190044e-15
80500000	0.004752631316091407	1.8321262872619106e-49	-4.105413953602414e-46	1.038599478850912e-11	1.0915212504875838e-14	0.0004947373469964589	-3.450643171965526e-20	4.040266687466763e-16	1.750659823681099e-15	3.4590195420187175e-14	1.0768116312190044e-15
80600000	0.004752631316091407	1.8321262872619106e-49	-4.110517953349928e-46	1.038599478850912e-11	1.0915212504875838e-14	0.0004947373469964589	-3.4506091049514765e-20	4.040266687466763e-16	1.750659823681099e-15	3.4590195420187175e-14	1.0768116312190044e-15
80700000	0.004752631316091407	1.8321262872619106e-49	-4.1156219530969804e-46	1.038599478850912e-11	1.0915212504875838e-14	0.0004947373469964589	-3.450575037937427e-20	4.040266687466763e-16	1.750659823681099e-15	3.4590195420187175e-14	1.0768116312190044e-15
80800000	0.004752631316091407	1.8321262872619106e-49	-4.12072595284358e-46	1.038599478850912e-11	1.0915212504875838e-14	0.0004947373469964589	-3.4505409709233784e-20	4.040266687466763e-16	1.750659823681099e-15	3.4590195420187175e-14	1.0768116312190044e-15
80900000	0.004752631316091407	1.8321262872619106e-49	-4.1258299525897365e-46	1.038599478850912e-11	1.0915212504875838e-14	0.0004947373469964589	-3.450506903909329e-20	4.040266687466763e-16	1.750659823681099e-15	3.4590195420187175e-14	1.0768116312190044e-15
81000000	0.004752631316091407	1.8321262872619106e-49	-4.13093395233546e-46	1.038599478850912e-11	1.0915212504875838e-14	0.0004947373469964589	-3.45047283689528e-20	4.040266687466763e-16	1.750659823681099e-15	3.4590195420187175e-14	1.0768116312190044e-15
81100000	0.004752631316091407	1.8321262872619106e-49	-4.1360379520807595e-46	1.038599478850912e-11	1.0915212504875838e-14	0.0004947373469964589	-3.4504387698812304e-20	4.040266687466763e-16	1.750659823681099e-15	3.4590195420187175e-14	1.0768116312190044e-15
81200000	0.004752631316091407	1.8321262872619106e-49	-4.1411419518256444e-46	1.038599478850912e-11	1.0915212504875838e-14	0.0004947373469964589	-3.450404702867181e-20	4.040266687466763e-16	1.750659823681099e-15	3.4590195420187175e-14	1.0768116312190044e-15
81300000	0.004752631316091407	1.8321262872619106e-49	-4.1462459515701256e-46	1.038599478850912e-11	1.0915212504875838e-14	0.0004947373469964589	-3.450370635853132e-20	4.040266687466763e-16	1.750659823681099e-15	3.4590195420187175e-14	1.0768116312190044e-15
81400000	0.004752631316091407	1.8321262872619106e-49	-4.151349951314212e-46	1.038599478850912e-11	1.0915212504875838e-14	0.0004947373469964589	-3.450336568839083e-20	4.040266687466763e-16	1.750659823681099e-15	3.4590195420187175e-14	1.0768116312190044e-15
81500000	0.004752631316091407	1.8321262872619106e-49	-4.156453951057913e-46	1.038599478850912e-11	1.0915212504875838e-14	0.0004947373469964589	-3.4503025018250336e-20	4.040266687466763e-16	1.750659823681099e-15	3.4590195420187175e-14	1.0768116312190044e-15
81600000	0.004752631316091407	1.8321262872619106e-49	-4.161557950801238e-46	1.038599478850912e-11	1.0915212504875838e-14	0.0004947373469964589	-3.450268434810984e-20	4.040266687466763e-16	1.750659823681099e-15	3.4590195420187175e-14	1.0768116312190044e-15
81700000	0.004752631316091407	1.8321262872619106e-49	-4.166661950544197e-46	1.038599478850912e-11	1.0915212504875838e-14	0.0004947373469964589	-3.450234367796935e-20	4.040266687466763e-16	1.750659823681099e-15	3.4590195420187175e-14	1.0768116312190044e-15
81800000	0.004752631316091407	1.8321262872619106e-49	-4.1717659502867994e-46	1.038599478850912e-11	1.0915212504875838e-14	0.0004947373469964589	-3.450200300782886e-20	4.040266687466763e-16	1.750659823681099e-15	3.4590195420187175e-14	1.0768116312190044e-15
81900000	0.004752631316091407	1.8321262872619106e-49	-4.176869950029055e-46	1.038599478850912e-11	1.0915212504875838e-14	0.0004947373469964589	-3.450166233768837e-20	4.040266687466763e-16	1.750659823681099e-15	3.4590195420187175e-14	1.0768116312190044e-15
82000000	0.004752631316091407	1.8321262872619106e-49	-4.181973949770973e-46	1.038599478850912e-11	1.0915212504875838e-14	0.0004947373469964589	-3.4501321667547874e-20	4.040266687466763e-16	1.750659823681099e-15	3.4590195420187175e-14	1.0768116312190044e-15
82100000	0.004752631316091407	1.8321262872619106e-49	-4.187077949512564e-46	1.038599478850912e-11	1.0915212504875838e-14	0.0004947373469964589	-3.450098099740738e-20	4.040266687466763e-16	1.750659823681099e-15	3.4590195420187175e-14	1.0768116312190044e-15
82200000	0.004752631316091407	1.8321262872619106e-49	-4.192181949253837e-46	1.038599478850912e-11	1.0915212504875838e-14	0.0004947373469964589	-3.450064032726689e-20	4.040266687466763e-16	1.750659823681099e-15	3.4590195420187175e-14	1.0768116312190044e-15
82300000	0.004752631316091407	1.8321262872619106e-49	-4.1972859489948014e-46	1.038599478850912e-11	1.0915212504875838e-14	0.0004947373469964589	-3.45002996571264e-20	4.040266687466763e-16	1.750659823681099e-15	3.4590195420187175e-14	1.0768116312190044e-15
82400000	0.004752631316091407	1.8321262872619106e-49	-4.202389948735467e-46	1.038599478850912e-11	1.0915212504875838e-14	0.0004947373469964589	-3.4499958986985906e-20	4.040266687466763e-16	1.750659823681099e-15	3.4590195420187175e-14	1.0768116312190044e-15
82500000	0.004752631316091407	1.8321262872619106e-49	-4.2074939484758435e-46	1.038599478850912e-11	1.0915212504875838e-14	0.0004947373469964589	-3.449961831684541e-20	4.040266687466763e-16	1.750659823681099e-15	3.4590195420187175e-14	1.0768116312190044e-15
82600000	0.004752631316091407	1.8321262872619106e-49	-4.21259794821594e-46	1.038599478850912e-11	1.0915212504875838e-14	0.0004947373469964589	-3.449927764670492e-20	4.040266687466763e-16	1.750659823681099e-15	3.4590195420187175e-14	1.0768116312190044e-15
82700000	0.004752631316091407	1.8321262872619106e-49	-4.217701947955767e-46	1.038599478850912e-11	1.0915212504875838e-14	0.0004947373469964589	-3.449893697656443e-20	4.040266687466763e-16	1.750659823681099e-15	3.4590195420187175e-14	1.0768116312190044e-15
82800000	0.004752631316091407	1.8321262872619106e-49	-4.2228059476953335e-46	1.038599478850912e-11	1.0915212504875838e-14	0.0004947373469964589	-3.449859630642394e-20	4.040266687466763e-16	1.750659823681099e-15	3.4590195420187175e-14	1.0768116312190044e-15
82900000	0.004752631316091407	1.8321262872619106e-49	-4.227909947434649e-46	1.038599478850912e-11	1.0915212504875838e-14	0.0004947373469964589	-3.4498255636283444e-20	4.040266687466763e-16	1.750659823681099e-15	3.4590195420187175e-14	1.0768116312190044e-15
83000000	0.004752631316091407	1.8321262872619106e-49	-4.233013947173724e-46	1.038599478850912e-11	1.0915212504875838e-14	0.0004947373469964589	-3.449791496614295e-20	4.040266687466763e-16	1.750659823681099e-15	3.4590195420187175e-14	1.0768116312190044e-15
83100000	0.004752631316091407	1.8321262872619106e-49	-4.238117946912566e-46	1.038599478850912e-11	1.0915212504875838e-14	0.0004947373469964589	-3.4497574296002457e-20	4.040266687466763e-16	1.750659823681099e-15	3.4590195420187175e-14	1.0768116312190044e-15
83200000	0.004752631316091407	1.8321262872619106e-49	-4.243221946651188e-46	1.038599478850912e-11	1.0915212504875838e-14	0.0004947373469964589	-3.449723362586197e-20	4.040266687466763e-16	1.750659823681099e-15	3.4590195420187175e-14	1.0768116312190044e-15
83300000	0.004752631316091407	1.8321262872619106e-49	-4.248325946389596e-46	1.038599478850912e-11	1.0915212504875838e-14	0.0004947373469964589	-3.4496892955721476e-20	4.040266687466763e-16	1.7506598236810993e-15	3.4590195420187175e-14	1.0768116312190044e-15
83400000	0.004752631316091407	1.8321262872619106e-49	-4.253429946127802e-46	1.038599478850912e-11	1.0915212504875838e-14	0.0004947373469964589	-3.449655228558098e-20	4.040266687466763e-16	1.7506598236810993e-15	3.4590195420187175e-14	1.0768116312190044e-15
83500000	0.004752631316091407	1.8321262872619106e-49	-4.258533945865814e-46	1.038599478850912e-11	1.0915212504875838e-14	0.0004947373469964589	-3.449621161544049e-20	4.040266687466763e-16	1.7506598236810993e-15	3.4590195420187175e-14	1.0768116312190044e-15
83600000	0.004752631316091407	1.8321262872619106e-49	-4.263637945603644e-46	1.038599478850912e-11	1.0915212504875838e-14	0.0004947373469964589	-3.4495870945299995e-20	4.040266687466763e-16	1.7506598236810993e-15	3.4590195420187175e-14	1.0768116312190044e-15
83700000	0.004752631316091407	1.8321262872619106e-49	-4.268741945341299e-46	1.038599478850912e-11	1.0915212504875838e-14	0.0004947373469964589	-3.449553027515951e-20	4.040266687466763e-16	1.7506598236810993e-15	3.4590195420187175e-14	1.0768116312190044e-15
83800000	0.004752631316091407	1.8321262872619106e-49	-4.2738459450787905e-46	1.038599478850912e-11	1.0915212504875838e-14	0.0004947373469964589	-3.4495189605019014e-20	4.040266687466763e-16	1.7506598236810993e-15	3.4590195420187175e-14	1.0768116312190044e-15
83900000	0.004752631316091407	1.8321262872619106e-49	-4.278949944816127e-46	1.038599478850912e-11	1.0915212504875838e-14	0.0004947373469964589	-3.449484893487852e-20	4.040266687466763e-16	1.7506598236810993e-15	3.4590195420187175e-14	1.0768116312190044e-15
84000000	0.004752631316091408	1.8321262872619106e-49	-4.2840539445533186e-46	1.038599478850912e-11	1.0915212504875838e-14	0.0004947373469964589	-3.449450826473803e-20	4.040266687466763e-16	1.7506598236810993e-15	3.4590195420187175e-14	1.0768116312190044e-15
84100000	0.004752631316091408	1.8321262872619106e-49	-4.289157944290374e-46	1.038599478850912e-11	1.0915212504875837e-14	0.0004947373469964589	-3.4494167594597534e-20	4.040266687466763e-16	1.7506598236810993e-15	3.4590195420187175e-14	1.0768116312190044e-15
84200000	0.004752631316091408	1.8321262872619106e-49	-4.2942619440273045e-46	1.038599478850912e-11	1.0915212504875837e-14	0.0004947373469964589	-3.4493826924457046e-20	4.040266687466763e-16	1.7506598236810993e-15	3.4590195420187175e-14	1.0768116312190044e-15
84300000	0.004752631316091408	1.8321262872619106e-49	-4.299365943764118e-46	1.038599478850912e-11	1.0915212504875837e-14	0.0004947373469964589	-3.449348625431655e-20	4.040266687466763e-16	1.7506598236810993e-15	3.4590195420187175e-14	1.0768116312190044e-15
84400000	0.004752631316091408	1.8321262872619106e-49	-4.304469943500825e-46	1.038599478850912e-11	1.0915212504875837e-14	0.0004947373469964589	-3.449314558417606e-20	4.040266687466763e-16	1.7506598236810993e-15	3.4590195420187175e-14	1.0768116312190044e-15
84500000	0.004752631316091408	1.8321262872619102e-49	-4.309573943237435e-46	1.038599478850912e-11	1.0915212504875837e-14	0.0004947373469964589	-3.4492804914035565e-20	4.040266687466763e-16	1.7506598236810993e-15	3.4590195420187175e-14	1.0768116312190044e-15
84600000	0.004752631316091408	1.8321262872619102e-49	-4.314677942973958e-46	1.038599478850912e-11	1.0915212504875837e-14	0.0004947373469964589	-3.449246424389508e-20	4.040266687466763e-16	1.7506598236810993e-15	3.4590195420187175e-14	1.0768116312190044e-15
84700000	0.004752631316091408	1.8321262872619102e-49	-4.319781942710403e-46	1.038599478850912e-11	1.0915212504875837e-14	0.0004947373469964589	-3.4492123573754584e-20	4.040266687466763e-16	1.7506598236810993e-15	3.4590195420187175e-14	1.0768116312190044e-15
84800000	0.004752631316091408	1.8321262872619102e-49	-4.324885942446779e-46	1.038599478850912e-11	1.0915212504875837e-14	0.0004947373469964589	-3.449178290361409e-20	4.040266687466763e-16	1.7506598236810993e-15	3.4590195420187175e-14	1.0768116312190044e-15
84900000	0.004752631316091408	1.8321262872619102e-49	-4.3299899421830975e-46	1.038599478850912e-11	1.0915212504875837e-14	0.0004947373469964589	-3.44914422334736e-20	4.040266687466763e-16	1.7506598236810993e-15	3.4590195420187175e-14	1.0768116312190044e-15
85000000	0.004752631316091408	1.8321262872619102e-49	-4.3350939419193666e-46	1.038599478850912e-11	1.0915212504875837e-14	0.0004947373469964589	-3.4491101563333104e-20	4.040266687466763e-16	1.7506598236810993e-15	3.4590195420187175e-14	1.0768116312190044e-15
85100000	0.004752631316091408	1.8321262872619102e-49	-4.340197941655597e-46	1.038599478850912e-11	1.0915212504875837e-14	0.0004947373469964589	-3.4490760893192616e-20	4.040266687466763e-16	1.7506598236810993e-15	3.4590195420187175e-14	1.0768116312190044e-15
85200000	0.004752631316091408	1.8321262872619102e-49	-4.345301941391797e-46	1.0385994788509118e-11	1.0915212504875837e-14	0.0004947373469964589	-3.449042022305212e-20	4.040266687466763e-16	1.7506598236810993e-15	3.4590195420187175e-14	1.0768116312190044e-15
85300000	0.004752631316091408	1.8321262872619102e-49	-4.3504059411279765e-46	1.0385994788509118e-11	1.0915212504875837e-14	0.0004947373469964589	-3.449007955291163e-20	4.040266687466763e-16	1.7506598236810993e-15	3.4590195420187175e-14	1.0768116312190044e-15
85400000	0.004752631316091408	1.8321262872619102e-49	-4.355509940864145e-46	1.0385994788509118e-11	1.0915212504875837e-14	0.0004947373469964589	-3.4489738882771136e-20	4.040266687466763e-16	1.7506598236810993e-15	3.4590195420187175e-14	1.0768116312190044e-15
85500000	0.004752631316091408	1.8321262872619102e-49	-4.360613940600313e-46	1.0385994788509118e-11	1.0915212504875837e-14	0.0004947373469964589	-3.448939821263064e-20	4.040266687466763e-16	1.7506598236810993e-15	3.4590195420187175e-14	1.0768116312190046e-15
85600000	0.004752631316091408	1.8321262872619102e-49	-4.365717940336491e-46	1.0385994788509118e-11	1.0915212504875837e-14	0.0004947373469964589	-3.4489057542490154e-20	4.040266687466763e-16	1.7506598236810993e-15	3.4590195420187175e-14	1.0768116312190046e-15
85700000	0.004752631316091408	1.8321262872619102e-49	-4.370821940072686e-46	1.0385994788509118e-11	1.0915212504875837e-14	0.0004947373469964589	-3.448871687234966e-20	4.0402666874667627e-16	1.7506598236810993e-15	3.4590195420187175e-14	1.0768116312190046e-15
85800000	0.004752631316091408	1.8321262872619102e-49	-4.375925939808909e-46	1.0385994788509118e-11	1.0915212504875837e-14	0.0004947373469964589	-3.448837620220917e-20	4.0402666874667627e-16	1.7506598236810993e-15	3.4590195420187175e-14	1.0768116312190046e-15
85900000	0.004752631316091408	1.8321262872619102e-49	-4.38102993954517e-46	1.0385994788509118e-11	1.0915212504875837e-14	0.0004947373469964589	-3.4488035532068674e-20	4.0402666874667627e-16	1.7506598236810993e-15	3.4590195420187175e-14	1.0768116312190046e-15
86000000	0.004752631316091408	1.8321262872619102e-49	-4.386133939281477e-46	1.0385994788509118e-11	1.0915212504875837e-14	0.0004947373469964589	-3.448769486192818e-20	4.0402666874667627e-16	1.7506598236810993e-15	3.4590195420187175e-14	1.0768116312190046e-15
86100000	0.004752631316091408	1.8321262872619102e-49	-4.391237939017841e-46	1.0385994788509118e-11	1.0915212504875837e-14	0.0004947373469964589	-3.448735419178769e-20	4.0402666874667627e-16	1.7506598236810993e-15	3.4590195420187175e-14	1.0768116312190046e-15
86200000	0.004752631316091408	1.8321262872619102e-49	-4.396341938754272e-46	1.0385994788509118e-11	1.0915212504875837e-14	0.0004947373469964589	-3.44870135216472e-20	4.0402666874667627e-16	1.7506598236810993e-15	3.4590195420187175e-14	1.0768116312190046e-15
86300000	0.004752631316091408	1.8321262872619102e-49	-4.4014459384907784e-46	1.0385994788509118e-11	1.0915212504875837e-14	0.0004947373469964589	-3.4486672851506706e-20	4.0402666874667627e-16	1.7506598236810993e-15	3.4590195420187175e-14	1.0768116312190046e-15
86400000	0.004752631316091408	1.8321262872619102e-49	-4.4065499382273704e-46	1.0385994788509118e-11	1.0915212504875837e-14	0.0004947373469964589	-3.448633218136621e-20	4.0402666874667627e-16	1.7506598236810993e-15	3.4590195420187175e-14	1.0768116312190046e-15
86500000	0.004752631316091408	1.8321262872619102e-49	-4.411653937964058e-46	1.0385994788509118e-11	1.0915212504875837e-14	0.0004947373469964589	-3.4485991511225725e-20	4.0402666874667627e-16	1.7506598236810993e-15	3.4590195420187175e-14	1.0768116312190046e-15
86600000	0.004752631316091408	1.8321262872619102e-49	-4.41675793770085e-46	1.0385994788509118e-11	1.0915212504875837e-14	0.0004947373469964589	-3.448565084108523e-20	4.0402666874667627e-16	1.7506598236810993e-15	3.4590195420187175e-14	1.0768116312190046e-15
86700000	0.004752631316091408	1.8321262872619102e-49	-4.421861937437756e-46	1.0385994788509118e-11	1.0915212504875837e-14	0.0004947373469964589	-3.448531017094474e-20	4.0402666874667627e-16	1.7506598236810993e-15	3.4590195420187175e-14	1.0768116312190046e-15
86800000	0.004752631316091408	1.8321262872619102e-49	-4.426965937174787e-46	1.0385994788509118e-11	1.0915212504875837e-14	0.0004947373469964589	-3.4484969500804244e-20	4.0402666874667627e-16	1.7506598236810995e-15	3.4590195420187175e-14	1.0768116312190046e-15
86900000	0.004752631316091408	1.8321262872619102e-49	-4.4320699369119506e-46	1.0385994788509118e-11	1.0915212504875837e-14	0.0004947373469964589	-3.448462883066375e-20	4.0402666874667627e-16	1.7506598236810995e-15	3.4590195420187175e-14	1.0768116312190046e-15
87000000	0.004752631316091408	1.8321262872619102e-49	-4.4371739366492574e-46	1.0385994788509118e-11	1.0915212504875835e-14	0.0004947373469964589	-3.448428816052326e-20	4.0402666874667627e-16	1.7506598236810995e-15	3.4590195420187175e-14	1.0768116312190046e-15
87100000	0.0047526313160914085	1.83212628726191e-49	-4.4422779363867175e-46	1.0385994788509118e-11	1.0915212504875835e-14	0.0004947373469964589	-3.448394749038277e-20	4.0402666874667627e-16	1.7506598236810995e-15	3.4590195420187175e-14	1.0768116312190046e-15
87200000	0.0047526313160914085	1.83212628726191e-49	-4.44738193612434e-46	1.0385994788509118e-11	1.0915212504875835e-14	0.0004947373469964589	-3.4483606820242276e-20	4.0402666874667627e-16	1.7506598236810995e-15	3.4590195420187175e-14	1.0768116312190046e-15
87300000	0.0047526313160914085	1.83212628726191e-49	-4.452485935862134e-46	1.0385994788509118e-11	1.0915212504875835e-14	0.0004947373469964589	-3.448326615010178e-20	4.0402666874667627e-16	1.7506598236810995e-15	3.4590195420187175e-14	1.0768116312190046e-15
87400000	0.0047526313160914085	1.83212628726191e-49	-4.45758993560011e-46	1.0385994788509118e-11	1.0915212504875835e-14	0.0004947373469964589	-3.448292547996129e-20	4.0402666874667627e-16	1.7506598236810995e-15	3.4590195420187175e-14	1.0768116312190046e-15
87500000	0.0047526313160914085	1.83212628726191e-49	-4.462693935338277e-46	1.0385994788509118e-11	1.0915212504875835e-14	0.0004947373469964589	-3.44825848098208e-20	4.0402666874667627e-16	1.7506598236810995e-15	3.4590195420187175e-14	1.0768116312190046e-15
87600000	0.0047526313160914085	1.83212628726191e-49	-4.467797935076645e-46	1.0385994788509118e-11	1.0915212504875835e-14	0.0004947373469964589	-3.448224413968031e-20	4.0402666874667627e-16	1.7506598236810995e-15	3.4590195420187175e-14	1.0768116312190046e-15
87700000	0.0047526313160914085	1.83212628726191e-49	-4.4729019348152234e-46	1.0385994788509118e-11	1.0915212504875835e-14	0.0004947373469964589	-3.4481903469539814e-20	4.0402666874667627e-16	1.7506598236810995e-15	3.4590195420187175e-14	1.0768116312190046e-15
87800000	0.0047526313160914085	1.83212628726191e-49	-4.478005934554022e-46	1.0385994788509118e-11	1.0915212504875835e-14	0.0004947373469964589	-3.448156279939932e-20	4.0402666874667627e-16	1.7506598236810995e-15	3.4590195420187175e-14	1.0768116312190046e-15
87900000	0.0047526313160914085	1.83212628726191e-49	-4.48310993429305e-46	1.0385994788509118e-11	1.0915212504875835e-14	0.0004947373469964589	-3.4481222129258827e-20	4.0402666874667627e-16	1.7506598236810995e-15	3.4590195420187175e-14	1.0768116312190046e-15
88000000	0.0047526313160914085	1.83212628726191e-49	-4.4882139340323176e-46	1.0385994788509118e-11	1.0915212504875835e-14	0.0004947373469964589	-3.448088145911834e-20	4.0402666874667627e-16	1.7506598236810995e-15	3.4590195420187175e-14	1.0768116312190046e-15
88100000	0.0047526313160914085	1.83212628726191e-49	-4.493317933771834e-46	1.0385994788509118e-11	1.0915212504875835e-14	0.0004947373469964589	-3.4480540788977846e-20	4.0402666874667627e-16	1.7506598236810995e-15	3.4590195420187175e-14	1.0768116312190046e-15
88200000	0.0047526313160914085	1.83212628726191e-49	-4.498421933511608e-46	1.0385994788509118e-11	1.0915212504875835e-14	0.0004947373469964589	-3.448020011883735e-20	4.0402666874667627e-16	1.7506598236810995e-15	3.4590195420187175e-14	1.0768116312190046e-15
88300000	0.0047526313160914085	1.83212628726191e-49	-4.503525933251651e-46	1.0385994788509118e-11	1.0915212504875835e-14	0.0004947373469964589	-3.447985944869686e-20	4.0402666874667627e-16	1.7506598236810995e-15	3.4590195420187175e-14	1.0768116312190046e-15
88400000	0.0047526313160914085	1.83212628726191e-49	-4.508629932991972e-46	1.0385994788509118e-11	1.0915212504875835e-14	0.0004947373469964589	-3.447951877855637e-20	4.0402666874667627e-16	1.7506598236810995e-15	3.4590195420187175e-14	1.0768116312190046e-15
88500000	0.0047526313160914085	1.83212628726191e-49	-4.513733932732579e-46	1.0385994788509118e-11	1.0915212504875835e-14	0.0004947373469964589	-3.447917810841588e-20	4.0402666874667627e-16	1.7506598236810995e-15	3.4590195420187175e-14	1.0768116312190046e-15
88600000	0.0047526313160914085	1.83212628726191e-49	-4.518837932473484e-46	1.0385994788509118e-11	1.0915212504875835e-14	0.0004947373469964589	-3.4478837438275384e-20	4.0402666874667627e-16	1.7506598236810995e-15	3.4590195420187175e-14	1.0768116312190046e-15
88700000	0.0047526313160914085	1.83212628726191e-49	-4.523941932214695e-46	1.0385994788509118e-11	1.0915212504875835e-14	0.0004947373469964589	-3.447849676813489e-20	4.0402666874667627e-16	1.7506598236810995e-15	3.4590195420187175e-14	1.0768116312190046e-15
88800000	0.0047526313160914085	1.83212628726191e-49	-4.529045931955898e-46	1.0385994788509118e-11	1.0915212504875835e-14	0.0004947373469964589	-3.44781560979944e-20	4.0402666874667627e-16	1.7506598236810995e-15	3.4590195420187175e-14	1.0768116312190046e-15
88900000	0.0047526313160914085	1.83212628726191e-49	-4.534149931695615e-46	1.0385994788509118e-11	1.0915212504875835e-14	0.0004947373469964589	-3.447781542785391e-20	4.0402666874667627e-16	1.7506598236810995e-15	3.4590195420187175e-14	1.0768116312190046e-15
89000000	0.0047526313160914085	1.83212628726191e-49	-4.5392539314337046e-46	1.0385994788509118e-11	1.0915212504875835e-14	0.0004947373469964589	-3.4477474757713416e-20	4.0402666874667627e-16	1.7506598236810995e-15	3.4590195420187175e-14	1.0768116312190046e-15
89100000	0.0047526313160914085	1.83212628726191e-49	-4.54435793117021e-46	1.0385994788509118e-11	1.0915212504875835e-14	0.0004947373469964589	-3.447713408757292e-20	4.0402666874667627e-16	1.7506598236810995e-15	3.4590195420187175e-14	1.0768116312190046e-15
89200000	0.0047526313160914085	1.83212628726191e-49	-4.549461930905179e-46	1.0385994788509118e-11	1.0915212504875835e-14	0.0004947373469964589	-3.447679341743243e-20	4.0402666874667627e-16	1.7506598236810995e-15	3.4590195420187175e-14	1.0768116312190046e-15
89300000	0.0047526313160914085	1.83212628726191e-49	-4.554565930638654e-46	1.0385994788509118e-11	1.0915212504875835e-14	0.0004947373469964589	-3.4476452747291935e-20	4.0402666874667627e-16	1.7506598236810995e-15	3.4590195420187175e-14	1.0768116312190046e-15
89400000	0.0047526313160914085	1.83212628726191e-49	-4.559669930370682e-46	1.0385994788509118e-11	1.0915212504875835e-14	0.0004947373469964589	-3.447611207715145e-20	4.0402666874667627e-16	1.7506598236810995e-15	3.4590195420187175e-14	1.0768116312190046e-15
89500000	0.0047526313160914085	1.83212628726191e-49	-4.5647739301013076e-46	1.0385994788509118e-11	1.0915212504875835e-14	0.0004947373469964589	-3.4475771407010954e-20	4.0402666874667627e-16	1.7506598236810995e-15	3.4590195420187175e-14	1.0768116312190046e-15
89600000	0.0047526313160914085	1.83212628726191e-49	-4.5698779298305774e-46	1.0385994788509118e-11	1.0915212504875835e-14	0.0004947373469964589	-3.447543073687046e-20	4.0402666874667627e-16	1.7506598236810995e-15	3.4590195420187175e-14	1.0768116312190046e-15
89700000	0.0047526313160914085	1.83212628726191e-49	-4.574981929558535e-46	1.0385994788509118e-11	1.0915212504875835e-14	0.0004947373469964589	-3.447509006672997e-20	4.0402666874667627e-16	1.7506598236810995e-15	3.4590195420187175e-14	1.0768116312190046e-15
89800000	0.0047526313160914085	1.83212628726191e-49	-4.580085929285227e-46	1.0385994788509118e-11	1.0915212504875835e-14	0.0004947373469964589	-3.4474749396589474e-20	4.0402666874667627e-16	1.7506598236810995e-15	3.4590195420187175e-14	1.0768116312190046e-15
89900000	0.0047526313160914085	1.83212628726191e-49	-4.5851899290106975e-46	1.0385994788509118e-11	1.0915212504875835e-14	0.0004947373469964589	-3.4474408726448986e-20	4.0402666874667627e-16	1.7506598236810995e-15	3.4590195420187175e-14	1.0768116312190046e-15
90000000	0.0047526313160914085	1.83212628726191e-49	-4.590293928734993e-46	1.0385994788509118e-11	1.0915212504875835e-14	0.0004947373469964589	-3.447406805630849e-20	4.0402666874667627e-16	1.7506598236810995e-15	3.4590195420187175e-14	1.0768116312190046e-15
90100000	0.0047526313160914085	1.83212628726191e-49	-4.595397928458158e-46	1.0385994788509118e-11	1.0915212504875835e-14	0.0004947373469964589	-3.4473727386168e-20	4.0402666874667627e-16	1.7506598236810995e-15	3.4590195420187175e-14	1.0768116312190046e-15
90200000	0.0047526313160914085	1.83212628726191e-49	-4.600501928180238e-46	1.0385994788509118e-11	1.0915212504875835e-14	0.0004947373469964589	-3.4473386716027506e-20	4.0402666874667627e-16	1.7506598236810995e-15	3.4590195420187175e-14	1.0768116312190046e-15
90300000	0.0047526313160914085	1.83212628726191e-49	-4.6056059279012784e-46	1.0385994788509118e-11	1.0915212504875835e-14	0.0004947373469964589	-3.447304604588702e-20	4.0402666874667627e-16	1.7506598236810995e-15	3.4590195420187175e-14	1.0768116312190046e-15
90400000	0.0047526313160914085	1.83212628726191e-49	-4.610709927621324e-46	1.0385994788509118e-11	1.0915212504875835e-14	0.0004947373469964589	-3.4472705375746524e-20	4.0402666874667627e-16	1.7506598236810995e-15	3.4590195420187175e-14	1.0768116312190046e-15
90500000	0.0047526313160914085	1.83212628726191e-49	-4.615813927340421e-46	1.0385994788509118e-11	1.0915212504875835e-14	0.0004947373469964589	-3.447236470560603e-20	4.0402666874667627e-16	1.7506598236810995e-15	3.4590195420187175e-14	1.0768116312190046e-15
90600000	0.0047526313160914085	1.8321262872619102e-49	-4.6209179270586145e-46	1.0385994788509118e-11	1.0915212504875835e-14	0.0004947373469964589	-3.447202403546554e-20	4.0402666874667627e-16	1.7506598236810995e-15	3.4590195420187175e-14	1.0768116312190046e-15
90700000	0.0047526313160914085	1.8321262872619102e-49	-4.6260219267759486e-46	1.0385994788509118e-11	1.0915212504875835e-14	0.0004947373469964589	-3.4471683365325044e-20	4.0402666874667627e-16	1.7506598236810995e-15	3.4590195420187175e-14	1.0768116312190046e-15
90800000	0.0047526313160914085	1.8321262872619102e-49	-4.6311259264924706e-46	1.0385994788509118e-11	1.0915212504875835e-14	0.0004947373469964589	-3.4471342695184556e-20	4.0402666874667627e-16	1.7506598236810995e-15	3.4590195420187175e-14	1.0768116312190046e-15
90900000	0.0047526313160914085	1.8321262872619102e-49	-4.636229926208223e-46	1.0385994788509118e-11	1.0915212504875835e-14	0.0004947373469964589	-3.447100202504406e-20	4.0402666874667627e-16	1.7506598236810995e-15	3.4590195420187175e-14	1.0768116312190046e-15
91000000	0.0047526313160914085	1.8321262872619102e-49	-4.641333925923254e-46	1.0385994788509118e-11	1.0915212504875835e-14	0.0004947373469964589	-3.447066135490357e-20	4.0402666874667627e-16	1.7506598236810995e-15	3.4590195420187175e-14	1.0768116312190046e-15
91100000	0.0047526313160914085	1.8321262872619102e-49	-4.646437925637608e-46	1.0385994788509118e-11	1.0915212504875835e-14	0.0004947373469964589	-3.4470320684763076e-20	4.0402666874667627e-16	1.7506598236810995e-15	3.4590195420187175e-14	1.0768116312190046e-15
91200000	0.0047526313160914085	1.8321262872619102e-49	-4.651541925351329e-46	1.0385994788509118e-11	1.0915212504875837e-14	0.0004947373469964589	-3.446998001462258e-20	4.0402666874667627e-16	1.7506598236810995e-15	3.4590195420187175e-14	1.0768116312190046e-15
91300000	0.0047526313160914085	1.8321262872619102e-49	-4.656645925064464e-46	1.0385994788509118e-11	1.0915212504875837e-14	0.0004947373469964589	-3.4469639344482095e-20	4.0402666874667627e-16	1.7506598236810995e-15	3.4590195420187175e-14	1.0768116312190046e-15
91400000	0.0047526313160914085	1.8321262872619102e-49	-4.661749924777057e-46	1.0385994788509118e-11	1.0915212504875837e-14	0.0004947373469964589	-3.44692986743416e-20	4.0402666874667627e-16	1.7506598236810995e-15	3.4590195420187175e-14	1.0768116312190046e-15
91500000	0.0047526313160914085	1.8321262872619102e-49	-4.666853924489154e-46	1.0385994788509118e-11	1.0915212504875837e-14	0.0004947373469964589	-3.446895800420111e-20	4.0402666874667627e-16	1.7506598236810995e-15	3.4590195420187175e-14	1.0768116312190046e-15
91600000	0.0047526313160914085	1.8321262872619102e-49	-4.6719579242008005e-46	1.0385994788509118e-11	1.0915212504875837e-14	0.0004947373469964589	-3.4468617334060614e-20	4.0402666874667627e-16	1.7506598236810995e-15	3.4590195420187175e-14	1.0768116312190046e-15
91700000	0.0047526313160914085	1.8321262872619106e-49	-4.677061923912041e-46	1.0385994788509118e-11	1.0915212504875837e-14	0.0004947373469964589	-3.446827666392012e-20	4.0402666874667627e-16	1.7506598236810995e-15	3.4590195420187175e-14	1.0768116312190046e-15
91800000	0.0047526313160914085	1.8321262872619106e-49	-4.682165923622921e-46	1.0385994788509118e-11	1.0915212504875837e-14	0.0004947373469964589	-3.446793599377963e-20	4.0402666874667627e-16	1.7506598236810995e-15	3.4590195420187175e-14	1.0768116312190046e-15
91900000	0.0047526313160914085	1.8321262872619106e-49	-4.6872699233334864e-46	1.0385994788509118e-11	1.0915212504875837e-14	0.0004947373469964589	-3.446759532363914e-20	4.0402666874667627e-16	1.7506598236810995e-15	3.4590195420187175e-14	1.0768116312190046e-15
92000000	0.0047526313160914085	1.8321262872619106e-49	-4.6923739230437815e-46	1.0385994788509118e-11	1.0915212504875837e-14	0.0004947373469964589	-3.4467254653498646e-20	4.0402666874667627e-16	1.7506598236810995e-15	3.4590195420187175e-14	1.0768116312190046e-15
92100000	0.0047526313160914085	1.8321262872619106e-49	-4.697477922753853e-46	1.0385994788509118e-11	1.0915212504875837e-14	0.0004947373469964589	-3.446691398335815e-20	4.0402666874667627e-16	1.7506598236810995e-15	3.4590195420187175e-14	1.0768116312190046e-15
92200000	0.0047526313160914085	1.8321262872619106e-49	-4.7025819224637454e-46	1.0385994788509118e-11	1.0915212504875837e-14	0.0004947373469964589	-3.4466573313217665e-20	4.0402666874667627e-16	1.7506598236810995e-15	3.4590195420187175e-14	1.0768116312190046e-15
92300000	0.0047526313160914085	1.8321262872619106e-49	-4.707685922173503e-46	1.0385994788509118e-11	1.0915212504875837e-14	0.0004947373469964589	-3.446623264307717e-20	4.0402666874667627e-16	1.7506598236810995e-15	3.4590195420187175e-14	1.0768116312190046e-15
92400000	0.004752631316091408	1.8321262872619106e-49	-4.712789921883173e-46	1.038599478850912e-11	1.0915212504875837e-14	0.0004947373469964589	-3.446589197293668e-20	4.0402666874667627e-16	1.7506598236810995e-15	3.4590195420187175e-14	1.0768116312190046e-15
92500000	0.004752631316091408	1.8321262872619106e-49	-4.7178939215927995e-46	1.038599478850912e-11	1.0915212504875837e-14	0.0004947373469964589	-3.4465551302796184e-20	4.0402666874667627e-16	1.7506598236810995e-15	3.4590195420187175e-14	1.0768116312190044e-15
92600000	0.004752631316091408	1.8321262872619106e-49	-4.722997921302428e-46	1.038599478850912e-11	1.0915212504875837e-14	0.0004947373469964589	-3.446521063265569e-20	4.0402666874667627e-16	1.7506598236810995e-15	3.4590195420187175e-14	1.0768116312190044e-15
92700000	0.004752631316091408	1.832126287261911e-49	-4.728101921012104e-46	1.038599478850912e-11	1.0915212504875837e-14	0.0004947373469964589	-3.4464869962515203e-20	4.0402666874667627e-16	1.7506598236810995e-15	3.4590195420187175e-14	1.0768116312190044e-15
92800000	0.004752631316091408	1.832126287261911e-49	-4.733205920721872e-46	1.038599478850912e-11	1.0915212504875837e-14	0.0004947373469964589	-3.446452929237471e-20	4.0402666874667627e-16	1.7506598236810995e-15	3.4590195420187175e-14	1.0768116312190044e-15
92900000	0.004752631316091408	1.832126287261911e-49	-4.738309920431779e-46	1.038599478850912e-11	1.0915212504875837e-14	0.0004947373469964589	-3.4464188622234216e-20	4.0402666874667627e-16	1.7506598236810995e-15	3.4590195420187175e-14	1.0768116312190044e-15
93000000	0.004752631316091408	1.832126287261911e-49	-4.743413920141869e-46	1.038599478850912e-11	1.0915212504875837e-14	0.0004947373469964589	-3.446384795209372e-20	4.0402666874667627e-16	1.7506598236810995e-15	3.4590195420187175e-14	1.0768116312190044e-15
93100000	0.004752631316091408	1.832126287261911e-49	-4.7485179198521865e-46	1.038599478850912e-11	1.0915212504875838e-14	0.0004947373469964589	-3.446350728195323e-20	4.0402666874667627e-16	1.7506598236810995e-15	3.4590195420187175e-14	1.0768116312190044e-15
93200000	0.004752631316091408	1.832126287261911e-49	-4.753621919562779e-46	1.038599478850912e-11	1.0915212504875838e-14	0.0004947373469964589	-3.446316661181274e-20	4.0402666874667627e-16	1.7506598236810995e-15	3.4590195420187175e-14	1.0768116312190044e-15
93300000	0.004752631316091408	1.832126287261911e-49	-4.75872591927369e-46	1.038599478850912e-11	1.0915212504875838e-14	0.0004947373469964589	-3.446282594167225e-20	4.0402666874667627e-16	1.7506598236810995e-15	3.4590195420187175e-14	1.0768116312190044e-15
93400000	0.004752631316091408	1.832126287261911e-49	-4.763829918984965e-46	1.038599478850912e-11	1.0915212504875838e-14	0.0004947373469964589	-3.4462485271531754e-20	4.0402666874667627e-16	1.7506598236810995e-15	3.4590195420187175e-14	1.0768116312190044e-15
93500000	0.004752631316091408	1.832126287261911e-49	-4.768933918696651e-46	1.038599478850912e-11	1.0915212504875838e-14	0.0004947373469964589	-3.446214460139126e-20	4.0402666874667627e-16	1.7506598236810995e-15	3.4590195420187175e-14	1.0768116312190044e-15
93600000	0.004752631316091408	1.832126287261911e-49	-4.774037918408791e-46	1.038599478850912e-11	1.0915212504875838e-14	0.0004947373469964589	-3.446180393125077e-20	4.0402666874667627e-16	1.7506598236810995e-15	3.4590195420187175e-14	1.0768116312190044e-15
93700000	0.004752631316091408	1.832126287261911e-49	-4.7791419181214315e-46	1.038599478850912e-11	1.0915212504875838e-14	0.0004947373469964589	-3.446146326111028e-20	4.0402666874667627e-16	1.7506598236810995e-15	3.4590195420187175e-14	1.0768116312190044e-15
93800000	0.004752631316091408	1.8321262872619114e-49	-4.784245917834617e-46	1.038599478850912e-11	1.0915212504875838e-14	0.0004947373469964589	-3.4461122590969786e-20	4.0402666874667627e-16	1.7506598236810995e-15	3.4590195420187175e-14	1.0768116312190044e-15
93900000	0.004752631316091408	1.8321262872619114e-49	-4.789349917548394e-46	1.038599478850912e-11	1.0915212504875838e-14	0.0004947373469964589	-3.446078192082929e-20	4.0402666874667627e-16	1.7506598236810995e-15	3.4590195420187175e-14	1.0768116312190044e-15
94000000	0.004752631316091408	1.8321262872619114e-49	-4.794453917262807e-46	1.038599478850912e-11	1.0915212504875838e-14	0.0004947373469964589	-3.44604412506888e-20	4.0402666874667627e-16	1.7506598236810995e-15	3.4590195420187175e-14	1.0768116312190044e-15
94100000	0.004752631316091408	1.8321262872619114e-49	-4.799557916977902e-46	1.038599478850912e-11	1.0915212504875838e-14	0.0004947373469964589	-3.446010058054831e-20	4.0402666874667627e-16	1.7506598236810995e-15	3.4590195420187175e-14	1.0768116312190044e-15
94200000	0.004752631316091408	1.8321262872619114e-49	-4.8046619166937235e-46	1.038599478850912e-11	1.0915212504875838e-14	0.0004947373469964589	-3.445975991040782e-20	4.0402666874667627e-16	1.7506598236810995e-15	3.4590195420187175e-14	1.0768116312190044e-15
94300000	0.004752631316091408	1.8321262872619114e-49	-4.809765916410316e-46	1.038599478850912e-11	1.0915212504875838e-14	0.0004947373469964589	-3.4459419240267324e-20	4.0402666874667627e-16	1.7506598236810995e-15	3.4590195420187175e-14	1.0768116312190044e-15
94400000	0.004752631316091408	1.8321262872619114e-49	-4.814869916127625e-46	1.038599478850912e-11	1.0915212504875838e-14	0.0004947373469964589	-3.445907857012683e-20	4.0402666874667627e-16	1.7506598236810995e-15	3.4590195420187175e-14	1.0768116312190044e-15
94500000	0.004752631316091408	1.8321262872619114e-49	-4.8199739158438985e-46	1.038599478850912e-11	1.0915212504875838e-14	0.0004947373469964589	-3.445873789998634e-20	4.0402666874667627e-16	1.7506598236810995e-15	3.4590195420187175e-14	1.0768116312190044e-15
94600000	0.004752631316091408	1.8321262872619114e-49	-4.825077915558532e-46	1.038599478850912e-11	1.0915212504875838e-14	0.0004947373469964589	-3.445839722984585e-20	4.0402666874667627e-16	1.7506598236810995e-15	3.4590195420187175e-14	1.0768116312190044e-15
94700000	0.004752631316091408	1.8321262872619114e-49	-4.830181915271569e-46	1.038599478850912e-11	1.0915212504875838e-14	0.0004947373469964589	-3.4458056559705356e-20	4.0402666874667627e-16	1.7506598236810995e-15	3.4590195420187175e-14	1.0768116312190044e-15
94800000	0.004752631316091408	1.8321262872619114e-49	-4.835285914983056e-46	1.038599478850912e-11	1.0915212504875838e-14	0.0004947373469964589	-3.445771588956486e-20	4.0402666874667627e-16	1.7506598236810995e-15	3.4590195420187175e-14	1.0768116312190044e-15
94900000	0.004752631316091408	1.8321262872619114e-49	-4.8403899146930364e-46	1.038599478850912e-11	1.0915212504875838e-14	0.0004947373469964589	-3.445737521942437e-20	4.0402666874667627e-16	1.7506598236810995e-15	3.4590195420187175e-14	1.0768116312190044e-15
95000000	0.004752631316091408	1.8321262872619114e-49	-4.845493914401557e-46	1.038599478850912e-11	1.0915212504875838e-14	0.0004947373469964589	-3.4457034549283876e-20	4.0402666874667627e-16	1.7506598236810995e-15	3.4590195420187175e-14	1.0768116312190044e-15
95100000	0.004752631316091408	1.8321262872619114e-49	-4.850597914108663e-46	1.038599478850912e-11	1.0915212504875838e-14	0.0004947373469964589	-3.445669387914339e-20	4.0402666874667627e-16	1.7506598236810995e-15	3.4590195420187175e-14	1.0768116312190044e-15
95200000	0.004752631316091408	1.8321262872619114e-49	-4.855701913814399e-46	1.038599478850912e-11	1.0915212504875838e-14	0.0004947373469964589	-3.4456353209002895e-20	4.0402666874667627e-16	1.7506598236810995e-15	3.4590195420187175e-14	1.0768116312190044e-15
95300000	0.004752631316091408	1.8321262872619114e-49	-4.860805913518811e-46	1.038599478850912e-11	1.0915212504875838e-14	0.0004947373469964589	-3.44560125388624e-20	4.0402666874667627e-16	1.7506598236810995e-15	3.4590195420187175e-14	1.0768116312190044e-15
95400000	0.004752631316091408	1.8321262872619114e-49	-4.865909913221943e-46	1.038599478850912e-11	1.0915212504875838e-14	0.0004947373469964589	-3.445567186872191e-20	4.0402666874667627e-16	1.7506598236810995e-15	3.4590195420187175e-14	1.0768116312190044e-15
95500000	0.004752631316091408	1.8321262872619114e-49	-4.871013912923843e-46	1.038599478850912e-11	1.0915212504875838e-14	0.0004947373469964589	-3.445533119858142e-20	4.0402666874667627e-16	1.7506598236810995e-15	3.4590195420187175e-14	1.0768116312190044e-15
95600000	0.004752631316091408	1.8321262872619114e-49	-4.8761179126245535e-46	1.038599478850912e-11	1.0915212504875838e-14	0.0004947373469964589	-3.4454990528440926e-20	4.0402666874667627e-16	1.7506598236810995e-15	3.4590195420187175e-14	1.0768116312190044e-15
95700000	0.004752631316091408	1.8321262872619114e-49	-4.881221912324121e-46	1.038599478850912e-11	1.0915212504875838e-14	0.0004947373469964589	-3.445464985830043e-20	4.0402666874667627e-16	1.7506598236810995e-15	3.4590195420187175e-14	1.0768116312190044e-15
95800000	0.004752631316091408	1.8321262872619114e-49	-4.886325912022591e-46	1.038599478850912e-11	1.0915212504875838e-14	0.0004947373469964589	-3.445430918815994e-20	4.0402666874667627e-16	1.7506598236810995e-15	3.4590195420187175e-14	1.0768116312190044e-15
95900000	0.004752631316091408	1.8321262872619114e-49	-4.891429911720008e-46	1.038599478850912e-11	1.0915212504875838e-14	0.0004947373469964589	-3.4453968518019446e-20	4.0402666874667627e-16	1.7506598236810995e-15	3.4590195420187175e-14	1.0768116312190044e-15
96000000	0.004752631316091408	1.8321262872619114e-49	-4.896533911416418e-46	1.038599478850912e-11	1.0915212504875838e-14	0.0004947373469964589	-3.445362784787896e-20	4.0402666874667627e-16	1.7506598236810995e-15	3.4590195420187175e-14	1.0768116312190044e-15
96100000	0.004752631316091408	1.8321262872619114e-49	-4.901637911111866e-46	1.038599478850912e-11	1.0915212504875838e-14	0.0004947373469964589	-3.4453287177738465e-20	4.0402666874667627e-16	1.7506598236810995e-15	3.4590195420187175e-14	1.0768116312190044e-15
96200000	0.004752631316091408	1.8321262872619114e-49	-4.906741910806397e-46	1.038599478850912e-11	1.0915212504875838e-14	0.0004947373469964589	-3.445294650759797e-20	4.0402666874667627e-16	1.7506598236810995e-15	3.4590195420187175e-14	1.0768116312190044e-15
96300000	0.004752631316091408	1.8321262872619114e-49	-4.911845910500057e-46	1.038599478850912e-11	1.0915212504875838e-14	0.0004947373469964589	-3.445260583745748e-20	4.0402666874667627e-16	1.7506598236810995e-15	3.4590195420187175e-14	1.0768116312190044e-15
96400000	0.004752631316091408	1.8321262872619114e-49	-4.9169499101928904e-46	1.038599478850912e-11	1.0915212504875838e-14	0.0004947373469964589	-3.4452265167316984e-20	4.0402666874667627e-16	1.7506598236810995e-15	3.4590195420187175e-14	1.0768116312190044e-15
96500000	0.004752631316091408	1.8321262872619114e-49	-4.9220539098849435e-46	1.038599478850912e-11	1.0915212504875838e-14	0.0004947373469964589	-3.4451924497176497e-20	4.0402666874667627e-16	1.7506598236810995e-15	3.4590195420187175e-14	1.0768116312190044e-15
96600000	0.004752631316091408	1.8321262872619114e-49	-4.9271579095762615e-46	1.038599478850912e-11	1.0915212504875838e-14	0.0004947373469964589	-3.4451583827036e-20	4.0402666874667627e-16	1.7506598236810995e-15	3.4590195420187175e-14	1.0768116312190044e-15
96700000	0.004752631316091408	1.8321262872619114e-49	-4.932261909266889e-46	1.038599478850912e-11	1.0915212504875838e-14	0.0004947373469964589	-3.445124315689551e-20	4.0402666874667627e-16	1.7506598236810995e-15	3.4590195420187175e-14	1.0768116312190044e-15
96800000	0.004752631316091408	1.8321262872619114e-49	-4.937365908956871e-46	1.038599478850912e-11	1.0915212504875838e-14	0.0004947373469964589	-3.4450902486755016e-20	4.0402666874667627e-16	1.7506598236810995e-15	3.4590195420187175e-14	1.0768116312190044e-15
96900000	0.004752631316091408	1.8321262872619114e-49	-4.942469908646254e-46	1.038599478850912e-11	1.0915212504875838e-14	0.0004947373469964589	-3.445056181661452e-20	4.0402666874667627e-16	1.7506598236810995e-15	3.4590195420187175e-14	1.0768116312190044e-15
97000000	0.004752631316091408	1.832126287261911e-49	-4.9475739083350825e-46	1.038599478850912e-11	1.0915212504875838e-14	0.0004947373469964589	-3.4450221146474035e-20	4.040266687466763e-16	1.7506598236810995e-15	3.4590195420187175e-14	1.0768116312190044e-15
97100000	0.004752631316091408	1.832126287261911e-49	-4.952677908023402e-46	1.038599478850912e-11	1.0915212504875838e-14	0.0004947373469964589	-3.444988047633354e-20	4.040266687466763e-16	1.7506598236810995e-15	3.4590195420187175e-14	1.0768116312190044e-15
97200000	0.004752631316091408	1.832126287261911e-49	-4.957781907711257e-46	1.038599478850912e-11	1.0915212504875838e-14	0.0004947373469964589	-3.444953980619305e-20	4.040266687466763e-16	1.7506598236810995e-15	3.4590195420187175e-14	1.0768116312190044e-15
97300000	0.004752631316091408	1.832126287261911e-49	-4.9628859073986945e-46	1.038599478850912e-11	1.0915212504875838e-14	0.0004947373469964589	-3.4449199136052554e-20	4.040266687466763e-16	1.7506598236810995e-15	3.4590195420187175e-14	1.0768116312190044e-15
97400000	0.004752631316091408	1.832126287261911e-49	-4.967989907085758e-46	1.038599478850912e-11	1.0915212504875838e-14	0.0004947373469964589	-3.4448858465912067e-20	4.040266687466763e-16	1.7506598236810995e-15	3.4590195420187175e-14	1.0768116312190044e-15
97500000	0.004752631316091408	1.832126287261911e-49	-4.9730939067724946e-46	1.038599478850912e-11	1.0915212504875838e-14	0.0004947373469964589	-3.4448517795771573e-20	4.040266687466763e-16	1.7506598236810995e-15	3.4590195420187175e-14	1.0768116312190044e-15
97600000	0.004752631316091408	1.832126287261911e-49	-4.9781979064589485e-46	1.038599478850912e-11	1.0915212504875838e-14	0.0004947373469964589	-3.444817712563108e-20	4.040266687466763e-16	1.7506598236810995e-15	3.4590195420187175e-14	1.0768116312190044e-15
97700000	0.004752631316091408	1.832126287261911e-49	-4.983301906145165e-46	1.038599478850912e-11	1.0915212504875838e-14	0.0004947373469964589	-3.4447836455490586e-20	4.040266687466763e-16	1.7506598236810995e-15	3.4590195420187175e-14	1.0768116312190044e-15
97800000	0.004752631316091408	1.832126287261911e-49	-4.98840590583119e-46	1.038599478850912e-11	1.0915212504875838e-14	0.0004947373469964589	-3.444749578535009e-20	4.040266687466763e-16	1.7506598236810995e-15	3.4590195420187175e-14	1.0768116312190044e-15
97900000	0.004752631316091408	1.832126287261911e-49	-4.993509905517067e-46	1.0385994788509118e-11	1.0915212504875838e-14	0.0004947373469964589	-3.4447155115209605e-20	4.040266687466763e-16	1.7506598236810995e-15	3.4590195420187175e-14	1.0768116312190044e-15
98000000	0.004752631316091408	1.832126287261911e-49	-4.9986139052028436e-46	1.0385994788509118e-11	1.0915212504875838e-14	0.0004947373469964589	-3.444681444506911e-20	4.040266687466763e-16	1.7506598236810995e-15	3.4590195420187175e-14	1.0768116312190044e-15
98100000	0.0047526313160914085	1.832126287261911e-49	-5.003717904888564e-46	1.0385994788509118e-11	1.0915212504875838e-14	0.0004947373469964589	-3.444647377492862e-20	4.040266687466763e-16	1.7506598236810993e-15	3.4590195420187175e-14	1.0768116312190044e-15
98200000	0.0047526313160914085	1.8321262872619106e-49	-5.0088219045742734e-46	1.0385994788509118e-11	1.0915212504875837e-14	0.0004947373469964589	-3.4446133104788124e-20	4.040266687466763e-16	1.7506598236810993e-15	3.4590195420187175e-14	1.0768116312190044e-15
98300000	0.0047526313160914085	1.8321262872619106e-49	-5.013925904260017e-46	1.0385994788509118e-11	1.0915212504875837e-14	0.0004947373469964589	-3.444579243464763e-20	4.040266687466763e-16	1.7506598236810993e-15	3.4590195420187175e-14	1.0768116312190044e-15
98400000	0.0047526313160914085	1.8321262872619106e-49	-5.019029903945841e-46	1.0385994788509118e-11	1.0915212504875837e-14	0.0004947373469964589	-3.4445451764507143e-20	4.040266687466763e-16	1.7506598236810993e-15	3.4590195420187175e-14	1.0768116312190044e-15
98500000	0.0047526313160914085	1.8321262872619106e-49	-5.024133903631789e-46	1.0385994788509118e-11	1.0915212504875837e-14	0.0004947373469964589	-3.444511109436665e-20	4.040266687466763e-16	1.7506598236810993e-15	3.4590195420187175e-14	1.0768116312190044e-15
98600000	0.0047526313160914085	1.8321262872619106e-49	-5.029237903317909e-46	1.0385994788509118e-11	1.0915212504875837e-14	0.0004947373469964589	-3.4444770424226156e-20	4.040266687466763e-16	1.7506598236810993e-15	3.4590195420187175e-14	1.0768116312190044e-15
98700000	0.0047526313160914085	1.8321262872619106e-49	-5.0343419030042436e-46	1.0385994788509118e-11	1.0915212504875837e-14	0.0004947373469964589	-3.444442975408566e-20	4.040266687466763e-16	1.7506598236810993e-15	3.4590195420187175e-14	1.0768116312190044e-15
98800000	0.0047526313160914085	1.8321262872619106e-49	-5.039445902690839e-46	1.0385994788509118e-11	1.0915212504875837e-14	0.0004947373469964589	-3.444408908394517e-20	4.040266687466763e-16	1.7506598236810993e-15	3.4590195420187175e-14	1.0768116312190044e-15
98900000	0.0047526313160914085	1.8321262872619106e-49	-5.044549902377741e-46	1.0385994788509118e-11	1.0915212504875837e-14	0.0004947373469964589	-3.444374841380468e-20	4.040266687466763e-16	1.7506598236810993e-15	3.4590195420187175e-14	1.0768116312190044e-15
99000000	0.0047526313160914085	1.8321262872619106e-49	-5.0496539020649946e-46	1.0385994788509118e-11	1.0915212504875837e-14	0.0004947373469964589	-3.444340774366419e-20	4.040266687466763e-16	1.7506598236810993e-15	3.4590195420187175e-14	1.0768116312190044e-15
99100000	0.0047526313160914085	1.8321262872619106e-49	-5.054757901752645e-46	1.0385994788509118e-11	1.0915212504875837e-14	0.0004947373469964589	-3.4443067073523694e-20	4.040266687466763e-16	1.7506598236810993e-15	3.4590195420187175e-14	1.0768116312190044e-15
99200000	0.0047526313160914085	1.8321262872619106e-49	-5.059861901440737e-46	1.0385994788509118e-11	1.0915212504875837e-14	0.0004947373469964589	-3.44427264033832e-20	4.040266687466763e-16	1.7506598236810993e-15	3.4590195420187175e-14	1.0768116312190044e-15
99300000	0.0047526313160914085	1.8321262872619102e-49	-5.064965901129317e-46	1.0385994788509118e-11	1.0915212504875837e-14	0.0004947373469964589	-3.4442385733242713e-20	4.040266687466763e-16	1.7506598236810993e-15	3.4590195420187175e-14	1.0768116312190044e-15
99400000	0.0047526313160914085	1.8321262872619102e-49	-5.0700699008184296e-46	1.0385994788509118e-11	1.0915212504875837e-14	0.0004947373469964589	-3.444204506310222e-20	4.040266687466763e-16	1.7506598236810993e-15	3.4590195420187175e-14	1.0768116312190044e-15
99500000	0.0047526313160914085	1.8321262872619102e-49	-5.07517390050812e-46	1.0385994788509118e-11	1.0915212504875837e-14	0.0004947373469964589	-3.4441704392961726e-20	4.040266687466763e-16	1.7506598236810993e-15	3.4590195420187175e-14	1.0768116312190044e-15
99600000	0.0047526313160914085	1.8321262872619102e-49	-5.080277900198434e-46	1.0385994788509118e-11	1.0915212504875837e-14	0.0004947373469964589	-3.444136372282123e-20	4.040266687466763e-16	1.7506598236810993e-15	3.4590195420187175e-14	1.0768116312190044e-15
99700000	0.0047526313160914085	1.8321262872619102e-49	-5.085381899889417e-46	1.0385994788509118e-11	1.0915212504875837e-14	0.0004947373469964589	-3.444102305268074e-20	4.040266687466763e-16	1.7506598236810993e-15	3.4590195420187175e-14	1.0768116312190044e-15
99800000	0.0047526313160914085	1.8321262872619102e-49	-5.090485899581113e-46	1.0385994788509118e-11	1.0915212504875837e-14	0.0004947373469964589	-3.444068238254025e-20	4.040266687466763e-16	1.7506598236810993e-15	3.4590195420187175e-14	1.0768116312190044e-15
99900000	0.0047526313160914085	1.8321262872619102e-49	-5.095589899273568e-46	1.0385994788509118e-11	1.0915212504875837e-14	0.0004947373469964589	-3.444034171239976e-20	4.040266687466763e-16	1.7506598236810993e-15	3.4590195420187175e-14	1.0768116312190044e-15
100000000	0.0047526313160914085	1.8321262872619102e-49	-5.100693898966828e-46	1.0385994788509118e-11	1.0915212504875837e-14	0.0004947373469964589	-3.4440001042259265e-20	4.040266687466763e-16	1.7506598236810993e-15	3.4590195420187175e-14	1.0768116312190044e-15
