# Supplementary material for: Thermodynamics Underpinning the Microbial Community‐Level Nitrogen Energy Metabolism
Source: Environ Microbiol. 2025 Feb 16;27(2):e70055. doi: 10.1111/1462-2920.70055 (PMC11830459; doi:10.1111/1462-2920.70055)
Supplement: Supplementary file 1 — Data S1. [file EMI-27-e70055-s001.zip › SI/Nnetwork/Results/kdef_-10/Iin_-5/p_0.2/O2_-11._H_-2..csv]

time	N2	N2H4	N2H5	N2O	NH2OH	NH3	NH3OH	NH4	NO	NO2	NO3
0	0.00001	0.00001	0.00001	0.00001	0.00001	0.00001	0.00001	0.00001	0.00001	0.00001	0.00001
100000	0.0004108707418384762	-1.2691572688728307e-22	-3.166516678216935e-51	4.622397734626861e-14	1.27733522458848e-14	0.009178257766672814	3.9820271376027993e-22	7.495450050585765e-10	6.981416544375644e-18	6.291445107258303e-20	-8.680873009421588e-16
200000	0.00041087074183847615	-1.2691572688728307e-22	-8.106093949773565e-51	4.62239773462686e-14	1.2773352245884108e-14	0.009178257766672814	3.9812894646868695e-22	7.495450050585747e-10	6.981416544375645e-18	6.291445107258303e-20	-7.934708139586851e-16
300000	0.0004108707418384762	-1.2691572688728307e-22	-1.3045582207486847e-50	4.622397734626861e-14	1.2773352245884479e-14	0.009178257766672814	3.9816864894592823e-22	7.495450050585757e-10	6.981416544375644e-18	6.291445107258303e-20	-7.188543269752113e-16
400000	0.0004108707418384763	-1.2691572688728307e-22	-1.7985071413234138e-50	4.6223977346268615e-14	1.2773352245884839e-14	0.009178257766672814	3.9820695762927143e-22	7.495450050585766e-10	6.981416544375642e-18	6.291445107258303e-20	-6.442378399917376e-16
500000	0.0004108707418384763	-1.2691572688728307e-22	-2.2924509780182085e-50	4.6223977346268615e-14	1.2773352245884836e-14	0.009178257766672814	3.9820670586948685e-22	7.495450050585766e-10	6.981416544375642e-18	6.291445107258303e-20	-5.696213530082638e-16
600000	0.00041087074183847626	-1.2691572688728307e-22	-2.7863861537267883e-50	4.6223977346268615e-14	1.2773352245884837e-14	0.009178257766672814	3.9820685108439608e-22	7.495450050585765e-10	6.981416544375642e-18	6.291445107258303e-20	-4.950048660247901e-16
700000	0.0004108707418384762	-1.2691572688728307e-22	-3.2803036832853603e-50	4.622397734626861e-14	1.277335224588484e-14	0.009178257766672814	3.982069695574501e-22	7.495450050585765e-10	6.981416544375644e-18	6.291445107258303e-20	-4.203883790413163e-16
800000	0.0004108707418384762	-1.2691572688728307e-22	-3.773562353104193e-50	4.62239773462686e-14	1.277335224588484e-14	0.009178257766672814	3.98206969578867e-22	7.495450050585765e-10	6.981416544375644e-18	6.291445107258303e-20	-3.457718920578426e-16
900000	0.0004108707418384762	-1.2691572688728307e-22	-4.2667029418258837e-50	4.62239773462686e-14	1.2773352245884842e-14	0.009178257766672814	3.982069695788646e-22	7.495450050585764e-10	6.981416544375645e-18	6.291445107258303e-20	-2.711554050743688e-16
1000000	0.0004108707418384762	-1.2691572688728307e-22	-4.759836383689697e-50	4.622397734626861e-14	1.277335224588484e-14	0.009178257766672814	3.9820696957886697e-22	7.495450050585765e-10	6.981416544375644e-18	6.291445107258303e-20	-1.9653891809089506e-16
1100000	0.0004108707418384762	-1.2691572688728307e-22	-5.252796744342143e-50	4.622397734626862e-14	1.277335224588484e-14	0.009178257766672814	3.982069695788684e-22	7.495450050585765e-10	6.981416544375644e-18	6.291445107258303e-20	-1.219224311074212e-16
1200000	0.00041087074183847626	-1.2691572688728307e-22	-5.744210622379538e-50	4.62239773462686e-14	1.277335224588484e-14	0.009178257766672814	3.982069695788684e-22	7.495450050585765e-10	6.981416544375644e-18	6.291445107258303e-20	-4.7305944123947496e-17
1300000	0.0004108707418384772	-1.2691572688728307e-22	-6.169877811986953e-50	4.622397734626861e-14	1.2773352245887896e-14	0.009178257766672812	3.982074980967015e-22	7.495450050614534e-10	6.981416544375644e-18	6.291445107258305e-20	4.2144542548825744e-26
1400000	0.0004108707418384771	-1.2691572688728307e-22	-6.480369344738722e-50	4.622397734626861e-14	1.2773352245887802e-14	0.009178257766672812	3.982074815030215e-22	7.495450050613631e-10	6.981416544375644e-18	6.291445107258303e-20	4.2144542548825744e-26
1500000	0.0004108707418384771	-1.2691572688728307e-22	-6.790840207498912e-50	4.622397734626861e-14	1.2773352245887799e-14	0.009178257766672812	3.982074814024582e-22	7.495450050613627e-10	6.981416544375644e-18	6.291445107258303e-20	4.214454254882575e-26
1600000	0.0004108707418384771	-1.2691572688728307e-22	-7.101311413125836e-50	4.622397734626861e-14	1.2773352245887799e-14	0.009178257766672812	3.9820748141560047e-22	7.495450050613628e-10	6.981416544375644e-18	6.291445107258302e-20	4.2144542548825756e-26
1700000	0.0004108707418384771	-1.2691572688728307e-22	-7.4117812763595425e-50	4.622397734626861e-14	1.2773352245887799e-14	0.009178257766672812	3.9820748141713473e-22	7.495450050613628e-10	6.981416544375644e-18	6.291445107258302e-20	4.2144542548825756e-26
1800000	0.0004108707418384771	-1.2691572688728307e-22	-7.722250238838826e-50	4.622397734626861e-14	1.2773352245887799e-14	0.009178257766672812	3.982074814108799e-22	7.495450050613627e-10	6.981416544375644e-18	6.291445107258302e-20	4.2144542548825756e-26
1900000	0.0004108707418384771	-1.2691572688728307e-22	-8.032718742202474e-50	4.6223977346268615e-14	1.27733522458878e-14	0.009178257766672812	3.9820748140065505e-22	7.495450050613626e-10	6.981416544375644e-18	6.291445107258303e-20	4.214454254882575e-26
2000000	0.0004108707418384771	-1.2691572688728307e-22	-8.343187228089283e-50	4.6223977346268615e-14	1.27733522458878e-14	0.009178257766672812	3.9820748139027905e-22	7.495450050613625e-10	6.981416544375644e-18	6.291445107258303e-20	4.2144542548825744e-26
2100000	0.0004108707418384771	-1.2691572688728307e-22	-8.65365613813804e-50	4.6223977346268615e-14	1.2773352245887802e-14	0.009178257766672812	3.982074813835709e-22	7.495450050613624e-10	6.981416544375644e-18	6.291445107258303e-20	4.2144542548825744e-26
2200000	0.0004108707418384771	-1.2691572688728307e-22	-8.964125412420914e-50	4.6223977346268615e-14	1.2773352245887802e-14	0.009178257766672812	3.98207481382787e-22	7.495450050613624e-10	6.981416544375644e-18	6.291445107258303e-20	4.2144542548825744e-26
2300000	0.0004108707418384771	-1.2691572688728307e-22	-9.274593121288007e-50	4.6223977346268615e-14	1.2773352245887802e-14	0.009178257766672812	3.98207481382809e-22	7.495450050613624e-10	6.981416544375644e-18	6.291445107258303e-20	4.2144542548825744e-26
2400000	0.0004108707418384771	-1.2691572688728307e-22	-9.585059401311012e-50	4.6223977346268615e-14	1.2773352245887802e-14	0.009178257766672812	3.982074813828139e-22	7.495450050613624e-10	6.981416544375644e-18	6.291445107258303e-20	4.2144542548825744e-26
2500000	0.0004108707418384771	-1.2691572688728307e-22	-9.895524694124678e-50	4.6223977346268615e-14	1.2773352245887802e-14	0.009178257766672812	3.982074813828069e-22	7.495450050613624e-10	6.981416544375644e-18	6.291445107258303e-20	4.2144542548825744e-26
2600000	0.0004108707418384771	-1.2691572688728307e-22	-1.0205989441363759e-49	4.6223977346268615e-14	1.2773352245887802e-14	0.009178257766672812	3.982074813827934e-22	7.495450050613625e-10	6.981416544375644e-18	6.291445107258303e-20	4.2144542548825744e-26
2700000	0.0004108707418384771	-1.2691572688728307e-22	-1.0516454084663009e-49	4.6223977346268615e-14	1.2773352245887802e-14	0.009178257766672812	3.9820748138277865e-22	7.495450050613625e-10	6.981416544375644e-18	6.291445107258303e-20	4.2144542548825744e-26
2800000	0.0004108707418384771	-1.2691572688728307e-22	-1.082691906565718e-49	4.6223977346268615e-14	1.2773352245887802e-14	0.009178257766672812	3.9820748138276793e-22	7.495450050613625e-10	6.981416544375644e-18	6.291445107258303e-20	4.2144542548825744e-26
2900000	0.0004108707418384771	-1.2691572688728307e-22	-1.1137384749983895e-49	4.6223977346268615e-14	1.2773352245887802e-14	0.009178257766672812	3.9820748138276567e-22	7.495450050613625e-10	6.981416544375644e-18	6.291445107258303e-20	4.2144542548825744e-26
3000000	0.0004108707418384771	-1.2691572688728307e-22	-1.1447850611669288e-49	4.6223977346268615e-14	1.2773352245887802e-14	0.009178257766672812	3.982074813827657e-22	7.495450050613625e-10	6.981416544375644e-18	6.291445107258303e-20	4.2144542548825744e-26
3100000	0.0004108707418384771	-1.2691572688728307e-22	-1.1758316452771947e-49	4.6223977346268615e-14	1.2773352245887802e-14	0.009178257766672812	3.9820748138276576e-22	7.495450050613625e-10	6.981416544375644e-18	6.291445107258303e-20	4.2144542548825744e-26
3200000	0.0004108707418384771	-1.2691572688728307e-22	-1.206878227373352e-49	4.6223977346268615e-14	1.2773352245887802e-14	0.009178257766672812	3.982074813827658e-22	7.495450050613625e-10	6.981416544375644e-18	6.291445107258303e-20	4.2144542548825744e-26
3300000	0.0004108707418384771	-1.2691572688728307e-22	-1.237924807499563e-49	4.6223977346268615e-14	1.2773352245887802e-14	0.009178257766672812	3.982074813827659e-22	7.495450050613625e-10	6.981416544375644e-18	6.291445107258303e-20	4.2144542548825744e-26
3400000	0.0004108707418384771	-1.2691572688728307e-22	-1.2689713856999915e-49	4.6223977346268615e-14	1.2773352245887802e-14	0.009178257766672812	3.9820748138276595e-22	7.495450050613625e-10	6.981416544375644e-18	6.291445107258303e-20	4.2144542548825744e-26
3500000	0.0004108707418384771	-1.2691572688728307e-22	-1.3000179620188015e-49	4.6223977346268615e-14	1.2773352245887802e-14	0.009178257766672812	3.98207481382766e-22	7.495450050613625e-10	6.981416544375645e-18	6.291445107258303e-20	4.2144542548825744e-26
3600000	0.0004108707418384771	-1.2691572688728307e-22	-1.3310645365001557e-49	4.6223977346268615e-14	1.2773352245887802e-14	0.009178257766672812	3.9820748138276605e-22	7.495450050613625e-10	6.981416544375645e-18	6.291445107258303e-20	4.2144542548825744e-26
3700000	0.0004108707418384771	-1.2691572688728307e-22	-1.362111109188218e-49	4.6223977346268615e-14	1.2773352245887802e-14	0.009178257766672812	3.9820748138276605e-22	7.495450050613626e-10	6.981416544375645e-18	6.291445107258303e-20	4.2144542548825744e-26
3800000	0.0004108707418384771	-1.2691572688728307e-22	-1.3931576801271515e-49	4.6223977346268615e-14	1.2773352245887802e-14	0.009178257766672812	3.982074813827661e-22	7.495450050613626e-10	6.981416544375645e-18	6.291445107258303e-20	4.2144542548825744e-26
3900000	0.0004108707418384771	-1.2691572688728307e-22	-1.4242042493611198e-49	4.6223977346268615e-14	1.2773352245887802e-14	0.009178257766672812	3.9820748138276614e-22	7.495450050613626e-10	6.981416544375645e-18	6.291445107258303e-20	4.2144542548825744e-26
4000000	0.0004108707418384771	-1.2691572688728307e-22	-1.4552508169342863e-49	4.6223977346268615e-14	1.2773352245887802e-14	0.009178257766672814	3.982074813827662e-22	7.495450050613626e-10	6.981416544375645e-18	6.291445107258303e-20	4.2144542548825744e-26
4100000	0.0004108707418384771	-1.2691572688728307e-22	-1.4862973828908145e-49	4.622397734626862e-14	1.2773352245887802e-14	0.009178257766672814	3.982074813827662e-22	7.495450050613626e-10	6.981416544375645e-18	6.291445107258303e-20	4.2144542548825744e-26
4200000	0.0004108707418384771	-1.2691572688728307e-22	-1.517343947274868e-49	4.622397734626862e-14	1.2773352245887802e-14	0.009178257766672814	3.9820748138276623e-22	7.495450050613626e-10	6.981416544375645e-18	6.291445107258303e-20	4.2144542548825744e-26
4300000	0.00041087074183847707	-1.2691572688728307e-22	-1.5483905101306095e-49	4.622397734626862e-14	1.2773352245887802e-14	0.009178257766672814	3.9820748138276623e-22	7.495450050613626e-10	6.981416544375645e-18	6.291445107258303e-20	4.2144542548825744e-26
4400000	0.00041087074183847707	-1.2691572688728307e-22	-1.5794370715022032e-49	4.622397734626862e-14	1.2773352245887802e-14	0.009178257766672814	3.982074813827663e-22	7.495450050613626e-10	6.981416544375645e-18	6.291445107258303e-20	4.2144542548825744e-26
4500000	0.00041087074183847707	-1.2691572688728307e-22	-1.6104836314338127e-49	4.622397734626862e-14	1.2773352245887802e-14	0.009178257766672814	3.982074813827663e-22	7.495450050613626e-10	6.981416544375645e-18	6.291445107258303e-20	4.2144542548825744e-26
4600000	0.00041087074183847707	-1.2691572688728307e-22	-1.6415301899696007e-49	4.622397734626862e-14	1.2773352245887802e-14	0.009178257766672814	3.9820748138276633e-22	7.495450050613626e-10	6.981416544375645e-18	6.291445107258303e-20	4.2144542548825744e-26
4700000	0.00041087074183847707	-1.2691572688728307e-22	-1.6725767471537308e-49	4.622397734626862e-14	1.2773352245887802e-14	0.009178257766672814	3.9820748138276633e-22	7.495450050613626e-10	6.981416544375645e-18	6.291445107258303e-20	4.214454254882574e-26
4800000	0.00041087074183847707	-1.2691572688728307e-22	-1.703623303030367e-49	4.622397734626862e-14	1.2773352245887802e-14	0.009178257766672814	3.9820748138276633e-22	7.495450050613626e-10	6.981416544375645e-18	6.291445107258303e-20	4.214454254882574e-26
4900000	0.00041087074183847707	-1.2691572688728307e-22	-1.734669857643672e-49	4.622397734626862e-14	1.2773352245887802e-14	0.009178257766672814	3.9820748138276633e-22	7.495450050613626e-10	6.981416544375645e-18	6.291445107258303e-20	4.214454254882574e-26
5000000	0.00041087074183847707	-1.2691572688728307e-22	-1.76571641103781e-49	4.622397734626862e-14	1.2773352245887802e-14	0.009178257766672814	3.9820748138276633e-22	7.495450050613626e-10	6.981416544375645e-18	6.291445107258303e-20	4.214454254882574e-26
5100000	0.00041087074183847707	-1.2691572688728307e-22	-1.7967629632569434e-49	4.622397734626862e-14	1.2773352245887802e-14	0.009178257766672814	3.9820748138276638e-22	7.495450050613626e-10	6.981416544375645e-18	6.291445107258303e-20	4.214454254882574e-26
5200000	0.00041087074183847707	-1.2691572688728307e-22	-1.8278095143452364e-49	4.622397734626862e-14	1.2773352245887802e-14	0.009178257766672814	3.9820748138276638e-22	7.495450050613626e-10	6.981416544375645e-18	6.291445107258303e-20	4.214454254882574e-26
5300000	0.00041087074183847707	-1.2691572688728307e-22	-1.8588560643468525e-49	4.622397734626862e-14	1.2773352245887802e-14	0.009178257766672814	3.9820748138276638e-22	7.495450050613626e-10	6.981416544375645e-18	6.291445107258303e-20	4.214454254882574e-26
5400000	0.00041087074183847707	-1.2691572688728307e-22	-1.889902613305955e-49	4.622397734626862e-14	1.2773352245887802e-14	0.009178257766672814	3.9820748138276638e-22	7.495450050613626e-10	6.981416544375645e-18	6.291445107258303e-20	4.214454254882574e-26
5500000	0.00041087074183847707	-1.2691572688728307e-22	-1.920949161266707e-49	4.622397734626862e-14	1.2773352245887802e-14	0.009178257766672814	3.9820748138276638e-22	7.495450050613626e-10	6.981416544375645e-18	6.291445107258303e-20	4.214454254882574e-26
5600000	0.00041087074183847707	-1.2691572688728307e-22	-1.9519957082732723e-49	4.622397734626862e-14	1.2773352245887802e-14	0.009178257766672814	3.9820748138276633e-22	7.495450050613626e-10	6.981416544375645e-18	6.291445107258303e-20	4.214454254882574e-26
5700000	0.00041087074183847707	-1.2691572688728307e-22	-1.983042254369814e-49	4.622397734626862e-14	1.2773352245887802e-14	0.009178257766672814	3.9820748138276633e-22	7.495450050613626e-10	6.981416544375645e-18	6.291445107258303e-20	4.214454254882574e-26
5800000	0.00041087074183847707	-1.2691572688728307e-22	-2.014088799600496e-49	4.622397734626862e-14	1.2773352245887802e-14	0.009178257766672814	3.9820748138276633e-22	7.495450050613626e-10	6.981416544375645e-18	6.291445107258303e-20	4.214454254882574e-26
5900000	0.00041087074183847707	-1.2691572688728307e-22	-2.045135344009481e-49	4.622397734626862e-14	1.2773352245887802e-14	0.009178257766672814	3.9820748138276633e-22	7.495450050613626e-10	6.981416544375645e-18	6.291445107258303e-20	4.214454254882574e-26
6000000	0.00041087074183847707	-1.2691572688728307e-22	-2.0761818876409334e-49	4.622397734626862e-14	1.2773352245887802e-14	0.009178257766672814	3.9820748138276633e-22	7.495450050613626e-10	6.981416544375645e-18	6.291445107258303e-20	4.2144542548825744e-26
6100000	0.00041087074183847707	-1.2691572688728307e-22	-2.1072284305390163e-49	4.622397734626862e-14	1.2773352245887802e-14	0.009178257766672814	3.982074813827663e-22	7.495450050613626e-10	6.981416544375645e-18	6.291445107258303e-20	4.2144542548825744e-26
6200000	0.00041087074183847707	-1.2691572688728307e-22	-2.1382749727478926e-49	4.622397734626862e-14	1.2773352245887802e-14	0.009178257766672814	3.982074813827663e-22	7.495450050613626e-10	6.981416544375645e-18	6.291445107258303e-20	4.2144542548825744e-26
6300000	0.00041087074183847707	-1.2691572688728307e-22	-2.169321514311726e-49	4.622397734626862e-14	1.2773352245887802e-14	0.009178257766672814	3.982074813827663e-22	7.495450050613626e-10	6.981416544375645e-18	6.291445107258303e-20	4.2144542548825744e-26
6400000	0.00041087074183847707	-1.2691572688728307e-22	-2.2003680552746806e-49	4.622397734626862e-14	1.2773352245887802e-14	0.009178257766672814	3.982074813827663e-22	7.495450050613626e-10	6.981416544375645e-18	6.291445107258303e-20	4.2144542548825744e-26
6500000	0.00041087074183847707	-1.2691572688728307e-22	-2.231414595680919e-49	4.622397734626862e-14	1.2773352245887802e-14	0.009178257766672814	3.9820748138276623e-22	7.495450050613626e-10	6.981416544375644e-18	6.291445107258303e-20	4.2144542548825744e-26
6600000	0.00041087074183847707	-1.2691572688728307e-22	-2.262461135574605e-49	4.622397734626862e-14	1.2773352245887802e-14	0.009178257766672814	3.9820748138276623e-22	7.495450050613626e-10	6.981416544375644e-18	6.291445107258303e-20	4.2144542548825744e-26
6700000	0.00041087074183847707	-1.2691572688728307e-22	-2.2935076749999018e-49	4.622397734626862e-14	1.2773352245887802e-14	0.009178257766672814	3.982074813827662e-22	7.495450050613626e-10	6.981416544375644e-18	6.291445107258303e-20	4.2144542548825744e-26
6800000	0.0004108707418384771	-1.2691572688728307e-22	-2.324554214000973e-49	4.6223977346268615e-14	1.2773352245887802e-14	0.009178257766672814	3.982074813827662e-22	7.495450050613626e-10	6.981416544375644e-18	6.291445107258303e-20	4.2144542548825744e-26
6900000	0.0004108707418384771	-1.2691572688728307e-22	-2.3556007526219824e-49	4.6223977346268615e-14	1.2773352245887802e-14	0.009178257766672814	3.982074813827662e-22	7.495450050613626e-10	6.981416544375644e-18	6.291445107258303e-20	4.2144542548825744e-26
7000000	0.0004108707418384771	-1.2691572688728307e-22	-2.3866472909070927e-49	4.6223977346268615e-14	1.2773352245887802e-14	0.009178257766672814	3.9820748138276614e-22	7.495450050613626e-10	6.981416544375644e-18	6.291445107258303e-20	4.2144542548825744e-26
7100000	0.0004108707418384771	-1.2691572688728307e-22	-2.417693828900468e-49	4.6223977346268615e-14	1.2773352245887802e-14	0.009178257766672812	3.9820748138276614e-22	7.495450050613626e-10	6.981416544375644e-18	6.291445107258303e-20	4.2144542548825744e-26
7200000	0.0004108707418384771	-1.2691572688728307e-22	-2.448740366646271e-49	4.6223977346268615e-14	1.2773352245887802e-14	0.009178257766672812	3.982074813827661e-22	7.495450050613626e-10	6.981416544375644e-18	6.291445107258303e-20	4.2144542548825744e-26
7300000	0.0004108707418384771	-1.2691572688728307e-22	-2.479786904188666e-49	4.6223977346268615e-14	1.2773352245887802e-14	0.009178257766672812	3.982074813827661e-22	7.495450050613626e-10	6.981416544375644e-18	6.291445107258303e-20	4.2144542548825744e-26
7400000	0.0004108707418384771	-1.2691572688728307e-22	-2.5108334415718156e-49	4.6223977346268615e-14	1.2773352245887802e-14	0.009178257766672812	3.9820748138276605e-22	7.495450050613626e-10	6.981416544375644e-18	6.291445107258303e-20	4.2144542548825744e-26
7500000	0.0004108707418384771	-1.2691572688728307e-22	-2.541879978839884e-49	4.6223977346268615e-14	1.2773352245887802e-14	0.009178257766672812	3.9820748138276605e-22	7.495450050613626e-10	6.981416544375644e-18	6.291445107258303e-20	4.2144542548825744e-26
7600000	0.0004108707418384771	-1.2691572688728307e-22	-2.572926516037034e-49	4.6223977346268615e-14	1.2773352245887802e-14	0.009178257766672812	3.9820748138276605e-22	7.495450050613625e-10	6.981416544375644e-18	6.291445107258303e-20	4.2144542548825744e-26
7700000	0.0004108707418384771	-1.2691572688728307e-22	-2.6039730532074295e-49	4.6223977346268615e-14	1.2773352245887802e-14	0.009178257766672812	3.98207481382766e-22	7.495450050613625e-10	6.981416544375644e-18	6.291445107258303e-20	4.2144542548825744e-26
7800000	0.0004108707418384771	-1.2691572688728307e-22	-2.6350195903952335e-49	4.6223977346268615e-14	1.2773352245887802e-14	0.009178257766672812	3.98207481382766e-22	7.495450050613625e-10	6.981416544375644e-18	6.291445107258305e-20	4.2144542548825744e-26
7900000	0.0004108707418384771	-1.2691572688728307e-22	-2.66606612764461e-49	4.6223977346268615e-14	1.2773352245887802e-14	0.009178257766672812	3.9820748138276595e-22	7.495450050613625e-10	6.981416544375644e-18	6.291445107258305e-20	4.2144542548825744e-26
8000000	0.0004108707418384771	-1.2691572688728307e-22	-2.6971126649997222e-49	4.6223977346268615e-14	1.27733522458878e-14	0.009178257766672812	3.9820748138276595e-22	7.495450050613625e-10	6.981416544375644e-18	6.291445107258305e-20	4.2144542548825744e-26
8100000	0.0004108707418384771	-1.2691572688728307e-22	-2.728159202504733e-49	4.6223977346268615e-14	1.27733522458878e-14	0.009178257766672812	3.982074813827659e-22	7.495450050613625e-10	6.981416544375644e-18	6.291445107258305e-20	4.2144542548825744e-26
8200000	0.0004108707418384771	-1.2691572688728307e-22	-2.7592057402038063e-49	4.6223977346268615e-14	1.27733522458878e-14	0.009178257766672812	3.982074813827659e-22	7.495450050613625e-10	6.981416544375644e-18	6.291445107258305e-20	4.2144542548825744e-26
8300000	0.0004108707418384771	-1.2691572688728307e-22	-2.790252278141106e-49	4.6223977346268615e-14	1.27733522458878e-14	0.009178257766672812	3.9820748138276586e-22	7.495450050613625e-10	6.981416544375644e-18	6.291445107258305e-20	4.2144542548825744e-26
8400000	0.0004108707418384771	-1.2691572688728307e-22	-2.821298816360795e-49	4.6223977346268615e-14	1.27733522458878e-14	0.009178257766672812	3.9820748138276586e-22	7.495450050613625e-10	6.981416544375644e-18	6.291445107258305e-20	4.2144542548825744e-26
8500000	0.0004108707418384771	-1.2691572688728307e-22	-2.8523453549070364e-49	4.6223977346268615e-14	1.27733522458878e-14	0.009178257766672812	3.9820748138276586e-22	7.495450050613625e-10	6.981416544375642e-18	6.291445107258305e-20	4.2144542548825744e-26
8600000	0.0004108707418384771	-1.2691572688728307e-22	-2.8833918938239943e-49	4.6223977346268615e-14	1.27733522458878e-14	0.009178257766672812	3.982074813827658e-22	7.495450050613625e-10	6.981416544375642e-18	6.291445107258305e-20	4.2144542548825744e-26
8700000	0.0004108707418384771	-1.2691572688728307e-22	-2.9144384331558317e-49	4.6223977346268615e-14	1.27733522458878e-14	0.009178257766672812	3.982074813827658e-22	7.495450050613625e-10	6.981416544375642e-18	6.291445107258305e-20	4.2144542548825744e-26
8800000	0.0004108707418384771	-1.2691572688728307e-22	-2.9454849729467123e-49	4.6223977346268615e-14	1.27733522458878e-14	0.009178257766672812	3.9820748138276576e-22	7.495450050613625e-10	6.981416544375642e-18	6.291445107258305e-20	4.2144542548825744e-26
8900000	0.0004108707418384771	-1.2691572688728307e-22	-2.9765315132407995e-49	4.6223977346268615e-14	1.27733522458878e-14	0.009178257766672812	3.9820748138276576e-22	7.495450050613625e-10	6.981416544375642e-18	6.291445107258305e-20	4.2144542548825744e-26
9000000	0.0004108707418384771	-1.2691572688728307e-22	-3.0075780540822563e-49	4.6223977346268615e-14	1.27733522458878e-14	0.009178257766672812	3.9820748138276576e-22	7.495450050613625e-10	6.981416544375642e-18	6.291445107258305e-20	4.2144542548825744e-26
9100000	0.0004108707418384771	-1.2691572688728307e-22	-3.038624595515247e-49	4.6223977346268615e-14	1.27733522458878e-14	0.009178257766672812	3.982074813827657e-22	7.495450050613625e-10	6.981416544375642e-18	6.291445107258305e-20	4.2144542548825744e-26
9200000	0.0004108707418384771	-1.2691572688728307e-22	-3.0696711375839344e-49	4.6223977346268615e-14	1.27733522458878e-14	0.009178257766672812	3.982074813827657e-22	7.495450050613625e-10	6.981416544375642e-18	6.291445107258305e-20	4.2144542548825744e-26
9300000	0.0004108707418384771	-1.2691572688728307e-22	-3.100717680332482e-49	4.6223977346268615e-14	1.27733522458878e-14	0.009178257766672812	3.982074813827657e-22	7.495450050613625e-10	6.981416544375642e-18	6.291445107258305e-20	4.2144542548825744e-26
9400000	0.0004108707418384771	-1.2691572688728307e-22	-3.131764223805053e-49	4.6223977346268615e-14	1.27733522458878e-14	0.009178257766672812	3.982074813827657e-22	7.495450050613625e-10	6.981416544375642e-18	6.291445107258305e-20	4.2144542548825744e-26
9500000	0.0004108707418384771	-1.2691572688728307e-22	-3.1628107680458116e-49	4.6223977346268615e-14	1.27733522458878e-14	0.009178257766672812	3.9820748138276567e-22	7.495450050613625e-10	6.981416544375642e-18	6.291445107258305e-20	4.2144542548825744e-26
9600000	0.0004108707418384771	-1.2691572688728307e-22	-3.1938573130989204e-49	4.6223977346268615e-14	1.27733522458878e-14	0.009178257766672812	3.9820748138276567e-22	7.495450050613625e-10	6.981416544375642e-18	6.291445107258305e-20	4.2144542548825744e-26
9700000	0.0004108707418384771	-1.2691572688728307e-22	-3.2249038590085435e-49	4.6223977346268615e-14	1.27733522458878e-14	0.009178257766672812	3.9820748138276567e-22	7.495450050613625e-10	6.981416544375642e-18	6.291445107258305e-20	4.2144542548825744e-26
9800000	0.0004108707418384771	-1.2691572688728307e-22	-3.255950405818844e-49	4.6223977346268615e-14	1.27733522458878e-14	0.009178257766672812	3.9820748138276567e-22	7.495450050613625e-10	6.981416544375642e-18	6.291445107258305e-20	4.2144542548825744e-26
9900000	0.0004108707418384771	-1.2691572688728307e-22	-3.2869969535739854e-49	4.6223977346268615e-14	1.27733522458878e-14	0.009178257766672812	3.9820748138276567e-22	7.495450050613625e-10	6.981416544375642e-18	6.291445107258305e-20	4.2144542548825744e-26
10000000	0.0004108707418384771	-1.2691572688728307e-22	-3.318043502318131e-49	4.6223977346268615e-14	1.27733522458878e-14	0.009178257766672812	3.9820748138276567e-22	7.495450050613625e-10	6.981416544375642e-18	6.291445107258305e-20	4.2144542548825744e-26
10100000	0.0004108707418384771	-1.2691572688728307e-22	-3.3490900518306086e-49	4.6223977346268615e-14	1.27733522458878e-14	0.009178257766672812	3.9820748138276567e-22	7.495450050613625e-10	6.981416544375642e-18	6.291445107258305e-20	4.2144542548825744e-26
10200000	0.0004108707418384771	-1.2691572688728307e-22	-3.380136599798903e-49	4.6223977346268615e-14	1.27733522458878e-14	0.009178257766672812	3.9820748138276567e-22	7.495450050613625e-10	6.981416544375642e-18	6.291445107258305e-20	4.2144542548825744e-26
10300000	0.0004108707418384771	-1.2691572688728307e-22	-3.4111831457107907e-49	4.6223977346268615e-14	1.27733522458878e-14	0.009178257766672812	3.9820748138276567e-22	7.495450050613625e-10	6.981416544375642e-18	6.291445107258305e-20	4.2144542548825744e-26
10400000	0.0004108707418384771	-1.2691572688728307e-22	-3.442229689610434e-49	4.6223977346268615e-14	1.27733522458878e-14	0.009178257766672812	3.9820748138276567e-22	7.495450050613625e-10	6.981416544375642e-18	6.291445107258305e-20	4.2144542548825744e-26
10500000	0.0004108707418384771	-1.2691572688728307e-22	-3.473276231541998e-49	4.6223977346268615e-14	1.27733522458878e-14	0.009178257766672812	3.9820748138276567e-22	7.495450050613625e-10	6.981416544375642e-18	6.291445107258305e-20	4.2144542548825744e-26
10600000	0.0004108707418384771	-1.2691572688728307e-22	-3.5043227715496455e-49	4.6223977346268615e-14	1.27733522458878e-14	0.009178257766672812	3.9820748138276567e-22	7.495450050613625e-10	6.981416544375642e-18	6.291445107258305e-20	4.2144542548825744e-26
10700000	0.0004108707418384771	-1.2691572688728307e-22	-3.535369309677539e-49	4.6223977346268615e-14	1.27733522458878e-14	0.009178257766672812	3.9820748138276567e-22	7.495450050613625e-10	6.981416544375642e-18	6.291445107258305e-20	4.2144542548825744e-26
10800000	0.0004108707418384771	-1.2691572688728307e-22	-3.566415845969842e-49	4.6223977346268615e-14	1.27733522458878e-14	0.009178257766672812	3.9820748138276567e-22	7.495450050613625e-10	6.981416544375642e-18	6.291445107258305e-20	4.2144542548825744e-26
10900000	0.0004108707418384771	-1.2691572688728307e-22	-3.597462380470719e-49	4.6223977346268615e-14	1.27733522458878e-14	0.009178257766672812	3.9820748138276567e-22	7.495450050613625e-10	6.981416544375642e-18	6.291445107258305e-20	4.2144542548825744e-26
11000000	0.0004108707418384771	-1.2691572688728307e-22	-3.628508913224332e-49	4.6223977346268615e-14	1.27733522458878e-14	0.009178257766672812	3.9820748138276567e-22	7.495450050613625e-10	6.981416544375642e-18	6.291445107258305e-20	4.2144542548825744e-26
11100000	0.0004108707418384771	-1.2691572688728307e-22	-3.659555444274846e-49	4.6223977346268615e-14	1.27733522458878e-14	0.009178257766672812	3.9820748138276567e-22	7.495450050613625e-10	6.981416544375642e-18	6.291445107258305e-20	4.2144542548825744e-26
11200000	0.0004108707418384771	-1.2691572688728307e-22	-3.6906019736664235e-49	4.6223977346268615e-14	1.27733522458878e-14	0.009178257766672812	3.9820748138276567e-22	7.495450050613625e-10	6.981416544375642e-18	6.291445107258305e-20	4.2144542548825744e-26
11300000	0.0004108707418384771	-1.2691572688728307e-22	-3.721648501443227e-49	4.6223977346268615e-14	1.27733522458878e-14	0.009178257766672812	3.9820748138276567e-22	7.495450050613625e-10	6.981416544375642e-18	6.291445107258305e-20	4.2144542548825744e-26
11400000	0.0004108707418384771	-1.2691572688728307e-22	-3.7526950276494216e-49	4.6223977346268615e-14	1.27733522458878e-14	0.009178257766672812	3.9820748138276567e-22	7.495450050613625e-10	6.981416544375642e-18	6.291445107258305e-20	4.2144542548825744e-26
11500000	0.0004108707418384771	-1.2691572688728307e-22	-3.78374155232917e-49	4.6223977346268615e-14	1.27733522458878e-14	0.009178257766672812	3.9820748138276567e-22	7.495450050613625e-10	6.981416544375642e-18	6.291445107258305e-20	4.2144542548825744e-26
11600000	0.0004108707418384771	-1.2691572688728307e-22	-3.814788075526635e-49	4.6223977346268615e-14	1.27733522458878e-14	0.009178257766672812	3.9820748138276567e-22	7.495450050613625e-10	6.981416544375642e-18	6.291445107258305e-20	4.2144542548825744e-26
11700000	0.0004108707418384771	-1.2691572688728307e-22	-3.845834597285981e-49	4.6223977346268615e-14	1.27733522458878e-14	0.009178257766672812	3.9820748138276567e-22	7.495450050613625e-10	6.981416544375642e-18	6.291445107258305e-20	4.2144542548825744e-26
11800000	0.0004108707418384771	-1.2691572688728307e-22	-3.876881117651371e-49	4.6223977346268615e-14	1.27733522458878e-14	0.009178257766672812	3.9820748138276567e-22	7.495450050613625e-10	6.981416544375642e-18	6.291445107258305e-20	4.2144542548825744e-26
11900000	0.0004108707418384771	-1.2691572688728307e-22	-3.907927636666967e-49	4.6223977346268615e-14	1.27733522458878e-14	0.009178257766672812	3.9820748138276567e-22	7.495450050613625e-10	6.981416544375642e-18	6.291445107258305e-20	4.2144542548825744e-26
12000000	0.0004108707418384771	-1.2691572688728307e-22	-3.938974154376935e-49	4.6223977346268615e-14	1.27733522458878e-14	0.009178257766672812	3.9820748138276567e-22	7.495450050613625e-10	6.981416544375642e-18	6.291445107258305e-20	4.2144542548825744e-26
12100000	0.0004108707418384771	-1.2691572688728307e-22	-3.9700206708254366e-49	4.6223977346268615e-14	1.27733522458878e-14	0.009178257766672812	3.9820748138276567e-22	7.495450050613625e-10	6.981416544375642e-18	6.291445107258305e-20	4.2144542548825744e-26
12200000	0.0004108707418384771	-1.2691572688728307e-22	-4.001067186056636e-49	4.6223977346268615e-14	1.27733522458878e-14	0.009178257766672812	3.9820748138276567e-22	7.495450050613625e-10	6.981416544375642e-18	6.291445107258305e-20	4.2144542548825744e-26
12300000	0.0004108707418384771	-1.2691572688728307e-22	-4.0321137001146965e-49	4.6223977346268615e-14	1.27733522458878e-14	0.009178257766672812	3.9820748138276567e-22	7.495450050613625e-10	6.981416544375642e-18	6.291445107258305e-20	4.2144542548825744e-26
12400000	0.0004108707418384771	-1.2691572688728307e-22	-4.063160213043781e-49	4.6223977346268615e-14	1.27733522458878e-14	0.009178257766672812	3.9820748138276567e-22	7.495450050613625e-10	6.981416544375642e-18	6.291445107258305e-20	4.2144542548825744e-26
12500000	0.0004108707418384771	-1.2691572688728307e-22	-4.094206724888053e-49	4.6223977346268615e-14	1.27733522458878e-14	0.009178257766672812	3.9820748138276567e-22	7.495450050613625e-10	6.981416544375642e-18	6.291445107258305e-20	4.2144542548825744e-26
12600000	0.0004108707418384771	-1.2691572688728307e-22	-4.125253235691676e-49	4.6223977346268615e-14	1.27733522458878e-14	0.009178257766672812	3.9820748138276567e-22	7.495450050613625e-10	6.981416544375642e-18	6.291445107258305e-20	4.2144542548825744e-26
12700000	0.0004108707418384771	-1.2691572688728307e-22	-4.1562997454988134e-49	4.6223977346268615e-14	1.27733522458878e-14	0.009178257766672812	3.9820748138276567e-22	7.495450050613625e-10	6.981416544375642e-18	6.291445107258305e-20	4.2144542548825744e-26
12800000	0.0004108707418384771	-1.2691572688728307e-22	-4.187346254353629e-49	4.6223977346268615e-14	1.27733522458878e-14	0.009178257766672812	3.9820748138276567e-22	7.495450050613625e-10	6.981416544375642e-18	6.291445107258305e-20	4.2144542548825744e-26
12900000	0.0004108707418384771	-1.2691572688728307e-22	-4.218392762300286e-49	4.6223977346268615e-14	1.27733522458878e-14	0.009178257766672812	3.9820748138276567e-22	7.495450050613625e-10	6.981416544375642e-18	6.291445107258305e-20	4.2144542548825744e-26
13000000	0.0004108707418384771	-1.2691572688728307e-22	-4.249439269382947e-49	4.6223977346268615e-14	1.27733522458878e-14	0.009178257766672812	3.9820748138276567e-22	7.495450050613625e-10	6.981416544375642e-18	6.291445107258305e-20	4.2144542548825744e-26
13100000	0.0004108707418384771	-1.2691572688728307e-22	-4.280485775645776e-49	4.6223977346268615e-14	1.27733522458878e-14	0.009178257766672812	3.9820748138276567e-22	7.495450050613625e-10	6.981416544375642e-18	6.291445107258305e-20	4.2144542548825744e-26
13200000	0.0004108707418384771	-1.2691572688728307e-22	-4.3115322811329366e-49	4.6223977346268615e-14	1.27733522458878e-14	0.009178257766672812	3.9820748138276567e-22	7.495450050613625e-10	6.981416544375642e-18	6.291445107258305e-20	4.2144542548825744e-26
13300000	0.0004108707418384771	-1.2691572688728307e-22	-4.3425787858885925e-49	4.6223977346268615e-14	1.27733522458878e-14	0.009178257766672812	3.9820748138276567e-22	7.495450050613625e-10	6.981416544375642e-18	6.291445107258305e-20	4.2144542548825744e-26
13400000	0.0004108707418384771	-1.2691572688728307e-22	-4.373625289956906e-49	4.6223977346268615e-14	1.27733522458878e-14	0.009178257766672812	3.9820748138276567e-22	7.495450050613625e-10	6.981416544375642e-18	6.291445107258305e-20	4.2144542548825744e-26
13500000	0.0004108707418384771	-1.2691572688728307e-22	-4.404671793382042e-49	4.6223977346268615e-14	1.27733522458878e-14	0.009178257766672812	3.9820748138276567e-22	7.495450050613625e-10	6.981416544375642e-18	6.291445107258305e-20	4.2144542548825744e-26
13600000	0.0004108707418384771	-1.2691572688728307e-22	-4.435718296208162e-49	4.6223977346268615e-14	1.27733522458878e-14	0.009178257766672812	3.9820748138276567e-22	7.495450050613625e-10	6.981416544375642e-18	6.291445107258305e-20	4.2144542548825744e-26
13700000	0.0004108707418384771	-1.2691572688728307e-22	-4.466764798479431e-49	4.6223977346268615e-14	1.27733522458878e-14	0.009178257766672812	3.9820748138276567e-22	7.495450050613625e-10	6.981416544375642e-18	6.291445107258305e-20	4.2144542548825744e-26
13800000	0.0004108707418384771	-1.2691572688728307e-22	-4.497811300240012e-49	4.6223977346268615e-14	1.27733522458878e-14	0.009178257766672812	3.9820748138276567e-22	7.495450050613625e-10	6.981416544375642e-18	6.291445107258305e-20	4.2144542548825744e-26
13900000	0.0004108707418384771	-1.2691572688728307e-22	-4.528857801534067e-49	4.6223977346268615e-14	1.27733522458878e-14	0.009178257766672812	3.9820748138276567e-22	7.495450050613625e-10	6.981416544375642e-18	6.291445107258305e-20	4.2144542548825744e-26
14000000	0.0004108707418384771	-1.2691572688728307e-22	-4.559904302405762e-49	4.6223977346268615e-14	1.27733522458878e-14	0.009178257766672812	3.9820748138276567e-22	7.495450050613625e-10	6.981416544375642e-18	6.291445107258305e-20	4.2144542548825744e-26
14100000	0.0004108707418384771	-1.2691572688728307e-22	-4.590950802899258e-49	4.622397734626861e-14	1.27733522458878e-14	0.009178257766672812	3.9820748138276567e-22	7.495450050613625e-10	6.981416544375642e-18	6.291445107258305e-20	4.2144542548825744e-26
14200000	0.0004108707418384771	-1.2691572688728307e-22	-4.62199730305872e-49	4.622397734626861e-14	1.27733522458878e-14	0.009178257766672812	3.9820748138276567e-22	7.495450050613625e-10	6.981416544375642e-18	6.291445107258305e-20	4.2144542548825744e-26
14300000	0.0004108707418384771	-1.2691572688728307e-22	-4.65304380292831e-49	4.622397734626861e-14	1.27733522458878e-14	0.009178257766672812	3.9820748138276567e-22	7.495450050613625e-10	6.981416544375642e-18	6.291445107258305e-20	4.2144542548825744e-26
14400000	0.0004108707418384771	-1.2691572688728307e-22	-4.684090302552193e-49	4.622397734626861e-14	1.27733522458878e-14	0.009178257766672812	3.9820748138276567e-22	7.495450050613625e-10	6.981416544375642e-18	6.291445107258303e-20	4.2144542548825744e-26
14500000	0.0004108707418384771	-1.2691572688728307e-22	-4.715136801974531e-49	4.622397734626861e-14	1.27733522458878e-14	0.009178257766672812	3.9820748138276567e-22	7.495450050613625e-10	6.981416544375642e-18	6.291445107258303e-20	4.2144542548825744e-26
14600000	0.0004108707418384771	-1.2691572688728307e-22	-4.7461833012394886e-49	4.622397734626861e-14	1.27733522458878e-14	0.009178257766672812	3.9820748138276567e-22	7.495450050613625e-10	6.981416544375642e-18	6.291445107258303e-20	4.2144542548825744e-26
14700000	0.0004108707418384771	-1.2691572688728307e-22	-4.777229800391227e-49	4.622397734626861e-14	1.27733522458878e-14	0.009178257766672812	3.9820748138276567e-22	7.495450050613625e-10	6.981416544375642e-18	6.291445107258303e-20	4.2144542548825744e-26
14800000	0.0004108707418384771	-1.2691572688728307e-22	-4.808276299473913e-49	4.622397734626861e-14	1.2773352245887802e-14	0.009178257766672812	3.9820748138276567e-22	7.495450050613625e-10	6.981416544375642e-18	6.291445107258303e-20	4.2144542548825744e-26
14900000	0.0004108707418384771	-1.2691572688728307e-22	-4.8393227985317076e-49	4.622397734626861e-14	1.2773352245887802e-14	0.009178257766672812	3.9820748138276567e-22	7.495450050613625e-10	6.981416544375642e-18	6.291445107258303e-20	4.2144542548825744e-26
15000000	0.0004108707418384771	-1.2691572688728307e-22	-4.870369297608774e-49	4.622397734626861e-14	1.2773352245887802e-14	0.009178257766672812	3.9820748138276567e-22	7.495450050613625e-10	6.981416544375644e-18	6.291445107258303e-20	4.2144542548825744e-26
15100000	0.0004108707418384771	-1.2691572688728307e-22	-4.901415796749277e-49	4.622397734626861e-14	1.2773352245887802e-14	0.009178257766672812	3.9820748138276567e-22	7.495450050613625e-10	6.981416544375644e-18	6.291445107258303e-20	4.2144542548825744e-26
15200000	0.0004108707418384771	-1.2691572688728307e-22	-4.9324622959973795e-49	4.622397734626861e-14	1.2773352245887802e-14	0.009178257766672812	3.9820748138276567e-22	7.495450050613625e-10	6.981416544375644e-18	6.291445107258303e-20	4.2144542548825744e-26
15300000	0.0004108707418384771	-1.2691572688728307e-22	-4.963508795397244e-49	4.622397734626861e-14	1.2773352245887802e-14	0.009178257766672812	3.9820748138276567e-22	7.495450050613625e-10	6.981416544375644e-18	6.291445107258303e-20	4.2144542548825744e-26
15400000	0.0004108707418384771	-1.2691572688728307e-22	-4.994555294993035e-49	4.622397734626861e-14	1.2773352245887802e-14	0.009178257766672812	3.9820748138276567e-22	7.495450050613625e-10	6.981416544375644e-18	6.291445107258303e-20	4.2144542548825744e-26
15500000	0.0004108707418384771	-1.2691572688728307e-22	-5.025601794828915e-49	4.622397734626861e-14	1.2773352245887802e-14	0.009178257766672812	3.9820748138276567e-22	7.495450050613625e-10	6.981416544375644e-18	6.291445107258303e-20	4.2144542548825744e-26
15600000	0.0004108707418384771	-1.2691572688728307e-22	-5.056648294949049e-49	4.622397734626861e-14	1.2773352245887802e-14	0.009178257766672812	3.9820748138276567e-22	7.495450050613625e-10	6.981416544375644e-18	6.291445107258303e-20	4.2144542548825744e-26
15700000	0.0004108707418384771	-1.2691572688728307e-22	-5.087694795397598e-49	4.622397734626861e-14	1.2773352245887802e-14	0.009178257766672812	3.9820748138276567e-22	7.495450050613625e-10	6.981416544375644e-18	6.291445107258303e-20	4.2144542548825744e-26
15800000	0.0004108707418384771	-1.2691572688728307e-22	-5.1187412962187276e-49	4.622397734626861e-14	1.2773352245887802e-14	0.009178257766672812	3.9820748138276567e-22	7.495450050613625e-10	6.981416544375644e-18	6.291445107258303e-20	4.2144542548825744e-26
15900000	0.0004108707418384771	-1.2691572688728307e-22	-5.1497877974566e-49	4.622397734626861e-14	1.2773352245887802e-14	0.009178257766672812	3.9820748138276567e-22	7.495450050613625e-10	6.981416544375644e-18	6.291445107258303e-20	4.2144542548825744e-26
16000000	0.0004108707418384771	-1.2691572688728307e-22	-5.180834299155379e-49	4.622397734626861e-14	1.2773352245887802e-14	0.009178257766672812	3.9820748138276567e-22	7.495450050613625e-10	6.981416544375644e-18	6.291445107258303e-20	4.2144542548825744e-26
16100000	0.0004108707418384771	-1.2691572688728307e-22	-5.211880801359228e-49	4.622397734626861e-14	1.2773352245887802e-14	0.009178257766672812	3.9820748138276567e-22	7.495450050613625e-10	6.981416544375644e-18	6.291445107258303e-20	4.2144542548825744e-26
16200000	0.0004108707418384771	-1.2691572688728307e-22	-5.2429273041123095e-49	4.622397734626861e-14	1.2773352245887802e-14	0.009178257766672812	3.9820748138276567e-22	7.495450050613625e-10	6.981416544375644e-18	6.291445107258303e-20	4.2144542548825744e-26
16300000	0.0004108707418384771	-1.2691572688728307e-22	-5.273973807458788e-49	4.622397734626861e-14	1.2773352245887802e-14	0.009178257766672812	3.9820748138276567e-22	7.495450050613625e-10	6.981416544375644e-18	6.291445107258303e-20	4.2144542548825744e-26
16400000	0.0004108707418384771	-1.2691572688728307e-22	-5.305020311442827e-49	4.622397734626861e-14	1.2773352245887802e-14	0.009178257766672812	3.9820748138276567e-22	7.495450050613625e-10	6.981416544375644e-18	6.291445107258303e-20	4.2144542548825744e-26
16500000	0.0004108707418384771	-1.2691572688728307e-22	-5.336066816108589e-49	4.622397734626861e-14	1.2773352245887802e-14	0.009178257766672812	3.9820748138276567e-22	7.495450050613625e-10	6.981416544375644e-18	6.291445107258303e-20	4.2144542548825744e-26
16600000	0.0004108707418384771	-1.2691572688728307e-22	-5.367113321500238e-49	4.622397734626861e-14	1.2773352245887802e-14	0.009178257766672812	3.9820748138276567e-22	7.495450050613625e-10	6.981416544375644e-18	6.291445107258303e-20	4.2144542548825744e-26
16700000	0.0004108707418384771	-1.2691572688728307e-22	-5.398159827661938e-49	4.622397734626861e-14	1.2773352245887802e-14	0.009178257766672812	3.9820748138276567e-22	7.495450050613625e-10	6.981416544375644e-18	6.291445107258303e-20	4.2144542548825744e-26
16800000	0.0004108707418384771	-1.2691572688728307e-22	-5.4292063346378505e-49	4.622397734626861e-14	1.2773352245887802e-14	0.009178257766672812	3.9820748138276567e-22	7.495450050613625e-10	6.981416544375644e-18	6.291445107258303e-20	4.2144542548825744e-26
16900000	0.0004108707418384771	-1.2691572688728307e-22	-5.46025284247214e-49	4.622397734626861e-14	1.2773352245887802e-14	0.009178257766672812	3.9820748138276567e-22	7.495450050613625e-10	6.981416544375644e-18	6.291445107258303e-20	4.2144542548825744e-26
17000000	0.0004108707418384771	-1.2691572688728307e-22	-5.49129935120897e-49	4.622397734626861e-14	1.2773352245887802e-14	0.009178257766672812	3.9820748138276567e-22	7.495450050613625e-10	6.981416544375644e-18	6.291445107258303e-20	4.2144542548825744e-26
17100000	0.0004108707418384771	-1.2691572688728307e-22	-5.5223458608925044e-49	4.622397734626861e-14	1.2773352245887802e-14	0.009178257766672812	3.9820748138276567e-22	7.495450050613625e-10	6.981416544375644e-18	6.291445107258303e-20	4.2144542548825744e-26
17200000	0.0004108707418384771	-1.2691572688728307e-22	-5.553392371566906e-49	4.622397734626861e-14	1.2773352245887802e-14	0.009178257766672812	3.9820748138276567e-22	7.495450050613625e-10	6.981416544375644e-18	6.291445107258303e-20	4.2144542548825744e-26
17300000	0.0004108707418384771	-1.2691572688728307e-22	-5.584438883057146e-49	4.622397734626861e-14	1.2773352245887802e-14	0.009178257766672812	3.9820748138276567e-22	7.495450050613625e-10	6.981416544375644e-18	6.291445107258303e-20	4.2144542548825744e-26
17400000	0.0004108707418384771	-1.2691572688728307e-22	-5.6154853937826315e-49	4.622397734626861e-14	1.2773352245887802e-14	0.009178257766672812	3.9820748138276567e-22	7.495450050613625e-10	6.981416544375644e-18	6.291445107258303e-20	4.2144542548825744e-26
17500000	0.0004108707418384771	-1.2691572688728307e-22	-5.646531903434991e-49	4.622397734626861e-14	1.2773352245887802e-14	0.009178257766672812	3.9820748138276567e-22	7.495450050613625e-10	6.981416544375644e-18	6.291445107258303e-20	4.2144542548825744e-26
17600000	0.0004108707418384771	-1.2691572688728307e-22	-5.677578412030677e-49	4.622397734626861e-14	1.2773352245887802e-14	0.009178257766672812	3.9820748138276567e-22	7.495450050613625e-10	6.981416544375644e-18	6.291445107258303e-20	4.2144542548825744e-26
17700000	0.0004108707418384771	-1.2691572688728307e-22	-5.708624919586146e-49	4.622397734626861e-14	1.2773352245887802e-14	0.009178257766672812	3.9820748138276567e-22	7.495450050613625e-10	6.981416544375644e-18	6.291445107258303e-20	4.2144542548825744e-26
17800000	0.0004108707418384771	-1.2691572688728307e-22	-5.739671426117852e-49	4.622397734626861e-14	1.2773352245887802e-14	0.009178257766672812	3.9820748138276567e-22	7.495450050613625e-10	6.981416544375644e-18	6.291445107258303e-20	4.2144542548825744e-26
17900000	0.0004108707418384771	-1.2691572688728307e-22	-5.770717931642251e-49	4.622397734626861e-14	1.2773352245887802e-14	0.009178257766672812	3.9820748138276567e-22	7.495450050613625e-10	6.981416544375644e-18	6.291445107258303e-20	4.2144542548825744e-26
18000000	0.0004108707418384771	-1.2691572688728307e-22	-5.801764436175796e-49	4.622397734626861e-14	1.2773352245887802e-14	0.009178257766672812	3.9820748138276567e-22	7.495450050613625e-10	6.981416544375644e-18	6.291445107258303e-20	4.2144542548825744e-26
18100000	0.0004108707418384771	-1.2691572688728307e-22	-5.832810939734943e-49	4.622397734626861e-14	1.2773352245887802e-14	0.009178257766672812	3.9820748138276567e-22	7.495450050613625e-10	6.981416544375644e-18	6.291445107258303e-20	4.2144542548825744e-26
18200000	0.0004108707418384771	-1.2691572688728307e-22	-5.863857442336148e-49	4.622397734626861e-14	1.2773352245887802e-14	0.009178257766672812	3.9820748138276567e-22	7.495450050613625e-10	6.981416544375644e-18	6.291445107258303e-20	4.2144542548825744e-26
18300000	0.0004108707418384771	-1.2691572688728307e-22	-5.894903943995865e-49	4.622397734626861e-14	1.2773352245887802e-14	0.009178257766672812	3.9820748138276567e-22	7.495450050613625e-10	6.981416544375644e-18	6.291445107258303e-20	4.2144542548825744e-26
18400000	0.0004108707418384771	-1.2691572688728307e-22	-5.925950444730548e-49	4.622397734626861e-14	1.2773352245887802e-14	0.009178257766672812	3.9820748138276567e-22	7.495450050613625e-10	6.981416544375644e-18	6.291445107258303e-20	4.2144542548825744e-26
18500000	0.0004108707418384771	-1.2691572688728307e-22	-5.956996944556653e-49	4.622397734626861e-14	1.2773352245887802e-14	0.009178257766672812	3.9820748138276567e-22	7.495450050613625e-10	6.981416544375644e-18	6.291445107258303e-20	4.2144542548825744e-26
18600000	0.0004108707418384771	-1.2691572688728307e-22	-5.988043443490635e-49	4.622397734626861e-14	1.2773352245887802e-14	0.009178257766672812	3.9820748138276567e-22	7.495450050613625e-10	6.981416544375644e-18	6.291445107258303e-20	4.2144542548825744e-26
18700000	0.0004108707418384771	-1.2691572688728307e-22	-6.019089941548949e-49	4.622397734626861e-14	1.2773352245887802e-14	0.009178257766672812	3.9820748138276567e-22	7.495450050613625e-10	6.981416544375644e-18	6.291445107258303e-20	4.2144542548825744e-26
18800000	0.0004108707418384771	-1.2691572688728307e-22	-6.05013643874805e-49	4.622397734626861e-14	1.2773352245887802e-14	0.009178257766672812	3.9820748138276567e-22	7.495450050613625e-10	6.981416544375644e-18	6.291445107258303e-20	4.2144542548825744e-26
18900000	0.0004108707418384771	-1.2691572688728307e-22	-6.0811829351043905e-49	4.622397734626861e-14	1.2773352245887802e-14	0.009178257766672812	3.9820748138276567e-22	7.495450050613625e-10	6.981416544375644e-18	6.291445107258303e-20	4.2144542548825744e-26
19000000	0.0004108707418384771	-1.2691572688728307e-22	-6.1122294306344285e-49	4.622397734626861e-14	1.2773352245887802e-14	0.009178257766672812	3.9820748138276567e-22	7.495450050613625e-10	6.981416544375644e-18	6.291445107258303e-20	4.2144542548825744e-26
19100000	0.0004108707418384771	-1.2691572688728307e-22	-6.143275925354618e-49	4.622397734626861e-14	1.2773352245887802e-14	0.009178257766672812	3.9820748138276567e-22	7.495450050613625e-10	6.981416544375644e-18	6.291445107258303e-20	4.2144542548825744e-26
19200000	0.0004108707418384771	-1.2691572688728307e-22	-6.174322419281413e-49	4.622397734626861e-14	1.2773352245887802e-14	0.009178257766672812	3.9820748138276567e-22	7.495450050613625e-10	6.981416544375644e-18	6.291445107258303e-20	4.2144542548825744e-26
19300000	0.0004108707418384771	-1.2691572688728307e-22	-6.2053689124312696e-49	4.622397734626861e-14	1.2773352245887802e-14	0.009178257766672812	3.9820748138276567e-22	7.495450050613625e-10	6.981416544375644e-18	6.291445107258303e-20	4.2144542548825744e-26
19400000	0.0004108707418384771	-1.2691572688728307e-22	-6.236415404820642e-49	4.622397734626861e-14	1.2773352245887802e-14	0.009178257766672812	3.9820748138276567e-22	7.495450050613625e-10	6.981416544375644e-18	6.291445107258303e-20	4.2144542548825744e-26
19500000	0.0004108707418384771	-1.2691572688728307e-22	-6.267461896465985e-49	4.622397734626861e-14	1.2773352245887802e-14	0.009178257766672812	3.9820748138276567e-22	7.495450050613625e-10	6.981416544375644e-18	6.291445107258303e-20	4.2144542548825744e-26
19600000	0.0004108707418384771	-1.2691572688728307e-22	-6.2985083873837555e-49	4.622397734626861e-14	1.2773352245887802e-14	0.009178257766672812	3.9820748138276567e-22	7.495450050613625e-10	6.981416544375644e-18	6.291445107258303e-20	4.2144542548825744e-26
19700000	0.0004108707418384771	-1.2691572688728307e-22	-6.329554877590405e-49	4.622397734626861e-14	1.2773352245887802e-14	0.009178257766672812	3.9820748138276567e-22	7.495450050613625e-10	6.981416544375644e-18	6.291445107258303e-20	4.2144542548825744e-26
19800000	0.0004108707418384771	-1.2691572688728307e-22	-6.360601367102391e-49	4.622397734626861e-14	1.2773352245887802e-14	0.009178257766672812	3.9820748138276567e-22	7.495450050613625e-10	6.981416544375644e-18	6.291445107258303e-20	4.2144542548825744e-26
19900000	0.0004108707418384771	-1.2691572688728307e-22	-6.391647855936167e-49	4.622397734626861e-14	1.2773352245887802e-14	0.009178257766672812	3.9820748138276567e-22	7.495450050613625e-10	6.981416544375644e-18	6.291445107258303e-20	4.2144542548825744e-26
20000000	0.0004108707418384771	-1.2691572688728307e-22	-6.4226943441081894e-49	4.622397734626861e-14	1.2773352245887802e-14	0.009178257766672812	3.9820748138276567e-22	7.495450050613625e-10	6.981416544375644e-18	6.291445107258303e-20	4.2144542548825744e-26
20100000	0.0004108707418384771	-1.2691572688728307e-22	-6.4537408316349125e-49	4.622397734626861e-14	1.2773352245887802e-14	0.009178257766672812	3.9820748138276567e-22	7.495450050613625e-10	6.981416544375644e-18	6.291445107258303e-20	4.2144542548825744e-26
20200000	0.0004108707418384771	-1.2691572688728307e-22	-6.4847873185327904e-49	4.622397734626861e-14	1.2773352245887802e-14	0.009178257766672812	3.9820748138276567e-22	7.495450050613625e-10	6.981416544375644e-18	6.291445107258303e-20	4.2144542548825744e-26
20300000	0.0004108707418384771	-1.2691572688728307e-22	-6.515833804818279e-49	4.622397734626861e-14	1.2773352245887802e-14	0.009178257766672812	3.9820748138276567e-22	7.495450050613625e-10	6.981416544375644e-18	6.291445107258303e-20	4.2144542548825744e-26
20400000	0.0004108707418384771	-1.2691572688728307e-22	-6.546880290507832e-49	4.622397734626861e-14	1.2773352245887802e-14	0.009178257766672812	3.9820748138276567e-22	7.495450050613625e-10	6.981416544375644e-18	6.291445107258303e-20	4.2144542548825744e-26
20500000	0.0004108707418384771	-1.2691572688728307e-22	-6.5779267756179056e-49	4.622397734626861e-14	1.2773352245887802e-14	0.009178257766672812	3.9820748138276567e-22	7.495450050613625e-10	6.981416544375644e-18	6.291445107258303e-20	4.2144542548825744e-26
20600000	0.0004108707418384771	-1.2691572688728307e-22	-6.608973260164954e-49	4.622397734626861e-14	1.2773352245887802e-14	0.009178257766672812	3.9820748138276567e-22	7.495450050613625e-10	6.981416544375644e-18	6.291445107258303e-20	4.2144542548825744e-26
20700000	0.0004108707418384771	-1.2691572688728307e-22	-6.640019744165433e-49	4.622397734626861e-14	1.2773352245887802e-14	0.009178257766672812	3.9820748138276567e-22	7.495450050613625e-10	6.981416544375644e-18	6.291445107258303e-20	4.2144542548825744e-26
20800000	0.0004108707418384771	-1.2691572688728307e-22	-6.671066227635797e-49	4.622397734626861e-14	1.2773352245887802e-14	0.009178257766672812	3.9820748138276567e-22	7.495450050613625e-10	6.981416544375644e-18	6.291445107258303e-20	4.2144542548825744e-26
20900000	0.0004108707418384771	-1.2691572688728307e-22	-6.7021127105925e-49	4.622397734626861e-14	1.2773352245887802e-14	0.009178257766672812	3.9820748138276567e-22	7.495450050613625e-10	6.981416544375644e-18	6.291445107258303e-20	4.2144542548825744e-26
21000000	0.0004108707418384771	-1.2691572688728307e-22	-6.7331591930519984e-49	4.622397734626861e-14	1.2773352245887802e-14	0.009178257766672812	3.9820748138276567e-22	7.495450050613625e-10	6.981416544375644e-18	6.291445107258303e-20	4.2144542548825744e-26
21100000	0.0004108707418384771	-1.2691572688728307e-22	-6.764205675030746e-49	4.622397734626861e-14	1.2773352245887802e-14	0.009178257766672812	3.9820748138276567e-22	7.495450050613625e-10	6.981416544375644e-18	6.291445107258303e-20	4.2144542548825744e-26
21200000	0.0004108707418384771	-1.2691572688728307e-22	-6.7952521565451985e-49	4.622397734626861e-14	1.2773352245887802e-14	0.009178257766672812	3.9820748138276567e-22	7.495450050613625e-10	6.981416544375644e-18	6.291445107258303e-20	4.2144542548825744e-26
21300000	0.0004108707418384771	-1.2691572688728307e-22	-6.826298637611811e-49	4.622397734626861e-14	1.2773352245887802e-14	0.009178257766672812	3.9820748138276567e-22	7.495450050613625e-10	6.981416544375644e-18	6.291445107258303e-20	4.2144542548825744e-26
21400000	0.0004108707418384771	-1.2691572688728307e-22	-6.857345118247038e-49	4.622397734626861e-14	1.2773352245887802e-14	0.009178257766672812	3.9820748138276567e-22	7.495450050613625e-10	6.981416544375644e-18	6.291445107258303e-20	4.2144542548825744e-26
21500000	0.0004108707418384771	-1.2691572688728307e-22	-6.888391598467332e-49	4.622397734626861e-14	1.2773352245887802e-14	0.009178257766672812	3.9820748138276567e-22	7.495450050613625e-10	6.981416544375644e-18	6.291445107258303e-20	4.2144542548825744e-26
21600000	0.0004108707418384771	-1.2691572688728307e-22	-6.919438078289153e-49	4.622397734626861e-14	1.2773352245887802e-14	0.009178257766672812	3.9820748138276567e-22	7.495450050613625e-10	6.981416544375644e-18	6.291445107258303e-20	4.2144542548825744e-26
21700000	0.0004108707418384771	-1.2691572688728307e-22	-6.950484557728952e-49	4.622397734626861e-14	1.2773352245887802e-14	0.009178257766672812	3.9820748138276567e-22	7.495450050613625e-10	6.981416544375644e-18	6.291445107258303e-20	4.2144542548825744e-26
21800000	0.0004108707418384771	-1.2691572688728307e-22	-6.981531036803185e-49	4.622397734626861e-14	1.2773352245887802e-14	0.009178257766672812	3.9820748138276567e-22	7.495450050613625e-10	6.981416544375644e-18	6.291445107258303e-20	4.2144542548825744e-26
21900000	0.0004108707418384771	-1.2691572688728307e-22	-7.012577515528307e-49	4.622397734626861e-14	1.2773352245887802e-14	0.009178257766672812	3.9820748138276567e-22	7.495450050613625e-10	6.981416544375644e-18	6.291445107258303e-20	4.2144542548825744e-26
22000000	0.0004108707418384771	-1.2691572688728307e-22	-7.043623993920773e-49	4.622397734626861e-14	1.2773352245887802e-14	0.009178257766672812	3.9820748138276567e-22	7.495450050613625e-10	6.981416544375644e-18	6.291445107258303e-20	4.2144542548825744e-26
22100000	0.0004108707418384771	-1.2691572688728307e-22	-7.074670471997039e-49	4.622397734626861e-14	1.2773352245887802e-14	0.009178257766672812	3.9820748138276567e-22	7.495450050613625e-10	6.981416544375644e-18	6.291445107258303e-20	4.2144542548825744e-26
22200000	0.0004108707418384771	-1.2691572688728307e-22	-7.105716949773557e-49	4.622397734626861e-14	1.2773352245887802e-14	0.009178257766672812	3.9820748138276567e-22	7.495450050613625e-10	6.981416544375644e-18	6.291445107258303e-20	4.2144542548825744e-26
22300000	0.0004108707418384771	-1.2691572688728307e-22	-7.136763427266785e-49	4.622397734626861e-14	1.2773352245887802e-14	0.009178257766672812	3.9820748138276567e-22	7.495450050613625e-10	6.981416544375644e-18	6.291445107258303e-20	4.2144542548825744e-26
22400000	0.0004108707418384771	-1.2691572688728307e-22	-7.167809904493176e-49	4.622397734626861e-14	1.2773352245887802e-14	0.009178257766672812	3.9820748138276567e-22	7.495450050613625e-10	6.981416544375644e-18	6.291445107258303e-20	4.2144542548825744e-26
22500000	0.0004108707418384771	-1.2691572688728307e-22	-7.198856381469186e-49	4.622397734626861e-14	1.2773352245887802e-14	0.009178257766672812	3.9820748138276567e-22	7.495450050613625e-10	6.981416544375644e-18	6.291445107258303e-20	4.2144542548825744e-26
22600000	0.0004108707418384771	-1.2691572688728307e-22	-7.22990285821127e-49	4.622397734626861e-14	1.2773352245887802e-14	0.009178257766672812	3.9820748138276567e-22	7.495450050613625e-10	6.981416544375644e-18	6.291445107258303e-20	4.2144542548825744e-26
22700000	0.0004108707418384771	-1.2691572688728307e-22	-7.26094933473588e-49	4.622397734626861e-14	1.2773352245887802e-14	0.009178257766672812	3.9820748138276567e-22	7.495450050613625e-10	6.981416544375644e-18	6.291445107258303e-20	4.2144542548825744e-26
22800000	0.0004108707418384771	-1.2691572688728307e-22	-7.291995811059475e-49	4.622397734626861e-14	1.2773352245887802e-14	0.009178257766672812	3.9820748138276567e-22	7.495450050613625e-10	6.981416544375644e-18	6.291445107258303e-20	4.2144542548825744e-26
22900000	0.0004108707418384771	-1.2691572688728307e-22	-7.323042287198509e-49	4.622397734626861e-14	1.2773352245887802e-14	0.009178257766672812	3.9820748138276567e-22	7.495450050613625e-10	6.981416544375644e-18	6.291445107258303e-20	4.2144542548825744e-26
23000000	0.0004108707418384771	-1.2691572688728307e-22	-7.354088763169434e-49	4.622397734626861e-14	1.2773352245887802e-14	0.009178257766672812	3.9820748138276567e-22	7.495450050613625e-10	6.981416544375644e-18	6.291445107258303e-20	4.2144542548825744e-26
23100000	0.0004108707418384771	-1.2691572688728307e-22	-7.385135238988709e-49	4.622397734626861e-14	1.2773352245887802e-14	0.009178257766672812	3.9820748138276567e-22	7.495450050613625e-10	6.981416544375644e-18	6.291445107258303e-20	4.2144542548825744e-26
23200000	0.0004108707418384771	-1.2691572688728307e-22	-7.416181714672786e-49	4.622397734626861e-14	1.2773352245887802e-14	0.009178257766672812	3.9820748138276567e-22	7.495450050613625e-10	6.981416544375644e-18	6.291445107258303e-20	4.2144542548825744e-26
23300000	0.0004108707418384771	-1.2691572688728307e-22	-7.44722819023812e-49	4.622397734626861e-14	1.2773352245887802e-14	0.009178257766672812	3.9820748138276567e-22	7.495450050613625e-10	6.981416544375644e-18	6.291445107258303e-20	4.2144542548825744e-26
23400000	0.0004108707418384771	-1.2691572688728307e-22	-7.478274665701169e-49	4.622397734626861e-14	1.2773352245887802e-14	0.009178257766672812	3.9820748138276567e-22	7.495450050613625e-10	6.981416544375644e-18	6.291445107258303e-20	4.2144542548825744e-26
23500000	0.0004108707418384771	-1.2691572688728307e-22	-7.509321141078384e-49	4.6223977346268615e-14	1.2773352245887802e-14	0.009178257766672812	3.9820748138276567e-22	7.495450050613625e-10	6.981416544375644e-18	6.291445107258303e-20	4.2144542548825744e-26
23600000	0.0004108707418384771	-1.2691572688728307e-22	-7.540367616386223e-49	4.6223977346268615e-14	1.2773352245887802e-14	0.009178257766672812	3.9820748138276567e-22	7.495450050613625e-10	6.981416544375644e-18	6.291445107258303e-20	4.2144542548825744e-26
23700000	0.0004108707418384771	-1.2691572688728307e-22	-7.571414091641138e-49	4.6223977346268615e-14	1.2773352245887802e-14	0.009178257766672812	3.9820748138276567e-22	7.495450050613625e-10	6.981416544375644e-18	6.291445107258303e-20	4.2144542548825744e-26
23800000	0.0004108707418384771	-1.2691572688728307e-22	-7.602460566859587e-49	4.6223977346268615e-14	1.2773352245887802e-14	0.009178257766672812	3.9820748138276567e-22	7.495450050613625e-10	6.981416544375644e-18	6.291445107258303e-20	4.2144542548825744e-26
23900000	0.0004108707418384771	-1.2691572688728307e-22	-7.633507042058022e-49	4.6223977346268615e-14	1.2773352245887802e-14	0.009178257766672812	3.9820748138276567e-22	7.495450050613625e-10	6.981416544375644e-18	6.291445107258303e-20	4.2144542548825744e-26
24000000	0.0004108707418384771	-1.2691572688728307e-22	-7.6645535172529e-49	4.6223977346268615e-14	1.2773352245887802e-14	0.009178257766672812	3.9820748138276567e-22	7.495450050613625e-10	6.981416544375644e-18	6.291445107258303e-20	4.2144542548825744e-26
24100000	0.0004108707418384771	-1.2691572688728307e-22	-7.695599992460675e-49	4.6223977346268615e-14	1.2773352245887802e-14	0.009178257766672812	3.9820748138276567e-22	7.495450050613625e-10	6.981416544375644e-18	6.291445107258303e-20	4.2144542548825744e-26
24200000	0.0004108707418384771	-1.2691572688728307e-22	-7.726646467697802e-49	4.6223977346268615e-14	1.2773352245887802e-14	0.009178257766672812	3.9820748138276567e-22	7.495450050613625e-10	6.981416544375644e-18	6.291445107258303e-20	4.2144542548825744e-26
24300000	0.0004108707418384771	-1.2691572688728307e-22	-7.757692942980737e-49	4.6223977346268615e-14	1.2773352245887802e-14	0.009178257766672812	3.9820748138276567e-22	7.495450050613625e-10	6.981416544375644e-18	6.291445107258303e-20	4.2144542548825744e-26
24400000	0.0004108707418384771	-1.2691572688728307e-22	-7.788739418325933e-49	4.6223977346268615e-14	1.2773352245887802e-14	0.009178257766672812	3.9820748138276567e-22	7.495450050613625e-10	6.981416544375644e-18	6.291445107258303e-20	4.2144542548825744e-26
24500000	0.0004108707418384771	-1.2691572688728307e-22	-7.819785893749846e-49	4.6223977346268615e-14	1.2773352245887802e-14	0.009178257766672812	3.9820748138276567e-22	7.495450050613625e-10	6.981416544375644e-18	6.291445107258303e-20	4.2144542548825744e-26
24600000	0.0004108707418384771	-1.2691572688728307e-22	-7.850832369268933e-49	4.6223977346268615e-14	1.2773352245887802e-14	0.009178257766672812	3.9820748138276567e-22	7.495450050613625e-10	6.981416544375644e-18	6.291445107258303e-20	4.2144542548825744e-26
24700000	0.0004108707418384771	-1.2691572688728307e-22	-7.881878844899644e-49	4.6223977346268615e-14	1.2773352245887802e-14	0.009178257766672812	3.9820748138276567e-22	7.495450050613625e-10	6.981416544375644e-18	6.291445107258303e-20	4.2144542548825744e-26
24800000	0.0004108707418384771	-1.2691572688728307e-22	-7.912925320658438e-49	4.6223977346268615e-14	1.2773352245887802e-14	0.009178257766672812	3.9820748138276567e-22	7.495450050613625e-10	6.981416544375644e-18	6.291445107258303e-20	4.2144542548825744e-26
24900000	0.0004108707418384771	-1.2691572688728307e-22	-7.943971796561768e-49	4.6223977346268615e-14	1.2773352245887802e-14	0.009178257766672812	3.9820748138276567e-22	7.495450050613625e-10	6.981416544375644e-18	6.291445107258303e-20	4.2144542548825744e-26
25000000	0.0004108707418384771	-1.2691572688728307e-22	-7.97501827262609e-49	4.6223977346268615e-14	1.2773352245887802e-14	0.009178257766672812	3.9820748138276567e-22	7.495450050613625e-10	6.981416544375644e-18	6.291445107258303e-20	4.2144542548825744e-26
25100000	0.0004108707418384771	-1.2691572688728307e-22	-8.006064748867858e-49	4.6223977346268615e-14	1.2773352245887802e-14	0.009178257766672812	3.9820748138276567e-22	7.495450050613625e-10	6.981416544375644e-18	6.291445107258303e-20	4.2144542548825744e-26
25200000	0.0004108707418384771	-1.2691572688728307e-22	-8.037111225303528e-49	4.6223977346268615e-14	1.2773352245887802e-14	0.009178257766672812	3.9820748138276567e-22	7.495450050613625e-10	6.981416544375644e-18	6.291445107258303e-20	4.2144542548825744e-26
25300000	0.0004108707418384771	-1.2691572688728307e-22	-8.068157701949553e-49	4.6223977346268615e-14	1.2773352245887802e-14	0.009178257766672812	3.9820748138276567e-22	7.495450050613625e-10	6.981416544375644e-18	6.291445107258303e-20	4.2144542548825744e-26
25400000	0.0004108707418384771	-1.2691572688728307e-22	-8.09920417882239e-49	4.6223977346268615e-14	1.2773352245887802e-14	0.009178257766672812	3.9820748138276567e-22	7.495450050613625e-10	6.981416544375644e-18	6.291445107258303e-20	4.2144542548825744e-26
25500000	0.0004108707418384771	-1.2691572688728307e-22	-8.130250655938493e-49	4.6223977346268615e-14	1.2773352245887802e-14	0.009178257766672812	3.9820748138276567e-22	7.495450050613625e-10	6.981416544375644e-18	6.291445107258303e-20	4.2144542548825744e-26
25600000	0.0004108707418384771	-1.2691572688728307e-22	-8.161297133314317e-49	4.6223977346268615e-14	1.2773352245887802e-14	0.009178257766672812	3.9820748138276567e-22	7.495450050613625e-10	6.981416544375644e-18	6.291445107258303e-20	4.2144542548825744e-26
25700000	0.0004108707418384771	-1.2691572688728307e-22	-8.192343610966317e-49	4.6223977346268615e-14	1.2773352245887802e-14	0.009178257766672812	3.9820748138276567e-22	7.495450050613625e-10	6.981416544375644e-18	6.291445107258303e-20	4.2144542548825744e-26
25800000	0.0004108707418384771	-1.2691572688728307e-22	-8.223390088910948e-49	4.6223977346268615e-14	1.2773352245887802e-14	0.009178257766672812	3.9820748138276567e-22	7.495450050613625e-10	6.981416544375644e-18	6.291445107258303e-20	4.2144542548825744e-26
25900000	0.0004108707418384771	-1.2691572688728307e-22	-8.254436567164665e-49	4.6223977346268615e-14	1.2773352245887802e-14	0.009178257766672812	3.9820748138276567e-22	7.495450050613625e-10	6.981416544375644e-18	6.291445107258303e-20	4.2144542548825744e-26
26000000	0.0004108707418384771	-1.2691572688728307e-22	-8.285483045743922e-49	4.6223977346268615e-14	1.2773352245887802e-14	0.009178257766672812	3.9820748138276567e-22	7.495450050613625e-10	6.981416544375644e-18	6.291445107258303e-20	4.2144542548825744e-26
26100000	0.0004108707418384771	-1.2691572688728307e-22	-8.316529524665174e-49	4.6223977346268615e-14	1.2773352245887802e-14	0.009178257766672812	3.9820748138276567e-22	7.495450050613625e-10	6.981416544375644e-18	6.291445107258303e-20	4.2144542548825744e-26
26200000	0.0004108707418384771	-1.2691572688728307e-22	-8.347576003944879e-49	4.6223977346268615e-14	1.2773352245887802e-14	0.009178257766672812	3.9820748138276567e-22	7.495450050613625e-10	6.981416544375644e-18	6.291445107258303e-20	4.2144542548825744e-26
26300000	0.0004108707418384771	-1.2691572688728307e-22	-8.378622483599487e-49	4.6223977346268615e-14	1.2773352245887802e-14	0.009178257766672812	3.9820748138276567e-22	7.495450050613625e-10	6.981416544375644e-18	6.291445107258303e-20	4.2144542548825744e-26
26400000	0.0004108707418384771	-1.2691572688728307e-22	-8.409668963645457e-49	4.6223977346268615e-14	1.2773352245887802e-14	0.009178257766672812	3.9820748138276567e-22	7.495450050613625e-10	6.981416544375644e-18	6.291445107258303e-20	4.2144542548825744e-26
26500000	0.0004108707418384771	-1.2691572688728307e-22	-8.440715444099242e-49	4.6223977346268615e-14	1.2773352245887802e-14	0.009178257766672812	3.9820748138276567e-22	7.495450050613625e-10	6.981416544375644e-18	6.291445107258303e-20	4.2144542548825744e-26
26600000	0.0004108707418384771	-1.2691572688728307e-22	-8.471761924977295e-49	4.6223977346268615e-14	1.2773352245887802e-14	0.009178257766672812	3.9820748138276567e-22	7.495450050613625e-10	6.981416544375644e-18	6.291445107258303e-20	4.2144542548825744e-26
26700000	0.0004108707418384771	-1.2691572688728307e-22	-8.502808406296077e-49	4.6223977346268615e-14	1.2773352245887802e-14	0.009178257766672812	3.9820748138276567e-22	7.495450050613625e-10	6.981416544375644e-18	6.291445107258303e-20	4.2144542548825744e-26
26800000	0.0004108707418384771	-1.2691572688728307e-22	-8.533854888072035e-49	4.6223977346268615e-14	1.2773352245887802e-14	0.009178257766672812	3.9820748138276567e-22	7.495450050613625e-10	6.981416544375644e-18	6.291445107258303e-20	4.2144542548825744e-26
26900000	0.0004108707418384771	-1.2691572688728307e-22	-8.56490137032163e-49	4.6223977346268615e-14	1.2773352245887802e-14	0.009178257766672812	3.9820748138276567e-22	7.495450050613625e-10	6.981416544375644e-18	6.291445107258303e-20	4.2144542548825744e-26
27000000	0.0004108707418384771	-1.2691572688728307e-22	-8.595947853061316e-49	4.6223977346268615e-14	1.2773352245887802e-14	0.009178257766672812	3.9820748138276567e-22	7.495450050613625e-10	6.981416544375644e-18	6.291445107258303e-20	4.2144542548825744e-26
27100000	0.0004108707418384771	-1.2691572688728307e-22	-8.626994336307546e-49	4.6223977346268615e-14	1.2773352245887802e-14	0.009178257766672812	3.9820748138276567e-22	7.495450050613625e-10	6.981416544375644e-18	6.291445107258303e-20	4.2144542548825744e-26
27200000	0.0004108707418384771	-1.2691572688728307e-22	-8.658040820076775e-49	4.6223977346268615e-14	1.2773352245887802e-14	0.009178257766672812	3.9820748138276567e-22	7.495450050613625e-10	6.981416544375644e-18	6.291445107258303e-20	4.2144542548825744e-26
27300000	0.0004108707418384771	-1.2691572688728307e-22	-8.689087304218513e-49	4.6223977346268615e-14	1.2773352245887802e-14	0.009178257766672812	3.9820748138276567e-22	7.495450050613625e-10	6.981416544375644e-18	6.291445107258303e-20	4.2144542548825744e-26
27400000	0.0004108707418384771	-1.2691572688728307e-22	-8.720133787519134e-49	4.6223977346268615e-14	1.2773352245887802e-14	0.009178257766672812	3.9820748138276567e-22	7.495450050613625e-10	6.981416544375644e-18	6.291445107258303e-20	4.2144542548825744e-26
27500000	0.0004108707418384771	-1.2691572688728307e-22	-8.75118026974663e-49	4.6223977346268615e-14	1.2773352245887802e-14	0.009178257766672812	3.9820748138276567e-22	7.495450050613625e-10	6.981416544375644e-18	6.291445107258303e-20	4.2144542548825744e-26
27600000	0.0004108707418384771	-1.2691572688728307e-22	-8.782226750917453e-49	4.6223977346268615e-14	1.2773352245887802e-14	0.009178257766672812	3.9820748138276567e-22	7.495450050613625e-10	6.981416544375644e-18	6.291445107258303e-20	4.2144542548825744e-26
27700000	0.0004108707418384771	-1.2691572688728307e-22	-8.81327323104806e-49	4.6223977346268615e-14	1.2773352245887802e-14	0.009178257766672812	3.9820748138276567e-22	7.495450050613625e-10	6.981416544375644e-18	6.291445107258303e-20	4.2144542548825744e-26
27800000	0.0004108707418384771	-1.2691572688728307e-22	-8.844319710154904e-49	4.6223977346268615e-14	1.2773352245887802e-14	0.009178257766672812	3.9820748138276567e-22	7.495450050613625e-10	6.981416544375644e-18	6.291445107258303e-20	4.2144542548825744e-26
27900000	0.0004108707418384771	-1.2691572688728307e-22	-8.875366188254442e-49	4.6223977346268615e-14	1.2773352245887802e-14	0.009178257766672812	3.9820748138276567e-22	7.495450050613625e-10	6.981416544375644e-18	6.291445107258303e-20	4.2144542548825744e-26
28000000	0.0004108707418384771	-1.2691572688728307e-22	-8.906412665363127e-49	4.6223977346268615e-14	1.2773352245887802e-14	0.009178257766672812	3.9820748138276567e-22	7.495450050613625e-10	6.981416544375644e-18	6.291445107258303e-20	4.2144542548825744e-26
28100000	0.0004108707418384771	-1.2691572688728307e-22	-8.937459141497415e-49	4.6223977346268615e-14	1.2773352245887802e-14	0.009178257766672812	3.9820748138276567e-22	7.495450050613625e-10	6.981416544375644e-18	6.291445107258303e-20	4.2144542548825744e-26
28200000	0.0004108707418384771	-1.2691572688728307e-22	-8.96850561667376e-49	4.6223977346268615e-14	1.2773352245887802e-14	0.009178257766672812	3.9820748138276567e-22	7.495450050613625e-10	6.981416544375644e-18	6.291445107258303e-20	4.2144542548825744e-26
28300000	0.0004108707418384771	-1.2691572688728307e-22	-8.999552090908618e-49	4.6223977346268615e-14	1.2773352245887802e-14	0.009178257766672812	3.9820748138276567e-22	7.495450050613625e-10	6.981416544375644e-18	6.291445107258303e-20	4.2144542548825744e-26
28400000	0.0004108707418384771	-1.2691572688728307e-22	-9.030598564218444e-49	4.6223977346268615e-14	1.2773352245887802e-14	0.009178257766672812	3.9820748138276567e-22	7.495450050613625e-10	6.981416544375644e-18	6.291445107258303e-20	4.2144542548825744e-26
28500000	0.0004108707418384771	-1.2691572688728307e-22	-9.061645036619692e-49	4.6223977346268615e-14	1.2773352245887802e-14	0.009178257766672812	3.9820748138276567e-22	7.495450050613625e-10	6.981416544375644e-18	6.291445107258303e-20	4.2144542548825744e-26
28600000	0.0004108707418384771	-1.2691572688728307e-22	-9.092691508128818e-49	4.6223977346268615e-14	1.2773352245887802e-14	0.009178257766672812	3.9820748138276567e-22	7.495450050613625e-10	6.981416544375644e-18	6.291445107258303e-20	4.2144542548825744e-26
28700000	0.0004108707418384771	-1.2691572688728307e-22	-9.123737978762275e-49	4.6223977346268615e-14	1.2773352245887802e-14	0.009178257766672812	3.9820748138276567e-22	7.495450050613625e-10	6.981416544375644e-18	6.291445107258303e-20	4.2144542548825744e-26
28800000	0.0004108707418384771	-1.2691572688728307e-22	-9.15478444853652e-49	4.6223977346268615e-14	1.2773352245887802e-14	0.009178257766672812	3.9820748138276567e-22	7.495450050613625e-10	6.981416544375644e-18	6.291445107258303e-20	4.2144542548825744e-26
28900000	0.0004108707418384771	-1.2691572688728307e-22	-9.185830917468007e-49	4.6223977346268615e-14	1.2773352245887802e-14	0.009178257766672812	3.9820748138276567e-22	7.495450050613625e-10	6.981416544375644e-18	6.291445107258303e-20	4.2144542548825744e-26
29000000	0.0004108707418384771	-1.2691572688728307e-22	-9.216877385573189e-49	4.6223977346268615e-14	1.2773352245887802e-14	0.009178257766672812	3.9820748138276567e-22	7.495450050613625e-10	6.981416544375644e-18	6.291445107258303e-20	4.2144542548825744e-26
29100000	0.0004108707418384771	-1.2691572688728307e-22	-9.247923852868525e-49	4.6223977346268615e-14	1.2773352245887802e-14	0.009178257766672812	3.9820748138276567e-22	7.495450050613625e-10	6.981416544375644e-18	6.291445107258303e-20	4.2144542548825744e-26
29200000	0.0004108707418384771	-1.2691572688728307e-22	-9.278970319370467e-49	4.6223977346268615e-14	1.2773352245887802e-14	0.009178257766672812	3.9820748138276567e-22	7.495450050613625e-10	6.981416544375644e-18	6.291445107258303e-20	4.2144542548825744e-26
29300000	0.0004108707418384771	-1.2691572688728307e-22	-9.31001678509547e-49	4.6223977346268615e-14	1.2773352245887802e-14	0.009178257766672812	3.9820748138276567e-22	7.495450050613625e-10	6.981416544375644e-18	6.291445107258303e-20	4.2144542548825744e-26
29400000	0.0004108707418384771	-1.2691572688728307e-22	-9.34106325005999e-49	4.6223977346268615e-14	1.2773352245887802e-14	0.009178257766672812	3.9820748138276567e-22	7.495450050613625e-10	6.981416544375644e-18	6.291445107258303e-20	4.2144542548825744e-26
29500000	0.0004108707418384771	-1.2691572688728307e-22	-9.372109714280482e-49	4.6223977346268615e-14	1.2773352245887802e-14	0.009178257766672812	3.9820748138276567e-22	7.495450050613625e-10	6.981416544375644e-18	6.291445107258303e-20	4.2144542548825744e-26
29600000	0.0004108707418384771	-1.2691572688728307e-22	-9.4031561777734e-49	4.6223977346268615e-14	1.2773352245887802e-14	0.009178257766672812	3.9820748138276567e-22	7.495450050613625e-10	6.981416544375644e-18	6.291445107258303e-20	4.2144542548825744e-26
29700000	0.0004108707418384771	-1.2691572688728307e-22	-9.4342026405552e-49	4.6223977346268615e-14	1.2773352245887802e-14	0.009178257766672812	3.9820748138276567e-22	7.495450050613625e-10	6.981416544375644e-18	6.291445107258303e-20	4.2144542548825744e-26
29800000	0.0004108707418384771	-1.2691572688728307e-22	-9.465249102642335e-49	4.6223977346268615e-14	1.2773352245887802e-14	0.009178257766672812	3.9820748138276567e-22	7.495450050613625e-10	6.981416544375644e-18	6.291445107258303e-20	4.2144542548825744e-26
29900000	0.0004108707418384771	-1.2691572688728307e-22	-9.496295564051262e-49	4.6223977346268615e-14	1.2773352245887802e-14	0.009178257766672812	3.9820748138276567e-22	7.495450050613625e-10	6.981416544375644e-18	6.291445107258303e-20	4.2144542548825744e-26
30000000	0.0004108707418384771	-1.2691572688728307e-22	-9.527342024798434e-49	4.6223977346268615e-14	1.2773352245887802e-14	0.009178257766672812	3.9820748138276567e-22	7.495450050613625e-10	6.981416544375644e-18	6.291445107258303e-20	4.2144542548825744e-26
30100000	0.0004108707418384771	-1.2691572688728307e-22	-9.558388484900308e-49	4.6223977346268615e-14	1.2773352245887802e-14	0.009178257766672812	3.9820748138276567e-22	7.495450050613625e-10	6.981416544375644e-18	6.291445107258303e-20	4.2144542548825744e-26
30200000	0.0004108707418384771	-1.2691572688728307e-22	-9.589434944373336e-49	4.6223977346268615e-14	1.2773352245887802e-14	0.009178257766672812	3.9820748138276567e-22	7.495450050613625e-10	6.981416544375644e-18	6.291445107258303e-20	4.2144542548825744e-26
30300000	0.0004108707418384771	-1.2691572688728307e-22	-9.620481403233977e-49	4.6223977346268615e-14	1.2773352245887802e-14	0.009178257766672812	3.9820748138276567e-22	7.495450050613625e-10	6.981416544375644e-18	6.291445107258303e-20	4.2144542548825744e-26
30400000	0.0004108707418384771	-1.2691572688728307e-22	-9.651527861498682e-49	4.6223977346268615e-14	1.2773352245887802e-14	0.009178257766672812	3.9820748138276567e-22	7.495450050613625e-10	6.981416544375644e-18	6.291445107258303e-20	4.2144542548825744e-26
30500000	0.0004108707418384771	-1.2691572688728307e-22	-9.682574319183908e-49	4.6223977346268615e-14	1.2773352245887802e-14	0.009178257766672812	3.9820748138276567e-22	7.495450050613625e-10	6.981416544375644e-18	6.291445107258303e-20	4.2144542548825744e-26
30600000	0.0004108707418384771	-1.2691572688728307e-22	-9.71362077630611e-49	4.6223977346268615e-14	1.2773352245887802e-14	0.009178257766672812	3.9820748138276567e-22	7.495450050613625e-10	6.981416544375644e-18	6.291445107258303e-20	4.2144542548825744e-26
30700000	0.0004108707418384771	-1.2691572688728307e-22	-9.744667232881742e-49	4.6223977346268615e-14	1.2773352245887802e-14	0.009178257766672812	3.9820748138276567e-22	7.495450050613625e-10	6.981416544375644e-18	6.291445107258303e-20	4.2144542548825744e-26
30800000	0.0004108707418384771	-1.2691572688728307e-22	-9.775713688927258e-49	4.6223977346268615e-14	1.2773352245887802e-14	0.009178257766672812	3.9820748138276567e-22	7.495450050613625e-10	6.981416544375644e-18	6.291445107258303e-20	4.2144542548825744e-26
30900000	0.0004108707418384771	-1.2691572688728307e-22	-9.806760144459116e-49	4.6223977346268615e-14	1.2773352245887802e-14	0.009178257766672812	3.9820748138276567e-22	7.495450050613625e-10	6.981416544375644e-18	6.291445107258303e-20	4.2144542548825744e-26
31000000	0.0004108707418384771	-1.2691572688728307e-22	-9.837806599493768e-49	4.6223977346268615e-14	1.2773352245887802e-14	0.009178257766672812	3.9820748138276567e-22	7.495450050613625e-10	6.981416544375644e-18	6.291445107258303e-20	4.2144542548825744e-26
31100000	0.0004108707418384771	-1.2691572688728307e-22	-9.868853054047671e-49	4.6223977346268615e-14	1.2773352245887802e-14	0.009178257766672812	3.9820748138276567e-22	7.495450050613625e-10	6.981416544375644e-18	6.291445107258303e-20	4.2144542548825744e-26
31200000	0.0004108707418384771	-1.2691572688728307e-22	-9.899899508137278e-49	4.6223977346268615e-14	1.2773352245887802e-14	0.009178257766672812	3.9820748138276567e-22	7.495450050613625e-10	6.981416544375644e-18	6.291445107258303e-20	4.2144542548825744e-26
31300000	0.0004108707418384771	-1.2691572688728307e-22	-9.930945961779044e-49	4.6223977346268615e-14	1.2773352245887802e-14	0.009178257766672812	3.9820748138276567e-22	7.495450050613625e-10	6.981416544375644e-18	6.291445107258303e-20	4.2144542548825744e-26
31400000	0.0004108707418384771	-1.2691572688728307e-22	-9.961992414989427e-49	4.6223977346268615e-14	1.2773352245887802e-14	0.009178257766672812	3.9820748138276567e-22	7.495450050613625e-10	6.981416544375644e-18	6.291445107258303e-20	4.2144542548825744e-26
31500000	0.0004108707418384771	-1.2691572688728307e-22	-9.993038867784878e-49	4.6223977346268615e-14	1.2773352245887802e-14	0.009178257766672812	3.9820748138276567e-22	7.495450050613625e-10	6.981416544375644e-18	6.291445107258303e-20	4.2144542548825744e-26
31600000	0.0004108707418384771	-1.2691572688728307e-22	-1.0024085320181853e-48	4.6223977346268615e-14	1.2773352245887802e-14	0.009178257766672812	3.9820748138276567e-22	7.495450050613625e-10	6.981416544375644e-18	6.291445107258303e-20	4.2144542548825744e-26
31700000	0.0004108707418384771	-1.2691572688728307e-22	-1.005513177219681e-48	4.6223977346268615e-14	1.2773352245887802e-14	0.009178257766672812	3.9820748138276567e-22	7.495450050613625e-10	6.981416544375644e-18	6.291445107258303e-20	4.2144542548825744e-26
31800000	0.0004108707418384771	-1.2691572688728307e-22	-1.0086178223846199e-48	4.6223977346268615e-14	1.2773352245887802e-14	0.009178257766672812	3.9820748138276567e-22	7.495450050613625e-10	6.981416544375644e-18	6.291445107258303e-20	4.2144542548825744e-26
31900000	0.0004108707418384771	-1.2691572688728307e-22	-1.0117224675146478e-48	4.6223977346268615e-14	1.2773352245887802e-14	0.009178257766672812	3.982074813827656e-22	7.495450050613625e-10	6.981416544375644e-18	6.291445107258303e-20	4.2144542548825744e-26
32000000	0.0004108707418384771	-1.2691572688728307e-22	-1.01482711261141e-48	4.6223977346268615e-14	1.2773352245887802e-14	0.009178257766672812	3.982074813827656e-22	7.495450050613625e-10	6.981416544375644e-18	6.291445107258303e-20	4.2144542548825744e-26
32100000	0.0004108707418384771	-1.2691572688728307e-22	-1.0179317576765522e-48	4.6223977346268615e-14	1.2773352245887802e-14	0.009178257766672812	3.982074813827656e-22	7.495450050613625e-10	6.981416544375644e-18	6.291445107258303e-20	4.2144542548825744e-26
32200000	0.0004108707418384771	-1.2691572688728307e-22	-1.0210364027117199e-48	4.6223977346268615e-14	1.2773352245887802e-14	0.009178257766672812	3.982074813827656e-22	7.495450050613625e-10	6.981416544375644e-18	6.291445107258303e-20	4.2144542548825744e-26
32300000	0.0004108707418384771	-1.2691572688728307e-22	-1.0241410477185583e-48	4.6223977346268615e-14	1.2773352245887802e-14	0.009178257766672812	3.982074813827656e-22	7.495450050613625e-10	6.981416544375644e-18	6.291445107258303e-20	4.2144542548825744e-26
32400000	0.0004108707418384771	-1.2691572688728307e-22	-1.0272456926987132e-48	4.6223977346268615e-14	1.2773352245887802e-14	0.009178257766672812	3.982074813827656e-22	7.495450050613625e-10	6.981416544375644e-18	6.291445107258303e-20	4.2144542548825744e-26
32500000	0.0004108707418384771	-1.2691572688728307e-22	-1.03035033765383e-48	4.6223977346268615e-14	1.2773352245887802e-14	0.009178257766672812	3.982074813827656e-22	7.495450050613625e-10	6.981416544375644e-18	6.291445107258303e-20	4.2144542548825744e-26
32600000	0.0004108707418384771	-1.2691572688728307e-22	-1.0334549825855542e-48	4.6223977346268615e-14	1.2773352245887802e-14	0.009178257766672812	3.982074813827656e-22	7.495450050613625e-10	6.981416544375644e-18	6.291445107258303e-20	4.2144542548825744e-26
32700000	0.0004108707418384771	-1.2691572688728307e-22	-1.036559627495531e-48	4.6223977346268615e-14	1.2773352245887802e-14	0.009178257766672812	3.982074813827656e-22	7.495450050613625e-10	6.981416544375644e-18	6.291445107258303e-20	4.2144542548825744e-26
32800000	0.0004108707418384771	-1.2691572688728307e-22	-1.0396642723854064e-48	4.6223977346268615e-14	1.2773352245887802e-14	0.009178257766672812	3.982074813827656e-22	7.495450050613625e-10	6.981416544375644e-18	6.291445107258303e-20	4.2144542548825744e-26
32900000	0.0004108707418384771	-1.2691572688728307e-22	-1.0427689172568255e-48	4.6223977346268615e-14	1.2773352245887802e-14	0.009178257766672812	3.982074813827656e-22	7.495450050613625e-10	6.981416544375644e-18	6.291445107258303e-20	4.2144542548825744e-26
33000000	0.0004108707418384771	-1.2691572688728307e-22	-1.045873562111434e-48	4.6223977346268615e-14	1.2773352245887802e-14	0.009178257766672812	3.982074813827656e-22	7.495450050613625e-10	6.981416544375644e-18	6.291445107258303e-20	4.2144542548825744e-26
33100000	0.0004108707418384771	-1.2691572688728307e-22	-1.0489782069508773e-48	4.6223977346268615e-14	1.2773352245887802e-14	0.009178257766672812	3.982074813827656e-22	7.495450050613625e-10	6.981416544375644e-18	6.291445107258303e-20	4.2144542548825744e-26
33200000	0.0004108707418384771	-1.2691572688728307e-22	-1.0520828517768009e-48	4.6223977346268615e-14	1.2773352245887802e-14	0.009178257766672812	3.982074813827656e-22	7.495450050613625e-10	6.981416544375644e-18	6.291445107258303e-20	4.2144542548825744e-26
33300000	0.0004108707418384771	-1.2691572688728307e-22	-1.0551874965908502e-48	4.6223977346268615e-14	1.2773352245887802e-14	0.009178257766672812	3.982074813827656e-22	7.495450050613625e-10	6.981416544375644e-18	6.291445107258303e-20	4.2144542548825744e-26
33400000	0.0004108707418384771	-1.2691572688728307e-22	-1.0582921413946708e-48	4.6223977346268615e-14	1.2773352245887802e-14	0.009178257766672812	3.982074813827656e-22	7.495450050613625e-10	6.981416544375644e-18	6.291445107258303e-20	4.2144542548825744e-26
33500000	0.0004108707418384771	-1.2691572688728307e-22	-1.0613967861899082e-48	4.6223977346268615e-14	1.2773352245887802e-14	0.009178257766672812	3.982074813827656e-22	7.495450050613625e-10	6.981416544375644e-18	6.291445107258303e-20	4.2144542548825744e-26
33600000	0.0004108707418384771	-1.2691572688728307e-22	-1.064501430978208e-48	4.6223977346268615e-14	1.2773352245887802e-14	0.009178257766672812	3.982074813827656e-22	7.495450050613625e-10	6.981416544375644e-18	6.291445107258303e-20	4.2144542548825744e-26
33700000	0.0004108707418384771	-1.2691572688728307e-22	-1.0676060757612154e-48	4.6223977346268615e-14	1.2773352245887802e-14	0.009178257766672812	3.982074813827656e-22	7.495450050613625e-10	6.981416544375644e-18	6.291445107258303e-20	4.2144542548825744e-26
33800000	0.0004108707418384771	-1.2691572688728307e-22	-1.0707107205405761e-48	4.6223977346268615e-14	1.2773352245887802e-14	0.009178257766672812	3.982074813827656e-22	7.495450050613625e-10	6.981416544375644e-18	6.291445107258303e-20	4.2144542548825744e-26
33900000	0.0004108707418384771	-1.2691572688728307e-22	-1.0738153653179356e-48	4.6223977346268615e-14	1.2773352245887802e-14	0.009178257766672812	3.982074813827656e-22	7.495450050613625e-10	6.981416544375644e-18	6.291445107258303e-20	4.2144542548825744e-26
34000000	0.0004108707418384771	-1.2691572688728307e-22	-1.0769200100949394e-48	4.6223977346268615e-14	1.2773352245887802e-14	0.009178257766672812	3.982074813827656e-22	7.495450050613625e-10	6.981416544375644e-18	6.291445107258303e-20	4.2144542548825744e-26
34100000	0.0004108707418384771	-1.2691572688728307e-22	-1.0800246548732328e-48	4.6223977346268615e-14	1.2773352245887802e-14	0.009178257766672812	3.982074813827656e-22	7.495450050613625e-10	6.981416544375644e-18	6.291445107258303e-20	4.2144542548825744e-26
34200000	0.0004108707418384771	-1.2691572688728307e-22	-1.0831292996544614e-48	4.6223977346268615e-14	1.2773352245887802e-14	0.009178257766672812	3.982074813827656e-22	7.495450050613625e-10	6.981416544375644e-18	6.291445107258303e-20	4.2144542548825744e-26
34300000	0.0004108707418384771	-1.2691572688728307e-22	-1.0862339444402708e-48	4.6223977346268615e-14	1.2773352245887802e-14	0.009178257766672812	3.982074813827656e-22	7.495450050613625e-10	6.981416544375644e-18	6.291445107258303e-20	4.2144542548825744e-26
34400000	0.0004108707418384771	-1.2691572688728307e-22	-1.0893385892323063e-48	4.6223977346268615e-14	1.2773352245887802e-14	0.009178257766672812	3.982074813827656e-22	7.495450050613625e-10	6.981416544375644e-18	6.291445107258303e-20	4.2144542548825744e-26
34500000	0.0004108707418384771	-1.2691572688728307e-22	-1.0924432340322134e-48	4.6223977346268615e-14	1.2773352245887802e-14	0.009178257766672812	3.982074813827656e-22	7.495450050613625e-10	6.981416544375644e-18	6.291445107258303e-20	4.2144542548825744e-26
34600000	0.0004108707418384771	-1.2691572688728307e-22	-1.0955478788416378e-48	4.6223977346268615e-14	1.2773352245887802e-14	0.009178257766672812	3.982074813827656e-22	7.495450050613625e-10	6.981416544375644e-18	6.291445107258303e-20	4.2144542548825744e-26
34700000	0.0004108707418384771	-1.2691572688728307e-22	-1.0986525236622249e-48	4.6223977346268615e-14	1.2773352245887802e-14	0.009178257766672812	3.982074813827656e-22	7.495450050613625e-10	6.981416544375644e-18	6.291445107258303e-20	4.2144542548825744e-26
34800000	0.0004108707418384771	-1.2691572688728307e-22	-1.1017571684956201e-48	4.6223977346268615e-14	1.2773352245887802e-14	0.009178257766672812	3.982074813827656e-22	7.495450050613625e-10	6.981416544375644e-18	6.291445107258303e-20	4.2144542548825744e-26
34900000	0.0004108707418384771	-1.2691572688728307e-22	-1.104861813343469e-48	4.6223977346268615e-14	1.2773352245887802e-14	0.009178257766672812	3.982074813827656e-22	7.495450050613625e-10	6.981416544375644e-18	6.291445107258303e-20	4.2144542548825744e-26
35000000	0.0004108707418384771	-1.2691572688728307e-22	-1.107966458207417e-48	4.6223977346268615e-14	1.2773352245887802e-14	0.009178257766672812	3.982074813827656e-22	7.495450050613625e-10	6.981416544375644e-18	6.291445107258303e-20	4.2144542548825744e-26
35100000	0.0004108707418384771	-1.2691572688728307e-22	-1.1110711030891097e-48	4.6223977346268615e-14	1.2773352245887802e-14	0.009178257766672812	3.982074813827656e-22	7.495450050613625e-10	6.981416544375644e-18	6.291445107258303e-20	4.2144542548825744e-26
35200000	0.0004108707418384771	-1.2691572688728307e-22	-1.1141757479901923e-48	4.6223977346268615e-14	1.2773352245887802e-14	0.009178257766672812	3.982074813827656e-22	7.495450050613625e-10	6.981416544375644e-18	6.291445107258303e-20	4.2144542548825744e-26
35300000	0.0004108707418384771	-1.2691572688728307e-22	-1.1172803929123107e-48	4.6223977346268615e-14	1.2773352245887802e-14	0.009178257766672812	3.982074813827656e-22	7.495450050613625e-10	6.981416544375644e-18	6.291445107258303e-20	4.2144542548825744e-26
35400000	0.0004108707418384771	-1.2691572688728307e-22	-1.1203850378571102e-48	4.6223977346268615e-14	1.2773352245887802e-14	0.009178257766672812	3.982074813827656e-22	7.495450050613625e-10	6.981416544375644e-18	6.291445107258303e-20	4.2144542548825744e-26
35500000	0.0004108707418384771	-1.2691572688728307e-22	-1.1234896828262364e-48	4.6223977346268615e-14	1.2773352245887802e-14	0.009178257766672812	3.982074813827656e-22	7.495450050613625e-10	6.981416544375644e-18	6.291445107258303e-20	4.2144542548825744e-26
35600000	0.0004108707418384771	-1.2691572688728307e-22	-1.1265943278213345e-48	4.6223977346268615e-14	1.2773352245887802e-14	0.009178257766672812	3.982074813827656e-22	7.495450050613625e-10	6.981416544375644e-18	6.291445107258303e-20	4.2144542548825744e-26
35700000	0.0004108707418384771	-1.2691572688728307e-22	-1.1296989728440502e-48	4.6223977346268615e-14	1.2773352245887802e-14	0.009178257766672812	3.982074813827656e-22	7.495450050613625e-10	6.981416544375644e-18	6.291445107258303e-20	4.2144542548825744e-26
35800000	0.0004108707418384771	-1.2691572688728307e-22	-1.132803617896029e-48	4.6223977346268615e-14	1.2773352245887802e-14	0.009178257766672812	3.982074813827656e-22	7.495450050613625e-10	6.981416544375644e-18	6.291445107258303e-20	4.2144542548825744e-26
35900000	0.0004108707418384771	-1.2691572688728307e-22	-1.1359082629789163e-48	4.6223977346268615e-14	1.2773352245887802e-14	0.009178257766672812	3.982074813827656e-22	7.495450050613625e-10	6.981416544375644e-18	6.291445107258303e-20	4.2144542548825744e-26
36000000	0.0004108707418384771	-1.2691572688728307e-22	-1.1390129080943578e-48	4.6223977346268615e-14	1.2773352245887802e-14	0.009178257766672812	3.982074813827656e-22	7.495450050613625e-10	6.981416544375644e-18	6.291445107258303e-20	4.2144542548825744e-26
36100000	0.0004108707418384771	-1.2691572688728307e-22	-1.1421175532439987e-48	4.6223977346268615e-14	1.2773352245887802e-14	0.009178257766672812	3.982074813827656e-22	7.495450050613625e-10	6.981416544375644e-18	6.291445107258303e-20	4.2144542548825744e-26
36200000	0.0004108707418384771	-1.2691572688728307e-22	-1.1452221984294846e-48	4.6223977346268615e-14	1.2773352245887802e-14	0.009178257766672812	3.982074813827656e-22	7.495450050613625e-10	6.981416544375644e-18	6.291445107258303e-20	4.2144542548825744e-26
36300000	0.0004108707418384771	-1.2691572688728307e-22	-1.1483268436524612e-48	4.6223977346268615e-14	1.2773352245887802e-14	0.009178257766672812	3.982074813827656e-22	7.495450050613625e-10	6.981416544375644e-18	6.291445107258303e-20	4.2144542548825744e-26
36400000	0.0004108707418384771	-1.2691572688728307e-22	-1.1514314889145737e-48	4.6223977346268615e-14	1.2773352245887802e-14	0.009178257766672812	3.982074813827656e-22	7.495450050613625e-10	6.981416544375644e-18	6.291445107258303e-20	4.2144542548825744e-26
36500000	0.0004108707418384771	-1.2691572688728307e-22	-1.1545361342174677e-48	4.6223977346268615e-14	1.2773352245887802e-14	0.009178257766672812	3.982074813827656e-22	7.495450050613625e-10	6.981416544375644e-18	6.291445107258303e-20	4.2144542548825744e-26
36600000	0.0004108707418384771	-1.2691572688728307e-22	-1.1576407795627887e-48	4.6223977346268615e-14	1.2773352245887802e-14	0.009178257766672812	3.982074813827656e-22	7.495450050613625e-10	6.981416544375644e-18	6.291445107258303e-20	4.2144542548825744e-26
36700000	0.0004108707418384771	-1.2691572688728307e-22	-1.1607454249521822e-48	4.6223977346268615e-14	1.2773352245887802e-14	0.009178257766672812	3.982074813827656e-22	7.495450050613625e-10	6.981416544375644e-18	6.291445107258303e-20	4.2144542548825744e-26
36800000	0.0004108707418384771	-1.2691572688728307e-22	-1.1638500703872936e-48	4.6223977346268615e-14	1.2773352245887802e-14	0.009178257766672812	3.982074813827656e-22	7.495450050613625e-10	6.981416544375644e-18	6.291445107258303e-20	4.2144542548825744e-26
36900000	0.0004108707418384771	-1.2691572688728307e-22	-1.1669547158697685e-48	4.6223977346268615e-14	1.2773352245887802e-14	0.009178257766672812	3.982074813827656e-22	7.495450050613625e-10	6.981416544375644e-18	6.291445107258303e-20	4.2144542548825744e-26
37000000	0.0004108707418384771	-1.2691572688728307e-22	-1.1700593614012525e-48	4.6223977346268615e-14	1.2773352245887802e-14	0.009178257766672812	3.982074813827656e-22	7.495450050613625e-10	6.981416544375644e-18	6.291445107258303e-20	4.2144542548825744e-26
37100000	0.0004108707418384771	-1.2691572688728307e-22	-1.1731640069833908e-48	4.6223977346268615e-14	1.2773352245887802e-14	0.009178257766672812	3.982074813827656e-22	7.495450050613625e-10	6.981416544375644e-18	6.291445107258303e-20	4.2144542548825744e-26
37200000	0.0004108707418384771	-1.2691572688728307e-22	-1.176268652617829e-48	4.6223977346268615e-14	1.2773352245887802e-14	0.009178257766672812	3.982074813827656e-22	7.495450050613625e-10	6.981416544375644e-18	6.291445107258303e-20	4.2144542548825744e-26
37300000	0.0004108707418384771	-1.2691572688728307e-22	-1.1793732982895181e-48	4.6223977346268615e-14	1.2773352245887802e-14	0.009178257766672812	3.982074813827656e-22	7.495450050613625e-10	6.981416544375644e-18	6.291445107258303e-20	4.2144542548825744e-26
37400000	0.0004108707418384771	-1.2691572688728307e-22	-1.1824779438770958e-48	4.6223977346268615e-14	1.2773352245887802e-14	0.009178257766672812	3.982074813827656e-22	7.495450050613625e-10	6.981416544375644e-18	6.291445107258303e-20	4.2144542548825744e-26
37500000	0.0004108707418384771	-1.2691572688728307e-22	-1.1855825893573607e-48	4.6223977346268615e-14	1.2773352245887802e-14	0.009178257766672812	3.982074813827656e-22	7.495450050613625e-10	6.981416544375644e-18	6.291445107258303e-20	4.2144542548825744e-26
37600000	0.0004108707418384771	-1.2691572688728307e-22	-1.1886872347319586e-48	4.6223977346268615e-14	1.2773352245887802e-14	0.009178257766672812	3.982074813827656e-22	7.495450050613625e-10	6.981416544375644e-18	6.291445107258303e-20	4.2144542548825744e-26
37700000	0.0004108707418384771	-1.2691572688728307e-22	-1.1917918800025347e-48	4.6223977346268615e-14	1.2773352245887802e-14	0.009178257766672812	3.982074813827656e-22	7.495450050613625e-10	6.981416544375644e-18	6.291445107258303e-20	4.2144542548825744e-26
37800000	0.0004108707418384771	-1.2691572688728307e-22	-1.1948965251707349e-48	4.6223977346268615e-14	1.2773352245887802e-14	0.009178257766672812	3.982074813827656e-22	7.495450050613625e-10	6.981416544375644e-18	6.291445107258303e-20	4.2144542548825744e-26
37900000	0.0004108707418384771	-1.2691572688728307e-22	-1.1980011702382042e-48	4.6223977346268615e-14	1.2773352245887802e-14	0.009178257766672812	3.982074813827656e-22	7.495450050613625e-10	6.981416544375644e-18	6.291445107258303e-20	4.2144542548825744e-26
38000000	0.0004108707418384771	-1.2691572688728307e-22	-1.2011058152065887e-48	4.6223977346268615e-14	1.2773352245887802e-14	0.009178257766672812	3.982074813827656e-22	7.495450050613625e-10	6.981416544375644e-18	6.291445107258303e-20	4.2144542548825744e-26
38100000	0.0004108707418384771	-1.2691572688728307e-22	-1.2042104600775331e-48	4.6223977346268615e-14	1.2773352245887802e-14	0.009178257766672812	3.982074813827656e-22	7.495450050613625e-10	6.981416544375644e-18	6.291445107258303e-20	4.2144542548825744e-26
38200000	0.0004108707418384771	-1.2691572688728307e-22	-1.2073151048526837e-48	4.6223977346268615e-14	1.2773352245887802e-14	0.009178257766672812	3.982074813827656e-22	7.495450050613625e-10	6.981416544375644e-18	6.291445107258303e-20	4.2144542548825744e-26
38300000	0.0004108707418384771	-1.2691572688728307e-22	-1.2104197495336855e-48	4.6223977346268615e-14	1.2773352245887802e-14	0.009178257766672812	3.982074813827656e-22	7.495450050613625e-10	6.981416544375644e-18	6.291445107258303e-20	4.2144542548825744e-26
38400000	0.0004108707418384771	-1.2691572688728307e-22	-1.213524394122184e-48	4.6223977346268615e-14	1.2773352245887802e-14	0.009178257766672812	3.982074813827656e-22	7.495450050613625e-10	6.981416544375644e-18	6.291445107258303e-20	4.2144542548825744e-26
38500000	0.0004108707418384771	-1.2691572688728307e-22	-1.2166290386198249e-48	4.6223977346268615e-14	1.2773352245887802e-14	0.009178257766672812	3.982074813827656e-22	7.495450050613625e-10	6.981416544375644e-18	6.291445107258303e-20	4.2144542548825744e-26
38600000	0.0004108707418384771	-1.2691572688728307e-22	-1.2197336830282535e-48	4.6223977346268615e-14	1.2773352245887802e-14	0.009178257766672812	3.982074813827656e-22	7.495450050613625e-10	6.981416544375644e-18	6.291445107258303e-20	4.2144542548825744e-26
38700000	0.0004108707418384771	-1.2691572688728307e-22	-1.2228383273491156e-48	4.6223977346268615e-14	1.2773352245887802e-14	0.009178257766672812	3.982074813827656e-22	7.495450050613625e-10	6.981416544375644e-18	6.291445107258303e-20	4.2144542548825744e-26
38800000	0.0004108707418384771	-1.2691572688728307e-22	-1.2259429715840562e-48	4.6223977346268615e-14	1.2773352245887802e-14	0.009178257766672812	3.982074813827656e-22	7.495450050613625e-10	6.981416544375644e-18	6.291445107258303e-20	4.2144542548825744e-26
38900000	0.0004108707418384771	-1.2691572688728307e-22	-1.2290476157347211e-48	4.6223977346268615e-14	1.2773352245887802e-14	0.009178257766672812	3.982074813827656e-22	7.495450050613625e-10	6.981416544375644e-18	6.291445107258303e-20	4.2144542548825744e-26
39000000	0.0004108707418384771	-1.2691572688728307e-22	-1.2321522598027559e-48	4.6223977346268615e-14	1.2773352245887802e-14	0.009178257766672812	3.982074813827656e-22	7.495450050613625e-10	6.981416544375644e-18	6.291445107258303e-20	4.2144542548825744e-26
39100000	0.0004108707418384771	-1.2691572688728307e-22	-1.2352569037898058e-48	4.6223977346268615e-14	1.2773352245887802e-14	0.009178257766672812	3.982074813827656e-22	7.495450050613625e-10	6.981416544375644e-18	6.291445107258303e-20	4.2144542548825744e-26
39200000	0.0004108707418384771	-1.2691572688728307e-22	-1.2383615476975165e-48	4.6223977346268615e-14	1.2773352245887802e-14	0.009178257766672812	3.982074813827656e-22	7.495450050613625e-10	6.981416544375644e-18	6.291445107258303e-20	4.2144542548825744e-26
39300000	0.0004108707418384771	-1.2691572688728307e-22	-1.2414661915275334e-48	4.6223977346268615e-14	1.2773352245887802e-14	0.009178257766672812	3.982074813827656e-22	7.495450050613625e-10	6.981416544375644e-18	6.291445107258303e-20	4.2144542548825744e-26
39400000	0.0004108707418384771	-1.2691572688728307e-22	-1.244570835281502e-48	4.6223977346268615e-14	1.2773352245887802e-14	0.009178257766672812	3.982074813827656e-22	7.495450050613625e-10	6.981416544375644e-18	6.291445107258303e-20	4.2144542548825744e-26
39500000	0.0004108707418384771	-1.2691572688728307e-22	-1.2476754789610677e-48	4.6223977346268615e-14	1.2773352245887802e-14	0.009178257766672812	3.982074813827656e-22	7.495450050613625e-10	6.981416544375644e-18	6.291445107258303e-20	4.2144542548825744e-26
39600000	0.0004108707418384771	-1.2691572688728307e-22	-1.2507801225678762e-48	4.6223977346268615e-14	1.2773352245887802e-14	0.009178257766672812	3.982074813827656e-22	7.495450050613625e-10	6.981416544375644e-18	6.291445107258303e-20	4.2144542548825744e-26
39700000	0.0004108707418384771	-1.2691572688728307e-22	-1.253884766103573e-48	4.6223977346268615e-14	1.2773352245887802e-14	0.009178257766672812	3.982074813827656e-22	7.495450050613625e-10	6.981416544375644e-18	6.291445107258303e-20	4.2144542548825744e-26
39800000	0.0004108707418384771	-1.2691572688728307e-22	-1.2569894095698031e-48	4.6223977346268615e-14	1.2773352245887802e-14	0.009178257766672812	3.982074813827656e-22	7.495450050613625e-10	6.981416544375644e-18	6.291445107258303e-20	4.2144542548825744e-26
39900000	0.0004108707418384771	-1.2691572688728307e-22	-1.2600940529682126e-48	4.6223977346268615e-14	1.2773352245887802e-14	0.009178257766672812	3.982074813827656e-22	7.495450050613625e-10	6.981416544375644e-18	6.291445107258303e-20	4.2144542548825744e-26
40000000	0.0004108707418384771	-1.2691572688728307e-22	-1.2631986963004468e-48	4.6223977346268615e-14	1.2773352245887802e-14	0.009178257766672812	3.982074813827656e-22	7.495450050613625e-10	6.981416544375644e-18	6.291445107258303e-20	4.2144542548825744e-26
40100000	0.0004108707418384771	-1.2691572688728307e-22	-1.2663033395681509e-48	4.6223977346268615e-14	1.2773352245887802e-14	0.009178257766672812	3.982074813827656e-22	7.495450050613625e-10	6.981416544375644e-18	6.291445107258303e-20	4.2144542548825744e-26
40200000	0.0004108707418384771	-1.2691572688728307e-22	-1.2694079827729708e-48	4.6223977346268615e-14	1.2773352245887802e-14	0.009178257766672812	3.982074813827656e-22	7.495450050613625e-10	6.981416544375644e-18	6.291445107258303e-20	4.2144542548825744e-26
40300000	0.0004108707418384771	-1.2691572688728307e-22	-1.2725126259165518e-48	4.6223977346268615e-14	1.2773352245887802e-14	0.009178257766672812	3.982074813827656e-22	7.495450050613625e-10	6.981416544375644e-18	6.291445107258303e-20	4.2144542548825744e-26
40400000	0.0004108707418384771	-1.2691572688728307e-22	-1.2756172690005393e-48	4.6223977346268615e-14	1.2773352245887802e-14	0.009178257766672812	3.982074813827656e-22	7.495450050613625e-10	6.981416544375644e-18	6.291445107258303e-20	4.2144542548825744e-26
40500000	0.0004108707418384771	-1.2691572688728307e-22	-1.278721912026579e-48	4.6223977346268615e-14	1.2773352245887802e-14	0.009178257766672812	3.982074813827656e-22	7.495450050613625e-10	6.981416544375644e-18	6.291445107258303e-20	4.2144542548825744e-26
40600000	0.0004108707418384771	-1.2691572688728307e-22	-1.2818265549963163e-48	4.6223977346268615e-14	1.2773352245887802e-14	0.009178257766672812	3.982074813827656e-22	7.495450050613625e-10	6.981416544375644e-18	6.291445107258303e-20	4.2144542548825744e-26
40700000	0.0004108707418384771	-1.2691572688728307e-22	-1.2849311979113965e-48	4.6223977346268615e-14	1.2773352245887802e-14	0.009178257766672812	3.982074813827656e-22	7.495450050613625e-10	6.981416544375644e-18	6.291445107258303e-20	4.2144542548825744e-26
40800000	0.0004108707418384771	-1.2691572688728307e-22	-1.2880358407734655e-48	4.6223977346268615e-14	1.2773352245887802e-14	0.009178257766672812	3.982074813827656e-22	7.495450050613625e-10	6.981416544375644e-18	6.291445107258303e-20	4.2144542548825744e-26
40900000	0.0004108707418384771	-1.2691572688728307e-22	-1.2911404835841683e-48	4.6223977346268615e-14	1.2773352245887802e-14	0.009178257766672812	3.982074813827656e-22	7.495450050613625e-10	6.981416544375644e-18	6.291445107258303e-20	4.2144542548825744e-26
41000000	0.0004108707418384771	-1.2691572688728307e-22	-1.2942451263451508e-48	4.6223977346268615e-14	1.2773352245887802e-14	0.009178257766672812	3.982074813827656e-22	7.495450050613625e-10	6.981416544375644e-18	6.291445107258303e-20	4.2144542548825744e-26
41100000	0.0004108707418384771	-1.2691572688728307e-22	-1.2973497690580582e-48	4.6223977346268615e-14	1.2773352245887802e-14	0.009178257766672812	3.982074813827656e-22	7.495450050613625e-10	6.981416544375644e-18	6.291445107258303e-20	4.2144542548825744e-26
41200000	0.0004108707418384771	-1.2691572688728307e-22	-1.3004544117245363e-48	4.6223977346268615e-14	1.2773352245887802e-14	0.009178257766672812	3.982074813827656e-22	7.495450050613625e-10	6.981416544375644e-18	6.291445107258303e-20	4.2144542548825744e-26
41300000	0.0004108707418384771	-1.2691572688728307e-22	-1.3035590543462304e-48	4.6223977346268615e-14	1.2773352245887802e-14	0.009178257766672812	3.982074813827656e-22	7.495450050613625e-10	6.981416544375644e-18	6.291445107258303e-20	4.2144542548825744e-26
41400000	0.0004108707418384771	-1.2691572688728307e-22	-1.3066636969247858e-48	4.6223977346268615e-14	1.2773352245887802e-14	0.009178257766672812	3.982074813827656e-22	7.495450050613625e-10	6.981416544375644e-18	6.291445107258303e-20	4.2144542548825744e-26
41500000	0.0004108707418384771	-1.2691572688728307e-22	-1.3097683394618484e-48	4.6223977346268615e-14	1.2773352245887802e-14	0.009178257766672812	3.982074813827656e-22	7.495450050613625e-10	6.981416544375644e-18	6.291445107258303e-20	4.2144542548825744e-26
41600000	0.0004108707418384771	-1.2691572688728307e-22	-1.3128729819590633e-48	4.6223977346268615e-14	1.2773352245887802e-14	0.009178257766672812	3.982074813827656e-22	7.495450050613625e-10	6.981416544375644e-18	6.291445107258303e-20	4.2144542548825744e-26
41700000	0.0004108707418384771	-1.2691572688728307e-22	-1.3159776244180763e-48	4.6223977346268615e-14	1.2773352245887802e-14	0.009178257766672812	3.982074813827656e-22	7.495450050613625e-10	6.981416544375644e-18	6.291445107258303e-20	4.2144542548825744e-26
41800000	0.0004108707418384771	-1.2691572688728307e-22	-1.3190822668405327e-48	4.6223977346268615e-14	1.2773352245887802e-14	0.009178257766672812	3.982074813827656e-22	7.495450050613625e-10	6.981416544375644e-18	6.291445107258303e-20	4.2144542548825744e-26
41900000	0.0004108707418384771	-1.2691572688728307e-22	-1.322186909228078e-48	4.6223977346268615e-14	1.2773352245887802e-14	0.009178257766672812	3.982074813827656e-22	7.495450050613625e-10	6.981416544375644e-18	6.291445107258303e-20	4.2144542548825744e-26
42000000	0.0004108707418384771	-1.2691572688728307e-22	-1.3252915515823578e-48	4.6223977346268615e-14	1.2773352245887802e-14	0.009178257766672812	3.982074813827656e-22	7.495450050613625e-10	6.981416544375644e-18	6.291445107258303e-20	4.2144542548825744e-26
42100000	0.0004108707418384771	-1.2691572688728307e-22	-1.3283961939050176e-48	4.6223977346268615e-14	1.2773352245887802e-14	0.009178257766672812	3.982074813827656e-22	7.495450050613625e-10	6.981416544375644e-18	6.291445107258303e-20	4.2144542548825744e-26
42200000	0.0004108707418384771	-1.2691572688728307e-22	-1.3315008361977027e-48	4.6223977346268615e-14	1.2773352245887802e-14	0.009178257766672812	3.982074813827656e-22	7.495450050613625e-10	6.981416544375644e-18	6.291445107258303e-20	4.2144542548825744e-26
42300000	0.0004108707418384771	-1.2691572688728307e-22	-1.3346054784620588e-48	4.6223977346268615e-14	1.2773352245887802e-14	0.009178257766672812	3.982074813827656e-22	7.495450050613625e-10	6.981416544375644e-18	6.291445107258303e-20	4.2144542548825744e-26
42400000	0.0004108707418384771	-1.2691572688728307e-22	-1.3377101206997313e-48	4.6223977346268615e-14	1.2773352245887802e-14	0.009178257766672812	3.982074813827656e-22	7.495450050613625e-10	6.981416544375644e-18	6.291445107258303e-20	4.2144542548825744e-26
42500000	0.0004108707418384771	-1.2691572688728307e-22	-1.3408147629123656e-48	4.6223977346268615e-14	1.2773352245887802e-14	0.009178257766672812	3.982074813827656e-22	7.495450050613625e-10	6.981416544375644e-18	6.291445107258303e-20	4.2144542548825744e-26
42600000	0.0004108707418384771	-1.2691572688728307e-22	-1.3439194051016074e-48	4.6223977346268615e-14	1.2773352245887802e-14	0.009178257766672812	3.982074813827656e-22	7.495450050613625e-10	6.981416544375644e-18	6.291445107258303e-20	4.2144542548825744e-26
42700000	0.0004108707418384771	-1.2691572688728307e-22	-1.3470240472691018e-48	4.6223977346268615e-14	1.2773352245887802e-14	0.009178257766672812	3.982074813827656e-22	7.495450050613625e-10	6.981416544375644e-18	6.291445107258303e-20	4.2144542548825744e-26
42800000	0.0004108707418384771	-1.2691572688728307e-22	-1.3501286894164947e-48	4.622397734626861e-14	1.2773352245887802e-14	0.009178257766672812	3.982074813827656e-22	7.495450050613625e-10	6.981416544375644e-18	6.291445107258303e-20	4.2144542548825744e-26
42900000	0.0004108707418384771	-1.2691572688728307e-22	-1.3532333315454316e-48	4.622397734626861e-14	1.2773352245887802e-14	0.009178257766672812	3.982074813827656e-22	7.495450050613625e-10	6.981416544375644e-18	6.291445107258303e-20	4.2144542548825744e-26
43000000	0.0004108707418384771	-1.2691572688728307e-22	-1.3563379736575576e-48	4.622397734626861e-14	1.2773352245887802e-14	0.009178257766672812	3.982074813827656e-22	7.495450050613625e-10	6.981416544375644e-18	6.291445107258303e-20	4.2144542548825744e-26
43100000	0.0004108707418384771	-1.2691572688728307e-22	-1.3594426157545186e-48	4.622397734626861e-14	1.2773352245887802e-14	0.009178257766672812	3.982074813827656e-22	7.495450050613625e-10	6.981416544375644e-18	6.291445107258303e-20	4.2144542548825744e-26
43200000	0.0004108707418384771	-1.2691572688728307e-22	-1.3625472578379598e-48	4.622397734626861e-14	1.2773352245887802e-14	0.009178257766672812	3.9820748138276567e-22	7.495450050613625e-10	6.981416544375644e-18	6.291445107258303e-20	4.2144542548825744e-26
43300000	0.0004108707418384771	-1.2691572688728307e-22	-1.3656518999095269e-48	4.622397734626861e-14	1.2773352245887802e-14	0.009178257766672812	3.9820748138276567e-22	7.495450050613625e-10	6.981416544375644e-18	6.291445107258303e-20	4.2144542548825744e-26
43400000	0.0004108707418384771	-1.2691572688728307e-22	-1.3687565419708653e-48	4.622397734626861e-14	1.2773352245887802e-14	0.009178257766672812	3.9820748138276567e-22	7.495450050613625e-10	6.981416544375644e-18	6.291445107258303e-20	4.2144542548825744e-26
43500000	0.0004108707418384771	-1.2691572688728307e-22	-1.3718611840236204e-48	4.622397734626861e-14	1.2773352245887802e-14	0.009178257766672812	3.9820748138276567e-22	7.495450050613625e-10	6.981416544375644e-18	6.291445107258303e-20	4.2144542548825744e-26
43600000	0.0004108707418384771	-1.2691572688728307e-22	-1.3749658260694377e-48	4.622397734626861e-14	1.2773352245887802e-14	0.009178257766672812	3.9820748138276567e-22	7.495450050613625e-10	6.981416544375644e-18	6.291445107258303e-20	4.2144542548825744e-26
43700000	0.0004108707418384771	-1.2691572688728307e-22	-1.378070468109963e-48	4.622397734626861e-14	1.2773352245887802e-14	0.009178257766672812	3.9820748138276567e-22	7.495450050613625e-10	6.981416544375644e-18	6.291445107258303e-20	4.2144542548825744e-26
43800000	0.0004108707418384771	-1.2691572688728307e-22	-1.3811751101468412e-48	4.622397734626861e-14	1.2773352245887802e-14	0.009178257766672812	3.9820748138276567e-22	7.495450050613625e-10	6.981416544375644e-18	6.291445107258303e-20	4.2144542548825744e-26
43900000	0.0004108707418384771	-1.2691572688728307e-22	-1.3842797521817185e-48	4.622397734626861e-14	1.2773352245887802e-14	0.009178257766672812	3.9820748138276567e-22	7.495450050613625e-10	6.981416544375644e-18	6.291445107258303e-20	4.2144542548825744e-26
44000000	0.0004108707418384771	-1.2691572688728307e-22	-1.38738439421624e-48	4.622397734626861e-14	1.2773352245887802e-14	0.009178257766672812	3.9820748138276567e-22	7.495450050613625e-10	6.981416544375644e-18	6.291445107258303e-20	4.2144542548825744e-26
44100000	0.0004108707418384771	-1.2691572688728307e-22	-1.390489036252051e-48	4.622397734626861e-14	1.2773352245887802e-14	0.009178257766672812	3.9820748138276567e-22	7.495450050613625e-10	6.981416544375644e-18	6.291445107258303e-20	4.2144542548825744e-26
44200000	0.0004108707418384771	-1.2691572688728307e-22	-1.3935936782907975e-48	4.622397734626861e-14	1.2773352245887802e-14	0.009178257766672812	3.9820748138276567e-22	7.495450050613625e-10	6.981416544375644e-18	6.291445107258303e-20	4.2144542548825744e-26
44300000	0.0004108707418384771	-1.2691572688728307e-22	-1.3966983203341245e-48	4.622397734626861e-14	1.2773352245887802e-14	0.009178257766672812	3.9820748138276567e-22	7.495450050613625e-10	6.981416544375644e-18	6.291445107258303e-20	4.2144542548825744e-26
44400000	0.0004108707418384771	-1.2691572688728307e-22	-1.3998029623836778e-48	4.622397734626861e-14	1.2773352245887802e-14	0.009178257766672812	3.9820748138276567e-22	7.495450050613625e-10	6.981416544375644e-18	6.291445107258303e-20	4.2144542548825744e-26
44500000	0.0004108707418384771	-1.2691572688728307e-22	-1.4029076044411025e-48	4.622397734626861e-14	1.2773352245887802e-14	0.009178257766672812	3.9820748138276567e-22	7.495450050613625e-10	6.981416544375644e-18	6.291445107258303e-20	4.2144542548825744e-26
44600000	0.0004108707418384771	-1.2691572688728307e-22	-1.4060122465080447e-48	4.622397734626861e-14	1.2773352245887802e-14	0.009178257766672812	3.9820748138276567e-22	7.495450050613625e-10	6.981416544375644e-18	6.291445107258303e-20	4.2144542548825744e-26
44700000	0.0004108707418384771	-1.2691572688728307e-22	-1.4091168885861494e-48	4.622397734626861e-14	1.2773352245887802e-14	0.009178257766672812	3.9820748138276567e-22	7.495450050613625e-10	6.981416544375644e-18	6.291445107258303e-20	4.2144542548825744e-26
44800000	0.0004108707418384771	-1.2691572688728307e-22	-1.412221530677062e-48	4.622397734626861e-14	1.2773352245887802e-14	0.009178257766672812	3.9820748138276567e-22	7.495450050613625e-10	6.981416544375644e-18	6.291445107258303e-20	4.2144542548825744e-26
44900000	0.0004108707418384771	-1.2691572688728307e-22	-1.4153261727824286e-48	4.622397734626861e-14	1.2773352245887802e-14	0.009178257766672812	3.9820748138276567e-22	7.495450050613625e-10	6.981416544375644e-18	6.291445107258303e-20	4.2144542548825744e-26
45000000	0.0004108707418384771	-1.2691572688728307e-22	-1.4184308149038945e-48	4.622397734626861e-14	1.2773352245887802e-14	0.009178257766672812	3.9820748138276567e-22	7.495450050613625e-10	6.981416544375644e-18	6.291445107258303e-20	4.2144542548825744e-26
45100000	0.0004108707418384771	-1.2691572688728307e-22	-1.4215354570431045e-48	4.622397734626861e-14	1.2773352245887802e-14	0.009178257766672812	3.9820748138276567e-22	7.495450050613625e-10	6.981416544375644e-18	6.291445107258303e-20	4.2144542548825744e-26
45200000	0.0004108707418384771	-1.2691572688728307e-22	-1.424640099201705e-48	4.622397734626861e-14	1.2773352245887802e-14	0.009178257766672812	3.9820748138276567e-22	7.495450050613625e-10	6.981416544375644e-18	6.291445107258303e-20	4.2144542548825744e-26
45300000	0.0004108707418384771	-1.2691572688728307e-22	-1.427744741381341e-48	4.622397734626861e-14	1.2773352245887802e-14	0.009178257766672812	3.9820748138276567e-22	7.495450050613625e-10	6.981416544375644e-18	6.291445107258303e-20	4.2144542548825744e-26
45400000	0.0004108707418384771	-1.2691572688728307e-22	-1.4308493835836582e-48	4.622397734626861e-14	1.2773352245887802e-14	0.009178257766672812	3.9820748138276567e-22	7.495450050613625e-10	6.981416544375644e-18	6.291445107258303e-20	4.2144542548825744e-26
45500000	0.0004108707418384771	-1.2691572688728307e-22	-1.4339540258103018e-48	4.622397734626861e-14	1.2773352245887802e-14	0.009178257766672812	3.9820748138276567e-22	7.495450050613625e-10	6.981416544375644e-18	6.291445107258303e-20	4.2144542548825744e-26
45600000	0.0004108707418384771	-1.2691572688728307e-22	-1.4370586680629175e-48	4.622397734626861e-14	1.2773352245887802e-14	0.009178257766672812	3.9820748138276567e-22	7.495450050613625e-10	6.981416544375644e-18	6.291445107258303e-20	4.2144542548825744e-26
45700000	0.0004108707418384771	-1.2691572688728307e-22	-1.4401633103431508e-48	4.622397734626861e-14	1.2773352245887802e-14	0.009178257766672812	3.9820748138276567e-22	7.495450050613625e-10	6.981416544375644e-18	6.291445107258303e-20	4.2144542548825744e-26
45800000	0.0004108707418384771	-1.2691572688728307e-22	-1.443267952652647e-48	4.622397734626861e-14	1.2773352245887802e-14	0.009178257766672812	3.9820748138276567e-22	7.495450050613625e-10	6.981416544375644e-18	6.291445107258303e-20	4.2144542548825744e-26
45900000	0.0004108707418384771	-1.2691572688728307e-22	-1.446372594993052e-48	4.622397734626861e-14	1.2773352245887802e-14	0.009178257766672812	3.9820748138276567e-22	7.495450050613625e-10	6.981416544375644e-18	6.291445107258303e-20	4.2144542548825744e-26
46000000	0.0004108707418384771	-1.2691572688728307e-22	-1.449477237366011e-48	4.622397734626861e-14	1.2773352245887802e-14	0.009178257766672812	3.9820748138276567e-22	7.495450050613625e-10	6.981416544375644e-18	6.291445107258303e-20	4.2144542548825744e-26
46100000	0.0004108707418384771	-1.2691572688728307e-22	-1.452581879773169e-48	4.622397734626861e-14	1.2773352245887802e-14	0.009178257766672812	3.9820748138276567e-22	7.495450050613625e-10	6.981416544375644e-18	6.291445107258303e-20	4.2144542548825744e-26
46200000	0.0004108707418384771	-1.2691572688728307e-22	-1.4556865222161726e-48	4.622397734626861e-14	1.2773352245887802e-14	0.009178257766672812	3.9820748138276567e-22	7.495450050613625e-10	6.981416544375644e-18	6.291445107258303e-20	4.2144542548825744e-26
46300000	0.0004108707418384771	-1.2691572688728307e-22	-1.4587911646966666e-48	4.622397734626861e-14	1.2773352245887802e-14	0.009178257766672812	3.9820748138276567e-22	7.495450050613625e-10	6.981416544375644e-18	6.291445107258303e-20	4.2144542548825744e-26
46400000	0.0004108707418384771	-1.2691572688728307e-22	-1.4618958072162964e-48	4.622397734626861e-14	1.2773352245887802e-14	0.009178257766672812	3.9820748138276567e-22	7.495450050613625e-10	6.981416544375644e-18	6.291445107258303e-20	4.2144542548825744e-26
46500000	0.0004108707418384771	-1.2691572688728307e-22	-1.465000449776708e-48	4.622397734626861e-14	1.2773352245887802e-14	0.009178257766672812	3.9820748138276567e-22	7.495450050613625e-10	6.981416544375644e-18	6.291445107258303e-20	4.2144542548825744e-26
46600000	0.0004108707418384771	-1.2691572688728307e-22	-1.4681050923795462e-48	4.622397734626861e-14	1.2773352245887802e-14	0.009178257766672812	3.9820748138276567e-22	7.495450050613625e-10	6.981416544375644e-18	6.291445107258303e-20	4.2144542548825744e-26
46700000	0.0004108707418384771	-1.2691572688728307e-22	-1.471209735026457e-48	4.622397734626861e-14	1.2773352245887802e-14	0.009178257766672812	3.9820748138276567e-22	7.495450050613625e-10	6.981416544375644e-18	6.291445107258303e-20	4.2144542548825744e-26
46800000	0.0004108707418384771	-1.2691572688728307e-22	-1.4743143777190857e-48	4.622397734626861e-14	1.2773352245887802e-14	0.009178257766672812	3.9820748138276567e-22	7.495450050613625e-10	6.981416544375644e-18	6.291445107258303e-20	4.2144542548825744e-26
46900000	0.0004108707418384771	-1.2691572688728307e-22	-1.4774190204590777e-48	4.622397734626861e-14	1.2773352245887802e-14	0.009178257766672812	3.9820748138276567e-22	7.495450050613625e-10	6.981416544375644e-18	6.291445107258303e-20	4.2144542548825744e-26
47000000	0.0004108707418384771	-1.2691572688728307e-22	-1.480523663248079e-48	4.622397734626861e-14	1.2773352245887802e-14	0.009178257766672812	3.9820748138276567e-22	7.495450050613625e-10	6.981416544375644e-18	6.291445107258303e-20	4.2144542548825744e-26
47100000	0.0004108707418384771	-1.2691572688728307e-22	-1.4836283060877343e-48	4.622397734626861e-14	1.2773352245887802e-14	0.009178257766672812	3.9820748138276567e-22	7.495450050613625e-10	6.981416544375644e-18	6.291445107258303e-20	4.2144542548825744e-26
47200000	0.0004108707418384771	-1.2691572688728307e-22	-1.4867329489796897e-48	4.622397734626861e-14	1.2773352245887802e-14	0.009178257766672812	3.9820748138276567e-22	7.495450050613625e-10	6.981416544375644e-18	6.291445107258303e-20	4.2144542548825744e-26
47300000	0.0004108707418384771	-1.2691572688728307e-22	-1.489837591908896e-48	4.622397734626861e-14	1.2773352245887802e-14	0.009178257766672812	3.9820748138276567e-22	7.495450050613625e-10	6.981416544375644e-18	6.291445107258303e-20	4.2144542548825744e-26
47400000	0.0004108707418384771	-1.2691572688728307e-22	-1.4929422347539907e-48	4.622397734626861e-14	1.2773352245887802e-14	0.009178257766672812	3.9820748138276567e-22	7.495450050613625e-10	6.981416544375644e-18	6.291445107258303e-20	4.2144542548825744e-26
47500000	0.0004108707418384771	-1.2691572688728307e-22	-1.496046877491773e-48	4.622397734626861e-14	1.2773352245887802e-14	0.009178257766672812	3.9820748138276567e-22	7.495450050613625e-10	6.981416544375644e-18	6.291445107258303e-20	4.2144542548825744e-26
47600000	0.0004108707418384771	-1.2691572688728307e-22	-1.499151520123888e-48	4.622397734626861e-14	1.2773352245887802e-14	0.009178257766672812	3.9820748138276567e-22	7.495450050613625e-10	6.981416544375644e-18	6.291445107258303e-20	4.2144542548825744e-26
47700000	0.0004108707418384771	-1.2691572688728307e-22	-1.5022561626519818e-48	4.622397734626861e-14	1.2773352245887802e-14	0.009178257766672812	3.9820748138276567e-22	7.495450050613625e-10	6.981416544375644e-18	6.291445107258303e-20	4.2144542548825744e-26
47800000	0.0004108707418384771	-1.2691572688728307e-22	-1.5053608050776993e-48	4.622397734626861e-14	1.2773352245887802e-14	0.009178257766672812	3.9820748138276567e-22	7.495450050613625e-10	6.981416544375644e-18	6.291445107258303e-20	4.2144542548825744e-26
47900000	0.0004108707418384771	-1.2691572688728307e-22	-1.508465447402686e-48	4.622397734626861e-14	1.2773352245887802e-14	0.009178257766672812	3.9820748138276567e-22	7.495450050613625e-10	6.981416544375644e-18	6.291445107258303e-20	4.2144542548825744e-26
48000000	0.0004108707418384771	-1.2691572688728307e-22	-1.511570089628588e-48	4.622397734626861e-14	1.2773352245887802e-14	0.009178257766672812	3.9820748138276567e-22	7.495450050613625e-10	6.981416544375644e-18	6.291445107258303e-20	4.2144542548825744e-26
48100000	0.0004108707418384771	-1.2691572688728307e-22	-1.5146747317570503e-48	4.622397734626861e-14	1.2773352245887802e-14	0.009178257766672812	3.9820748138276567e-22	7.495450050613625e-10	6.981416544375644e-18	6.291445107258303e-20	4.2144542548825744e-26
48200000	0.0004108707418384771	-1.2691572688728307e-22	-1.5177793737897185e-48	4.622397734626861e-14	1.2773352245887802e-14	0.009178257766672812	3.9820748138276567e-22	7.495450050613625e-10	6.981416544375644e-18	6.291445107258303e-20	4.2144542548825744e-26
48300000	0.0004108707418384771	-1.2691572688728307e-22	-1.520884015728238e-48	4.622397734626861e-14	1.2773352245887802e-14	0.009178257766672812	3.9820748138276567e-22	7.495450050613625e-10	6.981416544375644e-18	6.291445107258303e-20	4.2144542548825744e-26
48400000	0.0004108707418384771	-1.2691572688728307e-22	-1.5239886575742544e-48	4.622397734626861e-14	1.2773352245887802e-14	0.009178257766672812	3.9820748138276567e-22	7.495450050613625e-10	6.981416544375644e-18	6.291445107258303e-20	4.2144542548825744e-26
48500000	0.0004108707418384771	-1.2691572688728307e-22	-1.5270932993294132e-48	4.622397734626861e-14	1.2773352245887802e-14	0.009178257766672812	3.9820748138276567e-22	7.495450050613625e-10	6.981416544375644e-18	6.291445107258303e-20	4.2144542548825744e-26
48600000	0.0004108707418384771	-1.2691572688728307e-22	-1.5301979409953598e-48	4.622397734626861e-14	1.2773352245887802e-14	0.009178257766672812	3.9820748138276567e-22	7.495450050613625e-10	6.981416544375644e-18	6.291445107258303e-20	4.2144542548825744e-26
48700000	0.0004108707418384771	-1.2691572688728307e-22	-1.5333025825737397e-48	4.622397734626861e-14	1.2773352245887802e-14	0.009178257766672812	3.9820748138276567e-22	7.495450050613625e-10	6.981416544375644e-18	6.291445107258303e-20	4.2144542548825744e-26
48800000	0.0004108707418384771	-1.2691572688728307e-22	-1.5364072240661985e-48	4.622397734626861e-14	1.2773352245887802e-14	0.009178257766672812	3.9820748138276567e-22	7.495450050613625e-10	6.981416544375644e-18	6.291445107258303e-20	4.2144542548825744e-26
48900000	0.0004108707418384771	-1.2691572688728307e-22	-1.5395118654743817e-48	4.622397734626861e-14	1.2773352245887802e-14	0.009178257766672812	3.9820748138276567e-22	7.495450050613625e-10	6.981416544375644e-18	6.291445107258303e-20	4.2144542548825744e-26
49000000	0.0004108707418384771	-1.2691572688728307e-22	-1.5426165067999345e-48	4.622397734626861e-14	1.2773352245887802e-14	0.009178257766672812	3.9820748138276567e-22	7.495450050613625e-10	6.981416544375644e-18	6.291445107258303e-20	4.2144542548825744e-26
49100000	0.0004108707418384771	-1.2691572688728307e-22	-1.5457211480445028e-48	4.622397734626861e-14	1.2773352245887802e-14	0.009178257766672812	3.9820748138276567e-22	7.495450050613625e-10	6.981416544375644e-18	6.291445107258303e-20	4.2144542548825744e-26
49200000	0.0004108707418384771	-1.2691572688728307e-22	-1.5488257892097316e-48	4.622397734626861e-14	1.2773352245887802e-14	0.009178257766672812	3.9820748138276567e-22	7.495450050613625e-10	6.981416544375644e-18	6.291445107258303e-20	4.2144542548825744e-26
49300000	0.0004108707418384771	-1.2691572688728307e-22	-1.551930430297267e-48	4.622397734626861e-14	1.2773352245887802e-14	0.009178257766672812	3.9820748138276567e-22	7.495450050613625e-10	6.981416544375644e-18	6.291445107258303e-20	4.2144542548825744e-26
49400000	0.0004108707418384771	-1.2691572688728307e-22	-1.5550350713087538e-48	4.622397734626861e-14	1.2773352245887802e-14	0.009178257766672812	3.9820748138276567e-22	7.495450050613625e-10	6.981416544375644e-18	6.291445107258303e-20	4.2144542548825744e-26
49500000	0.0004108707418384771	-1.2691572688728307e-22	-1.558139712245838e-48	4.622397734626861e-14	1.2773352245887802e-14	0.009178257766672812	3.9820748138276567e-22	7.495450050613625e-10	6.981416544375644e-18	6.291445107258303e-20	4.2144542548825744e-26
49600000	0.0004108707418384771	-1.2691572688728307e-22	-1.5612443531101648e-48	4.622397734626861e-14	1.2773352245887802e-14	0.009178257766672812	3.9820748138276567e-22	7.495450050613625e-10	6.981416544375644e-18	6.291445107258303e-20	4.2144542548825744e-26
49700000	0.0004108707418384771	-1.2691572688728307e-22	-1.56434899390338e-48	4.622397734626861e-14	1.2773352245887802e-14	0.009178257766672812	3.9820748138276567e-22	7.495450050613625e-10	6.981416544375644e-18	6.291445107258303e-20	4.2144542548825744e-26
49800000	0.0004108707418384771	-1.2691572688728307e-22	-1.567453634627129e-48	4.622397734626861e-14	1.2773352245887802e-14	0.009178257766672812	3.9820748138276567e-22	7.495450050613625e-10	6.981416544375644e-18	6.291445107258303e-20	4.2144542548825744e-26
49900000	0.0004108707418384771	-1.2691572688728307e-22	-1.570558275283057e-48	4.622397734626861e-14	1.2773352245887802e-14	0.009178257766672812	3.9820748138276567e-22	7.495450050613625e-10	6.981416544375644e-18	6.291445107258303e-20	4.2144542548825744e-26
50000000	0.0004108707418384771	-1.2691572688728307e-22	-1.5736629158728097e-48	4.622397734626861e-14	1.2773352245887802e-14	0.009178257766672812	3.9820748138276567e-22	7.495450050613625e-10	6.981416544375644e-18	6.291445107258303e-20	4.2144542548825744e-26
50100000	0.0004108707418384771	-1.2691572688728307e-22	-1.5767675563980327e-48	4.622397734626861e-14	1.2773352245887802e-14	0.009178257766672812	3.9820748138276567e-22	7.495450050613625e-10	6.981416544375644e-18	6.291445107258303e-20	4.2144542548825744e-26
50200000	0.0004108707418384771	-1.2691572688728307e-22	-1.5798721968603713e-48	4.622397734626861e-14	1.2773352245887802e-14	0.009178257766672812	3.9820748138276567e-22	7.495450050613625e-10	6.981416544375644e-18	6.291445107258303e-20	4.2144542548825744e-26
50300000	0.0004108707418384771	-1.2691572688728307e-22	-1.5829768372614712e-48	4.622397734626861e-14	1.2773352245887802e-14	0.009178257766672812	3.9820748138276567e-22	7.495450050613625e-10	6.981416544375644e-18	6.291445107258303e-20	4.2144542548825744e-26
50400000	0.0004108707418384771	-1.2691572688728307e-22	-1.5860814776029776e-48	4.622397734626861e-14	1.2773352245887802e-14	0.009178257766672812	3.9820748138276567e-22	7.495450050613625e-10	6.981416544375644e-18	6.291445107258303e-20	4.2144542548825744e-26
50500000	0.0004108707418384771	-1.2691572688728307e-22	-1.589186117886536e-48	4.622397734626861e-14	1.2773352245887802e-14	0.009178257766672812	3.9820748138276567e-22	7.495450050613625e-10	6.981416544375644e-18	6.291445107258303e-20	4.2144542548825744e-26
50600000	0.0004108707418384771	-1.2691572688728307e-22	-1.592290758113792e-48	4.622397734626861e-14	1.2773352245887802e-14	0.009178257766672812	3.9820748138276567e-22	7.495450050613625e-10	6.981416544375644e-18	6.291445107258303e-20	4.2144542548825744e-26
50700000	0.0004108707418384771	-1.2691572688728307e-22	-1.5953953982863913e-48	4.622397734626861e-14	1.2773352245887802e-14	0.009178257766672812	3.9820748138276567e-22	7.495450050613625e-10	6.981416544375644e-18	6.291445107258303e-20	4.2144542548825744e-26
50800000	0.0004108707418384771	-1.2691572688728307e-22	-1.598500038405979e-48	4.622397734626861e-14	1.2773352245887802e-14	0.009178257766672812	3.9820748138276567e-22	7.495450050613625e-10	6.981416544375644e-18	6.291445107258303e-20	4.2144542548825744e-26
50900000	0.0004108707418384771	-1.2691572688728307e-22	-1.6016046784742012e-48	4.622397734626861e-14	1.2773352245887802e-14	0.009178257766672812	3.9820748138276567e-22	7.495450050613625e-10	6.981416544375644e-18	6.291445107258303e-20	4.2144542548825744e-26
51000000	0.0004108707418384771	-1.2691572688728307e-22	-1.6047093184927027e-48	4.622397734626861e-14	1.2773352245887802e-14	0.009178257766672812	3.9820748138276567e-22	7.495450050613625e-10	6.981416544375644e-18	6.291445107258303e-20	4.2144542548825744e-26
51100000	0.0004108707418384771	-1.2691572688728307e-22	-1.607813958463129e-48	4.622397734626861e-14	1.2773352245887802e-14	0.009178257766672812	3.9820748138276567e-22	7.495450050613625e-10	6.981416544375644e-18	6.291445107258303e-20	4.2144542548825744e-26
51200000	0.0004108707418384771	-1.2691572688728307e-22	-1.6109185983871263e-48	4.622397734626861e-14	1.2773352245887802e-14	0.009178257766672812	3.9820748138276567e-22	7.495450050613625e-10	6.981416544375644e-18	6.291445107258303e-20	4.2144542548825744e-26
51300000	0.0004108707418384771	-1.2691572688728307e-22	-1.6140232382663392e-48	4.622397734626861e-14	1.2773352245887802e-14	0.009178257766672812	3.9820748138276567e-22	7.495450050613625e-10	6.981416544375644e-18	6.291445107258303e-20	4.2144542548825744e-26
51400000	0.0004108707418384771	-1.2691572688728307e-22	-1.617127878102414e-48	4.622397734626861e-14	1.2773352245887802e-14	0.009178257766672812	3.9820748138276567e-22	7.495450050613625e-10	6.981416544375644e-18	6.291445107258303e-20	4.2144542548825744e-26
51500000	0.0004108707418384771	-1.2691572688728307e-22	-1.6202325178969957e-48	4.622397734626861e-14	1.2773352245887802e-14	0.009178257766672812	3.9820748138276567e-22	7.495450050613625e-10	6.981416544375644e-18	6.291445107258303e-20	4.2144542548825744e-26
51600000	0.0004108707418384771	-1.2691572688728307e-22	-1.6233371576517298e-48	4.622397734626861e-14	1.2773352245887802e-14	0.009178257766672812	3.9820748138276567e-22	7.495450050613625e-10	6.981416544375644e-18	6.291445107258303e-20	4.2144542548825744e-26
51700000	0.0004108707418384771	-1.2691572688728307e-22	-1.6264417973682622e-48	4.622397734626861e-14	1.2773352245887802e-14	0.009178257766672812	3.9820748138276567e-22	7.495450050613625e-10	6.981416544375644e-18	6.291445107258303e-20	4.2144542548825744e-26
51800000	0.0004108707418384771	-1.2691572688728307e-22	-1.6295464370482377e-48	4.622397734626861e-14	1.2773352245887802e-14	0.009178257766672812	3.9820748138276567e-22	7.495450050613625e-10	6.981416544375644e-18	6.291445107258303e-20	4.2144542548825744e-26
51900000	0.0004108707418384771	-1.2691572688728307e-22	-1.6326510766933024e-48	4.622397734626861e-14	1.2773352245887802e-14	0.009178257766672812	3.9820748138276567e-22	7.495450050613625e-10	6.981416544375644e-18	6.291445107258303e-20	4.2144542548825744e-26
52000000	0.0004108707418384771	-1.2691572688728307e-22	-1.6357557163051016e-48	4.622397734626861e-14	1.2773352245887802e-14	0.009178257766672812	3.9820748138276567e-22	7.495450050613625e-10	6.981416544375644e-18	6.291445107258303e-20	4.2144542548825744e-26
52100000	0.0004108707418384771	-1.2691572688728307e-22	-1.6388603558852807e-48	4.622397734626861e-14	1.2773352245887802e-14	0.009178257766672812	3.9820748138276567e-22	7.495450050613625e-10	6.981416544375644e-18	6.291445107258303e-20	4.2144542548825744e-26
52200000	0.0004108707418384771	-1.2691572688728307e-22	-1.641964995435485e-48	4.622397734626861e-14	1.2773352245887802e-14	0.009178257766672812	3.9820748138276567e-22	7.495450050613625e-10	6.981416544375644e-18	6.291445107258303e-20	4.2144542548825744e-26
52300000	0.0004108707418384771	-1.2691572688728307e-22	-1.6450696349573605e-48	4.622397734626861e-14	1.2773352245887802e-14	0.009178257766672812	3.9820748138276567e-22	7.495450050613625e-10	6.981416544375644e-18	6.291445107258303e-20	4.2144542548825744e-26
52400000	0.0004108707418384771	-1.2691572688728307e-22	-1.6481742744525523e-48	4.622397734626861e-14	1.2773352245887802e-14	0.009178257766672812	3.9820748138276567e-22	7.495450050613625e-10	6.981416544375644e-18	6.291445107258303e-20	4.2144542548825744e-26
52500000	0.0004108707418384771	-1.2691572688728307e-22	-1.651278913922706e-48	4.622397734626861e-14	1.2773352245887802e-14	0.009178257766672812	3.9820748138276567e-22	7.495450050613625e-10	6.981416544375644e-18	6.291445107258303e-20	4.2144542548825744e-26
52600000	0.0004108707418384771	-1.2691572688728307e-22	-1.6543835533694672e-48	4.622397734626861e-14	1.2773352245887802e-14	0.009178257766672812	3.9820748138276567e-22	7.495450050613625e-10	6.981416544375644e-18	6.291445107258303e-20	4.2144542548825744e-26
52700000	0.0004108707418384771	-1.2691572688728307e-22	-1.657488192794481e-48	4.622397734626861e-14	1.2773352245887802e-14	0.009178257766672812	3.9820748138276567e-22	7.495450050613625e-10	6.981416544375644e-18	6.291445107258303e-20	4.2144542548825744e-26
52800000	0.0004108707418384771	-1.2691572688728307e-22	-1.6605928321993933e-48	4.622397734626861e-14	1.2773352245887802e-14	0.009178257766672812	3.9820748138276567e-22	7.495450050613625e-10	6.981416544375644e-18	6.291445107258303e-20	4.2144542548825744e-26
52900000	0.0004108707418384771	-1.2691572688728307e-22	-1.6636974715858498e-48	4.622397734626861e-14	1.2773352245887802e-14	0.009178257766672812	3.9820748138276567e-22	7.495450050613625e-10	6.981416544375644e-18	6.291445107258303e-20	4.2144542548825744e-26
53000000	0.0004108707418384771	-1.2691572688728307e-22	-1.6668021109554953e-48	4.622397734626861e-14	1.2773352245887802e-14	0.009178257766672812	3.9820748138276567e-22	7.495450050613625e-10	6.981416544375644e-18	6.291445107258303e-20	4.2144542548825744e-26
53100000	0.0004108707418384771	-1.2691572688728307e-22	-1.6699067503099755e-48	4.622397734626861e-14	1.2773352245887802e-14	0.009178257766672812	3.9820748138276567e-22	7.495450050613625e-10	6.981416544375644e-18	6.291445107258303e-20	4.2144542548825744e-26
53200000	0.0004108707418384771	-1.2691572688728307e-22	-1.6730113896509365e-48	4.622397734626861e-14	1.2773352245887802e-14	0.009178257766672812	3.9820748138276567e-22	7.495450050613625e-10	6.981416544375644e-18	6.291445107258303e-20	4.2144542548825744e-26
53300000	0.0004108707418384771	-1.2691572688728307e-22	-1.676116028980023e-48	4.622397734626861e-14	1.2773352245887802e-14	0.009178257766672812	3.9820748138276567e-22	7.495450050613625e-10	6.981416544375644e-18	6.291445107258303e-20	4.2144542548825744e-26
53400000	0.0004108707418384771	-1.2691572688728307e-22	-1.6792206682988807e-48	4.622397734626861e-14	1.2773352245887802e-14	0.009178257766672812	3.9820748138276567e-22	7.495450050613625e-10	6.981416544375644e-18	6.291445107258303e-20	4.2144542548825744e-26
53500000	0.0004108707418384771	-1.2691572688728307e-22	-1.6823253076091554e-48	4.622397734626861e-14	1.2773352245887802e-14	0.009178257766672812	3.9820748138276567e-22	7.495450050613625e-10	6.981416544375644e-18	6.291445107258303e-20	4.2144542548825744e-26
53600000	0.0004108707418384771	-1.2691572688728307e-22	-1.6854299469124923e-48	4.6223977346268615e-14	1.2773352245887802e-14	0.009178257766672812	3.9820748138276567e-22	7.495450050613625e-10	6.981416544375644e-18	6.291445107258303e-20	4.2144542548825744e-26
53700000	0.0004108707418384771	-1.2691572688728307e-22	-1.688534586210537e-48	4.6223977346268615e-14	1.2773352245887802e-14	0.009178257766672812	3.9820748138276567e-22	7.495450050613625e-10	6.981416544375644e-18	6.291445107258303e-20	4.2144542548825744e-26
53800000	0.0004108707418384771	-1.2691572688728307e-22	-1.6916392255049348e-48	4.6223977346268615e-14	1.2773352245887802e-14	0.009178257766672812	3.9820748138276567e-22	7.495450050613625e-10	6.981416544375644e-18	6.291445107258303e-20	4.2144542548825744e-26
53900000	0.0004108707418384771	-1.2691572688728307e-22	-1.6947438647973316e-48	4.6223977346268615e-14	1.2773352245887802e-14	0.009178257766672812	3.9820748138276567e-22	7.495450050613625e-10	6.981416544375644e-18	6.291445107258303e-20	4.2144542548825744e-26
54000000	0.0004108707418384771	-1.2691572688728307e-22	-1.6978485040893723e-48	4.6223977346268615e-14	1.2773352245887802e-14	0.009178257766672812	3.9820748138276567e-22	7.495450050613625e-10	6.981416544375644e-18	6.291445107258303e-20	4.2144542548825744e-26
54100000	0.0004108707418384771	-1.2691572688728307e-22	-1.700953143382703e-48	4.6223977346268615e-14	1.2773352245887802e-14	0.009178257766672812	3.9820748138276567e-22	7.495450050613625e-10	6.981416544375644e-18	6.291445107258303e-20	4.2144542548825744e-26
54200000	0.0004108707418384771	-1.2691572688728307e-22	-1.7040577826789688e-48	4.6223977346268615e-14	1.2773352245887802e-14	0.009178257766672812	3.9820748138276567e-22	7.495450050613625e-10	6.981416544375644e-18	6.291445107258303e-20	4.2144542548825744e-26
54300000	0.0004108707418384771	-1.2691572688728307e-22	-1.7071624219798153e-48	4.6223977346268615e-14	1.2773352245887802e-14	0.009178257766672812	3.9820748138276567e-22	7.495450050613625e-10	6.981416544375644e-18	6.291445107258303e-20	4.2144542548825744e-26
54400000	0.0004108707418384771	-1.2691572688728307e-22	-1.7102670612868882e-48	4.6223977346268615e-14	1.2773352245887802e-14	0.009178257766672812	3.9820748138276567e-22	7.495450050613625e-10	6.981416544375644e-18	6.291445107258303e-20	4.2144542548825744e-26
54500000	0.0004108707418384771	-1.2691572688728307e-22	-1.7133717006018326e-48	4.6223977346268615e-14	1.2773352245887802e-14	0.009178257766672812	3.9820748138276567e-22	7.495450050613625e-10	6.981416544375644e-18	6.291445107258303e-20	4.2144542548825744e-26
54600000	0.0004108707418384771	-1.2691572688728307e-22	-1.716476339926294e-48	4.6223977346268615e-14	1.2773352245887802e-14	0.009178257766672812	3.9820748138276567e-22	7.495450050613625e-10	6.981416544375644e-18	6.291445107258303e-20	4.2144542548825744e-26
54700000	0.0004108707418384771	-1.2691572688728307e-22	-1.7195809792619184e-48	4.6223977346268615e-14	1.2773352245887802e-14	0.009178257766672812	3.9820748138276567e-22	7.495450050613625e-10	6.981416544375644e-18	6.291445107258303e-20	4.2144542548825744e-26
54800000	0.0004108707418384771	-1.2691572688728307e-22	-1.7226856186103506e-48	4.6223977346268615e-14	1.2773352245887802e-14	0.009178257766672812	3.9820748138276567e-22	7.495450050613625e-10	6.981416544375644e-18	6.291445107258303e-20	4.2144542548825744e-26
54900000	0.0004108707418384771	-1.2691572688728307e-22	-1.7257902579732368e-48	4.6223977346268615e-14	1.2773352245887802e-14	0.009178257766672812	3.9820748138276567e-22	7.495450050613625e-10	6.981416544375644e-18	6.291445107258303e-20	4.2144542548825744e-26
55000000	0.0004108707418384771	-1.2691572688728307e-22	-1.7288948973522217e-48	4.6223977346268615e-14	1.2773352245887802e-14	0.009178257766672812	3.9820748138276567e-22	7.495450050613625e-10	6.981416544375644e-18	6.291445107258303e-20	4.2144542548825744e-26
55100000	0.0004108707418384771	-1.2691572688728307e-22	-1.7319995367489516e-48	4.6223977346268615e-14	1.2773352245887802e-14	0.009178257766672812	3.9820748138276567e-22	7.495450050613625e-10	6.981416544375644e-18	6.291445107258303e-20	4.2144542548825744e-26
55200000	0.0004108707418384771	-1.2691572688728307e-22	-1.7351041761650713e-48	4.6223977346268615e-14	1.2773352245887802e-14	0.009178257766672812	3.9820748138276567e-22	7.495450050613625e-10	6.981416544375644e-18	6.291445107258303e-20	4.2144542548825744e-26
55300000	0.0004108707418384771	-1.2691572688728307e-22	-1.7382088156022268e-48	4.6223977346268615e-14	1.2773352245887802e-14	0.009178257766672812	3.9820748138276567e-22	7.495450050613625e-10	6.981416544375644e-18	6.291445107258303e-20	4.2144542548825744e-26
55400000	0.0004108707418384771	-1.2691572688728307e-22	-1.741313455062063e-48	4.6223977346268615e-14	1.2773352245887802e-14	0.009178257766672812	3.9820748138276567e-22	7.495450050613625e-10	6.981416544375644e-18	6.291445107258303e-20	4.2144542548825744e-26
55500000	0.0004108707418384771	-1.2691572688728307e-22	-1.744418094546226e-48	4.6223977346268615e-14	1.2773352245887802e-14	0.009178257766672812	3.9820748138276567e-22	7.495450050613625e-10	6.981416544375644e-18	6.291445107258303e-20	4.2144542548825744e-26
55600000	0.0004108707418384771	-1.2691572688728307e-22	-1.7475227340563613e-48	4.6223977346268615e-14	1.2773352245887802e-14	0.009178257766672812	3.9820748138276567e-22	7.495450050613625e-10	6.981416544375644e-18	6.291445107258303e-20	4.2144542548825744e-26
55700000	0.0004108707418384771	-1.2691572688728307e-22	-1.750627373594114e-48	4.6223977346268615e-14	1.2773352245887802e-14	0.009178257766672812	3.9820748138276567e-22	7.495450050613625e-10	6.981416544375644e-18	6.291445107258303e-20	4.2144542548825744e-26
55800000	0.0004108707418384771	-1.2691572688728307e-22	-1.7537320131611296e-48	4.6223977346268615e-14	1.2773352245887802e-14	0.009178257766672812	3.9820748138276567e-22	7.495450050613625e-10	6.981416544375644e-18	6.291445107258303e-20	4.2144542548825744e-26
55900000	0.0004108707418384771	-1.2691572688728307e-22	-1.7568366527590537e-48	4.6223977346268615e-14	1.2773352245887802e-14	0.009178257766672812	3.9820748138276567e-22	7.495450050613625e-10	6.981416544375644e-18	6.291445107258303e-20	4.2144542548825744e-26
56000000	0.0004108707418384771	-1.2691572688728307e-22	-1.759941292389532e-48	4.6223977346268615e-14	1.2773352245887802e-14	0.009178257766672812	3.9820748138276567e-22	7.495450050613625e-10	6.981416544375644e-18	6.291445107258303e-20	4.2144542548825744e-26
56100000	0.0004108707418384771	-1.2691572688728307e-22	-1.7630459320542094e-48	4.6223977346268615e-14	1.2773352245887802e-14	0.009178257766672812	3.9820748138276567e-22	7.495450050613625e-10	6.981416544375644e-18	6.291445107258303e-20	4.2144542548825744e-26
56200000	0.0004108707418384771	-1.2691572688728307e-22	-1.7661505717547322e-48	4.6223977346268615e-14	1.2773352245887802e-14	0.009178257766672812	3.9820748138276567e-22	7.495450050613625e-10	6.981416544375644e-18	6.291445107258303e-20	4.2144542548825744e-26
56300000	0.0004108707418384771	-1.2691572688728307e-22	-1.7692552114927452e-48	4.6223977346268615e-14	1.2773352245887802e-14	0.009178257766672812	3.9820748138276567e-22	7.495450050613625e-10	6.981416544375644e-18	6.291445107258303e-20	4.2144542548825744e-26
56400000	0.0004108707418384771	-1.2691572688728307e-22	-1.7723598512698943e-48	4.6223977346268615e-14	1.2773352245887802e-14	0.009178257766672812	3.9820748138276567e-22	7.495450050613625e-10	6.981416544375644e-18	6.291445107258303e-20	4.2144542548825744e-26
56500000	0.0004108707418384771	-1.2691572688728307e-22	-1.7754644910878248e-48	4.6223977346268615e-14	1.2773352245887802e-14	0.009178257766672812	3.9820748138276567e-22	7.495450050613625e-10	6.981416544375644e-18	6.291445107258303e-20	4.2144542548825744e-26
56600000	0.0004108707418384771	-1.2691572688728307e-22	-1.7785691309481824e-48	4.6223977346268615e-14	1.2773352245887802e-14	0.009178257766672812	3.9820748138276567e-22	7.495450050613625e-10	6.981416544375644e-18	6.291445107258303e-20	4.2144542548825744e-26
56700000	0.0004108707418384771	-1.2691572688728307e-22	-1.7816737708526122e-48	4.6223977346268615e-14	1.2773352245887802e-14	0.009178257766672812	3.9820748138276567e-22	7.495450050613625e-10	6.981416544375644e-18	6.291445107258303e-20	4.2144542548825744e-26
56800000	0.0004108707418384771	-1.2691572688728307e-22	-1.7847784108027602e-48	4.6223977346268615e-14	1.2773352245887802e-14	0.009178257766672812	3.9820748138276567e-22	7.495450050613625e-10	6.981416544375644e-18	6.291445107258303e-20	4.2144542548825744e-26
56900000	0.0004108707418384771	-1.2691572688728307e-22	-1.787883050800271e-48	4.6223977346268615e-14	1.2773352245887802e-14	0.009178257766672812	3.9820748138276567e-22	7.495450050613625e-10	6.981416544375644e-18	6.291445107258303e-20	4.2144542548825744e-26
57000000	0.0004108707418384771	-1.2691572688728307e-22	-1.7909876908467914e-48	4.6223977346268615e-14	1.2773352245887802e-14	0.009178257766672812	3.9820748138276567e-22	7.495450050613625e-10	6.981416544375644e-18	6.291445107258303e-20	4.2144542548825744e-26
57100000	0.0004108707418384771	-1.2691572688728307e-22	-1.7940923309439657e-48	4.6223977346268615e-14	1.2773352245887802e-14	0.009178257766672812	3.9820748138276567e-22	7.495450050613625e-10	6.981416544375644e-18	6.291445107258303e-20	4.2144542548825744e-26
57200000	0.0004108707418384771	-1.2691572688728307e-22	-1.79719697109344e-48	4.6223977346268615e-14	1.2773352245887802e-14	0.009178257766672812	3.9820748138276567e-22	7.495450050613625e-10	6.981416544375644e-18	6.291445107258303e-20	4.2144542548825744e-26
57300000	0.0004108707418384771	-1.2691572688728307e-22	-1.8003016112801654e-48	4.6223977346268615e-14	1.2773352245887802e-14	0.009178257766672812	3.9820748138276567e-22	7.495450050613625e-10	6.981416544375644e-18	6.291445107258303e-20	4.2144542548825744e-26
57400000	0.0004108707418384771	-1.2691572688728307e-22	-1.803406251382779e-48	4.6223977346268615e-14	1.2773352245887802e-14	0.009178257766672812	3.9820748138276567e-22	7.495450050613625e-10	6.981416544375644e-18	6.291445107258303e-20	4.2144542548825744e-26
57500000	0.0004108707418384771	-1.2691572688728307e-22	-1.8065108913780804e-48	4.6223977346268615e-14	1.2773352245887802e-14	0.009178257766672812	3.9820748138276567e-22	7.495450050613625e-10	6.981416544375644e-18	6.291445107258303e-20	4.2144542548825744e-26
57600000	0.0004108707418384771	-1.2691572688728307e-22	-1.8096155312677147e-48	4.6223977346268615e-14	1.2773352245887802e-14	0.009178257766672812	3.9820748138276567e-22	7.495450050613625e-10	6.981416544375644e-18	6.291445107258303e-20	4.2144542548825744e-26
57700000	0.0004108707418384771	-1.2691572688728307e-22	-1.8127201710533275e-48	4.6223977346268615e-14	1.2773352245887802e-14	0.009178257766672812	3.9820748138276567e-22	7.495450050613625e-10	6.981416544375644e-18	6.291445107258303e-20	4.2144542548825744e-26
57800000	0.0004108707418384771	-1.2691572688728307e-22	-1.8158248107365643e-48	4.6223977346268615e-14	1.2773352245887802e-14	0.009178257766672812	3.9820748138276567e-22	7.495450050613625e-10	6.981416544375644e-18	6.291445107258303e-20	4.2144542548825744e-26
57900000	0.0004108707418384771	-1.2691572688728307e-22	-1.8189294503190704e-48	4.6223977346268615e-14	1.2773352245887802e-14	0.009178257766672812	3.9820748138276567e-22	7.495450050613625e-10	6.981416544375644e-18	6.291445107258303e-20	4.2144542548825744e-26
58000000	0.0004108707418384771	-1.2691572688728307e-22	-1.8220340898024916e-48	4.6223977346268615e-14	1.2773352245887802e-14	0.009178257766672812	3.9820748138276567e-22	7.495450050613625e-10	6.981416544375644e-18	6.291445107258303e-20	4.2144542548825744e-26
58100000	0.0004108707418384771	-1.2691572688728307e-22	-1.8251387291884734e-48	4.6223977346268615e-14	1.2773352245887802e-14	0.009178257766672812	3.9820748138276567e-22	7.495450050613625e-10	6.981416544375644e-18	6.291445107258303e-20	4.2144542548825744e-26
58200000	0.0004108707418384771	-1.2691572688728307e-22	-1.8282433684786612e-48	4.6223977346268615e-14	1.2773352245887802e-14	0.009178257766672812	3.9820748138276567e-22	7.495450050613625e-10	6.981416544375644e-18	6.291445107258303e-20	4.2144542548825744e-26
58300000	0.0004108707418384771	-1.2691572688728307e-22	-1.8313480076747e-48	4.6223977346268615e-14	1.2773352245887802e-14	0.009178257766672812	3.9820748138276567e-22	7.495450050613625e-10	6.981416544375644e-18	6.291445107258303e-20	4.2144542548825744e-26
58400000	0.0004108707418384771	-1.2691572688728307e-22	-1.8344526467782363e-48	4.6223977346268615e-14	1.2773352245887802e-14	0.009178257766672812	3.9820748138276567e-22	7.495450050613625e-10	6.981416544375644e-18	6.291445107258303e-20	4.2144542548825744e-26
58500000	0.0004108707418384771	-1.2691572688728307e-22	-1.8375572857909147e-48	4.6223977346268615e-14	1.2773352245887802e-14	0.009178257766672812	3.9820748138276567e-22	7.495450050613625e-10	6.981416544375644e-18	6.291445107258303e-20	4.2144542548825744e-26
58600000	0.0004108707418384771	-1.2691572688728307e-22	-1.840661924714381e-48	4.6223977346268615e-14	1.2773352245887802e-14	0.009178257766672812	3.9820748138276567e-22	7.495450050613625e-10	6.981416544375644e-18	6.291445107258303e-20	4.2144542548825744e-26
58700000	0.0004108707418384771	-1.2691572688728307e-22	-1.8437665635502807e-48	4.6223977346268615e-14	1.2773352245887802e-14	0.009178257766672812	3.9820748138276567e-22	7.495450050613625e-10	6.981416544375644e-18	6.291445107258303e-20	4.2144542548825744e-26
58800000	0.0004108707418384771	-1.2691572688728307e-22	-1.8468712023002595e-48	4.6223977346268615e-14	1.2773352245887802e-14	0.009178257766672812	3.9820748138276567e-22	7.495450050613625e-10	6.981416544375644e-18	6.291445107258303e-20	4.2144542548825744e-26
58900000	0.0004108707418384771	-1.2691572688728307e-22	-1.8499758409659625e-48	4.6223977346268615e-14	1.2773352245887802e-14	0.009178257766672812	3.9820748138276567e-22	7.495450050613625e-10	6.981416544375644e-18	6.291445107258303e-20	4.2144542548825744e-26
59000000	0.0004108707418384771	-1.2691572688728307e-22	-1.8530804795490353e-48	4.6223977346268615e-14	1.2773352245887802e-14	0.009178257766672812	3.9820748138276567e-22	7.495450050613625e-10	6.981416544375644e-18	6.291445107258303e-20	4.2144542548825744e-26
59100000	0.0004108707418384771	-1.2691572688728307e-22	-1.8561851180511235e-48	4.6223977346268615e-14	1.2773352245887802e-14	0.009178257766672812	3.9820748138276567e-22	7.495450050613625e-10	6.981416544375644e-18	6.291445107258303e-20	4.2144542548825744e-26
59200000	0.0004108707418384771	-1.2691572688728307e-22	-1.8592897564738725e-48	4.6223977346268615e-14	1.2773352245887802e-14	0.009178257766672812	3.9820748138276567e-22	7.495450050613625e-10	6.981416544375644e-18	6.291445107258303e-20	4.2144542548825744e-26
59300000	0.0004108707418384771	-1.2691572688728307e-22	-1.862394394818928e-48	4.6223977346268615e-14	1.2773352245887802e-14	0.009178257766672812	3.9820748138276567e-22	7.495450050613625e-10	6.981416544375644e-18	6.291445107258303e-20	4.2144542548825744e-26
59400000	0.0004108707418384771	-1.2691572688728307e-22	-1.865499033087935e-48	4.6223977346268615e-14	1.2773352245887802e-14	0.009178257766672812	3.9820748138276567e-22	7.495450050613625e-10	6.981416544375644e-18	6.291445107258303e-20	4.2144542548825744e-26
59500000	0.0004108707418384771	-1.2691572688728307e-22	-1.8686036712825395e-48	4.6223977346268615e-14	1.2773352245887802e-14	0.009178257766672812	3.9820748138276567e-22	7.495450050613625e-10	6.981416544375644e-18	6.291445107258303e-20	4.2144542548825744e-26
59600000	0.0004108707418384771	-1.2691572688728307e-22	-1.8717083094043865e-48	4.6223977346268615e-14	1.2773352245887802e-14	0.009178257766672812	3.9820748138276567e-22	7.495450050613625e-10	6.981416544375644e-18	6.291445107258303e-20	4.2144542548825744e-26
59700000	0.0004108707418384771	-1.2691572688728307e-22	-1.874812947455122e-48	4.6223977346268615e-14	1.2773352245887802e-14	0.009178257766672812	3.9820748138276567e-22	7.495450050613625e-10	6.981416544375644e-18	6.291445107258303e-20	4.2144542548825744e-26
59800000	0.0004108707418384771	-1.2691572688728307e-22	-1.8779175854363915e-48	4.6223977346268615e-14	1.2773352245887802e-14	0.009178257766672812	3.9820748138276567e-22	7.495450050613625e-10	6.981416544375644e-18	6.291445107258303e-20	4.2144542548825744e-26
59900000	0.0004108707418384771	-1.2691572688728307e-22	-1.88102222334984e-48	4.6223977346268615e-14	1.2773352245887802e-14	0.009178257766672812	3.9820748138276567e-22	7.495450050613625e-10	6.981416544375644e-18	6.291445107258303e-20	4.2144542548825744e-26
60000000	0.0004108707418384771	-1.2691572688728307e-22	-1.884126861197113e-48	4.6223977346268615e-14	1.2773352245887802e-14	0.009178257766672812	3.9820748138276567e-22	7.495450050613625e-10	6.981416544375644e-18	6.291445107258303e-20	4.2144542548825744e-26
60100000	0.0004108707418384771	-1.2691572688728307e-22	-1.8872314989798566e-48	4.6223977346268615e-14	1.2773352245887802e-14	0.009178257766672812	3.9820748138276567e-22	7.495450050613625e-10	6.981416544375644e-18	6.291445107258303e-20	4.2144542548825744e-26
60200000	0.0004108707418384771	-1.2691572688728307e-22	-1.8903361366997157e-48	4.6223977346268615e-14	1.2773352245887802e-14	0.009178257766672812	3.9820748138276567e-22	7.495450050613625e-10	6.981416544375644e-18	6.291445107258303e-20	4.2144542548825744e-26
60300000	0.0004108707418384771	-1.2691572688728307e-22	-1.8934407743583358e-48	4.6223977346268615e-14	1.2773352245887802e-14	0.009178257766672812	3.9820748138276567e-22	7.495450050613625e-10	6.981416544375644e-18	6.291445107258303e-20	4.2144542548825744e-26
60400000	0.0004108707418384771	-1.2691572688728307e-22	-1.896545411957363e-48	4.6223977346268615e-14	1.2773352245887802e-14	0.009178257766672812	3.9820748138276567e-22	7.495450050613625e-10	6.981416544375644e-18	6.291445107258303e-20	4.2144542548825744e-26
60500000	0.0004108707418384771	-1.2691572688728307e-22	-1.899650049498442e-48	4.6223977346268615e-14	1.2773352245887802e-14	0.009178257766672812	3.9820748138276567e-22	7.495450050613625e-10	6.981416544375644e-18	6.291445107258303e-20	4.2144542548825744e-26
60600000	0.0004108707418384771	-1.2691572688728307e-22	-1.902754686983219e-48	4.6223977346268615e-14	1.2773352245887802e-14	0.009178257766672812	3.9820748138276567e-22	7.495450050613625e-10	6.981416544375644e-18	6.291445107258303e-20	4.2144542548825744e-26
60700000	0.0004108707418384771	-1.2691572688728307e-22	-1.905859324413339e-48	4.6223977346268615e-14	1.2773352245887802e-14	0.009178257766672812	3.9820748138276567e-22	7.495450050613625e-10	6.981416544375644e-18	6.291445107258303e-20	4.2144542548825744e-26
60800000	0.0004108707418384771	-1.2691572688728307e-22	-1.9089639617904475e-48	4.6223977346268615e-14	1.2773352245887802e-14	0.009178257766672812	3.9820748138276567e-22	7.495450050613625e-10	6.981416544375644e-18	6.291445107258303e-20	4.2144542548825744e-26
60900000	0.0004108707418384771	-1.2691572688728307e-22	-1.91206859911619e-48	4.6223977346268615e-14	1.2773352245887802e-14	0.009178257766672812	3.9820748138276567e-22	7.495450050613625e-10	6.981416544375644e-18	6.291445107258303e-20	4.2144542548825744e-26
61000000	0.0004108707418384771	-1.2691572688728307e-22	-1.9151732363922124e-48	4.6223977346268615e-14	1.2773352245887802e-14	0.009178257766672812	3.9820748138276567e-22	7.495450050613625e-10	6.981416544375644e-18	6.291445107258303e-20	4.2144542548825744e-26
61100000	0.0004108707418384771	-1.2691572688728307e-22	-1.91827787362016e-48	4.6223977346268615e-14	1.2773352245887802e-14	0.009178257766672812	3.9820748138276567e-22	7.495450050613625e-10	6.981416544375644e-18	6.291445107258303e-20	4.2144542548825744e-26
61200000	0.0004108707418384771	-1.2691572688728307e-22	-1.921382510801678e-48	4.6223977346268615e-14	1.2773352245887802e-14	0.009178257766672812	3.9820748138276567e-22	7.495450050613625e-10	6.981416544375644e-18	6.291445107258303e-20	4.2144542548825744e-26
61300000	0.0004108707418384771	-1.2691572688728307e-22	-1.924487147938412e-48	4.6223977346268615e-14	1.2773352245887802e-14	0.009178257766672812	3.9820748138276567e-22	7.495450050613625e-10	6.981416544375644e-18	6.291445107258303e-20	4.2144542548825744e-26
61400000	0.0004108707418384771	-1.2691572688728307e-22	-1.9275917850320076e-48	4.6223977346268615e-14	1.2773352245887802e-14	0.009178257766672812	3.9820748138276567e-22	7.495450050613625e-10	6.981416544375644e-18	6.291445107258303e-20	4.2144542548825744e-26
61500000	0.0004108707418384771	-1.2691572688728307e-22	-1.9306964220841104e-48	4.6223977346268615e-14	1.2773352245887802e-14	0.009178257766672812	3.9820748138276567e-22	7.495450050613625e-10	6.981416544375644e-18	6.291445107258303e-20	4.2144542548825744e-26
61600000	0.0004108707418384771	-1.2691572688728307e-22	-1.9338010590963656e-48	4.6223977346268615e-14	1.2773352245887802e-14	0.009178257766672812	3.9820748138276567e-22	7.495450050613625e-10	6.981416544375644e-18	6.291445107258303e-20	4.2144542548825744e-26
61700000	0.0004108707418384771	-1.2691572688728307e-22	-1.9369056960704188e-48	4.6223977346268615e-14	1.2773352245887802e-14	0.009178257766672812	3.9820748138276567e-22	7.495450050613625e-10	6.981416544375644e-18	6.291445107258303e-20	4.2144542548825744e-26
61800000	0.0004108707418384771	-1.2691572688728307e-22	-1.9400103330079155e-48	4.622397734626862e-14	1.2773352245887802e-14	0.009178257766672812	3.9820748138276567e-22	7.495450050613625e-10	6.981416544375644e-18	6.291445107258303e-20	4.2144542548825744e-26
61900000	0.0004108707418384771	-1.2691572688728307e-22	-1.9431149699105013e-48	4.622397734626862e-14	1.2773352245887802e-14	0.009178257766672812	3.9820748138276567e-22	7.495450050613625e-10	6.981416544375644e-18	6.291445107258303e-20	4.2144542548825744e-26
62000000	0.0004108707418384771	-1.2691572688728307e-22	-1.9462196067798213e-48	4.622397734626862e-14	1.2773352245887802e-14	0.009178257766672812	3.9820748138276567e-22	7.495450050613625e-10	6.981416544375644e-18	6.291445107258303e-20	4.2144542548825744e-26
62100000	0.0004108707418384771	-1.2691572688728307e-22	-1.9493242436175215e-48	4.622397734626862e-14	1.2773352245887802e-14	0.009178257766672812	3.9820748138276567e-22	7.495450050613625e-10	6.981416544375644e-18	6.291445107258303e-20	4.2144542548825744e-26
62200000	0.0004108707418384771	-1.2691572688728307e-22	-1.952428880425247e-48	4.622397734626862e-14	1.2773352245887802e-14	0.009178257766672812	3.9820748138276567e-22	7.495450050613625e-10	6.981416544375644e-18	6.291445107258303e-20	4.2144542548825744e-26
62300000	0.0004108707418384771	-1.2691572688728307e-22	-1.9555335172046438e-48	4.622397734626862e-14	1.2773352245887802e-14	0.009178257766672812	3.9820748138276567e-22	7.495450050613625e-10	6.981416544375644e-18	6.291445107258303e-20	4.2144542548825744e-26
62400000	0.0004108707418384771	-1.2691572688728307e-22	-1.9586381539573567e-48	4.622397734626862e-14	1.2773352245887802e-14	0.009178257766672812	3.9820748138276567e-22	7.495450050613625e-10	6.981416544375644e-18	6.291445107258303e-20	4.2144542548825744e-26
62500000	0.0004108707418384771	-1.2691572688728307e-22	-1.9617427906850317e-48	4.622397734626862e-14	1.2773352245887802e-14	0.009178257766672812	3.9820748138276567e-22	7.495450050613625e-10	6.981416544375644e-18	6.291445107258303e-20	4.2144542548825744e-26
62600000	0.0004108707418384771	-1.2691572688728307e-22	-1.964847427389314e-48	4.622397734626862e-14	1.2773352245887802e-14	0.009178257766672812	3.9820748138276567e-22	7.495450050613625e-10	6.981416544375644e-18	6.291445107258303e-20	4.2144542548825744e-26
62700000	0.0004108707418384771	-1.2691572688728307e-22	-1.9679520640718492e-48	4.622397734626862e-14	1.2773352245887802e-14	0.009178257766672812	3.9820748138276567e-22	7.495450050613625e-10	6.981416544375644e-18	6.291445107258303e-20	4.2144542548825744e-26
62800000	0.0004108707418384771	-1.2691572688728307e-22	-1.971056700734283e-48	4.622397734626862e-14	1.2773352245887803e-14	0.009178257766672812	3.9820748138276567e-22	7.495450050613625e-10	6.981416544375644e-18	6.291445107258303e-20	4.2144542548825744e-26
62900000	0.0004108707418384771	-1.2691572688728307e-22	-1.97416133737826e-48	4.622397734626862e-14	1.2773352245887803e-14	0.009178257766672812	3.9820748138276567e-22	7.495450050613624e-10	6.981416544375644e-18	6.291445107258303e-20	4.2144542548825744e-26
63000000	0.0004108707418384771	-1.2691572688728307e-22	-1.977265974005427e-48	4.622397734626862e-14	1.2773352245887803e-14	0.009178257766672812	3.9820748138276567e-22	7.495450050613624e-10	6.981416544375644e-18	6.291445107258303e-20	4.2144542548825744e-26
63100000	0.0004108707418384771	-1.2691572688728307e-22	-1.9803706106174287e-48	4.622397734626862e-14	1.2773352245887803e-14	0.009178257766672812	3.9820748138276567e-22	7.495450050613624e-10	6.981416544375644e-18	6.291445107258303e-20	4.2144542548825744e-26
63200000	0.0004108707418384771	-1.2691572688728307e-22	-1.9834752472159108e-48	4.622397734626862e-14	1.2773352245887803e-14	0.009178257766672812	3.9820748138276567e-22	7.495450050613624e-10	6.981416544375644e-18	6.291445107258303e-20	4.2144542548825744e-26
63300000	0.0004108707418384771	-1.2691572688728307e-22	-1.9865798838025184e-48	4.622397734626862e-14	1.2773352245887803e-14	0.009178257766672812	3.9820748138276567e-22	7.495450050613624e-10	6.981416544375644e-18	6.291445107258303e-20	4.2144542548825744e-26
63400000	0.0004108707418384771	-1.2691572688728307e-22	-1.9896845203788976e-48	4.622397734626862e-14	1.2773352245887803e-14	0.009178257766672812	3.9820748138276567e-22	7.495450050613624e-10	6.981416544375644e-18	6.291445107258303e-20	4.2144542548825744e-26
63500000	0.0004108707418384771	-1.2691572688728307e-22	-1.9927891569466936e-48	4.622397734626862e-14	1.2773352245887803e-14	0.009178257766672812	3.9820748138276567e-22	7.495450050613624e-10	6.981416544375644e-18	6.291445107258303e-20	4.2144542548825744e-26
63600000	0.0004108707418384771	-1.2691572688728307e-22	-1.9958937935075517e-48	4.622397734626862e-14	1.2773352245887803e-14	0.009178257766672812	3.9820748138276567e-22	7.495450050613624e-10	6.981416544375644e-18	6.291445107258303e-20	4.2144542548825744e-26
63700000	0.0004108707418384771	-1.2691572688728307e-22	-1.9989984300631178e-48	4.622397734626862e-14	1.2773352245887803e-14	0.009178257766672812	3.9820748138276567e-22	7.495450050613624e-10	6.981416544375644e-18	6.291445107258303e-20	4.2144542548825744e-26
63800000	0.0004108707418384771	-1.2691572688728307e-22	-2.002103066615037e-48	4.622397734626862e-14	1.2773352245887803e-14	0.009178257766672812	3.9820748138276567e-22	7.495450050613624e-10	6.981416544375644e-18	6.291445107258303e-20	4.2144542548825744e-26
63900000	0.0004108707418384771	-1.2691572688728307e-22	-2.005207703164955e-48	4.622397734626862e-14	1.2773352245887803e-14	0.009178257766672812	3.9820748138276567e-22	7.495450050613624e-10	6.981416544375644e-18	6.291445107258303e-20	4.2144542548825744e-26
64000000	0.0004108707418384771	-1.2691572688728307e-22	-2.0083123397145174e-48	4.622397734626862e-14	1.2773352245887803e-14	0.009178257766672812	3.9820748138276567e-22	7.495450050613624e-10	6.981416544375644e-18	6.291445107258303e-20	4.2144542548825744e-26
64100000	0.0004108707418384771	-1.2691572688728307e-22	-2.011416976265369e-48	4.622397734626862e-14	1.2773352245887803e-14	0.009178257766672812	3.9820748138276567e-22	7.495450050613624e-10	6.981416544375644e-18	6.291445107258303e-20	4.2144542548825744e-26
64200000	0.0004108707418384771	-1.2691572688728307e-22	-2.0145216128191564e-48	4.622397734626862e-14	1.2773352245887803e-14	0.009178257766672812	3.9820748138276567e-22	7.495450050613624e-10	6.981416544375644e-18	6.291445107258303e-20	4.2144542548825744e-26
64300000	0.0004108707418384771	-1.2691572688728307e-22	-2.017626249377524e-48	4.622397734626862e-14	1.2773352245887803e-14	0.009178257766672812	3.9820748138276567e-22	7.495450050613624e-10	6.981416544375644e-18	6.291445107258303e-20	4.2144542548825744e-26
64400000	0.0004108707418384771	-1.2691572688728307e-22	-2.020730885942118e-48	4.622397734626862e-14	1.2773352245887803e-14	0.009178257766672812	3.9820748138276567e-22	7.495450050613624e-10	6.981416544375644e-18	6.291445107258303e-20	4.2144542548825744e-26
64500000	0.0004108707418384771	-1.2691572688728307e-22	-2.0238355225145838e-48	4.622397734626862e-14	1.2773352245887803e-14	0.009178257766672812	3.9820748138276567e-22	7.495450050613624e-10	6.981416544375644e-18	6.291445107258303e-20	4.2144542548825744e-26
64600000	0.0004108707418384771	-1.2691572688728307e-22	-2.0269401590965667e-48	4.622397734626862e-14	1.2773352245887803e-14	0.009178257766672812	3.9820748138276567e-22	7.495450050613624e-10	6.981416544375644e-18	6.291445107258303e-20	4.2144542548825744e-26
64700000	0.0004108707418384771	-1.2691572688728307e-22	-2.0300447956897122e-48	4.622397734626862e-14	1.2773352245887803e-14	0.009178257766672812	3.9820748138276567e-22	7.495450050613624e-10	6.981416544375644e-18	6.291445107258303e-20	4.2144542548825744e-26
64800000	0.0004108707418384771	-1.2691572688728307e-22	-2.0331494322956658e-48	4.622397734626862e-14	1.2773352245887803e-14	0.009178257766672812	3.9820748138276567e-22	7.495450050613624e-10	6.981416544375644e-18	6.291445107258303e-20	4.2144542548825744e-26
64900000	0.0004108707418384771	-1.2691572688728307e-22	-2.036254068916073e-48	4.622397734626862e-14	1.2773352245887803e-14	0.009178257766672812	3.9820748138276567e-22	7.495450050613624e-10	6.981416544375644e-18	6.291445107258303e-20	4.2144542548825744e-26
65000000	0.0004108707418384771	-1.2691572688728307e-22	-2.0393587055525794e-48	4.622397734626862e-14	1.2773352245887803e-14	0.009178257766672812	3.9820748138276567e-22	7.495450050613624e-10	6.981416544375644e-18	6.291445107258303e-20	4.2144542548825744e-26
65100000	0.0004108707418384771	-1.2691572688728307e-22	-2.0424633422068304e-48	4.622397734626862e-14	1.2773352245887803e-14	0.009178257766672812	3.9820748138276567e-22	7.495450050613624e-10	6.981416544375644e-18	6.291445107258303e-20	4.2144542548825744e-26
65200000	0.0004108707418384771	-1.2691572688728307e-22	-2.0455679788804716e-48	4.622397734626862e-14	1.2773352245887803e-14	0.009178257766672812	3.9820748138276567e-22	7.495450050613624e-10	6.981416544375644e-18	6.291445107258303e-20	4.2144542548825744e-26
65300000	0.0004108707418384771	-1.2691572688728307e-22	-2.0486726155751482e-48	4.622397734626862e-14	1.2773352245887803e-14	0.009178257766672812	3.9820748138276567e-22	7.495450050613624e-10	6.981416544375644e-18	6.291445107258303e-20	4.2144542548825744e-26
65400000	0.0004108707418384771	-1.2691572688728307e-22	-2.0517772522925057e-48	4.622397734626862e-14	1.2773352245887803e-14	0.009178257766672812	3.9820748138276567e-22	7.495450050613624e-10	6.981416544375644e-18	6.291445107258303e-20	4.2144542548825744e-26
65500000	0.0004108707418384771	-1.2691572688728307e-22	-2.05488188903419e-48	4.622397734626862e-14	1.2773352245887803e-14	0.009178257766672812	3.9820748138276567e-22	7.495450050613624e-10	6.981416544375644e-18	6.291445107258303e-20	4.2144542548825744e-26
65600000	0.0004108707418384771	-1.2691572688728307e-22	-2.057986525801846e-48	4.622397734626862e-14	1.2773352245887803e-14	0.009178257766672812	3.9820748138276567e-22	7.495450050613624e-10	6.981416544375644e-18	6.291445107258303e-20	4.2144542548825744e-26
65700000	0.0004108707418384771	-1.2691572688728307e-22	-2.06109116259712e-48	4.622397734626862e-14	1.2773352245887803e-14	0.009178257766672812	3.9820748138276567e-22	7.495450050613624e-10	6.981416544375644e-18	6.291445107258303e-20	4.2144542548825744e-26
65800000	0.0004108707418384771	-1.2691572688728307e-22	-2.064195799421657e-48	4.622397734626862e-14	1.2773352245887803e-14	0.009178257766672812	3.9820748138276567e-22	7.495450050613624e-10	6.981416544375644e-18	6.291445107258303e-20	4.2144542548825744e-26
65900000	0.0004108707418384771	-1.2691572688728307e-22	-2.067300436277102e-48	4.622397734626862e-14	1.2773352245887803e-14	0.009178257766672812	3.9820748138276567e-22	7.495450050613624e-10	6.981416544375644e-18	6.291445107258303e-20	4.2144542548825744e-26
66000000	0.0004108707418384771	-1.2691572688728307e-22	-2.0704050731651012e-48	4.622397734626862e-14	1.2773352245887803e-14	0.009178257766672812	3.9820748138276567e-22	7.495450050613624e-10	6.981416544375644e-18	6.291445107258303e-20	4.2144542548825744e-26
66100000	0.0004108707418384771	-1.2691572688728307e-22	-2.0735097100873e-48	4.622397734626862e-14	1.2773352245887803e-14	0.009178257766672812	3.9820748138276567e-22	7.495450050613624e-10	6.981416544375644e-18	6.291445107258303e-20	4.2144542548825744e-26
66200000	0.0004108707418384771	-1.2691572688728307e-22	-2.0766143470453436e-48	4.622397734626862e-14	1.2773352245887803e-14	0.009178257766672812	3.9820748138276567e-22	7.495450050613624e-10	6.981416544375644e-18	6.291445107258303e-20	4.2144542548825744e-26
66300000	0.0004108707418384771	-1.2691572688728307e-22	-2.0797189840408778e-48	4.622397734626862e-14	1.2773352245887803e-14	0.009178257766672812	3.9820748138276567e-22	7.495450050613624e-10	6.981416544375644e-18	6.291445107258303e-20	4.2144542548825744e-26
66400000	0.0004108707418384771	-1.2691572688728307e-22	-2.082823621075548e-48	4.622397734626862e-14	1.2773352245887803e-14	0.009178257766672812	3.9820748138276567e-22	7.495450050613624e-10	6.981416544375644e-18	6.291445107258303e-20	4.2144542548825744e-26
66500000	0.0004108707418384771	-1.2691572688728307e-22	-2.0859282581509993e-48	4.622397734626862e-14	1.2773352245887803e-14	0.009178257766672812	3.9820748138276567e-22	7.495450050613624e-10	6.981416544375644e-18	6.291445107258303e-20	4.2144542548825744e-26
66600000	0.0004108707418384771	-1.2691572688728307e-22	-2.0890328952688777e-48	4.622397734626862e-14	1.2773352245887803e-14	0.009178257766672812	3.9820748138276567e-22	7.495450050613624e-10	6.981416544375644e-18	6.291445107258303e-20	4.2144542548825744e-26
66700000	0.0004108707418384771	-1.2691572688728307e-22	-2.0921375324308286e-48	4.622397734626862e-14	1.2773352245887803e-14	0.009178257766672812	3.9820748138276567e-22	7.495450050613624e-10	6.981416544375644e-18	6.291445107258303e-20	4.2144542548825744e-26
66800000	0.0004108707418384771	-1.2691572688728307e-22	-2.0952421696384974e-48	4.622397734626862e-14	1.2773352245887803e-14	0.009178257766672812	3.9820748138276567e-22	7.495450050613624e-10	6.981416544375644e-18	6.291445107258303e-20	4.2144542548825744e-26
66900000	0.0004108707418384771	-1.2691572688728307e-22	-2.0983468068935292e-48	4.622397734626862e-14	1.2773352245887803e-14	0.009178257766672812	3.9820748138276567e-22	7.495450050613624e-10	6.981416544375644e-18	6.291445107258303e-20	4.2144542548825744e-26
67000000	0.0004108707418384771	-1.2691572688728307e-22	-2.1014514441975703e-48	4.622397734626862e-14	1.2773352245887803e-14	0.009178257766672812	3.9820748138276567e-22	7.495450050613624e-10	6.981416544375644e-18	6.291445107258303e-20	4.2144542548825744e-26
67100000	0.0004108707418384771	-1.2691572688728307e-22	-2.1045560815522654e-48	4.622397734626862e-14	1.2773352245887803e-14	0.009178257766672812	3.9820748138276567e-22	7.495450050613624e-10	6.981416544375644e-18	6.291445107258303e-20	4.2144542548825744e-26
67200000	0.0004108707418384771	-1.2691572688728307e-22	-2.1076607189592606e-48	4.622397734626862e-14	1.2773352245887803e-14	0.009178257766672812	3.9820748138276567e-22	7.495450050613624e-10	6.981416544375644e-18	6.291445107258303e-20	4.2144542548825744e-26
67300000	0.0004108707418384771	-1.2691572688728307e-22	-2.1107653564035064e-48	4.622397734626862e-14	1.2773352245887803e-14	0.009178257766672812	3.9820748138276567e-22	7.495450050613624e-10	6.981416544375644e-18	6.291445107258303e-20	4.2144542548825744e-26
67400000	0.0004108707418384771	-1.2691572688728307e-22	-2.113869993763641e-48	4.622397734626862e-14	1.2773352245887803e-14	0.009178257766672812	3.9820748138276567e-22	7.495450050613624e-10	6.981416544375644e-18	6.291445107258303e-20	4.2144542548825744e-26
67500000	0.0004108707418384771	-1.2691572688728307e-22	-2.116974631016463e-48	4.622397734626862e-14	1.2773352245887803e-14	0.009178257766672812	3.9820748138276567e-22	7.495450050613624e-10	6.981416544375644e-18	6.291445107258303e-20	4.2144542548825744e-26
67600000	0.0004108707418384771	-1.2691572688728307e-22	-2.1200792681636182e-48	4.622397734626862e-14	1.2773352245887803e-14	0.009178257766672812	3.9820748138276567e-22	7.495450050613624e-10	6.981416544375644e-18	6.291445107258303e-20	4.2144542548825744e-26
67700000	0.0004108707418384771	-1.2691572688728307e-22	-2.123183905206752e-48	4.622397734626862e-14	1.2773352245887803e-14	0.009178257766672812	3.9820748138276567e-22	7.495450050613624e-10	6.981416544375644e-18	6.291445107258303e-20	4.2144542548825744e-26
67800000	0.0004108707418384771	-1.2691572688728307e-22	-2.12628854214751e-48	4.622397734626862e-14	1.2773352245887803e-14	0.009178257766672812	3.9820748138276567e-22	7.495450050613624e-10	6.981416544375644e-18	6.291445107258303e-20	4.2144542548825744e-26
67900000	0.0004108707418384771	-1.2691572688728307e-22	-2.1293931789875372e-48	4.622397734626862e-14	1.2773352245887803e-14	0.009178257766672812	3.9820748138276567e-22	7.495450050613624e-10	6.981416544375644e-18	6.291445107258303e-20	4.2144542548825744e-26
68000000	0.0004108707418384771	-1.2691572688728307e-22	-2.1324978157284798e-48	4.622397734626862e-14	1.2773352245887803e-14	0.009178257766672812	3.9820748138276567e-22	7.495450050613624e-10	6.981416544375644e-18	6.291445107258303e-20	4.2144542548825744e-26
68100000	0.0004108707418384771	-1.2691572688728307e-22	-2.1356024523719828e-48	4.622397734626862e-14	1.2773352245887803e-14	0.009178257766672812	3.9820748138276567e-22	7.495450050613624e-10	6.981416544375644e-18	6.291445107258303e-20	4.2144542548825744e-26
68200000	0.0004108707418384771	-1.2691572688728307e-22	-2.1387070889196917e-48	4.622397734626862e-14	1.2773352245887803e-14	0.009178257766672812	3.9820748138276567e-22	7.495450050613624e-10	6.981416544375644e-18	6.291445107258303e-20	4.2144542548825744e-26
68300000	0.0004108707418384771	-1.2691572688728307e-22	-2.1418117253732523e-48	4.622397734626862e-14	1.2773352245887803e-14	0.009178257766672812	3.9820748138276567e-22	7.495450050613624e-10	6.981416544375644e-18	6.291445107258303e-20	4.2144542548825744e-26
68400000	0.0004108707418384771	-1.2691572688728307e-22	-2.1449163617343096e-48	4.622397734626862e-14	1.2773352245887803e-14	0.009178257766672812	3.9820748138276567e-22	7.495450050613624e-10	6.981416544375644e-18	6.291445107258303e-20	4.2144542548825744e-26
68500000	0.0004108707418384771	-1.2691572688728307e-22	-2.1480209980045097e-48	4.622397734626862e-14	1.2773352245887803e-14	0.009178257766672812	3.9820748138276567e-22	7.495450050613624e-10	6.981416544375644e-18	6.291445107258303e-20	4.2144542548825744e-26
68600000	0.0004108707418384771	-1.2691572688728307e-22	-2.1511256341854974e-48	4.622397734626862e-14	1.2773352245887803e-14	0.009178257766672812	3.9820748138276567e-22	7.495450050613624e-10	6.981416544375644e-18	6.291445107258303e-20	4.2144542548825744e-26
68700000	0.0004108707418384771	-1.2691572688728307e-22	-2.154230270278919e-48	4.622397734626862e-14	1.2773352245887803e-14	0.009178257766672812	3.9820748138276567e-22	7.495450050613624e-10	6.981416544375644e-18	6.291445107258303e-20	4.2144542548825744e-26
68800000	0.0004108707418384771	-1.2691572688728307e-22	-2.157334906286419e-48	4.622397734626862e-14	1.2773352245887803e-14	0.009178257766672812	3.9820748138276567e-22	7.495450050613624e-10	6.981416544375644e-18	6.291445107258303e-20	4.2144542548825744e-26
68900000	0.0004108707418384771	-1.2691572688728307e-22	-2.1604395422096438e-48	4.622397734626862e-14	1.2773352245887803e-14	0.009178257766672812	3.9820748138276567e-22	7.495450050613624e-10	6.981416544375644e-18	6.291445107258303e-20	4.2144542548825744e-26
69000000	0.0004108707418384771	-1.2691572688728307e-22	-2.1635441780502386e-48	4.622397734626862e-14	1.2773352245887803e-14	0.009178257766672812	3.9820748138276567e-22	7.495450050613624e-10	6.981416544375644e-18	6.291445107258303e-20	4.2144542548825744e-26
69100000	0.0004108707418384771	-1.2691572688728307e-22	-2.1666488138098485e-48	4.622397734626862e-14	1.2773352245887803e-14	0.009178257766672812	3.9820748138276567e-22	7.495450050613624e-10	6.981416544375644e-18	6.291445107258303e-20	4.2144542548825744e-26
69200000	0.0004108707418384771	-1.2691572688728307e-22	-2.1697534494901196e-48	4.622397734626862e-14	1.2773352245887803e-14	0.009178257766672812	3.9820748138276567e-22	7.495450050613624e-10	6.981416544375644e-18	6.291445107258303e-20	4.2144542548825744e-26
69300000	0.0004108707418384771	-1.2691572688728307e-22	-2.1728580850926968e-48	4.622397734626862e-14	1.2773352245887803e-14	0.009178257766672812	3.9820748138276567e-22	7.495450050613624e-10	6.981416544375644e-18	6.291445107258303e-20	4.2144542548825744e-26
69400000	0.0004108707418384771	-1.2691572688728307e-22	-2.175962720619226e-48	4.622397734626862e-14	1.2773352245887803e-14	0.009178257766672812	3.9820748138276567e-22	7.495450050613624e-10	6.981416544375644e-18	6.291445107258303e-20	4.2144542548825744e-26
69500000	0.0004108707418384771	-1.2691572688728307e-22	-2.1790673560713523e-48	4.622397734626862e-14	1.2773352245887803e-14	0.009178257766672812	3.9820748138276567e-22	7.495450050613624e-10	6.981416544375644e-18	6.291445107258303e-20	4.2144542548825744e-26
69600000	0.0004108707418384771	-1.2691572688728307e-22	-2.1821719914507214e-48	4.622397734626862e-14	1.2773352245887803e-14	0.009178257766672812	3.9820748138276567e-22	7.495450050613624e-10	6.981416544375644e-18	6.291445107258303e-20	4.2144542548825744e-26
69700000	0.0004108707418384771	-1.2691572688728307e-22	-2.1852766267589792e-48	4.622397734626862e-14	1.2773352245887803e-14	0.009178257766672812	3.9820748138276567e-22	7.495450050613624e-10	6.981416544375644e-18	6.291445107258303e-20	4.2144542548825744e-26
69800000	0.0004108707418384771	-1.2691572688728307e-22	-2.1883812619977708e-48	4.622397734626862e-14	1.2773352245887803e-14	0.009178257766672812	3.9820748138276567e-22	7.495450050613624e-10	6.981416544375644e-18	6.291445107258303e-20	4.2144542548825744e-26
69900000	0.0004108707418384771	-1.2691572688728307e-22	-2.1914858971687415e-48	4.622397734626862e-14	1.2773352245887803e-14	0.009178257766672812	3.9820748138276567e-22	7.495450050613624e-10	6.981416544375644e-18	6.291445107258303e-20	4.2144542548825744e-26
70000000	0.0004108707418384771	-1.2691572688728307e-22	-2.1945905322735367e-48	4.622397734626862e-14	1.2773352245887803e-14	0.009178257766672812	3.9820748138276567e-22	7.495450050613624e-10	6.981416544375644e-18	6.291445107258303e-20	4.2144542548825744e-26
70100000	0.0004108707418384771	-1.2691572688728307e-22	-2.1976951673138025e-48	4.622397734626862e-14	1.2773352245887803e-14	0.009178257766672812	3.9820748138276567e-22	7.495450050613624e-10	6.981416544375644e-18	6.291445107258303e-20	4.2144542548825744e-26
70200000	0.0004108707418384771	-1.2691572688728307e-22	-2.200799802291184e-48	4.622397734626862e-14	1.2773352245887803e-14	0.009178257766672812	3.9820748138276567e-22	7.495450050613624e-10	6.981416544375644e-18	6.291445107258303e-20	4.2144542548825744e-26
70300000	0.0004108707418384771	-1.2691572688728307e-22	-2.2039044372073268e-48	4.622397734626862e-14	1.2773352245887803e-14	0.009178257766672812	3.9820748138276567e-22	7.495450050613624e-10	6.981416544375644e-18	6.291445107258303e-20	4.2144542548825744e-26
70400000	0.0004108707418384771	-1.2691572688728307e-22	-2.207009072063876e-48	4.622397734626862e-14	1.2773352245887803e-14	0.009178257766672812	3.9820748138276567e-22	7.495450050613624e-10	6.981416544375644e-18	6.291445107258303e-20	4.2144542548825744e-26
70500000	0.0004108707418384771	-1.2691572688728307e-22	-2.2101137068624776e-48	4.622397734626862e-14	1.2773352245887803e-14	0.009178257766672812	3.9820748138276567e-22	7.495450050613624e-10	6.981416544375644e-18	6.291445107258303e-20	4.2144542548825744e-26
70600000	0.0004108707418384771	-1.2691572688728307e-22	-2.213218341604777e-48	4.622397734626862e-14	1.2773352245887803e-14	0.009178257766672812	3.9820748138276567e-22	7.495450050613624e-10	6.981416544375644e-18	6.291445107258303e-20	4.2144542548825744e-26
70700000	0.0004108707418384771	-1.2691572688728307e-22	-2.2163229762924198e-48	4.622397734626862e-14	1.2773352245887803e-14	0.009178257766672812	3.9820748138276567e-22	7.495450050613624e-10	6.981416544375644e-18	6.291445107258303e-20	4.2144542548825744e-26
70800000	0.0004108707418384771	-1.2691572688728307e-22	-2.2194276109270507e-48	4.622397734626862e-14	1.2773352245887803e-14	0.009178257766672812	3.9820748138276567e-22	7.495450050613624e-10	6.981416544375644e-18	6.291445107258303e-20	4.2144542548825744e-26
70900000	0.0004108707418384771	-1.2691572688728307e-22	-2.2225322455103163e-48	4.622397734626862e-14	1.2773352245887803e-14	0.009178257766672812	3.9820748138276567e-22	7.495450050613624e-10	6.981416544375644e-18	6.291445107258303e-20	4.2144542548825744e-26
71000000	0.0004108707418384771	-1.2691572688728307e-22	-2.2256368800438612e-48	4.622397734626862e-14	1.2773352245887803e-14	0.009178257766672812	3.9820748138276567e-22	7.495450050613624e-10	6.981416544375644e-18	6.291445107258303e-20	4.2144542548825744e-26
71100000	0.0004108707418384771	-1.2691572688728307e-22	-2.2287415145293312e-48	4.622397734626862e-14	1.2773352245887803e-14	0.009178257766672812	3.9820748138276567e-22	7.495450050613624e-10	6.981416544375644e-18	6.291445107258303e-20	4.2144542548825744e-26
71200000	0.0004108707418384771	-1.2691572688728307e-22	-2.2318461489683717e-48	4.622397734626862e-14	1.2773352245887803e-14	0.009178257766672812	3.9820748138276567e-22	7.495450050613624e-10	6.981416544375644e-18	6.291445107258303e-20	4.2144542548825744e-26
71300000	0.0004108707418384771	-1.2691572688728307e-22	-2.2349507833626287e-48	4.622397734626862e-14	1.2773352245887803e-14	0.009178257766672812	3.9820748138276567e-22	7.495450050613624e-10	6.981416544375644e-18	6.291445107258303e-20	4.2144542548825744e-26
71400000	0.0004108707418384771	-1.2691572688728307e-22	-2.238055417713747e-48	4.622397734626862e-14	1.2773352245887803e-14	0.009178257766672812	3.9820748138276567e-22	7.495450050613624e-10	6.981416544375644e-18	6.291445107258303e-20	4.2144542548825744e-26
71500000	0.0004108707418384771	-1.2691572688728307e-22	-2.2411600520233724e-48	4.622397734626862e-14	1.2773352245887803e-14	0.009178257766672812	3.9820748138276567e-22	7.495450050613624e-10	6.981416544375644e-18	6.291445107258303e-20	4.2144542548825744e-26
71600000	0.0004108707418384771	-1.2691572688728307e-22	-2.2442646862931505e-48	4.6223977346268615e-14	1.2773352245887803e-14	0.009178257766672812	3.9820748138276567e-22	7.495450050613624e-10	6.981416544375644e-18	6.291445107258303e-20	4.2144542548825744e-26
71700000	0.0004108707418384771	-1.2691572688728307e-22	-2.2473693205247267e-48	4.6223977346268615e-14	1.2773352245887803e-14	0.009178257766672812	3.9820748138276567e-22	7.495450050613624e-10	6.981416544375644e-18	6.291445107258303e-20	4.2144542548825744e-26
71800000	0.0004108707418384771	-1.2691572688728307e-22	-2.2504739547197463e-48	4.6223977346268615e-14	1.2773352245887803e-14	0.009178257766672812	3.9820748138276567e-22	7.495450050613624e-10	6.981416544375644e-18	6.291445107258303e-20	4.2144542548825744e-26
71900000	0.0004108707418384771	-1.2691572688728307e-22	-2.2535785888798547e-48	4.6223977346268615e-14	1.2773352245887803e-14	0.009178257766672812	3.9820748138276567e-22	7.495450050613624e-10	6.981416544375644e-18	6.291445107258303e-20	4.2144542548825744e-26
72000000	0.0004108707418384771	-1.2691572688728307e-22	-2.256683223006698e-48	4.6223977346268615e-14	1.2773352245887803e-14	0.009178257766672812	3.9820748138276567e-22	7.495450050613624e-10	6.981416544375644e-18	6.291445107258303e-20	4.2144542548825744e-26
72100000	0.0004108707418384771	-1.2691572688728307e-22	-2.2597878571019208e-48	4.6223977346268615e-14	1.2773352245887803e-14	0.009178257766672812	3.9820748138276567e-22	7.495450050613624e-10	6.981416544375644e-18	6.291445107258303e-20	4.2144542548825744e-26
72200000	0.0004108707418384771	-1.2691572688728307e-22	-2.2628924911671696e-48	4.6223977346268615e-14	1.2773352245887803e-14	0.009178257766672812	3.9820748138276567e-22	7.495450050613624e-10	6.981416544375644e-18	6.291445107258303e-20	4.2144542548825744e-26
72300000	0.0004108707418384771	-1.2691572688728307e-22	-2.265997125204089e-48	4.6223977346268615e-14	1.2773352245887803e-14	0.009178257766672812	3.9820748138276567e-22	7.495450050613624e-10	6.981416544375644e-18	6.291445107258303e-20	4.2144542548825744e-26
72400000	0.0004108707418384771	-1.2691572688728307e-22	-2.2691017592143252e-48	4.6223977346268615e-14	1.2773352245887803e-14	0.009178257766672812	3.9820748138276567e-22	7.495450050613624e-10	6.981416544375644e-18	6.291445107258303e-20	4.2144542548825744e-26
72500000	0.0004108707418384771	-1.2691572688728307e-22	-2.2722063931995228e-48	4.6223977346268615e-14	1.2773352245887803e-14	0.009178257766672812	3.9820748138276567e-22	7.495450050613624e-10	6.981416544375644e-18	6.291445107258303e-20	4.2144542548825744e-26
72600000	0.0004108707418384771	-1.2691572688728307e-22	-2.2753110271613282e-48	4.6223977346268615e-14	1.2773352245887803e-14	0.009178257766672812	3.9820748138276567e-22	7.495450050613624e-10	6.981416544375644e-18	6.291445107258303e-20	4.2144542548825744e-26
72700000	0.0004108707418384771	-1.2691572688728307e-22	-2.2784156611013865e-48	4.6223977346268615e-14	1.2773352245887803e-14	0.009178257766672812	3.982074813827656e-22	7.495450050613624e-10	6.981416544375644e-18	6.291445107258303e-20	4.2144542548825744e-26
72800000	0.0004108707418384771	-1.2691572688728307e-22	-2.281520295021343e-48	4.6223977346268615e-14	1.2773352245887803e-14	0.009178257766672812	3.982074813827656e-22	7.495450050613624e-10	6.981416544375644e-18	6.291445107258303e-20	4.2144542548825744e-26
72900000	0.0004108707418384771	-1.2691572688728307e-22	-2.284624928922844e-48	4.6223977346268615e-14	1.2773352245887803e-14	0.009178257766672812	3.982074813827656e-22	7.495450050613624e-10	6.981416544375644e-18	6.291445107258303e-20	4.2144542548825744e-26
73000000	0.0004108707418384771	-1.2691572688728307e-22	-2.2877295628075337e-48	4.6223977346268615e-14	1.2773352245887803e-14	0.009178257766672812	3.982074813827656e-22	7.495450050613624e-10	6.981416544375644e-18	6.291445107258303e-20	4.2144542548825744e-26
73100000	0.0004108707418384771	-1.2691572688728307e-22	-2.2908341966770583e-48	4.6223977346268615e-14	1.2773352245887802e-14	0.009178257766672812	3.982074813827656e-22	7.495450050613624e-10	6.981416544375644e-18	6.291445107258303e-20	4.2144542548825744e-26
73200000	0.0004108707418384771	-1.2691572688728307e-22	-2.2939388305330634e-48	4.6223977346268615e-14	1.2773352245887802e-14	0.009178257766672812	3.982074813827656e-22	7.495450050613624e-10	6.981416544375644e-18	6.291445107258303e-20	4.2144542548825744e-26
73300000	0.0004108707418384771	-1.2691572688728307e-22	-2.2970434643771942e-48	4.6223977346268615e-14	1.2773352245887802e-14	0.009178257766672812	3.982074813827656e-22	7.495450050613624e-10	6.981416544375644e-18	6.291445107258303e-20	4.2144542548825744e-26
73400000	0.0004108707418384771	-1.2691572688728307e-22	-2.3001480982110966e-48	4.6223977346268615e-14	1.2773352245887802e-14	0.009178257766672812	3.982074813827656e-22	7.495450050613624e-10	6.981416544375644e-18	6.291445107258303e-20	4.2144542548825744e-26
73500000	0.0004108707418384771	-1.2691572688728307e-22	-2.3032527320364156e-48	4.6223977346268615e-14	1.2773352245887802e-14	0.009178257766672812	3.982074813827656e-22	7.495450050613624e-10	6.981416544375644e-18	6.291445107258303e-20	4.2144542548825744e-26
73600000	0.0004108707418384771	-1.2691572688728307e-22	-2.306357365854797e-48	4.6223977346268615e-14	1.2773352245887802e-14	0.009178257766672812	3.982074813827656e-22	7.495450050613624e-10	6.981416544375644e-18	6.291445107258303e-20	4.2144542548825744e-26
73700000	0.0004108707418384771	-1.2691572688728307e-22	-2.309461999667886e-48	4.6223977346268615e-14	1.2773352245887802e-14	0.009178257766672812	3.982074813827656e-22	7.495450050613625e-10	6.981416544375644e-18	6.291445107258303e-20	4.2144542548825744e-26
73800000	0.0004108707418384771	-1.2691572688728307e-22	-2.3125666334773284e-48	4.6223977346268615e-14	1.2773352245887802e-14	0.009178257766672812	3.982074813827656e-22	7.495450050613625e-10	6.981416544375644e-18	6.291445107258303e-20	4.2144542548825744e-26
73900000	0.0004108707418384771	-1.2691572688728307e-22	-2.3156712672847696e-48	4.6223977346268615e-14	1.2773352245887802e-14	0.009178257766672812	3.982074813827656e-22	7.495450050613625e-10	6.981416544375644e-18	6.291445107258303e-20	4.2144542548825744e-26
74000000	0.0004108707418384771	-1.2691572688728307e-22	-2.3187759010918547e-48	4.6223977346268615e-14	1.2773352245887802e-14	0.009178257766672812	3.982074813827656e-22	7.495450050613625e-10	6.981416544375644e-18	6.291445107258303e-20	4.2144542548825744e-26
74100000	0.0004108707418384771	-1.2691572688728307e-22	-2.32188053490023e-48	4.6223977346268615e-14	1.2773352245887802e-14	0.009178257766672812	3.982074813827656e-22	7.495450050613625e-10	6.981416544375644e-18	6.291445107258303e-20	4.2144542548825744e-26
74200000	0.0004108707418384771	-1.2691572688728307e-22	-2.3249851687115402e-48	4.6223977346268615e-14	1.2773352245887802e-14	0.009178257766672812	3.982074813827656e-22	7.495450050613625e-10	6.981416544375644e-18	6.291445107258303e-20	4.2144542548825744e-26
74300000	0.0004108707418384771	-1.2691572688728307e-22	-2.328089802527431e-48	4.6223977346268615e-14	1.2773352245887802e-14	0.009178257766672812	3.982074813827656e-22	7.495450050613625e-10	6.981416544375644e-18	6.291445107258303e-20	4.2144542548825744e-26
74400000	0.0004108707418384771	-1.2691572688728307e-22	-2.331194436349548e-48	4.6223977346268615e-14	1.2773352245887802e-14	0.009178257766672812	3.982074813827656e-22	7.495450050613625e-10	6.981416544375644e-18	6.291445107258303e-20	4.2144542548825744e-26
74500000	0.0004108707418384771	-1.2691572688728307e-22	-2.334299070179537e-48	4.6223977346268615e-14	1.2773352245887802e-14	0.009178257766672812	3.982074813827656e-22	7.495450050613625e-10	6.981416544375644e-18	6.291445107258303e-20	4.2144542548825744e-26
74600000	0.0004108707418384771	-1.2691572688728307e-22	-2.337403704019043e-48	4.6223977346268615e-14	1.2773352245887802e-14	0.009178257766672812	3.982074813827656e-22	7.495450050613625e-10	6.981416544375644e-18	6.291445107258303e-20	4.2144542548825744e-26
74700000	0.0004108707418384771	-1.2691572688728307e-22	-2.3405083378697116e-48	4.6223977346268615e-14	1.2773352245887802e-14	0.009178257766672812	3.982074813827656e-22	7.495450050613625e-10	6.981416544375644e-18	6.291445107258303e-20	4.2144542548825744e-26
74800000	0.0004108707418384771	-1.2691572688728307e-22	-2.3436129717331882e-48	4.6223977346268615e-14	1.2773352245887802e-14	0.009178257766672812	3.982074813827656e-22	7.495450050613625e-10	6.981416544375644e-18	6.291445107258303e-20	4.2144542548825744e-26
74900000	0.0004108707418384771	-1.2691572688728307e-22	-2.3467176056111184e-48	4.6223977346268615e-14	1.2773352245887802e-14	0.009178257766672812	3.982074813827656e-22	7.495450050613625e-10	6.981416544375644e-18	6.291445107258303e-20	4.2144542548825744e-26
75000000	0.0004108707418384771	-1.2691572688728307e-22	-2.349822239505148e-48	4.6223977346268615e-14	1.2773352245887802e-14	0.009178257766672812	3.982074813827656e-22	7.495450050613625e-10	6.981416544375644e-18	6.291445107258303e-20	4.2144542548825744e-26
75100000	0.0004108707418384771	-1.2691572688728307e-22	-2.352926873416922e-48	4.6223977346268615e-14	1.2773352245887802e-14	0.009178257766672812	3.982074813827656e-22	7.495450050613625e-10	6.981416544375644e-18	6.291445107258303e-20	4.2144542548825744e-26
75200000	0.0004108707418384771	-1.2691572688728307e-22	-2.356031507348086e-48	4.6223977346268615e-14	1.2773352245887802e-14	0.009178257766672812	3.982074813827656e-22	7.495450050613625e-10	6.981416544375644e-18	6.291445107258303e-20	4.2144542548825744e-26
75300000	0.0004108707418384771	-1.2691572688728307e-22	-2.3591361413002855e-48	4.622397734626861e-14	1.2773352245887802e-14	0.009178257766672812	3.982074813827656e-22	7.495450050613625e-10	6.981416544375644e-18	6.291445107258303e-20	4.2144542548825744e-26
75400000	0.0004108707418384771	-1.2691572688728307e-22	-2.3622407752751662e-48	4.622397734626861e-14	1.2773352245887802e-14	0.009178257766672812	3.982074813827656e-22	7.495450050613625e-10	6.981416544375644e-18	6.291445107258303e-20	4.2144542548825744e-26
75500000	0.0004108707418384771	-1.2691572688728307e-22	-2.3653454092743736e-48	4.622397734626861e-14	1.2773352245887802e-14	0.009178257766672812	3.982074813827656e-22	7.495450050613625e-10	6.981416544375644e-18	6.291445107258303e-20	4.2144542548825744e-26
75600000	0.0004108707418384771	-1.2691572688728307e-22	-2.368450043299553e-48	4.622397734626861e-14	1.2773352245887802e-14	0.009178257766672812	3.982074813827656e-22	7.495450050613625e-10	6.981416544375644e-18	6.291445107258303e-20	4.2144542548825744e-26
75700000	0.0004108707418384771	-1.2691572688728307e-22	-2.3715546773523495e-48	4.622397734626861e-14	1.2773352245887802e-14	0.009178257766672812	3.982074813827656e-22	7.495450050613625e-10	6.981416544375644e-18	6.291445107258303e-20	4.2144542548825744e-26
75800000	0.0004108707418384771	-1.2691572688728307e-22	-2.3746593114344092e-48	4.622397734626861e-14	1.2773352245887802e-14	0.009178257766672812	3.982074813827656e-22	7.495450050613625e-10	6.981416544375644e-18	6.291445107258303e-20	4.2144542548825744e-26
75900000	0.0004108707418384771	-1.2691572688728307e-22	-2.3777639455473774e-48	4.622397734626861e-14	1.2773352245887802e-14	0.009178257766672812	3.982074813827656e-22	7.495450050613625e-10	6.981416544375644e-18	6.291445107258303e-20	4.2144542548825744e-26
76000000	0.0004108707418384771	-1.2691572688728307e-22	-2.3808685796928994e-48	4.622397734626861e-14	1.2773352245887802e-14	0.009178257766672812	3.982074813827656e-22	7.495450050613625e-10	6.981416544375644e-18	6.291445107258303e-20	4.2144542548825744e-26
76100000	0.0004108707418384771	-1.2691572688728307e-22	-2.3839732138726213e-48	4.622397734626861e-14	1.2773352245887802e-14	0.009178257766672812	3.982074813827656e-22	7.495450050613625e-10	6.981416544375644e-18	6.291445107258303e-20	4.2144542548825744e-26
76200000	0.0004108707418384771	-1.2691572688728307e-22	-2.3870778480881877e-48	4.622397734626861e-14	1.2773352245887802e-14	0.009178257766672812	3.982074813827656e-22	7.495450050613625e-10	6.981416544375644e-18	6.291445107258303e-20	4.2144542548825744e-26
76300000	0.0004108707418384771	-1.2691572688728307e-22	-2.3901824823412446e-48	4.622397734626861e-14	1.2773352245887802e-14	0.009178257766672812	3.982074813827656e-22	7.495450050613625e-10	6.981416544375644e-18	6.291445107258303e-20	4.2144542548825744e-26
76400000	0.0004108707418384771	-1.2691572688728307e-22	-2.3932871166334374e-48	4.622397734626861e-14	1.2773352245887802e-14	0.009178257766672812	3.982074813827656e-22	7.495450050613625e-10	6.981416544375644e-18	6.291445107258303e-20	4.2144542548825744e-26
76500000	0.0004108707418384771	-1.2691572688728307e-22	-2.3963917509664116e-48	4.622397734626861e-14	1.2773352245887802e-14	0.009178257766672812	3.982074813827656e-22	7.495450050613625e-10	6.981416544375644e-18	6.291445107258303e-20	4.2144542548825744e-26
76600000	0.0004108707418384771	-1.2691572688728307e-22	-2.399496385341813e-48	4.622397734626861e-14	1.2773352245887802e-14	0.009178257766672812	3.982074813827656e-22	7.495450050613625e-10	6.981416544375644e-18	6.291445107258303e-20	4.2144542548825744e-26
76700000	0.0004108707418384771	-1.2691572688728307e-22	-2.4026010197612865e-48	4.622397734626861e-14	1.2773352245887802e-14	0.009178257766672812	3.982074813827656e-22	7.495450050613625e-10	6.981416544375644e-18	6.291445107258303e-20	4.2144542548825744e-26
76800000	0.0004108707418384771	-1.2691572688728307e-22	-2.4057056542264777e-48	4.622397734626861e-14	1.2773352245887802e-14	0.009178257766672812	3.982074813827656e-22	7.495450050613625e-10	6.981416544375644e-18	6.291445107258303e-20	4.2144542548825744e-26
76900000	0.0004108707418384771	-1.2691572688728307e-22	-2.4088102887390324e-48	4.622397734626861e-14	1.2773352245887802e-14	0.009178257766672812	3.982074813827656e-22	7.495450050613625e-10	6.981416544375644e-18	6.291445107258303e-20	4.2144542548825744e-26
77000000	0.0004108707418384771	-1.2691572688728307e-22	-2.411914923300596e-48	4.622397734626861e-14	1.2773352245887802e-14	0.009178257766672812	3.982074813827656e-22	7.495450050613625e-10	6.981416544375644e-18	6.291445107258303e-20	4.2144542548825744e-26
77100000	0.0004108707418384771	-1.2691572688728307e-22	-2.415019557912814e-48	4.622397734626861e-14	1.2773352245887802e-14	0.009178257766672812	3.982074813827656e-22	7.495450050613625e-10	6.981416544375644e-18	6.291445107258303e-20	4.2144542548825744e-26
77200000	0.0004108707418384771	-1.2691572688728307e-22	-2.4181241925773314e-48	4.622397734626861e-14	1.2773352245887802e-14	0.009178257766672812	3.982074813827656e-22	7.495450050613625e-10	6.981416544375644e-18	6.291445107258303e-20	4.2144542548825744e-26
77300000	0.0004108707418384771	-1.2691572688728307e-22	-2.4212288272790998e-48	4.622397734626861e-14	1.2773352245887802e-14	0.009178257766672812	3.982074813827656e-22	7.495450050613625e-10	6.981416544375644e-18	6.291445107258303e-20	4.2144542548825744e-26
77400000	0.0004108707418384771	-1.2691572688728307e-22	-2.424333461896757e-48	4.622397734626861e-14	1.2773352245887802e-14	0.009178257766672812	3.982074813827656e-22	7.495450050613625e-10	6.981416544375644e-18	6.291445107258303e-20	4.2144542548825744e-26
77500000	0.0004108707418384771	-1.2691572688728307e-22	-2.4274380964071017e-48	4.622397734626861e-14	1.2773352245887802e-14	0.009178257766672812	3.982074813827656e-22	7.495450050613625e-10	6.981416544375644e-18	6.291445107258303e-20	4.2144542548825744e-26
77600000	0.0004108707418384771	-1.2691572688728307e-22	-2.4305427308117798e-48	4.622397734626861e-14	1.2773352245887802e-14	0.009178257766672812	3.982074813827656e-22	7.495450050613625e-10	6.981416544375644e-18	6.291445107258303e-20	4.2144542548825744e-26
77700000	0.0004108707418384771	-1.2691572688728307e-22	-2.4336473651124363e-48	4.622397734626861e-14	1.2773352245887802e-14	0.009178257766672812	3.982074813827656e-22	7.495450050613625e-10	6.981416544375644e-18	6.291445107258303e-20	4.2144542548825744e-26
77800000	0.0004108707418384771	-1.2691572688728307e-22	-2.436751999310717e-48	4.622397734626861e-14	1.2773352245887802e-14	0.009178257766672812	3.982074813827656e-22	7.495450050613625e-10	6.981416544375644e-18	6.291445107258303e-20	4.2144542548825744e-26
77900000	0.0004108707418384771	-1.2691572688728307e-22	-2.4398566334082673e-48	4.622397734626861e-14	1.2773352245887802e-14	0.009178257766672812	3.982074813827656e-22	7.495450050613625e-10	6.981416544375644e-18	6.291445107258303e-20	4.2144542548825744e-26
78000000	0.0004108707418384771	-1.2691572688728307e-22	-2.4429612674067326e-48	4.622397734626861e-14	1.2773352245887802e-14	0.009178257766672812	3.982074813827656e-22	7.495450050613625e-10	6.981416544375644e-18	6.291445107258303e-20	4.2144542548825744e-26
78100000	0.0004108707418384771	-1.2691572688728307e-22	-2.4460659013077588e-48	4.622397734626861e-14	1.2773352245887802e-14	0.009178257766672812	3.982074813827656e-22	7.495450050613625e-10	6.981416544375644e-18	6.291445107258303e-20	4.2144542548825744e-26
78200000	0.0004108707418384771	-1.2691572688728307e-22	-2.4491705351129907e-48	4.622397734626861e-14	1.2773352245887802e-14	0.009178257766672812	3.982074813827656e-22	7.495450050613625e-10	6.981416544375644e-18	6.291445107258303e-20	4.2144542548825744e-26
78300000	0.0004108707418384771	-1.2691572688728307e-22	-2.4522751688240745e-48	4.622397734626861e-14	1.2773352245887802e-14	0.009178257766672812	3.982074813827656e-22	7.495450050613625e-10	6.981416544375644e-18	6.291445107258303e-20	4.2144542548825744e-26
78400000	0.0004108707418384771	-1.2691572688728307e-22	-2.455379802442655e-48	4.622397734626861e-14	1.2773352245887802e-14	0.009178257766672812	3.982074813827656e-22	7.495450050613625e-10	6.981416544375644e-18	6.291445107258303e-20	4.2144542548825744e-26
78500000	0.0004108707418384771	-1.2691572688728307e-22	-2.4584844359703784e-48	4.622397734626861e-14	1.2773352245887802e-14	0.009178257766672812	3.982074813827656e-22	7.495450050613625e-10	6.981416544375644e-18	6.291445107258303e-20	4.2144542548825744e-26
78600000	0.0004108707418384771	-1.2691572688728307e-22	-2.4615890694088897e-48	4.622397734626861e-14	1.2773352245887802e-14	0.009178257766672812	3.982074813827656e-22	7.495450050613625e-10	6.981416544375644e-18	6.291445107258303e-20	4.2144542548825744e-26
78700000	0.0004108707418384771	-1.2691572688728307e-22	-2.4646937027598344e-48	4.622397734626861e-14	1.2773352245887802e-14	0.009178257766672812	3.982074813827656e-22	7.495450050613625e-10	6.981416544375644e-18	6.291445107258303e-20	4.2144542548825744e-26
78800000	0.0004108707418384771	-1.2691572688728307e-22	-2.467798336024858e-48	4.622397734626861e-14	1.2773352245887802e-14	0.009178257766672812	3.982074813827656e-22	7.495450050613625e-10	6.981416544375644e-18	6.291445107258303e-20	4.2144542548825744e-26
78900000	0.0004108707418384771	-1.2691572688728307e-22	-2.4709029692056064e-48	4.622397734626861e-14	1.2773352245887802e-14	0.009178257766672812	3.982074813827656e-22	7.495450050613625e-10	6.981416544375644e-18	6.291445107258303e-20	4.2144542548825744e-26
79000000	0.0004108707418384771	-1.2691572688728307e-22	-2.4740076023037248e-48	4.622397734626861e-14	1.2773352245887802e-14	0.009178257766672812	3.982074813827656e-22	7.495450050613625e-10	6.981416544375644e-18	6.291445107258303e-20	4.2144542548825744e-26
79100000	0.0004108707418384771	-1.2691572688728307e-22	-2.4771122353208582e-48	4.622397734626861e-14	1.2773352245887802e-14	0.009178257766672812	3.982074813827656e-22	7.495450050613625e-10	6.981416544375644e-18	6.291445107258303e-20	4.2144542548825744e-26
79200000	0.0004108707418384771	-1.2691572688728307e-22	-2.480216868258653e-48	4.622397734626861e-14	1.2773352245887802e-14	0.009178257766672812	3.982074813827656e-22	7.495450050613625e-10	6.981416544375644e-18	6.291445107258303e-20	4.2144542548825744e-26
79300000	0.0004108707418384771	-1.2691572688728307e-22	-2.483321501118754e-48	4.622397734626861e-14	1.2773352245887802e-14	0.009178257766672812	3.982074813827656e-22	7.495450050613625e-10	6.981416544375644e-18	6.291445107258303e-20	4.2144542548825744e-26
79400000	0.0004108707418384771	-1.2691572688728307e-22	-2.486426133902807e-48	4.622397734626861e-14	1.2773352245887802e-14	0.009178257766672812	3.982074813827656e-22	7.495450050613625e-10	6.981416544375644e-18	6.291445107258303e-20	4.2144542548825744e-26
79500000	0.0004108707418384771	-1.2691572688728307e-22	-2.489530766612457e-48	4.622397734626861e-14	1.2773352245887802e-14	0.009178257766672812	3.982074813827656e-22	7.495450050613625e-10	6.981416544375644e-18	6.291445107258303e-20	4.2144542548825744e-26
79600000	0.0004108707418384771	-1.2691572688728307e-22	-2.4926353992493504e-48	4.622397734626861e-14	1.2773352245887802e-14	0.009178257766672812	3.982074813827656e-22	7.495450050613625e-10	6.981416544375644e-18	6.291445107258303e-20	4.2144542548825744e-26
79700000	0.0004108707418384771	-1.2691572688728307e-22	-2.495740031815132e-48	4.622397734626861e-14	1.2773352245887802e-14	0.009178257766672812	3.982074813827656e-22	7.495450050613625e-10	6.981416544375644e-18	6.291445107258303e-20	4.2144542548825744e-26
79800000	0.0004108707418384771	-1.2691572688728307e-22	-2.4988446643114474e-48	4.622397734626861e-14	1.2773352245887802e-14	0.009178257766672812	3.982074813827656e-22	7.495450050613625e-10	6.981416544375644e-18	6.291445107258303e-20	4.2144542548825744e-26
79900000	0.0004108707418384771	-1.2691572688728307e-22	-2.501949296739942e-48	4.622397734626861e-14	1.2773352245887802e-14	0.009178257766672812	3.982074813827656e-22	7.495450050613625e-10	6.981416544375644e-18	6.291445107258303e-20	4.2144542548825744e-26
80000000	0.0004108707418384771	-1.2691572688728307e-22	-2.5050539291022617e-48	4.622397734626861e-14	1.2773352245887802e-14	0.009178257766672812	3.982074813827656e-22	7.495450050613625e-10	6.981416544375644e-18	6.291445107258303e-20	4.2144542548825744e-26
80100000	0.0004108707418384771	-1.2691572688728307e-22	-2.5081585614000514e-48	4.622397734626861e-14	1.2773352245887802e-14	0.009178257766672812	3.982074813827656e-22	7.495450050613625e-10	6.981416544375644e-18	6.291445107258303e-20	4.2144542548825744e-26
80200000	0.0004108707418384771	-1.2691572688728307e-22	-2.511263193634957e-48	4.622397734626861e-14	1.2773352245887802e-14	0.009178257766672812	3.982074813827656e-22	7.495450050613625e-10	6.981416544375644e-18	6.291445107258303e-20	4.2144542548825744e-26
80300000	0.0004108707418384771	-1.2691572688728307e-22	-2.514367825808624e-48	4.622397734626861e-14	1.2773352245887802e-14	0.009178257766672812	3.982074813827656e-22	7.495450050613625e-10	6.981416544375644e-18	6.291445107258303e-20	4.2144542548825744e-26
80400000	0.0004108707418384771	-1.2691572688728307e-22	-2.5174724579226976e-48	4.622397734626861e-14	1.2773352245887802e-14	0.009178257766672812	3.982074813827656e-22	7.495450050613625e-10	6.981416544375644e-18	6.291445107258303e-20	4.2144542548825744e-26
80500000	0.0004108707418384771	-1.2691572688728307e-22	-2.5205770899788237e-48	4.622397734626861e-14	1.2773352245887802e-14	0.009178257766672812	3.982074813827656e-22	7.495450050613625e-10	6.981416544375644e-18	6.291445107258303e-20	4.2144542548825744e-26
80600000	0.0004108707418384771	-1.2691572688728307e-22	-2.5236817219786473e-48	4.622397734626861e-14	1.2773352245887802e-14	0.009178257766672812	3.982074813827656e-22	7.495450050613625e-10	6.981416544375644e-18	6.291445107258303e-20	4.2144542548825744e-26
80700000	0.0004108707418384771	-1.2691572688728307e-22	-2.526786353923814e-48	4.622397734626861e-14	1.2773352245887802e-14	0.009178257766672812	3.982074813827656e-22	7.495450050613625e-10	6.981416544375644e-18	6.291445107258303e-20	4.2144542548825744e-26
80800000	0.0004108707418384771	-1.2691572688728307e-22	-2.5298909858159695e-48	4.622397734626861e-14	1.2773352245887802e-14	0.009178257766672812	3.982074813827656e-22	7.495450050613625e-10	6.981416544375644e-18	6.291445107258303e-20	4.2144542548825744e-26
80900000	0.0004108707418384771	-1.2691572688728307e-22	-2.5329956176567592e-48	4.622397734626861e-14	1.2773352245887802e-14	0.009178257766672812	3.982074813827656e-22	7.495450050613625e-10	6.981416544375644e-18	6.291445107258303e-20	4.2144542548825744e-26
81000000	0.0004108707418384771	-1.2691572688728307e-22	-2.5361002494478286e-48	4.622397734626861e-14	1.2773352245887802e-14	0.009178257766672812	3.982074813827656e-22	7.495450050613625e-10	6.981416544375644e-18	6.291445107258303e-20	4.2144542548825744e-26
81100000	0.0004108707418384771	-1.2691572688728307e-22	-2.539204881190823e-48	4.622397734626861e-14	1.2773352245887802e-14	0.009178257766672812	3.982074813827656e-22	7.495450050613625e-10	6.981416544375644e-18	6.291445107258303e-20	4.2144542548825744e-26
81200000	0.0004108707418384771	-1.2691572688728307e-22	-2.5423095128873884e-48	4.622397734626861e-14	1.2773352245887802e-14	0.009178257766672812	3.982074813827656e-22	7.495450050613625e-10	6.981416544375644e-18	6.291445107258303e-20	4.2144542548825744e-26
81300000	0.0004108707418384771	-1.2691572688728307e-22	-2.5454141445391698e-48	4.622397734626861e-14	1.2773352245887802e-14	0.009178257766672812	3.982074813827656e-22	7.495450050613625e-10	6.981416544375644e-18	6.291445107258303e-20	4.2144542548825744e-26
81400000	0.0004108707418384771	-1.2691572688728307e-22	-2.5485187761478128e-48	4.622397734626861e-14	1.2773352245887802e-14	0.009178257766672812	3.982074813827656e-22	7.495450050613625e-10	6.981416544375644e-18	6.291445107258303e-20	4.2144542548825744e-26
81500000	0.0004108707418384771	-1.2691572688728307e-22	-2.5516234077149627e-48	4.622397734626861e-14	1.2773352245887802e-14	0.009178257766672812	3.982074813827656e-22	7.495450050613625e-10	6.981416544375644e-18	6.291445107258303e-20	4.2144542548825744e-26
81600000	0.0004108707418384771	-1.2691572688728307e-22	-2.5547280392422653e-48	4.622397734626861e-14	1.2773352245887802e-14	0.009178257766672812	3.982074813827656e-22	7.495450050613625e-10	6.981416544375644e-18	6.291445107258303e-20	4.2144542548825744e-26
81700000	0.0004108707418384771	-1.2691572688728307e-22	-2.5578326707313663e-48	4.622397734626861e-14	1.2773352245887802e-14	0.009178257766672812	3.982074813827656e-22	7.495450050613625e-10	6.981416544375644e-18	6.291445107258303e-20	4.2144542548825744e-26
81800000	0.0004108707418384771	-1.2691572688728307e-22	-2.5609373021839103e-48	4.622397734626861e-14	1.2773352245887802e-14	0.009178257766672812	3.982074813827656e-22	7.495450050613625e-10	6.981416544375644e-18	6.291445107258303e-20	4.2144542548825744e-26
81900000	0.0004108707418384771	-1.2691572688728307e-22	-2.5640419336015438e-48	4.622397734626861e-14	1.2773352245887802e-14	0.009178257766672812	3.982074813827656e-22	7.495450050613625e-10	6.981416544375644e-18	6.291445107258303e-20	4.2144542548825744e-26
82000000	0.0004108707418384771	-1.2691572688728307e-22	-2.5671465649859115e-48	4.622397734626861e-14	1.2773352245887802e-14	0.009178257766672812	3.982074813827656e-22	7.495450050613625e-10	6.981416544375644e-18	6.291445107258303e-20	4.2144542548825744e-26
82100000	0.0004108707418384771	-1.2691572688728307e-22	-2.5702511963386594e-48	4.622397734626861e-14	1.2773352245887802e-14	0.009178257766672812	3.982074813827656e-22	7.495450050613625e-10	6.981416544375644e-18	6.291445107258303e-20	4.2144542548825744e-26
82200000	0.0004108707418384771	-1.2691572688728307e-22	-2.5733558276614326e-48	4.622397734626861e-14	1.2773352245887802e-14	0.009178257766672812	3.982074813827656e-22	7.495450050613625e-10	6.981416544375644e-18	6.291445107258303e-20	4.2144542548825744e-26
82300000	0.0004108707418384771	-1.2691572688728307e-22	-2.576460458955877e-48	4.622397734626861e-14	1.2773352245887802e-14	0.009178257766672812	3.982074813827656e-22	7.495450050613625e-10	6.981416544375644e-18	6.291445107258303e-20	4.2144542548825744e-26
82400000	0.0004108707418384771	-1.2691572688728307e-22	-2.5795650902236378e-48	4.622397734626861e-14	1.2773352245887802e-14	0.009178257766672812	3.982074813827656e-22	7.495450050613625e-10	6.981416544375644e-18	6.291445107258303e-20	4.2144542548825744e-26
82500000	0.0004108707418384771	-1.2691572688728307e-22	-2.5826697214663605e-48	4.622397734626861e-14	1.2773352245887802e-14	0.009178257766672812	3.982074813827656e-22	7.495450050613625e-10	6.981416544375644e-18	6.291445107258303e-20	4.2144542548825744e-26
82600000	0.0004108707418384771	-1.2691572688728307e-22	-2.5857743526856907e-48	4.622397734626861e-14	1.2773352245887802e-14	0.009178257766672812	3.982074813827656e-22	7.495450050613625e-10	6.981416544375644e-18	6.291445107258303e-20	4.2144542548825744e-26
82700000	0.0004108707418384771	-1.2691572688728307e-22	-2.5888789838832737e-48	4.622397734626861e-14	1.2773352245887802e-14	0.009178257766672812	3.982074813827656e-22	7.495450050613625e-10	6.981416544375644e-18	6.291445107258303e-20	4.2144542548825744e-26
82800000	0.0004108707418384771	-1.2691572688728307e-22	-2.591983615060755e-48	4.622397734626861e-14	1.2773352245887802e-14	0.009178257766672812	3.9820748138276567e-22	7.495450050613625e-10	6.981416544375644e-18	6.291445107258303e-20	4.2144542548825744e-26
82900000	0.0004108707418384771	-1.2691572688728307e-22	-2.5950882462197806e-48	4.622397734626861e-14	1.2773352245887802e-14	0.009178257766672812	3.9820748138276567e-22	7.495450050613625e-10	6.981416544375644e-18	6.291445107258303e-20	4.2144542548825744e-26
83000000	0.0004108707418384771	-1.2691572688728307e-22	-2.5981928773619952e-48	4.622397734626861e-14	1.2773352245887802e-14	0.009178257766672812	3.9820748138276567e-22	7.495450050613625e-10	6.981416544375644e-18	6.291445107258303e-20	4.2144542548825744e-26
83100000	0.0004108707418384771	-1.2691572688728307e-22	-2.601297508489045e-48	4.622397734626861e-14	1.2773352245887802e-14	0.009178257766672812	3.9820748138276567e-22	7.495450050613625e-10	6.981416544375644e-18	6.291445107258303e-20	4.2144542548825744e-26
83200000	0.0004108707418384771	-1.2691572688728307e-22	-2.604402139602575e-48	4.622397734626861e-14	1.2773352245887802e-14	0.009178257766672812	3.9820748138276567e-22	7.495450050613625e-10	6.981416544375644e-18	6.291445107258303e-20	4.2144542548825744e-26
83300000	0.0004108707418384771	-1.2691572688728307e-22	-2.6075067707042306e-48	4.622397734626861e-14	1.2773352245887802e-14	0.009178257766672812	3.9820748138276567e-22	7.495450050613625e-10	6.981416544375644e-18	6.291445107258303e-20	4.2144542548825744e-26
83400000	0.0004108707418384771	-1.2691572688728307e-22	-2.6106114017956578e-48	4.622397734626861e-14	1.2773352245887802e-14	0.009178257766672812	3.9820748138276567e-22	7.495450050613625e-10	6.981416544375644e-18	6.291445107258303e-20	4.2144542548825744e-26
83500000	0.0004108707418384771	-1.2691572688728307e-22	-2.6137160328785018e-48	4.622397734626861e-14	1.2773352245887802e-14	0.009178257766672812	3.9820748138276567e-22	7.495450050613625e-10	6.981416544375644e-18	6.291445107258303e-20	4.2144542548825744e-26
83600000	0.0004108707418384771	-1.2691572688728307e-22	-2.616820663954408e-48	4.622397734626861e-14	1.2773352245887802e-14	0.009178257766672812	3.9820748138276567e-22	7.495450050613625e-10	6.981416544375644e-18	6.291445107258303e-20	4.2144542548825744e-26
83700000	0.0004108707418384771	-1.2691572688728307e-22	-2.619925295025022e-48	4.622397734626861e-14	1.2773352245887802e-14	0.009178257766672812	3.9820748138276567e-22	7.495450050613625e-10	6.981416544375644e-18	6.291445107258303e-20	4.2144542548825744e-26
83800000	0.0004108707418384771	-1.2691572688728307e-22	-2.6230299260919892e-48	4.622397734626861e-14	1.2773352245887802e-14	0.009178257766672812	3.9820748138276567e-22	7.495450050613625e-10	6.981416544375644e-18	6.291445107258303e-20	4.2144542548825744e-26
83900000	0.0004108707418384771	-1.2691572688728307e-22	-2.6261345571569552e-48	4.6223977346268615e-14	1.2773352245887802e-14	0.009178257766672812	3.9820748138276567e-22	7.495450050613625e-10	6.981416544375644e-18	6.291445107258303e-20	4.2144542548825744e-26
84000000	0.0004108707418384771	-1.2691572688728307e-22	-2.6292391882215656e-48	4.6223977346268615e-14	1.2773352245887802e-14	0.009178257766672812	3.9820748138276567e-22	7.495450050613625e-10	6.981416544375644e-18	6.291445107258303e-20	4.2144542548825744e-26
84100000	0.0004108707418384771	-1.2691572688728307e-22	-2.6323438192874657e-48	4.6223977346268615e-14	1.2773352245887802e-14	0.009178257766672812	3.9820748138276567e-22	7.495450050613625e-10	6.981416544375644e-18	6.291445107258303e-20	4.2144542548825744e-26
84200000	0.0004108707418384771	-1.2691572688728307e-22	-2.6354484503563007e-48	4.6223977346268615e-14	1.2773352245887802e-14	0.009178257766672812	3.9820748138276567e-22	7.495450050613625e-10	6.981416544375644e-18	6.291445107258303e-20	4.2144542548825744e-26
84300000	0.0004108707418384771	-1.2691572688728307e-22	-2.6385530814297166e-48	4.6223977346268615e-14	1.2773352245887802e-14	0.009178257766672812	3.9820748138276567e-22	7.495450050613625e-10	6.981416544375644e-18	6.291445107258303e-20	4.2144542548825744e-26
84400000	0.0004108707418384771	-1.2691572688728307e-22	-2.6416577125093587e-48	4.6223977346268615e-14	1.2773352245887802e-14	0.009178257766672812	3.9820748138276567e-22	7.495450050613625e-10	6.981416544375644e-18	6.291445107258303e-20	4.2144542548825744e-26
84500000	0.0004108707418384771	-1.2691572688728307e-22	-2.6447623435968724e-48	4.6223977346268615e-14	1.2773352245887802e-14	0.009178257766672812	3.9820748138276567e-22	7.495450050613625e-10	6.981416544375644e-18	6.291445107258303e-20	4.2144542548825744e-26
84600000	0.0004108707418384771	-1.2691572688728307e-22	-2.647866974693903e-48	4.6223977346268615e-14	1.2773352245887802e-14	0.009178257766672812	3.9820748138276567e-22	7.495450050613625e-10	6.981416544375644e-18	6.291445107258303e-20	4.2144542548825744e-26
84700000	0.0004108707418384771	-1.2691572688728307e-22	-2.6509716058020968e-48	4.6223977346268615e-14	1.2773352245887802e-14	0.009178257766672812	3.9820748138276567e-22	7.495450050613625e-10	6.981416544375644e-18	6.291445107258303e-20	4.2144542548825744e-26
84800000	0.0004108707418384771	-1.2691572688728307e-22	-2.6540762369230982e-48	4.6223977346268615e-14	1.2773352245887802e-14	0.009178257766672812	3.9820748138276567e-22	7.495450050613625e-10	6.981416544375644e-18	6.291445107258303e-20	4.2144542548825744e-26
84900000	0.0004108707418384771	-1.2691572688728307e-22	-2.6571808680585535e-48	4.6223977346268615e-14	1.2773352245887802e-14	0.009178257766672812	3.9820748138276567e-22	7.495450050613625e-10	6.981416544375644e-18	6.291445107258303e-20	4.2144542548825744e-26
85000000	0.0004108707418384771	-1.2691572688728307e-22	-2.6602854992101078e-48	4.6223977346268615e-14	1.2773352245887802e-14	0.009178257766672812	3.9820748138276567e-22	7.495450050613625e-10	6.981416544375644e-18	6.291445107258303e-20	4.2144542548825744e-26
85100000	0.0004108707418384771	-1.2691572688728307e-22	-2.6633901303794065e-48	4.6223977346268615e-14	1.2773352245887802e-14	0.009178257766672812	3.9820748138276567e-22	7.495450050613625e-10	6.981416544375644e-18	6.291445107258303e-20	4.2144542548825744e-26
85200000	0.0004108707418384771	-1.2691572688728307e-22	-2.6664947615680956e-48	4.6223977346268615e-14	1.2773352245887802e-14	0.009178257766672812	3.9820748138276567e-22	7.495450050613625e-10	6.981416544375644e-18	6.291445107258303e-20	4.2144542548825744e-26
85300000	0.0004108707418384771	-1.2691572688728307e-22	-2.66959939277782e-48	4.6223977346268615e-14	1.2773352245887802e-14	0.009178257766672812	3.9820748138276567e-22	7.495450050613625e-10	6.981416544375644e-18	6.291445107258303e-20	4.2144542548825744e-26
85400000	0.0004108707418384771	-1.2691572688728307e-22	-2.6727040240102254e-48	4.6223977346268615e-14	1.2773352245887802e-14	0.009178257766672812	3.9820748138276567e-22	7.495450050613625e-10	6.981416544375644e-18	6.291445107258303e-20	4.2144542548825744e-26
85500000	0.0004108707418384771	-1.2691572688728307e-22	-2.6758086552669575e-48	4.6223977346268615e-14	1.2773352245887802e-14	0.009178257766672812	3.9820748138276567e-22	7.495450050613625e-10	6.981416544375644e-18	6.291445107258303e-20	4.2144542548825744e-26
85600000	0.0004108707418384771	-1.2691572688728307e-22	-2.6789132865496615e-48	4.6223977346268615e-14	1.2773352245887802e-14	0.009178257766672812	3.9820748138276567e-22	7.495450050613625e-10	6.981416544375644e-18	6.291445107258303e-20	4.2144542548825744e-26
85700000	0.0004108707418384771	-1.2691572688728307e-22	-2.682017917859983e-48	4.6223977346268615e-14	1.2773352245887802e-14	0.009178257766672812	3.9820748138276567e-22	7.495450050613625e-10	6.981416544375644e-18	6.291445107258303e-20	4.2144542548825744e-26
85800000	0.0004108707418384771	-1.2691572688728307e-22	-2.6851225491995674e-48	4.6223977346268615e-14	1.2773352245887802e-14	0.009178257766672812	3.9820748138276567e-22	7.495450050613625e-10	6.981416544375644e-18	6.291445107258303e-20	4.2144542548825744e-26
85900000	0.0004108707418384771	-1.2691572688728307e-22	-2.6882271805700604e-48	4.6223977346268615e-14	1.2773352245887802e-14	0.009178257766672812	3.9820748138276567e-22	7.495450050613625e-10	6.981416544375644e-18	6.291445107258303e-20	4.2144542548825744e-26
86000000	0.0004108707418384771	-1.2691572688728307e-22	-2.691331811973107e-48	4.6223977346268615e-14	1.2773352245887802e-14	0.009178257766672812	3.9820748138276567e-22	7.495450050613625e-10	6.981416544375644e-18	6.291445107258303e-20	4.2144542548825744e-26
86100000	0.0004108707418384771	-1.2691572688728307e-22	-2.6944364434103535e-48	4.6223977346268615e-14	1.2773352245887802e-14	0.009178257766672812	3.9820748138276567e-22	7.495450050613625e-10	6.981416544375644e-18	6.291445107258303e-20	4.2144542548825744e-26
86200000	0.0004108707418384771	-1.2691572688728307e-22	-2.6975410748834447e-48	4.6223977346268615e-14	1.2773352245887802e-14	0.009178257766672812	3.9820748138276567e-22	7.495450050613625e-10	6.981416544375644e-18	6.291445107258303e-20	4.2144542548825744e-26
86300000	0.0004108707418384771	-1.2691572688728307e-22	-2.7006457063940263e-48	4.6223977346268615e-14	1.2773352245887802e-14	0.009178257766672812	3.9820748138276567e-22	7.495450050613625e-10	6.981416544375644e-18	6.291445107258303e-20	4.2144542548825744e-26
86400000	0.0004108707418384771	-1.2691572688728307e-22	-2.7037503379437436e-48	4.6223977346268615e-14	1.2773352245887802e-14	0.009178257766672812	3.9820748138276567e-22	7.495450050613625e-10	6.981416544375644e-18	6.291445107258303e-20	4.2144542548825744e-26
86500000	0.0004108707418384771	-1.2691572688728307e-22	-2.7068549695342426e-48	4.6223977346268615e-14	1.2773352245887802e-14	0.009178257766672812	3.9820748138276567e-22	7.495450050613625e-10	6.981416544375644e-18	6.291445107258303e-20	4.2144542548825744e-26
86600000	0.0004108707418384771	-1.2691572688728307e-22	-2.709959601167168e-48	4.6223977346268615e-14	1.2773352245887802e-14	0.009178257766672812	3.9820748138276567e-22	7.495450050613625e-10	6.981416544375644e-18	6.291445107258303e-20	4.2144542548825744e-26
86700000	0.0004108707418384771	-1.2691572688728307e-22	-2.713064232844166e-48	4.6223977346268615e-14	1.2773352245887802e-14	0.009178257766672812	3.9820748138276567e-22	7.495450050613625e-10	6.981416544375644e-18	6.291445107258303e-20	4.2144542548825744e-26
86800000	0.0004108707418384771	-1.2691572688728307e-22	-2.716168864566882e-48	4.6223977346268615e-14	1.2773352245887802e-14	0.009178257766672812	3.9820748138276567e-22	7.495450050613625e-10	6.981416544375644e-18	6.291445107258303e-20	4.2144542548825744e-26
86900000	0.0004108707418384771	-1.2691572688728307e-22	-2.7192734963369612e-48	4.6223977346268615e-14	1.2773352245887802e-14	0.009178257766672812	3.9820748138276567e-22	7.495450050613625e-10	6.981416544375644e-18	6.291445107258303e-20	4.2144542548825744e-26
87000000	0.0004108707418384771	-1.2691572688728307e-22	-2.7223781281560493e-48	4.6223977346268615e-14	1.2773352245887802e-14	0.009178257766672812	3.9820748138276567e-22	7.495450050613625e-10	6.981416544375644e-18	6.291445107258303e-20	4.2144542548825744e-26
87100000	0.0004108707418384771	-1.2691572688728307e-22	-2.7254827600257916e-48	4.6223977346268615e-14	1.2773352245887802e-14	0.009178257766672812	3.9820748138276567e-22	7.495450050613625e-10	6.981416544375644e-18	6.291445107258303e-20	4.2144542548825744e-26
87200000	0.0004108707418384771	-1.2691572688728307e-22	-2.7285873919478336e-48	4.6223977346268615e-14	1.2773352245887802e-14	0.009178257766672812	3.9820748138276567e-22	7.495450050613625e-10	6.981416544375644e-18	6.291445107258303e-20	4.2144542548825744e-26
87300000	0.0004108707418384771	-1.2691572688728307e-22	-2.7316920238909208e-48	4.6223977346268615e-14	1.2773352245887802e-14	0.009178257766672812	3.9820748138276567e-22	7.495450050613625e-10	6.981416544375644e-18	6.291445107258303e-20	4.2144542548825744e-26
87400000	0.0004108707418384771	-1.2691572688728307e-22	-2.7347966556159405e-48	4.6223977346268615e-14	1.2773352245887802e-14	0.009178257766672812	3.9820748138276567e-22	7.495450050613625e-10	6.981416544375644e-18	6.291445107258303e-20	4.2144542548825744e-26
87500000	0.0004108707418384771	-1.2691572688728307e-22	-2.737901287080049e-48	4.6223977346268615e-14	1.2773352245887802e-14	0.009178257766672812	3.9820748138276567e-22	7.495450050613625e-10	6.981416544375644e-18	6.291445107258303e-20	4.2144542548825744e-26
87600000	0.0004108707418384771	-1.2691572688728307e-22	-2.741005918289604e-48	4.6223977346268615e-14	1.2773352245887802e-14	0.009178257766672812	3.9820748138276567e-22	7.495450050613625e-10	6.981416544375644e-18	6.291445107258303e-20	4.2144542548825744e-26
87700000	0.0004108707418384771	-1.2691572688728307e-22	-2.744110549250966e-48	4.6223977346268615e-14	1.2773352245887802e-14	0.009178257766672812	3.9820748138276567e-22	7.495450050613625e-10	6.981416544375644e-18	6.291445107258303e-20	4.2144542548825744e-26
87800000	0.0004108707418384771	-1.2691572688728307e-22	-2.747215179970491e-48	4.6223977346268615e-14	1.2773352245887802e-14	0.009178257766672812	3.9820748138276567e-22	7.495450050613625e-10	6.981416544375644e-18	6.291445107258303e-20	4.2144542548825744e-26
87900000	0.0004108707418384771	-1.2691572688728307e-22	-2.75031981045454e-48	4.6223977346268615e-14	1.2773352245887802e-14	0.009178257766672812	3.9820748138276567e-22	7.495450050613625e-10	6.981416544375644e-18	6.291445107258303e-20	4.2144542548825744e-26
88000000	0.0004108707418384771	-1.2691572688728307e-22	-2.75342444070947e-48	4.6223977346268615e-14	1.2773352245887802e-14	0.009178257766672812	3.9820748138276567e-22	7.495450050613625e-10	6.981416544375644e-18	6.291445107258303e-20	4.2144542548825744e-26
88100000	0.0004108707418384771	-1.2691572688728307e-22	-2.75652907074164e-48	4.6223977346268615e-14	1.2773352245887802e-14	0.009178257766672812	3.9820748138276567e-22	7.495450050613625e-10	6.981416544375644e-18	6.291445107258303e-20	4.2144542548825744e-26
88200000	0.0004108707418384771	-1.2691572688728307e-22	-2.759633700557409e-48	4.6223977346268615e-14	1.2773352245887802e-14	0.009178257766672812	3.9820748138276567e-22	7.495450050613625e-10	6.981416544375644e-18	6.291445107258303e-20	4.2144542548825744e-26
88300000	0.0004108707418384771	-1.2691572688728307e-22	-2.7627383301631353e-48	4.6223977346268615e-14	1.2773352245887802e-14	0.009178257766672812	3.9820748138276567e-22	7.495450050613625e-10	6.981416544375644e-18	6.291445107258303e-20	4.2144542548825744e-26
88400000	0.0004108707418384771	-1.2691572688728307e-22	-2.7658429595651776e-48	4.6223977346268615e-14	1.2773352245887802e-14	0.009178257766672812	3.9820748138276567e-22	7.495450050613625e-10	6.981416544375644e-18	6.291445107258303e-20	4.2144542548825744e-26
88500000	0.0004108707418384771	-1.2691572688728307e-22	-2.768947588769894e-48	4.6223977346268615e-14	1.2773352245887802e-14	0.009178257766672812	3.9820748138276567e-22	7.495450050613625e-10	6.981416544375644e-18	6.291445107258303e-20	4.2144542548825744e-26
88600000	0.0004108707418384771	-1.2691572688728307e-22	-2.772052217783643e-48	4.6223977346268615e-14	1.2773352245887802e-14	0.009178257766672812	3.9820748138276567e-22	7.495450050613625e-10	6.981416544375644e-18	6.291445107258303e-20	4.2144542548825744e-26
88700000	0.0004108707418384771	-1.2691572688728307e-22	-2.775156846612784e-48	4.6223977346268615e-14	1.2773352245887802e-14	0.009178257766672812	3.9820748138276567e-22	7.495450050613625e-10	6.981416544375644e-18	6.291445107258303e-20	4.2144542548825744e-26
88800000	0.0004108707418384771	-1.2691572688728307e-22	-2.778261475263675e-48	4.6223977346268615e-14	1.2773352245887802e-14	0.009178257766672812	3.9820748138276567e-22	7.495450050613625e-10	6.981416544375644e-18	6.291445107258303e-20	4.2144542548825744e-26
88900000	0.0004108707418384771	-1.2691572688728307e-22	-2.7813661037426744e-48	4.6223977346268615e-14	1.2773352245887802e-14	0.009178257766672812	3.9820748138276567e-22	7.495450050613625e-10	6.981416544375644e-18	6.291445107258303e-20	4.2144542548825744e-26
89000000	0.0004108707418384771	-1.2691572688728307e-22	-2.7844707320561405e-48	4.6223977346268615e-14	1.2773352245887802e-14	0.009178257766672812	3.9820748138276567e-22	7.495450050613625e-10	6.981416544375644e-18	6.291445107258303e-20	4.2144542548825744e-26
89100000	0.0004108707418384771	-1.2691572688728307e-22	-2.787575360210433e-48	4.6223977346268615e-14	1.2773352245887802e-14	0.009178257766672812	3.9820748138276567e-22	7.495450050613625e-10	6.981416544375644e-18	6.291445107258303e-20	4.2144542548825744e-26
89200000	0.0004108707418384771	-1.2691572688728307e-22	-2.79067998821191e-48	4.6223977346268615e-14	1.2773352245887802e-14	0.009178257766672812	3.9820748138276567e-22	7.495450050613625e-10	6.981416544375644e-18	6.291445107258303e-20	4.2144542548825744e-26
89300000	0.0004108707418384771	-1.2691572688728307e-22	-2.79378461606693e-48	4.6223977346268615e-14	1.2773352245887802e-14	0.009178257766672812	3.9820748138276567e-22	7.495450050613625e-10	6.981416544375644e-18	6.291445107258303e-20	4.2144542548825744e-26
89400000	0.0004108707418384771	-1.2691572688728307e-22	-2.796889243781851e-48	4.6223977346268615e-14	1.2773352245887802e-14	0.009178257766672812	3.9820748138276567e-22	7.495450050613625e-10	6.981416544375644e-18	6.291445107258303e-20	4.2144542548825744e-26
89500000	0.0004108707418384771	-1.2691572688728307e-22	-2.799993871363032e-48	4.6223977346268615e-14	1.2773352245887802e-14	0.009178257766672812	3.9820748138276567e-22	7.495450050613625e-10	6.981416544375644e-18	6.291445107258303e-20	4.2144542548825744e-26
89600000	0.0004108707418384771	-1.2691572688728307e-22	-2.803098498816832e-48	4.6223977346268615e-14	1.2773352245887802e-14	0.009178257766672812	3.9820748138276567e-22	7.495450050613625e-10	6.981416544375644e-18	6.291445107258303e-20	4.2144542548825744e-26
89700000	0.0004108707418384771	-1.2691572688728307e-22	-2.806203126149609e-48	4.6223977346268615e-14	1.2773352245887802e-14	0.009178257766672812	3.9820748138276567e-22	7.495450050613625e-10	6.981416544375644e-18	6.291445107258303e-20	4.2144542548825744e-26
89800000	0.0004108707418384771	-1.2691572688728307e-22	-2.809307753367722e-48	4.6223977346268615e-14	1.2773352245887802e-14	0.009178257766672812	3.9820748138276567e-22	7.495450050613625e-10	6.981416544375644e-18	6.291445107258303e-20	4.2144542548825744e-26
89900000	0.0004108707418384771	-1.2691572688728307e-22	-2.812412380477529e-48	4.6223977346268615e-14	1.2773352245887802e-14	0.009178257766672812	3.9820748138276567e-22	7.495450050613625e-10	6.981416544375644e-18	6.291445107258303e-20	4.2144542548825744e-26
90000000	0.0004108707418384771	-1.2691572688728307e-22	-2.815517007485389e-48	4.6223977346268615e-14	1.2773352245887802e-14	0.009178257766672812	3.9820748138276567e-22	7.495450050613625e-10	6.981416544375644e-18	6.291445107258303e-20	4.2144542548825744e-26
90100000	0.0004108707418384771	-1.2691572688728307e-22	-2.818621634397661e-48	4.6223977346268615e-14	1.2773352245887802e-14	0.009178257766672812	3.9820748138276567e-22	7.495450050613625e-10	6.981416544375644e-18	6.291445107258303e-20	4.2144542548825744e-26
90200000	0.0004108707418384771	-1.2691572688728307e-22	-2.821726261220702e-48	4.6223977346268615e-14	1.2773352245887802e-14	0.009178257766672812	3.9820748138276567e-22	7.495450050613625e-10	6.981416544375644e-18	6.291445107258303e-20	4.2144542548825744e-26
90300000	0.0004108707418384771	-1.2691572688728307e-22	-2.8248308879608726e-48	4.6223977346268615e-14	1.2773352245887802e-14	0.009178257766672812	3.9820748138276567e-22	7.495450050613625e-10	6.981416544375644e-18	6.291445107258303e-20	4.2144542548825744e-26
90400000	0.0004108707418384771	-1.2691572688728307e-22	-2.82793551462453e-48	4.6223977346268615e-14	1.2773352245887802e-14	0.009178257766672812	3.9820748138276567e-22	7.495450050613625e-10	6.981416544375644e-18	6.291445107258303e-20	4.2144542548825744e-26
90500000	0.0004108707418384771	-1.2691572688728307e-22	-2.8310401412180324e-48	4.6223977346268615e-14	1.2773352245887802e-14	0.009178257766672812	3.9820748138276567e-22	7.495450050613625e-10	6.981416544375644e-18	6.291445107258303e-20	4.2144542548825744e-26
90600000	0.0004108707418384771	-1.2691572688728307e-22	-2.83414476774774e-48	4.6223977346268615e-14	1.2773352245887802e-14	0.009178257766672812	3.9820748138276567e-22	7.495450050613625e-10	6.981416544375644e-18	6.291445107258303e-20	4.2144542548825744e-26
90700000	0.0004108707418384771	-1.2691572688728307e-22	-2.83724939422001e-48	4.6223977346268615e-14	1.2773352245887802e-14	0.009178257766672812	3.9820748138276567e-22	7.495450050613625e-10	6.981416544375644e-18	6.291445107258303e-20	4.2144542548825744e-26
90800000	0.0004108707418384771	-1.2691572688728307e-22	-2.840354020641202e-48	4.622397734626861e-14	1.2773352245887802e-14	0.009178257766672812	3.9820748138276567e-22	7.495450050613625e-10	6.981416544375644e-18	6.291445107258303e-20	4.2144542548825744e-26
90900000	0.0004108707418384771	-1.2691572688728307e-22	-2.8434586470176733e-48	4.622397734626861e-14	1.2773352245887802e-14	0.009178257766672812	3.9820748138276567e-22	7.495450050613625e-10	6.981416544375644e-18	6.291445107258303e-20	4.2144542548825744e-26
91000000	0.0004108707418384771	-1.2691572688728307e-22	-2.8465632733557836e-48	4.622397734626861e-14	1.2773352245887802e-14	0.009178257766672812	3.9820748138276567e-22	7.495450050613625e-10	6.981416544375644e-18	6.291445107258303e-20	4.2144542548825744e-26
91100000	0.0004108707418384771	-1.2691572688728307e-22	-2.849667899661891e-48	4.622397734626861e-14	1.2773352245887802e-14	0.009178257766672812	3.9820748138276567e-22	7.495450050613625e-10	6.981416544375644e-18	6.291445107258303e-20	4.2144542548825744e-26
91200000	0.0004108707418384771	-1.2691572688728307e-22	-2.8527725259423546e-48	4.622397734626861e-14	1.2773352245887802e-14	0.009178257766672812	3.9820748138276567e-22	7.495450050613625e-10	6.981416544375644e-18	6.291445107258303e-20	4.2144542548825744e-26
91300000	0.0004108707418384771	-1.2691572688728307e-22	-2.855877152203532e-48	4.622397734626861e-14	1.2773352245887802e-14	0.009178257766672812	3.9820748138276567e-22	7.495450050613625e-10	6.981416544375644e-18	6.291445107258303e-20	4.2144542548825744e-26
91400000	0.0004108707418384771	-1.2691572688728307e-22	-2.858981778451782e-48	4.622397734626861e-14	1.2773352245887802e-14	0.009178257766672812	3.9820748138276567e-22	7.495450050613625e-10	6.981416544375644e-18	6.291445107258303e-20	4.2144542548825744e-26
91500000	0.0004108707418384771	-1.2691572688728307e-22	-2.8620864046934636e-48	4.622397734626861e-14	1.2773352245887802e-14	0.009178257766672812	3.9820748138276567e-22	7.495450050613625e-10	6.981416544375644e-18	6.291445107258303e-20	4.2144542548825744e-26
91600000	0.0004108707418384771	-1.2691572688728307e-22	-2.8651910309349355e-48	4.622397734626861e-14	1.2773352245887802e-14	0.009178257766672812	3.9820748138276567e-22	7.495450050613625e-10	6.981416544375644e-18	6.291445107258303e-20	4.2144542548825744e-26
91700000	0.0004108707418384771	-1.2691572688728307e-22	-2.8682956571825557e-48	4.622397734626861e-14	1.2773352245887802e-14	0.009178257766672812	3.9820748138276567e-22	7.495450050613625e-10	6.981416544375644e-18	6.291445107258303e-20	4.2144542548825744e-26
91800000	0.0004108707418384771	-1.2691572688728307e-22	-2.871400283442683e-48	4.622397734626861e-14	1.2773352245887802e-14	0.009178257766672812	3.9820748138276567e-22	7.495450050613625e-10	6.981416544375644e-18	6.291445107258303e-20	4.2144542548825744e-26
91900000	0.0004108707418384771	-1.2691572688728307e-22	-2.874504909721676e-48	4.622397734626861e-14	1.2773352245887802e-14	0.009178257766672812	3.9820748138276567e-22	7.495450050613625e-10	6.981416544375644e-18	6.291445107258303e-20	4.2144542548825744e-26
92000000	0.0004108707418384771	-1.2691572688728307e-22	-2.8776095360258935e-48	4.622397734626861e-14	1.2773352245887802e-14	0.009178257766672812	3.9820748138276567e-22	7.495450050613625e-10	6.981416544375644e-18	6.291445107258303e-20	4.2144542548825744e-26
92100000	0.0004108707418384771	-1.2691572688728307e-22	-2.880714162361694e-48	4.622397734626861e-14	1.2773352245887802e-14	0.009178257766672812	3.9820748138276567e-22	7.495450050613625e-10	6.981416544375644e-18	6.291445107258303e-20	4.2144542548825744e-26
92200000	0.0004108707418384771	-1.2691572688728307e-22	-2.883818788735435e-48	4.622397734626861e-14	1.2773352245887802e-14	0.009178257766672812	3.9820748138276567e-22	7.495450050613625e-10	6.981416544375644e-18	6.291445107258303e-20	4.2144542548825744e-26
92300000	0.0004108707418384771	-1.2691572688728307e-22	-2.8869234151534767e-48	4.622397734626861e-14	1.2773352245887802e-14	0.009178257766672812	3.9820748138276567e-22	7.495450050613625e-10	6.981416544375644e-18	6.291445107258303e-20	4.2144542548825744e-26
92400000	0.0004108707418384771	-1.2691572688728307e-22	-2.890028041622177e-48	4.622397734626861e-14	1.2773352245887802e-14	0.009178257766672812	3.9820748138276567e-22	7.495450050613625e-10	6.981416544375644e-18	6.291445107258303e-20	4.2144542548825744e-26
92500000	0.0004108707418384771	-1.2691572688728307e-22	-2.893132668147894e-48	4.622397734626861e-14	1.2773352245887802e-14	0.009178257766672812	3.9820748138276567e-22	7.495450050613625e-10	6.981416544375644e-18	6.291445107258303e-20	4.2144542548825744e-26
92600000	0.0004108707418384771	-1.2691572688728307e-22	-2.896237294736987e-48	4.622397734626861e-14	1.2773352245887802e-14	0.009178257766672812	3.9820748138276567e-22	7.495450050613625e-10	6.981416544375644e-18	6.291445107258303e-20	4.2144542548825744e-26
92700000	0.0004108707418384771	-1.2691572688728307e-22	-2.899341921395814e-48	4.622397734626861e-14	1.2773352245887802e-14	0.009178257766672812	3.9820748138276567e-22	7.495450050613625e-10	6.981416544375644e-18	6.291445107258303e-20	4.2144542548825744e-26
92800000	0.0004108707418384771	-1.2691572688728307e-22	-2.902446548130734e-48	4.622397734626861e-14	1.2773352245887802e-14	0.009178257766672812	3.9820748138276567e-22	7.495450050613625e-10	6.981416544375644e-18	6.291445107258303e-20	4.2144542548825744e-26
92900000	0.0004108707418384771	-1.2691572688728307e-22	-2.905551174948106e-48	4.622397734626861e-14	1.2773352245887802e-14	0.009178257766672812	3.9820748138276567e-22	7.495450050613625e-10	6.981416544375644e-18	6.291445107258303e-20	4.2144542548825744e-26
93000000	0.0004108707418384771	-1.2691572688728307e-22	-2.908655801854287e-48	4.622397734626861e-14	1.2773352245887802e-14	0.009178257766672812	3.9820748138276567e-22	7.495450050613625e-10	6.981416544375644e-18	6.291445107258303e-20	4.2144542548825744e-26
93100000	0.0004108707418384771	-1.2691572688728307e-22	-2.911760428855637e-48	4.622397734626861e-14	1.2773352245887802e-14	0.009178257766672812	3.9820748138276567e-22	7.495450050613625e-10	6.981416544375644e-18	6.291445107258303e-20	4.2144542548825744e-26
93200000	0.0004108707418384771	-1.2691572688728307e-22	-2.9148650559585134e-48	4.622397734626861e-14	1.2773352245887802e-14	0.009178257766672812	3.9820748138276567e-22	7.495450050613625e-10	6.981416544375644e-18	6.291445107258303e-20	4.2144542548825744e-26
93300000	0.0004108707418384771	-1.2691572688728307e-22	-2.9179696831692764e-48	4.622397734626861e-14	1.2773352245887802e-14	0.009178257766672812	3.9820748138276567e-22	7.495450050613625e-10	6.981416544375644e-18	6.291445107258303e-20	4.2144542548825744e-26
93400000	0.0004108707418384771	-1.2691572688728307e-22	-2.921074310494283e-48	4.622397734626861e-14	1.2773352245887802e-14	0.009178257766672812	3.9820748138276567e-22	7.495450050613625e-10	6.981416544375644e-18	6.291445107258303e-20	4.2144542548825744e-26
93500000	0.0004108707418384771	-1.2691572688728307e-22	-2.9241789379398924e-48	4.622397734626861e-14	1.2773352245887802e-14	0.009178257766672812	3.9820748138276567e-22	7.495450050613625e-10	6.981416544375644e-18	6.291445107258303e-20	4.2144542548825744e-26
93600000	0.0004108707418384771	-1.2691572688728307e-22	-2.9272835655124636e-48	4.622397734626861e-14	1.2773352245887802e-14	0.009178257766672812	3.9820748138276567e-22	7.495450050613625e-10	6.981416544375644e-18	6.291445107258303e-20	4.2144542548825744e-26
93700000	0.0004108707418384771	-1.2691572688728307e-22	-2.930388193111795e-48	4.622397734626861e-14	1.2773352245887802e-14	0.009178257766672812	3.9820748138276567e-22	7.495450050613625e-10	6.981416544375644e-18	6.291445107258303e-20	4.2144542548825744e-26
93800000	0.0004108707418384771	-1.2691572688728307e-22	-2.9334928204609004e-48	4.622397734626861e-14	1.2773352245887802e-14	0.009178257766672812	3.9820748138276567e-22	7.495450050613625e-10	6.981416544375644e-18	6.291445107258303e-20	4.2144542548825744e-26
93900000	0.0004108707418384771	-1.2691572688728307e-22	-2.9365974475508415e-48	4.622397734626861e-14	1.2773352245887802e-14	0.009178257766672812	3.9820748138276567e-22	7.495450050613625e-10	6.981416544375644e-18	6.291445107258303e-20	4.2144542548825744e-26
94000000	0.0004108707418384771	-1.2691572688728307e-22	-2.9397020743879775e-48	4.622397734626861e-14	1.2773352245887802e-14	0.009178257766672812	3.9820748138276567e-22	7.495450050613625e-10	6.981416544375644e-18	6.291445107258303e-20	4.2144542548825744e-26
94100000	0.0004108707418384771	-1.2691572688728307e-22	-2.942806700978667e-48	4.622397734626861e-14	1.2773352245887802e-14	0.009178257766672812	3.9820748138276567e-22	7.495450050613625e-10	6.981416544375644e-18	6.291445107258303e-20	4.2144542548825744e-26
94200000	0.0004108707418384771	-1.2691572688728307e-22	-2.945911327329268e-48	4.622397734626861e-14	1.2773352245887802e-14	0.009178257766672812	3.9820748138276567e-22	7.495450050613625e-10	6.981416544375644e-18	6.291445107258303e-20	4.2144542548825744e-26
94300000	0.0004108707418384771	-1.2691572688728307e-22	-2.9490159534461394e-48	4.622397734626861e-14	1.2773352245887802e-14	0.009178257766672812	3.9820748138276567e-22	7.495450050613625e-10	6.981416544375644e-18	6.291445107258303e-20	4.2144542548825744e-26
94400000	0.0004108707418384771	-1.2691572688728307e-22	-2.9521205793356396e-48	4.622397734626861e-14	1.2773352245887802e-14	0.009178257766672812	3.9820748138276567e-22	7.495450050613625e-10	6.981416544375644e-18	6.291445107258303e-20	4.2144542548825744e-26
94500000	0.0004108707418384771	-1.2691572688728307e-22	-2.9552252050041274e-48	4.622397734626861e-14	1.2773352245887802e-14	0.009178257766672812	3.9820748138276567e-22	7.495450050613625e-10	6.981416544375644e-18	6.291445107258303e-20	4.2144542548825744e-26
94600000	0.0004108707418384771	-1.2691572688728307e-22	-2.958329830457961e-48	4.622397734626861e-14	1.2773352245887802e-14	0.009178257766672812	3.9820748138276567e-22	7.495450050613625e-10	6.981416544375644e-18	6.291445107258303e-20	4.2144542548825744e-26
94700000	0.0004108707418384771	-1.2691572688728307e-22	-2.961434455703499e-48	4.622397734626861e-14	1.2773352245887802e-14	0.009178257766672812	3.9820748138276567e-22	7.495450050613625e-10	6.981416544375644e-18	6.291445107258303e-20	4.2144542548825744e-26
94800000	0.0004108707418384771	-1.2691572688728307e-22	-2.9645390807471007e-48	4.622397734626861e-14	1.2773352245887802e-14	0.009178257766672812	3.9820748138276567e-22	7.495450050613625e-10	6.981416544375644e-18	6.291445107258303e-20	4.2144542548825744e-26
94900000	0.0004108707418384771	-1.2691572688728307e-22	-2.967643705595124e-48	4.622397734626861e-14	1.2773352245887802e-14	0.009178257766672812	3.9820748138276567e-22	7.495450050613625e-10	6.981416544375644e-18	6.291445107258303e-20	4.2144542548825744e-26
95000000	0.0004108707418384771	-1.2691572688728307e-22	-2.9707483302539275e-48	4.622397734626861e-14	1.2773352245887802e-14	0.009178257766672812	3.9820748138276567e-22	7.495450050613625e-10	6.981416544375644e-18	6.291445107258303e-20	4.2144542548825744e-26
95100000	0.0004108707418384771	-1.2691572688728307e-22	-2.97385295472987e-48	4.622397734626861e-14	1.2773352245887802e-14	0.009178257766672812	3.9820748138276567e-22	7.495450050613625e-10	6.981416544375644e-18	6.291445107258303e-20	4.2144542548825744e-26
95200000	0.0004108707418384771	-1.2691572688728307e-22	-2.9769575790293094e-48	4.622397734626861e-14	1.2773352245887802e-14	0.009178257766672812	3.9820748138276567e-22	7.495450050613625e-10	6.981416544375644e-18	6.291445107258303e-20	4.2144542548825744e-26
95300000	0.0004108707418384771	-1.2691572688728307e-22	-2.9800622031586054e-48	4.622397734626861e-14	1.2773352245887802e-14	0.009178257766672812	3.9820748138276567e-22	7.495450050613625e-10	6.981416544375644e-18	6.291445107258303e-20	4.2144542548825744e-26
95400000	0.0004108707418384771	-1.2691572688728307e-22	-2.983166827124115e-48	4.622397734626861e-14	1.2773352245887802e-14	0.009178257766672812	3.9820748138276567e-22	7.495450050613625e-10	6.981416544375644e-18	6.291445107258303e-20	4.2144542548825744e-26
95500000	0.0004108707418384771	-1.2691572688728307e-22	-2.9862714509321985e-48	4.622397734626861e-14	1.2773352245887802e-14	0.009178257766672812	3.9820748138276567e-22	7.495450050613625e-10	6.981416544375644e-18	6.291445107258303e-20	4.2144542548825744e-26
95600000	0.0004108707418384771	-1.2691572688728307e-22	-2.989376074589213e-48	4.622397734626861e-14	1.2773352245887802e-14	0.009178257766672812	3.9820748138276567e-22	7.495450050613625e-10	6.981416544375644e-18	6.291445107258303e-20	4.2144542548825744e-26
95700000	0.0004108707418384771	-1.2691572688728307e-22	-2.9924806981015186e-48	4.622397734626861e-14	1.2773352245887802e-14	0.009178257766672812	3.9820748138276567e-22	7.495450050613625e-10	6.981416544375644e-18	6.291445107258303e-20	4.2144542548825744e-26
95800000	0.0004108707418384771	-1.2691572688728307e-22	-2.9955853214754725e-48	4.622397734626861e-14	1.2773352245887802e-14	0.009178257766672812	3.9820748138276567e-22	7.495450050613625e-10	6.981416544375644e-18	6.291445107258303e-20	4.2144542548825744e-26
95900000	0.0004108707418384771	-1.2691572688728307e-22	-2.998689944717434e-48	4.622397734626861e-14	1.2773352245887802e-14	0.009178257766672812	3.9820748138276567e-22	7.495450050613625e-10	6.981416544375644e-18	6.291445107258303e-20	4.2144542548825744e-26
96000000	0.0004108707418384771	-1.2691572688728307e-22	-3.001794567833761e-48	4.622397734626861e-14	1.2773352245887802e-14	0.009178257766672812	3.9820748138276567e-22	7.495450050613625e-10	6.981416544375644e-18	6.291445107258303e-20	4.2144542548825744e-26
96100000	0.0004108707418384771	-1.2691572688728307e-22	-3.004899190830813e-48	4.622397734626861e-14	1.2773352245887802e-14	0.009178257766672812	3.9820748138276567e-22	7.495450050613625e-10	6.981416544375644e-18	6.291445107258303e-20	4.2144542548825744e-26
96200000	0.0004108707418384771	-1.2691572688728307e-22	-3.0080038137149474e-48	4.622397734626861e-14	1.2773352245887802e-14	0.009178257766672812	3.9820748138276567e-22	7.495450050613625e-10	6.981416544375644e-18	6.291445107258303e-20	4.2144542548825744e-26
96300000	0.0004108707418384771	-1.2691572688728307e-22	-3.0111084364925237e-48	4.622397734626861e-14	1.2773352245887802e-14	0.009178257766672812	3.9820748138276567e-22	7.495450050613625e-10	6.981416544375644e-18	6.291445107258303e-20	4.2144542548825744e-26
96400000	0.0004108707418384771	-1.2691572688728307e-22	-3.0142130591698997e-48	4.622397734626861e-14	1.2773352245887802e-14	0.009178257766672812	3.9820748138276567e-22	7.495450050613625e-10	6.981416544375644e-18	6.291445107258303e-20	4.2144542548825744e-26
96500000	0.0004108707418384771	-1.2691572688728307e-22	-3.0173176817534346e-48	4.622397734626861e-14	1.2773352245887802e-14	0.009178257766672812	3.9820748138276567e-22	7.495450050613625e-10	6.981416544375644e-18	6.291445107258303e-20	4.2144542548825744e-26
96600000	0.0004108707418384771	-1.2691572688728307e-22	-3.0204223042494875e-48	4.622397734626861e-14	1.2773352245887802e-14	0.009178257766672812	3.9820748138276567e-22	7.495450050613625e-10	6.981416544375644e-18	6.291445107258303e-20	4.2144542548825744e-26
96700000	0.0004108707418384771	-1.2691572688728307e-22	-3.023526926664415e-48	4.622397734626861e-14	1.2773352245887802e-14	0.009178257766672812	3.9820748138276567e-22	7.495450050613625e-10	6.981416544375644e-18	6.291445107258303e-20	4.2144542548825744e-26
96800000	0.0004108707418384771	-1.2691572688728307e-22	-3.026631549004578e-48	4.622397734626861e-14	1.2773352245887802e-14	0.009178257766672812	3.9820748138276567e-22	7.495450050613625e-10	6.981416544375644e-18	6.291445107258303e-20	4.2144542548825744e-26
96900000	0.0004108707418384771	-1.2691572688728307e-22	-3.0297361712763336e-48	4.622397734626861e-14	1.2773352245887802e-14	0.009178257766672812	3.9820748138276567e-22	7.495450050613625e-10	6.981416544375644e-18	6.291445107258303e-20	4.2144542548825744e-26
97000000	0.0004108707418384771	-1.2691572688728307e-22	-3.03284079348604e-48	4.622397734626861e-14	1.2773352245887802e-14	0.009178257766672812	3.9820748138276567e-22	7.495450050613625e-10	6.981416544375644e-18	6.291445107258303e-20	4.2144542548825744e-26
97100000	0.0004108707418384771	-1.2691572688728307e-22	-3.0359454156400577e-48	4.622397734626861e-14	1.2773352245887802e-14	0.009178257766672812	3.9820748138276567e-22	7.495450050613625e-10	6.981416544375644e-18	6.291445107258303e-20	4.2144542548825744e-26
97200000	0.0004108707418384771	-1.2691572688728307e-22	-3.039050037744743e-48	4.622397734626861e-14	1.2773352245887802e-14	0.009178257766672812	3.9820748138276567e-22	7.495450050613625e-10	6.981416544375644e-18	6.291445107258303e-20	4.2144542548825744e-26
97300000	0.0004108707418384771	-1.2691572688728307e-22	-3.042154659806456e-48	4.622397734626861e-14	1.2773352245887802e-14	0.009178257766672812	3.9820748138276567e-22	7.495450050613625e-10	6.981416544375644e-18	6.291445107258303e-20	4.2144542548825744e-26
97400000	0.0004108707418384771	-1.2691572688728307e-22	-3.045259281831555e-48	4.622397734626861e-14	1.2773352245887802e-14	0.009178257766672812	3.9820748138276567e-22	7.495450050613625e-10	6.981416544375644e-18	6.291445107258303e-20	4.2144542548825744e-26
97500000	0.0004108707418384771	-1.2691572688728307e-22	-3.048363903826398e-48	4.622397734626861e-14	1.2773352245887802e-14	0.009178257766672812	3.9820748138276567e-22	7.495450050613625e-10	6.981416544375644e-18	6.291445107258303e-20	4.2144542548825744e-26
97600000	0.0004108707418384771	-1.2691572688728307e-22	-3.051468525797344e-48	4.622397734626861e-14	1.2773352245887802e-14	0.009178257766672812	3.9820748138276567e-22	7.495450050613625e-10	6.981416544375644e-18	6.291445107258303e-20	4.2144542548825744e-26
97700000	0.0004108707418384771	-1.2691572688728307e-22	-3.0545731477507514e-48	4.622397734626861e-14	1.2773352245887802e-14	0.009178257766672812	3.9820748138276567e-22	7.495450050613625e-10	6.981416544375644e-18	6.291445107258303e-20	4.2144542548825744e-26
97800000	0.0004108707418384771	-1.2691572688728307e-22	-3.057677769692979e-48	4.622397734626861e-14	1.2773352245887802e-14	0.009178257766672812	3.9820748138276567e-22	7.495450050613625e-10	6.981416544375644e-18	6.291445107258303e-20	4.2144542548825744e-26
97900000	0.0004108707418384771	-1.2691572688728307e-22	-3.060782391630385e-48	4.622397734626861e-14	1.2773352245887802e-14	0.009178257766672812	3.9820748138276567e-22	7.495450050613625e-10	6.981416544375644e-18	6.291445107258303e-20	4.2144542548825744e-26
98000000	0.0004108707418384771	-1.2691572688728307e-22	-3.063887013569328e-48	4.622397734626861e-14	1.2773352245887802e-14	0.009178257766672812	3.9820748138276567e-22	7.495450050613625e-10	6.981416544375644e-18	6.291445107258303e-20	4.2144542548825744e-26
98100000	0.0004108707418384771	-1.2691572688728307e-22	-3.066991635516167e-48	4.622397734626861e-14	1.2773352245887802e-14	0.009178257766672812	3.9820748138276567e-22	7.495450050613625e-10	6.981416544375644e-18	6.291445107258303e-20	4.2144542548825744e-26
98200000	0.0004108707418384771	-1.2691572688728307e-22	-3.07009625747726e-48	4.622397734626861e-14	1.2773352245887802e-14	0.009178257766672812	3.9820748138276567e-22	7.495450050613625e-10	6.981416544375644e-18	6.291445107258303e-20	4.2144542548825744e-26
98300000	0.0004108707418384771	-1.2691572688728307e-22	-3.073200879458966e-48	4.622397734626861e-14	1.2773352245887802e-14	0.009178257766672812	3.9820748138276567e-22	7.495450050613625e-10	6.981416544375644e-18	6.291445107258303e-20	4.2144542548825744e-26
98400000	0.0004108707418384771	-1.2691572688728307e-22	-3.076305501467643e-48	4.622397734626861e-14	1.2773352245887802e-14	0.009178257766672812	3.9820748138276567e-22	7.495450050613625e-10	6.981416544375644e-18	6.291445107258303e-20	4.2144542548825744e-26
98500000	0.0004108707418384771	-1.2691572688728307e-22	-3.0794101235096506e-48	4.622397734626861e-14	1.2773352245887802e-14	0.009178257766672812	3.9820748138276567e-22	7.495450050613625e-10	6.981416544375644e-18	6.291445107258303e-20	4.2144542548825744e-26
98600000	0.0004108707418384771	-1.2691572688728307e-22	-3.082514745591346e-48	4.622397734626861e-14	1.2773352245887802e-14	0.009178257766672812	3.9820748138276567e-22	7.495450050613625e-10	6.981416544375644e-18	6.291445107258303e-20	4.2144542548825744e-26
98700000	0.0004108707418384771	-1.2691572688728307e-22	-3.085619367719089e-48	4.622397734626861e-14	1.2773352245887802e-14	0.009178257766672812	3.9820748138276567e-22	7.495450050613625e-10	6.981416544375644e-18	6.291445107258303e-20	4.2144542548825744e-26
98800000	0.0004108707418384771	-1.2691572688728307e-22	-3.0887239898992374e-48	4.622397734626861e-14	1.2773352245887802e-14	0.009178257766672812	3.9820748138276567e-22	7.495450050613625e-10	6.981416544375644e-18	6.291445107258303e-20	4.2144542548825744e-26
98900000	0.0004108707418384771	-1.2691572688728307e-22	-3.0918286121381504e-48	4.622397734626861e-14	1.2773352245887802e-14	0.009178257766672812	3.9820748138276567e-22	7.495450050613625e-10	6.981416544375644e-18	6.291445107258303e-20	4.2144542548825744e-26
99000000	0.0004108707418384771	-1.2691572688728307e-22	-3.0949332344421856e-48	4.622397734626861e-14	1.2773352245887802e-14	0.009178257766672812	3.9820748138276567e-22	7.495450050613625e-10	6.981416544375644e-18	6.291445107258303e-20	4.2144542548825744e-26
99100000	0.0004108707418384771	-1.2691572688728307e-22	-3.098037856817702e-48	4.622397734626861e-14	1.2773352245887802e-14	0.009178257766672812	3.9820748138276567e-22	7.495450050613625e-10	6.981416544375644e-18	6.291445107258303e-20	4.2144542548825744e-26
99200000	0.0004108707418384771	-1.2691572688728307e-22	-3.101142479271059e-48	4.622397734626861e-14	1.2773352245887802e-14	0.009178257766672812	3.9820748138276567e-22	7.495450050613625e-10	6.981416544375644e-18	6.291445107258303e-20	4.2144542548825744e-26
99300000	0.0004108707418384771	-1.2691572688728307e-22	-3.104247101808614e-48	4.622397734626861e-14	1.2773352245887802e-14	0.009178257766672812	3.9820748138276567e-22	7.495450050613625e-10	6.981416544375644e-18	6.291445107258303e-20	4.2144542548825744e-26
99400000	0.0004108707418384771	-1.2691572688728307e-22	-3.107351724436726e-48	4.622397734626861e-14	1.2773352245887802e-14	0.009178257766672812	3.9820748138276567e-22	7.495450050613625e-10	6.981416544375644e-18	6.291445107258303e-20	4.2144542548825744e-26
99500000	0.0004108707418384771	-1.2691572688728307e-22	-3.1104563471617536e-48	4.622397734626861e-14	1.2773352245887802e-14	0.009178257766672812	3.9820748138276567e-22	7.495450050613625e-10	6.981416544375644e-18	6.291445107258303e-20	4.2144542548825744e-26
99600000	0.0004108707418384771	-1.2691572688728307e-22	-3.1135609699900554e-48	4.622397734626861e-14	1.2773352245887802e-14	0.009178257766672812	3.9820748138276567e-22	7.495450050613625e-10	6.981416544375644e-18	6.291445107258303e-20	4.2144542548825744e-26
99700000	0.0004108707418384771	-1.2691572688728307e-22	-3.1166655929279904e-48	4.622397734626861e-14	1.2773352245887802e-14	0.009178257766672812	3.9820748138276567e-22	7.495450050613625e-10	6.981416544375644e-18	6.291445107258303e-20	4.2144542548825744e-26
99800000	0.0004108707418384771	-1.2691572688728307e-22	-3.119770215981916e-48	4.622397734626861e-14	1.2773352245887802e-14	0.009178257766672812	3.9820748138276567e-22	7.495450050613625e-10	6.981416544375644e-18	6.291445107258303e-20	4.2144542548825744e-26
99900000	0.0004108707418384771	-1.2691572688728307e-22	-3.122874839158191e-48	4.622397734626861e-14	1.2773352245887802e-14	0.009178257766672812	3.9820748138276567e-22	7.495450050613625e-10	6.981416544375644e-18	6.291445107258303e-20	4.2144542548825744e-26
100000000	0.0004108707418384771	-1.2691572688728307e-22	-3.1259794624631754e-48	4.622397734626861e-14	1.2773352245887802e-14	0.009178257766672812	3.9820748138276567e-22	7.495450050613625e-10	6.981416544375644e-18	6.291445107258303e-20	4.2144542548825744e-26
