# Supplementary material for: Thermodynamics Underpinning the Microbial Community‐Level Nitrogen Energy Metabolism
Source: Environ Microbiol. 2025 Feb 16;27(2):e70055. doi: 10.1111/1462-2920.70055 (PMC11830459; doi:10.1111/1462-2920.70055)
Supplement: Supplementary file 1 — Data S1. [file EMI-27-e70055-s001.zip › SI/Nnetwork/Results/kdef_-10/Iin_-5/p_0.2/O2_-6._H_-9..csv]

time	N2	N2H4	N2H5	N2O	NH2OH	NH3	NH3OH	NH4	NO	NO2	NO3
0	0.00001	0.00001	0.00001	0.00001	0.00001	0.00001	0.00001	0.00001	0.00001	0.00001	0.00001
100000	0.004997152746419488	1.7554197210846993e-49	-1.184302371785304e-47	1.2236169831375305e-9	2.5066050497301244e-15	5.692051459163617e-6	-1.3545943382400055e-20	4.648715729402953e-20	6.724562434229797e-13	3.165502246534837e-12	4.6274310395744026e-12
200000	0.004997152746419489	1.755419721084692e-49	-1.242065316929777e-46	1.223616983137529e-9	2.5066050497074967e-15	5.692051459163617e-6	-1.3779270392133524e-20	4.64844666839292e-20	6.72456243422979e-13	3.1655022465299845e-12	4.62743103957421e-12
300000	0.004997152746419489	1.7554197210846906e-49	-2.5578548545587723e-46	1.2236169831375297e-9	2.5066050497053482e-15	5.692051459163617e-6	-1.3779269610175356e-20	4.648421261439555e-20	6.724562434229788e-13	3.1655022465295257e-12	4.627431039574194e-12
400000	0.004997152746419489	1.7554197210846887e-49	-3.873644392153098e-46	1.2236169831375303e-9	2.506605049702398e-15	5.692051459163617e-6	-1.3779268828217183e-20	4.648386374610041e-20	6.724562434229787e-13	3.165502246528896e-12	4.627431039574171e-12
500000	0.004997152746419489	1.75541972108469e-49	-5.189433929472842e-46	1.2236169831375303e-9	2.506605049702404e-15	5.692051459163617e-6	-1.3779268046259036e-20	4.6483864428130307e-20	6.724562434229788e-13	3.1655022465288968e-12	4.627431039574171e-12
600000	0.004997152746419488	1.7554197210846917e-49	-6.505223466666922e-46	1.2236169831375303e-9	2.5066050497023845e-15	5.692051459163617e-6	-1.3779267264300886e-20	4.6483862145386307e-20	6.72456243422979e-13	3.1655022465288927e-12	4.62743103957417e-12
700000	0.004997152746419488	1.755419721084693e-49	-7.821013003956165e-46	1.2236169831375303e-9	2.506605049702385e-15	5.692051459163617e-6	-1.377926648234274e-20	4.6483862178529665e-20	6.724562434229791e-13	3.1655022465288927e-12	4.627431039574169e-12
800000	0.004997152746419488	1.755419721084694e-49	-9.136802541239192e-46	1.2236169831375303e-9	2.506605049702385e-15	5.692051459163617e-6	-1.3779265700384593e-20	4.6483862208840035e-20	6.724562434229792e-13	3.1655022465288927e-12	4.627431039574169e-12
900000	0.004997152746419487	1.7554197210846948e-49	-1.0452592078516286e-45	1.2236169831375303e-9	2.5066050497023853e-15	5.692051459163617e-6	-1.3779264918426447e-20	4.648386223296357e-20	6.724562434229792e-13	3.1655022465288923e-12	4.627431039574168e-12
1000000	0.004997152746419487	1.755419721084695e-49	-1.17683816157879e-45	1.2236169831375303e-9	2.5066050497023853e-15	5.692051459163616e-6	-1.37792641364683e-20	4.648386225137252e-20	6.724562434229793e-13	3.1655022465288923e-12	4.627431039574168e-12
1100000	0.004997152746419487	1.755419721084696e-49	-1.308417115305449e-45	1.2236169831375303e-9	2.5066050497023853e-15	5.692051459163616e-6	-1.3779263354510153e-20	4.648386226453913e-20	6.724562434229793e-13	3.1655022465288923e-12	4.627431039574168e-12
1200000	0.004997152746419487	1.755419721084696e-49	-1.439996069031651e-45	1.2236169831375303e-9	2.5066050497023853e-15	5.692051459163616e-6	-1.3779262572552007e-20	4.648386227293566e-20	6.724562434229793e-13	3.1655022465288923e-12	4.627431039574168e-12
1300000	0.004997152746419487	1.7554197210846963e-49	-1.5715750227574405e-45	1.2236169831375303e-9	2.5066050497023853e-15	5.692051459163616e-6	-1.377926179059386e-20	4.648386227703434e-20	6.724562434229793e-13	3.1655022465288923e-12	4.627431039574168e-12
1400000	0.004997152746419487	1.7554197210846963e-49	-1.703153976482863e-45	1.2236169831375303e-9	2.5066050497023853e-15	5.692051459163616e-6	-1.3779261008635714e-20	4.648386227730742e-20	6.724562434229793e-13	3.1655022465288923e-12	4.627431039574168e-12
1500000	0.004997152746419487	1.755419721084696e-49	-1.8347329302079645e-45	1.2236169831375303e-9	2.5066050497023853e-15	5.692051459163616e-6	-1.3779260226677564e-20	4.6483862274227156e-20	6.724562434229793e-13	3.1655022465288923e-12	4.627431039574168e-12
1600000	0.004997152746419487	1.755419721084696e-49	-1.9663118839327892e-45	1.2236169831375303e-9	2.5066050497023853e-15	5.692051459163616e-6	-1.3779259444719417e-20	4.6483862268265795e-20	6.724562434229793e-13	3.1655022465288923e-12	4.627431039574168e-12
1700000	0.004997152746419487	1.7554197210846955e-49	-2.0978908376573834e-45	1.2236169831375303e-9	2.5066050497023853e-15	5.692051459163616e-6	-1.377925866276127e-20	4.648386225989558e-20	6.724562434229793e-13	3.1655022465288923e-12	4.627431039574168e-12
1800000	0.004997152746419487	1.755419721084695e-49	-2.229469791381792e-45	1.2236169831375303e-9	2.506605049702385e-15	5.692051459163616e-6	-1.3779257880803124e-20	4.6483862249588764e-20	6.724562434229792e-13	3.1655022465288923e-12	4.627431039574168e-12
1900000	0.004997152746419487	1.7554197210846948e-49	-2.3610487451060598e-45	1.2236169831375303e-9	2.506605049702385e-15	5.692051459163616e-6	-1.3779257098844978e-20	4.6483862237817595e-20	6.724562434229792e-13	3.1655022465288923e-12	4.627431039574168e-12
2000000	0.004997152746419487	1.7554197210846944e-49	-2.4926276988302327e-45	1.2236169831375303e-9	2.506605049702385e-15	5.692051459163616e-6	-1.377925631688683e-20	4.648386222505431e-20	6.724562434229792e-13	3.1655022465288923e-12	4.627431039574169e-12
2100000	0.004997152746419487	1.7554197210846936e-49	-2.6242066525543557e-45	1.2236169831375303e-9	2.506605049702385e-15	5.692051459163617e-6	-1.3779255534928684e-20	4.648386221177117e-20	6.724562434229791e-13	3.1655022465288927e-12	4.627431039574169e-12
2200000	0.004997152746419488	1.7554197210846932e-49	-2.755785606278474e-45	1.2236169831375303e-9	2.5066050497023845e-15	5.692051459163617e-6	-1.3779254752970538e-20	4.648386219844041e-20	6.724562434229791e-13	3.1655022465288927e-12	4.627431039574169e-12
2300000	0.004997152746419488	1.755419721084693e-49	-2.8873645600026336e-45	1.2236169831375303e-9	2.5066050497023845e-15	5.692051459163617e-6	-1.377925397101239e-20	4.648386218553429e-20	6.72456243422979e-13	3.1655022465288927e-12	4.627431039574169e-12
2400000	0.004997152746419488	1.7554197210846925e-49	-3.0189435137268783e-45	1.2236169831375303e-9	2.5066050497023845e-15	5.692051459163617e-6	-1.3779253189054245e-20	4.648386217352505e-20	6.72456243422979e-13	3.1655022465288927e-12	4.627431039574169e-12
2500000	0.004997152746419488	1.755419721084692e-49	-3.150522467451255e-45	1.2236169831375303e-9	2.506605049702384e-15	5.692051459163617e-6	-1.3779252407096098e-20	4.6483862162884945e-20	6.72456243422979e-13	3.1655022465288927e-12	4.62743103957417e-12
2600000	0.004997152746419488	1.7554197210846917e-49	-3.2821014211758083e-45	1.2236169831375303e-9	2.506605049702384e-15	5.692051459163617e-6	-1.3779251625137948e-20	4.6483862154086214e-20	6.724562434229789e-13	3.1655022465288927e-12	4.62743103957417e-12
2700000	0.004997152746419488	1.7554197210846913e-49	-3.4136803749005827e-45	1.2236169831375303e-9	2.506605049702384e-15	5.692051459163617e-6	-1.3779250843179802e-20	4.64838621476011e-20	6.724562434229789e-13	3.1655022465288927e-12	4.62743103957417e-12
2800000	0.004997152746419488	1.7554197210846913e-49	-3.5452593286256245e-45	1.2236169831375303e-9	2.506605049702384e-15	5.692051459163617e-6	-1.3779250061221655e-20	4.648386214390187e-20	6.724562434229789e-13	3.1655022465288927e-12	4.62743103957417e-12
2900000	0.004997152746419488	1.7554197210846913e-49	-3.676838282350911e-45	1.2236169831375303e-9	2.506605049702384e-15	5.692051459163617e-6	-1.377924927926351e-20	4.6483862143220646e-20	6.724562434229789e-13	3.1655022465288927e-12	4.62743103957417e-12
3000000	0.004997152746419488	1.7554197210846913e-49	-3.808417236075738e-45	1.2236169831375303e-9	2.506605049702384e-15	5.692051459163617e-6	-1.3779248497305362e-20	4.64838621432358e-20	6.724562434229789e-13	3.1655022465288927e-12	4.62743103957417e-12
3100000	0.004997152746419488	1.7554197210846913e-49	-3.9399961897999456e-45	1.2236169831375303e-9	2.506605049702384e-15	5.692051459163617e-6	-1.3779247715347215e-20	4.64838621432481e-20	6.724562434229789e-13	3.1655022465288927e-12	4.62743103957417e-12
3200000	0.004997152746419488	1.7554197210846913e-49	-4.071575143523577e-45	1.2236169831375303e-9	2.506605049702384e-15	5.692051459163617e-6	-1.377924693338907e-20	4.648386214325774e-20	6.724562434229789e-13	3.1655022465288927e-12	4.62743103957417e-12
3300000	0.004997152746419488	1.7554197210846913e-49	-4.203154097246679e-45	1.2236169831375303e-9	2.506605049702384e-15	5.692051459163617e-6	-1.3779246151430922e-20	4.6483862143264937e-20	6.724562434229789e-13	3.1655022465288927e-12	4.62743103957417e-12
3400000	0.004997152746419488	1.7554197210846913e-49	-4.3347330509692957e-45	1.2236169831375303e-9	2.506605049702384e-15	5.692051459163617e-6	-1.3779245369472776e-20	4.6483862143269896e-20	6.724562434229789e-13	3.1655022465288927e-12	4.62743103957417e-12
3500000	0.004997152746419488	1.7554197210846913e-49	-4.4663120046914725e-45	1.2236169831375303e-9	2.506605049702384e-15	5.692051459163617e-6	-1.377924458751463e-20	4.6483862143272833e-20	6.724562434229789e-13	3.1655022465288927e-12	4.62743103957417e-12
3600000	0.004997152746419488	1.7554197210846913e-49	-4.597890958413256e-45	1.2236169831375303e-9	2.506605049702384e-15	5.692051459163617e-6	-1.3779243805556482e-20	4.648386214327395e-20	6.724562434229789e-13	3.1655022465288927e-12	4.62743103957417e-12
3700000	0.004997152746419488	1.7554197210846913e-49	-4.7294699121346904e-45	1.2236169831375303e-9	2.506605049702384e-15	5.692051459163617e-6	-1.3779243023598336e-20	4.648386214327346e-20	6.724562434229789e-13	3.1655022465288927e-12	4.62743103957417e-12
3800000	0.004997152746419488	1.7554197210846913e-49	-4.861048865855821e-45	1.2236169831375303e-9	2.506605049702384e-15	5.692051459163617e-6	-1.3779242241640186e-20	4.648386214327157e-20	6.724562434229789e-13	3.1655022465288927e-12	4.62743103957417e-12
3900000	0.004997152746419488	1.7554197210846913e-49	-4.9926278195766936e-45	1.2236169831375303e-9	2.506605049702384e-15	5.692051459163617e-6	-1.377924145968204e-20	4.648386214326849e-20	6.724562434229789e-13	3.1655022465288927e-12	4.62743103957417e-12
4000000	0.004997152746419488	1.7554197210846913e-49	-5.124206773297353e-45	1.2236169831375303e-9	2.506605049702384e-15	5.692051459163617e-6	-1.3779240677723893e-20	4.6483862143264425e-20	6.724562434229789e-13	3.1655022465288927e-12	4.62743103957417e-12
4100000	0.004997152746419488	1.7554197210846913e-49	-5.255785727017844e-45	1.2236169831375303e-9	2.506605049702384e-15	5.692051459163617e-6	-1.3779239895765746e-20	4.6483862143259586e-20	6.724562434229789e-13	3.1655022465288923e-12	4.62743103957417e-12
4200000	0.004997152746419488	1.7554197210846913e-49	-5.387364680738214e-45	1.2236169831375303e-9	2.5066050497023845e-15	5.692051459163617e-6	-1.37792391138076e-20	4.648386214325418e-20	6.724562434229789e-13	3.1655022465288923e-12	4.62743103957417e-12
4300000	0.004997152746419488	1.7554197210846913e-49	-5.518943634458506e-45	1.2236169831375303e-9	2.5066050497023845e-15	5.692051459163617e-6	-1.3779238331849453e-20	4.648386214324843e-20	6.72456243422979e-13	3.1655022465288923e-12	4.62743103957417e-12
4400000	0.004997152746419488	1.7554197210846913e-49	-5.650522588178766e-45	1.2236169831375303e-9	2.5066050497023845e-15	5.692051459163617e-6	-1.3779237549891306e-20	4.648386214324252e-20	6.72456243422979e-13	3.1655022465288923e-12	4.62743103957417e-12
4500000	0.004997152746419488	1.7554197210846913e-49	-5.782101541899039e-45	1.2236169831375303e-9	2.5066050497023845e-15	5.692051459163617e-6	-1.377923676793316e-20	4.6483862143236674e-20	6.72456243422979e-13	3.1655022465288923e-12	4.62743103957417e-12
4600000	0.004997152746419488	1.7554197210846913e-49	-5.913680495619371e-45	1.2236169831375303e-9	2.5066050497023845e-15	5.692051459163617e-6	-1.3779235985975013e-20	4.64838621432311e-20	6.72456243422979e-13	3.1655022465288923e-12	4.62743103957417e-12
4700000	0.004997152746419488	1.7554197210846913e-49	-6.045259449339807e-45	1.2236169831375303e-9	2.5066050497023845e-15	5.692051459163617e-6	-1.3779235204016867e-20	4.648386214322601e-20	6.72456243422979e-13	3.1655022465288923e-12	4.62743103957417e-12
4800000	0.004997152746419488	1.7554197210846913e-49	-6.176838403060391e-45	1.2236169831375303e-9	2.5066050497023845e-15	5.692051459163617e-6	-1.377923442205872e-20	4.64838621432216e-20	6.72456243422979e-13	3.1655022465288923e-12	4.62743103957417e-12
4900000	0.004997152746419488	1.7554197210846913e-49	-6.308417356781171e-45	1.2236169831375303e-9	2.5066050497023845e-15	5.692051459163617e-6	-1.377923364010057e-20	4.648386214321809e-20	6.72456243422979e-13	3.1655022465288923e-12	4.62743103957417e-12
5000000	0.004997152746419488	1.7554197210846913e-49	-6.43999631050219e-45	1.2236169831375303e-9	2.5066050497023845e-15	5.692051459163617e-6	-1.3779232858142424e-20	4.648386214321568e-20	6.72456243422979e-13	3.1655022465288923e-12	4.62743103957417e-12
5100000	0.004997152746419488	1.7554197210846913e-49	-6.571575264223494e-45	1.2236169831375303e-9	2.5066050497023845e-15	5.692051459163617e-6	-1.3779232076184277e-20	4.648386214321459e-20	6.72456243422979e-13	3.1655022465288923e-12	4.62743103957417e-12
5200000	0.004997152746419488	1.7554197210846913e-49	-6.703154217945015e-45	1.2236169831375303e-9	2.5066050497023845e-15	5.692051459163617e-6	-1.377923129422613e-20	4.6483862143214556e-20	6.72456243422979e-13	3.1655022465288923e-12	4.62743103957417e-12
5300000	0.004997152746419488	1.7554197210846913e-49	-6.834733171666515e-45	1.2236169831375303e-9	2.5066050497023845e-15	5.692051459163617e-6	-1.3779230512267984e-20	4.648386214321456e-20	6.72456243422979e-13	3.1655022465288923e-12	4.62743103957417e-12
5400000	0.004997152746419488	1.7554197210846913e-49	-6.966312125387978e-45	1.2236169831375303e-9	2.5066050497023845e-15	5.692051459163617e-6	-1.3779229730309837e-20	4.648386214321457e-20	6.72456243422979e-13	3.1655022465288923e-12	4.62743103957417e-12
5500000	0.004997152746419488	1.7554197210846913e-49	-7.097891079109412e-45	1.2236169831375303e-9	2.5066050497023845e-15	5.692051459163617e-6	-1.377922894835169e-20	4.648386214321458e-20	6.72456243422979e-13	3.1655022465288923e-12	4.62743103957417e-12
5600000	0.004997152746419488	1.7554197210846913e-49	-7.22947003283081e-45	1.2236169831375303e-9	2.5066050497023845e-15	5.692051459163617e-6	-1.3779228166393544e-20	4.6483862143214586e-20	6.72456243422979e-13	3.1655022465288923e-12	4.62743103957417e-12
5700000	0.004997152746419488	1.7554197210846913e-49	-7.361048986552176e-45	1.2236169831375303e-9	2.5066050497023845e-15	5.692051459163617e-6	-1.3779227384435398e-20	4.648386214321459e-20	6.72456243422979e-13	3.1655022465288923e-12	4.62743103957417e-12
5800000	0.004997152746419488	1.7554197210846913e-49	-7.49262794027351e-45	1.2236169831375303e-9	2.5066050497023845e-15	5.692051459163617e-6	-1.377922660247725e-20	4.64838621432146e-20	6.72456243422979e-13	3.1655022465288923e-12	4.62743103957417e-12
5900000	0.004997152746419488	1.7554197210846913e-49	-7.624206893994813e-45	1.2236169831375303e-9	2.5066050497023845e-15	5.692051459163617e-6	-1.3779225820519104e-20	4.6483862143214604e-20	6.72456243422979e-13	3.1655022465288923e-12	4.62743103957417e-12
6000000	0.004997152746419488	1.7554197210846913e-49	-7.755785847716085e-45	1.2236169831375303e-9	2.5066050497023845e-15	5.692051459163617e-6	-1.3779225038560958e-20	4.648386214321461e-20	6.72456243422979e-13	3.1655022465288923e-12	4.62743103957417e-12
6100000	0.004997152746419488	1.7554197210846913e-49	-7.887364801437326e-45	1.2236169831375303e-9	2.5066050497023845e-15	5.692051459163617e-6	-1.3779224256602808e-20	4.648386214321461e-20	6.72456243422979e-13	3.1655022465288923e-12	4.62743103957417e-12
6200000	0.004997152746419488	1.7554197210846913e-49	-8.01894375515854e-45	1.2236169831375303e-9	2.5066050497023845e-15	5.692051459163617e-6	-1.3779223474644662e-20	4.6483862143214616e-20	6.72456243422979e-13	3.1655022465288923e-12	4.62743103957417e-12
6300000	0.004997152746419488	1.7554197210846913e-49	-8.150522708879722e-45	1.2236169831375303e-9	2.5066050497023845e-15	5.692051459163617e-6	-1.3779222692686515e-20	4.648386214321462e-20	6.72456243422979e-13	3.1655022465288923e-12	4.62743103957417e-12
6400000	0.004997152746419488	1.7554197210846913e-49	-8.282101662600876e-45	1.2236169831375303e-9	2.5066050497023845e-15	5.692051459163617e-6	-1.3779221910728368e-20	4.648386214321463e-20	6.72456243422979e-13	3.1655022465288923e-12	4.62743103957417e-12
6500000	0.004997152746419488	1.7554197210846913e-49	-8.413680616322003e-45	1.2236169831375303e-9	2.5066050497023845e-15	5.692051459163617e-6	-1.3779221128770222e-20	4.648386214321463e-20	6.72456243422979e-13	3.1655022465288923e-12	4.62743103957417e-12
6600000	0.004997152746419488	1.7554197210846913e-49	-8.5452595700431e-45	1.2236169831375303e-9	2.5066050497023845e-15	5.692051459163617e-6	-1.3779220346812075e-20	4.6483862143214634e-20	6.72456243422979e-13	3.1655022465288923e-12	4.62743103957417e-12
6700000	0.004997152746419488	1.755419721084691e-49	-8.676838523764173e-45	1.2236169831375303e-9	2.5066050497023845e-15	5.692051459163617e-6	-1.377921956485393e-20	4.648386214321464e-20	6.72456243422979e-13	3.1655022465288923e-12	4.62743103957417e-12
6800000	0.004997152746419488	1.755419721084691e-49	-8.808417477485218e-45	1.2236169831375303e-9	2.5066050497023845e-15	5.692051459163617e-6	-1.3779218782895782e-20	4.648386214321464e-20	6.72456243422979e-13	3.1655022465288923e-12	4.62743103957417e-12
6900000	0.004997152746419488	1.755419721084691e-49	-8.939996431206235e-45	1.2236169831375303e-9	2.5066050497023845e-15	5.692051459163617e-6	-1.3779218000937635e-20	4.6483862143214646e-20	6.72456243422979e-13	3.1655022465288923e-12	4.62743103957417e-12
7000000	0.004997152746419488	1.755419721084691e-49	-9.071575384927229e-45	1.2236169831375303e-9	2.5066050497023845e-15	5.692051459163617e-6	-1.377921721897949e-20	4.6483862143214646e-20	6.72456243422979e-13	3.1655022465288923e-12	4.62743103957417e-12
7100000	0.004997152746419488	1.755419721084691e-49	-9.203154338648197e-45	1.2236169831375303e-9	2.5066050497023845e-15	5.692051459163617e-6	-1.3779216437021342e-20	4.648386214321465e-20	6.72456243422979e-13	3.1655022465288923e-12	4.62743103957417e-12
7200000	0.004997152746419488	1.755419721084691e-49	-9.33473329236914e-45	1.2236169831375303e-9	2.5066050497023845e-15	5.692051459163617e-6	-1.3779215655063195e-20	4.648386214321465e-20	6.72456243422979e-13	3.1655022465288923e-12	4.62743103957417e-12
7300000	0.004997152746419488	1.755419721084691e-49	-9.466312246090058e-45	1.2236169831375303e-9	2.5066050497023845e-15	5.692051459163617e-6	-1.377921487310505e-20	4.648386214321465e-20	6.72456243422979e-13	3.1655022465288923e-12	4.62743103957417e-12
7400000	0.004997152746419488	1.755419721084691e-49	-9.597891199810955e-45	1.2236169831375303e-9	2.5066050497023845e-15	5.692051459163617e-6	-1.37792140911469e-20	4.648386214321466e-20	6.72456243422979e-13	3.1655022465288923e-12	4.62743103957417e-12
7500000	0.004997152746419488	1.755419721084691e-49	-9.729470153531828e-45	1.2236169831375303e-9	2.5066050497023845e-15	5.692051459163617e-6	-1.3779213309188753e-20	4.648386214321466e-20	6.72456243422979e-13	3.1655022465288923e-12	4.62743103957417e-12
7600000	0.004997152746419488	1.755419721084691e-49	-9.861049107252679e-45	1.2236169831375303e-9	2.5066050497023845e-15	5.692051459163617e-6	-1.3779212527230606e-20	4.648386214321466e-20	6.72456243422979e-13	3.1655022465288923e-12	4.62743103957417e-12
7700000	0.004997152746419488	1.755419721084691e-49	-9.992628060973507e-45	1.2236169831375303e-9	2.5066050497023845e-15	5.692051459163617e-6	-1.377921174527246e-20	4.6483862143214664e-20	6.72456243422979e-13	3.1655022465288923e-12	4.62743103957417e-12
7800000	0.004997152746419488	1.755419721084691e-49	-1.0124207014694314e-44	1.2236169831375303e-9	2.5066050497023845e-15	5.692051459163617e-6	-1.3779210963314313e-20	4.6483862143214664e-20	6.72456243422979e-13	3.1655022465288923e-12	4.62743103957417e-12
7900000	0.004997152746419488	1.755419721084691e-49	-1.02557859684151e-44	1.2236169831375303e-9	2.5066050497023845e-15	5.692051459163617e-6	-1.3779210181356166e-20	4.6483862143214664e-20	6.72456243422979e-13	3.1655022465288923e-12	4.62743103957417e-12
8000000	0.004997152746419488	1.755419721084691e-49	-1.0387364922135866e-44	1.2236169831375303e-9	2.5066050497023845e-15	5.692051459163617e-6	-1.377920939939802e-20	4.6483862143214664e-20	6.72456243422979e-13	3.1655022465288923e-12	4.62743103957417e-12
8100000	0.004997152746419488	1.755419721084691e-49	-1.0518943875856613e-44	1.2236169831375303e-9	2.5066050497023845e-15	5.692051459163617e-6	-1.3779208617439873e-20	4.6483862143214664e-20	6.72456243422979e-13	3.1655022465288923e-12	4.62743103957417e-12
8200000	0.004997152746419488	1.755419721084691e-49	-1.065052282957734e-44	1.2236169831375303e-9	2.5066050497023845e-15	5.692051459163617e-6	-1.3779207835481726e-20	4.6483862143214664e-20	6.72456243422979e-13	3.1655022465288923e-12	4.62743103957417e-12
8300000	0.004997152746419488	1.755419721084691e-49	-1.0782101783298048e-44	1.2236169831375303e-9	2.5066050497023845e-15	5.692051459163617e-6	-1.377920705352358e-20	4.6483862143214664e-20	6.72456243422979e-13	3.1655022465288923e-12	4.62743103957417e-12
8400000	0.004997152746419488	1.755419721084691e-49	-1.0913680737018736e-44	1.2236169831375303e-9	2.5066050497023845e-15	5.692051459163617e-6	-1.3779206271565433e-20	4.6483862143214664e-20	6.72456243422979e-13	3.1655022465288923e-12	4.62743103957417e-12
8500000	0.004997152746419488	1.755419721084691e-49	-1.1045259690739409e-44	1.2236169831375303e-9	2.5066050497023845e-15	5.692051459163617e-6	-1.3779205489607287e-20	4.6483862143214664e-20	6.72456243422979e-13	3.1655022465288923e-12	4.62743103957417e-12
8600000	0.004997152746419488	1.755419721084691e-49	-1.1176838644460064e-44	1.2236169831375303e-9	2.5066050497023845e-15	5.692051459163617e-6	-1.3779204707649137e-20	4.6483862143214664e-20	6.72456243422979e-13	3.1655022465288923e-12	4.62743103957417e-12
8700000	0.004997152746419488	1.755419721084691e-49	-1.1308417598180704e-44	1.2236169831375303e-9	2.5066050497023845e-15	5.692051459163617e-6	-1.377920392569099e-20	4.6483862143214664e-20	6.72456243422979e-13	3.1655022465288923e-12	4.62743103957417e-12
8800000	0.004997152746419488	1.755419721084691e-49	-1.1439996551901325e-44	1.2236169831375303e-9	2.5066050497023845e-15	5.692051459163617e-6	-1.3779203143732844e-20	4.6483862143214664e-20	6.72456243422979e-13	3.1655022465288923e-12	4.62743103957417e-12
8900000	0.004997152746419488	1.755419721084691e-49	-1.1571575505621932e-44	1.2236169831375303e-9	2.5066050497023845e-15	5.692051459163617e-6	-1.3779202361774697e-20	4.6483862143214664e-20	6.72456243422979e-13	3.1655022465288923e-12	4.62743103957417e-12
9000000	0.004997152746419488	1.755419721084691e-49	-1.1703154459342521e-44	1.2236169831375303e-9	2.5066050497023845e-15	5.692051459163617e-6	-1.377920157981655e-20	4.6483862143214664e-20	6.72456243422979e-13	3.1655022465288923e-12	4.62743103957417e-12
9100000	0.004997152746419488	1.755419721084691e-49	-1.18347334130631e-44	1.2236169831375303e-9	2.5066050497023845e-15	5.692051459163617e-6	-1.3779200797858404e-20	4.6483862143214664e-20	6.72456243422979e-13	3.1655022465288923e-12	4.62743103957417e-12
9200000	0.004997152746419488	1.755419721084691e-49	-1.196631236678366e-44	1.2236169831375303e-9	2.5066050497023845e-15	5.692051459163617e-6	-1.3779200015900257e-20	4.6483862143214664e-20	6.72456243422979e-13	3.1655022465288923e-12	4.62743103957417e-12
9300000	0.004997152746419488	1.755419721084691e-49	-1.209789132050421e-44	1.2236169831375303e-9	2.5066050497023845e-15	5.692051459163617e-6	-1.377919923394211e-20	4.6483862143214664e-20	6.72456243422979e-13	3.1655022465288923e-12	4.62743103957417e-12
9400000	0.004997152746419488	1.755419721084691e-49	-1.2229470274224747e-44	1.2236169831375303e-9	2.5066050497023845e-15	5.692051459163617e-6	-1.3779198451983964e-20	4.648386214321466e-20	6.72456243422979e-13	3.1655022465288923e-12	4.62743103957417e-12
9500000	0.004997152746419488	1.755419721084691e-49	-1.236104922794527e-44	1.2236169831375303e-9	2.5066050497023845e-15	5.692051459163617e-6	-1.3779197670025818e-20	4.648386214321466e-20	6.72456243422979e-13	3.1655022465288923e-12	4.62743103957417e-12
9600000	0.004997152746419488	1.755419721084691e-49	-1.249262818166578e-44	1.2236169831375303e-9	2.5066050497023845e-15	5.692051459163617e-6	-1.377919688806767e-20	4.648386214321466e-20	6.72456243422979e-13	3.1655022465288923e-12	4.62743103957417e-12
9700000	0.004997152746419488	1.755419721084691e-49	-1.2624207135386283e-44	1.2236169831375303e-9	2.5066050497023845e-15	5.692051459163617e-6	-1.3779196106109524e-20	4.648386214321466e-20	6.72456243422979e-13	3.1655022465288923e-12	4.62743103957417e-12
9800000	0.004997152746419488	1.755419721084691e-49	-1.2755786089106773e-44	1.2236169831375303e-9	2.5066050497023845e-15	5.692051459163617e-6	-1.3779195324151378e-20	4.648386214321465e-20	6.72456243422979e-13	3.1655022465288923e-12	4.62743103957417e-12
9900000	0.004997152746419488	1.755419721084691e-49	-1.288736504282725e-44	1.2236169831375303e-9	2.5066050497023845e-15	5.692051459163617e-6	-1.3779194542193228e-20	4.648386214321465e-20	6.72456243422979e-13	3.1655022465288923e-12	4.62743103957417e-12
10000000	0.004997152746419488	1.755419721084691e-49	-1.3018943996547718e-44	1.2236169831375303e-9	2.5066050497023845e-15	5.692051459163617e-6	-1.377919376023508e-20	4.648386214321465e-20	6.72456243422979e-13	3.1655022465288923e-12	4.62743103957417e-12
10100000	0.004997152746419488	1.755419721084691e-49	-1.3150522950268178e-44	1.2236169831375303e-9	2.5066050497023845e-15	5.692051459163617e-6	-1.3779192978276935e-20	4.6483862143214646e-20	6.72456243422979e-13	3.1655022465288923e-12	4.62743103957417e-12
10200000	0.004997152746419488	1.755419721084691e-49	-1.3282101903988627e-44	1.2236169831375303e-9	2.5066050497023845e-15	5.692051459163617e-6	-1.3779192196318788e-20	4.6483862143214646e-20	6.72456243422979e-13	3.1655022465288923e-12	4.62743103957417e-12
10300000	0.004997152746419488	1.7554197210846906e-49	-1.3413680857709072e-44	1.2236169831375303e-9	2.5066050497023845e-15	5.692051459163617e-6	-1.3779191414360642e-20	4.6483862143214646e-20	6.72456243422979e-13	3.1655022465288923e-12	4.62743103957417e-12
10400000	0.004997152746419488	1.7554197210846906e-49	-1.3545259811429507e-44	1.2236169831375303e-9	2.5066050497023845e-15	5.692051459163617e-6	-1.3779190632402495e-20	4.648386214321464e-20	6.72456243422979e-13	3.1655022465288923e-12	4.62743103957417e-12
10500000	0.004997152746419488	1.7554197210846906e-49	-1.3676838765149932e-44	1.2236169831375303e-9	2.5066050497023845e-15	5.692051459163617e-6	-1.3779189850444348e-20	4.648386214321464e-20	6.724562434229789e-13	3.1655022465288923e-12	4.62743103957417e-12
10600000	0.004997152746419488	1.7554197210846906e-49	-1.3808417718870352e-44	1.2236169831375303e-9	2.5066050497023845e-15	5.692051459163617e-6	-1.3779189068486202e-20	4.648386214321464e-20	6.724562434229789e-13	3.1655022465288923e-12	4.62743103957417e-12
10700000	0.004997152746419488	1.7554197210846906e-49	-1.3939996672590768e-44	1.2236169831375303e-9	2.5066050497023845e-15	5.692051459163617e-6	-1.3779188286528055e-20	4.6483862143214634e-20	6.724562434229789e-13	3.1655022465288923e-12	4.62743103957417e-12
10800000	0.004997152746419488	1.7554197210846906e-49	-1.4071575626311178e-44	1.2236169831375303e-9	2.5066050497023845e-15	5.692051459163617e-6	-1.377918750456991e-20	4.6483862143214634e-20	6.724562434229789e-13	3.1655022465288923e-12	4.62743103957417e-12
10900000	0.004997152746419488	1.7554197210846906e-49	-1.420315458003158e-44	1.2236169831375303e-9	2.5066050497023845e-15	5.692051459163617e-6	-1.3779186722611762e-20	4.6483862143214634e-20	6.724562434229789e-13	3.1655022465288923e-12	4.62743103957417e-12
11000000	0.004997152746419488	1.7554197210846906e-49	-1.4334733533751978e-44	1.2236169831375303e-9	2.5066050497023845e-15	5.692051459163617e-6	-1.3779185940653615e-20	4.648386214321463e-20	6.724562434229789e-13	3.1655022465288923e-12	4.62743103957417e-12
11100000	0.004997152746419488	1.7554197210846906e-49	-1.4466312487472373e-44	1.2236169831375303e-9	2.5066050497023845e-15	5.692051459163617e-6	-1.377918515869547e-20	4.648386214321463e-20	6.724562434229789e-13	3.1655022465288923e-12	4.62743103957417e-12
11200000	0.004997152746419488	1.7554197210846906e-49	-1.4597891441192763e-44	1.2236169831375303e-9	2.5066050497023845e-15	5.692051459163617e-6	-1.377918437673732e-20	4.648386214321462e-20	6.724562434229789e-13	3.1655022465288923e-12	4.62743103957417e-12
11300000	0.004997152746419488	1.7554197210846906e-49	-1.472947039491315e-44	1.2236169831375303e-9	2.5066050497023845e-15	5.692051459163617e-6	-1.3779183594779173e-20	4.648386214321462e-20	6.724562434229789e-13	3.1655022465288923e-12	4.62743103957417e-12
11400000	0.004997152746419488	1.7554197210846906e-49	-1.4861049348633539e-44	1.2236169831375303e-9	2.5066050497023845e-15	5.692051459163617e-6	-1.3779182812821026e-20	4.6483862143214616e-20	6.724562434229789e-13	3.1655022465288923e-12	4.62743103957417e-12
11500000	0.004997152746419488	1.7554197210846906e-49	-1.4992628302353921e-44	1.2236169831375303e-9	2.5066050497023845e-15	5.692051459163617e-6	-1.377918203086288e-20	4.6483862143214616e-20	6.724562434229789e-13	3.1655022465288923e-12	4.62743103957417e-12
11600000	0.004997152746419488	1.7554197210846906e-49	-1.5124207256074302e-44	1.2236169831375303e-9	2.5066050497023845e-15	5.692051459163617e-6	-1.3779181248904733e-20	4.6483862143214616e-20	6.724562434229789e-13	3.1655022465288923e-12	4.62743103957417e-12
11700000	0.004997152746419488	1.7554197210846906e-49	-1.5255786209794684e-44	1.2236169831375303e-9	2.5066050497023845e-15	5.692051459163617e-6	-1.3779180466946586e-20	4.648386214321461e-20	6.724562434229789e-13	3.1655022465288923e-12	4.62743103957417e-12
11800000	0.004997152746419488	1.7554197210846906e-49	-1.5387365163515065e-44	1.2236169831375303e-9	2.5066050497023845e-15	5.692051459163617e-6	-1.377917968498844e-20	4.648386214321461e-20	6.724562434229789e-13	3.1655022465288923e-12	4.62743103957417e-12
11900000	0.004997152746419488	1.7554197210846906e-49	-1.5518944117235445e-44	1.2236169831375303e-9	2.5066050497023845e-15	5.692051459163617e-6	-1.3779178903030293e-20	4.6483862143214604e-20	6.724562434229789e-13	3.1655022465288923e-12	4.62743103957417e-12
12000000	0.004997152746419488	1.7554197210846906e-49	-1.5650523070955825e-44	1.2236169831375303e-9	2.5066050497023845e-15	5.692051459163617e-6	-1.3779178121072146e-20	4.6483862143214604e-20	6.724562434229789e-13	3.1655022465288923e-12	4.627431039574171e-12
12100000	0.004997152746419488	1.7554197210846906e-49	-1.5782102024676205e-44	1.2236169831375303e-9	2.5066050497023845e-15	5.692051459163617e-6	-1.3779177339114e-20	4.64838621432146e-20	6.724562434229789e-13	3.1655022465288923e-12	4.627431039574171e-12
12200000	0.004997152746419488	1.7554197210846906e-49	-1.591368097839659e-44	1.2236169831375303e-9	2.5066050497023845e-15	5.692051459163617e-6	-1.3779176557155853e-20	4.64838621432146e-20	6.724562434229789e-13	3.1655022465288923e-12	4.627431039574171e-12
12300000	0.004997152746419488	1.7554197210846906e-49	-1.6045259932116976e-44	1.2236169831375303e-9	2.5066050497023845e-15	5.692051459163617e-6	-1.3779175775197707e-20	4.64838621432146e-20	6.724562434229789e-13	3.1655022465288927e-12	4.627431039574171e-12
12400000	0.004997152746419488	1.7554197210846906e-49	-1.6176838885837366e-44	1.2236169831375303e-9	2.5066050497023845e-15	5.692051459163617e-6	-1.3779174993239557e-20	4.648386214321459e-20	6.724562434229789e-13	3.1655022465288927e-12	4.627431039574171e-12
12500000	0.004997152746419488	1.7554197210846906e-49	-1.6308417839557756e-44	1.2236169831375303e-9	2.5066050497023845e-15	5.692051459163617e-6	-1.377917421128141e-20	4.648386214321459e-20	6.724562434229789e-13	3.1655022465288927e-12	4.627431039574171e-12
12600000	0.004997152746419488	1.7554197210846906e-49	-1.643999679327815e-44	1.2236169831375303e-9	2.5066050497023845e-15	5.692051459163617e-6	-1.3779173429323264e-20	4.6483862143214586e-20	6.724562434229789e-13	3.1655022465288927e-12	4.627431039574171e-12
12700000	0.004997152746419488	1.7554197210846906e-49	-1.6571575746998551e-44	1.2236169831375303e-9	2.5066050497023845e-15	5.692051459163617e-6	-1.3779172647365117e-20	4.6483862143214586e-20	6.724562434229789e-13	3.1655022465288927e-12	4.627431039574171e-12
12800000	0.004997152746419488	1.7554197210846906e-49	-1.6703154700718957e-44	1.2236169831375303e-9	2.5066050497023845e-15	5.692051459163617e-6	-1.377917186540697e-20	4.648386214321458e-20	6.724562434229789e-13	3.1655022465288927e-12	4.627431039574171e-12
12900000	0.004997152746419488	1.7554197210846906e-49	-1.6834733654439367e-44	1.2236169831375303e-9	2.5066050497023845e-15	5.692051459163617e-6	-1.3779171083448824e-20	4.648386214321458e-20	6.724562434229789e-13	3.1655022465288927e-12	4.627431039574171e-12
13000000	0.004997152746419488	1.7554197210846906e-49	-1.6966312608159782e-44	1.2236169831375303e-9	2.5066050497023845e-15	5.692051459163617e-6	-1.3779170301490677e-20	4.648386214321458e-20	6.724562434229789e-13	3.1655022465288927e-12	4.627431039574171e-12
13100000	0.004997152746419488	1.7554197210846906e-49	-1.7097891561880202e-44	1.2236169831375303e-9	2.5066050497023845e-15	5.692051459163617e-6	-1.377916951953253e-20	4.6483862143214574e-20	6.724562434229789e-13	3.1655022465288927e-12	4.627431039574171e-12
13200000	0.004997152746419488	1.7554197210846906e-49	-1.7229470515600632e-44	1.2236169831375303e-9	2.5066050497023845e-15	5.692051459163617e-6	-1.3779168737574384e-20	4.6483862143214574e-20	6.724562434229789e-13	3.1655022465288927e-12	4.627431039574171e-12
13300000	0.004997152746419488	1.7554197210846906e-49	-1.7361049469321067e-44	1.2236169831375303e-9	2.5066050497023845e-15	5.692051459163617e-6	-1.3779167955616237e-20	4.6483862143214574e-20	6.724562434229788e-13	3.1655022465288927e-12	4.627431039574171e-12
13400000	0.004997152746419488	1.7554197210846906e-49	-1.7492628423041512e-44	1.2236169831375303e-9	2.5066050497023845e-15	5.692051459163617e-6	-1.377916717365809e-20	4.648386214321457e-20	6.724562434229788e-13	3.1655022465288927e-12	4.627431039574171e-12
13500000	0.004997152746419488	1.7554197210846906e-49	-1.7624207376761962e-44	1.2236169831375303e-9	2.5066050497023845e-15	5.692051459163617e-6	-1.3779166391699944e-20	4.648386214321457e-20	6.724562434229788e-13	3.1655022465288927e-12	4.627431039574171e-12
13600000	0.004997152746419488	1.7554197210846906e-49	-1.7755786330482424e-44	1.2236169831375303e-9	2.5066050497023845e-15	5.692051459163617e-6	-1.3779165609741798e-20	4.648386214321457e-20	6.724562434229788e-13	3.1655022465288927e-12	4.627431039574171e-12
13700000	0.004997152746419488	1.7554197210846902e-49	-1.7887365284202894e-44	1.2236169831375303e-9	2.5066050497023845e-15	5.692051459163617e-6	-1.3779164827783648e-20	4.648386214321456e-20	6.724562434229788e-13	3.1655022465288927e-12	4.627431039574171e-12
13800000	0.004997152746419488	1.7554197210846902e-49	-1.8018944237923376e-44	1.2236169831375303e-9	2.5066050497023845e-15	5.692051459163617e-6	-1.37791640458255e-20	4.648386214321456e-20	6.724562434229788e-13	3.1655022465288927e-12	4.627431039574171e-12
13900000	0.004997152746419488	1.7554197210846902e-49	-1.8150523191643866e-44	1.2236169831375303e-9	2.5066050497023845e-15	5.692051459163617e-6	-1.3779163263867355e-20	4.648386214321456e-20	6.724562434229788e-13	3.1655022465288927e-12	4.627431039574171e-12
14000000	0.004997152746419488	1.7554197210846902e-49	-1.8282102145364368e-44	1.2236169831375303e-9	2.5066050497023845e-15	5.692051459163617e-6	-1.3779162481909208e-20	4.6483862143214556e-20	6.724562434229788e-13	3.1655022465288927e-12	4.627431039574171e-12
14100000	0.004997152746419488	1.7554197210846902e-49	-1.8413681099084883e-44	1.2236169831375303e-9	2.5066050497023845e-15	5.692051459163617e-6	-1.3779161699951062e-20	4.6483862143214556e-20	6.724562434229788e-13	3.1655022465288927e-12	4.627431039574171e-12
14200000	0.004997152746419488	1.7554197210846902e-49	-1.8545260052805407e-44	1.2236169831375303e-9	2.5066050497023845e-15	5.692051459163617e-6	-1.3779160917992915e-20	4.6483862143214556e-20	6.724562434229788e-13	3.1655022465288927e-12	4.627431039574171e-12
14300000	0.004997152746419488	1.7554197210846902e-49	-1.8676839006525947e-44	1.2236169831375303e-9	2.5066050497023845e-15	5.692051459163617e-6	-1.3779160136034768e-20	4.6483862143214556e-20	6.724562434229788e-13	3.1655022465288927e-12	4.627431039574171e-12
14400000	0.004997152746419488	1.7554197210846902e-49	-1.88084179602465e-44	1.2236169831375303e-9	2.5066050497023845e-15	5.692051459163617e-6	-1.3779159354076622e-20	4.6483862143214556e-20	6.724562434229788e-13	3.1655022465288927e-12	4.627431039574171e-12
14500000	0.004997152746419488	1.7554197210846902e-49	-1.8939996913967063e-44	1.2236169831375303e-9	2.5066050497023845e-15	5.692051459163617e-6	-1.3779158572118475e-20	4.648386214321455e-20	6.724562434229788e-13	3.1655022465288927e-12	4.627431039574171e-12
14600000	0.004997152746419488	1.7554197210846902e-49	-1.9071575867687643e-44	1.2236169831375303e-9	2.5066050497023845e-15	5.692051459163617e-6	-1.377915779016033e-20	4.648386214321455e-20	6.724562434229788e-13	3.1655022465288927e-12	4.627431039574171e-12
14700000	0.004997152746419488	1.7554197210846902e-49	-1.9203154821408237e-44	1.2236169831375303e-9	2.5066050497023845e-15	5.692051459163617e-6	-1.3779157008202182e-20	4.648386214321455e-20	6.724562434229788e-13	3.1655022465288927e-12	4.627431039574171e-12
14800000	0.004997152746419488	1.7554197210846902e-49	-1.9334733775128846e-44	1.2236169831375303e-9	2.5066050497023845e-15	5.692051459163617e-6	-1.3779156226244035e-20	4.648386214321455e-20	6.724562434229788e-13	3.1655022465288927e-12	4.627431039574171e-12
14900000	0.004997152746419488	1.7554197210846902e-49	-1.946631272884947e-44	1.2236169831375303e-9	2.5066050497023845e-15	5.692051459163617e-6	-1.3779155444285886e-20	4.648386214321455e-20	6.724562434229788e-13	3.1655022465288927e-12	4.627431039574171e-12
15000000	0.004997152746419488	1.7554197210846902e-49	-1.9597891682570112e-44	1.2236169831375303e-9	2.5066050497023845e-15	5.692051459163617e-6	-1.377915466232774e-20	4.648386214321455e-20	6.724562434229788e-13	3.1655022465288927e-12	4.627431039574171e-12
15100000	0.004997152746419488	1.7554197210846902e-49	-1.972947063629077e-44	1.2236169831375303e-9	2.5066050497023845e-15	5.692051459163617e-6	-1.3779153880369593e-20	4.648386214321455e-20	6.724562434229788e-13	3.1655022465288927e-12	4.627431039574171e-12
15200000	0.004997152746419488	1.7554197210846902e-49	-1.986104959001143e-44	1.2236169831375303e-9	2.5066050497023845e-15	5.692051459163617e-6	-1.3779153098411446e-20	4.648386214321455e-20	6.724562434229788e-13	3.1655022465288927e-12	4.627431039574171e-12
15300000	0.004997152746419488	1.7554197210846902e-49	-1.9992628543732057e-44	1.2236169831375303e-9	2.5066050497023845e-15	5.692051459163617e-6	-1.37791523164533e-20	4.648386214321455e-20	6.724562434229788e-13	3.1655022465288927e-12	4.627431039574171e-12
15400000	0.004997152746419488	1.7554197210846902e-49	-2.012420749745265e-44	1.2236169831375303e-9	2.5066050497023845e-15	5.692051459163617e-6	-1.3779151534495153e-20	4.648386214321455e-20	6.724562434229788e-13	3.1655022465288927e-12	4.627431039574171e-12
15500000	0.004997152746419488	1.7554197210846902e-49	-2.0255786451173213e-44	1.2236169831375303e-9	2.5066050497023845e-15	5.692051459163617e-6	-1.3779150752537006e-20	4.648386214321455e-20	6.724562434229788e-13	3.1655022465288927e-12	4.627431039574171e-12
15600000	0.004997152746419488	1.7554197210846902e-49	-2.0387365404893738e-44	1.2236169831375303e-9	2.5066050497023845e-15	5.692051459163617e-6	-1.377914997057886e-20	4.648386214321455e-20	6.724562434229788e-13	3.1655022465288927e-12	4.627431039574171e-12
15700000	0.004997152746419488	1.7554197210846902e-49	-2.0518944358614232e-44	1.2236169831375303e-9	2.5066050497023845e-15	5.692051459163617e-6	-1.3779149188620713e-20	4.648386214321455e-20	6.724562434229788e-13	3.1655022465288927e-12	4.627431039574171e-12
15800000	0.004997152746419488	1.7554197210846902e-49	-2.0650523312334697e-44	1.2236169831375303e-9	2.5066050497023845e-15	5.692051459163617e-6	-1.3779148406662566e-20	4.648386214321455e-20	6.724562434229788e-13	3.1655022465288927e-12	4.627431039574171e-12
15900000	0.004997152746419488	1.7554197210846902e-49	-2.0782102266055127e-44	1.2236169831375303e-9	2.5066050497023845e-15	5.692051459163617e-6	-1.377914762470442e-20	4.648386214321455e-20	6.724562434229788e-13	3.1655022465288927e-12	4.627431039574171e-12
16000000	0.004997152746419488	1.7554197210846902e-49	-2.0913681219775527e-44	1.2236169831375303e-9	2.5066050497023845e-15	5.692051459163617e-6	-1.3779146842746273e-20	4.648386214321455e-20	6.724562434229788e-13	3.1655022465288927e-12	4.627431039574171e-12
16100000	0.004997152746419488	1.7554197210846902e-49	-2.1045260173495898e-44	1.2236169831375303e-9	2.5066050497023845e-15	5.692051459163617e-6	-1.3779146060788124e-20	4.648386214321455e-20	6.724562434229788e-13	3.1655022465288927e-12	4.627431039574171e-12
16200000	0.004997152746419488	1.7554197210846902e-49	-2.117683912721624e-44	1.2236169831375303e-9	2.5066050497023845e-15	5.692051459163617e-6	-1.3779145278829977e-20	4.648386214321455e-20	6.724562434229788e-13	3.1655022465288927e-12	4.627431039574171e-12
16300000	0.004997152746419488	1.7554197210846902e-49	-2.130841808093655e-44	1.2236169831375303e-9	2.5066050497023845e-15	5.692051459163617e-6	-1.377914449687183e-20	4.648386214321455e-20	6.724562434229788e-13	3.1655022465288927e-12	4.627431039574171e-12
16400000	0.004997152746419488	1.7554197210846902e-49	-2.1439997034656832e-44	1.2236169831375303e-9	2.5066050497023845e-15	5.692051459163617e-6	-1.3779143714913684e-20	4.648386214321455e-20	6.724562434229788e-13	3.1655022465288927e-12	4.627431039574171e-12
16500000	0.004997152746419488	1.7554197210846902e-49	-2.1571575988377087e-44	1.2236169831375303e-9	2.5066050497023845e-15	5.692051459163617e-6	-1.3779142932955537e-20	4.648386214321455e-20	6.724562434229788e-13	3.1655022465288927e-12	4.627431039574171e-12
16600000	0.004997152746419488	1.7554197210846902e-49	-2.1703154942097313e-44	1.2236169831375303e-9	2.5066050497023845e-15	5.692051459163617e-6	-1.377914215099739e-20	4.648386214321455e-20	6.724562434229788e-13	3.1655022465288927e-12	4.627431039574171e-12
16700000	0.004997152746419488	1.7554197210846902e-49	-2.1834733895817514e-44	1.2236169831375303e-9	2.5066050497023845e-15	5.692051459163617e-6	-1.3779141369039244e-20	4.648386214321455e-20	6.724562434229788e-13	3.1655022465288927e-12	4.627431039574171e-12
16800000	0.004997152746419488	1.7554197210846902e-49	-2.1966312849537685e-44	1.2236169831375303e-9	2.5066050497023845e-15	5.692051459163617e-6	-1.3779140587081097e-20	4.648386214321455e-20	6.724562434229788e-13	3.1655022465288927e-12	4.627431039574171e-12
16900000	0.004997152746419488	1.7554197210846902e-49	-2.2097891803257834e-44	1.2236169831375303e-9	2.5066050497023845e-15	5.692051459163617e-6	-1.377913980512295e-20	4.648386214321455e-20	6.724562434229788e-13	3.1655022465288927e-12	4.627431039574171e-12
17000000	0.004997152746419488	1.7554197210846902e-49	-2.2229470756977956e-44	1.2236169831375303e-9	2.5066050497023845e-15	5.692051459163617e-6	-1.3779139023164804e-20	4.648386214321455e-20	6.724562434229788e-13	3.1655022465288927e-12	4.627431039574171e-12
17100000	0.004997152746419488	1.7554197210846902e-49	-2.236104971069805e-44	1.2236169831375303e-9	2.5066050497023845e-15	5.692051459163617e-6	-1.3779138241206657e-20	4.648386214321455e-20	6.724562434229788e-13	3.1655022465288927e-12	4.627431039574171e-12
17200000	0.004997152746419488	1.7554197210846902e-49	-2.249262866441812e-44	1.2236169831375303e-9	2.5066050497023845e-15	5.692051459163617e-6	-1.377913745924851e-20	4.648386214321455e-20	6.724562434229788e-13	3.1655022465288927e-12	4.627431039574171e-12
17300000	0.004997152746419488	1.7554197210846902e-49	-2.2624207618138173e-44	1.2236169831375303e-9	2.5066050497023845e-15	5.692051459163617e-6	-1.3779136677290364e-20	4.648386214321455e-20	6.724562434229788e-13	3.1655022465288927e-12	4.627431039574171e-12
17400000	0.004997152746419488	1.7554197210846902e-49	-2.2755786571858195e-44	1.2236169831375303e-9	2.5066050497023845e-15	5.692051459163617e-6	-1.3779135895332215e-20	4.648386214321455e-20	6.724562434229788e-13	3.1655022465288927e-12	4.627431039574171e-12
17500000	0.004997152746419488	1.7554197210846902e-49	-2.2887365525578196e-44	1.2236169831375303e-9	2.5066050497023845e-15	5.692051459163617e-6	-1.3779135113374068e-20	4.648386214321455e-20	6.724562434229788e-13	3.1655022465288927e-12	4.627431039574171e-12
17600000	0.004997152746419488	1.7554197210846902e-49	-2.301894447929818e-44	1.2236169831375303e-9	2.5066050497023845e-15	5.692051459163617e-6	-1.377913433141592e-20	4.648386214321455e-20	6.724562434229788e-13	3.1655022465288927e-12	4.627431039574171e-12
17700000	0.004997152746419488	1.7554197210846902e-49	-2.315052343301813e-44	1.2236169831375303e-9	2.5066050497023845e-15	5.692051459163617e-6	-1.3779133549457775e-20	4.648386214321455e-20	6.724562434229788e-13	3.1655022465288927e-12	4.627431039574171e-12
17800000	0.004997152746419488	1.7554197210846902e-49	-2.328210238673807e-44	1.2236169831375303e-9	2.5066050497023845e-15	5.692051459163617e-6	-1.3779132767499628e-20	4.648386214321455e-20	6.724562434229788e-13	3.1655022465288927e-12	4.627431039574171e-12
17900000	0.004997152746419488	1.7554197210846902e-49	-2.3413681340457985e-44	1.2236169831375303e-9	2.5066050497023845e-15	5.692051459163617e-6	-1.3779131985541482e-20	4.648386214321455e-20	6.724562434229788e-13	3.1655022465288927e-12	4.627431039574171e-12
18000000	0.004997152746419488	1.7554197210846902e-49	-2.3545260294177877e-44	1.2236169831375303e-9	2.5066050497023845e-15	5.692051459163617e-6	-1.3779131203583335e-20	4.648386214321455e-20	6.724562434229788e-13	3.1655022465288927e-12	4.627431039574171e-12
18100000	0.004997152746419488	1.7554197210846902e-49	-2.367683924789775e-44	1.2236169831375303e-9	2.5066050497023845e-15	5.692051459163617e-6	-1.3779130421625188e-20	4.648386214321455e-20	6.724562434229788e-13	3.1655022465288927e-12	4.627431039574171e-12
18200000	0.004997152746419488	1.7554197210846902e-49	-2.3808418201617607e-44	1.2236169831375303e-9	2.5066050497023845e-15	5.692051459163617e-6	-1.3779129639667042e-20	4.648386214321455e-20	6.724562434229788e-13	3.1655022465288927e-12	4.627431039574171e-12
18300000	0.004997152746419488	1.7554197210846902e-49	-2.3939997155337445e-44	1.2236169831375303e-9	2.5066050497023845e-15	5.692051459163617e-6	-1.3779128857708895e-20	4.648386214321455e-20	6.724562434229788e-13	3.1655022465288927e-12	4.627431039574171e-12
18400000	0.004997152746419488	1.7554197210846902e-49	-2.407157610905726e-44	1.2236169831375303e-9	2.5066050497023845e-15	5.692051459163617e-6	-1.377912807575075e-20	4.648386214321455e-20	6.724562434229788e-13	3.1655022465288927e-12	4.627431039574171e-12
18500000	0.004997152746419488	1.7554197210846902e-49	-2.420315506277706e-44	1.2236169831375303e-9	2.5066050497023845e-15	5.692051459163617e-6	-1.3779127293792602e-20	4.648386214321455e-20	6.724562434229788e-13	3.1655022465288927e-12	4.627431039574171e-12
18600000	0.004997152746419488	1.7554197210846902e-49	-2.4334734016496843e-44	1.2236169831375303e-9	2.5066050497023845e-15	5.692051459163617e-6	-1.3779126511834452e-20	4.648386214321455e-20	6.724562434229788e-13	3.1655022465288927e-12	4.627431039574171e-12
18700000	0.004997152746419488	1.7554197210846902e-49	-2.446631297021661e-44	1.2236169831375303e-9	2.5066050497023845e-15	5.692051459163617e-6	-1.3779125729876306e-20	4.648386214321455e-20	6.724562434229788e-13	3.1655022465288927e-12	4.627431039574171e-12
18800000	0.004997152746419488	1.7554197210846902e-49	-2.4597891923936364e-44	1.2236169831375303e-9	2.5066050497023845e-15	5.692051459163617e-6	-1.377912494791816e-20	4.648386214321455e-20	6.724562434229788e-13	3.1655022465288927e-12	4.627431039574171e-12
18900000	0.004997152746419488	1.7554197210846902e-49	-2.4729470877656097e-44	1.2236169831375303e-9	2.5066050497023845e-15	5.692051459163617e-6	-1.3779124165960013e-20	4.648386214321455e-20	6.724562434229788e-13	3.1655022465288927e-12	4.627431039574171e-12
19000000	0.004997152746419488	1.7554197210846902e-49	-2.4861049831375815e-44	1.2236169831375303e-9	2.5066050497023845e-15	5.692051459163617e-6	-1.3779123384001866e-20	4.6483862143214556e-20	6.724562434229788e-13	3.1655022465288927e-12	4.627431039574171e-12
19100000	0.004997152746419488	1.7554197210846902e-49	-2.4992628785095523e-44	1.2236169831375303e-9	2.5066050497023845e-15	5.692051459163617e-6	-1.377912260204372e-20	4.6483862143214556e-20	6.724562434229788e-13	3.1655022465288927e-12	4.627431039574171e-12
19200000	0.004997152746419488	1.7554197210846902e-49	-2.512420773881521e-44	1.2236169831375303e-9	2.5066050497023845e-15	5.692051459163617e-6	-1.3779121820085573e-20	4.6483862143214556e-20	6.724562434229788e-13	3.1655022465288927e-12	4.627431039574171e-12
19300000	0.004997152746419488	1.7554197210846902e-49	-2.525578669253489e-44	1.2236169831375303e-9	2.5066050497023845e-15	5.692051459163617e-6	-1.3779121038127426e-20	4.6483862143214556e-20	6.724562434229788e-13	3.1655022465288927e-12	4.627431039574171e-12
19400000	0.004997152746419488	1.7554197210846902e-49	-2.538736564625456e-44	1.2236169831375303e-9	2.5066050497023845e-15	5.692051459163617e-6	-1.377912025616928e-20	4.6483862143214556e-20	6.724562434229788e-13	3.1655022465288927e-12	4.627431039574171e-12
19500000	0.004997152746419488	1.7554197210846902e-49	-2.5518944599974206e-44	1.2236169831375303e-9	2.5066050497023845e-15	5.692051459163617e-6	-1.3779119474211133e-20	4.6483862143214556e-20	6.724562434229788e-13	3.1655022465288927e-12	4.627431039574171e-12
19600000	0.004997152746419488	1.7554197210846902e-49	-2.5650523553693845e-44	1.2236169831375303e-9	2.5066050497023845e-15	5.692051459163617e-6	-1.3779118692252986e-20	4.6483862143214556e-20	6.724562434229788e-13	3.165502246528893e-12	4.627431039574171e-12
19700000	0.004997152746419488	1.7554197210846902e-49	-2.578210250741348e-44	1.2236169831375303e-9	2.5066050497023845e-15	5.692051459163617e-6	-1.377911791029484e-20	4.6483862143214556e-20	6.724562434229788e-13	3.165502246528893e-12	4.627431039574171e-12
19800000	0.004997152746419488	1.7554197210846902e-49	-2.591368146113309e-44	1.2236169831375303e-9	2.506605049702385e-15	5.692051459163617e-6	-1.3779117128336693e-20	4.6483862143214556e-20	6.724562434229788e-13	3.165502246528893e-12	4.627431039574171e-12
19900000	0.004997152746419488	1.7554197210846902e-49	-2.60452604148527e-44	1.2236169831375303e-9	2.506605049702385e-15	5.692051459163617e-6	-1.3779116346378543e-20	4.6483862143214556e-20	6.724562434229788e-13	3.165502246528893e-12	4.627431039574171e-12
20000000	0.004997152746419488	1.7554197210846902e-49	-2.61768393685723e-44	1.2236169831375303e-9	2.506605049702385e-15	5.692051459163617e-6	-1.3779115564420397e-20	4.6483862143214556e-20	6.724562434229788e-13	3.165502246528893e-12	4.627431039574171e-12
20100000	0.004997152746419488	1.7554197210846902e-49	-2.6308418322291883e-44	1.2236169831375303e-9	2.506605049702385e-15	5.692051459163617e-6	-1.377911478246225e-20	4.6483862143214556e-20	6.724562434229788e-13	3.165502246528893e-12	4.627431039574171e-12
20200000	0.004997152746419488	1.7554197210846902e-49	-2.6439997276011466e-44	1.2236169831375303e-9	2.506605049702385e-15	5.692051459163617e-6	-1.3779114000504104e-20	4.6483862143214556e-20	6.724562434229788e-13	3.165502246528893e-12	4.627431039574171e-12
20300000	0.004997152746419488	1.7554197210846902e-49	-2.6571576229731035e-44	1.2236169831375303e-9	2.506605049702385e-15	5.692051459163617e-6	-1.3779113218545957e-20	4.6483862143214556e-20	6.724562434229788e-13	3.165502246528893e-12	4.627431039574171e-12
20400000	0.004997152746419488	1.7554197210846902e-49	-2.67031551834506e-44	1.2236169831375303e-9	2.506605049702385e-15	5.692051459163617e-6	-1.377911243658781e-20	4.6483862143214556e-20	6.724562434229788e-13	3.165502246528893e-12	4.627431039574171e-12
20500000	0.004997152746419488	1.7554197210846902e-49	-2.6834734137170153e-44	1.2236169831375303e-9	2.506605049702385e-15	5.692051459163617e-6	-1.3779111654629664e-20	4.6483862143214556e-20	6.724562434229788e-13	3.165502246528893e-12	4.627431039574171e-12
20600000	0.004997152746419488	1.7554197210846902e-49	-2.69663130908897e-44	1.2236169831375303e-9	2.506605049702385e-15	5.692051459163617e-6	-1.3779110872671517e-20	4.6483862143214556e-20	6.724562434229788e-13	3.165502246528893e-12	4.627431039574171e-12
20700000	0.004997152746419488	1.7554197210846902e-49	-2.7097892044609245e-44	1.2236169831375303e-9	2.506605049702385e-15	5.692051459163617e-6	-1.377911009071337e-20	4.6483862143214556e-20	6.724562434229788e-13	3.165502246528893e-12	4.627431039574171e-12
20800000	0.004997152746419488	1.7554197210846902e-49	-2.722947099832878e-44	1.2236169831375303e-9	2.506605049702385e-15	5.6920514591636174e-6	-1.3779109308755224e-20	4.6483862143214556e-20	6.724562434229788e-13	3.165502246528893e-12	4.627431039574171e-12
20900000	0.004997152746419488	1.7554197210846902e-49	-2.7361049952048313e-44	1.2236169831375303e-9	2.506605049702385e-15	5.6920514591636174e-6	-1.3779108526797077e-20	4.6483862143214556e-20	6.724562434229788e-13	3.165502246528893e-12	4.627431039574171e-12
21000000	0.004997152746419488	1.7554197210846906e-49	-2.749262890576784e-44	1.2236169831375303e-9	2.506605049702385e-15	5.6920514591636174e-6	-1.377910774483893e-20	4.6483862143214556e-20	6.724562434229788e-13	3.165502246528893e-12	4.627431039574171e-12
21100000	0.004997152746419488	1.7554197210846906e-49	-2.7624207859487366e-44	1.2236169831375303e-9	2.506605049702385e-15	5.6920514591636174e-6	-1.3779106962880784e-20	4.6483862143214556e-20	6.724562434229788e-13	3.165502246528893e-12	4.627431039574171e-12
21200000	0.004997152746419488	1.7554197210846906e-49	-2.7755786813206885e-44	1.2236169831375303e-9	2.506605049702385e-15	5.6920514591636174e-6	-1.3779106180922635e-20	4.6483862143214556e-20	6.724562434229788e-13	3.165502246528893e-12	4.627431039574171e-12
21300000	0.004997152746419488	1.7554197210846906e-49	-2.78873657669264e-44	1.2236169831375303e-9	2.506605049702385e-15	5.6920514591636174e-6	-1.3779105398964488e-20	4.6483862143214556e-20	6.724562434229788e-13	3.165502246528893e-12	4.627431039574171e-12
21400000	0.004997152746419488	1.7554197210846906e-49	-2.8018944720645913e-44	1.2236169831375303e-9	2.506605049702385e-15	5.6920514591636174e-6	-1.377910461700634e-20	4.6483862143214556e-20	6.724562434229788e-13	3.165502246528893e-12	4.627431039574171e-12
21500000	0.004997152746419488	1.7554197210846906e-49	-2.8150523674365427e-44	1.2236169831375303e-9	2.506605049702385e-15	5.6920514591636174e-6	-1.3779103835048195e-20	4.6483862143214556e-20	6.724562434229788e-13	3.165502246528893e-12	4.62743103957417e-12
21600000	0.004997152746419488	1.7554197210846906e-49	-2.8282102628084936e-44	1.2236169831375303e-9	2.506605049702385e-15	5.6920514591636174e-6	-1.3779103053090048e-20	4.6483862143214556e-20	6.724562434229788e-13	3.165502246528893e-12	4.62743103957417e-12
21700000	0.004997152746419488	1.7554197210846906e-49	-2.8413681581804445e-44	1.2236169831375303e-9	2.506605049702385e-15	5.6920514591636174e-6	-1.3779102271131902e-20	4.6483862143214556e-20	6.724562434229788e-13	3.165502246528893e-12	4.62743103957417e-12
21800000	0.004997152746419488	1.7554197210846906e-49	-2.8545260535523954e-44	1.2236169831375303e-9	2.506605049702385e-15	5.6920514591636174e-6	-1.3779101489173755e-20	4.6483862143214556e-20	6.724562434229788e-13	3.165502246528893e-12	4.62743103957417e-12
21900000	0.004997152746419488	1.7554197210846906e-49	-2.8676839489243463e-44	1.2236169831375303e-9	2.506605049702385e-15	5.6920514591636174e-6	-1.3779100707215608e-20	4.6483862143214556e-20	6.724562434229788e-13	3.165502246528893e-12	4.62743103957417e-12
22000000	0.004997152746419488	1.7554197210846906e-49	-2.880841844296297e-44	1.2236169831375303e-9	2.506605049702385e-15	5.6920514591636174e-6	-1.3779099925257462e-20	4.6483862143214556e-20	6.724562434229788e-13	3.165502246528893e-12	4.62743103957417e-12
22100000	0.004997152746419488	1.7554197210846906e-49	-2.893999739668248e-44	1.2236169831375303e-9	2.506605049702385e-15	5.6920514591636174e-6	-1.3779099143299315e-20	4.6483862143214556e-20	6.724562434229789e-13	3.165502246528893e-12	4.62743103957417e-12
22200000	0.004997152746419488	1.7554197210846906e-49	-2.9071576350401995e-44	1.2236169831375303e-9	2.506605049702385e-15	5.6920514591636174e-6	-1.377909836134117e-20	4.6483862143214556e-20	6.724562434229789e-13	3.165502246528893e-12	4.62743103957417e-12
22300000	0.004997152746419488	1.7554197210846906e-49	-2.920315530412151e-44	1.2236169831375303e-9	2.506605049702385e-15	5.6920514591636174e-6	-1.3779097579383022e-20	4.6483862143214556e-20	6.724562434229789e-13	3.165502246528893e-12	4.62743103957417e-12
22400000	0.004997152746419488	1.7554197210846906e-49	-2.9334734257841023e-44	1.2236169831375303e-9	2.506605049702385e-15	5.6920514591636174e-6	-1.3779096797424872e-20	4.6483862143214556e-20	6.724562434229789e-13	3.165502246528893e-12	4.62743103957417e-12
22500000	0.004997152746419488	1.7554197210846906e-49	-2.9466313211560547e-44	1.2236169831375303e-9	2.506605049702385e-15	5.6920514591636174e-6	-1.3779096015466726e-20	4.6483862143214556e-20	6.724562434229789e-13	3.165502246528893e-12	4.62743103957417e-12
22600000	0.004997152746419488	1.7554197210846906e-49	-2.959789216528007e-44	1.2236169831375303e-9	2.506605049702385e-15	5.6920514591636174e-6	-1.377909523350858e-20	4.6483862143214556e-20	6.724562434229789e-13	3.165502246528893e-12	4.62743103957417e-12
22700000	0.004997152746419488	1.7554197210846906e-49	-2.9729471118999595e-44	1.2236169831375303e-9	2.506605049702385e-15	5.6920514591636174e-6	-1.3779094451550433e-20	4.6483862143214556e-20	6.724562434229789e-13	3.165502246528893e-12	4.62743103957417e-12
22800000	0.004997152746419488	1.7554197210846906e-49	-2.986105007271913e-44	1.2236169831375303e-9	2.506605049702385e-15	5.6920514591636174e-6	-1.3779093669592286e-20	4.6483862143214556e-20	6.724562434229789e-13	3.165502246528893e-12	4.62743103957417e-12
22900000	0.004997152746419488	1.7554197210846906e-49	-2.999262902643867e-44	1.2236169831375303e-9	2.506605049702385e-15	5.6920514591636174e-6	-1.377909288763414e-20	4.648386214321456e-20	6.724562434229789e-13	3.165502246528893e-12	4.62743103957417e-12
23000000	0.004997152746419488	1.7554197210846906e-49	-3.012420798015821e-44	1.2236169831375303e-9	2.506605049702385e-15	5.6920514591636174e-6	-1.3779092105675993e-20	4.648386214321456e-20	6.724562434229789e-13	3.165502246528893e-12	4.62743103957417e-12
23100000	0.004997152746419488	1.7554197210846906e-49	-3.025578693387776e-44	1.2236169831375303e-9	2.506605049702385e-15	5.6920514591636174e-6	-1.3779091323717846e-20	4.648386214321456e-20	6.724562434229789e-13	3.165502246528893e-12	4.62743103957417e-12
23200000	0.004997152746419488	1.7554197210846906e-49	-3.038736588759732e-44	1.2236169831375303e-9	2.506605049702385e-15	5.6920514591636174e-6	-1.37790905417597e-20	4.648386214321456e-20	6.724562434229789e-13	3.165502246528893e-12	4.62743103957417e-12
23300000	0.004997152746419488	1.7554197210846906e-49	-3.0518944841316883e-44	1.2236169831375303e-9	2.506605049702385e-15	5.6920514591636174e-6	-1.3779089759801553e-20	4.648386214321456e-20	6.724562434229789e-13	3.165502246528893e-12	4.62743103957417e-12
23400000	0.004997152746419488	1.7554197210846906e-49	-3.0650523795036457e-44	1.2236169831375303e-9	2.506605049702385e-15	5.6920514591636174e-6	-1.3779088977843406e-20	4.648386214321456e-20	6.724562434229789e-13	3.165502246528893e-12	4.62743103957417e-12
23500000	0.004997152746419488	1.7554197210846906e-49	-3.0782102748756035e-44	1.2236169831375303e-9	2.506605049702385e-15	5.6920514591636174e-6	-1.377908819588526e-20	4.648386214321456e-20	6.724562434229789e-13	3.165502246528893e-12	4.62743103957417e-12
23600000	0.004997152746419488	1.755419721084691e-49	-3.0913681702475624e-44	1.2236169831375303e-9	2.506605049702385e-15	5.6920514591636174e-6	-1.3779087413927113e-20	4.648386214321456e-20	6.724562434229789e-13	3.165502246528893e-12	4.62743103957417e-12
23700000	0.004997152746419488	1.755419721084691e-49	-3.1045260656195223e-44	1.2236169831375303e-9	2.506605049702385e-15	5.6920514591636174e-6	-1.3779086631968963e-20	4.648386214321456e-20	6.724562434229789e-13	3.165502246528893e-12	4.62743103957417e-12
23800000	0.004997152746419488	1.755419721084691e-49	-3.1176839609914836e-44	1.2236169831375303e-9	2.506605049702385e-15	5.6920514591636174e-6	-1.3779085850010817e-20	4.648386214321456e-20	6.724562434229789e-13	3.165502246528893e-12	4.62743103957417e-12
23900000	0.004997152746419488	1.755419721084691e-49	-3.1308418563634455e-44	1.2236169831375303e-9	2.506605049702385e-15	5.6920514591636174e-6	-1.377908506805267e-20	4.648386214321456e-20	6.724562434229789e-13	3.165502246528893e-12	4.62743103957417e-12
24000000	0.004997152746419488	1.755419721084691e-49	-3.1439997517354083e-44	1.2236169831375303e-9	2.506605049702385e-15	5.6920514591636174e-6	-1.3779084286094524e-20	4.648386214321456e-20	6.724562434229789e-13	3.165502246528893e-12	4.62743103957417e-12
24100000	0.004997152746419488	1.755419721084691e-49	-3.1571576471073727e-44	1.2236169831375303e-9	2.506605049702385e-15	5.6920514591636174e-6	-1.3779083504136377e-20	4.648386214321456e-20	6.724562434229789e-13	3.165502246528893e-12	4.62743103957417e-12
24200000	0.004997152746419488	1.755419721084691e-49	-3.170315542479338e-44	1.2236169831375303e-9	2.506605049702385e-15	5.6920514591636174e-6	-1.377908272217823e-20	4.648386214321456e-20	6.724562434229789e-13	3.165502246528893e-12	4.62743103957417e-12
24300000	0.004997152746419488	1.755419721084691e-49	-3.183473437851305e-44	1.2236169831375303e-9	2.506605049702385e-15	5.6920514591636174e-6	-1.3779081940220084e-20	4.648386214321456e-20	6.724562434229789e-13	3.165502246528893e-12	4.62743103957417e-12
24400000	0.004997152746419488	1.755419721084691e-49	-3.1966313332232727e-44	1.2236169831375303e-9	2.506605049702385e-15	5.6920514591636174e-6	-1.3779081158261937e-20	4.648386214321456e-20	6.724562434229789e-13	3.165502246528893e-12	4.62743103957417e-12
24500000	0.004997152746419488	1.755419721084691e-49	-3.209789228595242e-44	1.2236169831375303e-9	2.506605049702385e-15	5.6920514591636174e-6	-1.377908037630379e-20	4.648386214321456e-20	6.724562434229789e-13	3.165502246528893e-12	4.62743103957417e-12
24600000	0.004997152746419488	1.755419721084691e-49	-3.222947123967213e-44	1.2236169831375303e-9	2.506605049702385e-15	5.6920514591636174e-6	-1.3779079594345644e-20	4.648386214321456e-20	6.724562434229789e-13	3.165502246528893e-12	4.62743103957417e-12
24700000	0.004997152746419488	1.755419721084691e-49	-3.236105019339185e-44	1.2236169831375303e-9	2.506605049702385e-15	5.6920514591636174e-6	-1.3779078812387497e-20	4.648386214321456e-20	6.724562434229789e-13	3.165502246528893e-12	4.62743103957417e-12
24800000	0.004997152746419488	1.755419721084691e-49	-3.249262914711159e-44	1.2236169831375303e-9	2.506605049702385e-15	5.6920514591636174e-6	-1.377907803042935e-20	4.648386214321456e-20	6.724562434229789e-13	3.165502246528893e-12	4.62743103957417e-12
24900000	0.004997152746419488	1.755419721084691e-49	-3.262420810083134e-44	1.2236169831375303e-9	2.506605049702385e-15	5.6920514591636174e-6	-1.37790772484712e-20	4.648386214321456e-20	6.724562434229789e-13	3.165502246528893e-12	4.62743103957417e-12
25000000	0.004997152746419488	1.755419721084691e-49	-3.275578705455111e-44	1.2236169831375303e-9	2.506605049702385e-15	5.6920514591636174e-6	-1.3779076466513055e-20	4.648386214321456e-20	6.724562434229789e-13	3.165502246528893e-12	4.62743103957417e-12
25100000	0.004997152746419488	1.755419721084691e-49	-3.28873660082709e-44	1.2236169831375303e-9	2.506605049702385e-15	5.6920514591636174e-6	-1.3779075684554908e-20	4.648386214321456e-20	6.724562434229789e-13	3.165502246528893e-12	4.62743103957417e-12
25200000	0.004997152746419488	1.755419721084691e-49	-3.3018944961990685e-44	1.2236169831375303e-9	2.506605049702385e-15	5.6920514591636174e-6	-1.377907490259676e-20	4.648386214321456e-20	6.724562434229789e-13	3.165502246528893e-12	4.62743103957417e-12
25300000	0.004997152746419488	1.755419721084691e-49	-3.3150523915710443e-44	1.2236169831375303e-9	2.506605049702385e-15	5.6920514591636174e-6	-1.3779074120638615e-20	4.648386214321456e-20	6.724562434229789e-13	3.165502246528893e-12	4.62743103957417e-12
25400000	0.004997152746419488	1.755419721084691e-49	-3.328210286943016e-44	1.2236169831375303e-9	2.506605049702385e-15	5.6920514591636174e-6	-1.3779073338680468e-20	4.648386214321456e-20	6.724562434229789e-13	3.165502246528893e-12	4.62743103957417e-12
25500000	0.004997152746419488	1.755419721084691e-49	-3.341368182314985e-44	1.2236169831375303e-9	2.506605049702385e-15	5.6920514591636174e-6	-1.3779072556722322e-20	4.648386214321456e-20	6.724562434229789e-13	3.165502246528893e-12	4.62743103957417e-12
25600000	0.004997152746419488	1.755419721084691e-49	-3.3545260776869503e-44	1.2236169831375303e-9	2.506605049702385e-15	5.6920514591636174e-6	-1.3779071774764175e-20	4.648386214321456e-20	6.724562434229789e-13	3.165502246528893e-12	4.62743103957417e-12
25700000	0.004997152746419488	1.755419721084691e-49	-3.367683973058913e-44	1.2236169831375303e-9	2.506605049702385e-15	5.6920514591636174e-6	-1.3779070992806028e-20	4.648386214321456e-20	6.724562434229789e-13	3.165502246528893e-12	4.62743103957417e-12
25800000	0.004997152746419488	1.755419721084691e-49	-3.380841868430872e-44	1.2236169831375303e-9	2.506605049702385e-15	5.6920514591636174e-6	-1.3779070210847882e-20	4.648386214321456e-20	6.724562434229789e-13	3.165502246528893e-12	4.62743103957417e-12
25900000	0.004997152746419488	1.755419721084691e-49	-3.3939997638028284e-44	1.2236169831375303e-9	2.506605049702385e-15	5.6920514591636174e-6	-1.3779069428889735e-20	4.648386214321456e-20	6.724562434229789e-13	3.165502246528893e-12	4.62743103957417e-12
26000000	0.004997152746419488	1.755419721084691e-49	-3.407157659174781e-44	1.2236169831375303e-9	2.506605049702385e-15	5.6920514591636174e-6	-1.377906864693159e-20	4.648386214321456e-20	6.724562434229789e-13	3.165502246528893e-12	4.62743103957417e-12
26100000	0.004997152746419488	1.755419721084691e-49	-3.420315554546731e-44	1.2236169831375303e-9	2.506605049702385e-15	5.6920514591636174e-6	-1.377906786497344e-20	4.648386214321456e-20	6.724562434229789e-13	3.165502246528893e-12	4.62743103957417e-12
26200000	0.004997152746419488	1.755419721084691e-49	-3.4334734499186776e-44	1.2236169831375303e-9	2.506605049702385e-15	5.6920514591636174e-6	-1.3779067083015292e-20	4.648386214321456e-20	6.724562434229789e-13	3.165502246528893e-12	4.62743103957417e-12
26300000	0.004997152746419488	1.755419721084691e-49	-3.446631345290622e-44	1.2236169831375303e-9	2.506605049702385e-15	5.6920514591636174e-6	-1.3779066301057146e-20	4.648386214321456e-20	6.724562434229789e-13	3.165502246528893e-12	4.62743103957417e-12
26400000	0.004997152746419488	1.755419721084691e-49	-3.4597892406625625e-44	1.2236169831375303e-9	2.506605049702385e-15	5.6920514591636174e-6	-1.3779065519099e-20	4.648386214321456e-20	6.724562434229789e-13	3.165502246528893e-12	4.62743103957417e-12
26500000	0.004997152746419488	1.755419721084691e-49	-3.472947136034501e-44	1.2236169831375303e-9	2.506605049702385e-15	5.6920514591636174e-6	-1.3779064737140852e-20	4.648386214321456e-20	6.724562434229789e-13	3.165502246528893e-12	4.62743103957417e-12
26600000	0.004997152746419488	1.755419721084691e-49	-3.4861050314064364e-44	1.2236169831375303e-9	2.506605049702385e-15	5.6920514591636174e-6	-1.3779063955182706e-20	4.648386214321456e-20	6.724562434229789e-13	3.165502246528893e-12	4.62743103957417e-12
26700000	0.004997152746419488	1.755419721084691e-49	-3.4992629267783694e-44	1.2236169831375303e-9	2.506605049702385e-15	5.6920514591636174e-6	-1.377906317322456e-20	4.648386214321456e-20	6.724562434229789e-13	3.165502246528893e-12	4.62743103957417e-12
26800000	0.004997152746419488	1.755419721084691e-49	-3.5124208221502994e-44	1.2236169831375303e-9	2.506605049702385e-15	5.6920514591636174e-6	-1.3779062391266413e-20	4.648386214321456e-20	6.724562434229789e-13	3.165502246528893e-12	4.62743103957417e-12
26900000	0.004997152746419488	1.755419721084691e-49	-3.525578717522227e-44	1.2236169831375303e-9	2.506605049702385e-15	5.6920514591636174e-6	-1.3779061609308266e-20	4.648386214321456e-20	6.724562434229789e-13	3.165502246528893e-12	4.62743103957417e-12
27000000	0.004997152746419488	1.755419721084691e-49	-3.5387366128941524e-44	1.2236169831375303e-9	2.506605049702385e-15	5.6920514591636174e-6	-1.377906082735012e-20	4.648386214321456e-20	6.724562434229789e-13	3.165502246528893e-12	4.62743103957417e-12
27100000	0.004997152746419488	1.755419721084691e-49	-3.5518945082660744e-44	1.2236169831375303e-9	2.506605049702385e-15	5.6920514591636174e-6	-1.3779060045391973e-20	4.648386214321456e-20	6.724562434229789e-13	3.165502246528893e-12	4.62743103957417e-12
27200000	0.004997152746419488	1.755419721084691e-49	-3.5650524036379945e-44	1.2236169831375303e-9	2.506605049702385e-15	5.6920514591636174e-6	-1.3779059263433826e-20	4.648386214321456e-20	6.724562434229789e-13	3.165502246528893e-12	4.62743103957417e-12
27300000	0.004997152746419488	1.755419721084691e-49	-3.578210299009912e-44	1.2236169831375303e-9	2.506605049702385e-15	5.6920514591636174e-6	-1.377905848147568e-20	4.648386214321456e-20	6.724562434229789e-13	3.165502246528893e-12	4.62743103957417e-12
27400000	0.004997152746419488	1.755419721084691e-49	-3.5913681943818276e-44	1.2236169831375303e-9	2.506605049702385e-15	5.6920514591636174e-6	-1.377905769951753e-20	4.648386214321456e-20	6.724562434229789e-13	3.165502246528893e-12	4.62743103957417e-12
27500000	0.004997152746419488	1.755419721084691e-49	-3.6045260897537406e-44	1.2236169831375303e-9	2.506605049702385e-15	5.6920514591636174e-6	-1.3779056917559383e-20	4.648386214321456e-20	6.724562434229789e-13	3.165502246528893e-12	4.62743103957417e-12
27600000	0.004997152746419488	1.755419721084691e-49	-3.617683985125651e-44	1.2236169831375303e-9	2.506605049702385e-15	5.6920514591636174e-6	-1.3779056135601237e-20	4.648386214321456e-20	6.724562434229789e-13	3.165502246528893e-12	4.62743103957417e-12
27700000	0.004997152746419488	1.755419721084691e-49	-3.63084188049756e-44	1.2236169831375303e-9	2.506605049702385e-15	5.6920514591636174e-6	-1.377905535364309e-20	4.648386214321456e-20	6.724562434229789e-13	3.165502246528893e-12	4.62743103957417e-12
27800000	0.004997152746419488	1.755419721084691e-49	-3.643999775869466e-44	1.2236169831375303e-9	2.506605049702385e-15	5.6920514591636174e-6	-1.3779054571684944e-20	4.648386214321456e-20	6.724562434229789e-13	3.165502246528893e-12	4.62743103957417e-12
27900000	0.004997152746419488	1.755419721084691e-49	-3.6571576712413705e-44	1.2236169831375303e-9	2.506605049702385e-15	5.6920514591636174e-6	-1.3779053789726797e-20	4.648386214321456e-20	6.724562434229789e-13	3.165502246528893e-12	4.62743103957417e-12
28000000	0.004997152746419488	1.755419721084691e-49	-3.6703155666132726e-44	1.2236169831375303e-9	2.506605049702385e-15	5.6920514591636174e-6	-1.377905300776865e-20	4.648386214321456e-20	6.724562434229789e-13	3.165502246528893e-12	4.62743103957417e-12
28100000	0.004997152746419488	1.755419721084691e-49	-3.683473461985173e-44	1.2236169831375303e-9	2.506605049702385e-15	5.6920514591636174e-6	-1.3779052225810504e-20	4.648386214321456e-20	6.724562434229789e-13	3.165502246528893e-12	4.62743103957417e-12
28200000	0.004997152746419488	1.755419721084691e-49	-3.6966313573570713e-44	1.2236169831375303e-9	2.506605049702385e-15	5.6920514591636174e-6	-1.3779051443852357e-20	4.648386214321456e-20	6.724562434229789e-13	3.165502246528893e-12	4.62743103957417e-12
28300000	0.004997152746419488	1.755419721084691e-49	-3.709789252728968e-44	1.2236169831375303e-9	2.506605049702385e-15	5.6920514591636174e-6	-1.377905066189421e-20	4.648386214321456e-20	6.724562434229789e-13	3.165502246528893e-12	4.62743103957417e-12
28400000	0.004997152746419488	1.755419721084691e-49	-3.7229471481008626e-44	1.2236169831375303e-9	2.506605049702385e-15	5.6920514591636174e-6	-1.3779049879936064e-20	4.648386214321456e-20	6.724562434229789e-13	3.165502246528893e-12	4.62743103957417e-12
28500000	0.004997152746419488	1.755419721084691e-49	-3.7361050434727553e-44	1.2236169831375303e-9	2.506605049702385e-15	5.6920514591636174e-6	-1.3779049097977917e-20	4.648386214321456e-20	6.724562434229789e-13	3.165502246528893e-12	4.62743103957417e-12
28600000	0.004997152746419488	1.755419721084691e-49	-3.749262938844647e-44	1.2236169831375303e-9	2.506605049702385e-15	5.6920514591636174e-6	-1.3779048316019768e-20	4.648386214321456e-20	6.724562434229789e-13	3.165502246528893e-12	4.62743103957417e-12
28700000	0.004997152746419488	1.755419721084691e-49	-3.762420834216536e-44	1.2236169831375303e-9	2.506605049702385e-15	5.6920514591636174e-6	-1.377904753406162e-20	4.648386214321456e-20	6.724562434229789e-13	3.165502246528893e-12	4.62743103957417e-12
28800000	0.004997152746419488	1.755419721084691e-49	-3.7755787295884243e-44	1.2236169831375303e-9	2.506605049702385e-15	5.6920514591636174e-6	-1.3779046752103475e-20	4.648386214321456e-20	6.724562434229789e-13	3.165502246528893e-12	4.62743103957417e-12
28900000	0.004997152746419488	1.755419721084691e-49	-3.7887366249603105e-44	1.2236169831375303e-9	2.506605049702385e-15	5.6920514591636174e-6	-1.3779045970145328e-20	4.648386214321456e-20	6.724562434229789e-13	3.165502246528893e-12	4.62743103957417e-12
29000000	0.004997152746419488	1.755419721084691e-49	-3.801894520332195e-44	1.2236169831375303e-9	2.506605049702385e-15	5.6920514591636174e-6	-1.377904518818718e-20	4.648386214321456e-20	6.724562434229789e-13	3.165502246528893e-12	4.62743103957417e-12
29100000	0.004997152746419488	1.755419721084691e-49	-3.8150524157040783e-44	1.2236169831375303e-9	2.506605049702385e-15	5.6920514591636174e-6	-1.3779044406229035e-20	4.648386214321456e-20	6.724562434229789e-13	3.165502246528893e-12	4.62743103957417e-12
29200000	0.004997152746419488	1.755419721084691e-49	-3.8282103110759605e-44	1.2236169831375303e-9	2.506605049702385e-15	5.6920514591636174e-6	-1.3779043624270888e-20	4.648386214321456e-20	6.724562434229789e-13	3.165502246528893e-12	4.62743103957417e-12
29300000	0.004997152746419488	1.755419721084691e-49	-3.841368206447841e-44	1.2236169831375303e-9	2.506605049702385e-15	5.6920514591636174e-6	-1.3779042842312742e-20	4.648386214321456e-20	6.724562434229789e-13	3.165502246528893e-12	4.62743103957417e-12
29400000	0.004997152746419488	1.755419721084691e-49	-3.8545261018197205e-44	1.2236169831375303e-9	2.506605049702385e-15	5.6920514591636174e-6	-1.3779042060354595e-20	4.648386214321456e-20	6.724562434229789e-13	3.165502246528893e-12	4.62743103957417e-12
29500000	0.004997152746419488	1.755419721084691e-49	-3.867683997191598e-44	1.2236169831375303e-9	2.506605049702385e-15	5.6920514591636174e-6	-1.3779041278396448e-20	4.648386214321456e-20	6.724562434229789e-13	3.165502246528893e-12	4.62743103957417e-12
29600000	0.004997152746419488	1.755419721084691e-49	-3.880841892563475e-44	1.2236169831375303e-9	2.506605049702385e-15	5.6920514591636174e-6	-1.3779040496438302e-20	4.648386214321456e-20	6.724562434229789e-13	3.165502246528893e-12	4.62743103957417e-12
29700000	0.004997152746419488	1.755419721084691e-49	-3.8939997879353506e-44	1.2236169831375303e-9	2.506605049702385e-15	5.6920514591636174e-6	-1.3779039714480155e-20	4.648386214321456e-20	6.724562434229789e-13	3.165502246528893e-12	4.62743103957417e-12
29800000	0.004997152746419488	1.755419721084691e-49	-3.9071576833072254e-44	1.2236169831375303e-9	2.506605049702385e-15	5.6920514591636174e-6	-1.3779038932522008e-20	4.648386214321456e-20	6.724562434229789e-13	3.165502246528893e-12	4.62743103957417e-12
29900000	0.004997152746419488	1.755419721084691e-49	-3.920315578679099e-44	1.2236169831375303e-9	2.506605049702385e-15	5.6920514591636174e-6	-1.377903815056386e-20	4.648386214321456e-20	6.724562434229789e-13	3.165502246528893e-12	4.62743103957417e-12
30000000	0.004997152746419488	1.755419721084691e-49	-3.933473474050972e-44	1.2236169831375303e-9	2.506605049702385e-15	5.6920514591636174e-6	-1.3779037368605712e-20	4.648386214321456e-20	6.724562434229789e-13	3.165502246528893e-12	4.62743103957417e-12
30100000	0.004997152746419488	1.755419721084691e-49	-3.946631369422843e-44	1.2236169831375303e-9	2.506605049702385e-15	5.6920514591636174e-6	-1.3779036586647566e-20	4.648386214321456e-20	6.724562434229789e-13	3.165502246528893e-12	4.62743103957417e-12
30200000	0.004997152746419488	1.755419721084691e-49	-3.959789264794714e-44	1.2236169831375303e-9	2.506605049702385e-15	5.6920514591636174e-6	-1.377903580468942e-20	4.648386214321456e-20	6.724562434229789e-13	3.165502246528893e-12	4.62743103957417e-12
30300000	0.004997152746419488	1.755419721084691e-49	-3.972947160166584e-44	1.2236169831375303e-9	2.506605049702385e-15	5.6920514591636174e-6	-1.3779035022731272e-20	4.648386214321456e-20	6.724562434229789e-13	3.165502246528893e-12	4.62743103957417e-12
30400000	0.004997152746419488	1.755419721084691e-49	-3.986105055538453e-44	1.2236169831375303e-9	2.506605049702385e-15	5.6920514591636174e-6	-1.3779034240773126e-20	4.648386214321456e-20	6.724562434229789e-13	3.165502246528893e-12	4.62743103957417e-12
30500000	0.004997152746419488	1.755419721084691e-49	-3.9992629509103216e-44	1.2236169831375303e-9	2.506605049702385e-15	5.6920514591636174e-6	-1.377903345881498e-20	4.648386214321456e-20	6.724562434229789e-13	3.165502246528893e-12	4.62743103957417e-12
30600000	0.004997152746419488	1.7554197210846906e-49	-4.0124208462821893e-44	1.2236169831375303e-9	2.506605049702385e-15	5.6920514591636174e-6	-1.3779032676856833e-20	4.648386214321456e-20	6.724562434229789e-13	3.165502246528893e-12	4.62743103957417e-12
30700000	0.004997152746419488	1.7554197210846906e-49	-4.025578741654056e-44	1.2236169831375303e-9	2.5066050497023845e-15	5.6920514591636174e-6	-1.3779031894898686e-20	4.648386214321456e-20	6.724562434229789e-13	3.165502246528893e-12	4.62743103957417e-12
30800000	0.004997152746419488	1.7554197210846906e-49	-4.038736637025923e-44	1.2236169831375303e-9	2.5066050497023845e-15	5.6920514591636174e-6	-1.377903111294054e-20	4.648386214321456e-20	6.724562434229789e-13	3.165502246528893e-12	4.62743103957417e-12
30900000	0.004997152746419488	1.7554197210846906e-49	-4.0518945323977886e-44	1.2236169831375303e-9	2.5066050497023845e-15	5.6920514591636174e-6	-1.3779030330982393e-20	4.648386214321456e-20	6.724562434229789e-13	3.165502246528893e-12	4.62743103957417e-12
31000000	0.004997152746419488	1.7554197210846906e-49	-4.0650524277696544e-44	1.2236169831375303e-9	2.5066050497023845e-15	5.6920514591636174e-6	-1.3779029549024246e-20	4.648386214321456e-20	6.724562434229789e-13	3.165502246528893e-12	4.62743103957417e-12
31100000	0.004997152746419488	1.7554197210846906e-49	-4.0782103231415197e-44	1.2236169831375303e-9	2.5066050497023845e-15	5.6920514591636174e-6	-1.37790287670661e-20	4.648386214321456e-20	6.724562434229789e-13	3.165502246528893e-12	4.62743103957417e-12
31200000	0.004997152746419488	1.7554197210846906e-49	-4.0913682185133845e-44	1.2236169831375303e-9	2.5066050497023845e-15	5.6920514591636174e-6	-1.377902798510795e-20	4.648386214321456e-20	6.724562434229789e-13	3.165502246528893e-12	4.62743103957417e-12
31300000	0.004997152746419488	1.7554197210846906e-49	-4.1045261138852487e-44	1.2236169831375303e-9	2.5066050497023845e-15	5.6920514591636174e-6	-1.3779027203149803e-20	4.648386214321456e-20	6.724562434229789e-13	3.165502246528893e-12	4.62743103957417e-12
31400000	0.004997152746419488	1.7554197210846906e-49	-4.117684009257113e-44	1.2236169831375303e-9	2.5066050497023845e-15	5.692051459163617e-6	-1.3779026421191657e-20	4.648386214321456e-20	6.724562434229789e-13	3.165502246528893e-12	4.62743103957417e-12
31500000	0.004997152746419488	1.7554197210846906e-49	-4.1308419046289773e-44	1.2236169831375303e-9	2.5066050497023845e-15	5.692051459163617e-6	-1.377902563923351e-20	4.648386214321456e-20	6.724562434229788e-13	3.165502246528893e-12	4.62743103957417e-12
31600000	0.004997152746419488	1.7554197210846906e-49	-4.143999800000841e-44	1.2236169831375303e-9	2.5066050497023845e-15	5.692051459163617e-6	-1.3779024857275364e-20	4.648386214321456e-20	6.724562434229788e-13	3.165502246528893e-12	4.62743103957417e-12
31700000	0.004997152746419488	1.7554197210846906e-49	-4.157157695372705e-44	1.2236169831375303e-9	2.5066050497023845e-15	5.692051459163617e-6	-1.3779024075317217e-20	4.648386214321456e-20	6.724562434229788e-13	3.165502246528893e-12	4.62743103957417e-12
31800000	0.004997152746419488	1.7554197210846906e-49	-4.1703155907445686e-44	1.2236169831375303e-9	2.5066050497023845e-15	5.692051459163617e-6	-1.377902329335907e-20	4.648386214321456e-20	6.724562434229788e-13	3.165502246528893e-12	4.62743103957417e-12
31900000	0.004997152746419488	1.7554197210846906e-49	-4.183473486116432e-44	1.2236169831375303e-9	2.5066050497023845e-15	5.692051459163617e-6	-1.3779022511400924e-20	4.648386214321456e-20	6.724562434229788e-13	3.165502246528893e-12	4.62743103957417e-12
32000000	0.004997152746419488	1.7554197210846906e-49	-4.1966313814882957e-44	1.2236169831375303e-9	2.5066050497023845e-15	5.692051459163617e-6	-1.3779021729442777e-20	4.648386214321456e-20	6.724562434229788e-13	3.165502246528893e-12	4.62743103957417e-12
32100000	0.004997152746419488	1.7554197210846906e-49	-4.20978927686016e-44	1.2236169831375303e-9	2.5066050497023845e-15	5.692051459163617e-6	-1.377902094748463e-20	4.648386214321456e-20	6.724562434229788e-13	3.165502246528893e-12	4.62743103957417e-12
32200000	0.004997152746419488	1.7554197210846906e-49	-4.2229471722320237e-44	1.2236169831375303e-9	2.5066050497023845e-15	5.692051459163617e-6	-1.3779020165526484e-20	4.6483862143214556e-20	6.724562434229788e-13	3.165502246528893e-12	4.62743103957417e-12
32300000	0.004997152746419488	1.7554197210846906e-49	-4.236105067603888e-44	1.2236169831375303e-9	2.5066050497023845e-15	5.692051459163617e-6	-1.3779019383568337e-20	4.6483862143214556e-20	6.724562434229788e-13	3.165502246528893e-12	4.62743103957417e-12
32400000	0.004997152746419488	1.7554197210846906e-49	-4.249262962975753e-44	1.2236169831375303e-9	2.5066050497023845e-15	5.692051459163617e-6	-1.3779018601610188e-20	4.6483862143214556e-20	6.724562434229788e-13	3.165502246528893e-12	4.62743103957417e-12
32500000	0.004997152746419488	1.7554197210846906e-49	-4.2624208583476176e-44	1.2236169831375303e-9	2.5066050497023845e-15	5.692051459163617e-6	-1.377901781965204e-20	4.6483862143214556e-20	6.724562434229788e-13	3.165502246528893e-12	4.62743103957417e-12
32600000	0.004997152746419488	1.7554197210846906e-49	-4.275578753719483e-44	1.2236169831375303e-9	2.5066050497023845e-15	5.692051459163617e-6	-1.3779017037693895e-20	4.6483862143214556e-20	6.724562434229788e-13	3.165502246528893e-12	4.62743103957417e-12
32700000	0.004997152746419488	1.7554197210846906e-49	-4.288736649091348e-44	1.2236169831375303e-9	2.5066050497023845e-15	5.692051459163617e-6	-1.3779016255735748e-20	4.6483862143214556e-20	6.724562434229788e-13	3.165502246528893e-12	4.62743103957417e-12
32800000	0.004997152746419488	1.7554197210846906e-49	-4.3018945444632144e-44	1.2236169831375303e-9	2.5066050497023845e-15	5.692051459163617e-6	-1.37790154737776e-20	4.6483862143214556e-20	6.724562434229788e-13	3.165502246528893e-12	4.62743103957417e-12
32900000	0.004997152746419488	1.7554197210846906e-49	-4.315052439835081e-44	1.2236169831375303e-9	2.5066050497023845e-15	5.692051459163617e-6	-1.3779014691819455e-20	4.6483862143214556e-20	6.724562434229788e-13	3.165502246528893e-12	4.62743103957417e-12
33000000	0.004997152746419488	1.7554197210846906e-49	-4.3282103352069484e-44	1.2236169831375303e-9	2.5066050497023845e-15	5.692051459163617e-6	-1.3779013909861308e-20	4.6483862143214556e-20	6.724562434229788e-13	3.165502246528893e-12	4.62743103957417e-12
33100000	0.004997152746419488	1.7554197210846906e-49	-4.341368230578816e-44	1.2236169831375303e-9	2.5066050497023845e-15	5.692051459163617e-6	-1.377901312790316e-20	4.6483862143214556e-20	6.724562434229788e-13	3.165502246528893e-12	4.62743103957417e-12
33200000	0.004997152746419488	1.7554197210846906e-49	-4.3545261259506844e-44	1.2236169831375303e-9	2.5066050497023845e-15	5.692051459163617e-6	-1.3779012345945015e-20	4.6483862143214556e-20	6.724562434229788e-13	3.165502246528893e-12	4.62743103957417e-12
33300000	0.004997152746419488	1.7554197210846906e-49	-4.367684021322554e-44	1.2236169831375303e-9	2.5066050497023845e-15	5.692051459163617e-6	-1.3779011563986868e-20	4.6483862143214556e-20	6.724562434229788e-13	3.165502246528893e-12	4.62743103957417e-12
33400000	0.004997152746419488	1.7554197210846902e-49	-4.380841916694424e-44	1.2236169831375303e-9	2.5066050497023845e-15	5.692051459163617e-6	-1.3779010782028722e-20	4.6483862143214556e-20	6.724562434229788e-13	3.165502246528893e-12	4.62743103957417e-12
33500000	0.004997152746419488	1.7554197210846902e-49	-4.3939998120662947e-44	1.2236169831375303e-9	2.5066050497023845e-15	5.692051459163617e-6	-1.3779010000070575e-20	4.6483862143214556e-20	6.724562434229788e-13	3.165502246528893e-12	4.62743103957417e-12
33600000	0.004997152746419488	1.7554197210846902e-49	-4.407157707438167e-44	1.2236169831375303e-9	2.5066050497023845e-15	5.692051459163617e-6	-1.3779009218112428e-20	4.6483862143214556e-20	6.724562434229788e-13	3.165502246528893e-12	4.62743103957417e-12
33700000	0.004997152746419488	1.7554197210846902e-49	-4.4203156028100397e-44	1.2236169831375303e-9	2.5066050497023845e-15	5.692051459163617e-6	-1.377900843615428e-20	4.6483862143214556e-20	6.724562434229788e-13	3.165502246528893e-12	4.62743103957417e-12
33800000	0.004997152746419488	1.7554197210846902e-49	-4.4334734981819134e-44	1.2236169831375303e-9	2.5066050497023845e-15	5.692051459163617e-6	-1.3779007654196132e-20	4.6483862143214556e-20	6.724562434229788e-13	3.165502246528893e-12	4.62743103957417e-12
33900000	0.004997152746419488	1.7554197210846902e-49	-4.446631393553788e-44	1.2236169831375303e-9	2.5066050497023845e-15	5.692051459163617e-6	-1.3779006872237986e-20	4.6483862143214556e-20	6.724562434229788e-13	3.165502246528893e-12	4.62743103957417e-12
34000000	0.004997152746419488	1.7554197210846902e-49	-4.459789288925664e-44	1.2236169831375303e-9	2.5066050497023845e-15	5.692051459163617e-6	-1.377900609027984e-20	4.6483862143214556e-20	6.724562434229788e-13	3.165502246528893e-12	4.62743103957417e-12
34100000	0.004997152746419488	1.7554197210846902e-49	-4.472947184297541e-44	1.2236169831375303e-9	2.5066050497023845e-15	5.692051459163617e-6	-1.3779005308321692e-20	4.6483862143214556e-20	6.724562434229788e-13	3.165502246528893e-12	4.62743103957417e-12
34200000	0.004997152746419488	1.7554197210846902e-49	-4.486105079669419e-44	1.2236169831375303e-9	2.5066050497023845e-15	5.692051459163617e-6	-1.3779004526363546e-20	4.6483862143214556e-20	6.724562434229788e-13	3.165502246528893e-12	4.62743103957417e-12
34300000	0.004997152746419488	1.7554197210846902e-49	-4.499262975041299e-44	1.2236169831375303e-9	2.5066050497023845e-15	5.692051459163617e-6	-1.37790037444054e-20	4.6483862143214556e-20	6.724562434229788e-13	3.165502246528893e-12	4.62743103957417e-12
34400000	0.004997152746419488	1.7554197210846902e-49	-4.512420870413179e-44	1.2236169831375303e-9	2.5066050497023845e-15	5.692051459163617e-6	-1.3779002962447253e-20	4.6483862143214556e-20	6.724562434229788e-13	3.165502246528893e-12	4.62743103957417e-12
34500000	0.004997152746419488	1.7554197210846902e-49	-4.525578765785062e-44	1.2236169831375303e-9	2.5066050497023845e-15	5.692051459163617e-6	-1.3779002180489106e-20	4.6483862143214556e-20	6.724562434229788e-13	3.165502246528893e-12	4.62743103957417e-12
34600000	0.004997152746419488	1.7554197210846902e-49	-4.538736661156946e-44	1.2236169831375303e-9	2.5066050497023845e-15	5.692051459163617e-6	-1.377900139853096e-20	4.6483862143214556e-20	6.724562434229788e-13	3.165502246528893e-12	4.62743103957417e-12
34700000	0.004997152746419488	1.7554197210846902e-49	-4.55189455652883e-44	1.2236169831375303e-9	2.5066050497023845e-15	5.692051459163617e-6	-1.3779000616572813e-20	4.6483862143214556e-20	6.724562434229788e-13	3.165502246528893e-12	4.62743103957417e-12
34800000	0.004997152746419488	1.7554197210846902e-49	-4.565052451900717e-44	1.2236169831375303e-9	2.5066050497023845e-15	5.692051459163617e-6	-1.3778999834614666e-20	4.6483862143214556e-20	6.724562434229788e-13	3.165502246528893e-12	4.62743103957417e-12
34900000	0.004997152746419488	1.7554197210846902e-49	-4.578210347272606e-44	1.2236169831375303e-9	2.5066050497023845e-15	5.692051459163617e-6	-1.3778999052656517e-20	4.6483862143214556e-20	6.724562434229788e-13	3.165502246528893e-12	4.62743103957417e-12
35000000	0.004997152746419488	1.7554197210846902e-49	-4.591368242644495e-44	1.2236169831375303e-9	2.5066050497023845e-15	5.692051459163617e-6	-1.377899827069837e-20	4.6483862143214556e-20	6.724562434229788e-13	3.165502246528893e-12	4.62743103957417e-12
35100000	0.004997152746419488	1.7554197210846902e-49	-4.604526138016387e-44	1.2236169831375303e-9	2.5066050497023845e-15	5.692051459163617e-6	-1.3778997488740223e-20	4.6483862143214556e-20	6.724562434229788e-13	3.165502246528893e-12	4.62743103957417e-12
35200000	0.004997152746419488	1.7554197210846902e-49	-4.617684033388278e-44	1.2236169831375303e-9	2.5066050497023845e-15	5.692051459163617e-6	-1.3778996706782077e-20	4.6483862143214556e-20	6.724562434229788e-13	3.165502246528893e-12	4.62743103957417e-12
35300000	0.004997152746419488	1.7554197210846902e-49	-4.630841928760167e-44	1.2236169831375303e-9	2.5066050497023845e-15	5.692051459163617e-6	-1.377899592482393e-20	4.6483862143214556e-20	6.724562434229788e-13	3.165502246528893e-12	4.62743103957417e-12
35400000	0.004997152746419488	1.7554197210846902e-49	-4.643999824132051e-44	1.2236169831375303e-9	2.5066050497023845e-15	5.692051459163617e-6	-1.3778995142865784e-20	4.6483862143214556e-20	6.724562434229788e-13	3.165502246528893e-12	4.62743103957417e-12
35500000	0.004997152746419488	1.7554197210846902e-49	-4.657157719503934e-44	1.2236169831375303e-9	2.5066050497023845e-15	5.692051459163617e-6	-1.3778994360907637e-20	4.6483862143214556e-20	6.724562434229788e-13	3.165502246528893e-12	4.62743103957417e-12
35600000	0.004997152746419488	1.7554197210846902e-49	-4.670315614875811e-44	1.2236169831375303e-9	2.5066050497023845e-15	5.692051459163617e-6	-1.377899357894949e-20	4.6483862143214556e-20	6.724562434229788e-13	3.165502246528893e-12	4.62743103957417e-12
35700000	0.004997152746419488	1.7554197210846902e-49	-4.683473510247687e-44	1.2236169831375303e-9	2.5066050497023845e-15	5.692051459163617e-6	-1.3778992796991344e-20	4.6483862143214556e-20	6.724562434229788e-13	3.165502246528893e-12	4.62743103957417e-12
35800000	0.004997152746419488	1.7554197210846902e-49	-4.696631405619559e-44	1.2236169831375303e-9	2.5066050497023845e-15	5.692051459163617e-6	-1.3778992015033197e-20	4.6483862143214556e-20	6.724562434229788e-13	3.165502246528893e-12	4.62743103957417e-12
35900000	0.004997152746419488	1.7554197210846902e-49	-4.709789300991428e-44	1.2236169831375303e-9	2.5066050497023845e-15	5.692051459163617e-6	-1.377899123307505e-20	4.6483862143214556e-20	6.724562434229788e-13	3.165502246528893e-12	4.62743103957417e-12
36000000	0.004997152746419488	1.7554197210846902e-49	-4.722947196363293e-44	1.2236169831375303e-9	2.5066050497023845e-15	5.692051459163617e-6	-1.3778990451116904e-20	4.6483862143214556e-20	6.724562434229788e-13	3.165502246528893e-12	4.62743103957417e-12
36100000	0.004997152746419488	1.7554197210846902e-49	-4.736105091735156e-44	1.2236169831375303e-9	2.5066050497023845e-15	5.692051459163617e-6	-1.3778989669158754e-20	4.6483862143214556e-20	6.724562434229788e-13	3.165502246528893e-12	4.62743103957417e-12
36200000	0.004997152746419488	1.7554197210846902e-49	-4.749262987107016e-44	1.2236169831375303e-9	2.5066050497023845e-15	5.692051459163617e-6	-1.3778988887200608e-20	4.6483862143214556e-20	6.724562434229788e-13	3.165502246528893e-12	4.62743103957417e-12
36300000	0.004997152746419488	1.7554197210846902e-49	-4.762420882478873e-44	1.2236169831375303e-9	2.5066050497023845e-15	5.692051459163617e-6	-1.377898810524246e-20	4.6483862143214556e-20	6.724562434229788e-13	3.165502246528893e-12	4.62743103957417e-12
36400000	0.004997152746419488	1.7554197210846902e-49	-4.775578777850727e-44	1.2236169831375303e-9	2.5066050497023845e-15	5.692051459163617e-6	-1.3778987323284314e-20	4.6483862143214556e-20	6.724562434229788e-13	3.165502246528893e-12	4.62743103957417e-12
36500000	0.004997152746419488	1.7554197210846902e-49	-4.788736673222577e-44	1.2236169831375303e-9	2.5066050497023845e-15	5.692051459163617e-6	-1.3778986541326168e-20	4.6483862143214556e-20	6.724562434229788e-13	3.165502246528893e-12	4.62743103957417e-12
36600000	0.004997152746419488	1.7554197210846902e-49	-4.801894568594426e-44	1.2236169831375303e-9	2.5066050497023845e-15	5.692051459163617e-6	-1.377898575936802e-20	4.6483862143214556e-20	6.724562434229788e-13	3.165502246528893e-12	4.62743103957417e-12
36700000	0.004997152746419488	1.7554197210846902e-49	-4.815052463966272e-44	1.2236169831375303e-9	2.5066050497023845e-15	5.692051459163617e-6	-1.3778984977409875e-20	4.6483862143214556e-20	6.724562434229788e-13	3.165502246528893e-12	4.62743103957417e-12
36800000	0.004997152746419488	1.7554197210846902e-49	-4.828210359338115e-44	1.2236169831375303e-9	2.5066050497023845e-15	5.692051459163617e-6	-1.3778984195451728e-20	4.6483862143214556e-20	6.724562434229788e-13	3.165502246528893e-12	4.62743103957417e-12
36900000	0.004997152746419488	1.7554197210846902e-49	-4.841368254709955e-44	1.2236169831375303e-9	2.5066050497023845e-15	5.692051459163617e-6	-1.377898341349358e-20	4.6483862143214556e-20	6.724562434229788e-13	3.165502246528893e-12	4.62743103957417e-12
37000000	0.004997152746419488	1.7554197210846902e-49	-4.854526150081793e-44	1.2236169831375303e-9	2.5066050497023845e-15	5.692051459163617e-6	-1.3778982631535435e-20	4.6483862143214556e-20	6.724562434229788e-13	3.165502246528893e-12	4.62743103957417e-12
37100000	0.004997152746419488	1.7554197210846902e-49	-4.867684045453628e-44	1.2236169831375303e-9	2.5066050497023845e-15	5.692051459163617e-6	-1.3778981849577288e-20	4.6483862143214556e-20	6.724562434229788e-13	3.165502246528893e-12	4.62743103957417e-12
37200000	0.004997152746419488	1.7554197210846902e-49	-4.880841940825461e-44	1.2236169831375303e-9	2.5066050497023845e-15	5.692051459163617e-6	-1.3778981067619142e-20	4.6483862143214556e-20	6.724562434229788e-13	3.165502246528893e-12	4.62743103957417e-12
37300000	0.004997152746419488	1.7554197210846902e-49	-4.893999836197292e-44	1.2236169831375303e-9	2.5066050497023845e-15	5.692051459163617e-6	-1.3778980285660995e-20	4.6483862143214556e-20	6.724562434229788e-13	3.165502246528893e-12	4.62743103957417e-12
37400000	0.004997152746419488	1.7554197210846902e-49	-4.907157731569119e-44	1.2236169831375303e-9	2.5066050497023845e-15	5.692051459163617e-6	-1.3778979503702845e-20	4.6483862143214556e-20	6.724562434229788e-13	3.165502246528893e-12	4.62743103957417e-12
37500000	0.004997152746419488	1.7554197210846902e-49	-4.920315626940945e-44	1.2236169831375303e-9	2.5066050497023845e-15	5.692051459163617e-6	-1.37789787217447e-20	4.6483862143214556e-20	6.724562434229788e-13	3.165502246528893e-12	4.62743103957417e-12
37600000	0.004997152746419488	1.7554197210846902e-49	-4.933473522312769e-44	1.2236169831375303e-9	2.5066050497023845e-15	5.692051459163617e-6	-1.3778977939786552e-20	4.6483862143214556e-20	6.724562434229788e-13	3.165502246528893e-12	4.62743103957417e-12
37700000	0.004997152746419488	1.7554197210846902e-49	-4.94663141768459e-44	1.2236169831375303e-9	2.5066050497023845e-15	5.692051459163617e-6	-1.3778977157828406e-20	4.6483862143214556e-20	6.724562434229788e-13	3.165502246528893e-12	4.62743103957417e-12
37800000	0.004997152746419488	1.7554197210846902e-49	-4.959789313056409e-44	1.2236169831375303e-9	2.5066050497023845e-15	5.692051459163617e-6	-1.377897637587026e-20	4.6483862143214556e-20	6.724562434229788e-13	3.165502246528893e-12	4.62743103957417e-12
37900000	0.004997152746419488	1.7554197210846902e-49	-4.972947208428226e-44	1.2236169831375303e-9	2.5066050497023845e-15	5.692051459163617e-6	-1.3778975593912112e-20	4.6483862143214556e-20	6.724562434229788e-13	3.165502246528893e-12	4.62743103957417e-12
38000000	0.004997152746419488	1.7554197210846902e-49	-4.986105103800041e-44	1.2236169831375303e-9	2.5066050497023845e-15	5.692051459163617e-6	-1.3778974811953966e-20	4.6483862143214556e-20	6.724562434229788e-13	3.165502246528893e-12	4.62743103957417e-12
38100000	0.004997152746419488	1.7554197210846902e-49	-4.999262999171855e-44	1.2236169831375303e-9	2.5066050497023845e-15	5.692051459163617e-6	-1.377897402999582e-20	4.6483862143214556e-20	6.724562434229788e-13	3.165502246528893e-12	4.62743103957417e-12
38200000	0.004997152746419488	1.7554197210846902e-49	-5.012420894543666e-44	1.2236169831375303e-9	2.5066050497023845e-15	5.692051459163617e-6	-1.3778973248037673e-20	4.6483862143214556e-20	6.724562434229788e-13	3.165502246528893e-12	4.62743103957417e-12
38300000	0.004997152746419488	1.7554197210846902e-49	-5.025578789915475e-44	1.2236169831375303e-9	2.5066050497023845e-15	5.692051459163617e-6	-1.3778972466079526e-20	4.6483862143214556e-20	6.724562434229788e-13	3.165502246528893e-12	4.62743103957417e-12
38400000	0.004997152746419488	1.7554197210846902e-49	-5.038736685287283e-44	1.2236169831375303e-9	2.5066050497023845e-15	5.692051459163617e-6	-1.377897168412138e-20	4.6483862143214556e-20	6.724562434229788e-13	3.165502246528893e-12	4.62743103957417e-12
38500000	0.004997152746419488	1.7554197210846902e-49	-5.051894580659088e-44	1.2236169831375303e-9	2.5066050497023845e-15	5.692051459163617e-6	-1.3778970902163233e-20	4.6483862143214556e-20	6.724562434229788e-13	3.165502246528893e-12	4.62743103957417e-12
38600000	0.004997152746419488	1.7554197210846902e-49	-5.065052476030892e-44	1.2236169831375303e-9	2.5066050497023845e-15	5.692051459163617e-6	-1.3778970120205083e-20	4.6483862143214556e-20	6.724562434229788e-13	3.165502246528893e-12	4.62743103957417e-12
38700000	0.004997152746419488	1.7554197210846902e-49	-5.078210371402695e-44	1.2236169831375303e-9	2.5066050497023845e-15	5.692051459163617e-6	-1.3778969338246937e-20	4.6483862143214556e-20	6.724562434229788e-13	3.165502246528893e-12	4.62743103957417e-12
38800000	0.004997152746419488	1.7554197210846902e-49	-5.091368266774495e-44	1.2236169831375303e-9	2.5066050497023845e-15	5.692051459163617e-6	-1.377896855628879e-20	4.6483862143214556e-20	6.724562434229788e-13	3.165502246528893e-12	4.62743103957417e-12
38900000	0.004997152746419488	1.7554197210846902e-49	-5.104526162146295e-44	1.2236169831375303e-9	2.5066050497023845e-15	5.692051459163617e-6	-1.3778967774330643e-20	4.6483862143214556e-20	6.724562434229788e-13	3.165502246528893e-12	4.62743103957417e-12
39000000	0.004997152746419488	1.7554197210846902e-49	-5.117684057518093e-44	1.2236169831375303e-9	2.5066050497023845e-15	5.692051459163617e-6	-1.3778966992372497e-20	4.6483862143214556e-20	6.724562434229788e-13	3.165502246528893e-12	4.62743103957417e-12
39100000	0.004997152746419488	1.7554197210846902e-49	-5.130841952889889e-44	1.2236169831375303e-9	2.5066050497023845e-15	5.692051459163617e-6	-1.377896621041435e-20	4.6483862143214556e-20	6.724562434229788e-13	3.165502246528893e-12	4.62743103957417e-12
39200000	0.004997152746419488	1.7554197210846902e-49	-5.143999848261684e-44	1.2236169831375303e-9	2.5066050497023845e-15	5.692051459163617e-6	-1.3778965428456203e-20	4.6483862143214556e-20	6.724562434229788e-13	3.165502246528893e-12	4.62743103957417e-12
39300000	0.004997152746419488	1.7554197210846902e-49	-5.157157743633477e-44	1.2236169831375303e-9	2.5066050497023845e-15	5.692051459163617e-6	-1.3778964646498057e-20	4.6483862143214556e-20	6.724562434229788e-13	3.165502246528893e-12	4.62743103957417e-12
39400000	0.004997152746419488	1.7554197210846902e-49	-5.170315639005269e-44	1.2236169831375303e-9	2.5066050497023845e-15	5.692051459163617e-6	-1.377896386453991e-20	4.6483862143214556e-20	6.724562434229788e-13	3.165502246528893e-12	4.62743103957417e-12
39500000	0.004997152746419488	1.7554197210846902e-49	-5.18347353437706e-44	1.2236169831375303e-9	2.5066050497023845e-15	5.692051459163617e-6	-1.3778963082581764e-20	4.6483862143214556e-20	6.724562434229788e-13	3.165502246528893e-12	4.62743103957417e-12
39600000	0.004997152746419488	1.7554197210846902e-49	-5.196631429748849e-44	1.2236169831375303e-9	2.5066050497023845e-15	5.692051459163617e-6	-1.3778962300623617e-20	4.6483862143214556e-20	6.724562434229788e-13	3.165502246528893e-12	4.62743103957417e-12
39700000	0.004997152746419488	1.7554197210846902e-49	-5.209789325120638e-44	1.2236169831375303e-9	2.5066050497023845e-15	5.692051459163617e-6	-1.377896151866547e-20	4.6483862143214556e-20	6.724562434229788e-13	3.165502246528893e-12	4.62743103957417e-12
39800000	0.004997152746419488	1.7554197210846902e-49	-5.222947220492425e-44	1.2236169831375303e-9	2.5066050497023845e-15	5.692051459163617e-6	-1.3778960736707324e-20	4.6483862143214556e-20	6.724562434229788e-13	3.165502246528893e-12	4.62743103957417e-12
39900000	0.004997152746419488	1.7554197210846902e-49	-5.236105115864211e-44	1.2236169831375303e-9	2.5066050497023845e-15	5.692051459163617e-6	-1.3778959954749174e-20	4.6483862143214556e-20	6.724562434229788e-13	3.165502246528893e-12	4.62743103957417e-12
40000000	0.004997152746419488	1.7554197210846902e-49	-5.249263011235998e-44	1.2236169831375303e-9	2.5066050497023845e-15	5.692051459163617e-6	-1.3778959172791028e-20	4.6483862143214556e-20	6.724562434229788e-13	3.165502246528893e-12	4.62743103957417e-12
40100000	0.004997152746419488	1.7554197210846902e-49	-5.262420906607782e-44	1.2236169831375303e-9	2.5066050497023845e-15	5.692051459163617e-6	-1.377895839083288e-20	4.6483862143214556e-20	6.724562434229788e-13	3.165502246528893e-12	4.62743103957417e-12
40200000	0.004997152746419488	1.7554197210846902e-49	-5.275578801979565e-44	1.2236169831375303e-9	2.5066050497023845e-15	5.692051459163617e-6	-1.3778957608874734e-20	4.6483862143214556e-20	6.724562434229788e-13	3.165502246528893e-12	4.62743103957417e-12
40300000	0.004997152746419488	1.7554197210846906e-49	-5.288736697351348e-44	1.2236169831375303e-9	2.5066050497023845e-15	5.692051459163617e-6	-1.3778956826916588e-20	4.6483862143214556e-20	6.724562434229788e-13	3.165502246528893e-12	4.62743103957417e-12
40400000	0.004997152746419488	1.7554197210846906e-49	-5.30189459272313e-44	1.2236169831375303e-9	2.5066050497023845e-15	5.692051459163617e-6	-1.377895604495844e-20	4.6483862143214556e-20	6.724562434229788e-13	3.165502246528893e-12	4.62743103957417e-12
40500000	0.004997152746419488	1.7554197210846906e-49	-5.315052488094911e-44	1.2236169831375303e-9	2.5066050497023845e-15	5.692051459163617e-6	-1.3778955263000295e-20	4.6483862143214556e-20	6.724562434229788e-13	3.165502246528893e-12	4.62743103957417e-12
40600000	0.004997152746419488	1.7554197210846906e-49	-5.328210383466691e-44	1.2236169831375303e-9	2.5066050497023845e-15	5.692051459163617e-6	-1.3778954481042148e-20	4.6483862143214556e-20	6.724562434229788e-13	3.165502246528893e-12	4.62743103957417e-12
40700000	0.004997152746419488	1.7554197210846906e-49	-5.341368278838471e-44	1.2236169831375303e-9	2.5066050497023845e-15	5.692051459163617e-6	-1.3778953699084e-20	4.6483862143214556e-20	6.724562434229788e-13	3.165502246528893e-12	4.62743103957417e-12
40800000	0.004997152746419488	1.7554197210846906e-49	-5.354526174210252e-44	1.2236169831375301e-9	2.5066050497023845e-15	5.692051459163617e-6	-1.3778952917125855e-20	4.6483862143214556e-20	6.724562434229788e-13	3.165502246528893e-12	4.62743103957417e-12
40900000	0.004997152746419488	1.7554197210846906e-49	-5.36768406958203e-44	1.2236169831375301e-9	2.5066050497023845e-15	5.692051459163617e-6	-1.3778952135167708e-20	4.6483862143214556e-20	6.724562434229788e-13	3.165502246528893e-12	4.627431039574171e-12
41000000	0.004997152746419488	1.7554197210846906e-49	-5.380841964953808e-44	1.2236169831375301e-9	2.5066050497023845e-15	5.692051459163617e-6	-1.3778951353209562e-20	4.6483862143214556e-20	6.724562434229788e-13	3.165502246528893e-12	4.627431039574171e-12
41100000	0.004997152746419488	1.7554197210846906e-49	-5.393999860325586e-44	1.2236169831375301e-9	2.5066050497023845e-15	5.692051459163617e-6	-1.3778950571251415e-20	4.6483862143214556e-20	6.724562434229788e-13	3.1655022465288927e-12	4.627431039574171e-12
41200000	0.004997152746419488	1.7554197210846906e-49	-5.407157755697364e-44	1.2236169831375301e-9	2.5066050497023845e-15	5.692051459163617e-6	-1.3778949789293265e-20	4.6483862143214556e-20	6.724562434229788e-13	3.1655022465288927e-12	4.627431039574171e-12
41300000	0.004997152746419488	1.7554197210846906e-49	-5.420315651069141e-44	1.2236169831375301e-9	2.5066050497023845e-15	5.692051459163617e-6	-1.377894900733512e-20	4.6483862143214556e-20	6.724562434229788e-13	3.1655022465288927e-12	4.627431039574171e-12
41400000	0.004997152746419488	1.7554197210846906e-49	-5.433473546440919e-44	1.2236169831375301e-9	2.5066050497023845e-15	5.692051459163617e-6	-1.3778948225376972e-20	4.6483862143214556e-20	6.724562434229788e-13	3.1655022465288927e-12	4.627431039574171e-12
41500000	0.004997152746419488	1.7554197210846906e-49	-5.446631441812695e-44	1.2236169831375301e-9	2.5066050497023845e-15	5.692051459163617e-6	-1.3778947443418826e-20	4.6483862143214556e-20	6.724562434229789e-13	3.1655022465288927e-12	4.627431039574171e-12
41600000	0.004997152746419488	1.7554197210846906e-49	-5.459789337184472e-44	1.2236169831375301e-9	2.5066050497023845e-15	5.692051459163617e-6	-1.377894666146068e-20	4.6483862143214556e-20	6.724562434229789e-13	3.1655022465288927e-12	4.627431039574171e-12
41700000	0.004997152746419488	1.7554197210846906e-49	-5.472947232556248e-44	1.2236169831375301e-9	2.5066050497023845e-15	5.692051459163617e-6	-1.3778945879502532e-20	4.6483862143214556e-20	6.724562434229789e-13	3.1655022465288927e-12	4.627431039574171e-12
41800000	0.004997152746419488	1.7554197210846906e-49	-5.486105127928025e-44	1.2236169831375301e-9	2.5066050497023845e-15	5.692051459163617e-6	-1.3778945097544386e-20	4.6483862143214556e-20	6.724562434229789e-13	3.1655022465288927e-12	4.627431039574171e-12
41900000	0.004997152746419488	1.7554197210846906e-49	-5.499263023299801e-44	1.2236169831375301e-9	2.5066050497023845e-15	5.692051459163617e-6	-1.377894431558624e-20	4.6483862143214556e-20	6.724562434229789e-13	3.1655022465288927e-12	4.627431039574171e-12
42000000	0.004997152746419488	1.7554197210846906e-49	-5.512420918671578e-44	1.2236169831375301e-9	2.5066050497023845e-15	5.692051459163617e-6	-1.3778943533628093e-20	4.6483862143214556e-20	6.724562434229789e-13	3.1655022465288927e-12	4.627431039574171e-12
42100000	0.004997152746419488	1.7554197210846906e-49	-5.525578814043355e-44	1.2236169831375301e-9	2.5066050497023845e-15	5.692051459163617e-6	-1.3778942751669946e-20	4.6483862143214556e-20	6.724562434229789e-13	3.1655022465288927e-12	4.627431039574171e-12
42200000	0.004997152746419488	1.7554197210846906e-49	-5.538736709415132e-44	1.2236169831375301e-9	2.5066050497023845e-15	5.692051459163617e-6	-1.37789419697118e-20	4.6483862143214556e-20	6.724562434229789e-13	3.1655022465288927e-12	4.627431039574171e-12
42300000	0.004997152746419488	1.7554197210846906e-49	-5.551894604786909e-44	1.2236169831375301e-9	2.5066050497023845e-15	5.692051459163617e-6	-1.3778941187753653e-20	4.6483862143214556e-20	6.724562434229789e-13	3.1655022465288927e-12	4.627431039574171e-12
42400000	0.004997152746419488	1.7554197210846906e-49	-5.565052500158686e-44	1.2236169831375301e-9	2.5066050497023845e-15	5.692051459163617e-6	-1.3778940405795503e-20	4.6483862143214556e-20	6.724562434229789e-13	3.1655022465288927e-12	4.627431039574171e-12
42500000	0.004997152746419488	1.7554197210846906e-49	-5.578210395530464e-44	1.2236169831375301e-9	2.5066050497023845e-15	5.692051459163617e-6	-1.3778939623837356e-20	4.6483862143214556e-20	6.724562434229789e-13	3.1655022465288927e-12	4.627431039574171e-12
42600000	0.004997152746419488	1.7554197210846906e-49	-5.591368290902241e-44	1.2236169831375301e-9	2.5066050497023845e-15	5.692051459163617e-6	-1.377893884187921e-20	4.6483862143214556e-20	6.724562434229789e-13	3.1655022465288927e-12	4.627431039574171e-12
42700000	0.004997152746419488	1.7554197210846906e-49	-5.604526186274021e-44	1.2236169831375301e-9	2.5066050497023845e-15	5.692051459163617e-6	-1.3778938059921063e-20	4.6483862143214556e-20	6.724562434229789e-13	3.1655022465288927e-12	4.627431039574171e-12
42800000	0.004997152746419488	1.7554197210846906e-49	-5.6176840816458e-44	1.2236169831375301e-9	2.5066050497023845e-15	5.692051459163617e-6	-1.3778937277962917e-20	4.6483862143214556e-20	6.724562434229789e-13	3.1655022465288927e-12	4.627431039574171e-12
42900000	0.004997152746419488	1.7554197210846906e-49	-5.630841977017579e-44	1.2236169831375301e-9	2.5066050497023845e-15	5.692051459163617e-6	-1.377893649600477e-20	4.6483862143214556e-20	6.724562434229789e-13	3.1655022465288927e-12	4.627431039574171e-12
43000000	0.004997152746419488	1.7554197210846906e-49	-5.643999872389359e-44	1.2236169831375301e-9	2.5066050497023845e-15	5.692051459163617e-6	-1.3778935714046623e-20	4.6483862143214556e-20	6.724562434229789e-13	3.1655022465288927e-12	4.627431039574171e-12
43100000	0.004997152746419488	1.7554197210846906e-49	-5.657157767761139e-44	1.2236169831375301e-9	2.5066050497023845e-15	5.692051459163617e-6	-1.3778934932088477e-20	4.6483862143214556e-20	6.724562434229789e-13	3.1655022465288927e-12	4.627431039574171e-12
43200000	0.004997152746419488	1.7554197210846906e-49	-5.670315663132921e-44	1.2236169831375301e-9	2.5066050497023845e-15	5.692051459163617e-6	-1.377893415013033e-20	4.6483862143214556e-20	6.724562434229789e-13	3.1655022465288927e-12	4.627431039574171e-12
43300000	0.004997152746419488	1.755419721084691e-49	-5.683473558504703e-44	1.2236169831375301e-9	2.5066050497023845e-15	5.692051459163617e-6	-1.3778933368172184e-20	4.6483862143214556e-20	6.724562434229789e-13	3.1655022465288927e-12	4.627431039574171e-12
43400000	0.004997152746419488	1.755419721084691e-49	-5.696631453876486e-44	1.2236169831375301e-9	2.5066050497023845e-15	5.692051459163617e-6	-1.3778932586214037e-20	4.6483862143214556e-20	6.724562434229789e-13	3.1655022465288927e-12	4.627431039574171e-12
43500000	0.004997152746419488	1.755419721084691e-49	-5.70978934924827e-44	1.2236169831375301e-9	2.5066050497023845e-15	5.692051459163617e-6	-1.377893180425589e-20	4.6483862143214556e-20	6.724562434229789e-13	3.1655022465288927e-12	4.627431039574171e-12
43600000	0.004997152746419488	1.755419721084691e-49	-5.722947244620054e-44	1.2236169831375301e-9	2.5066050497023845e-15	5.692051459163617e-6	-1.3778931022297744e-20	4.6483862143214556e-20	6.724562434229789e-13	3.1655022465288927e-12	4.627431039574171e-12
43700000	0.004997152746419488	1.755419721084691e-49	-5.73610513999184e-44	1.2236169831375301e-9	2.5066050497023845e-15	5.692051459163617e-6	-1.3778930240339594e-20	4.6483862143214556e-20	6.724562434229789e-13	3.1655022465288927e-12	4.627431039574171e-12
43800000	0.004997152746419488	1.755419721084691e-49	-5.749263035363626e-44	1.2236169831375301e-9	2.5066050497023845e-15	5.692051459163617e-6	-1.3778929458381448e-20	4.6483862143214556e-20	6.724562434229789e-13	3.1655022465288927e-12	4.627431039574171e-12
43900000	0.004997152746419488	1.755419721084691e-49	-5.762420930735414e-44	1.2236169831375301e-9	2.5066050497023845e-15	5.692051459163617e-6	-1.37789286764233e-20	4.6483862143214556e-20	6.724562434229789e-13	3.1655022465288927e-12	4.627431039574171e-12
44000000	0.004997152746419488	1.755419721084691e-49	-5.775578826107203e-44	1.2236169831375301e-9	2.5066050497023845e-15	5.692051459163617e-6	-1.3778927894465154e-20	4.6483862143214556e-20	6.724562434229789e-13	3.1655022465288927e-12	4.627431039574171e-12
44100000	0.004997152746419488	1.755419721084691e-49	-5.788736721478992e-44	1.2236169831375301e-9	2.5066050497023845e-15	5.692051459163617e-6	-1.3778927112507008e-20	4.6483862143214556e-20	6.724562434229789e-13	3.1655022465288927e-12	4.627431039574171e-12
44200000	0.004997152746419488	1.755419721084691e-49	-5.801894616850783e-44	1.2236169831375301e-9	2.5066050497023845e-15	5.692051459163617e-6	-1.377892633054886e-20	4.6483862143214556e-20	6.724562434229789e-13	3.1655022465288927e-12	4.627431039574171e-12
44300000	0.004997152746419488	1.755419721084691e-49	-5.815052512222576e-44	1.2236169831375301e-9	2.5066050497023845e-15	5.692051459163617e-6	-1.3778925548590715e-20	4.6483862143214556e-20	6.724562434229789e-13	3.1655022465288927e-12	4.627431039574171e-12
44400000	0.004997152746419488	1.755419721084691e-49	-5.82821040759437e-44	1.2236169831375301e-9	2.5066050497023845e-15	5.692051459163617e-6	-1.3778924766632568e-20	4.6483862143214556e-20	6.724562434229789e-13	3.1655022465288927e-12	4.627431039574171e-12
44500000	0.004997152746419488	1.755419721084691e-49	-5.841368302966165e-44	1.2236169831375301e-9	2.5066050497023845e-15	5.692051459163617e-6	-1.377892398467442e-20	4.6483862143214556e-20	6.724562434229789e-13	3.1655022465288927e-12	4.627431039574171e-12
44600000	0.004997152746419488	1.755419721084691e-49	-5.854526198337961e-44	1.2236169831375301e-9	2.5066050497023845e-15	5.692051459163617e-6	-1.3778923202716275e-20	4.6483862143214556e-20	6.724562434229789e-13	3.1655022465288927e-12	4.627431039574171e-12
44700000	0.004997152746419488	1.755419721084691e-49	-5.867684093709759e-44	1.2236169831375301e-9	2.5066050497023845e-15	5.692051459163617e-6	-1.3778922420758128e-20	4.6483862143214556e-20	6.724562434229789e-13	3.1655022465288927e-12	4.627431039574171e-12
44800000	0.004997152746419488	1.755419721084691e-49	-5.880841989081559e-44	1.2236169831375301e-9	2.5066050497023845e-15	5.692051459163617e-6	-1.3778921638799982e-20	4.6483862143214556e-20	6.724562434229789e-13	3.1655022465288927e-12	4.627431039574171e-12
44900000	0.004997152746419488	1.755419721084691e-49	-5.89399988445336e-44	1.2236169831375301e-9	2.5066050497023845e-15	5.692051459163617e-6	-1.3778920856841832e-20	4.6483862143214556e-20	6.724562434229789e-13	3.1655022465288927e-12	4.627431039574171e-12
45000000	0.004997152746419488	1.755419721084691e-49	-5.907157779825162e-44	1.2236169831375301e-9	2.5066050497023845e-15	5.692051459163617e-6	-1.3778920074883685e-20	4.6483862143214556e-20	6.724562434229789e-13	3.1655022465288927e-12	4.627431039574171e-12
45100000	0.004997152746419488	1.755419721084691e-49	-5.920315675196967e-44	1.2236169831375301e-9	2.5066050497023845e-15	5.692051459163617e-6	-1.377891929292554e-20	4.6483862143214556e-20	6.724562434229789e-13	3.1655022465288927e-12	4.627431039574171e-12
45200000	0.004997152746419488	1.755419721084691e-49	-5.933473570568771e-44	1.2236169831375301e-9	2.5066050497023845e-15	5.692051459163617e-6	-1.3778918510967392e-20	4.6483862143214556e-20	6.724562434229789e-13	3.1655022465288927e-12	4.627431039574171e-12
45300000	0.004997152746419488	1.755419721084691e-49	-5.946631465940572e-44	1.2236169831375301e-9	2.5066050497023845e-15	5.692051459163617e-6	-1.3778917729009246e-20	4.6483862143214556e-20	6.724562434229789e-13	3.1655022465288927e-12	4.627431039574171e-12
45400000	0.004997152746419488	1.755419721084691e-49	-5.95978936131237e-44	1.2236169831375301e-9	2.5066050497023845e-15	5.692051459163617e-6	-1.37789169470511e-20	4.6483862143214556e-20	6.724562434229789e-13	3.1655022465288927e-12	4.627431039574171e-12
45500000	0.004997152746419488	1.755419721084691e-49	-5.972947256684165e-44	1.2236169831375301e-9	2.5066050497023845e-15	5.692051459163617e-6	-1.3778916165092952e-20	4.6483862143214556e-20	6.724562434229789e-13	3.1655022465288927e-12	4.627431039574171e-12
45600000	0.004997152746419488	1.755419721084691e-49	-5.986105152055955e-44	1.2236169831375301e-9	2.5066050497023845e-15	5.692051459163617e-6	-1.3778915383134806e-20	4.6483862143214556e-20	6.724562434229789e-13	3.1655022465288927e-12	4.627431039574171e-12
45700000	0.004997152746419488	1.755419721084691e-49	-5.999263047427743e-44	1.2236169831375301e-9	2.5066050497023845e-15	5.692051459163617e-6	-1.377891460117666e-20	4.6483862143214556e-20	6.724562434229789e-13	3.1655022465288927e-12	4.627431039574171e-12
45800000	0.004997152746419488	1.755419721084691e-49	-6.012420942799529e-44	1.2236169831375301e-9	2.5066050497023845e-15	5.692051459163617e-6	-1.3778913819218512e-20	4.6483862143214556e-20	6.724562434229789e-13	3.1655022465288927e-12	4.627431039574171e-12
45900000	0.004997152746419488	1.755419721084691e-49	-6.025578838171311e-44	1.2236169831375301e-9	2.5066050497023845e-15	5.692051459163617e-6	-1.3778913037260366e-20	4.6483862143214556e-20	6.724562434229789e-13	3.1655022465288927e-12	4.627431039574171e-12
46000000	0.004997152746419488	1.755419721084691e-49	-6.038736733543089e-44	1.2236169831375301e-9	2.5066050497023845e-15	5.692051459163617e-6	-1.377891225530222e-20	4.6483862143214556e-20	6.724562434229789e-13	3.1655022465288927e-12	4.627431039574171e-12
46100000	0.004997152746419488	1.755419721084691e-49	-6.051894628914864e-44	1.2236169831375301e-9	2.5066050497023845e-15	5.692051459163617e-6	-1.377891147334407e-20	4.6483862143214556e-20	6.724562434229789e-13	3.1655022465288927e-12	4.627431039574171e-12
46200000	0.004997152746419488	1.755419721084691e-49	-6.065052524286637e-44	1.2236169831375301e-9	2.5066050497023845e-15	5.692051459163617e-6	-1.3778910691385923e-20	4.6483862143214556e-20	6.724562434229789e-13	3.1655022465288927e-12	4.627431039574171e-12
46300000	0.004997152746419488	1.755419721084691e-49	-6.078210419658406e-44	1.2236169831375301e-9	2.5066050497023845e-15	5.692051459163617e-6	-1.3778909909427776e-20	4.6483862143214556e-20	6.724562434229789e-13	3.1655022465288927e-12	4.627431039574171e-12
46400000	0.004997152746419488	1.755419721084691e-49	-6.091368315030174e-44	1.2236169831375301e-9	2.5066050497023845e-15	5.692051459163617e-6	-1.377890912746963e-20	4.6483862143214556e-20	6.724562434229789e-13	3.1655022465288927e-12	4.627431039574171e-12
46500000	0.004997152746419488	1.755419721084691e-49	-6.104526210401938e-44	1.2236169831375301e-9	2.5066050497023845e-15	5.692051459163617e-6	-1.3778908345511483e-20	4.6483862143214556e-20	6.724562434229789e-13	3.1655022465288927e-12	4.627431039574171e-12
46600000	0.004997152746419488	1.755419721084691e-49	-6.117684105773699e-44	1.2236169831375301e-9	2.5066050497023845e-15	5.692051459163617e-6	-1.3778907563553337e-20	4.6483862143214556e-20	6.724562434229789e-13	3.1655022465288927e-12	4.627431039574171e-12
46700000	0.004997152746419488	1.755419721084691e-49	-6.130842001145457e-44	1.2236169831375301e-9	2.5066050497023845e-15	5.692051459163617e-6	-1.377890678159519e-20	4.6483862143214556e-20	6.724562434229789e-13	3.1655022465288927e-12	4.627431039574171e-12
46800000	0.004997152746419488	1.755419721084691e-49	-6.143999896517213e-44	1.2236169831375301e-9	2.5066050497023845e-15	5.692051459163617e-6	-1.3778905999637043e-20	4.6483862143214556e-20	6.724562434229789e-13	3.1655022465288927e-12	4.627431039574171e-12
46900000	0.004997152746419488	1.755419721084691e-49	-6.157157791888966e-44	1.2236169831375301e-9	2.5066050497023845e-15	5.692051459163617e-6	-1.3778905217678897e-20	4.6483862143214556e-20	6.724562434229789e-13	3.1655022465288927e-12	4.627431039574171e-12
47000000	0.004997152746419488	1.755419721084691e-49	-6.170315687260717e-44	1.2236169831375301e-9	2.5066050497023845e-15	5.692051459163617e-6	-1.377890443572075e-20	4.6483862143214556e-20	6.724562434229789e-13	3.1655022465288927e-12	4.627431039574171e-12
47100000	0.004997152746419488	1.755419721084691e-49	-6.183473582632465e-44	1.2236169831375301e-9	2.5066050497023845e-15	5.692051459163617e-6	-1.3778903653762604e-20	4.6483862143214556e-20	6.724562434229789e-13	3.1655022465288927e-12	4.627431039574171e-12
47200000	0.004997152746419488	1.755419721084691e-49	-6.196631478004211e-44	1.2236169831375301e-9	2.5066050497023845e-15	5.692051459163617e-6	-1.3778902871804457e-20	4.6483862143214556e-20	6.724562434229789e-13	3.1655022465288927e-12	4.627431039574171e-12
47300000	0.004997152746419488	1.755419721084691e-49	-6.209789373375954e-44	1.2236169831375301e-9	2.5066050497023845e-15	5.692051459163617e-6	-1.377890208984631e-20	4.6483862143214556e-20	6.724562434229789e-13	3.1655022465288927e-12	4.627431039574171e-12
47400000	0.004997152746419488	1.755419721084691e-49	-6.222947268747695e-44	1.2236169831375301e-9	2.5066050497023845e-15	5.692051459163617e-6	-1.377890130788816e-20	4.6483862143214556e-20	6.724562434229789e-13	3.1655022465288927e-12	4.627431039574171e-12
47500000	0.004997152746419488	1.755419721084691e-49	-6.236105164119433e-44	1.2236169831375301e-9	2.5066050497023845e-15	5.692051459163617e-6	-1.3778900525930014e-20	4.6483862143214556e-20	6.724562434229789e-13	3.1655022465288927e-12	4.627431039574171e-12
47600000	0.004997152746419488	1.755419721084691e-49	-6.24926305949117e-44	1.2236169831375301e-9	2.5066050497023845e-15	5.692051459163617e-6	-1.3778899743971868e-20	4.6483862143214556e-20	6.724562434229789e-13	3.1655022465288927e-12	4.627431039574171e-12
47700000	0.004997152746419488	1.755419721084691e-49	-6.262420954862904e-44	1.2236169831375301e-9	2.5066050497023845e-15	5.692051459163617e-6	-1.377889896201372e-20	4.6483862143214556e-20	6.724562434229789e-13	3.1655022465288927e-12	4.627431039574171e-12
47800000	0.004997152746419488	1.755419721084691e-49	-6.275578850234636e-44	1.2236169831375301e-9	2.5066050497023845e-15	5.692051459163617e-6	-1.3778898180055574e-20	4.6483862143214556e-20	6.724562434229789e-13	3.1655022465288927e-12	4.627431039574171e-12
47900000	0.004997152746419488	1.755419721084691e-49	-6.288736745606366e-44	1.2236169831375301e-9	2.5066050497023845e-15	5.692051459163617e-6	-1.3778897398097428e-20	4.6483862143214556e-20	6.724562434229789e-13	3.1655022465288927e-12	4.627431039574171e-12
48000000	0.004997152746419488	1.755419721084691e-49	-6.301894640978094e-44	1.2236169831375301e-9	2.5066050497023845e-15	5.692051459163617e-6	-1.377889661613928e-20	4.6483862143214556e-20	6.724562434229789e-13	3.1655022465288927e-12	4.627431039574171e-12
48100000	0.004997152746419488	1.755419721084691e-49	-6.31505253634982e-44	1.2236169831375301e-9	2.5066050497023845e-15	5.692051459163617e-6	-1.3778895834181135e-20	4.6483862143214556e-20	6.724562434229789e-13	3.1655022465288927e-12	4.627431039574171e-12
48200000	0.004997152746419488	1.755419721084691e-49	-6.328210431721544e-44	1.2236169831375301e-9	2.5066050497023845e-15	5.692051459163617e-6	-1.3778895052222988e-20	4.6483862143214556e-20	6.724562434229789e-13	3.1655022465288927e-12	4.627431039574171e-12
48300000	0.004997152746419488	1.755419721084691e-49	-6.341368327093266e-44	1.2236169831375301e-9	2.5066050497023845e-15	5.692051459163617e-6	-1.377889427026484e-20	4.6483862143214556e-20	6.724562434229789e-13	3.1655022465288927e-12	4.627431039574171e-12
48400000	0.004997152746419488	1.755419721084691e-49	-6.354526222464987e-44	1.2236169831375301e-9	2.5066050497023845e-15	5.692051459163617e-6	-1.3778893488306695e-20	4.6483862143214556e-20	6.724562434229789e-13	3.1655022465288927e-12	4.627431039574171e-12
48500000	0.004997152746419488	1.755419721084691e-49	-6.367684117836705e-44	1.2236169831375301e-9	2.5066050497023845e-15	5.692051459163617e-6	-1.3778892706348548e-20	4.6483862143214556e-20	6.724562434229789e-13	3.1655022465288927e-12	4.627431039574171e-12
48600000	0.004997152746419488	1.755419721084691e-49	-6.380842013208422e-44	1.2236169831375301e-9	2.5066050497023845e-15	5.692051459163617e-6	-1.37788919243904e-20	4.6483862143214556e-20	6.724562434229789e-13	3.1655022465288927e-12	4.627431039574171e-12
48700000	0.004997152746419488	1.755419721084691e-49	-6.393999908580137e-44	1.2236169831375301e-9	2.5066050497023845e-15	5.692051459163617e-6	-1.3778891142432252e-20	4.6483862143214556e-20	6.724562434229789e-13	3.1655022465288927e-12	4.627431039574171e-12
48800000	0.004997152746419488	1.755419721084691e-49	-6.40715780395185e-44	1.2236169831375301e-9	2.5066050497023845e-15	5.692051459163617e-6	-1.3778890360474105e-20	4.6483862143214556e-20	6.724562434229789e-13	3.1655022465288927e-12	4.627431039574171e-12
48900000	0.004997152746419488	1.755419721084691e-49	-6.420315699323563e-44	1.2236169831375301e-9	2.5066050497023845e-15	5.692051459163617e-6	-1.377888957851596e-20	4.6483862143214556e-20	6.724562434229789e-13	3.1655022465288927e-12	4.627431039574171e-12
49000000	0.004997152746419488	1.755419721084691e-49	-6.433473594695273e-44	1.2236169831375301e-9	2.5066050497023845e-15	5.692051459163617e-6	-1.3778888796557812e-20	4.6483862143214556e-20	6.724562434229789e-13	3.1655022465288927e-12	4.627431039574171e-12
49100000	0.004997152746419488	1.755419721084691e-49	-6.446631490066982e-44	1.2236169831375301e-9	2.5066050497023845e-15	5.692051459163617e-6	-1.3778888014599665e-20	4.6483862143214556e-20	6.724562434229789e-13	3.1655022465288927e-12	4.627431039574171e-12
49200000	0.004997152746419488	1.755419721084691e-49	-6.45978938543869e-44	1.2236169831375301e-9	2.5066050497023845e-15	5.692051459163617e-6	-1.377888723264152e-20	4.6483862143214556e-20	6.724562434229789e-13	3.1655022465288927e-12	4.627431039574171e-12
49300000	0.004997152746419488	1.755419721084691e-49	-6.472947280810396e-44	1.2236169831375301e-9	2.5066050497023845e-15	5.692051459163617e-6	-1.3778886450683372e-20	4.6483862143214556e-20	6.724562434229789e-13	3.1655022465288927e-12	4.627431039574171e-12
49400000	0.004997152746419488	1.755419721084691e-49	-6.486105176182101e-44	1.2236169831375301e-9	2.5066050497023845e-15	5.692051459163617e-6	-1.3778885668725226e-20	4.6483862143214556e-20	6.724562434229789e-13	3.1655022465288927e-12	4.627431039574171e-12
49500000	0.004997152746419488	1.755419721084691e-49	-6.499263071553805e-44	1.2236169831375301e-9	2.5066050497023845e-15	5.692051459163617e-6	-1.377888488676708e-20	4.6483862143214556e-20	6.724562434229789e-13	3.1655022465288927e-12	4.627431039574171e-12
49600000	0.004997152746419488	1.755419721084691e-49	-6.512420966925507e-44	1.2236169831375301e-9	2.5066050497023845e-15	5.692051459163617e-6	-1.3778884104808932e-20	4.6483862143214556e-20	6.724562434229789e-13	3.1655022465288923e-12	4.627431039574171e-12
49700000	0.004997152746419488	1.755419721084691e-49	-6.525578862297209e-44	1.2236169831375301e-9	2.5066050497023845e-15	5.692051459163617e-6	-1.3778883322850786e-20	4.6483862143214556e-20	6.724562434229789e-13	3.1655022465288923e-12	4.627431039574171e-12
49800000	0.004997152746419488	1.755419721084691e-49	-6.538736757668909e-44	1.2236169831375301e-9	2.5066050497023845e-15	5.692051459163617e-6	-1.377888254089264e-20	4.6483862143214556e-20	6.724562434229789e-13	3.1655022465288923e-12	4.627431039574171e-12
49900000	0.004997152746419488	1.755419721084691e-49	-6.551894653040608e-44	1.2236169831375301e-9	2.5066050497023845e-15	5.692051459163617e-6	-1.377888175893449e-20	4.6483862143214556e-20	6.724562434229789e-13	3.1655022465288923e-12	4.627431039574171e-12
50000000	0.004997152746419488	1.755419721084691e-49	-6.565052548412306e-44	1.2236169831375301e-9	2.5066050497023845e-15	5.692051459163617e-6	-1.3778880976976343e-20	4.6483862143214556e-20	6.724562434229789e-13	3.1655022465288923e-12	4.627431039574171e-12
50100000	0.004997152746419488	1.755419721084691e-49	-6.578210443784004e-44	1.2236169831375301e-9	2.5066050497023845e-15	5.692051459163617e-6	-1.3778880195018196e-20	4.6483862143214556e-20	6.724562434229789e-13	3.1655022465288923e-12	4.627431039574171e-12
50200000	0.004997152746419488	1.755419721084691e-49	-6.5913683391557e-44	1.2236169831375301e-9	2.5066050497023845e-15	5.692051459163617e-6	-1.377887941306005e-20	4.6483862143214556e-20	6.724562434229789e-13	3.1655022465288923e-12	4.627431039574171e-12
50300000	0.004997152746419488	1.755419721084691e-49	-6.604526234527396e-44	1.2236169831375301e-9	2.5066050497023845e-15	5.692051459163617e-6	-1.3778878631101903e-20	4.6483862143214556e-20	6.724562434229789e-13	3.1655022465288923e-12	4.627431039574171e-12
50400000	0.004997152746419488	1.755419721084691e-49	-6.61768412989909e-44	1.2236169831375301e-9	2.5066050497023845e-15	5.692051459163617e-6	-1.3778877849143757e-20	4.6483862143214556e-20	6.724562434229789e-13	3.1655022465288923e-12	4.627431039574171e-12
50500000	0.004997152746419488	1.755419721084691e-49	-6.630842025270785e-44	1.2236169831375301e-9	2.5066050497023845e-15	5.692051459163617e-6	-1.377887706718561e-20	4.6483862143214556e-20	6.724562434229789e-13	3.1655022465288923e-12	4.627431039574171e-12
50600000	0.004997152746419488	1.755419721084691e-49	-6.643999920642478e-44	1.2236169831375301e-9	2.5066050497023845e-15	5.692051459163617e-6	-1.3778876285227463e-20	4.6483862143214556e-20	6.724562434229789e-13	3.1655022465288923e-12	4.627431039574171e-12
50700000	0.004997152746419488	1.755419721084691e-49	-6.657157816014171e-44	1.2236169831375301e-9	2.5066050497023845e-15	5.692051459163617e-6	-1.3778875503269317e-20	4.6483862143214556e-20	6.724562434229789e-13	3.1655022465288923e-12	4.627431039574171e-12
50800000	0.004997152746419488	1.755419721084691e-49	-6.670315711385863e-44	1.2236169831375301e-9	2.5066050497023845e-15	5.692051459163617e-6	-1.377887472131117e-20	4.6483862143214556e-20	6.724562434229789e-13	3.1655022465288923e-12	4.627431039574171e-12
50900000	0.004997152746419488	1.755419721084691e-49	-6.683473606757555e-44	1.2236169831375301e-9	2.5066050497023845e-15	5.692051459163617e-6	-1.3778873939353024e-20	4.6483862143214556e-20	6.724562434229789e-13	3.1655022465288923e-12	4.627431039574171e-12
51000000	0.004997152746419488	1.755419721084691e-49	-6.696631502129246e-44	1.2236169831375301e-9	2.5066050497023845e-15	5.692051459163617e-6	-1.3778873157394877e-20	4.6483862143214556e-20	6.724562434229789e-13	3.1655022465288923e-12	4.627431039574171e-12
51100000	0.004997152746419488	1.755419721084691e-49	-6.709789397500937e-44	1.2236169831375301e-9	2.5066050497023845e-15	5.692051459163617e-6	-1.377887237543673e-20	4.6483862143214556e-20	6.724562434229789e-13	3.1655022465288923e-12	4.627431039574171e-12
51200000	0.004997152746419488	1.755419721084691e-49	-6.722947292872627e-44	1.2236169831375301e-9	2.5066050497023845e-15	5.692051459163617e-6	-1.377887159347858e-20	4.6483862143214556e-20	6.724562434229789e-13	3.1655022465288923e-12	4.627431039574171e-12
51300000	0.004997152746419488	1.755419721084691e-49	-6.736105188244317e-44	1.2236169831375301e-9	2.5066050497023845e-15	5.692051459163617e-6	-1.3778870811520434e-20	4.6483862143214556e-20	6.724562434229789e-13	3.1655022465288923e-12	4.627431039574171e-12
51400000	0.004997152746419488	1.755419721084691e-49	-6.749263083616007e-44	1.2236169831375301e-9	2.5066050497023845e-15	5.692051459163617e-6	-1.3778870029562288e-20	4.6483862143214556e-20	6.724562434229789e-13	3.1655022465288923e-12	4.627431039574171e-12
51500000	0.004997152746419488	1.755419721084691e-49	-6.762420978987697e-44	1.2236169831375301e-9	2.5066050497023845e-15	5.692051459163617e-6	-1.377886924760414e-20	4.6483862143214556e-20	6.724562434229789e-13	3.1655022465288923e-12	4.627431039574171e-12
51600000	0.004997152746419488	1.755419721084691e-49	-6.775578874359386e-44	1.2236169831375301e-9	2.5066050497023845e-15	5.692051459163617e-6	-1.3778868465645994e-20	4.6483862143214556e-20	6.724562434229789e-13	3.1655022465288923e-12	4.627431039574171e-12
51700000	0.004997152746419488	1.755419721084691e-49	-6.788736769731076e-44	1.2236169831375301e-9	2.5066050497023845e-15	5.692051459163617e-6	-1.3778867683687848e-20	4.6483862143214556e-20	6.724562434229789e-13	3.1655022465288923e-12	4.627431039574171e-12
51800000	0.004997152746419488	1.755419721084691e-49	-6.801894665102765e-44	1.2236169831375301e-9	2.5066050497023845e-15	5.692051459163617e-6	-1.37788669017297e-20	4.6483862143214556e-20	6.724562434229789e-13	3.1655022465288923e-12	4.627431039574171e-12
51900000	0.004997152746419488	1.755419721084691e-49	-6.815052560474454e-44	1.2236169831375301e-9	2.5066050497023845e-15	5.692051459163617e-6	-1.3778866119771555e-20	4.6483862143214556e-20	6.724562434229789e-13	3.1655022465288923e-12	4.62743103957417e-12
52000000	0.004997152746419488	1.755419721084691e-49	-6.828210455846144e-44	1.2236169831375301e-9	2.5066050497023845e-15	5.692051459163617e-6	-1.3778865337813408e-20	4.6483862143214556e-20	6.724562434229789e-13	3.1655022465288923e-12	4.62743103957417e-12
52100000	0.004997152746419488	1.755419721084691e-49	-6.841368351217833e-44	1.2236169831375303e-9	2.5066050497023845e-15	5.692051459163617e-6	-1.377886455585526e-20	4.6483862143214556e-20	6.724562434229789e-13	3.1655022465288923e-12	4.62743103957417e-12
52200000	0.004997152746419488	1.755419721084691e-49	-6.854526246589524e-44	1.2236169831375303e-9	2.5066050497023845e-15	5.692051459163617e-6	-1.3778863773897115e-20	4.6483862143214556e-20	6.724562434229789e-13	3.1655022465288923e-12	4.62743103957417e-12
52300000	0.004997152746419488	1.755419721084691e-49	-6.867684141961213e-44	1.2236169831375303e-9	2.5066050497023845e-15	5.692051459163617e-6	-1.3778862991938968e-20	4.6483862143214556e-20	6.724562434229789e-13	3.1655022465288923e-12	4.62743103957417e-12
52400000	0.004997152746419488	1.755419721084691e-49	-6.880842037332904e-44	1.2236169831375303e-9	2.5066050497023845e-15	5.692051459163617e-6	-1.3778862209980818e-20	4.6483862143214556e-20	6.724562434229789e-13	3.1655022465288923e-12	4.62743103957417e-12
52500000	0.004997152746419488	1.755419721084691e-49	-6.893999932704594e-44	1.2236169831375303e-9	2.5066050497023845e-15	5.692051459163617e-6	-1.3778861428022672e-20	4.6483862143214556e-20	6.724562434229789e-13	3.1655022465288923e-12	4.62743103957417e-12
52600000	0.004997152746419488	1.755419721084691e-49	-6.907157828076285e-44	1.2236169831375303e-9	2.5066050497023845e-15	5.692051459163617e-6	-1.3778860646064525e-20	4.6483862143214556e-20	6.724562434229789e-13	3.1655022465288923e-12	4.62743103957417e-12
52700000	0.004997152746419488	1.755419721084691e-49	-6.920315723447976e-44	1.2236169831375303e-9	2.5066050497023845e-15	5.692051459163617e-6	-1.377885986410638e-20	4.6483862143214556e-20	6.724562434229789e-13	3.1655022465288923e-12	4.62743103957417e-12
52800000	0.004997152746419488	1.755419721084691e-49	-6.933473618819668e-44	1.2236169831375303e-9	2.5066050497023845e-15	5.692051459163617e-6	-1.3778859082148232e-20	4.6483862143214556e-20	6.724562434229789e-13	3.1655022465288923e-12	4.62743103957417e-12
52900000	0.004997152746419488	1.755419721084691e-49	-6.94663151419136e-44	1.2236169831375303e-9	2.5066050497023845e-15	5.692051459163617e-6	-1.3778858300190085e-20	4.6483862143214556e-20	6.724562434229789e-13	3.1655022465288923e-12	4.62743103957417e-12
53000000	0.004997152746419488	1.755419721084691e-49	-6.959789409563053e-44	1.2236169831375303e-9	2.5066050497023845e-15	5.692051459163617e-6	-1.377885751823194e-20	4.6483862143214556e-20	6.724562434229789e-13	3.1655022465288923e-12	4.62743103957417e-12
53100000	0.004997152746419488	1.755419721084691e-49	-6.972947304934746e-44	1.2236169831375303e-9	2.5066050497023845e-15	5.692051459163617e-6	-1.3778856736273792e-20	4.6483862143214556e-20	6.724562434229789e-13	3.1655022465288923e-12	4.62743103957417e-12
53200000	0.004997152746419488	1.755419721084691e-49	-6.986105200306441e-44	1.2236169831375303e-9	2.5066050497023845e-15	5.692051459163617e-6	-1.3778855954315646e-20	4.6483862143214556e-20	6.724562434229789e-13	3.1655022465288923e-12	4.62743103957417e-12
53300000	0.004997152746419488	1.755419721084691e-49	-6.999263095678135e-44	1.2236169831375303e-9	2.5066050497023845e-15	5.692051459163617e-6	-1.37788551723575e-20	4.6483862143214556e-20	6.724562434229789e-13	3.1655022465288923e-12	4.62743103957417e-12
53400000	0.004997152746419488	1.755419721084691e-49	-7.012420991049832e-44	1.2236169831375303e-9	2.5066050497023845e-15	5.692051459163617e-6	-1.3778854390399352e-20	4.6483862143214556e-20	6.724562434229789e-13	3.1655022465288923e-12	4.62743103957417e-12
53500000	0.004997152746419488	1.755419721084691e-49	-7.025578886421528e-44	1.2236169831375303e-9	2.5066050497023845e-15	5.692051459163617e-6	-1.3778853608441206e-20	4.6483862143214556e-20	6.724562434229789e-13	3.1655022465288923e-12	4.62743103957417e-12
53600000	0.004997152746419488	1.755419721084691e-49	-7.038736781793226e-44	1.2236169831375303e-9	2.5066050497023845e-15	5.692051459163617e-6	-1.377885282648306e-20	4.6483862143214556e-20	6.724562434229789e-13	3.1655022465288923e-12	4.62743103957417e-12
53700000	0.004997152746419488	1.755419721084691e-49	-7.051894677164923e-44	1.2236169831375303e-9	2.5066050497023845e-15	5.692051459163617e-6	-1.377885204452491e-20	4.6483862143214556e-20	6.724562434229789e-13	3.1655022465288923e-12	4.62743103957417e-12
53800000	0.004997152746419488	1.755419721084691e-49	-7.065052572536623e-44	1.2236169831375303e-9	2.5066050497023845e-15	5.692051459163617e-6	-1.3778851262566763e-20	4.6483862143214556e-20	6.724562434229789e-13	3.1655022465288923e-12	4.62743103957417e-12
53900000	0.004997152746419488	1.755419721084691e-49	-7.078210467908323e-44	1.2236169831375303e-9	2.5066050497023845e-15	5.692051459163617e-6	-1.3778850480608616e-20	4.6483862143214556e-20	6.724562434229789e-13	3.1655022465288923e-12	4.62743103957417e-12
54000000	0.004997152746419488	1.755419721084691e-49	-7.091368363280025e-44	1.2236169831375303e-9	2.5066050497023845e-15	5.692051459163617e-6	-1.377884969865047e-20	4.6483862143214556e-20	6.724562434229789e-13	3.1655022465288923e-12	4.62743103957417e-12
54100000	0.004997152746419488	1.755419721084691e-49	-7.104526258651728e-44	1.2236169831375303e-9	2.5066050497023845e-15	5.692051459163617e-6	-1.3778848916692323e-20	4.6483862143214556e-20	6.724562434229789e-13	3.1655022465288923e-12	4.62743103957417e-12
54200000	0.004997152746419488	1.755419721084691e-49	-7.117684154023432e-44	1.2236169831375303e-9	2.5066050497023845e-15	5.692051459163617e-6	-1.3778848134734177e-20	4.6483862143214556e-20	6.724562434229789e-13	3.1655022465288923e-12	4.62743103957417e-12
54300000	0.004997152746419488	1.755419721084691e-49	-7.130842049395137e-44	1.2236169831375303e-9	2.5066050497023845e-15	5.692051459163617e-6	-1.377884735277603e-20	4.6483862143214556e-20	6.724562434229789e-13	3.1655022465288923e-12	4.62743103957417e-12
54400000	0.004997152746419488	1.755419721084691e-49	-7.143999944766844e-44	1.2236169831375303e-9	2.5066050497023845e-15	5.692051459163617e-6	-1.3778846570817883e-20	4.6483862143214556e-20	6.724562434229789e-13	3.1655022465288923e-12	4.62743103957417e-12
54500000	0.004997152746419488	1.755419721084691e-49	-7.157157840138551e-44	1.2236169831375303e-9	2.5066050497023845e-15	5.692051459163617e-6	-1.3778845788859737e-20	4.6483862143214556e-20	6.724562434229789e-13	3.1655022465288923e-12	4.62743103957417e-12
54600000	0.004997152746419488	1.755419721084691e-49	-7.170315735510261e-44	1.2236169831375303e-9	2.5066050497023845e-15	5.692051459163617e-6	-1.377884500690159e-20	4.6483862143214556e-20	6.724562434229789e-13	3.1655022465288923e-12	4.62743103957417e-12
54700000	0.004997152746419488	1.755419721084691e-49	-7.183473630881972e-44	1.2236169831375303e-9	2.5066050497023845e-15	5.692051459163617e-6	-1.3778844224943444e-20	4.6483862143214556e-20	6.724562434229789e-13	3.1655022465288923e-12	4.62743103957417e-12
54800000	0.004997152746419488	1.755419721084691e-49	-7.196631526253684e-44	1.2236169831375303e-9	2.5066050497023845e-15	5.692051459163617e-6	-1.3778843442985297e-20	4.6483862143214556e-20	6.724562434229789e-13	3.1655022465288923e-12	4.62743103957417e-12
54900000	0.004997152746419488	1.755419721084691e-49	-7.209789421625398e-44	1.2236169831375303e-9	2.5066050497023845e-15	5.692051459163617e-6	-1.3778842661027147e-20	4.6483862143214556e-20	6.724562434229789e-13	3.1655022465288923e-12	4.62743103957417e-12
55000000	0.004997152746419488	1.755419721084691e-49	-7.222947316997113e-44	1.2236169831375303e-9	2.5066050497023845e-15	5.692051459163617e-6	-1.3778841879069e-20	4.6483862143214556e-20	6.724562434229789e-13	3.1655022465288923e-12	4.62743103957417e-12
55100000	0.004997152746419488	1.755419721084691e-49	-7.236105212368831e-44	1.2236169831375303e-9	2.5066050497023845e-15	5.692051459163617e-6	-1.3778841097110854e-20	4.6483862143214556e-20	6.724562434229789e-13	3.1655022465288923e-12	4.62743103957417e-12
55200000	0.004997152746419488	1.755419721084691e-49	-7.249263107740548e-44	1.2236169831375303e-9	2.5066050497023845e-15	5.692051459163617e-6	-1.3778840315152708e-20	4.6483862143214556e-20	6.724562434229789e-13	3.1655022465288923e-12	4.62743103957417e-12
55300000	0.004997152746419488	1.755419721084691e-49	-7.262421003112262e-44	1.2236169831375303e-9	2.5066050497023845e-15	5.692051459163617e-6	-1.377883953319456e-20	4.6483862143214556e-20	6.724562434229789e-13	3.1655022465288923e-12	4.62743103957417e-12
55400000	0.004997152746419488	1.755419721084691e-49	-7.275578898483973e-44	1.2236169831375303e-9	2.5066050497023845e-15	5.692051459163617e-6	-1.3778838751236414e-20	4.6483862143214556e-20	6.724562434229789e-13	3.1655022465288923e-12	4.62743103957417e-12
55500000	0.004997152746419488	1.755419721084691e-49	-7.28873679385568e-44	1.2236169831375303e-9	2.5066050497023845e-15	5.692051459163617e-6	-1.3778837969278268e-20	4.6483862143214556e-20	6.724562434229789e-13	3.1655022465288923e-12	4.62743103957417e-12
55600000	0.004997152746419488	1.755419721084691e-49	-7.301894689227384e-44	1.2236169831375303e-9	2.5066050497023845e-15	5.692051459163617e-6	-1.377883718732012e-20	4.6483862143214556e-20	6.724562434229789e-13	3.1655022465288923e-12	4.62743103957417e-12
55700000	0.004997152746419488	1.755419721084691e-49	-7.315052584599084e-44	1.2236169831375303e-9	2.5066050497023845e-15	5.692051459163617e-6	-1.3778836405361974e-20	4.6483862143214556e-20	6.724562434229789e-13	3.1655022465288923e-12	4.62743103957417e-12
55800000	0.004997152746419488	1.755419721084691e-49	-7.328210479970783e-44	1.2236169831375303e-9	2.5066050497023845e-15	5.692051459163617e-6	-1.3778835623403828e-20	4.6483862143214556e-20	6.724562434229789e-13	3.1655022465288923e-12	4.62743103957417e-12
55900000	0.004997152746419488	1.755419721084691e-49	-7.341368375342477e-44	1.2236169831375303e-9	2.5066050497023845e-15	5.692051459163617e-6	-1.377883484144568e-20	4.6483862143214556e-20	6.724562434229789e-13	3.1655022465288923e-12	4.62743103957417e-12
56000000	0.004997152746419488	1.755419721084691e-49	-7.354526270714168e-44	1.2236169831375303e-9	2.5066050497023845e-15	5.692051459163617e-6	-1.3778834059487535e-20	4.6483862143214556e-20	6.724562434229789e-13	3.1655022465288923e-12	4.62743103957417e-12
56100000	0.004997152746419488	1.755419721084691e-49	-7.367684166085857e-44	1.2236169831375303e-9	2.5066050497023845e-15	5.692051459163617e-6	-1.3778833277529385e-20	4.6483862143214556e-20	6.724562434229789e-13	3.1655022465288923e-12	4.62743103957417e-12
56200000	0.004997152746419488	1.755419721084691e-49	-7.380842061457542e-44	1.2236169831375303e-9	2.5066050497023845e-15	5.692051459163617e-6	-1.3778832495571238e-20	4.6483862143214556e-20	6.724562434229789e-13	3.1655022465288923e-12	4.62743103957417e-12
56300000	0.004997152746419488	1.755419721084691e-49	-7.393999956829225e-44	1.2236169831375303e-9	2.5066050497023845e-15	5.692051459163617e-6	-1.3778831713613092e-20	4.6483862143214556e-20	6.724562434229789e-13	3.1655022465288923e-12	4.62743103957417e-12
56400000	0.004997152746419488	1.755419721084691e-49	-7.407157852200904e-44	1.2236169831375303e-9	2.5066050497023845e-15	5.692051459163617e-6	-1.3778830931654945e-20	4.6483862143214556e-20	6.724562434229789e-13	3.1655022465288923e-12	4.62743103957417e-12
56500000	0.004997152746419488	1.755419721084691e-49	-7.420315747572581e-44	1.2236169831375303e-9	2.5066050497023845e-15	5.692051459163617e-6	-1.37788301496968e-20	4.6483862143214556e-20	6.724562434229789e-13	3.1655022465288923e-12	4.62743103957417e-12
56600000	0.004997152746419488	1.755419721084691e-49	-7.433473642944255e-44	1.2236169831375303e-9	2.5066050497023845e-15	5.692051459163617e-6	-1.3778829367738652e-20	4.6483862143214556e-20	6.724562434229789e-13	3.1655022465288923e-12	4.62743103957417e-12
56700000	0.004997152746419488	1.755419721084691e-49	-7.446631538315926e-44	1.2236169831375303e-9	2.5066050497023845e-15	5.692051459163617e-6	-1.3778828585780505e-20	4.6483862143214556e-20	6.724562434229789e-13	3.1655022465288923e-12	4.62743103957417e-12
56800000	0.004997152746419488	1.755419721084691e-49	-7.459789433687595e-44	1.2236169831375303e-9	2.5066050497023845e-15	5.692051459163617e-6	-1.377882780382236e-20	4.6483862143214556e-20	6.724562434229789e-13	3.1655022465288923e-12	4.62743103957417e-12
56900000	0.004997152746419488	1.755419721084691e-49	-7.472947329059261e-44	1.2236169831375303e-9	2.5066050497023845e-15	5.692051459163617e-6	-1.3778827021864212e-20	4.6483862143214556e-20	6.724562434229789e-13	3.1655022465288923e-12	4.62743103957417e-12
57000000	0.004997152746419488	1.755419721084691e-49	-7.486105224430924e-44	1.2236169831375303e-9	2.5066050497023845e-15	5.692051459163617e-6	-1.3778826239906066e-20	4.6483862143214556e-20	6.724562434229789e-13	3.1655022465288923e-12	4.62743103957417e-12
57100000	0.004997152746419488	1.755419721084691e-49	-7.499263119802586e-44	1.2236169831375303e-9	2.5066050497023845e-15	5.692051459163617e-6	-1.377882545794792e-20	4.6483862143214556e-20	6.724562434229789e-13	3.1655022465288923e-12	4.62743103957417e-12
57200000	0.004997152746419488	1.755419721084691e-49	-7.512421015174244e-44	1.2236169831375303e-9	2.5066050497023845e-15	5.692051459163617e-6	-1.3778824675989772e-20	4.6483862143214556e-20	6.724562434229789e-13	3.1655022465288923e-12	4.62743103957417e-12
57300000	0.004997152746419488	1.755419721084691e-49	-7.5255789105459e-44	1.2236169831375303e-9	2.5066050497023845e-15	5.692051459163617e-6	-1.3778823894031626e-20	4.6483862143214556e-20	6.724562434229789e-13	3.1655022465288923e-12	4.62743103957417e-12
57400000	0.004997152746419488	1.755419721084691e-49	-7.538736805917554e-44	1.2236169831375303e-9	2.5066050497023845e-15	5.692051459163617e-6	-1.3778823112073476e-20	4.6483862143214556e-20	6.724562434229789e-13	3.1655022465288923e-12	4.62743103957417e-12
57500000	0.004997152746419488	1.755419721084691e-49	-7.551894701289205e-44	1.2236169831375303e-9	2.5066050497023845e-15	5.692051459163617e-6	-1.377882233011533e-20	4.6483862143214556e-20	6.724562434229789e-13	3.1655022465288923e-12	4.62743103957417e-12
57600000	0.004997152746419488	1.755419721084691e-49	-7.565052596660855e-44	1.2236169831375303e-9	2.5066050497023845e-15	5.692051459163617e-6	-1.3778821548157183e-20	4.6483862143214556e-20	6.724562434229789e-13	3.1655022465288923e-12	4.62743103957417e-12
57700000	0.004997152746419488	1.755419721084691e-49	-7.578210492032502e-44	1.2236169831375303e-9	2.5066050497023845e-15	5.692051459163617e-6	-1.3778820766199036e-20	4.6483862143214556e-20	6.724562434229789e-13	3.1655022465288923e-12	4.62743103957417e-12
57800000	0.004997152746419488	1.755419721084691e-49	-7.591368387404146e-44	1.2236169831375303e-9	2.5066050497023845e-15	5.692051459163617e-6	-1.377881998424089e-20	4.6483862143214556e-20	6.724562434229789e-13	3.1655022465288923e-12	4.62743103957417e-12
57900000	0.004997152746419488	1.755419721084691e-49	-7.604526282775789e-44	1.2236169831375303e-9	2.5066050497023845e-15	5.692051459163617e-6	-1.3778819202282743e-20	4.6483862143214556e-20	6.724562434229789e-13	3.1655022465288923e-12	4.62743103957417e-12
58000000	0.004997152746419488	1.755419721084691e-49	-7.61768417814743e-44	1.2236169831375303e-9	2.5066050497023845e-15	5.692051459163617e-6	-1.3778818420324597e-20	4.6483862143214556e-20	6.724562434229789e-13	3.1655022465288923e-12	4.62743103957417e-12
58100000	0.004997152746419488	1.755419721084691e-49	-7.630842073519069e-44	1.2236169831375303e-9	2.5066050497023845e-15	5.692051459163617e-6	-1.377881763836645e-20	4.6483862143214556e-20	6.724562434229789e-13	3.1655022465288923e-12	4.62743103957417e-12
58200000	0.004997152746419488	1.755419721084691e-49	-7.643999968890705e-44	1.2236169831375303e-9	2.5066050497023845e-15	5.692051459163617e-6	-1.3778816856408303e-20	4.6483862143214556e-20	6.724562434229789e-13	3.1655022465288923e-12	4.62743103957417e-12
58300000	0.004997152746419488	1.755419721084691e-49	-7.657157864262341e-44	1.2236169831375303e-9	2.5066050497023845e-15	5.692051459163617e-6	-1.3778816074450157e-20	4.6483862143214556e-20	6.724562434229789e-13	3.1655022465288923e-12	4.62743103957417e-12
58400000	0.004997152746419488	1.755419721084691e-49	-7.670315759633974e-44	1.2236169831375303e-9	2.5066050497023845e-15	5.692051459163617e-6	-1.377881529249201e-20	4.6483862143214556e-20	6.724562434229789e-13	3.1655022465288923e-12	4.62743103957417e-12
58500000	0.004997152746419488	1.755419721084691e-49	-7.683473655005606e-44	1.2236169831375303e-9	2.5066050497023845e-15	5.692051459163617e-6	-1.3778814510533864e-20	4.6483862143214556e-20	6.724562434229789e-13	3.1655022465288923e-12	4.62743103957417e-12
58600000	0.004997152746419488	1.755419721084691e-49	-7.696631550377236e-44	1.2236169831375303e-9	2.5066050497023845e-15	5.692051459163617e-6	-1.3778813728575714e-20	4.6483862143214556e-20	6.724562434229789e-13	3.1655022465288923e-12	4.62743103957417e-12
58700000	0.004997152746419488	1.755419721084691e-49	-7.709789445748863e-44	1.2236169831375303e-9	2.5066050497023845e-15	5.692051459163617e-6	-1.3778812946617567e-20	4.6483862143214556e-20	6.724562434229789e-13	3.1655022465288923e-12	4.62743103957417e-12
58800000	0.004997152746419488	1.755419721084691e-49	-7.722947341120489e-44	1.2236169831375303e-9	2.5066050497023845e-15	5.692051459163617e-6	-1.377881216465942e-20	4.6483862143214556e-20	6.724562434229789e-13	3.1655022465288923e-12	4.62743103957417e-12
58900000	0.004997152746419488	1.755419721084691e-49	-7.736105236492114e-44	1.2236169831375303e-9	2.5066050497023845e-15	5.692051459163617e-6	-1.3778811382701274e-20	4.6483862143214556e-20	6.724562434229789e-13	3.1655022465288923e-12	4.62743103957417e-12
59000000	0.004997152746419488	1.755419721084691e-49	-7.749263131863738e-44	1.2236169831375303e-9	2.5066050497023845e-15	5.692051459163617e-6	-1.3778810600743127e-20	4.6483862143214556e-20	6.724562434229789e-13	3.1655022465288923e-12	4.62743103957417e-12
59100000	0.004997152746419488	1.755419721084691e-49	-7.76242102723536e-44	1.2236169831375303e-9	2.5066050497023845e-15	5.692051459163617e-6	-1.377880981878498e-20	4.6483862143214556e-20	6.724562434229789e-13	3.1655022465288923e-12	4.62743103957417e-12
59200000	0.004997152746419488	1.755419721084691e-49	-7.775578922606981e-44	1.2236169831375303e-9	2.5066050497023845e-15	5.692051459163617e-6	-1.3778809036826834e-20	4.6483862143214556e-20	6.724562434229789e-13	3.1655022465288923e-12	4.62743103957417e-12
59300000	0.004997152746419488	1.755419721084691e-49	-7.788736817978599e-44	1.2236169831375303e-9	2.5066050497023845e-15	5.692051459163617e-6	-1.3778808254868688e-20	4.6483862143214556e-20	6.724562434229789e-13	3.1655022465288923e-12	4.62743103957417e-12
59400000	0.004997152746419488	1.755419721084691e-49	-7.801894713350217e-44	1.2236169831375303e-9	2.5066050497023845e-15	5.692051459163617e-6	-1.377880747291054e-20	4.6483862143214556e-20	6.724562434229789e-13	3.1655022465288923e-12	4.62743103957417e-12
59500000	0.004997152746419488	1.755419721084691e-49	-7.815052608721833e-44	1.2236169831375303e-9	2.5066050497023845e-15	5.692051459163617e-6	-1.3778806690952394e-20	4.6483862143214556e-20	6.724562434229789e-13	3.1655022465288923e-12	4.62743103957417e-12
59600000	0.004997152746419488	1.755419721084691e-49	-7.828210504093449e-44	1.2236169831375303e-9	2.5066050497023845e-15	5.692051459163617e-6	-1.3778805908994248e-20	4.6483862143214556e-20	6.724562434229789e-13	3.1655022465288923e-12	4.62743103957417e-12
59700000	0.004997152746419488	1.755419721084691e-49	-7.841368399465063e-44	1.2236169831375303e-9	2.5066050497023845e-15	5.692051459163617e-6	-1.37788051270361e-20	4.6483862143214556e-20	6.724562434229789e-13	3.1655022465288923e-12	4.62743103957417e-12
59800000	0.004997152746419488	1.755419721084691e-49	-7.854526294836676e-44	1.2236169831375303e-9	2.5066050497023845e-15	5.692051459163617e-6	-1.3778804345077955e-20	4.6483862143214556e-20	6.724562434229789e-13	3.1655022465288923e-12	4.62743103957417e-12
59900000	0.004997152746419488	1.755419721084691e-49	-7.867684190208289e-44	1.2236169831375303e-9	2.5066050497023845e-15	5.692051459163617e-6	-1.3778803563119805e-20	4.6483862143214556e-20	6.724562434229789e-13	3.1655022465288923e-12	4.62743103957417e-12
60000000	0.004997152746419488	1.755419721084691e-49	-7.880842085579899e-44	1.2236169831375303e-9	2.5066050497023845e-15	5.692051459163617e-6	-1.3778802781161658e-20	4.6483862143214556e-20	6.724562434229789e-13	3.1655022465288923e-12	4.62743103957417e-12
60100000	0.004997152746419488	1.755419721084691e-49	-7.893999980951509e-44	1.2236169831375303e-9	2.5066050497023845e-15	5.692051459163617e-6	-1.3778801999203512e-20	4.6483862143214556e-20	6.724562434229789e-13	3.1655022465288923e-12	4.62743103957417e-12
60200000	0.004997152746419488	1.755419721084691e-49	-7.907157876323118e-44	1.2236169831375303e-9	2.5066050497023845e-15	5.692051459163617e-6	-1.3778801217245365e-20	4.6483862143214556e-20	6.724562434229789e-13	3.1655022465288923e-12	4.62743103957417e-12
60300000	0.004997152746419488	1.755419721084691e-49	-7.920315771694727e-44	1.2236169831375303e-9	2.5066050497023845e-15	5.692051459163617e-6	-1.377880043528722e-20	4.6483862143214556e-20	6.724562434229789e-13	3.1655022465288923e-12	4.62743103957417e-12
60400000	0.004997152746419488	1.755419721084691e-49	-7.933473667066335e-44	1.2236169831375303e-9	2.5066050497023845e-15	5.692051459163617e-6	-1.3778799653329072e-20	4.6483862143214556e-20	6.724562434229789e-13	3.1655022465288923e-12	4.62743103957417e-12
60500000	0.004997152746419488	1.755419721084691e-49	-7.946631562437942e-44	1.2236169831375303e-9	2.5066050497023845e-15	5.692051459163617e-6	-1.3778798871370925e-20	4.6483862143214556e-20	6.724562434229789e-13	3.1655022465288923e-12	4.62743103957417e-12
60600000	0.004997152746419488	1.755419721084691e-49	-7.959789457809548e-44	1.2236169831375303e-9	2.5066050497023845e-15	5.692051459163617e-6	-1.377879808941278e-20	4.6483862143214556e-20	6.724562434229788e-13	3.1655022465288923e-12	4.62743103957417e-12
60700000	0.004997152746419488	1.755419721084691e-49	-7.972947353181154e-44	1.2236169831375303e-9	2.5066050497023845e-15	5.692051459163617e-6	-1.3778797307454632e-20	4.6483862143214556e-20	6.724562434229788e-13	3.1655022465288923e-12	4.62743103957417e-12
60800000	0.004997152746419488	1.755419721084691e-49	-7.986105248552759e-44	1.2236169831375303e-9	2.5066050497023845e-15	5.692051459163617e-6	-1.3778796525496486e-20	4.6483862143214556e-20	6.724562434229788e-13	3.1655022465288923e-12	4.62743103957417e-12
60900000	0.004997152746419488	1.755419721084691e-49	-7.999263143924363e-44	1.2236169831375303e-9	2.5066050497023845e-15	5.692051459163617e-6	-1.377879574353834e-20	4.6483862143214556e-20	6.724562434229788e-13	3.1655022465288923e-12	4.62743103957417e-12
61000000	0.004997152746419488	1.755419721084691e-49	-8.012421039295967e-44	1.2236169831375303e-9	2.5066050497023845e-15	5.692051459163617e-6	-1.3778794961580192e-20	4.6483862143214556e-20	6.724562434229788e-13	3.1655022465288923e-12	4.62743103957417e-12
61100000	0.004997152746419488	1.755419721084691e-49	-8.025578934667571e-44	1.2236169831375303e-9	2.5066050497023845e-15	5.692051459163617e-6	-1.3778794179622046e-20	4.6483862143214556e-20	6.724562434229788e-13	3.1655022465288923e-12	4.62743103957417e-12
61200000	0.004997152746419488	1.755419721084691e-49	-8.038736830039174e-44	1.2236169831375303e-9	2.5066050497023845e-15	5.692051459163617e-6	-1.3778793397663896e-20	4.6483862143214556e-20	6.724562434229788e-13	3.1655022465288923e-12	4.62743103957417e-12
61300000	0.004997152746419488	1.755419721084691e-49	-8.051894725410777e-44	1.2236169831375303e-9	2.5066050497023845e-15	5.692051459163617e-6	-1.377879261570575e-20	4.6483862143214556e-20	6.724562434229788e-13	3.1655022465288923e-12	4.62743103957417e-12
61400000	0.004997152746419488	1.755419721084691e-49	-8.06505262078238e-44	1.2236169831375303e-9	2.5066050497023845e-15	5.692051459163617e-6	-1.3778791833747603e-20	4.6483862143214556e-20	6.724562434229788e-13	3.1655022465288923e-12	4.627431039574171e-12
61500000	0.004997152746419488	1.755419721084691e-49	-8.078210516153982e-44	1.2236169831375303e-9	2.5066050497023845e-15	5.692051459163617e-6	-1.3778791051789456e-20	4.6483862143214556e-20	6.724562434229788e-13	3.1655022465288923e-12	4.627431039574171e-12
61600000	0.004997152746419488	1.755419721084691e-49	-8.091368411525585e-44	1.2236169831375303e-9	2.5066050497023845e-15	5.692051459163617e-6	-1.377879026983131e-20	4.6483862143214556e-20	6.724562434229788e-13	3.1655022465288923e-12	4.627431039574171e-12
61700000	0.004997152746419488	1.755419721084691e-49	-8.104526306897187e-44	1.2236169831375303e-9	2.5066050497023845e-15	5.692051459163617e-6	-1.3778789487873163e-20	4.6483862143214556e-20	6.724562434229788e-13	3.1655022465288923e-12	4.627431039574171e-12
61800000	0.004997152746419488	1.755419721084691e-49	-8.11768420226879e-44	1.2236169831375303e-9	2.5066050497023845e-15	5.692051459163617e-6	-1.3778788705915017e-20	4.6483862143214556e-20	6.724562434229788e-13	3.1655022465288923e-12	4.627431039574171e-12
61900000	0.004997152746419488	1.755419721084691e-49	-8.130842097640392e-44	1.2236169831375303e-9	2.5066050497023845e-15	5.692051459163617e-6	-1.377878792395687e-20	4.6483862143214556e-20	6.724562434229788e-13	3.1655022465288923e-12	4.627431039574171e-12
62000000	0.004997152746419488	1.755419721084691e-49	-8.143999993011993e-44	1.2236169831375303e-9	2.5066050497023845e-15	5.692051459163617e-6	-1.3778787141998723e-20	4.6483862143214556e-20	6.724562434229788e-13	3.1655022465288927e-12	4.627431039574171e-12
62100000	0.004997152746419488	1.755419721084691e-49	-8.157157888383596e-44	1.2236169831375303e-9	2.5066050497023845e-15	5.692051459163617e-6	-1.3778786360040577e-20	4.6483862143214556e-20	6.724562434229788e-13	3.1655022465288927e-12	4.627431039574171e-12
62200000	0.004997152746419488	1.755419721084691e-49	-8.170315783755198e-44	1.2236169831375303e-9	2.5066050497023845e-15	5.692051459163617e-6	-1.377878557808243e-20	4.6483862143214556e-20	6.724562434229788e-13	3.1655022465288927e-12	4.627431039574171e-12
62300000	0.004997152746419488	1.755419721084691e-49	-8.183473679126801e-44	1.2236169831375303e-9	2.5066050497023845e-15	5.692051459163617e-6	-1.3778784796124283e-20	4.6483862143214556e-20	6.724562434229788e-13	3.1655022465288927e-12	4.627431039574171e-12
62400000	0.004997152746419488	1.755419721084691e-49	-8.196631574498404e-44	1.2236169831375303e-9	2.5066050497023845e-15	5.692051459163617e-6	-1.3778784014166134e-20	4.6483862143214556e-20	6.724562434229788e-13	3.1655022465288927e-12	4.627431039574171e-12
62500000	0.004997152746419488	1.755419721084691e-49	-8.209789469870008e-44	1.2236169831375303e-9	2.5066050497023845e-15	5.692051459163617e-6	-1.3778783232207987e-20	4.6483862143214556e-20	6.724562434229788e-13	3.1655022465288927e-12	4.627431039574171e-12
62600000	0.004997152746419488	1.755419721084691e-49	-8.222947365241611e-44	1.2236169831375303e-9	2.5066050497023845e-15	5.692051459163617e-6	-1.377878245024984e-20	4.6483862143214556e-20	6.724562434229788e-13	3.1655022465288927e-12	4.627431039574171e-12
62700000	0.004997152746419488	1.755419721084691e-49	-8.236105260613216e-44	1.2236169831375303e-9	2.5066050497023845e-15	5.692051459163617e-6	-1.3778781668291694e-20	4.6483862143214556e-20	6.724562434229788e-13	3.1655022465288927e-12	4.627431039574171e-12
62800000	0.004997152746419488	1.755419721084691e-49	-8.249263155984821e-44	1.2236169831375303e-9	2.5066050497023845e-15	5.692051459163617e-6	-1.3778780886333547e-20	4.6483862143214556e-20	6.724562434229788e-13	3.1655022465288927e-12	4.627431039574171e-12
62900000	0.004997152746419488	1.755419721084691e-49	-8.262421051356426e-44	1.2236169831375303e-9	2.5066050497023845e-15	5.692051459163617e-6	-1.37787801043754e-20	4.6483862143214556e-20	6.724562434229788e-13	3.1655022465288927e-12	4.627431039574171e-12
63000000	0.004997152746419488	1.755419721084691e-49	-8.275578946728031e-44	1.2236169831375303e-9	2.5066050497023845e-15	5.692051459163617e-6	-1.3778779322417254e-20	4.6483862143214556e-20	6.724562434229788e-13	3.1655022465288927e-12	4.627431039574171e-12
63100000	0.004997152746419488	1.755419721084691e-49	-8.288736842099637e-44	1.2236169831375303e-9	2.5066050497023845e-15	5.692051459163617e-6	-1.3778778540459108e-20	4.6483862143214556e-20	6.724562434229788e-13	3.1655022465288927e-12	4.627431039574171e-12
63200000	0.004997152746419488	1.755419721084691e-49	-8.301894737471244e-44	1.2236169831375303e-9	2.5066050497023845e-15	5.692051459163617e-6	-1.377877775850096e-20	4.6483862143214556e-20	6.724562434229788e-13	3.1655022465288927e-12	4.627431039574171e-12
63300000	0.004997152746419488	1.755419721084691e-49	-8.315052632842852e-44	1.2236169831375303e-9	2.5066050497023845e-15	5.692051459163617e-6	-1.3778776976542814e-20	4.6483862143214556e-20	6.724562434229788e-13	3.1655022465288927e-12	4.627431039574171e-12
63400000	0.004997152746419488	1.755419721084691e-49	-8.328210528214461e-44	1.2236169831375303e-9	2.5066050497023845e-15	5.692051459163617e-6	-1.3778776194584668e-20	4.6483862143214556e-20	6.724562434229788e-13	3.1655022465288927e-12	4.627431039574171e-12
63500000	0.004997152746419488	1.755419721084691e-49	-8.34136842358607e-44	1.2236169831375303e-9	2.5066050497023845e-15	5.692051459163617e-6	-1.377877541262652e-20	4.6483862143214556e-20	6.724562434229788e-13	3.1655022465288927e-12	4.627431039574171e-12
63600000	0.004997152746419488	1.755419721084691e-49	-8.354526318957681e-44	1.2236169831375303e-9	2.5066050497023845e-15	5.692051459163617e-6	-1.3778774630668375e-20	4.6483862143214556e-20	6.724562434229788e-13	3.1655022465288927e-12	4.627431039574171e-12
63700000	0.004997152746419488	1.755419721084691e-49	-8.367684214329292e-44	1.2236169831375303e-9	2.5066050497023845e-15	5.692051459163617e-6	-1.3778773848710225e-20	4.6483862143214556e-20	6.724562434229788e-13	3.1655022465288927e-12	4.627431039574171e-12
63800000	0.004997152746419488	1.755419721084691e-49	-8.380842109700904e-44	1.2236169831375303e-9	2.5066050497023845e-15	5.692051459163617e-6	-1.3778773066752078e-20	4.6483862143214556e-20	6.724562434229788e-13	3.1655022465288927e-12	4.627431039574171e-12
63900000	0.004997152746419488	1.755419721084691e-49	-8.394000005072517e-44	1.2236169831375303e-9	2.5066050497023845e-15	5.692051459163617e-6	-1.3778772284793932e-20	4.6483862143214556e-20	6.724562434229788e-13	3.1655022465288927e-12	4.627431039574171e-12
64000000	0.004997152746419488	1.755419721084691e-49	-8.407157900444131e-44	1.2236169831375303e-9	2.5066050497023845e-15	5.692051459163617e-6	-1.3778771502835785e-20	4.6483862143214556e-20	6.724562434229788e-13	3.1655022465288927e-12	4.627431039574171e-12
64100000	0.004997152746419488	1.755419721084691e-49	-8.420315795815747e-44	1.2236169831375303e-9	2.5066050497023845e-15	5.692051459163617e-6	-1.377877072087764e-20	4.6483862143214556e-20	6.724562434229788e-13	3.1655022465288927e-12	4.627431039574171e-12
64200000	0.004997152746419488	1.755419721084691e-49	-8.433473691187364e-44	1.2236169831375303e-9	2.5066050497023845e-15	5.692051459163617e-6	-1.3778769938919492e-20	4.6483862143214556e-20	6.724562434229788e-13	3.1655022465288927e-12	4.627431039574171e-12
64300000	0.004997152746419488	1.755419721084691e-49	-8.446631586558982e-44	1.2236169831375303e-9	2.5066050497023845e-15	5.692051459163617e-6	-1.3778769156961345e-20	4.6483862143214556e-20	6.724562434229788e-13	3.1655022465288927e-12	4.627431039574171e-12
64400000	0.004997152746419488	1.755419721084691e-49	-8.459789481930602e-44	1.2236169831375303e-9	2.5066050497023845e-15	5.692051459163617e-6	-1.37787683750032e-20	4.6483862143214556e-20	6.724562434229788e-13	3.1655022465288927e-12	4.627431039574171e-12
64500000	0.004997152746419488	1.755419721084691e-49	-8.4729473773022225e-44	1.2236169831375303e-9	2.5066050497023845e-15	5.692051459163617e-6	-1.3778767593045052e-20	4.6483862143214556e-20	6.724562434229788e-13	3.1655022465288927e-12	4.627431039574171e-12
64600000	0.004997152746419488	1.755419721084691e-49	-8.486105272673844e-44	1.2236169831375303e-9	2.5066050497023845e-15	5.692051459163617e-6	-1.3778766811086906e-20	4.6483862143214556e-20	6.724562434229788e-13	3.1655022465288927e-12	4.627431039574171e-12
64700000	0.004997152746419488	1.755419721084691e-49	-8.499263168045468e-44	1.2236169831375303e-9	2.5066050497023845e-15	5.692051459163617e-6	-1.377876602912876e-20	4.6483862143214556e-20	6.724562434229788e-13	3.1655022465288927e-12	4.627431039574171e-12
64800000	0.004997152746419488	1.755419721084691e-49	-8.512421063417093e-44	1.2236169831375303e-9	2.5066050497023845e-15	5.692051459163617e-6	-1.3778765247170612e-20	4.6483862143214556e-20	6.724562434229788e-13	3.1655022465288927e-12	4.627431039574171e-12
64900000	0.004997152746419488	1.755419721084691e-49	-8.52557895878872e-44	1.2236169831375303e-9	2.5066050497023845e-15	5.692051459163617e-6	-1.3778764465212463e-20	4.6483862143214556e-20	6.724562434229788e-13	3.1655022465288927e-12	4.627431039574171e-12
65000000	0.004997152746419488	1.755419721084691e-49	-8.538736854160348e-44	1.2236169831375303e-9	2.5066050497023845e-15	5.692051459163617e-6	-1.3778763683254316e-20	4.6483862143214556e-20	6.724562434229788e-13	3.1655022465288927e-12	4.627431039574171e-12
65100000	0.004997152746419488	1.755419721084691e-49	-8.551894749531978e-44	1.2236169831375303e-9	2.5066050497023845e-15	5.692051459163617e-6	-1.377876290129617e-20	4.6483862143214556e-20	6.724562434229788e-13	3.1655022465288927e-12	4.627431039574171e-12
65200000	0.004997152746419488	1.755419721084691e-49	-8.565052644903608e-44	1.2236169831375303e-9	2.5066050497023845e-15	5.692051459163617e-6	-1.3778762119338023e-20	4.6483862143214556e-20	6.724562434229788e-13	3.1655022465288927e-12	4.627431039574171e-12
65300000	0.004997152746419488	1.755419721084691e-49	-8.578210540275235e-44	1.2236169831375303e-9	2.5066050497023845e-15	5.692051459163617e-6	-1.3778761337379876e-20	4.6483862143214556e-20	6.724562434229788e-13	3.1655022465288927e-12	4.627431039574171e-12
65400000	0.004997152746419488	1.755419721084691e-49	-8.591368435646859e-44	1.2236169831375303e-9	2.5066050497023845e-15	5.692051459163617e-6	-1.377876055542173e-20	4.6483862143214556e-20	6.724562434229788e-13	3.1655022465288927e-12	4.627431039574171e-12
65500000	0.004997152746419488	1.755419721084691e-49	-8.604526331018479e-44	1.2236169831375303e-9	2.5066050497023845e-15	5.692051459163617e-6	-1.3778759773463583e-20	4.6483862143214556e-20	6.724562434229788e-13	3.1655022465288927e-12	4.627431039574171e-12
65600000	0.004997152746419488	1.755419721084691e-49	-8.617684226390095e-44	1.2236169831375303e-9	2.5066050497023845e-15	5.692051459163617e-6	-1.3778758991505436e-20	4.6483862143214556e-20	6.724562434229788e-13	3.1655022465288927e-12	4.627431039574171e-12
65700000	0.004997152746419488	1.755419721084691e-49	-8.630842121761709e-44	1.2236169831375303e-9	2.5066050497023845e-15	5.692051459163617e-6	-1.377875820954729e-20	4.6483862143214556e-20	6.724562434229788e-13	3.1655022465288927e-12	4.627431039574171e-12
65800000	0.004997152746419488	1.755419721084691e-49	-8.64400001713332e-44	1.2236169831375303e-9	2.5066050497023845e-15	5.692051459163617e-6	-1.3778757427589143e-20	4.6483862143214556e-20	6.724562434229788e-13	3.1655022465288927e-12	4.627431039574171e-12
65900000	0.004997152746419488	1.755419721084691e-49	-8.657157912504927e-44	1.2236169831375303e-9	2.5066050497023845e-15	5.692051459163617e-6	-1.3778756645630997e-20	4.6483862143214556e-20	6.724562434229788e-13	3.1655022465288927e-12	4.627431039574171e-12
66000000	0.004997152746419488	1.755419721084691e-49	-8.670315807876532e-44	1.2236169831375303e-9	2.5066050497023845e-15	5.692051459163617e-6	-1.377875586367285e-20	4.6483862143214556e-20	6.724562434229788e-13	3.1655022465288927e-12	4.627431039574171e-12
66100000	0.004997152746419488	1.755419721084691e-49	-8.683473703248133e-44	1.2236169831375303e-9	2.5066050497023845e-15	5.692051459163617e-6	-1.37787550817147e-20	4.6483862143214556e-20	6.724562434229788e-13	3.1655022465288927e-12	4.627431039574171e-12
66200000	0.004997152746419488	1.755419721084691e-49	-8.696631598619731e-44	1.2236169831375303e-9	2.5066050497023845e-15	5.692051459163617e-6	-1.3778754299756554e-20	4.6483862143214556e-20	6.724562434229788e-13	3.1655022465288927e-12	4.627431039574171e-12
66300000	0.004997152746419488	1.755419721084691e-49	-8.709789493991327e-44	1.2236169831375303e-9	2.5066050497023845e-15	5.692051459163617e-6	-1.3778753517798407e-20	4.6483862143214556e-20	6.724562434229788e-13	3.1655022465288927e-12	4.627431039574171e-12
66400000	0.004997152746419488	1.755419721084691e-49	-8.722947389362919e-44	1.2236169831375303e-9	2.5066050497023845e-15	5.692051459163617e-6	-1.377875273584026e-20	4.6483862143214556e-20	6.724562434229788e-13	3.1655022465288927e-12	4.627431039574171e-12
66500000	0.004997152746419488	1.755419721084691e-49	-8.736105284734509e-44	1.2236169831375303e-9	2.5066050497023845e-15	5.692051459163617e-6	-1.3778751953882114e-20	4.6483862143214556e-20	6.724562434229788e-13	3.1655022465288927e-12	4.627431039574171e-12
66600000	0.004997152746419488	1.755419721084691e-49	-8.749263180106096e-44	1.2236169831375303e-9	2.5066050497023845e-15	5.692051459163617e-6	-1.3778751171923967e-20	4.6483862143214556e-20	6.724562434229788e-13	3.1655022465288927e-12	4.627431039574171e-12
66700000	0.004997152746419488	1.755419721084691e-49	-8.76242107547768e-44	1.2236169831375303e-9	2.5066050497023845e-15	5.692051459163617e-6	-1.377875038996582e-20	4.6483862143214556e-20	6.724562434229788e-13	3.1655022465288927e-12	4.627431039574171e-12
66800000	0.004997152746419488	1.755419721084691e-49	-8.775578970849261e-44	1.2236169831375303e-9	2.5066050497023845e-15	5.692051459163617e-6	-1.3778749608007674e-20	4.6483862143214556e-20	6.724562434229788e-13	3.1655022465288927e-12	4.627431039574171e-12
66900000	0.004997152746419488	1.755419721084691e-49	-8.78873686622084e-44	1.2236169831375303e-9	2.5066050497023845e-15	5.692051459163617e-6	-1.3778748826049528e-20	4.6483862143214556e-20	6.724562434229788e-13	3.1655022465288927e-12	4.627431039574171e-12
67000000	0.004997152746419488	1.755419721084691e-49	-8.801894761592416e-44	1.2236169831375303e-9	2.5066050497023845e-15	5.692051459163617e-6	-1.377874804409138e-20	4.6483862143214556e-20	6.724562434229788e-13	3.1655022465288927e-12	4.627431039574171e-12
67100000	0.004997152746419488	1.755419721084691e-49	-8.81505265696399e-44	1.2236169831375303e-9	2.5066050497023845e-15	5.692051459163617e-6	-1.3778747262133234e-20	4.6483862143214556e-20	6.724562434229788e-13	3.1655022465288927e-12	4.627431039574171e-12
67200000	0.004997152746419488	1.755419721084691e-49	-8.828210552335562e-44	1.2236169831375303e-9	2.5066050497023845e-15	5.692051459163617e-6	-1.3778746480175088e-20	4.6483862143214556e-20	6.724562434229788e-13	3.1655022465288927e-12	4.627431039574171e-12
67300000	0.004997152746419488	1.755419721084691e-49	-8.84136844770713e-44	1.2236169831375303e-9	2.5066050497023845e-15	5.692051459163617e-6	-1.377874569821694e-20	4.6483862143214556e-20	6.724562434229788e-13	3.1655022465288927e-12	4.627431039574171e-12
67400000	0.004997152746419488	1.755419721084691e-49	-8.854526343078697e-44	1.2236169831375303e-9	2.5066050497023845e-15	5.692051459163617e-6	-1.3778744916258792e-20	4.6483862143214556e-20	6.724562434229788e-13	3.1655022465288927e-12	4.627431039574171e-12
67500000	0.004997152746419488	1.755419721084691e-49	-8.867684238450261e-44	1.2236169831375303e-9	2.5066050497023845e-15	5.692051459163617e-6	-1.3778744134300645e-20	4.6483862143214556e-20	6.724562434229788e-13	3.1655022465288927e-12	4.627431039574171e-12
67600000	0.004997152746419488	1.755419721084691e-49	-8.880842133821823e-44	1.2236169831375303e-9	2.5066050497023845e-15	5.692051459163617e-6	-1.3778743352342498e-20	4.6483862143214556e-20	6.724562434229788e-13	3.1655022465288927e-12	4.627431039574171e-12
67700000	0.004997152746419488	1.755419721084691e-49	-8.894000029193383e-44	1.2236169831375303e-9	2.5066050497023845e-15	5.692051459163617e-6	-1.3778742570384352e-20	4.6483862143214556e-20	6.724562434229788e-13	3.1655022465288927e-12	4.627431039574171e-12
67800000	0.004997152746419488	1.755419721084691e-49	-8.907157924564941e-44	1.2236169831375303e-9	2.5066050497023845e-15	5.692051459163617e-6	-1.3778741788426205e-20	4.6483862143214556e-20	6.724562434229788e-13	3.1655022465288927e-12	4.627431039574171e-12
67900000	0.004997152746419488	1.755419721084691e-49	-8.920315819936496e-44	1.2236169831375303e-9	2.5066050497023845e-15	5.692051459163617e-6	-1.377874100646806e-20	4.6483862143214556e-20	6.724562434229788e-13	3.1655022465288927e-12	4.627431039574171e-12
68000000	0.004997152746419488	1.755419721084691e-49	-8.933473715308051e-44	1.2236169831375303e-9	2.5066050497023845e-15	5.692051459163617e-6	-1.3778740224509912e-20	4.6483862143214556e-20	6.724562434229788e-13	3.1655022465288927e-12	4.627431039574171e-12
68100000	0.004997152746419488	1.755419721084691e-49	-8.946631610679602e-44	1.2236169831375303e-9	2.5066050497023845e-15	5.692051459163617e-6	-1.3778739442551765e-20	4.6483862143214556e-20	6.724562434229788e-13	3.1655022465288927e-12	4.627431039574171e-12
68200000	0.004997152746419488	1.755419721084691e-49	-8.959789506051152e-44	1.2236169831375303e-9	2.5066050497023845e-15	5.692051459163617e-6	-1.377873866059362e-20	4.6483862143214556e-20	6.724562434229788e-13	3.1655022465288927e-12	4.627431039574171e-12
68300000	0.004997152746419488	1.755419721084691e-49	-8.9729474014227e-44	1.2236169831375303e-9	2.5066050497023845e-15	5.692051459163617e-6	-1.3778737878635472e-20	4.6483862143214556e-20	6.724562434229788e-13	3.1655022465288927e-12	4.627431039574171e-12
68400000	0.004997152746419488	1.755419721084691e-49	-8.986105296794245e-44	1.2236169831375303e-9	2.5066050497023845e-15	5.692051459163617e-6	-1.3778737096677326e-20	4.6483862143214556e-20	6.724562434229788e-13	3.1655022465288927e-12	4.627431039574171e-12
68500000	0.004997152746419488	1.755419721084691e-49	-8.99926319216579e-44	1.2236169831375303e-9	2.5066050497023845e-15	5.692051459163617e-6	-1.377873631471918e-20	4.6483862143214556e-20	6.724562434229788e-13	3.1655022465288927e-12	4.627431039574171e-12
68600000	0.004997152746419488	1.755419721084691e-49	-9.012421087537331e-44	1.2236169831375303e-9	2.5066050497023845e-15	5.692051459163617e-6	-1.377873553276103e-20	4.6483862143214556e-20	6.724562434229788e-13	3.1655022465288927e-12	4.627431039574171e-12
68700000	0.004997152746419488	1.755419721084691e-49	-9.025578982908873e-44	1.2236169831375303e-9	2.5066050497023845e-15	5.692051459163617e-6	-1.3778734750802883e-20	4.6483862143214556e-20	6.724562434229788e-13	3.1655022465288927e-12	4.627431039574171e-12
68800000	0.004997152746419488	1.755419721084691e-49	-9.038736878280412e-44	1.2236169831375303e-9	2.5066050497023845e-15	5.692051459163617e-6	-1.3778733968844736e-20	4.6483862143214556e-20	6.724562434229788e-13	3.1655022465288927e-12	4.627431039574171e-12
68900000	0.004997152746419488	1.755419721084691e-49	-9.05189477365195e-44	1.2236169831375303e-9	2.5066050497023845e-15	5.692051459163617e-6	-1.377873318688659e-20	4.6483862143214556e-20	6.724562434229788e-13	3.1655022465288927e-12	4.627431039574171e-12
69000000	0.004997152746419488	1.755419721084691e-49	-9.065052669023486e-44	1.2236169831375303e-9	2.5066050497023845e-15	5.692051459163617e-6	-1.3778732404928443e-20	4.6483862143214556e-20	6.724562434229789e-13	3.1655022465288927e-12	4.627431039574171e-12
69100000	0.004997152746419488	1.755419721084691e-49	-9.078210564395021e-44	1.2236169831375303e-9	2.5066050497023845e-15	5.692051459163617e-6	-1.3778731622970296e-20	4.6483862143214556e-20	6.724562434229789e-13	3.1655022465288927e-12	4.627431039574171e-12
69200000	0.004997152746419488	1.755419721084691e-49	-9.091368459766555e-44	1.2236169831375303e-9	2.5066050497023845e-15	5.692051459163617e-6	-1.377873084101215e-20	4.6483862143214556e-20	6.724562434229789e-13	3.1655022465288927e-12	4.627431039574171e-12
69300000	0.004997152746419488	1.755419721084691e-49	-9.104526355138086e-44	1.2236169831375303e-9	2.5066050497023845e-15	5.692051459163617e-6	-1.3778730059054003e-20	4.6483862143214556e-20	6.724562434229789e-13	3.1655022465288927e-12	4.627431039574171e-12
69400000	0.004997152746419488	1.755419721084691e-49	-9.117684250509617e-44	1.2236169831375303e-9	2.5066050497023845e-15	5.692051459163617e-6	-1.3778729277095856e-20	4.6483862143214556e-20	6.724562434229789e-13	3.1655022465288927e-12	4.627431039574171e-12
69500000	0.004997152746419488	1.755419721084691e-49	-9.130842145881146e-44	1.2236169831375303e-9	2.5066050497023845e-15	5.692051459163617e-6	-1.377872849513771e-20	4.6483862143214556e-20	6.724562434229789e-13	3.1655022465288927e-12	4.627431039574171e-12
69600000	0.004997152746419488	1.755419721084691e-49	-9.144000041252674e-44	1.2236169831375303e-9	2.5066050497023845e-15	5.692051459163617e-6	-1.3778727713179563e-20	4.6483862143214556e-20	6.724562434229789e-13	3.1655022465288927e-12	4.627431039574171e-12
69700000	0.004997152746419488	1.755419721084691e-49	-9.1571579366242e-44	1.2236169831375303e-9	2.5066050497023845e-15	5.692051459163617e-6	-1.3778726931221417e-20	4.6483862143214556e-20	6.724562434229789e-13	3.1655022465288927e-12	4.627431039574171e-12
69800000	0.004997152746419488	1.755419721084691e-49	-9.170315831995728e-44	1.2236169831375303e-9	2.5066050497023845e-15	5.692051459163617e-6	-1.377872614926327e-20	4.6483862143214556e-20	6.724562434229789e-13	3.1655022465288927e-12	4.627431039574171e-12
69900000	0.004997152746419488	1.755419721084691e-49	-9.183473727367251e-44	1.2236169831375303e-9	2.5066050497023845e-15	5.692051459163617e-6	-1.377872536730512e-20	4.6483862143214556e-20	6.724562434229789e-13	3.1655022465288927e-12	4.627431039574171e-12
70000000	0.004997152746419488	1.755419721084691e-49	-9.196631622738777e-44	1.2236169831375303e-9	2.5066050497023845e-15	5.692051459163617e-6	-1.3778724585346974e-20	4.6483862143214556e-20	6.724562434229789e-13	3.1655022465288927e-12	4.627431039574171e-12
70100000	0.004997152746419488	1.755419721084691e-49	-9.2097895181103e-44	1.2236169831375303e-9	2.5066050497023845e-15	5.692051459163617e-6	-1.3778723803388827e-20	4.6483862143214556e-20	6.724562434229789e-13	3.1655022465288927e-12	4.627431039574171e-12
70200000	0.004997152746419488	1.755419721084691e-49	-9.222947413481821e-44	1.2236169831375303e-9	2.5066050497023845e-15	5.692051459163617e-6	-1.377872302143068e-20	4.6483862143214556e-20	6.724562434229789e-13	3.1655022465288927e-12	4.627431039574171e-12
70300000	0.004997152746419488	1.755419721084691e-49	-9.236105308853342e-44	1.2236169831375303e-9	2.5066050497023845e-15	5.692051459163617e-6	-1.3778722239472534e-20	4.6483862143214556e-20	6.724562434229789e-13	3.1655022465288927e-12	4.627431039574171e-12
70400000	0.004997152746419488	1.755419721084691e-49	-9.249263204224864e-44	1.2236169831375303e-9	2.5066050497023845e-15	5.692051459163617e-6	-1.3778721457514387e-20	4.6483862143214556e-20	6.724562434229789e-13	3.1655022465288927e-12	4.627431039574171e-12
70500000	0.004997152746419488	1.755419721084691e-49	-9.262421099596383e-44	1.2236169831375303e-9	2.5066050497023845e-15	5.692051459163617e-6	-1.377872067555624e-20	4.6483862143214556e-20	6.724562434229789e-13	3.1655022465288927e-12	4.627431039574171e-12
70600000	0.004997152746419488	1.755419721084691e-49	-9.275578994967902e-44	1.2236169831375303e-9	2.5066050497023845e-15	5.692051459163617e-6	-1.3778719893598094e-20	4.6483862143214556e-20	6.724562434229789e-13	3.1655022465288927e-12	4.627431039574171e-12
70700000	0.004997152746419488	1.755419721084691e-49	-9.28873689033942e-44	1.2236169831375303e-9	2.5066050497023845e-15	5.692051459163617e-6	-1.3778719111639948e-20	4.6483862143214556e-20	6.724562434229789e-13	3.1655022465288927e-12	4.627431039574171e-12
70800000	0.004997152746419488	1.7554197210846913e-49	-9.301894785710939e-44	1.2236169831375303e-9	2.5066050497023845e-15	5.692051459163617e-6	-1.37787183296818e-20	4.6483862143214556e-20	6.724562434229789e-13	3.1655022465288927e-12	4.627431039574171e-12
70900000	0.004997152746419488	1.7554197210846913e-49	-9.315052681082456e-44	1.2236169831375303e-9	2.5066050497023845e-15	5.692051459163617e-6	-1.3778717547723654e-20	4.6483862143214556e-20	6.724562434229789e-13	3.1655022465288927e-12	4.627431039574171e-12
71000000	0.004997152746419488	1.7554197210846913e-49	-9.328210576453971e-44	1.2236169831375303e-9	2.5066050497023845e-15	5.692051459163617e-6	-1.3778716765765508e-20	4.6483862143214556e-20	6.724562434229789e-13	3.1655022465288927e-12	4.627431039574171e-12
71100000	0.004997152746419488	1.7554197210846913e-49	-9.341368471825489e-44	1.2236169831375303e-9	2.5066050497023845e-15	5.692051459163617e-6	-1.377871598380736e-20	4.6483862143214556e-20	6.724562434229789e-13	3.1655022465288927e-12	4.627431039574171e-12
71200000	0.004997152746419488	1.7554197210846913e-49	-9.354526367197004e-44	1.2236169831375303e-9	2.5066050497023845e-15	5.692051459163617e-6	-1.3778715201849212e-20	4.6483862143214556e-20	6.724562434229789e-13	3.1655022465288927e-12	4.627431039574171e-12
71300000	0.004997152746419488	1.7554197210846913e-49	-9.367684262568521e-44	1.2236169831375303e-9	2.5066050497023845e-15	5.692051459163617e-6	-1.3778714419891065e-20	4.6483862143214556e-20	6.724562434229789e-13	3.1655022465288927e-12	4.627431039574171e-12
71400000	0.004997152746419488	1.7554197210846913e-49	-9.380842157940036e-44	1.2236169831375303e-9	2.5066050497023845e-15	5.692051459163617e-6	-1.3778713637932918e-20	4.6483862143214556e-20	6.724562434229789e-13	3.1655022465288927e-12	4.627431039574171e-12
71500000	0.004997152746419488	1.7554197210846913e-49	-9.394000053311552e-44	1.2236169831375303e-9	2.5066050497023845e-15	5.692051459163617e-6	-1.3778712855974772e-20	4.6483862143214556e-20	6.724562434229789e-13	3.1655022465288927e-12	4.627431039574171e-12
71600000	0.004997152746419488	1.7554197210846913e-49	-9.407157948683067e-44	1.2236169831375303e-9	2.5066050497023845e-15	5.692051459163617e-6	-1.3778712074016625e-20	4.6483862143214556e-20	6.724562434229789e-13	3.1655022465288927e-12	4.627431039574171e-12
71700000	0.004997152746419488	1.7554197210846913e-49	-9.420315844054582e-44	1.2236169831375303e-9	2.5066050497023845e-15	5.692051459163617e-6	-1.377871129205848e-20	4.6483862143214556e-20	6.724562434229789e-13	3.1655022465288927e-12	4.627431039574171e-12
71800000	0.004997152746419488	1.7554197210846913e-49	-9.433473739426098e-44	1.2236169831375303e-9	2.5066050497023845e-15	5.692051459163617e-6	-1.3778710510100332e-20	4.6483862143214556e-20	6.724562434229789e-13	3.1655022465288927e-12	4.627431039574171e-12
71900000	0.004997152746419488	1.7554197210846913e-49	-9.446631634797613e-44	1.2236169831375303e-9	2.5066050497023845e-15	5.692051459163617e-6	-1.3778709728142185e-20	4.6483862143214556e-20	6.724562434229789e-13	3.1655022465288927e-12	4.627431039574171e-12
72000000	0.004997152746419488	1.7554197210846913e-49	-9.459789530169126e-44	1.2236169831375303e-9	2.5066050497023845e-15	5.692051459163617e-6	-1.377870894618404e-20	4.6483862143214556e-20	6.724562434229789e-13	3.1655022465288927e-12	4.627431039574171e-12
72100000	0.004997152746419488	1.7554197210846913e-49	-9.472947425540641e-44	1.2236169831375303e-9	2.5066050497023845e-15	5.692051459163617e-6	-1.3778708164225892e-20	4.6483862143214556e-20	6.724562434229789e-13	3.1655022465288927e-12	4.62743103957417e-12
72200000	0.004997152746419488	1.7554197210846913e-49	-9.486105320912157e-44	1.2236169831375303e-9	2.5066050497023845e-15	5.692051459163617e-6	-1.3778707382267745e-20	4.6483862143214556e-20	6.724562434229789e-13	3.1655022465288927e-12	4.62743103957417e-12
72300000	0.004997152746419488	1.7554197210846913e-49	-9.499263216283674e-44	1.2236169831375303e-9	2.5066050497023845e-15	5.692051459163617e-6	-1.37787066003096e-20	4.6483862143214556e-20	6.724562434229789e-13	3.1655022465288927e-12	4.62743103957417e-12
72400000	0.004997152746419488	1.7554197210846913e-49	-9.51242111165519e-44	1.2236169831375303e-9	2.5066050497023845e-15	5.692051459163617e-6	-1.377870581835145e-20	4.6483862143214556e-20	6.724562434229789e-13	3.1655022465288927e-12	4.62743103957417e-12
72500000	0.004997152746419488	1.7554197210846913e-49	-9.525579007026705e-44	1.2236169831375303e-9	2.5066050497023845e-15	5.692051459163617e-6	-1.3778705036393303e-20	4.6483862143214556e-20	6.724562434229789e-13	3.1655022465288927e-12	4.62743103957417e-12
72600000	0.004997152746419488	1.7554197210846913e-49	-9.538736902398222e-44	1.2236169831375303e-9	2.5066050497023845e-15	5.692051459163617e-6	-1.3778704254435156e-20	4.6483862143214556e-20	6.724562434229789e-13	3.1655022465288927e-12	4.62743103957417e-12
72700000	0.004997152746419488	1.7554197210846913e-49	-9.55189479776974e-44	1.2236169831375303e-9	2.5066050497023845e-15	5.692051459163617e-6	-1.377870347247701e-20	4.6483862143214556e-20	6.72456243422979e-13	3.1655022465288927e-12	4.62743103957417e-12
72800000	0.004997152746419488	1.7554197210846913e-49	-9.565052693141256e-44	1.2236169831375303e-9	2.5066050497023845e-15	5.692051459163617e-6	-1.3778702690518863e-20	4.6483862143214556e-20	6.72456243422979e-13	3.1655022465288927e-12	4.62743103957417e-12
72900000	0.004997152746419488	1.7554197210846913e-49	-9.578210588512774e-44	1.2236169831375303e-9	2.5066050497023845e-15	5.692051459163617e-6	-1.3778701908560716e-20	4.6483862143214556e-20	6.72456243422979e-13	3.1655022465288927e-12	4.62743103957417e-12
73000000	0.004997152746419488	1.7554197210846913e-49	-9.591368483884293e-44	1.2236169831375303e-9	2.5066050497023845e-15	5.692051459163617e-6	-1.377870112660257e-20	4.6483862143214556e-20	6.72456243422979e-13	3.1655022465288927e-12	4.62743103957417e-12
73100000	0.004997152746419488	1.7554197210846913e-49	-9.604526379255812e-44	1.2236169831375303e-9	2.5066050497023845e-15	5.692051459163617e-6	-1.3778700344644423e-20	4.6483862143214556e-20	6.72456243422979e-13	3.1655022465288927e-12	4.62743103957417e-12
73200000	0.004997152746419488	1.7554197210846913e-49	-9.617684274627331e-44	1.2236169831375303e-9	2.5066050497023845e-15	5.692051459163617e-6	-1.3778699562686276e-20	4.6483862143214556e-20	6.72456243422979e-13	3.1655022465288927e-12	4.62743103957417e-12
73300000	0.004997152746419488	1.7554197210846913e-49	-9.630842169998853e-44	1.2236169831375303e-9	2.5066050497023845e-15	5.692051459163617e-6	-1.377869878072813e-20	4.6483862143214556e-20	6.72456243422979e-13	3.1655022465288927e-12	4.62743103957417e-12
73400000	0.004997152746419488	1.7554197210846913e-49	-9.644000065370374e-44	1.2236169831375303e-9	2.5066050497023845e-15	5.692051459163617e-6	-1.3778697998769983e-20	4.6483862143214556e-20	6.72456243422979e-13	3.1655022465288927e-12	4.62743103957417e-12
73500000	0.004997152746419488	1.7554197210846913e-49	-9.657157960741895e-44	1.2236169831375303e-9	2.5066050497023845e-15	5.692051459163617e-6	-1.3778697216811837e-20	4.6483862143214556e-20	6.72456243422979e-13	3.1655022465288927e-12	4.62743103957417e-12
73600000	0.004997152746419488	1.7554197210846913e-49	-9.670315856113419e-44	1.2236169831375303e-9	2.5066050497023845e-15	5.692051459163617e-6	-1.377869643485369e-20	4.6483862143214556e-20	6.72456243422979e-13	3.1655022465288927e-12	4.62743103957417e-12
73700000	0.004997152746419488	1.7554197210846913e-49	-9.683473751484944e-44	1.2236169831375303e-9	2.5066050497023845e-15	5.692051459163617e-6	-1.377869565289554e-20	4.6483862143214556e-20	6.72456243422979e-13	3.1655022465288927e-12	4.62743103957417e-12
73800000	0.004997152746419488	1.7554197210846913e-49	-9.69663164685647e-44	1.2236169831375303e-9	2.5066050497023845e-15	5.692051459163617e-6	-1.3778694870937394e-20	4.6483862143214556e-20	6.72456243422979e-13	3.1655022465288927e-12	4.62743103957417e-12
73900000	0.004997152746419488	1.7554197210846913e-49	-9.709789542227994e-44	1.2236169831375303e-9	2.5066050497023845e-15	5.692051459163617e-6	-1.3778694088979247e-20	4.6483862143214556e-20	6.72456243422979e-13	3.1655022465288927e-12	4.62743103957417e-12
74000000	0.004997152746419488	1.7554197210846913e-49	-9.722947437599522e-44	1.2236169831375303e-9	2.5066050497023845e-15	5.692051459163617e-6	-1.37786933070211e-20	4.6483862143214556e-20	6.72456243422979e-13	3.1655022465288927e-12	4.62743103957417e-12
74100000	0.004997152746419488	1.7554197210846913e-49	-9.73610533297105e-44	1.2236169831375303e-9	2.5066050497023845e-15	5.692051459163617e-6	-1.3778692525062954e-20	4.6483862143214556e-20	6.72456243422979e-13	3.1655022465288927e-12	4.62743103957417e-12
74200000	0.004997152746419488	1.7554197210846913e-49	-9.74926322834258e-44	1.2236169831375303e-9	2.5066050497023845e-15	5.692051459163617e-6	-1.3778691743104807e-20	4.6483862143214556e-20	6.72456243422979e-13	3.1655022465288927e-12	4.62743103957417e-12
74300000	0.004997152746419488	1.7554197210846913e-49	-9.762421123714111e-44	1.2236169831375303e-9	2.5066050497023845e-15	5.692051459163617e-6	-1.377869096114666e-20	4.6483862143214556e-20	6.72456243422979e-13	3.1655022465288927e-12	4.62743103957417e-12
74400000	0.004997152746419488	1.7554197210846913e-49	-9.775579019085642e-44	1.2236169831375303e-9	2.5066050497023845e-15	5.692051459163617e-6	-1.3778690179188514e-20	4.6483862143214556e-20	6.72456243422979e-13	3.1655022465288927e-12	4.62743103957417e-12
74500000	0.004997152746419488	1.7554197210846913e-49	-9.788736914457176e-44	1.2236169831375303e-9	2.5066050497023845e-15	5.692051459163617e-6	-1.3778689397230368e-20	4.6483862143214556e-20	6.72456243422979e-13	3.1655022465288927e-12	4.62743103957417e-12
74600000	0.004997152746419488	1.7554197210846913e-49	-9.80189480982871e-44	1.2236169831375303e-9	2.5066050497023845e-15	5.692051459163617e-6	-1.377868861527222e-20	4.6483862143214556e-20	6.72456243422979e-13	3.1655022465288927e-12	4.62743103957417e-12
74700000	0.004997152746419488	1.7554197210846913e-49	-9.815052705200248e-44	1.2236169831375303e-9	2.5066050497023845e-15	5.692051459163617e-6	-1.3778687833314074e-20	4.6483862143214556e-20	6.72456243422979e-13	3.1655022465288927e-12	4.62743103957417e-12
74800000	0.004997152746419488	1.7554197210846913e-49	-9.828210600571785e-44	1.2236169831375303e-9	2.5066050497023845e-15	5.692051459163617e-6	-1.3778687051355928e-20	4.6483862143214556e-20	6.72456243422979e-13	3.1655022465288927e-12	4.62743103957417e-12
74900000	0.004997152746419488	1.7554197210846913e-49	-9.841368495943326e-44	1.2236169831375303e-9	2.5066050497023845e-15	5.692051459163617e-6	-1.3778686269397778e-20	4.6483862143214556e-20	6.72456243422979e-13	3.1655022465288927e-12	4.62743103957417e-12
75000000	0.004997152746419488	1.7554197210846913e-49	-9.854526391314868e-44	1.2236169831375303e-9	2.5066050497023845e-15	5.692051459163617e-6	-1.377868548743963e-20	4.6483862143214556e-20	6.72456243422979e-13	3.1655022465288927e-12	4.62743103957417e-12
75100000	0.004997152746419488	1.7554197210846913e-49	-9.867684286686409e-44	1.2236169831375303e-9	2.5066050497023845e-15	5.692051459163617e-6	-1.3778684705481485e-20	4.6483862143214556e-20	6.72456243422979e-13	3.1655022465288927e-12	4.62743103957417e-12
75200000	0.004997152746419488	1.7554197210846913e-49	-9.880842182057952e-44	1.2236169831375303e-9	2.5066050497023845e-15	5.692051459163617e-6	-1.3778683923523338e-20	4.6483862143214556e-20	6.72456243422979e-13	3.1655022465288927e-12	4.62743103957417e-12
75300000	0.004997152746419488	1.7554197210846913e-49	-9.894000077429493e-44	1.2236169831375303e-9	2.5066050497023845e-15	5.692051459163617e-6	-1.3778683141565192e-20	4.6483862143214556e-20	6.72456243422979e-13	3.1655022465288927e-12	4.62743103957417e-12
75400000	0.004997152746419488	1.7554197210846913e-49	-9.907157972801028e-44	1.2236169831375303e-9	2.5066050497023845e-15	5.692051459163617e-6	-1.3778682359607045e-20	4.6483862143214556e-20	6.72456243422979e-13	3.1655022465288927e-12	4.62743103957417e-12
75500000	0.004997152746419488	1.7554197210846913e-49	-9.920315868172562e-44	1.2236169831375303e-9	2.5066050497023845e-15	5.692051459163617e-6	-1.3778681577648898e-20	4.6483862143214556e-20	6.72456243422979e-13	3.1655022465288927e-12	4.62743103957417e-12
75600000	0.004997152746419488	1.7554197210846913e-49	-9.93347376354409e-44	1.2236169831375303e-9	2.5066050497023845e-15	5.692051459163617e-6	-1.3778680795690752e-20	4.6483862143214556e-20	6.72456243422979e-13	3.1655022465288927e-12	4.62743103957417e-12
75700000	0.004997152746419488	1.7554197210846913e-49	-9.946631658915618e-44	1.2236169831375303e-9	2.5066050497023845e-15	5.692051459163617e-6	-1.3778680013732605e-20	4.6483862143214556e-20	6.72456243422979e-13	3.1655022465288927e-12	4.62743103957417e-12
75800000	0.004997152746419488	1.7554197210846913e-49	-9.959789554287141e-44	1.2236169831375303e-9	2.5066050497023845e-15	5.692051459163617e-6	-1.377867923177446e-20	4.6483862143214556e-20	6.72456243422979e-13	3.1655022465288927e-12	4.62743103957417e-12
75900000	0.004997152746419488	1.7554197210846913e-49	-9.97294744965866e-44	1.2236169831375303e-9	2.5066050497023845e-15	5.692051459163617e-6	-1.3778678449816312e-20	4.6483862143214556e-20	6.72456243422979e-13	3.1655022465288927e-12	4.62743103957417e-12
76000000	0.004997152746419488	1.7554197210846913e-49	-9.986105345030178e-44	1.2236169831375303e-9	2.5066050497023845e-15	5.692051459163617e-6	-1.3778677667858165e-20	4.6483862143214556e-20	6.72456243422979e-13	3.1655022465288927e-12	4.62743103957417e-12
76100000	0.004997152746419488	1.7554197210846913e-49	-9.999263240401693e-44	1.2236169831375303e-9	2.5066050497023845e-15	5.692051459163617e-6	-1.3778676885900016e-20	4.6483862143214556e-20	6.72456243422979e-13	3.1655022465288927e-12	4.62743103957417e-12
76200000	0.004997152746419488	1.7554197210846913e-49	-1.0012421135773204e-43	1.2236169831375303e-9	2.5066050497023845e-15	5.692051459163617e-6	-1.377867610394187e-20	4.6483862143214556e-20	6.72456243422979e-13	3.1655022465288927e-12	4.62743103957417e-12
76300000	0.004997152746419488	1.7554197210846913e-49	-1.0025579031144712e-43	1.2236169831375303e-9	2.5066050497023845e-15	5.692051459163617e-6	-1.3778675321983723e-20	4.6483862143214556e-20	6.72456243422979e-13	3.1655022465288927e-12	4.62743103957417e-12
76400000	0.004997152746419488	1.7554197210846913e-49	-1.0038736926516217e-43	1.2236169831375303e-9	2.5066050497023845e-15	5.692051459163617e-6	-1.3778674540025576e-20	4.6483862143214556e-20	6.72456243422979e-13	3.1655022465288927e-12	4.62743103957417e-12
76500000	0.004997152746419488	1.7554197210846913e-49	-1.005189482188772e-43	1.2236169831375303e-9	2.5066050497023845e-15	5.692051459163617e-6	-1.377867375806743e-20	4.6483862143214556e-20	6.72456243422979e-13	3.1655022465288927e-12	4.62743103957417e-12
76600000	0.004997152746419488	1.7554197210846913e-49	-1.006505271725922e-43	1.2236169831375303e-9	2.5066050497023845e-15	5.692051459163617e-6	-1.3778672976109283e-20	4.6483862143214556e-20	6.72456243422979e-13	3.1655022465288927e-12	4.62743103957417e-12
76700000	0.004997152746419488	1.7554197210846913e-49	-1.0078210612630715e-43	1.2236169831375303e-9	2.5066050497023845e-15	5.692051459163617e-6	-1.3778672194151136e-20	4.6483862143214556e-20	6.72456243422979e-13	3.1655022465288927e-12	4.62743103957417e-12
76800000	0.004997152746419488	1.7554197210846913e-49	-1.009136850800221e-43	1.2236169831375303e-9	2.5066050497023845e-15	5.692051459163617e-6	-1.377867141219299e-20	4.6483862143214556e-20	6.72456243422979e-13	3.1655022465288927e-12	4.62743103957417e-12
76900000	0.004997152746419488	1.7554197210846913e-49	-1.0104526403373702e-43	1.2236169831375303e-9	2.5066050497023845e-15	5.692051459163617e-6	-1.3778670630234843e-20	4.6483862143214556e-20	6.72456243422979e-13	3.1655022465288927e-12	4.62743103957417e-12
77000000	0.004997152746419488	1.7554197210846913e-49	-1.0117684298745191e-43	1.2236169831375303e-9	2.5066050497023845e-15	5.692051459163617e-6	-1.3778669848276696e-20	4.6483862143214556e-20	6.72456243422979e-13	3.1655022465288927e-12	4.62743103957417e-12
77100000	0.004997152746419488	1.7554197210846913e-49	-1.0130842194116679e-43	1.2236169831375303e-9	2.5066050497023845e-15	5.692051459163617e-6	-1.377866906631855e-20	4.6483862143214556e-20	6.72456243422979e-13	3.1655022465288927e-12	4.62743103957417e-12
77200000	0.004997152746419488	1.7554197210846913e-49	-1.0144000089488162e-43	1.2236169831375303e-9	2.5066050497023845e-15	5.692051459163617e-6	-1.3778668284360403e-20	4.6483862143214556e-20	6.72456243422979e-13	3.1655022465288927e-12	4.62743103957417e-12
77300000	0.004997152746419488	1.7554197210846913e-49	-1.0157157984859644e-43	1.2236169831375303e-9	2.5066050497023845e-15	5.692051459163617e-6	-1.3778667502402257e-20	4.6483862143214556e-20	6.72456243422979e-13	3.1655022465288927e-12	4.62743103957417e-12
77400000	0.004997152746419488	1.7554197210846913e-49	-1.0170315880231123e-43	1.2236169831375303e-9	2.5066050497023845e-15	5.692051459163617e-6	-1.3778666720444107e-20	4.6483862143214556e-20	6.72456243422979e-13	3.1655022465288927e-12	4.62743103957417e-12
77500000	0.004997152746419488	1.7554197210846913e-49	-1.01834737756026e-43	1.2236169831375303e-9	2.5066050497023845e-15	5.692051459163617e-6	-1.377866593848596e-20	4.6483862143214556e-20	6.72456243422979e-13	3.1655022465288927e-12	4.62743103957417e-12
77600000	0.004997152746419488	1.7554197210846913e-49	-1.0196631670974076e-43	1.2236169831375303e-9	2.5066050497023845e-15	5.692051459163617e-6	-1.3778665156527814e-20	4.6483862143214556e-20	6.72456243422979e-13	3.1655022465288927e-12	4.62743103957417e-12
77700000	0.004997152746419488	1.7554197210846913e-49	-1.020978956634555e-43	1.2236169831375303e-9	2.5066050497023845e-15	5.692051459163617e-6	-1.3778664374569667e-20	4.6483862143214556e-20	6.72456243422979e-13	3.1655022465288927e-12	4.62743103957417e-12
77800000	0.004997152746419488	1.7554197210846913e-49	-1.0222947461717019e-43	1.2236169831375303e-9	2.5066050497023845e-15	5.692051459163617e-6	-1.377866359261152e-20	4.6483862143214556e-20	6.72456243422979e-13	3.1655022465288927e-12	4.62743103957417e-12
77900000	0.004997152746419488	1.7554197210846913e-49	-1.0236105357088488e-43	1.2236169831375303e-9	2.5066050497023845e-15	5.692051459163617e-6	-1.3778662810653374e-20	4.6483862143214556e-20	6.72456243422979e-13	3.1655022465288927e-12	4.62743103957417e-12
78000000	0.004997152746419488	1.7554197210846913e-49	-1.0249263252459954e-43	1.2236169831375303e-9	2.5066050497023845e-15	5.692051459163617e-6	-1.3778662028695227e-20	4.6483862143214556e-20	6.72456243422979e-13	3.1655022465288927e-12	4.62743103957417e-12
78100000	0.004997152746419488	1.7554197210846913e-49	-1.026242114783142e-43	1.2236169831375303e-9	2.5066050497023845e-15	5.692051459163617e-6	-1.377866124673708e-20	4.6483862143214556e-20	6.72456243422979e-13	3.1655022465288927e-12	4.62743103957417e-12
78200000	0.004997152746419488	1.7554197210846913e-49	-1.027557904320288e-43	1.2236169831375303e-9	2.5066050497023845e-15	5.692051459163617e-6	-1.3778660464778934e-20	4.6483862143214556e-20	6.72456243422979e-13	3.1655022465288927e-12	4.62743103957417e-12
78300000	0.004997152746419488	1.7554197210846913e-49	-1.0288736938574342e-43	1.2236169831375303e-9	2.5066050497023845e-15	5.692051459163617e-6	-1.3778659682820787e-20	4.6483862143214556e-20	6.72456243422979e-13	3.1655022465288927e-12	4.62743103957417e-12
78400000	0.004997152746419488	1.7554197210846913e-49	-1.03018948339458e-43	1.2236169831375303e-9	2.5066050497023845e-15	5.692051459163617e-6	-1.377865890086264e-20	4.6483862143214556e-20	6.72456243422979e-13	3.1655022465288927e-12	4.62743103957417e-12
78500000	0.004997152746419488	1.7554197210846913e-49	-1.0315052729317258e-43	1.2236169831375303e-9	2.5066050497023845e-15	5.692051459163617e-6	-1.3778658118904494e-20	4.6483862143214556e-20	6.72456243422979e-13	3.1655022465288927e-12	4.62743103957417e-12
78600000	0.004997152746419488	1.7554197210846913e-49	-1.0328210624688713e-43	1.2236169831375303e-9	2.5066050497023845e-15	5.692051459163617e-6	-1.3778657336946345e-20	4.6483862143214556e-20	6.72456243422979e-13	3.1655022465288927e-12	4.62743103957417e-12
78700000	0.004997152746419488	1.7554197210846913e-49	-1.0341368520060167e-43	1.2236169831375303e-9	2.5066050497023845e-15	5.692051459163617e-6	-1.3778656554988198e-20	4.6483862143214556e-20	6.72456243422979e-13	3.1655022465288927e-12	4.62743103957417e-12
78800000	0.004997152746419488	1.7554197210846913e-49	-1.0354526415431618e-43	1.2236169831375303e-9	2.5066050497023845e-15	5.692051459163617e-6	-1.377865577303005e-20	4.6483862143214556e-20	6.72456243422979e-13	3.1655022465288927e-12	4.62743103957417e-12
78900000	0.004997152746419488	1.7554197210846913e-49	-1.036768431080307e-43	1.2236169831375303e-9	2.5066050497023845e-15	5.692051459163617e-6	-1.3778654991071905e-20	4.6483862143214556e-20	6.72456243422979e-13	3.1655022465288927e-12	4.62743103957417e-12
79000000	0.004997152746419488	1.7554197210846913e-49	-1.0380842206174517e-43	1.2236169831375303e-9	2.5066050497023845e-15	5.692051459163617e-6	-1.3778654209113758e-20	4.6483862143214556e-20	6.72456243422979e-13	3.1655022465288927e-12	4.62743103957417e-12
79100000	0.004997152746419488	1.7554197210846913e-49	-1.0394000101545965e-43	1.2236169831375303e-9	2.5066050497023845e-15	5.692051459163617e-6	-1.3778653427155612e-20	4.6483862143214556e-20	6.72456243422979e-13	3.1655022465288927e-12	4.62743103957417e-12
79200000	0.004997152746419488	1.7554197210846913e-49	-1.0407157996917413e-43	1.2236169831375303e-9	2.5066050497023845e-15	5.692051459163617e-6	-1.3778652645197465e-20	4.6483862143214556e-20	6.72456243422979e-13	3.1655022465288927e-12	4.62743103957417e-12
79300000	0.004997152746419488	1.7554197210846913e-49	-1.0420315892288856e-43	1.2236169831375303e-9	2.5066050497023845e-15	5.692051459163617e-6	-1.3778651863239318e-20	4.6483862143214556e-20	6.72456243422979e-13	3.1655022465288927e-12	4.62743103957417e-12
79400000	0.004997152746419488	1.7554197210846913e-49	-1.04334737876603e-43	1.2236169831375303e-9	2.5066050497023845e-15	5.692051459163617e-6	-1.3778651081281172e-20	4.6483862143214556e-20	6.72456243422979e-13	3.1655022465288927e-12	4.62743103957417e-12
79500000	0.004997152746419488	1.7554197210846913e-49	-1.0446631683031741e-43	1.2236169831375303e-9	2.5066050497023845e-15	5.692051459163617e-6	-1.3778650299323025e-20	4.6483862143214556e-20	6.72456243422979e-13	3.1655022465288927e-12	4.62743103957417e-12
79600000	0.004997152746419488	1.7554197210846913e-49	-1.0459789578403183e-43	1.2236169831375303e-9	2.5066050497023845e-15	5.692051459163617e-6	-1.377864951736488e-20	4.6483862143214556e-20	6.72456243422979e-13	3.1655022465288927e-12	4.62743103957417e-12
79700000	0.004997152746419488	1.7554197210846913e-49	-1.0472947473774623e-43	1.2236169831375303e-9	2.5066050497023845e-15	5.692051459163617e-6	-1.3778648735406732e-20	4.6483862143214556e-20	6.72456243422979e-13	3.1655022465288927e-12	4.62743103957417e-12
79800000	0.004997152746419488	1.7554197210846913e-49	-1.0486105369146062e-43	1.2236169831375303e-9	2.5066050497023845e-15	5.692051459163617e-6	-1.3778647953448585e-20	4.6483862143214556e-20	6.72456243422979e-13	3.1655022465288927e-12	4.62743103957417e-12
79900000	0.004997152746419488	1.7554197210846913e-49	-1.04992632645175e-43	1.2236169831375303e-9	2.5066050497023845e-15	5.692051459163617e-6	-1.3778647171490436e-20	4.6483862143214556e-20	6.72456243422979e-13	3.1655022465288927e-12	4.62743103957417e-12
80000000	0.004997152746419488	1.7554197210846913e-49	-1.0512421159888935e-43	1.2236169831375303e-9	2.5066050497023845e-15	5.692051459163617e-6	-1.377864638953229e-20	4.6483862143214556e-20	6.72456243422979e-13	3.1655022465288927e-12	4.62743103957417e-12
80100000	0.004997152746419488	1.7554197210846913e-49	-1.0525579055260373e-43	1.2236169831375303e-9	2.5066050497023845e-15	5.692051459163617e-6	-1.3778645607574143e-20	4.6483862143214556e-20	6.72456243422979e-13	3.1655022465288927e-12	4.62743103957417e-12
80200000	0.004997152746419488	1.7554197210846913e-49	-1.0538736950631807e-43	1.2236169831375303e-9	2.5066050497023845e-15	5.692051459163617e-6	-1.3778644825615996e-20	4.6483862143214556e-20	6.72456243422979e-13	3.1655022465288927e-12	4.62743103957417e-12
80300000	0.004997152746419488	1.7554197210846913e-49	-1.055189484600324e-43	1.2236169831375303e-9	2.5066050497023845e-15	5.692051459163617e-6	-1.377864404365785e-20	4.6483862143214556e-20	6.72456243422979e-13	3.1655022465288927e-12	4.62743103957417e-12
80400000	0.004997152746419488	1.7554197210846913e-49	-1.0565052741374674e-43	1.2236169831375303e-9	2.5066050497023845e-15	5.692051459163617e-6	-1.3778643261699703e-20	4.6483862143214556e-20	6.72456243422979e-13	3.1655022465288927e-12	4.62743103957417e-12
80500000	0.004997152746419488	1.7554197210846913e-49	-1.0578210636746108e-43	1.2236169831375303e-9	2.5066050497023845e-15	5.692051459163617e-6	-1.3778642479741556e-20	4.6483862143214556e-20	6.72456243422979e-13	3.1655022465288927e-12	4.62743103957417e-12
80600000	0.004997152746419488	1.7554197210846913e-49	-1.059136853211754e-43	1.2236169831375303e-9	2.5066050497023845e-15	5.692051459163617e-6	-1.377864169778341e-20	4.6483862143214556e-20	6.72456243422979e-13	3.165502246528893e-12	4.62743103957417e-12
80700000	0.004997152746419488	1.7554197210846913e-49	-1.060452642748897e-43	1.2236169831375303e-9	2.506605049702385e-15	5.6920514591636174e-6	-1.3778640915825263e-20	4.6483862143214556e-20	6.72456243422979e-13	3.165502246528893e-12	4.62743103957417e-12
80800000	0.004997152746419488	1.7554197210846917e-49	-1.06176843228604e-43	1.2236169831375303e-9	2.506605049702385e-15	5.6920514591636174e-6	-1.3778640133867116e-20	4.648386214321456e-20	6.72456243422979e-13	3.165502246528893e-12	4.62743103957417e-12
80900000	0.004997152746419488	1.7554197210846917e-49	-1.0630842218231832e-43	1.2236169831375303e-9	2.506605049702385e-15	5.6920514591636174e-6	-1.377863935190897e-20	4.648386214321456e-20	6.72456243422979e-13	3.165502246528893e-12	4.62743103957417e-12
81000000	0.004997152746419488	1.7554197210846917e-49	-1.0644000113603262e-43	1.2236169831375303e-9	2.506605049702385e-15	5.6920514591636174e-6	-1.3778638569950823e-20	4.648386214321456e-20	6.72456243422979e-13	3.165502246528893e-12	4.62743103957417e-12
81100000	0.004997152746419488	1.7554197210846917e-49	-1.065715800897469e-43	1.2236169831375303e-9	2.506605049702385e-15	5.6920514591636174e-6	-1.3778637787992677e-20	4.648386214321456e-20	6.72456243422979e-13	3.165502246528893e-12	4.62743103957417e-12
81200000	0.004997152746419488	1.7554197210846917e-49	-1.067031590434612e-43	1.2236169831375303e-9	2.506605049702385e-15	5.6920514591636174e-6	-1.3778637006034527e-20	4.648386214321456e-20	6.72456243422979e-13	3.165502246528893e-12	4.62743103957417e-12
81300000	0.004997152746419488	1.7554197210846917e-49	-1.0683473799717549e-43	1.2236169831375303e-9	2.506605049702385e-15	5.6920514591636174e-6	-1.377863622407638e-20	4.648386214321456e-20	6.72456243422979e-13	3.165502246528893e-12	4.62743103957417e-12
81400000	0.004997152746419488	1.7554197210846917e-49	-1.0696631695088977e-43	1.2236169831375303e-9	2.506605049702385e-15	5.6920514591636174e-6	-1.3778635442118234e-20	4.648386214321456e-20	6.724562434229789e-13	3.165502246528893e-12	4.62743103957417e-12
81500000	0.004997152746419488	1.7554197210846917e-49	-1.0709789590460404e-43	1.2236169831375303e-9	2.506605049702385e-15	5.6920514591636174e-6	-1.3778634660160087e-20	4.648386214321456e-20	6.724562434229789e-13	3.165502246528893e-12	4.62743103957417e-12
81600000	0.004997152746419488	1.7554197210846917e-49	-1.0722947485831832e-43	1.2236169831375303e-9	2.506605049702385e-15	5.6920514591636174e-6	-1.377863387820194e-20	4.648386214321456e-20	6.724562434229789e-13	3.165502246528893e-12	4.62743103957417e-12
81700000	0.004997152746419488	1.7554197210846917e-49	-1.0736105381203262e-43	1.2236169831375303e-9	2.506605049702385e-15	5.6920514591636174e-6	-1.3778633096243794e-20	4.648386214321456e-20	6.724562434229789e-13	3.165502246528893e-12	4.62743103957417e-12
81800000	0.004997152746419488	1.7554197210846917e-49	-1.074926327657469e-43	1.2236169831375303e-9	2.506605049702385e-15	5.6920514591636174e-6	-1.3778632314285647e-20	4.648386214321456e-20	6.724562434229789e-13	3.165502246528893e-12	4.62743103957417e-12
81900000	0.004997152746419488	1.7554197210846917e-49	-1.0762421171946117e-43	1.2236169831375303e-9	2.506605049702385e-15	5.6920514591636174e-6	-1.37786315323275e-20	4.648386214321456e-20	6.724562434229789e-13	3.165502246528893e-12	4.62743103957417e-12
82000000	0.004997152746419488	1.7554197210846917e-49	-1.0775579067317545e-43	1.2236169831375303e-9	2.506605049702385e-15	5.6920514591636174e-6	-1.3778630750369354e-20	4.648386214321456e-20	6.724562434229789e-13	3.165502246528893e-12	4.62743103957417e-12
82100000	0.004997152746419488	1.7554197210846917e-49	-1.0788736962688972e-43	1.2236169831375303e-9	2.506605049702385e-15	5.6920514591636174e-6	-1.3778629968411207e-20	4.648386214321456e-20	6.724562434229789e-13	3.165502246528893e-12	4.62743103957417e-12
82200000	0.004997152746419488	1.7554197210846917e-49	-1.08018948580604e-43	1.2236169831375303e-9	2.506605049702385e-15	5.6920514591636174e-6	-1.377862918645306e-20	4.648386214321456e-20	6.724562434229789e-13	3.165502246528893e-12	4.62743103957417e-12
82300000	0.004997152746419488	1.7554197210846917e-49	-1.081505275343183e-43	1.2236169831375303e-9	2.506605049702385e-15	5.6920514591636174e-6	-1.3778628404494914e-20	4.648386214321456e-20	6.724562434229789e-13	3.165502246528893e-12	4.62743103957417e-12
82400000	0.004997152746419488	1.7554197210846917e-49	-1.0828210648803257e-43	1.2236169831375303e-9	2.506605049702385e-15	5.6920514591636174e-6	-1.3778627622536765e-20	4.648386214321456e-20	6.724562434229789e-13	3.165502246528893e-12	4.62743103957417e-12
82500000	0.004997152746419488	1.7554197210846917e-49	-1.0841368544174687e-43	1.2236169831375303e-9	2.506605049702385e-15	5.6920514591636174e-6	-1.3778626840578618e-20	4.648386214321456e-20	6.724562434229789e-13	3.165502246528893e-12	4.62743103957417e-12
82600000	0.004997152746419488	1.7554197210846917e-49	-1.0854526439546117e-43	1.2236169831375303e-9	2.506605049702385e-15	5.6920514591636174e-6	-1.377862605862047e-20	4.648386214321456e-20	6.724562434229789e-13	3.165502246528893e-12	4.62743103957417e-12
82700000	0.004997152746419488	1.7554197210846917e-49	-1.0867684334917546e-43	1.2236169831375303e-9	2.506605049702385e-15	5.6920514591636174e-6	-1.3778625276662325e-20	4.648386214321456e-20	6.724562434229789e-13	3.165502246528893e-12	4.62743103957417e-12
82800000	0.004997152746419488	1.7554197210846917e-49	-1.0880842230288976e-43	1.2236169831375303e-9	2.506605049702385e-15	5.6920514591636174e-6	-1.3778624494704178e-20	4.648386214321456e-20	6.724562434229789e-13	3.165502246528893e-12	4.62743103957417e-12
82900000	0.004997152746419488	1.7554197210846917e-49	-1.0894000125660408e-43	1.2236169831375303e-9	2.506605049702385e-15	5.6920514591636174e-6	-1.3778623712746032e-20	4.648386214321456e-20	6.724562434229789e-13	3.165502246528893e-12	4.62743103957417e-12
83000000	0.004997152746419488	1.7554197210846917e-49	-1.090715802103184e-43	1.2236169831375303e-9	2.506605049702385e-15	5.6920514591636174e-6	-1.3778622930787885e-20	4.648386214321456e-20	6.724562434229789e-13	3.165502246528893e-12	4.62743103957417e-12
83100000	0.004997152746419488	1.7554197210846917e-49	-1.092031591640327e-43	1.2236169831375303e-9	2.506605049702385e-15	5.6920514591636174e-6	-1.3778622148829738e-20	4.648386214321456e-20	6.724562434229789e-13	3.165502246528893e-12	4.62743103957417e-12
83200000	0.004997152746419488	1.7554197210846917e-49	-1.0933473811774703e-43	1.2236169831375303e-9	2.506605049702385e-15	5.6920514591636174e-6	-1.3778621366871592e-20	4.648386214321456e-20	6.724562434229789e-13	3.165502246528893e-12	4.62743103957417e-12
83300000	0.004997152746419488	1.7554197210846917e-49	-1.0946631707146136e-43	1.2236169831375303e-9	2.506605049702385e-15	5.6920514591636174e-6	-1.3778620584913445e-20	4.648386214321456e-20	6.724562434229789e-13	3.165502246528893e-12	4.62743103957417e-12
83400000	0.004997152746419488	1.7554197210846917e-49	-1.0959789602517572e-43	1.2236169831375303e-9	2.506605049702385e-15	5.6920514591636174e-6	-1.37786198029553e-20	4.648386214321456e-20	6.724562434229789e-13	3.165502246528893e-12	4.62743103957417e-12
83500000	0.004997152746419488	1.7554197210846917e-49	-1.0972947497889005e-43	1.2236169831375303e-9	2.506605049702385e-15	5.6920514591636174e-6	-1.3778619020997152e-20	4.648386214321456e-20	6.724562434229789e-13	3.165502246528893e-12	4.62743103957417e-12
83600000	0.004997152746419488	1.7554197210846917e-49	-1.0986105393260443e-43	1.2236169831375303e-9	2.506605049702385e-15	5.6920514591636174e-6	-1.3778618239039005e-20	4.648386214321456e-20	6.724562434229789e-13	3.165502246528893e-12	4.62743103957417e-12
83700000	0.004997152746419488	1.7554197210846917e-49	-1.0999263288631879e-43	1.2236169831375303e-9	2.506605049702385e-15	5.6920514591636174e-6	-1.3778617457080856e-20	4.648386214321456e-20	6.724562434229789e-13	3.165502246528893e-12	4.62743103957417e-12
83800000	0.004997152746419488	1.7554197210846917e-49	-1.1012421184003316e-43	1.2236169831375303e-9	2.506605049702385e-15	5.6920514591636174e-6	-1.377861667512271e-20	4.648386214321456e-20	6.724562434229789e-13	3.165502246528893e-12	4.62743103957417e-12
83900000	0.004997152746419488	1.7554197210846917e-49	-1.1025579079374756e-43	1.2236169831375303e-9	2.506605049702385e-15	5.6920514591636174e-6	-1.3778615893164563e-20	4.648386214321456e-20	6.724562434229789e-13	3.165502246528893e-12	4.62743103957417e-12
84000000	0.004997152746419488	1.7554197210846917e-49	-1.1038736974746196e-43	1.2236169831375303e-9	2.506605049702385e-15	5.6920514591636174e-6	-1.3778615111206416e-20	4.648386214321456e-20	6.724562434229789e-13	3.165502246528893e-12	4.62743103957417e-12
84100000	0.004997152746419488	1.7554197210846917e-49	-1.1051894870117637e-43	1.2236169831375303e-9	2.506605049702385e-15	5.6920514591636174e-6	-1.377861432924827e-20	4.648386214321456e-20	6.724562434229789e-13	3.165502246528893e-12	4.62743103957417e-12
84200000	0.004997152746419488	1.7554197210846917e-49	-1.1065052765489079e-43	1.2236169831375303e-9	2.506605049702385e-15	5.6920514591636174e-6	-1.3778613547290123e-20	4.648386214321456e-20	6.724562434229789e-13	3.165502246528893e-12	4.62743103957417e-12
84300000	0.004997152746419488	1.7554197210846917e-49	-1.1078210660860524e-43	1.2236169831375303e-9	2.506605049702385e-15	5.6920514591636174e-6	-1.3778612765331976e-20	4.648386214321456e-20	6.724562434229789e-13	3.165502246528893e-12	4.62743103957417e-12
84400000	0.004997152746419488	1.7554197210846917e-49	-1.1091368556231968e-43	1.2236169831375303e-9	2.506605049702385e-15	5.6920514591636174e-6	-1.377861198337383e-20	4.648386214321456e-20	6.724562434229789e-13	3.165502246528893e-12	4.62743103957417e-12
84500000	0.004997152746419488	1.7554197210846917e-49	-1.1104526451603416e-43	1.2236169831375303e-9	2.506605049702385e-15	5.6920514591636174e-6	-1.3778611201415683e-20	4.648386214321456e-20	6.724562434229789e-13	3.165502246528893e-12	4.62743103957417e-12
84600000	0.004997152746419488	1.7554197210846917e-49	-1.1117684346974863e-43	1.2236169831375303e-9	2.506605049702385e-15	5.6920514591636174e-6	-1.3778610419457536e-20	4.648386214321456e-20	6.724562434229789e-13	3.165502246528893e-12	4.62743103957417e-12
84700000	0.004997152746419488	1.7554197210846917e-49	-1.1130842242346313e-43	1.2236169831375303e-9	2.506605049702385e-15	5.6920514591636174e-6	-1.377860963749939e-20	4.648386214321456e-20	6.724562434229789e-13	3.165502246528893e-12	4.62743103957417e-12
84800000	0.004997152746419488	1.7554197210846917e-49	-1.1144000137717762e-43	1.2236169831375303e-9	2.506605049702385e-15	5.6920514591636174e-6	-1.3778608855541243e-20	4.648386214321456e-20	6.724562434229789e-13	3.165502246528893e-12	4.62743103957417e-12
84900000	0.004997152746419488	1.7554197210846917e-49	-1.1157158033089216e-43	1.2236169831375303e-9	2.506605049702385e-15	5.6920514591636174e-6	-1.3778608073583093e-20	4.648386214321456e-20	6.724562434229789e-13	3.165502246528893e-12	4.62743103957417e-12
85000000	0.004997152746419488	1.7554197210846917e-49	-1.117031592846067e-43	1.2236169831375303e-9	2.506605049702385e-15	5.6920514591636174e-6	-1.3778607291624947e-20	4.648386214321456e-20	6.724562434229789e-13	3.165502246528893e-12	4.62743103957417e-12
85100000	0.004997152746419488	1.7554197210846917e-49	-1.1183473823832125e-43	1.2236169831375303e-9	2.506605049702385e-15	5.6920514591636174e-6	-1.37786065096668e-20	4.648386214321456e-20	6.724562434229789e-13	3.165502246528893e-12	4.62743103957417e-12
85200000	0.004997152746419488	1.7554197210846917e-49	-1.119663171920358e-43	1.2236169831375303e-9	2.506605049702385e-15	5.6920514591636174e-6	-1.3778605727708654e-20	4.648386214321456e-20	6.724562434229789e-13	3.165502246528893e-12	4.62743103957417e-12
85300000	0.004997152746419488	1.7554197210846917e-49	-1.1209789614575032e-43	1.2236169831375303e-9	2.506605049702385e-15	5.6920514591636174e-6	-1.3778604945750507e-20	4.648386214321456e-20	6.724562434229789e-13	3.165502246528893e-12	4.62743103957417e-12
85400000	0.004997152746419488	1.7554197210846917e-49	-1.1222947509946478e-43	1.2236169831375303e-9	2.506605049702385e-15	5.6920514591636174e-6	-1.377860416379236e-20	4.648386214321456e-20	6.724562434229789e-13	3.165502246528893e-12	4.62743103957417e-12
85500000	0.004997152746419488	1.7554197210846917e-49	-1.123610540531792e-43	1.2236169831375303e-9	2.506605049702385e-15	5.6920514591636174e-6	-1.3778603381834214e-20	4.648386214321456e-20	6.724562434229789e-13	3.165502246528893e-12	4.62743103957417e-12
85600000	0.004997152746419488	1.7554197210846917e-49	-1.1249263300689359e-43	1.2236169831375303e-9	2.506605049702385e-15	5.6920514591636174e-6	-1.3778602599876067e-20	4.648386214321456e-20	6.724562434229789e-13	3.165502246528893e-12	4.62743103957417e-12
85700000	0.004997152746419488	1.7554197210846917e-49	-1.1262421196060793e-43	1.2236169831375303e-9	2.506605049702385e-15	5.6920514591636174e-6	-1.377860181791792e-20	4.648386214321456e-20	6.724562434229789e-13	3.165502246528893e-12	4.62743103957417e-12
85800000	0.004997152746419488	1.7554197210846917e-49	-1.127557909143222e-43	1.2236169831375303e-9	2.506605049702385e-15	5.6920514591636174e-6	-1.3778601035959774e-20	4.648386214321456e-20	6.724562434229789e-13	3.165502246528893e-12	4.62743103957417e-12
85900000	0.004997152746419488	1.7554197210846917e-49	-1.1288736986803646e-43	1.2236169831375303e-9	2.506605049702385e-15	5.6920514591636174e-6	-1.3778600254001627e-20	4.648386214321456e-20	6.724562434229789e-13	3.165502246528893e-12	4.62743103957417e-12
86000000	0.004997152746419488	1.7554197210846917e-49	-1.1301894882175068e-43	1.2236169831375303e-9	2.506605049702385e-15	5.6920514591636174e-6	-1.377859947204348e-20	4.648386214321456e-20	6.724562434229789e-13	3.165502246528893e-12	4.62743103957417e-12
86100000	0.004997152746419488	1.7554197210846917e-49	-1.1315052777546485e-43	1.2236169831375303e-9	2.506605049702385e-15	5.6920514591636174e-6	-1.377859869008533e-20	4.648386214321456e-20	6.724562434229789e-13	3.165502246528893e-12	4.62743103957417e-12
86200000	0.004997152746419488	1.7554197210846917e-49	-1.1328210672917899e-43	1.2236169831375303e-9	2.506605049702385e-15	5.6920514591636174e-6	-1.3778597908127185e-20	4.648386214321456e-20	6.724562434229789e-13	3.165502246528893e-12	4.62743103957417e-12
86300000	0.004997152746419488	1.7554197210846917e-49	-1.1341368568289309e-43	1.2236169831375303e-9	2.506605049702385e-15	5.6920514591636174e-6	-1.3778597126169038e-20	4.648386214321456e-20	6.724562434229789e-13	3.165502246528893e-12	4.62743103957417e-12
86400000	0.004997152746419488	1.7554197210846917e-49	-1.1354526463660717e-43	1.2236169831375303e-9	2.506605049702385e-15	5.6920514591636174e-6	-1.377859634421089e-20	4.648386214321456e-20	6.724562434229789e-13	3.165502246528893e-12	4.62743103957417e-12
86500000	0.004997152746419488	1.7554197210846917e-49	-1.1367684359032118e-43	1.2236169831375303e-9	2.506605049702385e-15	5.6920514591636174e-6	-1.3778595562252745e-20	4.648386214321456e-20	6.724562434229789e-13	3.165502246528893e-12	4.62743103957417e-12
86600000	0.004997152746419488	1.7554197210846917e-49	-1.1380842254403518e-43	1.2236169831375303e-9	2.506605049702385e-15	5.6920514591636174e-6	-1.3778594780294598e-20	4.648386214321456e-20	6.724562434229789e-13	3.165502246528893e-12	4.62743103957417e-12
86700000	0.004997152746419488	1.7554197210846917e-49	-1.1394000149774916e-43	1.2236169831375303e-9	2.506605049702385e-15	5.6920514591636174e-6	-1.3778593998336452e-20	4.648386214321456e-20	6.724562434229789e-13	3.165502246528893e-12	4.62743103957417e-12
86800000	0.004997152746419488	1.7554197210846917e-49	-1.1407158045146308e-43	1.2236169831375303e-9	2.506605049702385e-15	5.6920514591636174e-6	-1.3778593216378305e-20	4.648386214321456e-20	6.724562434229789e-13	3.165502246528893e-12	4.62743103957417e-12
86900000	0.004997152746419488	1.7554197210846917e-49	-1.14203159405177e-43	1.2236169831375303e-9	2.506605049702385e-15	5.6920514591636174e-6	-1.3778592434420158e-20	4.648386214321456e-20	6.724562434229789e-13	3.165502246528893e-12	4.62743103957417e-12
87000000	0.004997152746419488	1.7554197210846917e-49	-1.1433473835889085e-43	1.2236169831375303e-9	2.506605049702385e-15	5.6920514591636174e-6	-1.3778591652462012e-20	4.648386214321456e-20	6.724562434229789e-13	3.165502246528893e-12	4.62743103957417e-12
87100000	0.004997152746419488	1.7554197210846917e-49	-1.144663173126047e-43	1.2236169831375303e-9	2.506605049702385e-15	5.6920514591636174e-6	-1.3778590870503865e-20	4.648386214321456e-20	6.724562434229789e-13	3.165502246528893e-12	4.62743103957417e-12
87200000	0.004997152746419488	1.7554197210846917e-49	-1.1459789626631851e-43	1.2236169831375303e-9	2.506605049702385e-15	5.6920514591636174e-6	-1.3778590088545716e-20	4.648386214321456e-20	6.724562434229789e-13	3.165502246528893e-12	4.62743103957417e-12
87300000	0.004997152746419488	1.7554197210846917e-49	-1.147294752200323e-43	1.2236169831375303e-9	2.506605049702385e-15	5.6920514591636174e-6	-1.377858930658757e-20	4.648386214321456e-20	6.724562434229789e-13	3.165502246528893e-12	4.62743103957417e-12
87400000	0.004997152746419488	1.7554197210846917e-49	-1.1486105417374607e-43	1.2236169831375303e-9	2.506605049702385e-15	5.6920514591636174e-6	-1.3778588524629422e-20	4.648386214321456e-20	6.724562434229789e-13	3.165502246528893e-12	4.62743103957417e-12
87500000	0.004997152746419488	1.7554197210846917e-49	-1.1499263312745979e-43	1.2236169831375303e-9	2.506605049702385e-15	5.6920514591636174e-6	-1.3778587742671276e-20	4.648386214321456e-20	6.724562434229789e-13	3.165502246528893e-12	4.62743103957417e-12
87600000	0.004997152746419488	1.7554197210846917e-49	-1.151242120811735e-43	1.2236169831375303e-9	2.506605049702385e-15	5.6920514591636174e-6	-1.377858696071313e-20	4.648386214321456e-20	6.724562434229789e-13	3.165502246528893e-12	4.62743103957417e-12
87700000	0.004997152746419488	1.7554197210846917e-49	-1.1525579103488719e-43	1.2236169831375303e-9	2.506605049702385e-15	5.6920514591636174e-6	-1.3778586178754983e-20	4.648386214321456e-20	6.724562434229789e-13	3.165502246528893e-12	4.62743103957417e-12
87800000	0.004997152746419488	1.7554197210846917e-49	-1.1538736998860087e-43	1.2236169831375303e-9	2.506605049702385e-15	5.6920514591636174e-6	-1.3778585396796836e-20	4.648386214321456e-20	6.724562434229789e-13	3.165502246528893e-12	4.62743103957417e-12
87900000	0.004997152746419488	1.7554197210846917e-49	-1.155189489423145e-43	1.2236169831375303e-9	2.506605049702385e-15	5.6920514591636174e-6	-1.377858461483869e-20	4.648386214321456e-20	6.724562434229789e-13	3.165502246528893e-12	4.62743103957417e-12
88000000	0.004997152746419488	1.7554197210846917e-49	-1.1565052789602812e-43	1.2236169831375303e-9	2.506605049702385e-15	5.6920514591636174e-6	-1.3778583832880543e-20	4.648386214321456e-20	6.724562434229789e-13	3.165502246528893e-12	4.62743103957417e-12
88100000	0.004997152746419488	1.7554197210846917e-49	-1.1578210684974172e-43	1.2236169831375303e-9	2.506605049702385e-15	5.6920514591636174e-6	-1.3778583050922396e-20	4.648386214321456e-20	6.724562434229789e-13	3.165502246528893e-12	4.62743103957417e-12
88200000	0.004997152746419488	1.7554197210846917e-49	-1.159136858034553e-43	1.2236169831375303e-9	2.506605049702385e-15	5.6920514591636174e-6	-1.377858226896425e-20	4.648386214321456e-20	6.724562434229789e-13	3.165502246528893e-12	4.62743103957417e-12
88300000	0.004997152746419488	1.7554197210846917e-49	-1.1604526475716888e-43	1.2236169831375303e-9	2.506605049702385e-15	5.6920514591636174e-6	-1.37785814870061e-20	4.648386214321456e-20	6.724562434229789e-13	3.165502246528893e-12	4.62743103957417e-12
88400000	0.004997152746419488	1.7554197210846917e-49	-1.1617684371088242e-43	1.2236169831375303e-9	2.506605049702385e-15	5.6920514591636174e-6	-1.3778580705047953e-20	4.648386214321456e-20	6.724562434229789e-13	3.165502246528893e-12	4.62743103957417e-12
88500000	0.004997152746419488	1.7554197210846917e-49	-1.1630842266459596e-43	1.2236169831375303e-9	2.506605049702385e-15	5.6920514591636174e-6	-1.3778579923089807e-20	4.648386214321456e-20	6.724562434229789e-13	3.165502246528893e-12	4.62743103957417e-12
88600000	0.004997152746419488	1.7554197210846917e-49	-1.1644000161830948e-43	1.2236169831375303e-9	2.506605049702385e-15	5.6920514591636174e-6	-1.377857914113166e-20	4.648386214321456e-20	6.724562434229789e-13	3.165502246528893e-12	4.62743103957417e-12
88700000	0.004997152746419488	1.7554197210846917e-49	-1.1657158057202298e-43	1.2236169831375303e-9	2.506605049702385e-15	5.6920514591636174e-6	-1.3778578359173513e-20	4.648386214321456e-20	6.724562434229789e-13	3.165502246528893e-12	4.62743103957417e-12
88800000	0.004997152746419488	1.7554197210846917e-49	-1.1670315952573646e-43	1.2236169831375303e-9	2.506605049702385e-15	5.6920514591636174e-6	-1.3778577577215367e-20	4.648386214321456e-20	6.724562434229789e-13	3.165502246528893e-12	4.62743103957417e-12
88900000	0.004997152746419488	1.7554197210846917e-49	-1.1683473847944994e-43	1.2236169831375303e-9	2.506605049702385e-15	5.6920514591636174e-6	-1.377857679525722e-20	4.648386214321456e-20	6.724562434229789e-13	3.165502246528893e-12	4.62743103957417e-12
89000000	0.004997152746419488	1.7554197210846917e-49	-1.1696631743316342e-43	1.2236169831375303e-9	2.506605049702385e-15	5.6920514591636174e-6	-1.3778576013299074e-20	4.648386214321456e-20	6.724562434229789e-13	3.165502246528893e-12	4.62743103957417e-12
89100000	0.004997152746419488	1.7554197210846917e-49	-1.1709789638687688e-43	1.2236169831375303e-9	2.506605049702385e-15	5.6920514591636174e-6	-1.3778575231340927e-20	4.648386214321456e-20	6.724562434229789e-13	3.165502246528893e-12	4.62743103957417e-12
89200000	0.004997152746419488	1.7554197210846917e-49	-1.1722947534059032e-43	1.2236169831375303e-9	2.506605049702385e-15	5.6920514591636174e-6	-1.377857444938278e-20	4.648386214321456e-20	6.724562434229789e-13	3.165502246528893e-12	4.62743103957417e-12
89300000	0.004997152746419488	1.7554197210846917e-49	-1.1736105429430376e-43	1.2236169831375303e-9	2.506605049702385e-15	5.6920514591636174e-6	-1.3778573667424634e-20	4.648386214321456e-20	6.724562434229789e-13	3.165502246528893e-12	4.62743103957417e-12
89400000	0.004997152746419488	1.7554197210846917e-49	-1.174926332480172e-43	1.2236169831375303e-9	2.5066050497023845e-15	5.692051459163617e-6	-1.3778572885466484e-20	4.648386214321456e-20	6.724562434229789e-13	3.165502246528893e-12	4.62743103957417e-12
89500000	0.004997152746419488	1.7554197210846917e-49	-1.1762421220173063e-43	1.2236169831375303e-9	2.5066050497023845e-15	5.692051459163617e-6	-1.3778572103508338e-20	4.6483862143214556e-20	6.724562434229789e-13	3.165502246528893e-12	4.62743103957417e-12
89600000	0.004997152746419488	1.7554197210846917e-49	-1.1775579115544405e-43	1.2236169831375303e-9	2.5066050497023845e-15	5.692051459163617e-6	-1.377857132155019e-20	4.6483862143214556e-20	6.724562434229789e-13	3.1655022465288927e-12	4.62743103957417e-12
89700000	0.004997152746419488	1.7554197210846917e-49	-1.1788737010915747e-43	1.2236169831375303e-9	2.5066050497023845e-15	5.692051459163617e-6	-1.3778570539592044e-20	4.6483862143214556e-20	6.724562434229789e-13	3.1655022465288927e-12	4.62743103957417e-12
89800000	0.004997152746419488	1.7554197210846917e-49	-1.1801894906287087e-43	1.2236169831375303e-9	2.5066050497023845e-15	5.692051459163617e-6	-1.3778569757633898e-20	4.6483862143214556e-20	6.724562434229789e-13	3.1655022465288927e-12	4.62743103957417e-12
89900000	0.004997152746419488	1.7554197210846917e-49	-1.1815052801658429e-43	1.2236169831375303e-9	2.5066050497023845e-15	5.692051459163617e-6	-1.377856897567575e-20	4.6483862143214556e-20	6.724562434229789e-13	3.1655022465288927e-12	4.62743103957417e-12
90000000	0.004997152746419488	1.7554197210846917e-49	-1.1828210697029769e-43	1.2236169831375303e-9	2.5066050497023845e-15	5.692051459163617e-6	-1.3778568193717605e-20	4.6483862143214556e-20	6.724562434229789e-13	3.1655022465288927e-12	4.62743103957417e-12
90100000	0.004997152746419488	1.7554197210846917e-49	-1.184136859240111e-43	1.2236169831375303e-9	2.5066050497023845e-15	5.692051459163617e-6	-1.3778567411759458e-20	4.6483862143214556e-20	6.724562434229789e-13	3.1655022465288927e-12	4.62743103957417e-12
90200000	0.004997152746419488	1.7554197210846917e-49	-1.185452648777245e-43	1.2236169831375303e-9	2.5066050497023845e-15	5.692051459163617e-6	-1.377856662980131e-20	4.6483862143214556e-20	6.724562434229789e-13	3.1655022465288927e-12	4.62743103957417e-12
90300000	0.004997152746419488	1.7554197210846917e-49	-1.186768438314379e-43	1.2236169831375303e-9	2.5066050497023845e-15	5.692051459163617e-6	-1.3778565847843165e-20	4.6483862143214556e-20	6.724562434229789e-13	3.1655022465288927e-12	4.62743103957417e-12
90400000	0.004997152746419488	1.7554197210846917e-49	-1.1880842278515133e-43	1.2236169831375303e-9	2.5066050497023845e-15	5.692051459163617e-6	-1.3778565065885018e-20	4.6483862143214556e-20	6.724562434229789e-13	3.1655022465288927e-12	4.62743103957417e-12
90500000	0.004997152746419488	1.7554197210846917e-49	-1.1894000173886473e-43	1.2236169831375303e-9	2.5066050497023845e-15	5.692051459163617e-6	-1.377856428392687e-20	4.6483862143214556e-20	6.724562434229789e-13	3.1655022465288927e-12	4.62743103957417e-12
90600000	0.004997152746419488	1.7554197210846917e-49	-1.1907158069257815e-43	1.2236169831375303e-9	2.5066050497023845e-15	5.692051459163617e-6	-1.3778563501968722e-20	4.6483862143214556e-20	6.724562434229789e-13	3.1655022465288927e-12	4.62743103957417e-12
90700000	0.004997152746419488	1.7554197210846917e-49	-1.1920315964629157e-43	1.2236169831375303e-9	2.5066050497023845e-15	5.692051459163617e-6	-1.3778562720010575e-20	4.6483862143214556e-20	6.724562434229789e-13	3.1655022465288927e-12	4.62743103957417e-12
90800000	0.004997152746419488	1.7554197210846917e-49	-1.1933473860000501e-43	1.2236169831375303e-9	2.5066050497023845e-15	5.692051459163617e-6	-1.377856193805243e-20	4.6483862143214556e-20	6.724562434229789e-13	3.1655022465288927e-12	4.62743103957417e-12
90900000	0.004997152746419488	1.7554197210846917e-49	-1.1946631755371845e-43	1.2236169831375303e-9	2.5066050497023845e-15	5.692051459163617e-6	-1.3778561156094282e-20	4.6483862143214556e-20	6.724562434229789e-13	3.1655022465288927e-12	4.62743103957417e-12
91000000	0.004997152746419488	1.7554197210846917e-49	-1.195978965074319e-43	1.2236169831375303e-9	2.5066050497023845e-15	5.692051459163617e-6	-1.3778560374136136e-20	4.6483862143214556e-20	6.724562434229789e-13	3.1655022465288927e-12	4.62743103957417e-12
91100000	0.004997152746419488	1.7554197210846917e-49	-1.1972947546114533e-43	1.2236169831375303e-9	2.5066050497023845e-15	5.692051459163617e-6	-1.377855959217799e-20	4.6483862143214556e-20	6.724562434229789e-13	3.1655022465288927e-12	4.62743103957417e-12
91200000	0.004997152746419488	1.7554197210846917e-49	-1.198610544148588e-43	1.2236169831375303e-9	2.5066050497023845e-15	5.692051459163617e-6	-1.3778558810219842e-20	4.6483862143214556e-20	6.724562434229789e-13	3.1655022465288927e-12	4.62743103957417e-12
91300000	0.004997152746419488	1.7554197210846917e-49	-1.1999263336857227e-43	1.2236169831375303e-9	2.5066050497023845e-15	5.692051459163617e-6	-1.3778558028261696e-20	4.6483862143214556e-20	6.724562434229789e-13	3.1655022465288927e-12	4.62743103957417e-12
91400000	0.004997152746419488	1.7554197210846917e-49	-1.2012421232228575e-43	1.2236169831375303e-9	2.5066050497023845e-15	5.692051459163617e-6	-1.377855724630355e-20	4.6483862143214556e-20	6.724562434229789e-13	3.1655022465288927e-12	4.62743103957417e-12
91500000	0.004997152746419488	1.7554197210846917e-49	-1.2025579127599925e-43	1.2236169831375303e-9	2.5066050497023845e-15	5.692051459163617e-6	-1.3778556464345402e-20	4.6483862143214556e-20	6.724562434229789e-13	3.1655022465288927e-12	4.62743103957417e-12
91600000	0.004997152746419488	1.7554197210846917e-49	-1.2038737022971275e-43	1.2236169831375303e-9	2.5066050497023845e-15	5.692051459163617e-6	-1.3778555682387253e-20	4.6483862143214556e-20	6.724562434229789e-13	3.1655022465288927e-12	4.62743103957417e-12
91700000	0.004997152746419488	1.7554197210846917e-49	-1.2051894918342627e-43	1.2236169831375303e-9	2.5066050497023845e-15	5.692051459163617e-6	-1.3778554900429106e-20	4.6483862143214556e-20	6.724562434229789e-13	3.1655022465288927e-12	4.62743103957417e-12
91800000	0.004997152746419488	1.7554197210846917e-49	-1.2065052813713981e-43	1.2236169831375303e-9	2.5066050497023845e-15	5.692051459163617e-6	-1.377855411847096e-20	4.6483862143214556e-20	6.724562434229789e-13	3.1655022465288927e-12	4.62743103957417e-12
91900000	0.004997152746419488	1.7554197210846917e-49	-1.2078210709085337e-43	1.2236169831375303e-9	2.5066050497023845e-15	5.692051459163617e-6	-1.3778553336512813e-20	4.6483862143214556e-20	6.724562434229789e-13	3.1655022465288927e-12	4.62743103957417e-12
92000000	0.004997152746419488	1.7554197210846917e-49	-1.2091368604456695e-43	1.2236169831375303e-9	2.5066050497023845e-15	5.692051459163617e-6	-1.3778552554554666e-20	4.6483862143214556e-20	6.724562434229789e-13	3.1655022465288927e-12	4.62743103957417e-12
92100000	0.004997152746419488	1.7554197210846917e-49	-1.2104526499828053e-43	1.2236169831375303e-9	2.5066050497023845e-15	5.692051459163617e-6	-1.377855177259652e-20	4.6483862143214556e-20	6.724562434229789e-13	3.1655022465288927e-12	4.62743103957417e-12
92200000	0.004997152746419488	1.7554197210846917e-49	-1.2117684395199415e-43	1.2236169831375303e-9	2.5066050497023845e-15	5.692051459163617e-6	-1.3778550990638373e-20	4.6483862143214556e-20	6.724562434229789e-13	3.1655022465288927e-12	4.62743103957417e-12
92300000	0.004997152746419488	1.7554197210846917e-49	-1.2130842290570777e-43	1.2236169831375303e-9	2.5066050497023845e-15	5.692051459163617e-6	-1.3778550208680227e-20	4.6483862143214556e-20	6.724562434229789e-13	3.1655022465288927e-12	4.62743103957417e-12
92400000	0.004997152746419488	1.7554197210846917e-49	-1.2144000185942143e-43	1.2236169831375303e-9	2.5066050497023845e-15	5.692051459163617e-6	-1.377854942672208e-20	4.6483862143214556e-20	6.724562434229789e-13	3.1655022465288927e-12	4.62743103957417e-12
92500000	0.004997152746419488	1.7554197210846917e-49	-1.2157158081313509e-43	1.2236169831375303e-9	2.5066050497023845e-15	5.692051459163617e-6	-1.3778548644763933e-20	4.6483862143214556e-20	6.724562434229789e-13	3.1655022465288927e-12	4.62743103957417e-12
92600000	0.004997152746419488	1.7554197210846917e-49	-1.2170315976684879e-43	1.2236169831375303e-9	2.5066050497023845e-15	5.692051459163617e-6	-1.3778547862805787e-20	4.6483862143214556e-20	6.724562434229789e-13	3.1655022465288927e-12	4.62743103957417e-12
92700000	0.004997152746419488	1.7554197210846917e-49	-1.2183473872056245e-43	1.2236169831375303e-9	2.5066050497023845e-15	5.692051459163617e-6	-1.377854708084764e-20	4.6483862143214556e-20	6.724562434229789e-13	3.1655022465288927e-12	4.62743103957417e-12
92800000	0.004997152746419488	1.7554197210846917e-49	-1.2196631767427607e-43	1.2236169831375303e-9	2.5066050497023845e-15	5.692051459163617e-6	-1.377854629888949e-20	4.6483862143214556e-20	6.724562434229789e-13	3.1655022465288927e-12	4.62743103957417e-12
92900000	0.004997152746419488	1.7554197210846917e-49	-1.2209789662798963e-43	1.2236169831375303e-9	2.5066050497023845e-15	5.692051459163617e-6	-1.3778545516931344e-20	4.6483862143214556e-20	6.724562434229789e-13	3.1655022465288927e-12	4.62743103957417e-12
93000000	0.004997152746419488	1.7554197210846917e-49	-1.2222947558170315e-43	1.2236169831375303e-9	2.5066050497023845e-15	5.692051459163617e-6	-1.3778544734973197e-20	4.6483862143214556e-20	6.724562434229789e-13	3.1655022465288927e-12	4.62743103957417e-12
93100000	0.004997152746419488	1.7554197210846917e-49	-1.2236105453541663e-43	1.2236169831375303e-9	2.5066050497023845e-15	5.692051459163617e-6	-1.377854395301505e-20	4.6483862143214556e-20	6.724562434229789e-13	3.1655022465288927e-12	4.62743103957417e-12
93200000	0.004997152746419488	1.7554197210846917e-49	-1.2249263348913007e-43	1.2236169831375303e-9	2.5066050497023845e-15	5.692051459163617e-6	-1.3778543171056904e-20	4.6483862143214556e-20	6.724562434229789e-13	3.1655022465288927e-12	4.62743103957417e-12
93300000	0.004997152746419488	1.7554197210846917e-49	-1.2262421244284347e-43	1.2236169831375303e-9	2.5066050497023845e-15	5.692051459163617e-6	-1.3778542389098758e-20	4.6483862143214556e-20	6.724562434229789e-13	3.1655022465288927e-12	4.62743103957417e-12
93400000	0.004997152746419488	1.7554197210846917e-49	-1.2275579139655683e-43	1.2236169831375303e-9	2.5066050497023845e-15	5.692051459163617e-6	-1.377854160714061e-20	4.6483862143214556e-20	6.724562434229789e-13	3.1655022465288927e-12	4.62743103957417e-12
93500000	0.004997152746419488	1.7554197210846917e-49	-1.2288737035027015e-43	1.2236169831375303e-9	2.5066050497023845e-15	5.692051459163617e-6	-1.3778540825182464e-20	4.6483862143214556e-20	6.724562434229789e-13	3.1655022465288927e-12	4.62743103957417e-12
93600000	0.004997152746419488	1.7554197210846917e-49	-1.2301894930398343e-43	1.2236169831375303e-9	2.5066050497023845e-15	5.692051459163617e-6	-1.3778540043224318e-20	4.6483862143214556e-20	6.724562434229789e-13	3.1655022465288927e-12	4.62743103957417e-12
93700000	0.004997152746419488	1.7554197210846917e-49	-1.2315052825769667e-43	1.2236169831375303e-9	2.5066050497023845e-15	5.692051459163617e-6	-1.377853926126617e-20	4.6483862143214556e-20	6.724562434229789e-13	3.1655022465288927e-12	4.62743103957417e-12
93800000	0.004997152746419488	1.7554197210846917e-49	-1.2328210721140987e-43	1.2236169831375303e-9	2.5066050497023845e-15	5.692051459163617e-6	-1.3778538479308025e-20	4.6483862143214556e-20	6.724562434229789e-13	3.1655022465288927e-12	4.62743103957417e-12
93900000	0.004997152746419488	1.7554197210846917e-49	-1.2341368616512304e-43	1.2236169831375303e-9	2.5066050497023845e-15	5.692051459163617e-6	-1.3778537697349875e-20	4.6483862143214556e-20	6.724562434229789e-13	3.1655022465288927e-12	4.62743103957417e-12
94000000	0.004997152746419488	1.7554197210846917e-49	-1.2354526511883618e-43	1.2236169831375303e-9	2.5066050497023845e-15	5.692051459163617e-6	-1.3778536915391728e-20	4.6483862143214556e-20	6.724562434229789e-13	3.1655022465288927e-12	4.62743103957417e-12
94100000	0.004997152746419488	1.7554197210846917e-49	-1.2367684407254928e-43	1.2236169831375303e-9	2.5066050497023845e-15	5.692051459163617e-6	-1.3778536133433582e-20	4.6483862143214556e-20	6.724562434229789e-13	3.1655022465288927e-12	4.62743103957417e-12
94200000	0.004997152746419488	1.7554197210846917e-49	-1.2380842302626236e-43	1.2236169831375303e-9	2.5066050497023845e-15	5.692051459163617e-6	-1.3778535351475435e-20	4.6483862143214556e-20	6.724562434229789e-13	3.1655022465288927e-12	4.62743103957417e-12
94300000	0.004997152746419488	1.7554197210846917e-49	-1.239400019799754e-43	1.2236169831375303e-9	2.5066050497023845e-15	5.692051459163617e-6	-1.377853456951729e-20	4.6483862143214556e-20	6.724562434229789e-13	3.1655022465288927e-12	4.62743103957417e-12
94400000	0.004997152746419488	1.7554197210846917e-49	-1.240715809336884e-43	1.2236169831375303e-9	2.5066050497023845e-15	5.692051459163617e-6	-1.3778533787559142e-20	4.6483862143214556e-20	6.724562434229789e-13	3.1655022465288927e-12	4.62743103957417e-12
94500000	0.004997152746419488	1.7554197210846917e-49	-1.2420315988740139e-43	1.2236169831375303e-9	2.5066050497023845e-15	5.692051459163617e-6	-1.3778533005600995e-20	4.6483862143214556e-20	6.724562434229789e-13	3.1655022465288927e-12	4.62743103957417e-12
94600000	0.004997152746419488	1.7554197210846917e-49	-1.2433473884111435e-43	1.2236169831375303e-9	2.5066050497023845e-15	5.692051459163617e-6	-1.377853222364285e-20	4.6483862143214556e-20	6.724562434229789e-13	3.1655022465288927e-12	4.62743103957417e-12
94700000	0.004997152746419488	1.7554197210846917e-49	-1.2446631779482727e-43	1.2236169831375303e-9	2.5066050497023845e-15	5.692051459163617e-6	-1.3778531441684702e-20	4.6483862143214556e-20	6.724562434229789e-13	3.1655022465288927e-12	4.62743103957417e-12
94800000	0.004997152746419488	1.7554197210846917e-49	-1.2459789674854017e-43	1.2236169831375303e-9	2.5066050497023845e-15	5.692051459163617e-6	-1.3778530659726555e-20	4.6483862143214556e-20	6.724562434229789e-13	3.1655022465288927e-12	4.62743103957417e-12
94900000	0.004997152746419488	1.7554197210846917e-49	-1.2472947570225304e-43	1.2236169831375303e-9	2.5066050497023845e-15	5.692051459163617e-6	-1.377852987776841e-20	4.6483862143214556e-20	6.724562434229789e-13	3.1655022465288927e-12	4.62743103957417e-12
95000000	0.004997152746419488	1.7554197210846917e-49	-1.248610546559659e-43	1.2236169831375303e-9	2.5066050497023845e-15	5.692051459163617e-6	-1.377852909581026e-20	4.6483862143214556e-20	6.724562434229789e-13	3.1655022465288927e-12	4.62743103957417e-12
95100000	0.004997152746419488	1.7554197210846917e-49	-1.2499263360967872e-43	1.2236169831375303e-9	2.5066050497023845e-15	5.692051459163617e-6	-1.3778528313852113e-20	4.6483862143214556e-20	6.724562434229789e-13	3.1655022465288927e-12	4.62743103957417e-12
95200000	0.004997152746419488	1.7554197210846917e-49	-1.251242125633915e-43	1.2236169831375303e-9	2.5066050497023845e-15	5.692051459163617e-6	-1.3778527531893966e-20	4.6483862143214556e-20	6.724562434229789e-13	3.1655022465288927e-12	4.62743103957417e-12
95300000	0.004997152746419488	1.7554197210846917e-49	-1.2525579151710429e-43	1.2236169831375303e-9	2.5066050497023845e-15	5.692051459163617e-6	-1.377852674993582e-20	4.6483862143214556e-20	6.724562434229789e-13	3.1655022465288927e-12	4.62743103957417e-12
95400000	0.004997152746419488	1.7554197210846917e-49	-1.2538737047081705e-43	1.2236169831375303e-9	2.5066050497023845e-15	5.692051459163617e-6	-1.3778525967977673e-20	4.6483862143214556e-20	6.724562434229789e-13	3.1655022465288927e-12	4.62743103957417e-12
95500000	0.004997152746419488	1.7554197210846917e-49	-1.255189494245298e-43	1.2236169831375303e-9	2.5066050497023845e-15	5.692051459163617e-6	-1.3778525186019526e-20	4.6483862143214556e-20	6.724562434229789e-13	3.1655022465288927e-12	4.62743103957417e-12
95600000	0.004997152746419488	1.7554197210846917e-49	-1.2565052837824252e-43	1.2236169831375303e-9	2.5066050497023845e-15	5.692051459163617e-6	-1.377852440406138e-20	4.6483862143214556e-20	6.724562434229789e-13	3.1655022465288927e-12	4.62743103957417e-12
95700000	0.004997152746419488	1.7554197210846917e-49	-1.257821073319552e-43	1.2236169831375303e-9	2.5066050497023845e-15	5.692051459163617e-6	-1.3778523622103233e-20	4.6483862143214556e-20	6.724562434229789e-13	3.1655022465288927e-12	4.62743103957417e-12
95800000	0.004997152746419488	1.7554197210846917e-49	-1.2591368628566789e-43	1.2236169831375303e-9	2.5066050497023845e-15	5.692051459163617e-6	-1.3778522840145086e-20	4.6483862143214556e-20	6.724562434229789e-13	3.1655022465288927e-12	4.62743103957417e-12
95900000	0.004997152746419488	1.7554197210846917e-49	-1.2604526523938057e-43	1.2236169831375303e-9	2.5066050497023845e-15	5.692051459163617e-6	-1.377852205818694e-20	4.6483862143214556e-20	6.724562434229789e-13	3.1655022465288927e-12	4.62743103957417e-12
96000000	0.004997152746419489	1.7554197210846917e-49	-1.2617684419309321e-43	1.2236169831375303e-9	2.5066050497023845e-15	5.692051459163617e-6	-1.3778521276228793e-20	4.6483862143214556e-20	6.724562434229789e-13	3.1655022465288927e-12	4.62743103957417e-12
96100000	0.004997152746419489	1.7554197210846917e-49	-1.2630842314680586e-43	1.2236169831375303e-9	2.5066050497023845e-15	5.692051459163617e-6	-1.3778520494270644e-20	4.6483862143214556e-20	6.724562434229789e-13	3.1655022465288927e-12	4.62743103957417e-12
96200000	0.004997152746419489	1.7554197210846917e-49	-1.2644000210051848e-43	1.2236169831375303e-9	2.5066050497023845e-15	5.692051459163617e-6	-1.3778519712312497e-20	4.6483862143214556e-20	6.724562434229789e-13	3.1655022465288927e-12	4.62743103957417e-12
96300000	0.004997152746419489	1.7554197210846917e-49	-1.2657158105423109e-43	1.2236169831375303e-9	2.5066050497023845e-15	5.692051459163617e-6	-1.377851893035435e-20	4.6483862143214556e-20	6.724562434229789e-13	3.1655022465288927e-12	4.62743103957417e-12
96400000	0.004997152746419489	1.7554197210846917e-49	-1.2670316000794369e-43	1.2236169831375303e-9	2.5066050497023845e-15	5.692051459163617e-6	-1.3778518148396204e-20	4.6483862143214556e-20	6.724562434229789e-13	3.1655022465288927e-12	4.62743103957417e-12
96500000	0.004997152746419489	1.7554197210846917e-49	-1.2683473896165627e-43	1.2236169831375303e-9	2.5066050497023845e-15	5.692051459163617e-6	-1.3778517366438057e-20	4.6483862143214556e-20	6.724562434229789e-13	3.1655022465288927e-12	4.62743103957417e-12
96600000	0.004997152746419489	1.7554197210846917e-49	-1.2696631791536886e-43	1.2236169831375303e-9	2.5066050497023845e-15	5.692051459163617e-6	-1.377851658447991e-20	4.6483862143214556e-20	6.724562434229789e-13	3.1655022465288927e-12	4.62743103957417e-12
96700000	0.004997152746419489	1.7554197210846917e-49	-1.2709789686908142e-43	1.2236169831375303e-9	2.5066050497023845e-15	5.692051459163617e-6	-1.3778515802521764e-20	4.6483862143214556e-20	6.724562434229789e-13	3.1655022465288927e-12	4.627431039574171e-12
96800000	0.004997152746419489	1.7554197210846917e-49	-1.2722947582279399e-43	1.2236169831375303e-9	2.5066050497023845e-15	5.692051459163617e-6	-1.3778515020563617e-20	4.6483862143214556e-20	6.724562434229789e-13	3.1655022465288927e-12	4.627431039574171e-12
96900000	0.004997152746419489	1.7554197210846917e-49	-1.2736105477650655e-43	1.2236169831375303e-9	2.5066050497023845e-15	5.692051459163617e-6	-1.377851423860547e-20	4.6483862143214556e-20	6.724562434229789e-13	3.1655022465288927e-12	4.627431039574171e-12
97000000	0.004997152746419489	1.7554197210846917e-49	-1.274926337302191e-43	1.2236169831375303e-9	2.5066050497023845e-15	5.692051459163617e-6	-1.3778513456647324e-20	4.6483862143214556e-20	6.724562434229789e-13	3.1655022465288927e-12	4.627431039574171e-12
97100000	0.004997152746419489	1.7554197210846917e-49	-1.2762421268393164e-43	1.2236169831375303e-9	2.5066050497023845e-15	5.692051459163617e-6	-1.3778512674689178e-20	4.6483862143214556e-20	6.724562434229789e-13	3.1655022465288927e-12	4.627431039574171e-12
97200000	0.004997152746419489	1.7554197210846917e-49	-1.2775579163764418e-43	1.2236169831375303e-9	2.5066050497023845e-15	5.692051459163617e-6	-1.3778511892731028e-20	4.6483862143214556e-20	6.724562434229789e-13	3.1655022465288927e-12	4.627431039574171e-12
97300000	0.004997152746419489	1.7554197210846917e-49	-1.2788737059135673e-43	1.2236169831375303e-9	2.5066050497023845e-15	5.692051459163617e-6	-1.377851111077288e-20	4.6483862143214556e-20	6.724562434229789e-13	3.1655022465288927e-12	4.627431039574171e-12
97400000	0.004997152746419489	1.7554197210846913e-49	-1.2801894954506927e-43	1.2236169831375303e-9	2.5066050497023845e-15	5.692051459163617e-6	-1.3778510328814735e-20	4.6483862143214556e-20	6.724562434229789e-13	3.1655022465288927e-12	4.627431039574171e-12
97500000	0.004997152746419489	1.7554197210846913e-49	-1.281505284987818e-43	1.2236169831375303e-9	2.5066050497023845e-15	5.692051459163617e-6	-1.3778509546856588e-20	4.6483862143214556e-20	6.724562434229789e-13	3.1655022465288927e-12	4.627431039574171e-12
97600000	0.004997152746419489	1.7554197210846913e-49	-1.2828210745249434e-43	1.2236169831375303e-9	2.5066050497023845e-15	5.692051459163617e-6	-1.377850876489844e-20	4.6483862143214556e-20	6.724562434229789e-13	3.1655022465288927e-12	4.627431039574171e-12
97700000	0.004997152746419489	1.7554197210846913e-49	-1.2841368640620686e-43	1.2236169831375303e-9	2.5066050497023845e-15	5.692051459163617e-6	-1.3778507982940295e-20	4.6483862143214556e-20	6.724562434229789e-13	3.1655022465288927e-12	4.627431039574171e-12
97800000	0.004997152746419489	1.7554197210846913e-49	-1.285452653599194e-43	1.2236169831375303e-9	2.5066050497023845e-15	5.692051459163617e-6	-1.3778507200982148e-20	4.6483862143214556e-20	6.724562434229789e-13	3.1655022465288927e-12	4.627431039574171e-12
97900000	0.004997152746419489	1.7554197210846913e-49	-1.2867684431363195e-43	1.2236169831375303e-9	2.5066050497023845e-15	5.692051459163617e-6	-1.3778506419024002e-20	4.6483862143214556e-20	6.724562434229789e-13	3.1655022465288927e-12	4.627431039574171e-12
98000000	0.004997152746419489	1.7554197210846913e-49	-1.288084232673445e-43	1.2236169831375303e-9	2.5066050497023845e-15	5.692051459163617e-6	-1.3778505637065855e-20	4.6483862143214556e-20	6.724562434229789e-13	3.1655022465288927e-12	4.627431039574171e-12
98100000	0.004997152746419489	1.7554197210846913e-49	-1.2894000222105704e-43	1.2236169831375303e-9	2.5066050497023845e-15	5.692051459163617e-6	-1.3778504855107708e-20	4.6483862143214556e-20	6.724562434229789e-13	3.1655022465288927e-12	4.627431039574171e-12
98200000	0.004997152746419489	1.7554197210846913e-49	-1.290715811747696e-43	1.2236169831375303e-9	2.5066050497023845e-15	5.692051459163617e-6	-1.3778504073149562e-20	4.6483862143214556e-20	6.724562434229789e-13	3.1655022465288927e-12	4.627431039574171e-12
98300000	0.004997152746419489	1.7554197210846913e-49	-1.2920316012848217e-43	1.2236169831375303e-9	2.5066050497023845e-15	5.692051459163617e-6	-1.3778503291191412e-20	4.6483862143214556e-20	6.724562434229789e-13	3.1655022465288927e-12	4.627431039574171e-12
98400000	0.004997152746419489	1.7554197210846913e-49	-1.2933473908219473e-43	1.2236169831375303e-9	2.5066050497023845e-15	5.692051459163617e-6	-1.3778502509233266e-20	4.6483862143214556e-20	6.724562434229789e-13	3.1655022465288927e-12	4.627431039574171e-12
98500000	0.004997152746419489	1.7554197210846913e-49	-1.294663180359073e-43	1.2236169831375303e-9	2.5066050497023845e-15	5.692051459163617e-6	-1.377850172727512e-20	4.6483862143214556e-20	6.724562434229789e-13	3.1655022465288927e-12	4.627431039574171e-12
98600000	0.004997152746419489	1.7554197210846913e-49	-1.2959789698961988e-43	1.2236169831375303e-9	2.5066050497023845e-15	5.692051459163617e-6	-1.3778500945316972e-20	4.6483862143214556e-20	6.724562434229789e-13	3.1655022465288927e-12	4.627431039574171e-12
98700000	0.004997152746419489	1.7554197210846913e-49	-1.2972947594333249e-43	1.2236169831375303e-9	2.5066050497023845e-15	5.692051459163617e-6	-1.3778500163358826e-20	4.6483862143214556e-20	6.724562434229789e-13	3.1655022465288927e-12	4.627431039574171e-12
98800000	0.004997152746419489	1.7554197210846913e-49	-1.2986105489704509e-43	1.2236169831375303e-9	2.5066050497023845e-15	5.692051459163617e-6	-1.377849938140068e-20	4.6483862143214556e-20	6.724562434229789e-13	3.1655022465288927e-12	4.627431039574171e-12
98900000	0.004997152746419489	1.7554197210846913e-49	-1.2999263385075771e-43	1.2236169831375303e-9	2.5066050497023845e-15	5.692051459163617e-6	-1.3778498599442533e-20	4.6483862143214556e-20	6.724562434229789e-13	3.1655022465288927e-12	4.627431039574171e-12
99000000	0.004997152746419489	1.7554197210846913e-49	-1.3012421280447034e-43	1.2236169831375303e-9	2.5066050497023845e-15	5.692051459163617e-6	-1.3778497817484386e-20	4.6483862143214556e-20	6.724562434229789e-13	3.1655022465288927e-12	4.627431039574171e-12
99100000	0.004997152746419489	1.7554197210846913e-49	-1.3025579175818298e-43	1.2236169831375303e-9	2.5066050497023845e-15	5.692051459163617e-6	-1.377849703552624e-20	4.6483862143214556e-20	6.724562434229789e-13	3.1655022465288927e-12	4.627431039574171e-12
99200000	0.004997152746419489	1.7554197210846913e-49	-1.3038737071189564e-43	1.2236169831375303e-9	2.5066050497023845e-15	5.692051459163617e-6	-1.3778496253568093e-20	4.6483862143214556e-20	6.724562434229789e-13	3.1655022465288927e-12	4.627431039574171e-12
99300000	0.004997152746419489	1.7554197210846913e-49	-1.3051894966560833e-43	1.2236169831375303e-9	2.5066050497023845e-15	5.692051459163617e-6	-1.3778495471609946e-20	4.6483862143214556e-20	6.724562434229789e-13	3.1655022465288927e-12	4.627431039574171e-12
99400000	0.004997152746419489	1.7554197210846913e-49	-1.3065052861932103e-43	1.2236169831375303e-9	2.5066050497023845e-15	5.692051459163617e-6	-1.37784946896518e-20	4.6483862143214556e-20	6.724562434229789e-13	3.1655022465288927e-12	4.627431039574171e-12
99500000	0.004997152746419489	1.7554197210846913e-49	-1.3078210757303374e-43	1.2236169831375303e-9	2.5066050497023845e-15	5.692051459163617e-6	-1.377849390769365e-20	4.6483862143214556e-20	6.724562434229789e-13	3.1655022465288927e-12	4.627431039574171e-12
99600000	0.004997152746419489	1.7554197210846913e-49	-1.3091368652674646e-43	1.2236169831375303e-9	2.5066050497023845e-15	5.692051459163617e-6	-1.3778493125735503e-20	4.6483862143214556e-20	6.724562434229789e-13	3.1655022465288927e-12	4.627431039574171e-12
99700000	0.004997152746419489	1.7554197210846913e-49	-1.3104526548045922e-43	1.2236169831375303e-9	2.5066050497023845e-15	5.692051459163617e-6	-1.3778492343777357e-20	4.6483862143214556e-20	6.724562434229789e-13	3.1655022465288927e-12	4.627431039574171e-12
99800000	0.004997152746419489	1.7554197210846913e-49	-1.3117684443417199e-43	1.2236169831375303e-9	2.5066050497023845e-15	5.692051459163617e-6	-1.377849156181921e-20	4.6483862143214556e-20	6.724562434229789e-13	3.1655022465288927e-12	4.627431039574171e-12
99900000	0.004997152746419489	1.7554197210846913e-49	-1.3130842338788477e-43	1.2236169831375303e-9	2.5066050497023845e-15	5.692051459163617e-6	-1.3778490779861064e-20	4.6483862143214556e-20	6.724562434229789e-13	3.1655022465288927e-12	4.627431039574171e-12
100000000	0.004997152746419489	1.7554197210846913e-49	-1.314400023415976e-43	1.2236169831375303e-9	2.5066050497023845e-15	5.692051459163617e-6	-1.3778489997902917e-20	4.6483862143214556e-20	6.724562434229789e-13	3.1655022465288927e-12	4.627431039574171e-12
