# Supplementary material for: Thermodynamics Underpinning the Microbial Community‐Level Nitrogen Energy Metabolism
Source: Environ Microbiol. 2025 Feb 16;27(2):e70055. doi: 10.1111/1462-2920.70055 (PMC11830459; doi:10.1111/1462-2920.70055)
Supplement: Supplementary file 1 — Data S1. [file EMI-27-e70055-s001.zip › SI/Nnetwork/Results/kdef_-10/Iin_-5/p_0.2/O2_-5.2_H_-6..csv]

time	N2	N2H4	N2H5	N2O	NH2OH	NH3	NH3OH	NH4	NO	NO2	NO3
0	0.00001	0.00001	0.00001	0.00001	0.00001	0.00001	0.00001	0.00001	0.00001	0.00001	0.00001
100000	0.0049992802922508	1.4176512873911554e-49	1.4655893698210643e-63	4.634997552707847e-9	1.5743986066771567e-15	1.4300826284067255e-6	-2.732050343784843e-20	1.167840510248994e-17	4.021321793367001e-12	1.2604273286438129e-11	4.624771204849579e-11
200000	0.004999280292250799	1.4176512873911557e-49	1.4655893698016883e-63	4.634997552707847e-9	1.5743986066281458e-15	1.4300826284067253e-6	-2.729720792387519e-20	1.1678403829934584e-17	4.021321793367001e-12	1.2604273286414318e-11	4.624771204849415e-11
300000	0.0049992802922508	1.4176512873911555e-49	1.465589369810803e-63	4.6349975527078476e-9	1.574398606651284e-15	1.4300826284067255e-6	-2.729670187924353e-20	1.1678404428711941e-17	4.021321793367001e-12	1.260427328642552e-11	4.624771204849492e-11
400000	0.004999280292250799	1.4176512873911546e-49	1.4655893698109352e-63	4.634997552707847e-9	1.5743986066516217e-15	1.4300826284067255e-6	-2.7296195834611755e-20	1.1678404437502359e-17	4.021321793367001e-12	1.2604273286425685e-11	4.6247712048494923e-11
500000	0.004999280292250798	1.4176512873911542e-49	1.46558936981093e-63	4.634997552707846e-9	1.5743986066516114e-15	1.4300826284067255e-6	-2.729568978997998e-20	1.1678404437230283e-17	4.021321793367001e-12	1.260427328642568e-11	4.6247712048494923e-11
600000	0.004999280292250798	1.4176512873911538e-49	1.4655893698109265e-63	4.634997552707846e-9	1.5743986066516043e-15	1.4300826284067255e-6	-2.7295183745348205e-20	1.1678404437043044e-17	4.021321793367001e-12	1.2604273286425677e-11	4.624771204849492e-11
700000	0.004999280292250798	1.4176512873911536e-49	1.4655893698109247e-63	4.634997552707846e-9	1.5743986066516e-15	1.4300826284067255e-6	-2.729467770071643e-20	1.1678404436930034e-17	4.021321793367001e-12	1.2604273286425676e-11	4.624771204849492e-11
800000	0.004999280292250798	1.4176512873911536e-49	1.4655893698109236e-63	4.634997552707845e-9	1.574398606651598e-15	1.4300826284067255e-6	-2.7294171656084655e-20	1.1678404436880644e-17	4.021321793367001e-12	1.2604273286425674e-11	4.624771204849492e-11
900000	0.004999280292250798	1.4176512873911536e-49	1.4655893698109236e-63	4.634997552707845e-9	1.5743986066515982e-15	1.4300826284067255e-6	-2.729366561145288e-20	1.1678404436884265e-17	4.021321793367001e-12	1.2604273286425674e-11	4.624771204849492e-11
1000000	0.004999280292250798	1.4176512873911536e-49	1.4655893698109244e-63	4.634997552707845e-9	1.5743986066515998e-15	1.4300826284067255e-6	-2.7293159566821105e-20	1.1678404436930288e-17	4.021321793367001e-12	1.2604273286425674e-11	4.624771204849492e-11
1100000	0.004999280292250798	1.417651287391154e-49	1.4655893698109257e-63	4.634997552707845e-9	1.5743986066516027e-15	1.4300826284067255e-6	-2.7292653522189324e-20	1.1678404437008105e-17	4.021321793367001e-12	1.2604273286425676e-11	4.624771204849492e-11
1200000	0.004999280292250798	1.4176512873911542e-49	1.4655893698109276e-63	4.634997552707846e-9	1.5743986066516065e-15	1.4300826284067255e-6	-2.729214747755755e-20	1.1678404437107109e-17	4.021321793367001e-12	1.2604273286425677e-11	4.624771204849492e-11
1300000	0.004999280292250799	1.4176512873911544e-49	1.4655893698109295e-63	4.634997552707846e-9	1.5743986066516106e-15	1.4300826284067253e-6	-2.7291641432925774e-20	1.167840443721669e-17	4.021321793367001e-12	1.2604273286425679e-11	4.6247712048494923e-11
1400000	0.004999280292250799	1.4176512873911548e-49	1.4655893698109317e-63	4.634997552707846e-9	1.5743986066516148e-15	1.4300826284067253e-6	-2.7291135388294e-20	1.1678404437326241e-17	4.021321793367001e-12	1.260427328642568e-11	4.6247712048494923e-11
1500000	0.004999280292250799	1.417651287391155e-49	1.4655893698109333e-63	4.634997552707846e-9	1.5743986066516183e-15	1.4300826284067253e-6	-2.7290629343662224e-20	1.167840443742515e-17	4.021321793367001e-12	1.2604273286425682e-11	4.6247712048494923e-11
1600000	0.004999280292250799	1.4176512873911552e-49	1.465589369810935e-63	4.634997552707846e-9	1.5743986066516213e-15	1.4300826284067253e-6	-2.729012329903045e-20	1.1678404437502815e-17	4.021321793367001e-12	1.2604273286425684e-11	4.6247712048494923e-11
1700000	0.004999280292250799	1.4176512873911554e-49	1.4655893698109357e-63	4.634997552707846e-9	1.574398606651623e-15	1.4300826284067253e-6	-2.7289617254398674e-20	1.1678404437548621e-17	4.021321793367001e-12	1.2604273286425684e-11	4.6247712048494923e-11
1800000	0.004999280292250799	1.4176512873911554e-49	1.4655893698109357e-63	4.634997552707846e-9	1.5743986066516232e-15	1.4300826284067253e-6	-2.72891112097669e-20	1.1678404437556316e-17	4.021321793367001e-12	1.2604273286425684e-11	4.6247712048494923e-11
1900000	0.004999280292250799	1.4176512873911554e-49	1.4655893698109357e-63	4.634997552707846e-9	1.5743986066516232e-15	1.4300826284067253e-6	-2.728860516513512e-20	1.1678404437556134e-17	4.021321793367001e-12	1.2604273286425684e-11	4.6247712048494923e-11
2000000	0.004999280292250799	1.4176512873911554e-49	1.4655893698109357e-63	4.634997552707846e-9	1.5743986066516232e-15	1.4300826284067253e-6	-2.728809912050334e-20	1.167840443755601e-17	4.021321793367001e-12	1.2604273286425684e-11	4.6247712048494923e-11
2100000	0.004999280292250799	1.4176512873911554e-49	1.4655893698109357e-63	4.634997552707846e-9	1.5743986066516232e-15	1.4300826284067253e-6	-2.728759307587157e-20	1.1678404437555941e-17	4.021321793367001e-12	1.2604273286425684e-11	4.6247712048494923e-11
2200000	0.004999280292250799	1.4176512873911554e-49	1.4655893698109357e-63	4.634997552707846e-9	1.5743986066516232e-15	1.4300826284067253e-6	-2.728708703123979e-20	1.1678404437555915e-17	4.021321793367001e-12	1.2604273286425684e-11	4.6247712048494923e-11
2300000	0.004999280292250799	1.4176512873911554e-49	1.4655893698109357e-63	4.634997552707846e-9	1.5743986066516232e-15	1.4300826284067253e-6	-2.728658098660802e-20	1.1678404437555926e-17	4.021321793367001e-12	1.2604273286425684e-11	4.6247712048494923e-11
2400000	0.004999280292250799	1.4176512873911552e-49	1.4655893698109357e-63	4.634997552707846e-9	1.5743986066516232e-15	1.4300826284067253e-6	-2.728607494197624e-20	1.1678404437555966e-17	4.021321793367001e-12	1.2604273286425684e-11	4.6247712048494923e-11
2500000	0.004999280292250799	1.4176512873911552e-49	1.4655893698109357e-63	4.634997552707846e-9	1.5743986066516232e-15	1.4300826284067253e-6	-2.728556889734447e-20	1.1678404437556027e-17	4.021321793367001e-12	1.2604273286425684e-11	4.6247712048494923e-11
2600000	0.004999280292250799	1.4176512873911552e-49	1.4655893698109357e-63	4.634997552707846e-9	1.5743986066516232e-15	1.4300826284067253e-6	-2.728506285271269e-20	1.1678404437556101e-17	4.021321793367001e-12	1.2604273286425684e-11	4.6247712048494923e-11
2700000	0.004999280292250799	1.417651287391155e-49	1.4655893698109357e-63	4.634997552707847e-9	1.5743986066516232e-15	1.4300826284067253e-6	-2.728455680808092e-20	1.1678404437556182e-17	4.021321793367001e-12	1.2604273286425685e-11	4.6247712048494923e-11
2800000	0.004999280292250799	1.417651287391155e-49	1.4655893698109357e-63	4.634997552707847e-9	1.5743986066516232e-15	1.4300826284067253e-6	-2.7284050763449137e-20	1.167840443755626e-17	4.021321793367001e-12	1.2604273286425685e-11	4.6247712048494923e-11
2900000	0.004999280292250799	1.417651287391155e-49	1.4655893698109357e-63	4.634997552707847e-9	1.5743986066516232e-15	1.4300826284067253e-6	-2.728354471881736e-20	1.167840443755633e-17	4.021321793367001e-12	1.2604273286425685e-11	4.6247712048494923e-11
3000000	0.004999280292250799	1.4176512873911548e-49	1.4655893698109357e-63	4.634997552707847e-9	1.5743986066516232e-15	1.4300826284067253e-6	-2.7283038674185587e-20	1.167840443755638e-17	4.021321793367001e-12	1.2604273286425685e-11	4.6247712048494923e-11
3100000	0.004999280292250799	1.4176512873911548e-49	1.4655893698109357e-63	4.634997552707847e-9	1.5743986066516232e-15	1.4300826284067253e-6	-2.728253262955381e-20	1.1678404437556408e-17	4.021321793367001e-12	1.2604273286425685e-11	4.6247712048494923e-11
3200000	0.004999280292250799	1.4176512873911548e-49	1.4655893698109357e-63	4.634997552707847e-9	1.5743986066516232e-15	1.4300826284067253e-6	-2.7282026584922037e-20	1.167840443755641e-17	4.021321793367001e-12	1.2604273286425685e-11	4.6247712048494923e-11
3300000	0.004999280292250799	1.4176512873911548e-49	1.4655893698109357e-63	4.634997552707847e-9	1.5743986066516232e-15	1.4300826284067253e-6	-2.728152054029026e-20	1.167840443755641e-17	4.021321793367001e-12	1.2604273286425685e-11	4.6247712048494923e-11
3400000	0.004999280292250799	1.4176512873911548e-49	1.4655893698109357e-63	4.634997552707847e-9	1.5743986066516232e-15	1.4300826284067253e-6	-2.7281014495658487e-20	1.167840443755641e-17	4.021321793367001e-12	1.2604273286425685e-11	4.6247712048494923e-11
3500000	0.004999280292250799	1.4176512873911546e-49	1.4655893698109357e-63	4.634997552707847e-9	1.5743986066516232e-15	1.4300826284067253e-6	-2.728050845102671e-20	1.167840443755641e-17	4.021321793367001e-12	1.2604273286425685e-11	4.6247712048494923e-11
3600000	0.004999280292250799	1.4176512873911546e-49	1.4655893698109357e-63	4.634997552707847e-9	1.5743986066516232e-15	1.4300826284067253e-6	-2.7280002406394937e-20	1.167840443755641e-17	4.021321793367001e-12	1.2604273286425685e-11	4.6247712048494923e-11
3700000	0.004999280292250799	1.4176512873911546e-49	1.4655893698109357e-63	4.634997552707847e-9	1.5743986066516232e-15	1.4300826284067253e-6	-2.727949636176316e-20	1.167840443755641e-17	4.021321793367001e-12	1.2604273286425685e-11	4.6247712048494923e-11
3800000	0.004999280292250799	1.4176512873911546e-49	1.4655893698109357e-63	4.634997552707847e-9	1.5743986066516232e-15	1.4300826284067253e-6	-2.727899031713138e-20	1.167840443755641e-17	4.021321793367001e-12	1.2604273286425685e-11	4.6247712048494923e-11
3900000	0.004999280292250799	1.4176512873911546e-49	1.4655893698109357e-63	4.634997552707847e-9	1.5743986066516232e-15	1.4300826284067253e-6	-2.7278484272499606e-20	1.167840443755641e-17	4.021321793367001e-12	1.2604273286425685e-11	4.6247712048494923e-11
4000000	0.004999280292250799	1.4176512873911546e-49	1.4655893698109357e-63	4.634997552707847e-9	1.5743986066516232e-15	1.4300826284067253e-6	-2.727797822786783e-20	1.167840443755641e-17	4.021321793367001e-12	1.2604273286425685e-11	4.6247712048494923e-11
4100000	0.004999280292250799	1.4176512873911544e-49	1.4655893698109357e-63	4.634997552707847e-9	1.5743986066516232e-15	1.4300826284067255e-6	-2.7277472183236056e-20	1.1678404437556408e-17	4.021321793367001e-12	1.2604273286425687e-11	4.6247712048494923e-11
4200000	0.004999280292250799	1.4176512873911544e-49	1.4655893698109357e-63	4.6349975527078476e-9	1.5743986066516232e-15	1.4300826284067255e-6	-2.727696613860428e-20	1.1678404437556408e-17	4.021321793367001e-12	1.2604273286425687e-11	4.6247712048494923e-11
4300000	0.004999280292250799	1.4176512873911544e-49	1.4655893698109357e-63	4.6349975527078476e-9	1.5743986066516232e-15	1.4300826284067255e-6	-2.7276460093972506e-20	1.1678404437556408e-17	4.021321793367001e-12	1.2604273286425687e-11	4.6247712048494923e-11
4400000	0.004999280292250799	1.4176512873911544e-49	1.4655893698109357e-63	4.6349975527078476e-9	1.5743986066516232e-15	1.4300826284067255e-6	-2.727595404934073e-20	1.1678404437556408e-17	4.021321793367001e-12	1.2604273286425687e-11	4.6247712048494923e-11
4500000	0.004999280292250799	1.4176512873911544e-49	1.4655893698109357e-63	4.6349975527078476e-9	1.5743986066516232e-15	1.4300826284067255e-6	-2.7275448004708956e-20	1.1678404437556408e-17	4.021321793367001e-12	1.2604273286425687e-11	4.6247712048494923e-11
4600000	0.004999280292250799	1.4176512873911544e-49	1.4655893698109357e-63	4.6349975527078476e-9	1.5743986066516232e-15	1.4300826284067255e-6	-2.727494196007718e-20	1.1678404437556408e-17	4.021321793367001e-12	1.2604273286425687e-11	4.6247712048494923e-11
4700000	0.004999280292250799	1.4176512873911544e-49	1.4655893698109357e-63	4.6349975527078476e-9	1.5743986066516232e-15	1.4300826284067255e-6	-2.7274435915445406e-20	1.1678404437556408e-17	4.021321793367001e-12	1.2604273286425687e-11	4.6247712048494923e-11
4800000	0.004999280292250799	1.4176512873911544e-49	1.4655893698109357e-63	4.6349975527078476e-9	1.5743986066516232e-15	1.4300826284067255e-6	-2.7273929870813625e-20	1.1678404437556408e-17	4.021321793367001e-12	1.2604273286425687e-11	4.6247712048494923e-11
4900000	0.004999280292250798	1.4176512873911544e-49	1.4655893698109357e-63	4.6349975527078476e-9	1.5743986066516232e-15	1.4300826284067255e-6	-2.727342382618185e-20	1.1678404437556408e-17	4.021321793367001e-12	1.2604273286425687e-11	4.6247712048494923e-11
5000000	0.004999280292250798	1.4176512873911544e-49	1.4655893698109357e-63	4.6349975527078476e-9	1.5743986066516232e-15	1.4300826284067255e-6	-2.7272917781550075e-20	1.1678404437556408e-17	4.021321793367001e-12	1.2604273286425687e-11	4.6247712048494923e-11
5100000	0.004999280292250798	1.4176512873911542e-49	1.4655893698109357e-63	4.6349975527078476e-9	1.5743986066516232e-15	1.4300826284067255e-6	-2.72724117369183e-20	1.1678404437556408e-17	4.021321793367001e-12	1.2604273286425687e-11	4.6247712048494923e-11
5200000	0.004999280292250798	1.4176512873911542e-49	1.4655893698109357e-63	4.6349975527078476e-9	1.5743986066516232e-15	1.4300826284067255e-6	-2.7271905692286525e-20	1.1678404437556408e-17	4.021321793367001e-12	1.2604273286425687e-11	4.6247712048494923e-11
5300000	0.004999280292250798	1.4176512873911542e-49	1.4655893698109357e-63	4.6349975527078476e-9	1.5743986066516232e-15	1.4300826284067255e-6	-2.727139964765475e-20	1.1678404437556408e-17	4.021321793367001e-12	1.2604273286425687e-11	4.6247712048494923e-11
5400000	0.004999280292250798	1.4176512873911542e-49	1.4655893698109357e-63	4.6349975527078476e-9	1.5743986066516232e-15	1.4300826284067255e-6	-2.7270893603022975e-20	1.1678404437556408e-17	4.021321793367001e-12	1.2604273286425687e-11	4.6247712048494923e-11
5500000	0.004999280292250798	1.4176512873911542e-49	1.4655893698109357e-63	4.6349975527078476e-9	1.5743986066516232e-15	1.4300826284067255e-6	-2.72703875583912e-20	1.1678404437556408e-17	4.021321793367001e-12	1.2604273286425687e-11	4.6247712048494923e-11
5600000	0.004999280292250798	1.4176512873911542e-49	1.4655893698109357e-63	4.6349975527078476e-9	1.5743986066516232e-15	1.4300826284067255e-6	-2.7269881513759425e-20	1.1678404437556408e-17	4.021321793367001e-12	1.2604273286425687e-11	4.6247712048494923e-11
5700000	0.004999280292250798	1.4176512873911542e-49	1.4655893698109357e-63	4.6349975527078476e-9	1.5743986066516232e-15	1.4300826284067255e-6	-2.726937546912765e-20	1.1678404437556408e-17	4.021321793367001e-12	1.2604273286425687e-11	4.6247712048494923e-11
5800000	0.004999280292250798	1.4176512873911542e-49	1.4655893698109357e-63	4.6349975527078476e-9	1.5743986066516232e-15	1.4300826284067255e-6	-2.7268869424495875e-20	1.1678404437556408e-17	4.021321793367001e-12	1.2604273286425687e-11	4.6247712048494923e-11
5900000	0.004999280292250798	1.4176512873911542e-49	1.4655893698109357e-63	4.6349975527078476e-9	1.5743986066516232e-15	1.4300826284067255e-6	-2.72683633798641e-20	1.1678404437556408e-17	4.021321793367001e-12	1.2604273286425687e-11	4.6247712048494923e-11
6000000	0.004999280292250798	1.4176512873911542e-49	1.4655893698109357e-63	4.6349975527078476e-9	1.5743986066516232e-15	1.4300826284067255e-6	-2.726785733523232e-20	1.1678404437556408e-17	4.021321793367001e-12	1.2604273286425687e-11	4.6247712048494923e-11
6100000	0.004999280292250798	1.4176512873911542e-49	1.4655893698109357e-63	4.6349975527078476e-9	1.5743986066516232e-15	1.4300826284067255e-6	-2.7267351290600544e-20	1.1678404437556408e-17	4.021321793367001e-12	1.2604273286425687e-11	4.6247712048494923e-11
6200000	0.004999280292250798	1.4176512873911542e-49	1.4655893698109357e-63	4.6349975527078476e-9	1.5743986066516232e-15	1.4300826284067255e-6	-2.726684524596877e-20	1.1678404437556408e-17	4.021321793367001e-12	1.2604273286425687e-11	4.6247712048494923e-11
6300000	0.004999280292250798	1.4176512873911542e-49	1.4655893698109357e-63	4.6349975527078476e-9	1.5743986066516232e-15	1.4300826284067255e-6	-2.7266339201336994e-20	1.1678404437556408e-17	4.021321793367001e-12	1.2604273286425687e-11	4.6247712048494923e-11
6400000	0.004999280292250798	1.4176512873911542e-49	1.4655893698109357e-63	4.6349975527078476e-9	1.5743986066516232e-15	1.4300826284067255e-6	-2.726583315670522e-20	1.1678404437556408e-17	4.021321793367001e-12	1.2604273286425687e-11	4.6247712048494923e-11
6500000	0.004999280292250798	1.4176512873911542e-49	1.4655893698109357e-63	4.6349975527078476e-9	1.5743986066516232e-15	1.4300826284067255e-6	-2.7265327112073444e-20	1.1678404437556408e-17	4.021321793367001e-12	1.2604273286425687e-11	4.6247712048494923e-11
6600000	0.004999280292250798	1.4176512873911542e-49	1.4655893698109357e-63	4.6349975527078476e-9	1.5743986066516232e-15	1.4300826284067255e-6	-2.726482106744167e-20	1.1678404437556408e-17	4.021321793367001e-12	1.2604273286425687e-11	4.6247712048494923e-11
6700000	0.004999280292250798	1.4176512873911542e-49	1.4655893698109357e-63	4.6349975527078476e-9	1.5743986066516232e-15	1.4300826284067255e-6	-2.7264315022809894e-20	1.1678404437556408e-17	4.021321793367001e-12	1.2604273286425687e-11	4.6247712048494923e-11
6800000	0.004999280292250798	1.4176512873911542e-49	1.4655893698109357e-63	4.6349975527078476e-9	1.5743986066516232e-15	1.4300826284067255e-6	-2.726380897817812e-20	1.1678404437556408e-17	4.021321793367001e-12	1.2604273286425687e-11	4.6247712048494923e-11
6900000	0.004999280292250798	1.4176512873911542e-49	1.4655893698109357e-63	4.6349975527078476e-9	1.5743986066516232e-15	1.4300826284067255e-6	-2.7263302933546344e-20	1.1678404437556408e-17	4.021321793367001e-12	1.2604273286425687e-11	4.6247712048494923e-11
7000000	0.004999280292250798	1.4176512873911542e-49	1.4655893698109357e-63	4.6349975527078476e-9	1.5743986066516232e-15	1.4300826284067255e-6	-2.726279688891457e-20	1.1678404437556408e-17	4.021321793367001e-12	1.2604273286425687e-11	4.6247712048494923e-11
7100000	0.004999280292250798	1.4176512873911542e-49	1.4655893698109357e-63	4.6349975527078476e-9	1.5743986066516232e-15	1.4300826284067255e-6	-2.726229084428279e-20	1.1678404437556408e-17	4.021321793367001e-12	1.2604273286425687e-11	4.6247712048494923e-11
7200000	0.004999280292250798	1.4176512873911542e-49	1.4655893698109357e-63	4.6349975527078476e-9	1.5743986066516232e-15	1.4300826284067255e-6	-2.726178479965101e-20	1.1678404437556408e-17	4.021321793367001e-12	1.2604273286425687e-11	4.6247712048494923e-11
7300000	0.004999280292250798	1.4176512873911542e-49	1.4655893698109357e-63	4.6349975527078476e-9	1.5743986066516232e-15	1.4300826284067255e-6	-2.726127875501924e-20	1.1678404437556408e-17	4.021321793367001e-12	1.2604273286425687e-11	4.6247712048494923e-11
7400000	0.004999280292250798	1.4176512873911542e-49	1.4655893698109357e-63	4.6349975527078476e-9	1.5743986066516232e-15	1.4300826284067255e-6	-2.726077271038746e-20	1.1678404437556408e-17	4.021321793367001e-12	1.2604273286425687e-11	4.6247712048494923e-11
7500000	0.004999280292250798	1.4176512873911542e-49	1.4655893698109357e-63	4.6349975527078476e-9	1.5743986066516232e-15	1.4300826284067255e-6	-2.726026666575569e-20	1.1678404437556408e-17	4.021321793367001e-12	1.2604273286425687e-11	4.6247712048494923e-11
7600000	0.004999280292250798	1.4176512873911542e-49	1.4655893698109357e-63	4.6349975527078476e-9	1.5743986066516232e-15	1.4300826284067255e-6	-2.725976062112391e-20	1.1678404437556408e-17	4.021321793367001e-12	1.2604273286425687e-11	4.6247712048494923e-11
7700000	0.004999280292250798	1.4176512873911542e-49	1.4655893698109357e-63	4.6349975527078476e-9	1.5743986066516232e-15	1.4300826284067255e-6	-2.725925457649214e-20	1.1678404437556408e-17	4.021321793367001e-12	1.2604273286425687e-11	4.6247712048494923e-11
7800000	0.004999280292250798	1.4176512873911542e-49	1.4655893698109357e-63	4.6349975527078476e-9	1.5743986066516232e-15	1.4300826284067255e-6	-2.725874853186036e-20	1.1678404437556408e-17	4.021321793367001e-12	1.2604273286425687e-11	4.6247712048494923e-11
7900000	0.004999280292250799	1.4176512873911542e-49	1.4655893698109357e-63	4.6349975527078476e-9	1.5743986066516232e-15	1.4300826284067255e-6	-2.725824248722859e-20	1.1678404437556408e-17	4.021321793367001e-12	1.2604273286425687e-11	4.6247712048494923e-11
8000000	0.004999280292250799	1.4176512873911542e-49	1.4655893698109357e-63	4.6349975527078476e-9	1.5743986066516232e-15	1.4300826284067255e-6	-2.725773644259681e-20	1.1678404437556408e-17	4.021321793367001e-12	1.2604273286425687e-11	4.6247712048494923e-11
8100000	0.004999280292250799	1.4176512873911542e-49	1.4655893698109357e-63	4.6349975527078476e-9	1.5743986066516234e-15	1.4300826284067255e-6	-2.725723039796504e-20	1.1678404437556408e-17	4.021321793367001e-12	1.2604273286425687e-11	4.6247712048494923e-11
8200000	0.004999280292250799	1.4176512873911542e-49	1.4655893698109357e-63	4.6349975527078476e-9	1.5743986066516234e-15	1.4300826284067255e-6	-2.7256724353333257e-20	1.1678404437556408e-17	4.021321793367001e-12	1.2604273286425687e-11	4.6247712048494923e-11
8300000	0.004999280292250799	1.4176512873911542e-49	1.4655893698109357e-63	4.6349975527078476e-9	1.5743986066516234e-15	1.4300826284067255e-6	-2.725621830870148e-20	1.1678404437556408e-17	4.021321793367001e-12	1.2604273286425687e-11	4.6247712048494923e-11
8400000	0.004999280292250799	1.4176512873911542e-49	1.4655893698109357e-63	4.6349975527078476e-9	1.5743986066516234e-15	1.4300826284067255e-6	-2.7255712264069707e-20	1.1678404437556408e-17	4.021321793367001e-12	1.2604273286425687e-11	4.6247712048494923e-11
8500000	0.004999280292250799	1.4176512873911542e-49	1.4655893698109357e-63	4.6349975527078476e-9	1.5743986066516234e-15	1.4300826284067255e-6	-2.725520621943793e-20	1.1678404437556408e-17	4.021321793367001e-12	1.2604273286425687e-11	4.6247712048494923e-11
8600000	0.004999280292250799	1.4176512873911542e-49	1.4655893698109357e-63	4.6349975527078476e-9	1.5743986066516234e-15	1.4300826284067255e-6	-2.7254700174806157e-20	1.1678404437556408e-17	4.021321793367001e-12	1.2604273286425687e-11	4.6247712048494923e-11
8700000	0.004999280292250799	1.4176512873911542e-49	1.4655893698109357e-63	4.6349975527078476e-9	1.5743986066516234e-15	1.4300826284067255e-6	-2.725419413017438e-20	1.1678404437556408e-17	4.021321793367001e-12	1.2604273286425687e-11	4.624771204849493e-11
8800000	0.004999280292250799	1.4176512873911542e-49	1.4655893698109357e-63	4.6349975527078476e-9	1.5743986066516234e-15	1.4300826284067255e-6	-2.7253688085542607e-20	1.1678404437556408e-17	4.021321793367001e-12	1.2604273286425687e-11	4.624771204849493e-11
8900000	0.004999280292250799	1.4176512873911542e-49	1.4655893698109357e-63	4.6349975527078476e-9	1.5743986066516234e-15	1.4300826284067255e-6	-2.725318204091083e-20	1.1678404437556408e-17	4.021321793367e-12	1.2604273286425687e-11	4.624771204849493e-11
9000000	0.004999280292250799	1.4176512873911542e-49	1.4655893698109357e-63	4.6349975527078476e-9	1.5743986066516234e-15	1.4300826284067255e-6	-2.7252675996279057e-20	1.1678404437556408e-17	4.021321793367e-12	1.2604273286425687e-11	4.624771204849493e-11
9100000	0.004999280292250799	1.4176512873911542e-49	1.4655893698109357e-63	4.6349975527078476e-9	1.5743986066516234e-15	1.4300826284067255e-6	-2.725216995164728e-20	1.1678404437556408e-17	4.021321793367e-12	1.2604273286425687e-11	4.624771204849493e-11
9200000	0.004999280292250799	1.4176512873911542e-49	1.4655893698109357e-63	4.6349975527078476e-9	1.5743986066516234e-15	1.4300826284067255e-6	-2.7251663907015507e-20	1.1678404437556408e-17	4.021321793367e-12	1.2604273286425685e-11	4.624771204849493e-11
9300000	0.004999280292250799	1.4176512873911542e-49	1.4655893698109357e-63	4.6349975527078476e-9	1.5743986066516234e-15	1.4300826284067255e-6	-2.7251157862383726e-20	1.1678404437556408e-17	4.021321793367e-12	1.2604273286425685e-11	4.624771204849493e-11
9400000	0.004999280292250799	1.4176512873911542e-49	1.4655893698109357e-63	4.6349975527078476e-9	1.5743986066516234e-15	1.4300826284067255e-6	-2.725065181775195e-20	1.1678404437556408e-17	4.021321793367e-12	1.2604273286425685e-11	4.624771204849493e-11
9500000	0.004999280292250799	1.4176512873911542e-49	1.4655893698109357e-63	4.634997552707847e-9	1.5743986066516234e-15	1.4300826284067255e-6	-2.7250145773120176e-20	1.1678404437556408e-17	4.021321793367e-12	1.2604273286425685e-11	4.624771204849493e-11
9600000	0.004999280292250799	1.4176512873911542e-49	1.4655893698109357e-63	4.634997552707847e-9	1.5743986066516234e-15	1.4300826284067255e-6	-2.72496397284884e-20	1.1678404437556408e-17	4.021321793367e-12	1.2604273286425685e-11	4.624771204849493e-11
9700000	0.004999280292250799	1.4176512873911542e-49	1.4655893698109357e-63	4.634997552707847e-9	1.5743986066516234e-15	1.4300826284067255e-6	-2.7249133683856626e-20	1.1678404437556408e-17	4.021321793367e-12	1.2604273286425685e-11	4.624771204849493e-11
9800000	0.004999280292250799	1.4176512873911542e-49	1.4655893698109357e-63	4.634997552707847e-9	1.5743986066516234e-15	1.4300826284067255e-6	-2.724862763922485e-20	1.1678404437556408e-17	4.021321793367e-12	1.2604273286425685e-11	4.624771204849493e-11
9900000	0.004999280292250799	1.4176512873911542e-49	1.4655893698109357e-63	4.634997552707847e-9	1.5743986066516234e-15	1.4300826284067255e-6	-2.7248121594593076e-20	1.1678404437556408e-17	4.021321793367e-12	1.2604273286425685e-11	4.624771204849493e-11
10000000	0.004999280292250799	1.4176512873911542e-49	1.4655893698109357e-63	4.634997552707847e-9	1.5743986066516234e-15	1.4300826284067255e-6	-2.72476155499613e-20	1.1678404437556408e-17	4.021321793367e-12	1.2604273286425685e-11	4.624771204849493e-11
10100000	0.004999280292250799	1.4176512873911542e-49	1.4655893698109357e-63	4.634997552707847e-9	1.5743986066516234e-15	1.4300826284067255e-6	-2.7247109505329526e-20	1.1678404437556408e-17	4.021321793367e-12	1.2604273286425685e-11	4.624771204849493e-11
10200000	0.004999280292250799	1.4176512873911544e-49	1.4655893698109357e-63	4.634997552707847e-9	1.5743986066516234e-15	1.4300826284067255e-6	-2.724660346069775e-20	1.1678404437556408e-17	4.021321793367e-12	1.2604273286425685e-11	4.624771204849493e-11
10300000	0.004999280292250799	1.4176512873911544e-49	1.4655893698109357e-63	4.634997552707847e-9	1.5743986066516234e-15	1.4300826284067255e-6	-2.7246097416065976e-20	1.167840443755641e-17	4.021321793367e-12	1.2604273286425685e-11	4.624771204849493e-11
10400000	0.004999280292250799	1.4176512873911544e-49	1.4655893698109357e-63	4.634997552707847e-9	1.5743986066516234e-15	1.4300826284067255e-6	-2.72455913714342e-20	1.167840443755641e-17	4.021321793367e-12	1.2604273286425685e-11	4.624771204849493e-11
10500000	0.004999280292250799	1.4176512873911544e-49	1.4655893698109357e-63	4.634997552707847e-9	1.5743986066516234e-15	1.4300826284067255e-6	-2.724508532680242e-20	1.167840443755641e-17	4.021321793367e-12	1.2604273286425685e-11	4.624771204849493e-11
10600000	0.004999280292250799	1.4176512873911544e-49	1.4655893698109357e-63	4.634997552707847e-9	1.5743986066516234e-15	1.4300826284067255e-6	-2.7244579282170645e-20	1.167840443755641e-17	4.021321793367e-12	1.2604273286425685e-11	4.624771204849493e-11
10700000	0.004999280292250799	1.4176512873911544e-49	1.4655893698109357e-63	4.634997552707847e-9	1.5743986066516234e-15	1.4300826284067255e-6	-2.724407323753887e-20	1.167840443755641e-17	4.021321793367e-12	1.2604273286425685e-11	4.624771204849493e-11
10800000	0.004999280292250799	1.4176512873911544e-49	1.4655893698109357e-63	4.634997552707847e-9	1.5743986066516234e-15	1.4300826284067255e-6	-2.7243567192907095e-20	1.167840443755641e-17	4.021321793367e-12	1.2604273286425685e-11	4.624771204849493e-11
10900000	0.004999280292250799	1.4176512873911544e-49	1.4655893698109357e-63	4.634997552707847e-9	1.5743986066516234e-15	1.4300826284067255e-6	-2.724306114827532e-20	1.167840443755641e-17	4.021321793367e-12	1.2604273286425685e-11	4.624771204849493e-11
11000000	0.004999280292250799	1.4176512873911544e-49	1.4655893698109357e-63	4.634997552707847e-9	1.5743986066516234e-15	1.4300826284067255e-6	-2.7242555103643545e-20	1.167840443755641e-17	4.021321793367e-12	1.2604273286425685e-11	4.624771204849493e-11
11100000	0.004999280292250799	1.4176512873911544e-49	1.4655893698109357e-63	4.634997552707847e-9	1.5743986066516234e-15	1.4300826284067255e-6	-2.724204905901177e-20	1.167840443755641e-17	4.021321793367e-12	1.2604273286425685e-11	4.624771204849493e-11
11200000	0.004999280292250799	1.4176512873911544e-49	1.4655893698109357e-63	4.634997552707847e-9	1.5743986066516234e-15	1.4300826284067255e-6	-2.7241543014379995e-20	1.167840443755641e-17	4.021321793367e-12	1.2604273286425685e-11	4.624771204849493e-11
11300000	0.004999280292250799	1.4176512873911544e-49	1.4655893698109357e-63	4.634997552707847e-9	1.5743986066516234e-15	1.4300826284067255e-6	-2.724103696974822e-20	1.167840443755641e-17	4.021321793367e-12	1.2604273286425685e-11	4.624771204849493e-11
11400000	0.004999280292250799	1.4176512873911544e-49	1.4655893698109357e-63	4.634997552707847e-9	1.5743986066516234e-15	1.4300826284067255e-6	-2.7240530925116445e-20	1.167840443755641e-17	4.021321793367e-12	1.2604273286425685e-11	4.624771204849493e-11
11500000	0.004999280292250799	1.4176512873911544e-49	1.4655893698109357e-63	4.634997552707847e-9	1.5743986066516234e-15	1.4300826284067255e-6	-2.724002488048467e-20	1.167840443755641e-17	4.021321793367e-12	1.2604273286425685e-11	4.624771204849493e-11
11600000	0.004999280292250799	1.4176512873911544e-49	1.4655893698109357e-63	4.634997552707847e-9	1.5743986066516234e-15	1.4300826284067255e-6	-2.723951883585289e-20	1.167840443755641e-17	4.021321793367e-12	1.2604273286425685e-11	4.624771204849493e-11
11700000	0.004999280292250799	1.4176512873911544e-49	1.4655893698109357e-63	4.634997552707847e-9	1.5743986066516234e-15	1.4300826284067255e-6	-2.7239012791221114e-20	1.167840443755641e-17	4.021321793367e-12	1.2604273286425685e-11	4.624771204849493e-11
11800000	0.004999280292250799	1.4176512873911544e-49	1.4655893698109357e-63	4.634997552707847e-9	1.5743986066516234e-15	1.4300826284067255e-6	-2.723850674658934e-20	1.167840443755641e-17	4.021321793367e-12	1.2604273286425685e-11	4.624771204849493e-11
11900000	0.004999280292250799	1.4176512873911544e-49	1.4655893698109357e-63	4.634997552707847e-9	1.5743986066516234e-15	1.4300826284067255e-6	-2.7238000701957564e-20	1.167840443755641e-17	4.021321793367e-12	1.2604273286425685e-11	4.624771204849493e-11
12000000	0.004999280292250799	1.4176512873911544e-49	1.4655893698109357e-63	4.634997552707847e-9	1.5743986066516234e-15	1.4300826284067255e-6	-2.723749465732579e-20	1.167840443755641e-17	4.021321793367e-12	1.2604273286425685e-11	4.624771204849493e-11
12100000	0.004999280292250799	1.4176512873911544e-49	1.4655893698109357e-63	4.634997552707847e-9	1.5743986066516234e-15	1.4300826284067255e-6	-2.7236988612694014e-20	1.167840443755641e-17	4.021321793367e-12	1.2604273286425685e-11	4.624771204849493e-11
12200000	0.004999280292250799	1.4176512873911544e-49	1.4655893698109357e-63	4.634997552707847e-9	1.5743986066516234e-15	1.4300826284067255e-6	-2.723648256806224e-20	1.167840443755641e-17	4.021321793367e-12	1.2604273286425685e-11	4.624771204849493e-11
12300000	0.004999280292250799	1.4176512873911544e-49	1.4655893698109357e-63	4.634997552707847e-9	1.5743986066516234e-15	1.4300826284067255e-6	-2.7235976523430464e-20	1.167840443755641e-17	4.021321793367e-12	1.2604273286425685e-11	4.624771204849493e-11
12400000	0.004999280292250799	1.4176512873911544e-49	1.4655893698109357e-63	4.634997552707847e-9	1.5743986066516234e-15	1.4300826284067255e-6	-2.723547047879869e-20	1.167840443755641e-17	4.021321793367e-12	1.2604273286425685e-11	4.624771204849493e-11
12500000	0.004999280292250799	1.4176512873911544e-49	1.4655893698109357e-63	4.634997552707847e-9	1.5743986066516234e-15	1.4300826284067255e-6	-2.7234964434166914e-20	1.167840443755641e-17	4.021321793367e-12	1.2604273286425685e-11	4.624771204849493e-11
12600000	0.004999280292250799	1.4176512873911544e-49	1.4655893698109357e-63	4.634997552707847e-9	1.5743986066516234e-15	1.4300826284067255e-6	-2.723445838953514e-20	1.167840443755641e-17	4.021321793367e-12	1.2604273286425685e-11	4.624771204849493e-11
12700000	0.004999280292250799	1.4176512873911544e-49	1.4655893698109357e-63	4.634997552707847e-9	1.5743986066516234e-15	1.4300826284067255e-6	-2.723395234490336e-20	1.167840443755641e-17	4.021321793367e-12	1.2604273286425685e-11	4.624771204849493e-11
12800000	0.004999280292250799	1.4176512873911544e-49	1.4655893698109357e-63	4.634997552707847e-9	1.5743986066516234e-15	1.4300826284067255e-6	-2.723344630027158e-20	1.167840443755641e-17	4.021321793367e-12	1.2604273286425685e-11	4.624771204849493e-11
12900000	0.004999280292250799	1.4176512873911544e-49	1.4655893698109357e-63	4.634997552707847e-9	1.5743986066516234e-15	1.4300826284067255e-6	-2.723294025563981e-20	1.167840443755641e-17	4.021321793367e-12	1.2604273286425685e-11	4.624771204849493e-11
13000000	0.004999280292250799	1.4176512873911544e-49	1.4655893698109357e-63	4.634997552707847e-9	1.5743986066516234e-15	1.4300826284067255e-6	-2.723243421100803e-20	1.167840443755641e-17	4.021321793367e-12	1.2604273286425685e-11	4.624771204849493e-11
13100000	0.004999280292250799	1.4176512873911544e-49	1.4655893698109357e-63	4.634997552707847e-9	1.5743986066516234e-15	1.4300826284067255e-6	-2.723192816637626e-20	1.167840443755641e-17	4.021321793367e-12	1.2604273286425685e-11	4.624771204849493e-11
13200000	0.004999280292250799	1.4176512873911544e-49	1.4655893698109357e-63	4.634997552707847e-9	1.5743986066516234e-15	1.4300826284067255e-6	-2.723142212174448e-20	1.167840443755641e-17	4.021321793367e-12	1.2604273286425685e-11	4.624771204849493e-11
13300000	0.004999280292250799	1.4176512873911544e-49	1.4655893698109357e-63	4.634997552707847e-9	1.5743986066516234e-15	1.4300826284067255e-6	-2.723091607711271e-20	1.167840443755641e-17	4.021321793367e-12	1.2604273286425685e-11	4.624771204849493e-11
13400000	0.004999280292250799	1.4176512873911544e-49	1.4655893698109357e-63	4.634997552707847e-9	1.5743986066516234e-15	1.4300826284067255e-6	-2.723041003248093e-20	1.167840443755641e-17	4.021321793367e-12	1.2604273286425685e-11	4.624771204849493e-11
13500000	0.004999280292250799	1.4176512873911544e-49	1.4655893698109357e-63	4.634997552707847e-9	1.5743986066516234e-15	1.4300826284067255e-6	-2.722990398784916e-20	1.167840443755641e-17	4.021321793367e-12	1.2604273286425685e-11	4.624771204849493e-11
13600000	0.004999280292250799	1.4176512873911544e-49	1.4655893698109357e-63	4.634997552707847e-9	1.5743986066516234e-15	1.4300826284067255e-6	-2.722939794321738e-20	1.167840443755641e-17	4.021321793367e-12	1.2604273286425685e-11	4.624771204849493e-11
13700000	0.004999280292250799	1.4176512873911544e-49	1.4655893698109357e-63	4.634997552707847e-9	1.5743986066516234e-15	1.4300826284067255e-6	-2.722889189858561e-20	1.167840443755641e-17	4.021321793367e-12	1.2604273286425685e-11	4.624771204849493e-11
13800000	0.004999280292250799	1.4176512873911544e-49	1.4655893698109357e-63	4.634997552707847e-9	1.5743986066516234e-15	1.4300826284067255e-6	-2.7228385853953827e-20	1.167840443755641e-17	4.021321793367e-12	1.2604273286425685e-11	4.624771204849493e-11
13900000	0.004999280292250799	1.4176512873911544e-49	1.4655893698109357e-63	4.634997552707847e-9	1.5743986066516234e-15	1.4300826284067255e-6	-2.722787980932205e-20	1.167840443755641e-17	4.021321793367e-12	1.2604273286425685e-11	4.624771204849493e-11
14000000	0.004999280292250799	1.4176512873911544e-49	1.4655893698109357e-63	4.634997552707847e-9	1.5743986066516234e-15	1.4300826284067255e-6	-2.7227373764690277e-20	1.167840443755641e-17	4.021321793367e-12	1.2604273286425685e-11	4.624771204849493e-11
14100000	0.004999280292250799	1.4176512873911544e-49	1.4655893698109357e-63	4.634997552707847e-9	1.5743986066516234e-15	1.4300826284067255e-6	-2.72268677200585e-20	1.167840443755641e-17	4.021321793367e-12	1.2604273286425685e-11	4.624771204849493e-11
14200000	0.004999280292250799	1.4176512873911544e-49	1.4655893698109357e-63	4.634997552707847e-9	1.5743986066516234e-15	1.4300826284067255e-6	-2.7226361675426727e-20	1.167840443755641e-17	4.021321793367e-12	1.2604273286425685e-11	4.624771204849493e-11
14300000	0.004999280292250799	1.4176512873911544e-49	1.4655893698109357e-63	4.634997552707847e-9	1.5743986066516234e-15	1.4300826284067255e-6	-2.722585563079495e-20	1.167840443755641e-17	4.021321793367e-12	1.2604273286425685e-11	4.624771204849493e-11
14400000	0.004999280292250799	1.4176512873911544e-49	1.4655893698109357e-63	4.634997552707847e-9	1.5743986066516234e-15	1.4300826284067255e-6	-2.7225349586163177e-20	1.167840443755641e-17	4.021321793367e-12	1.2604273286425685e-11	4.624771204849493e-11
14500000	0.004999280292250799	1.4176512873911544e-49	1.4655893698109357e-63	4.634997552707847e-9	1.5743986066516234e-15	1.4300826284067255e-6	-2.72248435415314e-20	1.167840443755641e-17	4.021321793367e-12	1.2604273286425685e-11	4.624771204849493e-11
14600000	0.004999280292250799	1.4176512873911544e-49	1.4655893698109357e-63	4.634997552707847e-9	1.5743986066516234e-15	1.4300826284067255e-6	-2.7224337496899627e-20	1.167840443755641e-17	4.021321793367e-12	1.2604273286425685e-11	4.624771204849493e-11
14700000	0.004999280292250799	1.4176512873911544e-49	1.4655893698109357e-63	4.634997552707847e-9	1.5743986066516234e-15	1.4300826284067255e-6	-2.722383145226785e-20	1.167840443755641e-17	4.021321793367e-12	1.2604273286425685e-11	4.624771204849493e-11
14800000	0.004999280292250799	1.4176512873911544e-49	1.4655893698109357e-63	4.634997552707847e-9	1.5743986066516234e-15	1.4300826284067255e-6	-2.722332540763607e-20	1.167840443755641e-17	4.021321793367e-12	1.2604273286425685e-11	4.624771204849493e-11
14900000	0.004999280292250799	1.4176512873911544e-49	1.4655893698109357e-63	4.634997552707847e-9	1.5743986066516234e-15	1.4300826284067255e-6	-2.7222819363004296e-20	1.167840443755641e-17	4.021321793367e-12	1.2604273286425685e-11	4.624771204849493e-11
15000000	0.004999280292250799	1.4176512873911544e-49	1.4655893698109357e-63	4.634997552707847e-9	1.5743986066516234e-15	1.4300826284067255e-6	-2.722231331837252e-20	1.167840443755641e-17	4.021321793367e-12	1.2604273286425685e-11	4.624771204849493e-11
15100000	0.004999280292250799	1.4176512873911544e-49	1.4655893698109357e-63	4.634997552707847e-9	1.5743986066516234e-15	1.4300826284067255e-6	-2.7221807273740746e-20	1.167840443755641e-17	4.021321793367e-12	1.2604273286425685e-11	4.624771204849493e-11
15200000	0.004999280292250799	1.4176512873911544e-49	1.4655893698109357e-63	4.634997552707847e-9	1.5743986066516234e-15	1.4300826284067255e-6	-2.722130122910897e-20	1.167840443755641e-17	4.021321793367e-12	1.2604273286425685e-11	4.624771204849493e-11
15300000	0.004999280292250799	1.4176512873911544e-49	1.4655893698109357e-63	4.634997552707847e-9	1.5743986066516234e-15	1.4300826284067255e-6	-2.7220795184477196e-20	1.167840443755641e-17	4.021321793367e-12	1.2604273286425685e-11	4.624771204849493e-11
15400000	0.004999280292250799	1.4176512873911544e-49	1.4655893698109357e-63	4.634997552707847e-9	1.5743986066516234e-15	1.4300826284067255e-6	-2.722028913984542e-20	1.167840443755641e-17	4.021321793367e-12	1.2604273286425685e-11	4.624771204849493e-11
15500000	0.004999280292250799	1.4176512873911544e-49	1.4655893698109357e-63	4.634997552707847e-9	1.5743986066516234e-15	1.4300826284067255e-6	-2.7219783095213646e-20	1.167840443755641e-17	4.021321793367e-12	1.2604273286425685e-11	4.624771204849493e-11
15600000	0.004999280292250799	1.4176512873911544e-49	1.4655893698109357e-63	4.634997552707847e-9	1.5743986066516234e-15	1.4300826284067255e-6	-2.721927705058187e-20	1.167840443755641e-17	4.021321793367e-12	1.2604273286425685e-11	4.624771204849493e-11
15700000	0.004999280292250799	1.4176512873911544e-49	1.4655893698109357e-63	4.634997552707847e-9	1.5743986066516234e-15	1.4300826284067255e-6	-2.7218771005950096e-20	1.167840443755641e-17	4.021321793367e-12	1.2604273286425685e-11	4.624771204849493e-11
15800000	0.004999280292250799	1.4176512873911544e-49	1.4655893698109357e-63	4.634997552707847e-9	1.5743986066516234e-15	1.4300826284067255e-6	-2.721826496131832e-20	1.167840443755641e-17	4.021321793367e-12	1.2604273286425685e-11	4.624771204849493e-11
15900000	0.004999280292250799	1.4176512873911544e-49	1.4655893698109357e-63	4.634997552707847e-9	1.5743986066516234e-15	1.4300826284067255e-6	-2.7217758916686546e-20	1.167840443755641e-17	4.021321793367e-12	1.2604273286425685e-11	4.624771204849493e-11
16000000	0.004999280292250799	1.4176512873911544e-49	1.4655893698109357e-63	4.634997552707847e-9	1.5743986066516234e-15	1.4300826284067255e-6	-2.7217252872054765e-20	1.167840443755641e-17	4.021321793367e-12	1.2604273286425685e-11	4.624771204849493e-11
16100000	0.004999280292250799	1.4176512873911544e-49	1.4655893698109357e-63	4.634997552707847e-9	1.5743986066516234e-15	1.4300826284067255e-6	-2.721674682742299e-20	1.167840443755641e-17	4.021321793367e-12	1.2604273286425685e-11	4.624771204849493e-11
16200000	0.004999280292250799	1.4176512873911544e-49	1.4655893698109357e-63	4.634997552707847e-9	1.5743986066516234e-15	1.4300826284067255e-6	-2.7216240782791215e-20	1.167840443755641e-17	4.021321793367e-12	1.2604273286425685e-11	4.624771204849493e-11
16300000	0.004999280292250799	1.4176512873911544e-49	1.4655893698109357e-63	4.634997552707847e-9	1.5743986066516234e-15	1.4300826284067255e-6	-2.721573473815944e-20	1.167840443755641e-17	4.021321793367e-12	1.2604273286425685e-11	4.624771204849493e-11
16400000	0.004999280292250799	1.4176512873911544e-49	1.4655893698109357e-63	4.634997552707847e-9	1.5743986066516234e-15	1.4300826284067255e-6	-2.7215228693527665e-20	1.167840443755641e-17	4.021321793367e-12	1.2604273286425685e-11	4.624771204849493e-11
16500000	0.004999280292250799	1.4176512873911544e-49	1.4655893698109357e-63	4.634997552707847e-9	1.5743986066516234e-15	1.4300826284067255e-6	-2.721472264889589e-20	1.167840443755641e-17	4.021321793367e-12	1.2604273286425685e-11	4.624771204849493e-11
16600000	0.004999280292250799	1.4176512873911544e-49	1.4655893698109357e-63	4.634997552707847e-9	1.5743986066516234e-15	1.4300826284067255e-6	-2.7214216604264115e-20	1.167840443755641e-17	4.021321793367e-12	1.2604273286425685e-11	4.624771204849493e-11
16700000	0.004999280292250799	1.4176512873911544e-49	1.4655893698109357e-63	4.634997552707847e-9	1.5743986066516234e-15	1.4300826284067255e-6	-2.721371055963234e-20	1.167840443755641e-17	4.021321793367e-12	1.2604273286425685e-11	4.624771204849493e-11
16800000	0.004999280292250799	1.4176512873911544e-49	1.4655893698109357e-63	4.634997552707847e-9	1.5743986066516234e-15	1.4300826284067255e-6	-2.7213204515000565e-20	1.167840443755641e-17	4.021321793367e-12	1.2604273286425685e-11	4.624771204849493e-11
16900000	0.004999280292250799	1.4176512873911544e-49	1.4655893698109357e-63	4.634997552707847e-9	1.5743986066516234e-15	1.4300826284067255e-6	-2.721269847036879e-20	1.167840443755641e-17	4.021321793367e-12	1.2604273286425685e-11	4.624771204849493e-11
17000000	0.004999280292250799	1.4176512873911544e-49	1.4655893698109357e-63	4.634997552707847e-9	1.5743986066516234e-15	1.4300826284067255e-6	-2.7212192425737015e-20	1.167840443755641e-17	4.021321793367e-12	1.2604273286425685e-11	4.624771204849493e-11
17100000	0.004999280292250799	1.4176512873911546e-49	1.4655893698109357e-63	4.634997552707847e-9	1.5743986066516234e-15	1.4300826284067255e-6	-2.7211686381105234e-20	1.167840443755641e-17	4.021321793367e-12	1.2604273286425685e-11	4.624771204849493e-11
17200000	0.004999280292250799	1.4176512873911546e-49	1.4655893698109357e-63	4.634997552707847e-9	1.5743986066516234e-15	1.4300826284067255e-6	-2.721118033647346e-20	1.167840443755641e-17	4.021321793367e-12	1.2604273286425685e-11	4.624771204849493e-11
17300000	0.004999280292250799	1.4176512873911546e-49	1.4655893698109357e-63	4.634997552707847e-9	1.5743986066516234e-15	1.4300826284067255e-6	-2.7210674291841684e-20	1.167840443755641e-17	4.021321793367e-12	1.2604273286425685e-11	4.624771204849493e-11
17400000	0.004999280292250799	1.4176512873911546e-49	1.4655893698109357e-63	4.634997552707847e-9	1.5743986066516234e-15	1.4300826284067255e-6	-2.721016824720991e-20	1.167840443755641e-17	4.021321793367e-12	1.2604273286425685e-11	4.624771204849493e-11
17500000	0.004999280292250799	1.4176512873911546e-49	1.4655893698109357e-63	4.634997552707847e-9	1.5743986066516234e-15	1.4300826284067255e-6	-2.7209662202578134e-20	1.167840443755641e-17	4.021321793367e-12	1.2604273286425685e-11	4.624771204849493e-11
17600000	0.004999280292250799	1.4176512873911546e-49	1.4655893698109357e-63	4.634997552707847e-9	1.5743986066516234e-15	1.4300826284067255e-6	-2.720915615794636e-20	1.167840443755641e-17	4.021321793367e-12	1.2604273286425685e-11	4.624771204849493e-11
17700000	0.004999280292250799	1.4176512873911546e-49	1.4655893698109357e-63	4.634997552707847e-9	1.5743986066516234e-15	1.4300826284067255e-6	-2.7208650113314584e-20	1.167840443755641e-17	4.021321793367e-12	1.2604273286425685e-11	4.624771204849493e-11
17800000	0.004999280292250799	1.4176512873911546e-49	1.4655893698109357e-63	4.634997552707847e-9	1.5743986066516234e-15	1.4300826284067255e-6	-2.720814406868281e-20	1.167840443755641e-17	4.021321793367e-12	1.2604273286425685e-11	4.624771204849493e-11
17900000	0.004999280292250799	1.4176512873911546e-49	1.4655893698109357e-63	4.634997552707847e-9	1.5743986066516234e-15	1.4300826284067255e-6	-2.7207638024051034e-20	1.167840443755641e-17	4.021321793367e-12	1.2604273286425685e-11	4.624771204849493e-11
18000000	0.004999280292250799	1.4176512873911546e-49	1.4655893698109357e-63	4.634997552707847e-9	1.5743986066516234e-15	1.4300826284067255e-6	-2.720713197941926e-20	1.167840443755641e-17	4.021321793367e-12	1.2604273286425685e-11	4.624771204849493e-11
18100000	0.004999280292250799	1.4176512873911546e-49	1.4655893698109357e-63	4.634997552707847e-9	1.5743986066516234e-15	1.4300826284067255e-6	-2.7206625934787484e-20	1.167840443755641e-17	4.021321793367e-12	1.2604273286425685e-11	4.624771204849493e-11
18200000	0.004999280292250799	1.4176512873911546e-49	1.4655893698109357e-63	4.634997552707847e-9	1.5743986066516234e-15	1.4300826284067255e-6	-2.72061198901557e-20	1.167840443755641e-17	4.021321793367e-12	1.2604273286425685e-11	4.624771204849493e-11
18300000	0.004999280292250799	1.4176512873911546e-49	1.4655893698109357e-63	4.634997552707847e-9	1.5743986066516234e-15	1.4300826284067255e-6	-2.720561384552393e-20	1.167840443755641e-17	4.021321793367e-12	1.2604273286425685e-11	4.624771204849493e-11
18400000	0.004999280292250799	1.4176512873911546e-49	1.4655893698109357e-63	4.634997552707847e-9	1.5743986066516234e-15	1.4300826284067255e-6	-2.720510780089215e-20	1.167840443755641e-17	4.021321793367e-12	1.2604273286425685e-11	4.624771204849493e-11
18500000	0.004999280292250799	1.4176512873911546e-49	1.4655893698109357e-63	4.634997552707847e-9	1.5743986066516234e-15	1.4300826284067255e-6	-2.720460175626038e-20	1.167840443755641e-17	4.021321793367e-12	1.2604273286425685e-11	4.624771204849493e-11
18600000	0.004999280292250799	1.4176512873911546e-49	1.4655893698109357e-63	4.634997552707847e-9	1.5743986066516234e-15	1.4300826284067255e-6	-2.72040957116286e-20	1.167840443755641e-17	4.021321793367e-12	1.2604273286425685e-11	4.624771204849493e-11
18700000	0.004999280292250799	1.4176512873911546e-49	1.4655893698109357e-63	4.634997552707847e-9	1.5743986066516234e-15	1.4300826284067255e-6	-2.720358966699683e-20	1.167840443755641e-17	4.021321793367e-12	1.2604273286425685e-11	4.624771204849493e-11
18800000	0.004999280292250799	1.4176512873911546e-49	1.4655893698109357e-63	4.634997552707847e-9	1.5743986066516234e-15	1.4300826284067255e-6	-2.720308362236505e-20	1.167840443755641e-17	4.021321793367e-12	1.2604273286425685e-11	4.624771204849493e-11
18900000	0.004999280292250799	1.4176512873911546e-49	1.4655893698109357e-63	4.634997552707847e-9	1.5743986066516234e-15	1.4300826284067255e-6	-2.720257757773328e-20	1.167840443755641e-17	4.021321793367e-12	1.2604273286425685e-11	4.624771204849493e-11
19000000	0.004999280292250799	1.4176512873911546e-49	1.4655893698109357e-63	4.634997552707847e-9	1.5743986066516234e-15	1.4300826284067255e-6	-2.72020715331015e-20	1.167840443755641e-17	4.021321793367e-12	1.2604273286425685e-11	4.624771204849493e-11
19100000	0.004999280292250799	1.4176512873911546e-49	1.4655893698109357e-63	4.634997552707847e-9	1.5743986066516234e-15	1.4300826284067255e-6	-2.720156548846973e-20	1.167840443755641e-17	4.021321793367e-12	1.2604273286425685e-11	4.624771204849493e-11
19200000	0.004999280292250799	1.4176512873911546e-49	1.4655893698109357e-63	4.634997552707847e-9	1.5743986066516234e-15	1.4300826284067255e-6	-2.720105944383795e-20	1.167840443755641e-17	4.021321793367e-12	1.2604273286425685e-11	4.624771204849493e-11
19300000	0.004999280292250799	1.4176512873911546e-49	1.4655893698109357e-63	4.634997552707847e-9	1.5743986066516234e-15	1.4300826284067255e-6	-2.720055339920617e-20	1.167840443755641e-17	4.021321793367e-12	1.2604273286425685e-11	4.624771204849493e-11
19400000	0.004999280292250799	1.4176512873911546e-49	1.4655893698109357e-63	4.634997552707847e-9	1.5743986066516234e-15	1.4300826284067255e-6	-2.7200047354574396e-20	1.167840443755641e-17	4.021321793367001e-12	1.2604273286425685e-11	4.624771204849493e-11
19500000	0.004999280292250799	1.4176512873911548e-49	1.4655893698109357e-63	4.634997552707847e-9	1.5743986066516234e-15	1.4300826284067255e-6	-2.719954130994262e-20	1.167840443755641e-17	4.021321793367001e-12	1.2604273286425685e-11	4.624771204849493e-11
19600000	0.004999280292250799	1.4176512873911548e-49	1.4655893698109357e-63	4.634997552707847e-9	1.5743986066516234e-15	1.4300826284067255e-6	-2.7199035265310846e-20	1.167840443755641e-17	4.021321793367001e-12	1.2604273286425685e-11	4.624771204849493e-11
19700000	0.004999280292250799	1.4176512873911548e-49	1.4655893698109357e-63	4.634997552707847e-9	1.5743986066516234e-15	1.4300826284067255e-6	-2.719852922067907e-20	1.167840443755641e-17	4.021321793367001e-12	1.2604273286425685e-11	4.624771204849493e-11
19800000	0.004999280292250799	1.4176512873911548e-49	1.4655893698109357e-63	4.634997552707847e-9	1.5743986066516234e-15	1.4300826284067255e-6	-2.7198023176047296e-20	1.167840443755641e-17	4.021321793367001e-12	1.2604273286425685e-11	4.624771204849493e-11
19900000	0.004999280292250799	1.4176512873911548e-49	1.4655893698109357e-63	4.634997552707847e-9	1.5743986066516234e-15	1.4300826284067255e-6	-2.719751713141552e-20	1.167840443755641e-17	4.021321793367001e-12	1.2604273286425685e-11	4.624771204849493e-11
20000000	0.004999280292250799	1.4176512873911548e-49	1.4655893698109357e-63	4.634997552707847e-9	1.5743986066516234e-15	1.4300826284067255e-6	-2.7197011086783746e-20	1.167840443755641e-17	4.021321793367001e-12	1.2604273286425685e-11	4.624771204849493e-11
20100000	0.004999280292250799	1.4176512873911548e-49	1.4655893698109357e-63	4.634997552707847e-9	1.5743986066516234e-15	1.4300826284067255e-6	-2.719650504215197e-20	1.167840443755641e-17	4.021321793367001e-12	1.2604273286425685e-11	4.624771204849493e-11
20200000	0.004999280292250799	1.4176512873911548e-49	1.4655893698109357e-63	4.634997552707847e-9	1.5743986066516234e-15	1.4300826284067255e-6	-2.7195998997520196e-20	1.167840443755641e-17	4.021321793367001e-12	1.2604273286425685e-11	4.624771204849493e-11
20300000	0.004999280292250799	1.4176512873911548e-49	1.4655893698109357e-63	4.634997552707847e-9	1.5743986066516234e-15	1.4300826284067255e-6	-2.719549295288842e-20	1.167840443755641e-17	4.021321793367001e-12	1.2604273286425685e-11	4.624771204849493e-11
20400000	0.004999280292250799	1.4176512873911548e-49	1.4655893698109357e-63	4.634997552707847e-9	1.5743986066516234e-15	1.4300826284067255e-6	-2.7194986908256646e-20	1.167840443755641e-17	4.021321793367001e-12	1.2604273286425685e-11	4.624771204849493e-11
20500000	0.004999280292250799	1.4176512873911548e-49	1.4655893698109357e-63	4.634997552707847e-9	1.5743986066516234e-15	1.4300826284067255e-6	-2.7194480863624865e-20	1.167840443755641e-17	4.021321793367001e-12	1.2604273286425685e-11	4.624771204849493e-11
20600000	0.004999280292250799	1.4176512873911548e-49	1.4655893698109357e-63	4.634997552707847e-9	1.5743986066516234e-15	1.4300826284067255e-6	-2.719397481899309e-20	1.167840443755641e-17	4.021321793367001e-12	1.2604273286425685e-11	4.624771204849493e-11
20700000	0.004999280292250799	1.4176512873911548e-49	1.4655893698109357e-63	4.634997552707847e-9	1.5743986066516234e-15	1.4300826284067255e-6	-2.7193468774361315e-20	1.167840443755641e-17	4.021321793367001e-12	1.2604273286425685e-11	4.624771204849493e-11
20800000	0.004999280292250799	1.4176512873911548e-49	1.4655893698109357e-63	4.634997552707847e-9	1.5743986066516234e-15	1.4300826284067255e-6	-2.719296272972954e-20	1.167840443755641e-17	4.021321793367001e-12	1.2604273286425685e-11	4.624771204849493e-11
20900000	0.004999280292250799	1.4176512873911548e-49	1.4655893698109357e-63	4.634997552707847e-9	1.5743986066516234e-15	1.4300826284067255e-6	-2.7192456685097765e-20	1.167840443755641e-17	4.021321793367001e-12	1.2604273286425685e-11	4.624771204849493e-11
21000000	0.004999280292250799	1.4176512873911548e-49	1.4655893698109357e-63	4.634997552707847e-9	1.5743986066516234e-15	1.4300826284067255e-6	-2.719195064046599e-20	1.167840443755641e-17	4.021321793367001e-12	1.2604273286425685e-11	4.624771204849493e-11
21100000	0.004999280292250799	1.4176512873911548e-49	1.4655893698109357e-63	4.634997552707847e-9	1.5743986066516234e-15	1.4300826284067255e-6	-2.7191444595834215e-20	1.167840443755641e-17	4.021321793367001e-12	1.2604273286425685e-11	4.624771204849493e-11
21200000	0.004999280292250799	1.4176512873911548e-49	1.4655893698109357e-63	4.634997552707847e-9	1.5743986066516234e-15	1.4300826284067255e-6	-2.719093855120244e-20	1.167840443755641e-17	4.021321793367001e-12	1.2604273286425685e-11	4.624771204849493e-11
21300000	0.004999280292250799	1.4176512873911548e-49	1.4655893698109357e-63	4.634997552707847e-9	1.5743986066516234e-15	1.4300826284067255e-6	-2.7190432506570665e-20	1.167840443755641e-17	4.021321793367001e-12	1.2604273286425685e-11	4.624771204849493e-11
21400000	0.004999280292250799	1.4176512873911548e-49	1.4655893698109357e-63	4.634997552707847e-9	1.5743986066516234e-15	1.4300826284067255e-6	-2.718992646193889e-20	1.167840443755641e-17	4.021321793367001e-12	1.2604273286425685e-11	4.624771204849493e-11
21500000	0.004999280292250799	1.4176512873911548e-49	1.4655893698109357e-63	4.634997552707847e-9	1.5743986066516234e-15	1.4300826284067255e-6	-2.7189420417307115e-20	1.167840443755641e-17	4.021321793367001e-12	1.2604273286425685e-11	4.624771204849493e-11
21600000	0.004999280292250799	1.4176512873911548e-49	1.4655893698109357e-63	4.634997552707847e-9	1.5743986066516234e-15	1.4300826284067255e-6	-2.7188914372675334e-20	1.167840443755641e-17	4.021321793367001e-12	1.2604273286425685e-11	4.624771204849493e-11
21700000	0.004999280292250799	1.4176512873911548e-49	1.4655893698109357e-63	4.634997552707847e-9	1.5743986066516234e-15	1.4300826284067255e-6	-2.718840832804356e-20	1.167840443755641e-17	4.021321793367001e-12	1.2604273286425685e-11	4.624771204849493e-11
21800000	0.004999280292250799	1.417651287391155e-49	1.4655893698109357e-63	4.634997552707847e-9	1.5743986066516234e-15	1.4300826284067255e-6	-2.7187902283411784e-20	1.167840443755641e-17	4.021321793367001e-12	1.2604273286425685e-11	4.624771204849493e-11
21900000	0.004999280292250799	1.417651287391155e-49	1.4655893698109357e-63	4.634997552707847e-9	1.5743986066516234e-15	1.4300826284067255e-6	-2.718739623878001e-20	1.167840443755641e-17	4.021321793367001e-12	1.2604273286425685e-11	4.624771204849493e-11
22000000	0.004999280292250799	1.417651287391155e-49	1.4655893698109357e-63	4.634997552707847e-9	1.5743986066516234e-15	1.4300826284067255e-6	-2.7186890194148234e-20	1.167840443755641e-17	4.021321793367001e-12	1.2604273286425685e-11	4.624771204849493e-11
22100000	0.004999280292250799	1.417651287391155e-49	1.4655893698109357e-63	4.634997552707847e-9	1.5743986066516234e-15	1.4300826284067255e-6	-2.718638414951646e-20	1.167840443755641e-17	4.021321793367001e-12	1.2604273286425685e-11	4.624771204849493e-11
22200000	0.004999280292250799	1.417651287391155e-49	1.4655893698109357e-63	4.634997552707847e-9	1.5743986066516234e-15	1.4300826284067255e-6	-2.7185878104884684e-20	1.167840443755641e-17	4.021321793367001e-12	1.2604273286425685e-11	4.624771204849493e-11
22300000	0.004999280292250799	1.417651287391155e-49	1.4655893698109357e-63	4.634997552707847e-9	1.5743986066516234e-15	1.4300826284067255e-6	-2.718537206025291e-20	1.167840443755641e-17	4.021321793367001e-12	1.2604273286425685e-11	4.624771204849493e-11
22400000	0.004999280292250799	1.417651287391155e-49	1.4655893698109357e-63	4.634997552707847e-9	1.5743986066516234e-15	1.4300826284067255e-6	-2.7184866015621134e-20	1.167840443755641e-17	4.021321793367001e-12	1.2604273286425685e-11	4.624771204849493e-11
22500000	0.004999280292250799	1.417651287391155e-49	1.4655893698109357e-63	4.634997552707847e-9	1.5743986066516234e-15	1.4300826284067255e-6	-2.718435997098936e-20	1.167840443755641e-17	4.021321793367001e-12	1.2604273286425685e-11	4.624771204849493e-11
22600000	0.004999280292250799	1.417651287391155e-49	1.4655893698109357e-63	4.634997552707847e-9	1.5743986066516234e-15	1.4300826284067255e-6	-2.7183853926357584e-20	1.167840443755641e-17	4.021321793367001e-12	1.2604273286425685e-11	4.624771204849493e-11
22700000	0.004999280292250799	1.417651287391155e-49	1.4655893698109357e-63	4.634997552707847e-9	1.5743986066516234e-15	1.4300826284067255e-6	-2.7183347881725803e-20	1.167840443755641e-17	4.021321793367001e-12	1.2604273286425685e-11	4.624771204849493e-11
22800000	0.004999280292250799	1.417651287391155e-49	1.4655893698109357e-63	4.634997552707847e-9	1.5743986066516234e-15	1.4300826284067255e-6	-2.718284183709403e-20	1.167840443755641e-17	4.021321793367001e-12	1.2604273286425685e-11	4.624771204849493e-11
22900000	0.004999280292250799	1.417651287391155e-49	1.4655893698109357e-63	4.634997552707847e-9	1.5743986066516234e-15	1.4300826284067255e-6	-2.7182335792462253e-20	1.167840443755641e-17	4.021321793367001e-12	1.2604273286425685e-11	4.624771204849493e-11
23000000	0.004999280292250799	1.417651287391155e-49	1.4655893698109357e-63	4.634997552707847e-9	1.5743986066516234e-15	1.4300826284067255e-6	-2.718182974783048e-20	1.167840443755641e-17	4.021321793367001e-12	1.2604273286425685e-11	4.624771204849493e-11
23100000	0.004999280292250799	1.417651287391155e-49	1.4655893698109357e-63	4.634997552707847e-9	1.5743986066516234e-15	1.4300826284067255e-6	-2.7181323703198703e-20	1.167840443755641e-17	4.021321793367001e-12	1.2604273286425685e-11	4.624771204849493e-11
23200000	0.004999280292250799	1.417651287391155e-49	1.4655893698109357e-63	4.634997552707847e-9	1.5743986066516234e-15	1.4300826284067255e-6	-2.718081765856693e-20	1.167840443755641e-17	4.021321793367001e-12	1.2604273286425685e-11	4.624771204849493e-11
23300000	0.004999280292250799	1.417651287391155e-49	1.4655893698109357e-63	4.634997552707847e-9	1.5743986066516234e-15	1.4300826284067255e-6	-2.7180311613935153e-20	1.167840443755641e-17	4.021321793367001e-12	1.2604273286425685e-11	4.624771204849493e-11
23400000	0.004999280292250799	1.417651287391155e-49	1.4655893698109357e-63	4.634997552707847e-9	1.5743986066516234e-15	1.4300826284067255e-6	-2.717980556930338e-20	1.167840443755641e-17	4.021321793367001e-12	1.2604273286425685e-11	4.624771204849493e-11
23500000	0.004999280292250799	1.417651287391155e-49	1.4655893698109357e-63	4.634997552707847e-9	1.5743986066516234e-15	1.4300826284067255e-6	-2.7179299524671603e-20	1.167840443755641e-17	4.021321793367001e-12	1.2604273286425685e-11	4.624771204849493e-11
23600000	0.004999280292250799	1.417651287391155e-49	1.4655893698109357e-63	4.634997552707847e-9	1.5743986066516234e-15	1.4300826284067255e-6	-2.717879348003983e-20	1.167840443755641e-17	4.021321793367001e-12	1.2604273286425685e-11	4.624771204849493e-11
23700000	0.004999280292250799	1.417651287391155e-49	1.4655893698109357e-63	4.634997552707847e-9	1.5743986066516234e-15	1.4300826284067255e-6	-2.7178287435408053e-20	1.167840443755641e-17	4.021321793367001e-12	1.2604273286425685e-11	4.624771204849493e-11
23800000	0.004999280292250799	1.417651287391155e-49	1.4655893698109357e-63	4.634997552707847e-9	1.5743986066516234e-15	1.4300826284067255e-6	-2.717778139077627e-20	1.167840443755641e-17	4.021321793367001e-12	1.2604273286425685e-11	4.624771204849493e-11
23900000	0.004999280292250799	1.417651287391155e-49	1.4655893698109357e-63	4.634997552707847e-9	1.5743986066516234e-15	1.4300826284067255e-6	-2.71772753461445e-20	1.167840443755641e-17	4.021321793367001e-12	1.2604273286425685e-11	4.624771204849493e-11
24000000	0.004999280292250799	1.417651287391155e-49	1.4655893698109357e-63	4.634997552707847e-9	1.5743986066516234e-15	1.4300826284067255e-6	-2.717676930151272e-20	1.167840443755641e-17	4.021321793367001e-12	1.2604273286425685e-11	4.624771204849493e-11
24100000	0.004999280292250799	1.417651287391155e-49	1.4655893698109357e-63	4.634997552707847e-9	1.5743986066516234e-15	1.4300826284067255e-6	-2.717626325688095e-20	1.167840443755641e-17	4.021321793367001e-12	1.2604273286425685e-11	4.624771204849493e-11
24200000	0.004999280292250799	1.417651287391155e-49	1.4655893698109357e-63	4.634997552707847e-9	1.5743986066516234e-15	1.4300826284067255e-6	-2.717575721224917e-20	1.167840443755641e-17	4.021321793367001e-12	1.2604273286425685e-11	4.624771204849493e-11
24300000	0.004999280292250799	1.417651287391155e-49	1.4655893698109357e-63	4.634997552707847e-9	1.5743986066516234e-15	1.4300826284067255e-6	-2.71752511676174e-20	1.167840443755641e-17	4.021321793367001e-12	1.2604273286425685e-11	4.624771204849493e-11
24400000	0.004999280292250799	1.417651287391155e-49	1.4655893698109357e-63	4.634997552707847e-9	1.5743986066516234e-15	1.4300826284067255e-6	-2.717474512298562e-20	1.167840443755641e-17	4.021321793367001e-12	1.2604273286425685e-11	4.624771204849493e-11
24500000	0.004999280292250799	1.417651287391155e-49	1.4655893698109357e-63	4.634997552707847e-9	1.5743986066516234e-15	1.4300826284067255e-6	-2.717423907835385e-20	1.167840443755641e-17	4.021321793367001e-12	1.2604273286425685e-11	4.624771204849493e-11
24600000	0.004999280292250799	1.417651287391155e-49	1.4655893698109357e-63	4.634997552707847e-9	1.5743986066516234e-15	1.4300826284067255e-6	-2.717373303372207e-20	1.167840443755641e-17	4.021321793367001e-12	1.2604273286425685e-11	4.624771204849493e-11
24700000	0.004999280292250799	1.417651287391155e-49	1.4655893698109357e-63	4.634997552707847e-9	1.5743986066516234e-15	1.4300826284067255e-6	-2.71732269890903e-20	1.167840443755641e-17	4.021321793367001e-12	1.2604273286425685e-11	4.624771204849493e-11
24800000	0.004999280292250799	1.417651287391155e-49	1.4655893698109357e-63	4.634997552707847e-9	1.5743986066516234e-15	1.4300826284067255e-6	-2.7172720944458516e-20	1.167840443755641e-17	4.021321793367001e-12	1.2604273286425685e-11	4.624771204849493e-11
24900000	0.004999280292250799	1.417651287391155e-49	1.4655893698109357e-63	4.634997552707847e-9	1.5743986066516234e-15	1.4300826284067255e-6	-2.717221489982674e-20	1.167840443755641e-17	4.021321793367001e-12	1.2604273286425685e-11	4.624771204849493e-11
25000000	0.004999280292250799	1.417651287391155e-49	1.4655893698109357e-63	4.634997552707847e-9	1.5743986066516234e-15	1.4300826284067255e-6	-2.7171708855194966e-20	1.167840443755641e-17	4.021321793367001e-12	1.2604273286425685e-11	4.624771204849493e-11
25100000	0.004999280292250799	1.417651287391155e-49	1.4655893698109357e-63	4.634997552707847e-9	1.5743986066516234e-15	1.4300826284067255e-6	-2.717120281056319e-20	1.167840443755641e-17	4.021321793367001e-12	1.2604273286425685e-11	4.624771204849493e-11
25200000	0.004999280292250799	1.417651287391155e-49	1.4655893698109357e-63	4.634997552707847e-9	1.5743986066516234e-15	1.4300826284067255e-6	-2.7170696765931416e-20	1.167840443755641e-17	4.021321793367001e-12	1.2604273286425685e-11	4.624771204849493e-11
25300000	0.004999280292250799	1.417651287391155e-49	1.4655893698109357e-63	4.634997552707847e-9	1.5743986066516234e-15	1.4300826284067255e-6	-2.717019072129964e-20	1.167840443755641e-17	4.021321793367001e-12	1.2604273286425685e-11	4.624771204849493e-11
25400000	0.004999280292250799	1.417651287391155e-49	1.4655893698109357e-63	4.634997552707847e-9	1.5743986066516234e-15	1.4300826284067255e-6	-2.7169684676667866e-20	1.167840443755641e-17	4.021321793367001e-12	1.2604273286425685e-11	4.624771204849493e-11
25500000	0.004999280292250799	1.417651287391155e-49	1.4655893698109357e-63	4.634997552707847e-9	1.5743986066516234e-15	1.4300826284067255e-6	-2.716917863203609e-20	1.167840443755641e-17	4.021321793367001e-12	1.2604273286425685e-11	4.624771204849493e-11
25600000	0.004999280292250799	1.417651287391155e-49	1.4655893698109357e-63	4.634997552707847e-9	1.5743986066516234e-15	1.4300826284067255e-6	-2.7168672587404316e-20	1.167840443755641e-17	4.021321793367001e-12	1.2604273286425685e-11	4.624771204849493e-11
25700000	0.004999280292250799	1.417651287391155e-49	1.4655893698109357e-63	4.634997552707847e-9	1.5743986066516234e-15	1.4300826284067255e-6	-2.716816654277254e-20	1.167840443755641e-17	4.021321793367001e-12	1.2604273286425685e-11	4.624771204849493e-11
25800000	0.004999280292250799	1.417651287391155e-49	1.4655893698109357e-63	4.634997552707847e-9	1.5743986066516234e-15	1.4300826284067255e-6	-2.7167660498140766e-20	1.167840443755641e-17	4.021321793367001e-12	1.2604273286425685e-11	4.624771204849493e-11
25900000	0.004999280292250799	1.417651287391155e-49	1.4655893698109357e-63	4.634997552707847e-9	1.5743986066516234e-15	1.4300826284067255e-6	-2.716715445350899e-20	1.167840443755641e-17	4.021321793367001e-12	1.2604273286425685e-11	4.624771204849493e-11
26000000	0.004999280292250799	1.417651287391155e-49	1.4655893698109357e-63	4.634997552707847e-9	1.5743986066516234e-15	1.4300826284067255e-6	-2.716664840887721e-20	1.167840443755641e-17	4.021321793367001e-12	1.2604273286425685e-11	4.624771204849493e-11
26100000	0.004999280292250799	1.417651287391155e-49	1.4655893698109357e-63	4.634997552707847e-9	1.5743986066516234e-15	1.4300826284067255e-6	-2.7166142364245435e-20	1.167840443755641e-17	4.021321793367001e-12	1.2604273286425685e-11	4.624771204849493e-11
26200000	0.004999280292250799	1.417651287391155e-49	1.4655893698109357e-63	4.634997552707847e-9	1.5743986066516234e-15	1.4300826284067255e-6	-2.716563631961366e-20	1.167840443755641e-17	4.021321793367001e-12	1.2604273286425685e-11	4.624771204849493e-11
26300000	0.004999280292250799	1.417651287391155e-49	1.4655893698109357e-63	4.634997552707847e-9	1.5743986066516234e-15	1.4300826284067255e-6	-2.7165130274981885e-20	1.167840443755641e-17	4.021321793367001e-12	1.2604273286425685e-11	4.624771204849493e-11
26400000	0.004999280292250799	1.417651287391155e-49	1.4655893698109357e-63	4.634997552707847e-9	1.5743986066516234e-15	1.4300826284067255e-6	-2.716462423035011e-20	1.167840443755641e-17	4.021321793367001e-12	1.2604273286425685e-11	4.624771204849493e-11
26500000	0.004999280292250799	1.417651287391155e-49	1.4655893698109357e-63	4.634997552707847e-9	1.5743986066516234e-15	1.4300826284067255e-6	-2.7164118185718335e-20	1.167840443755641e-17	4.021321793367001e-12	1.2604273286425685e-11	4.624771204849493e-11
26600000	0.004999280292250799	1.417651287391155e-49	1.4655893698109357e-63	4.634997552707847e-9	1.5743986066516234e-15	1.4300826284067255e-6	-2.716361214108656e-20	1.167840443755641e-17	4.021321793367001e-12	1.2604273286425685e-11	4.624771204849493e-11
26700000	0.004999280292250799	1.417651287391155e-49	1.4655893698109357e-63	4.634997552707847e-9	1.5743986066516234e-15	1.4300826284067255e-6	-2.7163106096454785e-20	1.167840443755641e-17	4.021321793367001e-12	1.2604273286425685e-11	4.624771204849493e-11
26800000	0.004999280292250799	1.417651287391155e-49	1.4655893698109357e-63	4.634997552707847e-9	1.5743986066516234e-15	1.4300826284067255e-6	-2.716260005182301e-20	1.167840443755641e-17	4.021321793367001e-12	1.2604273286425685e-11	4.624771204849493e-11
26900000	0.004999280292250799	1.417651287391155e-49	1.4655893698109357e-63	4.634997552707847e-9	1.5743986066516234e-15	1.4300826284067255e-6	-2.7162094007191235e-20	1.167840443755641e-17	4.021321793367001e-12	1.2604273286425685e-11	4.624771204849493e-11
27000000	0.004999280292250799	1.417651287391155e-49	1.4655893698109357e-63	4.634997552707847e-9	1.5743986066516234e-15	1.4300826284067255e-6	-2.716158796255946e-20	1.167840443755641e-17	4.021321793367001e-12	1.2604273286425685e-11	4.624771204849493e-11
27100000	0.004999280292250799	1.417651287391155e-49	1.4655893698109357e-63	4.634997552707847e-9	1.5743986066516234e-15	1.4300826284067255e-6	-2.716108191792768e-20	1.167840443755641e-17	4.021321793367001e-12	1.2604273286425685e-11	4.624771204849493e-11
27200000	0.004999280292250799	1.417651287391155e-49	1.4655893698109357e-63	4.634997552707847e-9	1.5743986066516234e-15	1.4300826284067255e-6	-2.7160575873295904e-20	1.167840443755641e-17	4.021321793367001e-12	1.2604273286425685e-11	4.624771204849493e-11
27300000	0.004999280292250799	1.417651287391155e-49	1.4655893698109357e-63	4.634997552707847e-9	1.5743986066516234e-15	1.4300826284067255e-6	-2.716006982866413e-20	1.167840443755641e-17	4.021321793367001e-12	1.2604273286425685e-11	4.624771204849493e-11
27400000	0.004999280292250799	1.417651287391155e-49	1.4655893698109357e-63	4.634997552707847e-9	1.5743986066516234e-15	1.4300826284067255e-6	-2.7159563784032354e-20	1.167840443755641e-17	4.021321793367001e-12	1.2604273286425685e-11	4.624771204849493e-11
27500000	0.004999280292250799	1.417651287391155e-49	1.4655893698109357e-63	4.634997552707847e-9	1.5743986066516234e-15	1.4300826284067255e-6	-2.715905773940058e-20	1.167840443755641e-17	4.021321793367001e-12	1.2604273286425685e-11	4.624771204849493e-11
27600000	0.004999280292250799	1.417651287391155e-49	1.4655893698109357e-63	4.634997552707847e-9	1.5743986066516234e-15	1.4300826284067255e-6	-2.7158551694768804e-20	1.167840443755641e-17	4.021321793367001e-12	1.2604273286425685e-11	4.624771204849493e-11
27700000	0.004999280292250799	1.417651287391155e-49	1.4655893698109357e-63	4.634997552707847e-9	1.5743986066516234e-15	1.4300826284067255e-6	-2.715804565013703e-20	1.167840443755641e-17	4.021321793367001e-12	1.2604273286425685e-11	4.624771204849493e-11
27800000	0.004999280292250799	1.417651287391155e-49	1.4655893698109357e-63	4.634997552707847e-9	1.5743986066516234e-15	1.4300826284067255e-6	-2.7157539605505254e-20	1.167840443755641e-17	4.021321793367001e-12	1.2604273286425685e-11	4.624771204849493e-11
27900000	0.004999280292250799	1.417651287391155e-49	1.4655893698109357e-63	4.634997552707847e-9	1.5743986066516234e-15	1.4300826284067255e-6	-2.715703356087348e-20	1.167840443755641e-17	4.021321793367001e-12	1.2604273286425685e-11	4.624771204849493e-11
28000000	0.004999280292250799	1.417651287391155e-49	1.4655893698109357e-63	4.634997552707847e-9	1.5743986066516234e-15	1.4300826284067255e-6	-2.7156527516241704e-20	1.167840443755641e-17	4.021321793367001e-12	1.2604273286425685e-11	4.624771204849493e-11
28100000	0.004999280292250799	1.417651287391155e-49	1.4655893698109357e-63	4.634997552707847e-9	1.5743986066516234e-15	1.4300826284067255e-6	-2.715602147160993e-20	1.167840443755641e-17	4.021321793367001e-12	1.2604273286425685e-11	4.624771204849493e-11
28200000	0.004999280292250799	1.417651287391155e-49	1.465589369810936e-63	4.634997552707847e-9	1.5743986066516234e-15	1.4300826284067255e-6	-2.715551542697815e-20	1.167840443755641e-17	4.021321793367001e-12	1.2604273286425685e-11	4.624771204849493e-11
28300000	0.004999280292250799	1.417651287391155e-49	1.465589369810936e-63	4.634997552707847e-9	1.5743986066516234e-15	1.4300826284067255e-6	-2.7155009382346373e-20	1.167840443755641e-17	4.021321793367001e-12	1.2604273286425685e-11	4.624771204849493e-11
28400000	0.004999280292250799	1.417651287391155e-49	1.465589369810936e-63	4.634997552707847e-9	1.5743986066516234e-15	1.4300826284067255e-6	-2.71545033377146e-20	1.167840443755641e-17	4.021321793367001e-12	1.2604273286425685e-11	4.624771204849493e-11
28500000	0.004999280292250799	1.417651287391155e-49	1.465589369810936e-63	4.634997552707847e-9	1.5743986066516234e-15	1.4300826284067255e-6	-2.7153997293082823e-20	1.167840443755641e-17	4.021321793367001e-12	1.2604273286425685e-11	4.624771204849493e-11
28600000	0.004999280292250799	1.417651287391155e-49	1.465589369810936e-63	4.634997552707847e-9	1.5743986066516234e-15	1.4300826284067255e-6	-2.715349124845105e-20	1.167840443755641e-17	4.021321793367001e-12	1.2604273286425685e-11	4.624771204849493e-11
28700000	0.004999280292250799	1.417651287391155e-49	1.465589369810936e-63	4.634997552707847e-9	1.5743986066516234e-15	1.4300826284067255e-6	-2.7152985203819273e-20	1.167840443755641e-17	4.021321793367001e-12	1.2604273286425685e-11	4.624771204849493e-11
28800000	0.004999280292250799	1.417651287391155e-49	1.465589369810936e-63	4.634997552707847e-9	1.5743986066516234e-15	1.4300826284067255e-6	-2.71524791591875e-20	1.167840443755641e-17	4.021321793367001e-12	1.2604273286425685e-11	4.624771204849493e-11
28900000	0.004999280292250799	1.417651287391155e-49	1.465589369810936e-63	4.634997552707847e-9	1.5743986066516234e-15	1.4300826284067255e-6	-2.7151973114555723e-20	1.167840443755641e-17	4.021321793367001e-12	1.2604273286425685e-11	4.624771204849493e-11
29000000	0.0049992802922508	1.417651287391155e-49	1.465589369810936e-63	4.634997552707847e-9	1.5743986066516234e-15	1.4300826284067255e-6	-2.715146706992395e-20	1.167840443755641e-17	4.021321793367001e-12	1.2604273286425685e-11	4.6247712048494923e-11
29100000	0.0049992802922508	1.417651287391155e-49	1.465589369810936e-63	4.634997552707847e-9	1.5743986066516234e-15	1.4300826284067255e-6	-2.7150961025292173e-20	1.167840443755641e-17	4.021321793367001e-12	1.2604273286425685e-11	4.6247712048494923e-11
29200000	0.0049992802922508	1.417651287391155e-49	1.465589369810936e-63	4.634997552707847e-9	1.5743986066516234e-15	1.4300826284067255e-6	-2.71504549806604e-20	1.167840443755641e-17	4.021321793367001e-12	1.2604273286425685e-11	4.6247712048494923e-11
29300000	0.0049992802922508	1.417651287391155e-49	1.465589369810936e-63	4.634997552707847e-9	1.5743986066516234e-15	1.4300826284067255e-6	-2.714994893602862e-20	1.167840443755641e-17	4.021321793367001e-12	1.2604273286425685e-11	4.6247712048494923e-11
29400000	0.0049992802922508	1.417651287391155e-49	1.465589369810936e-63	4.634997552707847e-9	1.5743986066516234e-15	1.4300826284067255e-6	-2.714944289139684e-20	1.167840443755641e-17	4.021321793367001e-12	1.2604273286425685e-11	4.6247712048494923e-11
29500000	0.0049992802922508	1.417651287391155e-49	1.465589369810936e-63	4.634997552707847e-9	1.5743986066516234e-15	1.4300826284067255e-6	-2.714893684676507e-20	1.167840443755641e-17	4.021321793367001e-12	1.2604273286425685e-11	4.6247712048494923e-11
29600000	0.0049992802922508	1.417651287391155e-49	1.465589369810936e-63	4.634997552707847e-9	1.5743986066516234e-15	1.4300826284067255e-6	-2.714843080213329e-20	1.167840443755641e-17	4.021321793367001e-12	1.2604273286425685e-11	4.6247712048494923e-11
29700000	0.0049992802922508	1.417651287391155e-49	1.465589369810936e-63	4.634997552707847e-9	1.5743986066516234e-15	1.4300826284067255e-6	-2.714792475750152e-20	1.167840443755641e-17	4.021321793367e-12	1.2604273286425685e-11	4.6247712048494923e-11
29800000	0.0049992802922508	1.417651287391155e-49	1.465589369810936e-63	4.634997552707847e-9	1.5743986066516234e-15	1.4300826284067255e-6	-2.714741871286974e-20	1.167840443755641e-17	4.021321793367e-12	1.2604273286425685e-11	4.6247712048494923e-11
29900000	0.0049992802922508	1.417651287391155e-49	1.465589369810936e-63	4.634997552707847e-9	1.5743986066516234e-15	1.4300826284067255e-6	-2.714691266823797e-20	1.167840443755641e-17	4.021321793367e-12	1.2604273286425685e-11	4.6247712048494923e-11
30000000	0.0049992802922508	1.417651287391155e-49	1.465589369810936e-63	4.634997552707847e-9	1.5743986066516234e-15	1.4300826284067255e-6	-2.714640662360619e-20	1.167840443755641e-17	4.021321793367e-12	1.2604273286425685e-11	4.6247712048494923e-11
30100000	0.0049992802922508	1.417651287391155e-49	1.465589369810936e-63	4.634997552707847e-9	1.5743986066516234e-15	1.4300826284067255e-6	-2.714590057897442e-20	1.167840443755641e-17	4.021321793367e-12	1.2604273286425685e-11	4.6247712048494923e-11
30200000	0.0049992802922508	1.417651287391155e-49	1.465589369810936e-63	4.634997552707847e-9	1.5743986066516234e-15	1.4300826284067255e-6	-2.714539453434264e-20	1.167840443755641e-17	4.021321793367e-12	1.2604273286425685e-11	4.6247712048494923e-11
30300000	0.0049992802922508	1.417651287391155e-49	1.465589369810936e-63	4.634997552707847e-9	1.5743986066516234e-15	1.4300826284067255e-6	-2.714488848971087e-20	1.167840443755641e-17	4.021321793367e-12	1.2604273286425685e-11	4.6247712048494923e-11
30400000	0.0049992802922508	1.417651287391155e-49	1.465589369810936e-63	4.634997552707847e-9	1.5743986066516234e-15	1.4300826284067255e-6	-2.714438244507909e-20	1.167840443755641e-17	4.021321793367e-12	1.2604273286425685e-11	4.6247712048494923e-11
30500000	0.0049992802922508	1.417651287391155e-49	1.465589369810936e-63	4.634997552707847e-9	1.5743986066516234e-15	1.4300826284067255e-6	-2.714387640044731e-20	1.167840443755641e-17	4.021321793367e-12	1.2604273286425685e-11	4.6247712048494923e-11
30600000	0.0049992802922508	1.417651287391155e-49	1.465589369810936e-63	4.634997552707847e-9	1.5743986066516234e-15	1.4300826284067255e-6	-2.7143370355815536e-20	1.167840443755641e-17	4.021321793367e-12	1.2604273286425685e-11	4.6247712048494923e-11
30700000	0.0049992802922508	1.417651287391155e-49	1.465589369810936e-63	4.634997552707847e-9	1.5743986066516234e-15	1.4300826284067255e-6	-2.714286431118376e-20	1.167840443755641e-17	4.021321793367e-12	1.2604273286425685e-11	4.6247712048494923e-11
30800000	0.0049992802922508	1.417651287391155e-49	1.465589369810936e-63	4.634997552707847e-9	1.5743986066516234e-15	1.4300826284067255e-6	-2.7142358266551986e-20	1.167840443755641e-17	4.021321793367e-12	1.2604273286425685e-11	4.6247712048494923e-11
30900000	0.0049992802922508	1.417651287391155e-49	1.465589369810936e-63	4.634997552707847e-9	1.5743986066516234e-15	1.4300826284067255e-6	-2.714185222192021e-20	1.167840443755641e-17	4.021321793367e-12	1.2604273286425685e-11	4.6247712048494923e-11
31000000	0.0049992802922508	1.417651287391155e-49	1.465589369810936e-63	4.634997552707847e-9	1.5743986066516234e-15	1.4300826284067255e-6	-2.7141346177288436e-20	1.167840443755641e-17	4.021321793367e-12	1.2604273286425685e-11	4.6247712048494923e-11
31100000	0.0049992802922508	1.417651287391155e-49	1.465589369810936e-63	4.634997552707847e-9	1.5743986066516234e-15	1.4300826284067255e-6	-2.714084013265666e-20	1.167840443755641e-17	4.021321793367e-12	1.2604273286425685e-11	4.6247712048494923e-11
31200000	0.0049992802922508	1.417651287391155e-49	1.465589369810936e-63	4.634997552707847e-9	1.5743986066516234e-15	1.4300826284067255e-6	-2.7140334088024886e-20	1.167840443755641e-17	4.021321793367e-12	1.2604273286425685e-11	4.6247712048494923e-11
31300000	0.0049992802922508	1.417651287391155e-49	1.465589369810936e-63	4.634997552707847e-9	1.5743986066516234e-15	1.4300826284067255e-6	-2.713982804339311e-20	1.167840443755641e-17	4.021321793367e-12	1.2604273286425685e-11	4.6247712048494923e-11
31400000	0.0049992802922508	1.417651287391155e-49	1.465589369810936e-63	4.634997552707847e-9	1.5743986066516234e-15	1.4300826284067255e-6	-2.7139321998761336e-20	1.167840443755641e-17	4.021321793367e-12	1.2604273286425685e-11	4.6247712048494923e-11
31500000	0.0049992802922508	1.417651287391155e-49	1.465589369810936e-63	4.634997552707847e-9	1.5743986066516234e-15	1.4300826284067255e-6	-2.713881595412956e-20	1.167840443755641e-17	4.021321793367e-12	1.2604273286425685e-11	4.6247712048494923e-11
31600000	0.0049992802922508	1.417651287391155e-49	1.465589369810936e-63	4.634997552707847e-9	1.5743986066516234e-15	1.4300826284067255e-6	-2.713830990949778e-20	1.167840443755641e-17	4.021321793367e-12	1.2604273286425685e-11	4.6247712048494923e-11
31700000	0.0049992802922508	1.417651287391155e-49	1.465589369810936e-63	4.634997552707847e-9	1.5743986066516234e-15	1.4300826284067255e-6	-2.7137803864866005e-20	1.167840443755641e-17	4.021321793367e-12	1.2604273286425685e-11	4.6247712048494923e-11
31800000	0.0049992802922508	1.417651287391155e-49	1.465589369810936e-63	4.634997552707847e-9	1.5743986066516234e-15	1.4300826284067255e-6	-2.713729782023423e-20	1.167840443755641e-17	4.021321793367e-12	1.2604273286425685e-11	4.6247712048494923e-11
31900000	0.0049992802922508	1.417651287391155e-49	1.465589369810936e-63	4.634997552707847e-9	1.5743986066516234e-15	1.4300826284067255e-6	-2.7136791775602455e-20	1.167840443755641e-17	4.021321793367e-12	1.2604273286425685e-11	4.6247712048494923e-11
32000000	0.0049992802922508	1.417651287391155e-49	1.465589369810936e-63	4.634997552707847e-9	1.5743986066516234e-15	1.4300826284067255e-6	-2.713628573097068e-20	1.167840443755641e-17	4.021321793367e-12	1.2604273286425685e-11	4.6247712048494923e-11
32100000	0.0049992802922508	1.417651287391155e-49	1.465589369810936e-63	4.634997552707847e-9	1.5743986066516234e-15	1.4300826284067255e-6	-2.7135779686338905e-20	1.167840443755641e-17	4.021321793367e-12	1.2604273286425685e-11	4.6247712048494923e-11
32200000	0.0049992802922508	1.417651287391155e-49	1.465589369810936e-63	4.634997552707847e-9	1.5743986066516234e-15	1.4300826284067255e-6	-2.713527364170713e-20	1.167840443755641e-17	4.021321793367e-12	1.2604273286425685e-11	4.6247712048494923e-11
32300000	0.0049992802922508	1.417651287391155e-49	1.465589369810936e-63	4.634997552707847e-9	1.5743986066516234e-15	1.4300826284067255e-6	-2.7134767597075355e-20	1.167840443755641e-17	4.021321793367e-12	1.2604273286425685e-11	4.6247712048494923e-11
32400000	0.0049992802922508	1.417651287391155e-49	1.465589369810936e-63	4.634997552707847e-9	1.5743986066516234e-15	1.4300826284067255e-6	-2.713426155244358e-20	1.167840443755641e-17	4.021321793367e-12	1.2604273286425685e-11	4.6247712048494923e-11
32500000	0.0049992802922508	1.417651287391155e-49	1.465589369810936e-63	4.634997552707847e-9	1.5743986066516234e-15	1.4300826284067255e-6	-2.7133755507811805e-20	1.167840443755641e-17	4.021321793367e-12	1.2604273286425685e-11	4.6247712048494923e-11
32600000	0.0049992802922508	1.417651287391155e-49	1.465589369810936e-63	4.634997552707847e-9	1.5743986066516234e-15	1.4300826284067255e-6	-2.713324946318003e-20	1.167840443755641e-17	4.021321793367e-12	1.2604273286425685e-11	4.6247712048494923e-11
32700000	0.0049992802922508	1.417651287391155e-49	1.465589369810936e-63	4.634997552707847e-9	1.5743986066516234e-15	1.4300826284067255e-6	-2.713274341854825e-20	1.167840443755641e-17	4.021321793367e-12	1.2604273286425685e-11	4.6247712048494923e-11
32800000	0.0049992802922508	1.417651287391155e-49	1.465589369810936e-63	4.634997552707847e-9	1.5743986066516234e-15	1.4300826284067255e-6	-2.7132237373916474e-20	1.167840443755641e-17	4.021321793367e-12	1.2604273286425685e-11	4.6247712048494923e-11
32900000	0.0049992802922508	1.417651287391155e-49	1.465589369810936e-63	4.634997552707847e-9	1.5743986066516234e-15	1.4300826284067255e-6	-2.71317313292847e-20	1.167840443755641e-17	4.021321793367e-12	1.2604273286425685e-11	4.6247712048494923e-11
33000000	0.0049992802922508	1.417651287391155e-49	1.465589369810936e-63	4.634997552707847e-9	1.5743986066516234e-15	1.4300826284067255e-6	-2.7131225284652924e-20	1.167840443755641e-17	4.021321793367e-12	1.2604273286425685e-11	4.6247712048494923e-11
33100000	0.0049992802922508	1.417651287391155e-49	1.465589369810936e-63	4.634997552707847e-9	1.5743986066516234e-15	1.4300826284067255e-6	-2.713071924002115e-20	1.167840443755641e-17	4.021321793367e-12	1.2604273286425685e-11	4.6247712048494923e-11
33200000	0.0049992802922508	1.417651287391155e-49	1.465589369810936e-63	4.634997552707847e-9	1.5743986066516234e-15	1.4300826284067255e-6	-2.7130213195389374e-20	1.167840443755641e-17	4.021321793367e-12	1.2604273286425685e-11	4.6247712048494923e-11
33300000	0.0049992802922508	1.417651287391155e-49	1.465589369810936e-63	4.634997552707847e-9	1.5743986066516234e-15	1.4300826284067255e-6	-2.71297071507576e-20	1.167840443755641e-17	4.021321793367e-12	1.2604273286425685e-11	4.6247712048494923e-11
33400000	0.0049992802922508	1.417651287391155e-49	1.465589369810936e-63	4.634997552707847e-9	1.5743986066516234e-15	1.4300826284067255e-6	-2.7129201106125824e-20	1.167840443755641e-17	4.021321793367e-12	1.2604273286425685e-11	4.6247712048494923e-11
33500000	0.0049992802922508	1.417651287391155e-49	1.465589369810936e-63	4.634997552707847e-9	1.5743986066516234e-15	1.4300826284067255e-6	-2.712869506149405e-20	1.167840443755641e-17	4.021321793367e-12	1.2604273286425685e-11	4.6247712048494923e-11
33600000	0.0049992802922508	1.417651287391155e-49	1.465589369810936e-63	4.634997552707847e-9	1.5743986066516234e-15	1.4300826284067255e-6	-2.7128189016862274e-20	1.167840443755641e-17	4.021321793367e-12	1.2604273286425685e-11	4.6247712048494923e-11
33700000	0.0049992802922508	1.417651287391155e-49	1.465589369810936e-63	4.634997552707847e-9	1.5743986066516234e-15	1.4300826284067255e-6	-2.7127682972230493e-20	1.167840443755641e-17	4.021321793367e-12	1.2604273286425685e-11	4.6247712048494923e-11
33800000	0.0049992802922508	1.417651287391155e-49	1.465589369810936e-63	4.634997552707847e-9	1.5743986066516234e-15	1.4300826284067255e-6	-2.712717692759872e-20	1.167840443755641e-17	4.021321793367e-12	1.2604273286425685e-11	4.6247712048494923e-11
33900000	0.0049992802922508	1.417651287391155e-49	1.465589369810936e-63	4.634997552707847e-9	1.5743986066516234e-15	1.4300826284067255e-6	-2.7126670882966943e-20	1.167840443755641e-17	4.021321793367e-12	1.2604273286425685e-11	4.6247712048494923e-11
34000000	0.0049992802922508	1.417651287391155e-49	1.465589369810936e-63	4.634997552707847e-9	1.5743986066516234e-15	1.4300826284067255e-6	-2.712616483833517e-20	1.167840443755641e-17	4.021321793367e-12	1.2604273286425685e-11	4.6247712048494923e-11
34100000	0.0049992802922508	1.417651287391155e-49	1.465589369810936e-63	4.634997552707847e-9	1.5743986066516234e-15	1.4300826284067255e-6	-2.7125658793703393e-20	1.167840443755641e-17	4.021321793367e-12	1.2604273286425685e-11	4.6247712048494923e-11
34200000	0.0049992802922508	1.417651287391155e-49	1.465589369810936e-63	4.634997552707847e-9	1.5743986066516234e-15	1.4300826284067255e-6	-2.712515274907162e-20	1.167840443755641e-17	4.021321793367e-12	1.2604273286425685e-11	4.6247712048494923e-11
34300000	0.0049992802922508	1.417651287391155e-49	1.465589369810936e-63	4.634997552707847e-9	1.5743986066516234e-15	1.4300826284067255e-6	-2.7124646704439843e-20	1.167840443755641e-17	4.021321793367e-12	1.2604273286425685e-11	4.6247712048494923e-11
34400000	0.0049992802922508	1.417651287391155e-49	1.465589369810936e-63	4.634997552707847e-9	1.5743986066516234e-15	1.4300826284067255e-6	-2.712414065980807e-20	1.167840443755641e-17	4.021321793367e-12	1.2604273286425685e-11	4.6247712048494923e-11
34500000	0.0049992802922508	1.417651287391155e-49	1.465589369810936e-63	4.634997552707847e-9	1.5743986066516234e-15	1.4300826284067255e-6	-2.7123634615176293e-20	1.167840443755641e-17	4.021321793367e-12	1.2604273286425685e-11	4.6247712048494923e-11
34600000	0.0049992802922508	1.417651287391155e-49	1.465589369810936e-63	4.634997552707847e-9	1.5743986066516234e-15	1.4300826284067255e-6	-2.712312857054452e-20	1.167840443755641e-17	4.021321793367e-12	1.2604273286425685e-11	4.6247712048494923e-11
34700000	0.0049992802922508	1.417651287391155e-49	1.465589369810936e-63	4.634997552707847e-9	1.5743986066516234e-15	1.4300826284067255e-6	-2.7122622525912743e-20	1.167840443755641e-17	4.021321793367e-12	1.2604273286425685e-11	4.6247712048494923e-11
34800000	0.0049992802922508	1.417651287391155e-49	1.465589369810936e-63	4.634997552707847e-9	1.5743986066516234e-15	1.4300826284067255e-6	-2.712211648128096e-20	1.167840443755641e-17	4.021321793367e-12	1.2604273286425685e-11	4.6247712048494923e-11
34900000	0.0049992802922508	1.417651287391155e-49	1.465589369810936e-63	4.634997552707847e-9	1.5743986066516234e-15	1.4300826284067255e-6	-2.712161043664919e-20	1.167840443755641e-17	4.021321793367e-12	1.2604273286425685e-11	4.6247712048494923e-11
35000000	0.0049992802922508	1.417651287391155e-49	1.465589369810936e-63	4.634997552707847e-9	1.5743986066516234e-15	1.4300826284067255e-6	-2.712110439201741e-20	1.167840443755641e-17	4.021321793367e-12	1.2604273286425685e-11	4.6247712048494923e-11
35100000	0.0049992802922508	1.417651287391155e-49	1.465589369810936e-63	4.634997552707847e-9	1.5743986066516234e-15	1.4300826284067255e-6	-2.712059834738564e-20	1.167840443755641e-17	4.021321793367e-12	1.2604273286425685e-11	4.6247712048494923e-11
35200000	0.0049992802922508	1.417651287391155e-49	1.465589369810936e-63	4.634997552707847e-9	1.5743986066516234e-15	1.4300826284067255e-6	-2.712009230275386e-20	1.167840443755641e-17	4.021321793367e-12	1.2604273286425685e-11	4.6247712048494923e-11
35300000	0.0049992802922508	1.417651287391155e-49	1.465589369810936e-63	4.634997552707847e-9	1.5743986066516234e-15	1.4300826284067255e-6	-2.711958625812209e-20	1.167840443755641e-17	4.021321793367e-12	1.2604273286425685e-11	4.6247712048494923e-11
35400000	0.0049992802922508	1.417651287391155e-49	1.465589369810936e-63	4.634997552707847e-9	1.5743986066516234e-15	1.4300826284067255e-6	-2.711908021349031e-20	1.167840443755641e-17	4.021321793367e-12	1.2604273286425685e-11	4.6247712048494923e-11
35500000	0.0049992802922508	1.4176512873911552e-49	1.465589369810936e-63	4.634997552707847e-9	1.5743986066516234e-15	1.4300826284067255e-6	-2.711857416885854e-20	1.167840443755641e-17	4.021321793367e-12	1.2604273286425685e-11	4.6247712048494923e-11
35600000	0.0049992802922508	1.4176512873911552e-49	1.465589369810936e-63	4.634997552707847e-9	1.5743986066516234e-15	1.4300826284067255e-6	-2.711806812422676e-20	1.167840443755641e-17	4.021321793367e-12	1.2604273286425685e-11	4.6247712048494923e-11
35700000	0.0049992802922508	1.4176512873911552e-49	1.465589369810936e-63	4.634997552707847e-9	1.5743986066516234e-15	1.4300826284067255e-6	-2.711756207959499e-20	1.167840443755641e-17	4.021321793367e-12	1.2604273286425685e-11	4.6247712048494923e-11
35800000	0.0049992802922508	1.4176512873911552e-49	1.465589369810936e-63	4.634997552707847e-9	1.5743986066516234e-15	1.4300826284067255e-6	-2.711705603496321e-20	1.167840443755641e-17	4.021321793367e-12	1.2604273286425685e-11	4.6247712048494923e-11
35900000	0.0049992802922508	1.4176512873911552e-49	1.465589369810936e-63	4.634997552707847e-9	1.5743986066516234e-15	1.4300826284067255e-6	-2.711654999033143e-20	1.167840443755641e-17	4.021321793367e-12	1.2604273286425685e-11	4.6247712048494923e-11
36000000	0.0049992802922508	1.4176512873911552e-49	1.465589369810936e-63	4.634997552707847e-9	1.5743986066516234e-15	1.4300826284067255e-6	-2.7116043945699656e-20	1.167840443755641e-17	4.021321793367e-12	1.2604273286425685e-11	4.6247712048494923e-11
36100000	0.0049992802922508	1.4176512873911552e-49	1.465589369810936e-63	4.634997552707847e-9	1.5743986066516234e-15	1.4300826284067255e-6	-2.711553790106788e-20	1.167840443755641e-17	4.021321793367e-12	1.2604273286425685e-11	4.6247712048494923e-11
36200000	0.0049992802922508	1.4176512873911552e-49	1.465589369810936e-63	4.634997552707847e-9	1.5743986066516234e-15	1.4300826284067255e-6	-2.7115031856436106e-20	1.167840443755641e-17	4.021321793367e-12	1.2604273286425685e-11	4.6247712048494923e-11
36300000	0.0049992802922508	1.4176512873911552e-49	1.465589369810936e-63	4.634997552707847e-9	1.5743986066516234e-15	1.4300826284067255e-6	-2.711452581180433e-20	1.167840443755641e-17	4.021321793367e-12	1.2604273286425685e-11	4.6247712048494923e-11
36400000	0.0049992802922508	1.4176512873911552e-49	1.465589369810936e-63	4.634997552707847e-9	1.5743986066516234e-15	1.4300826284067255e-6	-2.7114019767172556e-20	1.167840443755641e-17	4.021321793367e-12	1.2604273286425685e-11	4.6247712048494923e-11
36500000	0.0049992802922508	1.4176512873911552e-49	1.465589369810936e-63	4.634997552707847e-9	1.5743986066516234e-15	1.4300826284067255e-6	-2.711351372254078e-20	1.167840443755641e-17	4.021321793367e-12	1.2604273286425685e-11	4.6247712048494923e-11
36600000	0.0049992802922508	1.4176512873911552e-49	1.465589369810936e-63	4.634997552707847e-9	1.5743986066516234e-15	1.4300826284067255e-6	-2.7113007677909006e-20	1.167840443755641e-17	4.021321793367e-12	1.2604273286425685e-11	4.6247712048494923e-11
36700000	0.0049992802922508	1.4176512873911552e-49	1.465589369810936e-63	4.634997552707847e-9	1.5743986066516234e-15	1.4300826284067255e-6	-2.711250163327723e-20	1.167840443755641e-17	4.021321793367e-12	1.2604273286425685e-11	4.6247712048494923e-11
36800000	0.0049992802922508	1.4176512873911552e-49	1.465589369810936e-63	4.634997552707847e-9	1.5743986066516234e-15	1.4300826284067255e-6	-2.7111995588645456e-20	1.167840443755641e-17	4.021321793367e-12	1.2604273286425685e-11	4.6247712048494923e-11
36900000	0.0049992802922508	1.4176512873911552e-49	1.465589369810936e-63	4.634997552707847e-9	1.5743986066516234e-15	1.4300826284067255e-6	-2.7111489544013675e-20	1.167840443755641e-17	4.021321793367e-12	1.2604273286425685e-11	4.6247712048494923e-11
37000000	0.0049992802922508	1.4176512873911552e-49	1.465589369810936e-63	4.634997552707847e-9	1.5743986066516234e-15	1.4300826284067255e-6	-2.71109834993819e-20	1.167840443755641e-17	4.021321793367e-12	1.2604273286425685e-11	4.6247712048494923e-11
37100000	0.0049992802922508	1.4176512873911552e-49	1.465589369810936e-63	4.634997552707847e-9	1.5743986066516234e-15	1.4300826284067255e-6	-2.7110477454750125e-20	1.167840443755641e-17	4.021321793367e-12	1.2604273286425685e-11	4.6247712048494923e-11
37200000	0.0049992802922508	1.4176512873911552e-49	1.465589369810936e-63	4.634997552707847e-9	1.5743986066516234e-15	1.4300826284067255e-6	-2.710997141011835e-20	1.167840443755641e-17	4.021321793367e-12	1.2604273286425685e-11	4.6247712048494923e-11
37300000	0.0049992802922508	1.4176512873911552e-49	1.465589369810936e-63	4.634997552707847e-9	1.5743986066516234e-15	1.4300826284067255e-6	-2.7109465365486575e-20	1.167840443755641e-17	4.021321793367e-12	1.2604273286425685e-11	4.6247712048494923e-11
37400000	0.0049992802922508	1.4176512873911552e-49	1.465589369810936e-63	4.634997552707847e-9	1.5743986066516234e-15	1.4300826284067255e-6	-2.71089593208548e-20	1.167840443755641e-17	4.021321793367e-12	1.2604273286425685e-11	4.6247712048494923e-11
37500000	0.0049992802922508	1.4176512873911554e-49	1.465589369810936e-63	4.634997552707847e-9	1.5743986066516234e-15	1.4300826284067255e-6	-2.7108453276223025e-20	1.167840443755641e-17	4.021321793367e-12	1.2604273286425685e-11	4.6247712048494923e-11
37600000	0.0049992802922508	1.4176512873911554e-49	1.465589369810936e-63	4.634997552707847e-9	1.5743986066516234e-15	1.4300826284067255e-6	-2.710794723159125e-20	1.167840443755641e-17	4.021321793367e-12	1.2604273286425685e-11	4.6247712048494923e-11
37700000	0.0049992802922508	1.4176512873911554e-49	1.465589369810936e-63	4.634997552707847e-9	1.5743986066516234e-15	1.4300826284067255e-6	-2.7107441186959475e-20	1.167840443755641e-17	4.021321793367e-12	1.2604273286425685e-11	4.6247712048494923e-11
37800000	0.0049992802922508	1.4176512873911554e-49	1.465589369810936e-63	4.634997552707847e-9	1.5743986066516234e-15	1.4300826284067255e-6	-2.71069351423277e-20	1.167840443755641e-17	4.021321793367e-12	1.2604273286425685e-11	4.6247712048494923e-11
37900000	0.0049992802922508	1.4176512873911554e-49	1.465589369810936e-63	4.634997552707847e-9	1.5743986066516234e-15	1.4300826284067255e-6	-2.7106429097695925e-20	1.167840443755641e-17	4.021321793367e-12	1.2604273286425685e-11	4.6247712048494923e-11
38000000	0.0049992802922508	1.4176512873911554e-49	1.465589369810936e-63	4.634997552707847e-9	1.5743986066516234e-15	1.4300826284067255e-6	-2.7105923053064144e-20	1.167840443755641e-17	4.021321793367e-12	1.2604273286425685e-11	4.6247712048494923e-11
38100000	0.0049992802922508	1.4176512873911554e-49	1.465589369810936e-63	4.634997552707847e-9	1.5743986066516234e-15	1.4300826284067255e-6	-2.710541700843237e-20	1.167840443755641e-17	4.021321793367e-12	1.2604273286425685e-11	4.6247712048494923e-11
38200000	0.0049992802922508	1.4176512873911554e-49	1.465589369810936e-63	4.634997552707847e-9	1.5743986066516234e-15	1.4300826284067255e-6	-2.7104910963800594e-20	1.167840443755641e-17	4.021321793367e-12	1.2604273286425685e-11	4.6247712048494923e-11
38300000	0.0049992802922508	1.4176512873911554e-49	1.465589369810936e-63	4.634997552707847e-9	1.5743986066516234e-15	1.4300826284067255e-6	-2.710440491916882e-20	1.167840443755641e-17	4.021321793367e-12	1.2604273286425685e-11	4.6247712048494923e-11
38400000	0.0049992802922508	1.4176512873911554e-49	1.465589369810936e-63	4.634997552707847e-9	1.5743986066516234e-15	1.4300826284067255e-6	-2.7103898874537044e-20	1.167840443755641e-17	4.021321793367e-12	1.2604273286425685e-11	4.6247712048494923e-11
38500000	0.0049992802922508	1.4176512873911554e-49	1.465589369810936e-63	4.634997552707847e-9	1.5743986066516234e-15	1.4300826284067255e-6	-2.710339282990527e-20	1.167840443755641e-17	4.021321793367e-12	1.2604273286425685e-11	4.6247712048494923e-11
38600000	0.0049992802922508	1.4176512873911554e-49	1.4655893698109363e-63	4.634997552707847e-9	1.5743986066516234e-15	1.4300826284067255e-6	-2.7102886785273494e-20	1.167840443755641e-17	4.021321793367e-12	1.2604273286425685e-11	4.6247712048494923e-11
38700000	0.0049992802922508	1.4176512873911554e-49	1.4655893698109363e-63	4.634997552707847e-9	1.5743986066516234e-15	1.4300826284067255e-6	-2.7102380740641716e-20	1.167840443755641e-17	4.021321793367e-12	1.2604273286425687e-11	4.6247712048494923e-11
38800000	0.0049992802922508	1.4176512873911554e-49	1.4655893698109363e-63	4.634997552707847e-9	1.5743986066516236e-15	1.4300826284067255e-6	-2.710187469600994e-20	1.167840443755641e-17	4.021321793367e-12	1.2604273286425687e-11	4.6247712048494923e-11
38900000	0.0049992802922508	1.4176512873911554e-49	1.4655893698109363e-63	4.634997552707847e-9	1.5743986066516236e-15	1.4300826284067255e-6	-2.7101368651378166e-20	1.167840443755641e-17	4.021321793367e-12	1.2604273286425687e-11	4.6247712048494923e-11
39000000	0.0049992802922508	1.4176512873911555e-49	1.4655893698109363e-63	4.634997552707847e-9	1.5743986066516236e-15	1.4300826284067255e-6	-2.710086260674639e-20	1.1678404437556411e-17	4.021321793367e-12	1.2604273286425687e-11	4.6247712048494923e-11
39100000	0.0049992802922508	1.4176512873911555e-49	1.4655893698109363e-63	4.634997552707847e-9	1.5743986066516236e-15	1.4300826284067255e-6	-2.7100356562114616e-20	1.1678404437556411e-17	4.021321793367e-12	1.2604273286425687e-11	4.6247712048494923e-11
39200000	0.0049992802922508	1.4176512873911555e-49	1.4655893698109363e-63	4.634997552707847e-9	1.5743986066516236e-15	1.4300826284067255e-6	-2.709985051748284e-20	1.1678404437556411e-17	4.021321793367e-12	1.2604273286425687e-11	4.6247712048494923e-11
39300000	0.0049992802922508	1.4176512873911555e-49	1.4655893698109363e-63	4.634997552707847e-9	1.5743986066516236e-15	1.4300826284067255e-6	-2.7099344472851063e-20	1.1678404437556411e-17	4.021321793367e-12	1.2604273286425687e-11	4.6247712048494923e-11
39400000	0.0049992802922508	1.4176512873911555e-49	1.4655893698109363e-63	4.634997552707847e-9	1.5743986066516236e-15	1.4300826284067255e-6	-2.7098838428219288e-20	1.1678404437556411e-17	4.021321793367e-12	1.2604273286425687e-11	4.6247712048494923e-11
39500000	0.0049992802922508	1.4176512873911555e-49	1.4655893698109363e-63	4.634997552707847e-9	1.5743986066516236e-15	1.4300826284067255e-6	-2.7098332383587513e-20	1.1678404437556411e-17	4.021321793367e-12	1.2604273286425687e-11	4.6247712048494923e-11
39600000	0.0049992802922508	1.4176512873911555e-49	1.4655893698109363e-63	4.634997552707847e-9	1.5743986066516236e-15	1.4300826284067255e-6	-2.7097826338955738e-20	1.1678404437556411e-17	4.021321793367e-12	1.2604273286425687e-11	4.6247712048494923e-11
39700000	0.0049992802922508	1.4176512873911555e-49	1.4655893698109363e-63	4.634997552707847e-9	1.5743986066516236e-15	1.4300826284067255e-6	-2.7097320294323963e-20	1.1678404437556411e-17	4.021321793367e-12	1.2604273286425687e-11	4.6247712048494923e-11
39800000	0.0049992802922508	1.4176512873911555e-49	1.4655893698109363e-63	4.634997552707847e-9	1.5743986066516236e-15	1.4300826284067255e-6	-2.7096814249692185e-20	1.1678404437556411e-17	4.021321793367e-12	1.2604273286425687e-11	4.6247712048494923e-11
39900000	0.004999280292250799	1.4176512873911555e-49	1.4655893698109363e-63	4.634997552707847e-9	1.5743986066516236e-15	1.4300826284067255e-6	-2.709630820506041e-20	1.1678404437556411e-17	4.021321793367e-12	1.2604273286425687e-11	4.6247712048494923e-11
40000000	0.004999280292250799	1.4176512873911555e-49	1.4655893698109363e-63	4.634997552707847e-9	1.5743986066516236e-15	1.4300826284067255e-6	-2.7095802160428635e-20	1.1678404437556411e-17	4.021321793367001e-12	1.2604273286425687e-11	4.6247712048494923e-11
40100000	0.004999280292250799	1.4176512873911555e-49	1.4655893698109363e-63	4.634997552707847e-9	1.5743986066516236e-15	1.4300826284067255e-6	-2.709529611579686e-20	1.1678404437556411e-17	4.021321793367001e-12	1.2604273286425687e-11	4.6247712048494923e-11
40200000	0.004999280292250799	1.4176512873911555e-49	1.4655893698109363e-63	4.634997552707847e-9	1.5743986066516236e-15	1.4300826284067255e-6	-2.7094790071165085e-20	1.1678404437556411e-17	4.021321793367001e-12	1.2604273286425687e-11	4.6247712048494923e-11
40300000	0.004999280292250799	1.4176512873911555e-49	1.4655893698109363e-63	4.634997552707847e-9	1.5743986066516236e-15	1.4300826284067255e-6	-2.7094284026533307e-20	1.1678404437556411e-17	4.021321793367001e-12	1.2604273286425687e-11	4.6247712048494923e-11
40400000	0.004999280292250799	1.4176512873911555e-49	1.4655893698109363e-63	4.634997552707847e-9	1.5743986066516236e-15	1.4300826284067255e-6	-2.7093777981901532e-20	1.1678404437556411e-17	4.021321793367001e-12	1.2604273286425687e-11	4.6247712048494923e-11
40500000	0.004999280292250799	1.4176512873911557e-49	1.4655893698109363e-63	4.634997552707847e-9	1.5743986066516236e-15	1.4300826284067255e-6	-2.7093271937269757e-20	1.1678404437556411e-17	4.021321793367001e-12	1.2604273286425687e-11	4.6247712048494923e-11
40600000	0.004999280292250799	1.4176512873911557e-49	1.4655893698109363e-63	4.634997552707847e-9	1.5743986066516236e-15	1.4300826284067255e-6	-2.7092765892637982e-20	1.1678404437556411e-17	4.021321793367001e-12	1.2604273286425687e-11	4.6247712048494923e-11
40700000	0.004999280292250799	1.4176512873911557e-49	1.4655893698109363e-63	4.634997552707847e-9	1.5743986066516236e-15	1.4300826284067255e-6	-2.7092259848006207e-20	1.1678404437556411e-17	4.021321793367001e-12	1.2604273286425687e-11	4.6247712048494923e-11
40800000	0.004999280292250799	1.4176512873911557e-49	1.4655893698109363e-63	4.634997552707847e-9	1.5743986066516236e-15	1.4300826284067255e-6	-2.709175380337443e-20	1.1678404437556411e-17	4.021321793367001e-12	1.2604273286425687e-11	4.6247712048494923e-11
40900000	0.004999280292250799	1.4176512873911557e-49	1.4655893698109363e-63	4.634997552707847e-9	1.5743986066516236e-15	1.4300826284067255e-6	-2.7091247758742654e-20	1.1678404437556411e-17	4.021321793367001e-12	1.2604273286425687e-11	4.6247712048494923e-11
41000000	0.004999280292250799	1.4176512873911557e-49	1.4655893698109363e-63	4.634997552707847e-9	1.5743986066516236e-15	1.4300826284067255e-6	-2.709074171411088e-20	1.1678404437556411e-17	4.021321793367001e-12	1.2604273286425687e-11	4.6247712048494923e-11
41100000	0.004999280292250799	1.4176512873911557e-49	1.4655893698109363e-63	4.634997552707847e-9	1.5743986066516236e-15	1.4300826284067255e-6	-2.7090235669479104e-20	1.1678404437556411e-17	4.021321793367001e-12	1.2604273286425687e-11	4.6247712048494923e-11
41200000	0.004999280292250799	1.4176512873911557e-49	1.4655893698109363e-63	4.634997552707847e-9	1.5743986066516236e-15	1.4300826284067255e-6	-2.708972962484733e-20	1.1678404437556411e-17	4.021321793367001e-12	1.2604273286425687e-11	4.6247712048494923e-11
41300000	0.004999280292250799	1.4176512873911557e-49	1.4655893698109363e-63	4.634997552707847e-9	1.5743986066516236e-15	1.4300826284067255e-6	-2.7089223580215554e-20	1.1678404437556411e-17	4.021321793367001e-12	1.2604273286425687e-11	4.6247712048494923e-11
41400000	0.004999280292250799	1.4176512873911557e-49	1.4655893698109363e-63	4.634997552707847e-9	1.5743986066516236e-15	1.4300826284067255e-6	-2.7088717535583776e-20	1.1678404437556411e-17	4.021321793367001e-12	1.2604273286425687e-11	4.6247712048494923e-11
41500000	0.004999280292250799	1.4176512873911557e-49	1.4655893698109363e-63	4.634997552707847e-9	1.5743986066516236e-15	1.4300826284067255e-6	-2.7088211490952e-20	1.1678404437556411e-17	4.021321793367001e-12	1.2604273286425687e-11	4.6247712048494923e-11
41600000	0.004999280292250799	1.4176512873911557e-49	1.4655893698109363e-63	4.634997552707847e-9	1.5743986066516236e-15	1.4300826284067255e-6	-2.7087705446320226e-20	1.1678404437556411e-17	4.021321793367001e-12	1.2604273286425687e-11	4.6247712048494923e-11
41700000	0.004999280292250799	1.4176512873911557e-49	1.4655893698109363e-63	4.634997552707847e-9	1.5743986066516236e-15	1.4300826284067255e-6	-2.708719940168845e-20	1.1678404437556411e-17	4.021321793367001e-12	1.2604273286425687e-11	4.6247712048494923e-11
41800000	0.004999280292250799	1.4176512873911557e-49	1.4655893698109363e-63	4.634997552707847e-9	1.5743986066516236e-15	1.4300826284067255e-6	-2.7086693357056676e-20	1.1678404437556411e-17	4.021321793367001e-12	1.2604273286425687e-11	4.6247712048494923e-11
41900000	0.004999280292250799	1.4176512873911557e-49	1.4655893698109363e-63	4.634997552707847e-9	1.5743986066516236e-15	1.4300826284067255e-6	-2.7086187312424898e-20	1.1678404437556411e-17	4.021321793367001e-12	1.2604273286425687e-11	4.6247712048494923e-11
42000000	0.004999280292250799	1.4176512873911557e-49	1.4655893698109363e-63	4.634997552707847e-9	1.5743986066516236e-15	1.4300826284067255e-6	-2.7085681267793123e-20	1.1678404437556411e-17	4.021321793367001e-12	1.2604273286425687e-11	4.6247712048494923e-11
42100000	0.004999280292250799	1.4176512873911557e-49	1.4655893698109363e-63	4.634997552707847e-9	1.5743986066516236e-15	1.4300826284067255e-6	-2.7085175223161348e-20	1.1678404437556411e-17	4.021321793367001e-12	1.2604273286425687e-11	4.6247712048494923e-11
42200000	0.004999280292250799	1.417651287391156e-49	1.4655893698109363e-63	4.634997552707847e-9	1.5743986066516236e-15	1.4300826284067255e-6	-2.7084669178529573e-20	1.1678404437556411e-17	4.021321793367001e-12	1.2604273286425687e-11	4.6247712048494923e-11
42300000	0.004999280292250799	1.417651287391156e-49	1.4655893698109363e-63	4.634997552707847e-9	1.5743986066516236e-15	1.4300826284067255e-6	-2.7084163133897798e-20	1.1678404437556411e-17	4.021321793367001e-12	1.2604273286425687e-11	4.6247712048494923e-11
42400000	0.004999280292250799	1.417651287391156e-49	1.4655893698109363e-63	4.634997552707847e-9	1.5743986066516236e-15	1.4300826284067255e-6	-2.708365708926602e-20	1.1678404437556411e-17	4.021321793367001e-12	1.2604273286425687e-11	4.6247712048494923e-11
42500000	0.004999280292250799	1.417651287391156e-49	1.4655893698109363e-63	4.634997552707847e-9	1.5743986066516236e-15	1.4300826284067255e-6	-2.7083151044634245e-20	1.1678404437556411e-17	4.021321793367001e-12	1.2604273286425687e-11	4.6247712048494923e-11
42600000	0.004999280292250799	1.417651287391156e-49	1.4655893698109363e-63	4.634997552707847e-9	1.5743986066516236e-15	1.4300826284067255e-6	-2.708264500000247e-20	1.1678404437556411e-17	4.021321793367001e-12	1.2604273286425687e-11	4.6247712048494923e-11
42700000	0.004999280292250799	1.417651287391156e-49	1.4655893698109363e-63	4.634997552707847e-9	1.5743986066516236e-15	1.4300826284067255e-6	-2.7082138955370695e-20	1.1678404437556411e-17	4.021321793367001e-12	1.2604273286425687e-11	4.6247712048494923e-11
42800000	0.004999280292250799	1.417651287391156e-49	1.4655893698109363e-63	4.634997552707847e-9	1.5743986066516236e-15	1.4300826284067255e-6	-2.708163291073892e-20	1.1678404437556411e-17	4.021321793367001e-12	1.2604273286425687e-11	4.6247712048494923e-11
42900000	0.004999280292250799	1.417651287391156e-49	1.4655893698109363e-63	4.634997552707847e-9	1.5743986066516236e-15	1.4300826284067255e-6	-2.7081126866107142e-20	1.1678404437556411e-17	4.021321793367001e-12	1.2604273286425687e-11	4.6247712048494923e-11
43000000	0.004999280292250799	1.417651287391156e-49	1.4655893698109363e-63	4.634997552707847e-9	1.5743986066516236e-15	1.4300826284067255e-6	-2.7080620821475367e-20	1.1678404437556411e-17	4.021321793367001e-12	1.2604273286425687e-11	4.6247712048494923e-11
43100000	0.004999280292250799	1.417651287391156e-49	1.4655893698109363e-63	4.634997552707847e-9	1.5743986066516236e-15	1.4300826284067255e-6	-2.7080114776843592e-20	1.1678404437556411e-17	4.021321793367001e-12	1.2604273286425687e-11	4.6247712048494923e-11
43200000	0.004999280292250799	1.417651287391156e-49	1.4655893698109363e-63	4.634997552707847e-9	1.5743986066516236e-15	1.4300826284067255e-6	-2.7079608732211817e-20	1.1678404437556411e-17	4.021321793367001e-12	1.2604273286425687e-11	4.6247712048494923e-11
43300000	0.004999280292250799	1.417651287391156e-49	1.4655893698109363e-63	4.634997552707847e-9	1.5743986066516236e-15	1.4300826284067255e-6	-2.7079102687580042e-20	1.1678404437556411e-17	4.021321793367001e-12	1.2604273286425687e-11	4.6247712048494923e-11
43400000	0.004999280292250799	1.417651287391156e-49	1.4655893698109363e-63	4.634997552707847e-9	1.5743986066516236e-15	1.4300826284067255e-6	-2.7078596642948267e-20	1.1678404437556411e-17	4.021321793367001e-12	1.2604273286425687e-11	4.6247712048494923e-11
43500000	0.004999280292250799	1.417651287391156e-49	1.4655893698109363e-63	4.634997552707847e-9	1.5743986066516236e-15	1.4300826284067255e-6	-2.707809059831649e-20	1.1678404437556411e-17	4.021321793367001e-12	1.2604273286425687e-11	4.6247712048494923e-11
43600000	0.004999280292250799	1.417651287391156e-49	1.4655893698109363e-63	4.634997552707847e-9	1.5743986066516236e-15	1.4300826284067255e-6	-2.7077584553684714e-20	1.1678404437556411e-17	4.021321793367001e-12	1.2604273286425687e-11	4.6247712048494923e-11
43700000	0.004999280292250799	1.417651287391156e-49	1.4655893698109363e-63	4.634997552707847e-9	1.5743986066516236e-15	1.4300826284067255e-6	-2.707707850905294e-20	1.1678404437556411e-17	4.021321793367001e-12	1.2604273286425687e-11	4.6247712048494923e-11
43800000	0.004999280292250799	1.417651287391156e-49	1.4655893698109363e-63	4.634997552707847e-9	1.5743986066516236e-15	1.4300826284067255e-6	-2.7076572464421164e-20	1.1678404437556411e-17	4.021321793367001e-12	1.2604273286425687e-11	4.6247712048494923e-11
43900000	0.004999280292250799	1.417651287391156e-49	1.4655893698109363e-63	4.634997552707847e-9	1.5743986066516236e-15	1.4300826284067255e-6	-2.707606641978939e-20	1.1678404437556411e-17	4.021321793367001e-12	1.2604273286425687e-11	4.6247712048494923e-11
44000000	0.004999280292250799	1.417651287391156e-49	1.4655893698109363e-63	4.634997552707847e-9	1.5743986066516236e-15	1.4300826284067255e-6	-2.707556037515761e-20	1.1678404437556411e-17	4.021321793367001e-12	1.2604273286425687e-11	4.6247712048494923e-11
44100000	0.004999280292250799	1.417651287391156e-49	1.4655893698109363e-63	4.634997552707847e-9	1.5743986066516236e-15	1.4300826284067255e-6	-2.7075054330525836e-20	1.1678404437556411e-17	4.021321793367001e-12	1.2604273286425687e-11	4.6247712048494923e-11
44200000	0.004999280292250799	1.417651287391156e-49	1.4655893698109363e-63	4.634997552707847e-9	1.5743986066516236e-15	1.4300826284067255e-6	-2.707454828589406e-20	1.1678404437556411e-17	4.021321793367001e-12	1.2604273286425687e-11	4.6247712048494923e-11
44300000	0.004999280292250799	1.417651287391156e-49	1.4655893698109363e-63	4.634997552707847e-9	1.5743986066516236e-15	1.4300826284067255e-6	-2.7074042241262286e-20	1.1678404437556411e-17	4.021321793367001e-12	1.2604273286425687e-11	4.6247712048494923e-11
44400000	0.004999280292250799	1.417651287391156e-49	1.4655893698109363e-63	4.634997552707847e-9	1.5743986066516236e-15	1.4300826284067255e-6	-2.707353619663051e-20	1.1678404437556411e-17	4.021321793367001e-12	1.2604273286425687e-11	4.6247712048494923e-11
44500000	0.004999280292250799	1.417651287391156e-49	1.4655893698109363e-63	4.634997552707847e-9	1.5743986066516236e-15	1.4300826284067255e-6	-2.7073030151998733e-20	1.1678404437556411e-17	4.021321793367001e-12	1.2604273286425687e-11	4.6247712048494923e-11
44600000	0.004999280292250799	1.417651287391156e-49	1.4655893698109363e-63	4.634997552707847e-9	1.5743986066516236e-15	1.4300826284067255e-6	-2.7072524107366958e-20	1.1678404437556411e-17	4.021321793367001e-12	1.2604273286425687e-11	4.6247712048494923e-11
44700000	0.004999280292250799	1.417651287391156e-49	1.4655893698109363e-63	4.634997552707847e-9	1.5743986066516236e-15	1.4300826284067255e-6	-2.7072018062735183e-20	1.1678404437556411e-17	4.021321793367001e-12	1.2604273286425687e-11	4.6247712048494923e-11
44800000	0.004999280292250799	1.417651287391156e-49	1.4655893698109363e-63	4.634997552707847e-9	1.5743986066516236e-15	1.4300826284067255e-6	-2.7071512018103408e-20	1.1678404437556411e-17	4.021321793367001e-12	1.2604273286425687e-11	4.6247712048494923e-11
44900000	0.004999280292250799	1.417651287391156e-49	1.4655893698109363e-63	4.634997552707847e-9	1.5743986066516236e-15	1.4300826284067255e-6	-2.7071005973471633e-20	1.1678404437556411e-17	4.021321793367001e-12	1.2604273286425687e-11	4.6247712048494923e-11
45000000	0.004999280292250799	1.417651287391156e-49	1.4655893698109363e-63	4.634997552707847e-9	1.5743986066516236e-15	1.4300826284067255e-6	-2.7070499928839858e-20	1.1678404437556411e-17	4.021321793367001e-12	1.2604273286425687e-11	4.6247712048494923e-11
45100000	0.004999280292250799	1.417651287391156e-49	1.4655893698109363e-63	4.634997552707847e-9	1.5743986066516236e-15	1.4300826284067255e-6	-2.706999388420808e-20	1.1678404437556411e-17	4.021321793367001e-12	1.2604273286425687e-11	4.6247712048494923e-11
45200000	0.004999280292250799	1.417651287391156e-49	1.4655893698109363e-63	4.634997552707847e-9	1.5743986066516236e-15	1.4300826284067255e-6	-2.7069487839576305e-20	1.1678404437556411e-17	4.021321793367001e-12	1.2604273286425687e-11	4.6247712048494923e-11
45300000	0.004999280292250799	1.417651287391156e-49	1.4655893698109363e-63	4.634997552707847e-9	1.5743986066516236e-15	1.4300826284067255e-6	-2.706898179494453e-20	1.1678404437556411e-17	4.021321793367001e-12	1.2604273286425687e-11	4.6247712048494923e-11
45400000	0.004999280292250799	1.417651287391156e-49	1.4655893698109363e-63	4.634997552707847e-9	1.5743986066516236e-15	1.4300826284067255e-6	-2.7068475750312755e-20	1.1678404437556411e-17	4.021321793367001e-12	1.2604273286425687e-11	4.6247712048494923e-11
45500000	0.004999280292250799	1.417651287391156e-49	1.4655893698109363e-63	4.634997552707847e-9	1.5743986066516236e-15	1.4300826284067255e-6	-2.706796970568098e-20	1.1678404437556411e-17	4.021321793367001e-12	1.2604273286425687e-11	4.6247712048494923e-11
45600000	0.004999280292250799	1.417651287391156e-49	1.4655893698109363e-63	4.634997552707847e-9	1.5743986066516236e-15	1.4300826284067255e-6	-2.7067463661049202e-20	1.1678404437556411e-17	4.021321793367001e-12	1.2604273286425687e-11	4.6247712048494923e-11
45700000	0.004999280292250799	1.417651287391156e-49	1.4655893698109363e-63	4.634997552707847e-9	1.5743986066516236e-15	1.4300826284067255e-6	-2.7066957616417427e-20	1.1678404437556411e-17	4.021321793367001e-12	1.2604273286425687e-11	4.6247712048494923e-11
45800000	0.004999280292250799	1.417651287391156e-49	1.4655893698109363e-63	4.634997552707847e-9	1.5743986066516236e-15	1.4300826284067255e-6	-2.7066451571785652e-20	1.1678404437556411e-17	4.021321793367001e-12	1.2604273286425687e-11	4.6247712048494923e-11
45900000	0.004999280292250799	1.417651287391156e-49	1.4655893698109363e-63	4.634997552707847e-9	1.5743986066516236e-15	1.4300826284067255e-6	-2.7065945527153877e-20	1.1678404437556411e-17	4.021321793367001e-12	1.2604273286425687e-11	4.6247712048494923e-11
46000000	0.004999280292250799	1.417651287391156e-49	1.4655893698109363e-63	4.634997552707847e-9	1.5743986066516236e-15	1.4300826284067255e-6	-2.7065439482522102e-20	1.1678404437556411e-17	4.021321793367001e-12	1.2604273286425687e-11	4.6247712048494923e-11
46100000	0.004999280292250799	1.417651287391156e-49	1.4655893698109363e-63	4.634997552707847e-9	1.5743986066516236e-15	1.4300826284067255e-6	-2.7064933437890324e-20	1.1678404437556411e-17	4.021321793367001e-12	1.2604273286425687e-11	4.6247712048494923e-11
46200000	0.004999280292250799	1.417651287391156e-49	1.4655893698109363e-63	4.634997552707847e-9	1.5743986066516236e-15	1.4300826284067255e-6	-2.706442739325855e-20	1.1678404437556411e-17	4.021321793367001e-12	1.2604273286425687e-11	4.6247712048494923e-11
46300000	0.004999280292250799	1.417651287391156e-49	1.4655893698109363e-63	4.634997552707847e-9	1.5743986066516236e-15	1.4300826284067255e-6	-2.7063921348626774e-20	1.1678404437556411e-17	4.021321793367001e-12	1.2604273286425687e-11	4.6247712048494923e-11
46400000	0.004999280292250799	1.417651287391156e-49	1.4655893698109363e-63	4.634997552707847e-9	1.5743986066516236e-15	1.4300826284067255e-6	-2.7063415303995e-20	1.1678404437556411e-17	4.021321793367001e-12	1.2604273286425687e-11	4.6247712048494923e-11
46500000	0.004999280292250799	1.417651287391156e-49	1.4655893698109363e-63	4.634997552707847e-9	1.5743986066516236e-15	1.4300826284067255e-6	-2.7062909259363224e-20	1.1678404437556411e-17	4.021321793367001e-12	1.2604273286425687e-11	4.6247712048494923e-11
46600000	0.004999280292250799	1.417651287391156e-49	1.4655893698109363e-63	4.634997552707847e-9	1.5743986066516236e-15	1.4300826284067255e-6	-2.7062403214731446e-20	1.1678404437556411e-17	4.021321793367001e-12	1.2604273286425687e-11	4.6247712048494923e-11
46700000	0.004999280292250799	1.417651287391156e-49	1.4655893698109363e-63	4.634997552707847e-9	1.5743986066516236e-15	1.4300826284067255e-6	-2.706189717009967e-20	1.1678404437556411e-17	4.021321793367001e-12	1.2604273286425687e-11	4.6247712048494923e-11
46800000	0.004999280292250799	1.4176512873911557e-49	1.4655893698109363e-63	4.634997552707847e-9	1.5743986066516236e-15	1.4300826284067255e-6	-2.7061391125467896e-20	1.1678404437556411e-17	4.021321793367001e-12	1.2604273286425687e-11	4.6247712048494923e-11
46900000	0.004999280292250799	1.4176512873911557e-49	1.4655893698109363e-63	4.634997552707847e-9	1.5743986066516236e-15	1.4300826284067255e-6	-2.706088508083612e-20	1.1678404437556411e-17	4.021321793367001e-12	1.2604273286425687e-11	4.6247712048494923e-11
47000000	0.004999280292250799	1.4176512873911557e-49	1.4655893698109363e-63	4.634997552707847e-9	1.5743986066516236e-15	1.4300826284067255e-6	-2.7060379036204346e-20	1.1678404437556411e-17	4.021321793367001e-12	1.2604273286425687e-11	4.6247712048494923e-11
47100000	0.004999280292250799	1.4176512873911557e-49	1.4655893698109363e-63	4.634997552707847e-9	1.5743986066516236e-15	1.4300826284067255e-6	-2.705987299157257e-20	1.1678404437556411e-17	4.021321793367001e-12	1.2604273286425687e-11	4.6247712048494923e-11
47200000	0.004999280292250799	1.4176512873911557e-49	1.4655893698109363e-63	4.634997552707847e-9	1.5743986066516236e-15	1.4300826284067255e-6	-2.7059366946940793e-20	1.1678404437556411e-17	4.021321793367001e-12	1.2604273286425687e-11	4.6247712048494923e-11
47300000	0.004999280292250799	1.4176512873911557e-49	1.4655893698109363e-63	4.634997552707847e-9	1.5743986066516236e-15	1.4300826284067255e-6	-2.7058860902309018e-20	1.1678404437556411e-17	4.021321793367001e-12	1.2604273286425687e-11	4.6247712048494923e-11
47400000	0.004999280292250799	1.4176512873911557e-49	1.4655893698109363e-63	4.634997552707847e-9	1.5743986066516236e-15	1.4300826284067255e-6	-2.7058354857677243e-20	1.1678404437556411e-17	4.021321793367001e-12	1.2604273286425687e-11	4.6247712048494923e-11
47500000	0.004999280292250799	1.4176512873911557e-49	1.465589369810936e-63	4.634997552707847e-9	1.5743986066516236e-15	1.4300826284067255e-6	-2.7057848813045468e-20	1.1678404437556411e-17	4.021321793367001e-12	1.2604273286425687e-11	4.6247712048494923e-11
47600000	0.004999280292250799	1.4176512873911557e-49	1.465589369810936e-63	4.634997552707847e-9	1.5743986066516236e-15	1.4300826284067255e-6	-2.7057342768413693e-20	1.1678404437556411e-17	4.021321793367001e-12	1.2604273286425687e-11	4.6247712048494923e-11
47700000	0.004999280292250799	1.4176512873911557e-49	1.465589369810936e-63	4.634997552707847e-9	1.5743986066516236e-15	1.4300826284067255e-6	-2.7056836723781915e-20	1.1678404437556411e-17	4.021321793367001e-12	1.2604273286425687e-11	4.6247712048494923e-11
47800000	0.004999280292250799	1.4176512873911557e-49	1.465589369810936e-63	4.634997552707847e-9	1.5743986066516236e-15	1.4300826284067255e-6	-2.705633067915014e-20	1.1678404437556411e-17	4.021321793367001e-12	1.2604273286425687e-11	4.6247712048494923e-11
47900000	0.004999280292250799	1.4176512873911557e-49	1.465589369810936e-63	4.634997552707847e-9	1.5743986066516236e-15	1.4300826284067255e-6	-2.7055824634518365e-20	1.1678404437556411e-17	4.021321793367001e-12	1.2604273286425687e-11	4.6247712048494923e-11
48000000	0.004999280292250799	1.4176512873911557e-49	1.465589369810936e-63	4.634997552707847e-9	1.5743986066516236e-15	1.4300826284067255e-6	-2.705531858988659e-20	1.1678404437556411e-17	4.021321793367001e-12	1.2604273286425687e-11	4.6247712048494923e-11
48100000	0.004999280292250799	1.4176512873911557e-49	1.465589369810936e-63	4.634997552707847e-9	1.5743986066516236e-15	1.4300826284067255e-6	-2.7054812545254815e-20	1.1678404437556411e-17	4.021321793367001e-12	1.2604273286425687e-11	4.6247712048494923e-11
48200000	0.004999280292250799	1.4176512873911557e-49	1.465589369810936e-63	4.634997552707847e-9	1.5743986066516236e-15	1.4300826284067255e-6	-2.7054306500623037e-20	1.1678404437556411e-17	4.021321793367001e-12	1.2604273286425687e-11	4.6247712048494923e-11
48300000	0.004999280292250799	1.4176512873911555e-49	1.465589369810936e-63	4.634997552707847e-9	1.5743986066516236e-15	1.4300826284067255e-6	-2.7053800455991262e-20	1.1678404437556411e-17	4.021321793367001e-12	1.2604273286425687e-11	4.6247712048494923e-11
48400000	0.004999280292250799	1.4176512873911555e-49	1.465589369810936e-63	4.634997552707847e-9	1.5743986066516236e-15	1.4300826284067255e-6	-2.7053294411359487e-20	1.1678404437556411e-17	4.021321793367001e-12	1.2604273286425687e-11	4.6247712048494923e-11
48500000	0.004999280292250799	1.4176512873911555e-49	1.465589369810936e-63	4.634997552707847e-9	1.5743986066516236e-15	1.4300826284067255e-6	-2.7052788366727712e-20	1.1678404437556411e-17	4.021321793367001e-12	1.2604273286425687e-11	4.6247712048494923e-11
48600000	0.004999280292250799	1.4176512873911555e-49	1.465589369810936e-63	4.634997552707847e-9	1.5743986066516236e-15	1.4300826284067255e-6	-2.7052282322095937e-20	1.1678404437556411e-17	4.021321793367001e-12	1.2604273286425687e-11	4.6247712048494923e-11
48700000	0.004999280292250799	1.4176512873911555e-49	1.465589369810936e-63	4.634997552707847e-9	1.5743986066516236e-15	1.4300826284067255e-6	-2.705177627746416e-20	1.1678404437556411e-17	4.021321793367001e-12	1.2604273286425687e-11	4.6247712048494923e-11
48800000	0.004999280292250799	1.4176512873911555e-49	1.465589369810936e-63	4.634997552707847e-9	1.5743986066516236e-15	1.4300826284067255e-6	-2.7051270232832384e-20	1.1678404437556411e-17	4.021321793367001e-12	1.2604273286425685e-11	4.6247712048494923e-11
48900000	0.004999280292250799	1.4176512873911555e-49	1.465589369810936e-63	4.634997552707847e-9	1.5743986066516236e-15	1.4300826284067255e-6	-2.705076418820061e-20	1.1678404437556411e-17	4.021321793367001e-12	1.2604273286425685e-11	4.6247712048494923e-11
49000000	0.004999280292250799	1.4176512873911555e-49	1.465589369810936e-63	4.634997552707847e-9	1.5743986066516236e-15	1.4300826284067255e-6	-2.7050258143568834e-20	1.1678404437556411e-17	4.021321793367001e-12	1.2604273286425685e-11	4.6247712048494923e-11
49100000	0.004999280292250799	1.4176512873911555e-49	1.465589369810936e-63	4.634997552707847e-9	1.5743986066516236e-15	1.4300826284067255e-6	-2.704975209893706e-20	1.1678404437556411e-17	4.021321793367001e-12	1.2604273286425685e-11	4.6247712048494923e-11
49200000	0.004999280292250799	1.4176512873911555e-49	1.465589369810936e-63	4.634997552707847e-9	1.5743986066516236e-15	1.4300826284067255e-6	-2.7049246054305284e-20	1.1678404437556411e-17	4.021321793367001e-12	1.2604273286425685e-11	4.6247712048494923e-11
49300000	0.004999280292250799	1.4176512873911555e-49	1.465589369810936e-63	4.634997552707847e-9	1.5743986066516236e-15	1.4300826284067255e-6	-2.7048740009673506e-20	1.1678404437556411e-17	4.021321793367001e-12	1.2604273286425685e-11	4.6247712048494923e-11
49400000	0.004999280292250799	1.4176512873911555e-49	1.465589369810936e-63	4.634997552707847e-9	1.5743986066516236e-15	1.4300826284067255e-6	-2.704823396504173e-20	1.1678404437556411e-17	4.021321793367e-12	1.2604273286425685e-11	4.6247712048494923e-11
49500000	0.0049992802922508	1.4176512873911554e-49	1.465589369810936e-63	4.634997552707847e-9	1.5743986066516234e-15	1.4300826284067255e-6	-2.7047727920409956e-20	1.1678404437556411e-17	4.021321793367e-12	1.2604273286425685e-11	4.6247712048494923e-11
49600000	0.0049992802922508	1.4176512873911554e-49	1.465589369810936e-63	4.634997552707847e-9	1.5743986066516234e-15	1.4300826284067255e-6	-2.704722187577818e-20	1.1678404437556411e-17	4.021321793367e-12	1.2604273286425685e-11	4.6247712048494923e-11
49700000	0.0049992802922508	1.4176512873911554e-49	1.465589369810936e-63	4.634997552707847e-9	1.5743986066516234e-15	1.4300826284067255e-6	-2.7046715831146406e-20	1.1678404437556411e-17	4.021321793367e-12	1.2604273286425685e-11	4.6247712048494923e-11
49800000	0.0049992802922508	1.4176512873911554e-49	1.465589369810936e-63	4.634997552707847e-9	1.5743986066516234e-15	1.4300826284067255e-6	-2.7046209786514628e-20	1.1678404437556411e-17	4.021321793367e-12	1.2604273286425685e-11	4.6247712048494923e-11
49900000	0.0049992802922508	1.4176512873911554e-49	1.465589369810936e-63	4.634997552707847e-9	1.5743986066516234e-15	1.4300826284067255e-6	-2.7045703741882853e-20	1.1678404437556411e-17	4.021321793367e-12	1.2604273286425685e-11	4.6247712048494923e-11
50000000	0.0049992802922508	1.4176512873911554e-49	1.465589369810936e-63	4.634997552707847e-9	1.5743986066516234e-15	1.4300826284067255e-6	-2.7045197697251078e-20	1.1678404437556411e-17	4.021321793367e-12	1.2604273286425685e-11	4.6247712048494923e-11
50100000	0.0049992802922508	1.4176512873911554e-49	1.465589369810936e-63	4.634997552707847e-9	1.5743986066516234e-15	1.4300826284067255e-6	-2.7044691652619303e-20	1.1678404437556411e-17	4.021321793367e-12	1.2604273286425685e-11	4.6247712048494923e-11
50200000	0.0049992802922508	1.4176512873911554e-49	1.465589369810936e-63	4.634997552707847e-9	1.5743986066516234e-15	1.4300826284067255e-6	-2.7044185607987528e-20	1.1678404437556411e-17	4.021321793367e-12	1.2604273286425685e-11	4.6247712048494923e-11
50300000	0.0049992802922508	1.4176512873911554e-49	1.465589369810936e-63	4.634997552707847e-9	1.5743986066516234e-15	1.4300826284067255e-6	-2.704367956335575e-20	1.1678404437556411e-17	4.021321793367e-12	1.2604273286425685e-11	4.6247712048494923e-11
50400000	0.0049992802922508	1.4176512873911554e-49	1.465589369810936e-63	4.634997552707847e-9	1.5743986066516234e-15	1.4300826284067255e-6	-2.7043173518723975e-20	1.1678404437556411e-17	4.021321793367e-12	1.2604273286425685e-11	4.6247712048494923e-11
50500000	0.0049992802922508	1.4176512873911554e-49	1.465589369810936e-63	4.634997552707847e-9	1.5743986066516234e-15	1.4300826284067255e-6	-2.70426674740922e-20	1.1678404437556411e-17	4.021321793367e-12	1.2604273286425685e-11	4.6247712048494923e-11
50600000	0.0049992802922508	1.4176512873911554e-49	1.465589369810936e-63	4.634997552707847e-9	1.5743986066516234e-15	1.4300826284067255e-6	-2.7042161429460425e-20	1.1678404437556411e-17	4.021321793367e-12	1.2604273286425685e-11	4.6247712048494923e-11
50700000	0.0049992802922508	1.4176512873911554e-49	1.465589369810936e-63	4.634997552707847e-9	1.5743986066516234e-15	1.4300826284067255e-6	-2.704165538482865e-20	1.1678404437556411e-17	4.021321793367e-12	1.2604273286425685e-11	4.6247712048494923e-11
50800000	0.0049992802922508	1.4176512873911552e-49	1.465589369810936e-63	4.634997552707847e-9	1.5743986066516234e-15	1.4300826284067255e-6	-2.7041149340196872e-20	1.1678404437556411e-17	4.021321793367e-12	1.2604273286425685e-11	4.6247712048494923e-11
50900000	0.0049992802922508	1.4176512873911552e-49	1.4655893698109357e-63	4.634997552707847e-9	1.5743986066516234e-15	1.4300826284067255e-6	-2.7040643295565097e-20	1.1678404437556411e-17	4.021321793367e-12	1.2604273286425685e-11	4.6247712048494923e-11
51000000	0.0049992802922508	1.4176512873911552e-49	1.4655893698109357e-63	4.634997552707847e-9	1.5743986066516234e-15	1.4300826284067255e-6	-2.7040137250933322e-20	1.1678404437556411e-17	4.021321793367e-12	1.2604273286425685e-11	4.6247712048494923e-11
51100000	0.0049992802922508	1.4176512873911552e-49	1.4655893698109357e-63	4.634997552707847e-9	1.5743986066516234e-15	1.4300826284067255e-6	-2.7039631206301547e-20	1.1678404437556411e-17	4.021321793367e-12	1.2604273286425685e-11	4.6247712048494923e-11
51200000	0.0049992802922508	1.4176512873911552e-49	1.4655893698109357e-63	4.634997552707847e-9	1.5743986066516234e-15	1.4300826284067255e-6	-2.7039125161669772e-20	1.1678404437556411e-17	4.021321793367e-12	1.2604273286425685e-11	4.6247712048494923e-11
51300000	0.0049992802922508	1.4176512873911552e-49	1.4655893698109357e-63	4.634997552707847e-9	1.5743986066516234e-15	1.4300826284067255e-6	-2.7038619117037997e-20	1.1678404437556411e-17	4.021321793367e-12	1.2604273286425685e-11	4.6247712048494923e-11
51400000	0.0049992802922508	1.4176512873911552e-49	1.4655893698109357e-63	4.634997552707847e-9	1.5743986066516234e-15	1.4300826284067255e-6	-2.703811307240622e-20	1.1678404437556411e-17	4.021321793367e-12	1.2604273286425685e-11	4.6247712048494923e-11
51500000	0.0049992802922508	1.4176512873911552e-49	1.4655893698109357e-63	4.634997552707847e-9	1.5743986066516234e-15	1.4300826284067255e-6	-2.7037607027774444e-20	1.1678404437556411e-17	4.021321793367e-12	1.2604273286425685e-11	4.6247712048494923e-11
51600000	0.0049992802922508	1.4176512873911552e-49	1.4655893698109357e-63	4.634997552707847e-9	1.5743986066516234e-15	1.4300826284067255e-6	-2.703710098314267e-20	1.1678404437556411e-17	4.021321793367e-12	1.2604273286425685e-11	4.6247712048494923e-11
51700000	0.0049992802922508	1.4176512873911552e-49	1.4655893698109357e-63	4.634997552707847e-9	1.5743986066516234e-15	1.4300826284067255e-6	-2.7036594938510894e-20	1.1678404437556411e-17	4.021321793367e-12	1.2604273286425685e-11	4.6247712048494923e-11
51800000	0.0049992802922508	1.4176512873911552e-49	1.4655893698109357e-63	4.634997552707847e-9	1.5743986066516234e-15	1.4300826284067255e-6	-2.703608889387912e-20	1.1678404437556411e-17	4.021321793367e-12	1.2604273286425685e-11	4.6247712048494923e-11
51900000	0.0049992802922508	1.4176512873911552e-49	1.4655893698109357e-63	4.634997552707847e-9	1.5743986066516234e-15	1.4300826284067255e-6	-2.703558284924734e-20	1.1678404437556411e-17	4.021321793367e-12	1.2604273286425685e-11	4.6247712048494923e-11
52000000	0.0049992802922508	1.4176512873911552e-49	1.4655893698109357e-63	4.634997552707847e-9	1.5743986066516234e-15	1.4300826284067255e-6	-2.7035076804615566e-20	1.1678404437556411e-17	4.021321793367e-12	1.2604273286425685e-11	4.6247712048494923e-11
52100000	0.0049992802922508	1.4176512873911552e-49	1.4655893698109357e-63	4.634997552707847e-9	1.5743986066516234e-15	1.4300826284067255e-6	-2.703457075998379e-20	1.1678404437556411e-17	4.021321793367e-12	1.2604273286425685e-11	4.6247712048494923e-11
52200000	0.0049992802922508	1.417651287391155e-49	1.4655893698109357e-63	4.634997552707847e-9	1.5743986066516234e-15	1.4300826284067255e-6	-2.7034064715352016e-20	1.1678404437556411e-17	4.021321793367e-12	1.2604273286425685e-11	4.6247712048494923e-11
52300000	0.0049992802922508	1.417651287391155e-49	1.4655893698109357e-63	4.634997552707847e-9	1.5743986066516234e-15	1.4300826284067255e-6	-2.703355867072024e-20	1.1678404437556411e-17	4.021321793367e-12	1.2604273286425685e-11	4.6247712048494923e-11
52400000	0.0049992802922508	1.417651287391155e-49	1.4655893698109357e-63	4.634997552707847e-9	1.5743986066516234e-15	1.4300826284067255e-6	-2.7033052626088463e-20	1.1678404437556411e-17	4.021321793367e-12	1.2604273286425685e-11	4.6247712048494923e-11
52500000	0.0049992802922508	1.417651287391155e-49	1.4655893698109357e-63	4.634997552707847e-9	1.5743986066516234e-15	1.4300826284067255e-6	-2.7032546581456688e-20	1.1678404437556411e-17	4.021321793367e-12	1.2604273286425685e-11	4.6247712048494923e-11
52600000	0.0049992802922508	1.417651287391155e-49	1.4655893698109357e-63	4.634997552707847e-9	1.5743986066516234e-15	1.4300826284067255e-6	-2.7032040536824913e-20	1.1678404437556411e-17	4.021321793367e-12	1.2604273286425685e-11	4.6247712048494923e-11
52700000	0.0049992802922508	1.417651287391155e-49	1.4655893698109357e-63	4.634997552707847e-9	1.5743986066516234e-15	1.4300826284067255e-6	-2.7031534492193138e-20	1.1678404437556411e-17	4.021321793367e-12	1.2604273286425685e-11	4.6247712048494923e-11
52800000	0.0049992802922508	1.417651287391155e-49	1.4655893698109357e-63	4.634997552707847e-9	1.5743986066516234e-15	1.4300826284067255e-6	-2.7031028447561363e-20	1.1678404437556411e-17	4.021321793367e-12	1.2604273286425685e-11	4.6247712048494923e-11
52900000	0.0049992802922508	1.417651287391155e-49	1.4655893698109357e-63	4.634997552707847e-9	1.5743986066516234e-15	1.4300826284067255e-6	-2.7030522402929585e-20	1.1678404437556411e-17	4.021321793367e-12	1.2604273286425685e-11	4.6247712048494923e-11
53000000	0.0049992802922508	1.417651287391155e-49	1.4655893698109357e-63	4.634997552707847e-9	1.5743986066516234e-15	1.4300826284067255e-6	-2.703001635829781e-20	1.1678404437556411e-17	4.021321793367e-12	1.2604273286425685e-11	4.6247712048494923e-11
53100000	0.0049992802922508	1.417651287391155e-49	1.4655893698109357e-63	4.634997552707847e-9	1.5743986066516234e-15	1.4300826284067255e-6	-2.7029510313666035e-20	1.1678404437556411e-17	4.021321793367e-12	1.2604273286425685e-11	4.6247712048494923e-11
53200000	0.0049992802922508	1.417651287391155e-49	1.4655893698109357e-63	4.634997552707847e-9	1.5743986066516234e-15	1.4300826284067255e-6	-2.702900426903426e-20	1.1678404437556411e-17	4.021321793367e-12	1.2604273286425685e-11	4.6247712048494923e-11
53300000	0.0049992802922508	1.417651287391155e-49	1.4655893698109357e-63	4.634997552707847e-9	1.5743986066516234e-15	1.4300826284067255e-6	-2.7028498224402485e-20	1.1678404437556411e-17	4.021321793367e-12	1.2604273286425685e-11	4.6247712048494923e-11
53400000	0.0049992802922508	1.417651287391155e-49	1.4655893698109357e-63	4.634997552707847e-9	1.5743986066516234e-15	1.4300826284067255e-6	-2.702799217977071e-20	1.1678404437556411e-17	4.021321793367e-12	1.2604273286425685e-11	4.6247712048494923e-11
53500000	0.0049992802922508	1.417651287391155e-49	1.4655893698109357e-63	4.634997552707847e-9	1.5743986066516234e-15	1.4300826284067255e-6	-2.7027486135138932e-20	1.1678404437556411e-17	4.021321793367e-12	1.2604273286425685e-11	4.6247712048494923e-11
53600000	0.0049992802922508	1.417651287391155e-49	1.4655893698109357e-63	4.634997552707847e-9	1.5743986066516234e-15	1.4300826284067255e-6	-2.7026980090507157e-20	1.1678404437556411e-17	4.021321793367e-12	1.2604273286425685e-11	4.6247712048494923e-11
53700000	0.0049992802922508	1.417651287391155e-49	1.4655893698109357e-63	4.634997552707847e-9	1.5743986066516234e-15	1.4300826284067255e-6	-2.7026474045875382e-20	1.1678404437556411e-17	4.021321793367e-12	1.2604273286425685e-11	4.6247712048494923e-11
53800000	0.0049992802922508	1.417651287391155e-49	1.4655893698109357e-63	4.634997552707847e-9	1.5743986066516234e-15	1.4300826284067255e-6	-2.7025968001243607e-20	1.1678404437556411e-17	4.021321793367e-12	1.2604273286425685e-11	4.6247712048494923e-11
53900000	0.0049992802922508	1.417651287391155e-49	1.4655893698109357e-63	4.634997552707847e-9	1.5743986066516234e-15	1.4300826284067255e-6	-2.7025461956611832e-20	1.1678404437556411e-17	4.021321793367e-12	1.2604273286425685e-11	4.6247712048494923e-11
54000000	0.0049992802922508	1.417651287391155e-49	1.4655893698109357e-63	4.634997552707847e-9	1.5743986066516234e-15	1.4300826284067255e-6	-2.7024955911980054e-20	1.1678404437556411e-17	4.021321793367e-12	1.2604273286425685e-11	4.6247712048494923e-11
54100000	0.0049992802922508	1.417651287391155e-49	1.4655893698109357e-63	4.634997552707847e-9	1.5743986066516234e-15	1.4300826284067255e-6	-2.702444986734828e-20	1.1678404437556411e-17	4.021321793367e-12	1.2604273286425685e-11	4.6247712048494923e-11
54200000	0.0049992802922508	1.417651287391155e-49	1.4655893698109357e-63	4.634997552707847e-9	1.5743986066516234e-15	1.4300826284067255e-6	-2.7023943822716504e-20	1.1678404437556411e-17	4.021321793367e-12	1.2604273286425685e-11	4.6247712048494923e-11
54300000	0.0049992802922508	1.417651287391155e-49	1.4655893698109357e-63	4.634997552707847e-9	1.5743986066516234e-15	1.4300826284067255e-6	-2.702343777808473e-20	1.1678404437556411e-17	4.021321793367e-12	1.2604273286425685e-11	4.6247712048494923e-11
54400000	0.0049992802922508	1.417651287391155e-49	1.4655893698109357e-63	4.634997552707847e-9	1.5743986066516234e-15	1.4300826284067255e-6	-2.7022931733452954e-20	1.1678404437556411e-17	4.021321793367e-12	1.2604273286425685e-11	4.6247712048494923e-11
54500000	0.0049992802922508	1.417651287391155e-49	1.4655893698109357e-63	4.634997552707847e-9	1.5743986066516234e-15	1.4300826284067255e-6	-2.7022425688821176e-20	1.1678404437556411e-17	4.021321793367e-12	1.2604273286425685e-11	4.6247712048494923e-11
54600000	0.0049992802922508	1.417651287391155e-49	1.4655893698109357e-63	4.634997552707847e-9	1.5743986066516234e-15	1.4300826284067255e-6	-2.70219196441894e-20	1.1678404437556411e-17	4.021321793367e-12	1.2604273286425685e-11	4.6247712048494923e-11
54700000	0.0049992802922508	1.417651287391155e-49	1.4655893698109357e-63	4.634997552707847e-9	1.5743986066516234e-15	1.4300826284067255e-6	-2.7021413599557626e-20	1.1678404437556411e-17	4.021321793367e-12	1.2604273286425685e-11	4.6247712048494923e-11
54800000	0.0049992802922508	1.417651287391155e-49	1.4655893698109357e-63	4.634997552707847e-9	1.5743986066516234e-15	1.4300826284067255e-6	-2.702090755492585e-20	1.1678404437556411e-17	4.021321793367e-12	1.2604273286425685e-11	4.6247712048494923e-11
54900000	0.0049992802922508	1.417651287391155e-49	1.4655893698109357e-63	4.634997552707847e-9	1.5743986066516234e-15	1.4300826284067255e-6	-2.7020401510294076e-20	1.1678404437556411e-17	4.021321793367e-12	1.2604273286425685e-11	4.6247712048494923e-11
55000000	0.0049992802922508	1.417651287391155e-49	1.4655893698109357e-63	4.634997552707847e-9	1.5743986066516234e-15	1.4300826284067255e-6	-2.70198954656623e-20	1.1678404437556411e-17	4.021321793367e-12	1.2604273286425685e-11	4.6247712048494923e-11
55100000	0.0049992802922508	1.417651287391155e-49	1.4655893698109357e-63	4.634997552707847e-9	1.5743986066516234e-15	1.4300826284067255e-6	-2.7019389421030523e-20	1.1678404437556411e-17	4.021321793367e-12	1.2604273286425685e-11	4.6247712048494923e-11
55200000	0.0049992802922508	1.417651287391155e-49	1.4655893698109357e-63	4.634997552707847e-9	1.5743986066516234e-15	1.4300826284067255e-6	-2.7018883376398748e-20	1.1678404437556411e-17	4.021321793367e-12	1.2604273286425685e-11	4.6247712048494923e-11
55300000	0.0049992802922508	1.417651287391155e-49	1.4655893698109357e-63	4.634997552707847e-9	1.5743986066516234e-15	1.4300826284067255e-6	-2.7018377331766973e-20	1.1678404437556411e-17	4.021321793367e-12	1.2604273286425685e-11	4.6247712048494923e-11
55400000	0.0049992802922508	1.417651287391155e-49	1.4655893698109357e-63	4.634997552707847e-9	1.5743986066516234e-15	1.4300826284067255e-6	-2.7017871287135198e-20	1.1678404437556411e-17	4.021321793367e-12	1.2604273286425685e-11	4.6247712048494923e-11
55500000	0.0049992802922508	1.417651287391155e-49	1.4655893698109357e-63	4.634997552707847e-9	1.5743986066516234e-15	1.4300826284067255e-6	-2.7017365242503423e-20	1.1678404437556411e-17	4.021321793367e-12	1.2604273286425685e-11	4.6247712048494923e-11
55600000	0.0049992802922508	1.417651287391155e-49	1.4655893698109357e-63	4.634997552707847e-9	1.5743986066516234e-15	1.4300826284067255e-6	-2.7016859197871645e-20	1.1678404437556411e-17	4.021321793367e-12	1.2604273286425685e-11	4.6247712048494923e-11
55700000	0.0049992802922508	1.417651287391155e-49	1.4655893698109357e-63	4.634997552707847e-9	1.5743986066516234e-15	1.4300826284067255e-6	-2.701635315323987e-20	1.1678404437556411e-17	4.021321793367e-12	1.2604273286425685e-11	4.6247712048494923e-11
55800000	0.0049992802922508	1.417651287391155e-49	1.4655893698109357e-63	4.634997552707847e-9	1.5743986066516234e-15	1.4300826284067255e-6	-2.7015847108608095e-20	1.1678404437556411e-17	4.021321793367e-12	1.2604273286425685e-11	4.6247712048494923e-11
55900000	0.0049992802922508	1.417651287391155e-49	1.4655893698109357e-63	4.634997552707847e-9	1.5743986066516234e-15	1.4300826284067255e-6	-2.701534106397632e-20	1.1678404437556411e-17	4.021321793367e-12	1.2604273286425685e-11	4.6247712048494923e-11
56000000	0.0049992802922508	1.417651287391155e-49	1.4655893698109357e-63	4.634997552707847e-9	1.5743986066516234e-15	1.4300826284067255e-6	-2.7014835019344545e-20	1.1678404437556411e-17	4.021321793367e-12	1.2604273286425685e-11	4.6247712048494923e-11
56100000	0.0049992802922508	1.417651287391155e-49	1.4655893698109357e-63	4.634997552707847e-9	1.5743986066516234e-15	1.4300826284067255e-6	-2.7014328974712767e-20	1.1678404437556411e-17	4.021321793367e-12	1.2604273286425685e-11	4.6247712048494923e-11
56200000	0.0049992802922508	1.417651287391155e-49	1.4655893698109357e-63	4.634997552707847e-9	1.5743986066516234e-15	1.4300826284067255e-6	-2.7013822930080992e-20	1.1678404437556411e-17	4.021321793367e-12	1.2604273286425685e-11	4.6247712048494923e-11
56300000	0.0049992802922508	1.417651287391155e-49	1.4655893698109357e-63	4.634997552707847e-9	1.5743986066516234e-15	1.4300826284067255e-6	-2.7013316885449217e-20	1.1678404437556411e-17	4.021321793367e-12	1.2604273286425685e-11	4.6247712048494923e-11
56400000	0.0049992802922508	1.417651287391155e-49	1.4655893698109357e-63	4.634997552707847e-9	1.5743986066516234e-15	1.4300826284067255e-6	-2.7012810840817442e-20	1.1678404437556411e-17	4.021321793367e-12	1.2604273286425685e-11	4.6247712048494923e-11
56500000	0.0049992802922508	1.417651287391155e-49	1.4655893698109357e-63	4.634997552707847e-9	1.5743986066516234e-15	1.4300826284067255e-6	-2.7012304796185667e-20	1.1678404437556411e-17	4.021321793367e-12	1.2604273286425685e-11	4.6247712048494923e-11
56600000	0.0049992802922508	1.417651287391155e-49	1.4655893698109357e-63	4.634997552707847e-9	1.5743986066516234e-15	1.4300826284067255e-6	-2.701179875155389e-20	1.1678404437556411e-17	4.021321793367e-12	1.2604273286425685e-11	4.6247712048494923e-11
56700000	0.0049992802922508	1.417651287391155e-49	1.4655893698109357e-63	4.634997552707847e-9	1.5743986066516234e-15	1.4300826284067255e-6	-2.7011292706922114e-20	1.1678404437556411e-17	4.021321793367e-12	1.2604273286425685e-11	4.6247712048494923e-11
56800000	0.0049992802922508	1.417651287391155e-49	1.4655893698109357e-63	4.634997552707847e-9	1.5743986066516234e-15	1.4300826284067255e-6	-2.701078666229034e-20	1.1678404437556411e-17	4.021321793367e-12	1.2604273286425685e-11	4.6247712048494923e-11
56900000	0.0049992802922508	1.417651287391155e-49	1.4655893698109357e-63	4.634997552707847e-9	1.5743986066516234e-15	1.4300826284067255e-6	-2.7010280617658564e-20	1.1678404437556411e-17	4.021321793367e-12	1.2604273286425685e-11	4.6247712048494923e-11
57000000	0.0049992802922508	1.417651287391155e-49	1.4655893698109357e-63	4.634997552707847e-9	1.5743986066516234e-15	1.4300826284067255e-6	-2.700977457302679e-20	1.1678404437556411e-17	4.021321793367e-12	1.2604273286425685e-11	4.6247712048494923e-11
57100000	0.0049992802922508	1.417651287391155e-49	1.4655893698109357e-63	4.634997552707847e-9	1.5743986066516234e-15	1.4300826284067255e-6	-2.7009268528395014e-20	1.1678404437556411e-17	4.021321793367e-12	1.2604273286425685e-11	4.6247712048494923e-11
57200000	0.0049992802922508	1.417651287391155e-49	1.4655893698109357e-63	4.634997552707847e-9	1.5743986066516234e-15	1.4300826284067255e-6	-2.7008762483763236e-20	1.1678404437556411e-17	4.021321793367e-12	1.2604273286425685e-11	4.6247712048494923e-11
57300000	0.0049992802922508	1.417651287391155e-49	1.4655893698109357e-63	4.634997552707847e-9	1.5743986066516234e-15	1.4300826284067255e-6	-2.700825643913146e-20	1.1678404437556411e-17	4.021321793367e-12	1.2604273286425685e-11	4.6247712048494923e-11
57400000	0.0049992802922508	1.417651287391155e-49	1.4655893698109357e-63	4.634997552707847e-9	1.5743986066516234e-15	1.4300826284067255e-6	-2.7007750394499686e-20	1.1678404437556411e-17	4.021321793367e-12	1.2604273286425685e-11	4.6247712048494923e-11
57500000	0.0049992802922508	1.417651287391155e-49	1.4655893698109357e-63	4.634997552707847e-9	1.5743986066516234e-15	1.4300826284067255e-6	-2.700724434986791e-20	1.1678404437556411e-17	4.021321793367e-12	1.2604273286425685e-11	4.6247712048494923e-11
57600000	0.0049992802922508	1.417651287391155e-49	1.4655893698109357e-63	4.634997552707847e-9	1.5743986066516234e-15	1.4300826284067255e-6	-2.7006738305236136e-20	1.1678404437556411e-17	4.021321793367e-12	1.2604273286425685e-11	4.6247712048494923e-11
57700000	0.0049992802922508	1.417651287391155e-49	1.4655893698109357e-63	4.634997552707847e-9	1.5743986066516234e-15	1.4300826284067255e-6	-2.7006232260604358e-20	1.1678404437556411e-17	4.021321793367e-12	1.2604273286425685e-11	4.6247712048494923e-11
57800000	0.0049992802922508	1.417651287391155e-49	1.4655893698109357e-63	4.634997552707847e-9	1.5743986066516234e-15	1.4300826284067255e-6	-2.7005726215972583e-20	1.1678404437556411e-17	4.021321793367e-12	1.2604273286425685e-11	4.6247712048494923e-11
57900000	0.0049992802922508	1.417651287391155e-49	1.465589369810936e-63	4.634997552707847e-9	1.5743986066516234e-15	1.4300826284067255e-6	-2.7005220171340808e-20	1.1678404437556411e-17	4.021321793367e-12	1.2604273286425685e-11	4.6247712048494923e-11
58000000	0.0049992802922508	1.417651287391155e-49	1.465589369810936e-63	4.634997552707847e-9	1.5743986066516234e-15	1.4300826284067255e-6	-2.7004714126709033e-20	1.1678404437556411e-17	4.021321793367e-12	1.2604273286425685e-11	4.6247712048494923e-11
58100000	0.0049992802922508	1.417651287391155e-49	1.465589369810936e-63	4.634997552707847e-9	1.5743986066516234e-15	1.4300826284067255e-6	-2.7004208082077258e-20	1.1678404437556411e-17	4.021321793367e-12	1.2604273286425685e-11	4.6247712048494923e-11
58200000	0.0049992802922508	1.417651287391155e-49	1.465589369810936e-63	4.634997552707847e-9	1.5743986066516234e-15	1.4300826284067255e-6	-2.700370203744548e-20	1.1678404437556411e-17	4.021321793367e-12	1.2604273286425685e-11	4.6247712048494923e-11
58300000	0.0049992802922508	1.417651287391155e-49	1.465589369810936e-63	4.634997552707847e-9	1.5743986066516234e-15	1.4300826284067255e-6	-2.7003195992813705e-20	1.1678404437556411e-17	4.021321793367e-12	1.2604273286425685e-11	4.6247712048494923e-11
58400000	0.0049992802922508	1.417651287391155e-49	1.465589369810936e-63	4.634997552707847e-9	1.5743986066516234e-15	1.4300826284067255e-6	-2.700268994818193e-20	1.1678404437556411e-17	4.021321793367e-12	1.2604273286425685e-11	4.6247712048494923e-11
58500000	0.0049992802922508	1.417651287391155e-49	1.465589369810936e-63	4.634997552707847e-9	1.5743986066516234e-15	1.4300826284067255e-6	-2.7002183903550155e-20	1.1678404437556411e-17	4.021321793367e-12	1.2604273286425685e-11	4.6247712048494923e-11
58600000	0.0049992802922508	1.417651287391155e-49	1.465589369810936e-63	4.634997552707847e-9	1.5743986066516234e-15	1.4300826284067255e-6	-2.700167785891838e-20	1.1678404437556411e-17	4.021321793367e-12	1.2604273286425685e-11	4.6247712048494923e-11
58700000	0.0049992802922508	1.417651287391155e-49	1.465589369810936e-63	4.634997552707847e-9	1.5743986066516234e-15	1.4300826284067255e-6	-2.70011718142866e-20	1.167840443755641e-17	4.021321793367e-12	1.2604273286425685e-11	4.6247712048494923e-11
58800000	0.0049992802922508	1.417651287391155e-49	1.465589369810936e-63	4.634997552707847e-9	1.5743986066516234e-15	1.4300826284067255e-6	-2.7000665769654826e-20	1.167840443755641e-17	4.021321793367e-12	1.2604273286425685e-11	4.6247712048494923e-11
58900000	0.0049992802922508	1.4176512873911552e-49	1.465589369810936e-63	4.634997552707847e-9	1.5743986066516234e-15	1.4300826284067255e-6	-2.700015972502305e-20	1.167840443755641e-17	4.021321793367e-12	1.2604273286425685e-11	4.6247712048494923e-11
59000000	0.0049992802922508	1.4176512873911552e-49	1.465589369810936e-63	4.634997552707847e-9	1.5743986066516234e-15	1.4300826284067255e-6	-2.6999653680391276e-20	1.167840443755641e-17	4.021321793367001e-12	1.2604273286425685e-11	4.6247712048494923e-11
59100000	0.0049992802922508	1.4176512873911552e-49	1.465589369810936e-63	4.634997552707847e-9	1.5743986066516234e-15	1.4300826284067255e-6	-2.69991476357595e-20	1.167840443755641e-17	4.021321793367001e-12	1.2604273286425685e-11	4.6247712048494923e-11
59200000	0.0049992802922508	1.4176512873911552e-49	1.465589369810936e-63	4.634997552707847e-9	1.5743986066516234e-15	1.4300826284067255e-6	-2.6998641591127726e-20	1.167840443755641e-17	4.021321793367001e-12	1.2604273286425685e-11	4.6247712048494923e-11
59300000	0.0049992802922508	1.4176512873911552e-49	1.465589369810936e-63	4.634997552707847e-9	1.5743986066516234e-15	1.4300826284067255e-6	-2.6998135546495948e-20	1.167840443755641e-17	4.021321793367001e-12	1.2604273286425685e-11	4.6247712048494923e-11
59400000	0.0049992802922508	1.4176512873911552e-49	1.465589369810936e-63	4.634997552707847e-9	1.5743986066516234e-15	1.4300826284067255e-6	-2.6997629501864173e-20	1.167840443755641e-17	4.021321793367001e-12	1.2604273286425685e-11	4.6247712048494923e-11
59500000	0.0049992802922508	1.4176512873911552e-49	1.465589369810936e-63	4.634997552707847e-9	1.5743986066516234e-15	1.4300826284067255e-6	-2.6997123457232398e-20	1.167840443755641e-17	4.021321793367001e-12	1.2604273286425685e-11	4.6247712048494923e-11
59600000	0.0049992802922508	1.4176512873911552e-49	1.465589369810936e-63	4.634997552707847e-9	1.5743986066516234e-15	1.4300826284067255e-6	-2.6996617412600623e-20	1.167840443755641e-17	4.021321793367001e-12	1.2604273286425685e-11	4.6247712048494923e-11
59700000	0.0049992802922508	1.4176512873911552e-49	1.465589369810936e-63	4.634997552707847e-9	1.5743986066516234e-15	1.4300826284067255e-6	-2.6996111367968848e-20	1.167840443755641e-17	4.021321793367001e-12	1.2604273286425685e-11	4.6247712048494923e-11
59800000	0.0049992802922508	1.4176512873911552e-49	1.465589369810936e-63	4.634997552707847e-9	1.5743986066516234e-15	1.4300826284067255e-6	-2.699560532333707e-20	1.167840443755641e-17	4.021321793367001e-12	1.2604273286425685e-11	4.6247712048494923e-11
59900000	0.0049992802922508	1.4176512873911552e-49	1.465589369810936e-63	4.634997552707847e-9	1.5743986066516234e-15	1.4300826284067255e-6	-2.6995099278705295e-20	1.167840443755641e-17	4.021321793367001e-12	1.2604273286425685e-11	4.6247712048494923e-11
60000000	0.0049992802922508	1.4176512873911552e-49	1.465589369810936e-63	4.634997552707847e-9	1.5743986066516234e-15	1.4300826284067255e-6	-2.699459323407352e-20	1.167840443755641e-17	4.021321793367001e-12	1.2604273286425685e-11	4.6247712048494923e-11
60100000	0.0049992802922508	1.4176512873911552e-49	1.465589369810936e-63	4.634997552707847e-9	1.5743986066516234e-15	1.4300826284067255e-6	-2.6994087189441745e-20	1.167840443755641e-17	4.021321793367001e-12	1.2604273286425685e-11	4.6247712048494923e-11
60200000	0.0049992802922508	1.4176512873911552e-49	1.465589369810936e-63	4.634997552707847e-9	1.5743986066516234e-15	1.4300826284067255e-6	-2.699358114480997e-20	1.167840443755641e-17	4.021321793367001e-12	1.2604273286425685e-11	4.6247712048494923e-11
60300000	0.0049992802922508	1.4176512873911552e-49	1.465589369810936e-63	4.634997552707847e-9	1.5743986066516234e-15	1.4300826284067255e-6	-2.6993075100178192e-20	1.167840443755641e-17	4.021321793367001e-12	1.2604273286425685e-11	4.6247712048494923e-11
60400000	0.0049992802922508	1.4176512873911552e-49	1.465589369810936e-63	4.634997552707847e-9	1.5743986066516234e-15	1.4300826284067255e-6	-2.6992569055546417e-20	1.167840443755641e-17	4.021321793367001e-12	1.2604273286425685e-11	4.6247712048494923e-11
60500000	0.0049992802922508	1.4176512873911552e-49	1.465589369810936e-63	4.634997552707847e-9	1.5743986066516234e-15	1.4300826284067255e-6	-2.6992063010914642e-20	1.167840443755641e-17	4.021321793367001e-12	1.2604273286425685e-11	4.6247712048494923e-11
60600000	0.0049992802922508	1.4176512873911552e-49	1.465589369810936e-63	4.634997552707847e-9	1.5743986066516234e-15	1.4300826284067255e-6	-2.6991556966282867e-20	1.167840443755641e-17	4.021321793367001e-12	1.2604273286425685e-11	4.6247712048494923e-11
60700000	0.0049992802922508	1.4176512873911552e-49	1.465589369810936e-63	4.634997552707847e-9	1.5743986066516234e-15	1.4300826284067255e-6	-2.6991050921651092e-20	1.167840443755641e-17	4.021321793367001e-12	1.2604273286425685e-11	4.6247712048494923e-11
60800000	0.0049992802922508	1.4176512873911552e-49	1.465589369810936e-63	4.634997552707847e-9	1.5743986066516234e-15	1.4300826284067255e-6	-2.6990544877019314e-20	1.167840443755641e-17	4.021321793367001e-12	1.2604273286425685e-11	4.6247712048494923e-11
60900000	0.0049992802922508	1.4176512873911552e-49	1.465589369810936e-63	4.634997552707847e-9	1.5743986066516234e-15	1.4300826284067255e-6	-2.699003883238754e-20	1.167840443755641e-17	4.021321793367001e-12	1.2604273286425685e-11	4.6247712048494923e-11
61000000	0.0049992802922508	1.4176512873911552e-49	1.465589369810936e-63	4.634997552707847e-9	1.5743986066516234e-15	1.4300826284067255e-6	-2.6989532787755764e-20	1.167840443755641e-17	4.021321793367001e-12	1.2604273286425685e-11	4.6247712048494923e-11
61100000	0.0049992802922508	1.4176512873911552e-49	1.465589369810936e-63	4.634997552707847e-9	1.5743986066516234e-15	1.4300826284067255e-6	-2.698902674312399e-20	1.167840443755641e-17	4.021321793367001e-12	1.2604273286425685e-11	4.6247712048494923e-11
61200000	0.0049992802922508	1.4176512873911552e-49	1.465589369810936e-63	4.634997552707847e-9	1.5743986066516234e-15	1.4300826284067255e-6	-2.6988520698492214e-20	1.167840443755641e-17	4.021321793367001e-12	1.2604273286425685e-11	4.6247712048494923e-11
61300000	0.0049992802922508	1.4176512873911552e-49	1.4655893698109363e-63	4.634997552707847e-9	1.5743986066516234e-15	1.4300826284067255e-6	-2.698801465386044e-20	1.167840443755641e-17	4.021321793367001e-12	1.2604273286425685e-11	4.6247712048494923e-11
61400000	0.0049992802922508	1.4176512873911554e-49	1.4655893698109363e-63	4.634997552707847e-9	1.5743986066516234e-15	1.4300826284067255e-6	-2.698750860922866e-20	1.167840443755641e-17	4.021321793367001e-12	1.2604273286425685e-11	4.6247712048494923e-11
61500000	0.0049992802922508	1.4176512873911554e-49	1.4655893698109363e-63	4.634997552707847e-9	1.5743986066516234e-15	1.4300826284067255e-6	-2.6987002564596886e-20	1.167840443755641e-17	4.021321793367001e-12	1.2604273286425685e-11	4.6247712048494923e-11
61600000	0.0049992802922508	1.4176512873911554e-49	1.4655893698109363e-63	4.634997552707847e-9	1.5743986066516234e-15	1.4300826284067255e-6	-2.698649651996511e-20	1.167840443755641e-17	4.021321793367001e-12	1.2604273286425685e-11	4.6247712048494923e-11
61700000	0.0049992802922508	1.4176512873911554e-49	1.4655893698109363e-63	4.634997552707847e-9	1.5743986066516234e-15	1.4300826284067255e-6	-2.6985990475333336e-20	1.167840443755641e-17	4.021321793367001e-12	1.2604273286425685e-11	4.6247712048494923e-11
61800000	0.0049992802922508	1.4176512873911554e-49	1.4655893698109363e-63	4.634997552707847e-9	1.5743986066516234e-15	1.4300826284067255e-6	-2.698548443070156e-20	1.167840443755641e-17	4.021321793367001e-12	1.2604273286425685e-11	4.6247712048494923e-11
61900000	0.0049992802922508	1.4176512873911554e-49	1.4655893698109363e-63	4.634997552707847e-9	1.5743986066516234e-15	1.4300826284067255e-6	-2.6984978386069783e-20	1.167840443755641e-17	4.021321793367001e-12	1.2604273286425685e-11	4.6247712048494923e-11
62000000	0.0049992802922508	1.4176512873911554e-49	1.4655893698109363e-63	4.634997552707847e-9	1.5743986066516234e-15	1.4300826284067255e-6	-2.6984472341438008e-20	1.167840443755641e-17	4.021321793367001e-12	1.2604273286425685e-11	4.6247712048494923e-11
62100000	0.0049992802922508	1.4176512873911554e-49	1.4655893698109363e-63	4.634997552707847e-9	1.5743986066516234e-15	1.4300826284067255e-6	-2.6983966296806233e-20	1.167840443755641e-17	4.021321793367001e-12	1.2604273286425685e-11	4.6247712048494923e-11
62200000	0.0049992802922508	1.4176512873911554e-49	1.4655893698109363e-63	4.634997552707847e-9	1.5743986066516234e-15	1.4300826284067255e-6	-2.6983460252174458e-20	1.167840443755641e-17	4.021321793367001e-12	1.2604273286425685e-11	4.6247712048494923e-11
62300000	0.0049992802922508	1.4176512873911554e-49	1.4655893698109363e-63	4.634997552707847e-9	1.5743986066516234e-15	1.4300826284067255e-6	-2.6982954207542683e-20	1.167840443755641e-17	4.021321793367001e-12	1.2604273286425685e-11	4.6247712048494923e-11
62400000	0.0049992802922508	1.4176512873911554e-49	1.4655893698109363e-63	4.634997552707847e-9	1.5743986066516234e-15	1.4300826284067255e-6	-2.6982448162910905e-20	1.167840443755641e-17	4.021321793367001e-12	1.2604273286425685e-11	4.6247712048494923e-11
62500000	0.0049992802922508	1.4176512873911554e-49	1.4655893698109363e-63	4.634997552707847e-9	1.5743986066516234e-15	1.4300826284067255e-6	-2.698194211827913e-20	1.167840443755641e-17	4.021321793367001e-12	1.2604273286425685e-11	4.6247712048494923e-11
62600000	0.0049992802922508	1.4176512873911554e-49	1.4655893698109363e-63	4.634997552707847e-9	1.5743986066516234e-15	1.4300826284067255e-6	-2.6981436073647355e-20	1.167840443755641e-17	4.021321793367001e-12	1.2604273286425685e-11	4.6247712048494923e-11
62700000	0.0049992802922508	1.4176512873911554e-49	1.4655893698109363e-63	4.634997552707847e-9	1.5743986066516234e-15	1.4300826284067255e-6	-2.698093002901558e-20	1.167840443755641e-17	4.021321793367001e-12	1.2604273286425685e-11	4.6247712048494923e-11
62800000	0.0049992802922508	1.4176512873911554e-49	1.4655893698109363e-63	4.634997552707847e-9	1.5743986066516234e-15	1.4300826284067255e-6	-2.6980423984383805e-20	1.167840443755641e-17	4.021321793367001e-12	1.2604273286425685e-11	4.6247712048494923e-11
62900000	0.0049992802922508	1.4176512873911554e-49	1.4655893698109363e-63	4.634997552707847e-9	1.5743986066516234e-15	1.4300826284067255e-6	-2.6979917939752027e-20	1.167840443755641e-17	4.021321793367001e-12	1.2604273286425685e-11	4.6247712048494923e-11
63000000	0.0049992802922508	1.4176512873911554e-49	1.4655893698109363e-63	4.634997552707847e-9	1.5743986066516234e-15	1.4300826284067255e-6	-2.6979411895120252e-20	1.167840443755641e-17	4.021321793367001e-12	1.2604273286425685e-11	4.6247712048494923e-11
63100000	0.0049992802922508	1.4176512873911554e-49	1.4655893698109363e-63	4.634997552707847e-9	1.5743986066516234e-15	1.4300826284067255e-6	-2.6978905850488477e-20	1.167840443755641e-17	4.021321793367001e-12	1.2604273286425685e-11	4.6247712048494923e-11
63200000	0.0049992802922508	1.4176512873911554e-49	1.4655893698109363e-63	4.634997552707847e-9	1.5743986066516234e-15	1.4300826284067255e-6	-2.6978399805856702e-20	1.167840443755641e-17	4.021321793367001e-12	1.2604273286425685e-11	4.6247712048494923e-11
63300000	0.0049992802922508	1.4176512873911554e-49	1.4655893698109363e-63	4.634997552707847e-9	1.5743986066516234e-15	1.4300826284067255e-6	-2.6977893761224927e-20	1.167840443755641e-17	4.021321793367001e-12	1.2604273286425685e-11	4.6247712048494923e-11
63400000	0.0049992802922508	1.4176512873911554e-49	1.4655893698109363e-63	4.634997552707847e-9	1.5743986066516234e-15	1.4300826284067255e-6	-2.6977387716593152e-20	1.167840443755641e-17	4.021321793367001e-12	1.2604273286425685e-11	4.6247712048494923e-11
63500000	0.0049992802922508	1.4176512873911554e-49	1.4655893698109363e-63	4.634997552707847e-9	1.5743986066516234e-15	1.4300826284067255e-6	-2.6976881671961374e-20	1.167840443755641e-17	4.021321793367001e-12	1.2604273286425685e-11	4.6247712048494923e-11
63600000	0.0049992802922508	1.4176512873911554e-49	1.4655893698109363e-63	4.634997552707847e-9	1.5743986066516234e-15	1.4300826284067255e-6	-2.69763756273296e-20	1.167840443755641e-17	4.021321793367001e-12	1.2604273286425685e-11	4.6247712048494923e-11
63700000	0.0049992802922508	1.4176512873911554e-49	1.4655893698109363e-63	4.634997552707847e-9	1.5743986066516234e-15	1.4300826284067255e-6	-2.6975869582697824e-20	1.167840443755641e-17	4.021321793367001e-12	1.2604273286425685e-11	4.6247712048494923e-11
63800000	0.0049992802922508	1.4176512873911554e-49	1.4655893698109363e-63	4.634997552707847e-9	1.5743986066516234e-15	1.4300826284067255e-6	-2.697536353806605e-20	1.167840443755641e-17	4.021321793367001e-12	1.2604273286425685e-11	4.6247712048494923e-11
63900000	0.0049992802922508	1.4176512873911554e-49	1.4655893698109363e-63	4.634997552707847e-9	1.5743986066516234e-15	1.4300826284067255e-6	-2.6974857493434274e-20	1.167840443755641e-17	4.021321793367001e-12	1.2604273286425685e-11	4.6247712048494923e-11
64000000	0.0049992802922508	1.4176512873911554e-49	1.4655893698109363e-63	4.634997552707847e-9	1.5743986066516234e-15	1.4300826284067255e-6	-2.6974351448802496e-20	1.167840443755641e-17	4.021321793367001e-12	1.2604273286425685e-11	4.6247712048494923e-11
64100000	0.0049992802922508	1.4176512873911554e-49	1.4655893698109363e-63	4.634997552707847e-9	1.5743986066516234e-15	1.4300826284067255e-6	-2.697384540417072e-20	1.167840443755641e-17	4.021321793367001e-12	1.2604273286425685e-11	4.6247712048494923e-11
64200000	0.0049992802922508	1.4176512873911554e-49	1.4655893698109363e-63	4.634997552707847e-9	1.5743986066516234e-15	1.4300826284067255e-6	-2.6973339359538946e-20	1.167840443755641e-17	4.021321793367001e-12	1.2604273286425685e-11	4.6247712048494923e-11
64300000	0.0049992802922508	1.4176512873911554e-49	1.4655893698109363e-63	4.634997552707847e-9	1.5743986066516234e-15	1.4300826284067255e-6	-2.697283331490717e-20	1.167840443755641e-17	4.021321793367001e-12	1.2604273286425685e-11	4.6247712048494923e-11
64400000	0.0049992802922508	1.4176512873911554e-49	1.4655893698109363e-63	4.634997552707847e-9	1.5743986066516234e-15	1.4300826284067255e-6	-2.6972327270275396e-20	1.167840443755641e-17	4.021321793367001e-12	1.2604273286425685e-11	4.6247712048494923e-11
64500000	0.0049992802922508	1.4176512873911554e-49	1.4655893698109363e-63	4.634997552707847e-9	1.5743986066516234e-15	1.4300826284067255e-6	-2.6971821225643618e-20	1.167840443755641e-17	4.021321793367001e-12	1.2604273286425685e-11	4.6247712048494923e-11
64600000	0.0049992802922508	1.4176512873911554e-49	1.4655893698109363e-63	4.634997552707847e-9	1.5743986066516234e-15	1.4300826284067255e-6	-2.6971315181011843e-20	1.167840443755641e-17	4.021321793367001e-12	1.2604273286425685e-11	4.6247712048494923e-11
64700000	0.0049992802922508	1.4176512873911554e-49	1.4655893698109363e-63	4.634997552707847e-9	1.5743986066516234e-15	1.4300826284067255e-6	-2.6970809136380068e-20	1.167840443755641e-17	4.021321793367001e-12	1.2604273286425685e-11	4.6247712048494923e-11
64800000	0.0049992802922508	1.4176512873911554e-49	1.4655893698109363e-63	4.634997552707847e-9	1.5743986066516234e-15	1.4300826284067255e-6	-2.6970303091748293e-20	1.167840443755641e-17	4.021321793367001e-12	1.2604273286425685e-11	4.6247712048494923e-11
64900000	0.0049992802922508	1.4176512873911554e-49	1.4655893698109363e-63	4.634997552707847e-9	1.5743986066516234e-15	1.4300826284067255e-6	-2.6969797047116518e-20	1.167840443755641e-17	4.021321793367001e-12	1.2604273286425685e-11	4.6247712048494923e-11
65000000	0.0049992802922508	1.4176512873911554e-49	1.4655893698109363e-63	4.634997552707847e-9	1.5743986066516234e-15	1.4300826284067255e-6	-2.6969291002484743e-20	1.167840443755641e-17	4.021321793367001e-12	1.2604273286425685e-11	4.6247712048494923e-11
65100000	0.0049992802922508	1.4176512873911554e-49	1.4655893698109363e-63	4.634997552707847e-9	1.5743986066516234e-15	1.4300826284067255e-6	-2.6968784957852965e-20	1.167840443755641e-17	4.021321793367001e-12	1.2604273286425685e-11	4.6247712048494923e-11
65200000	0.0049992802922508	1.4176512873911554e-49	1.4655893698109363e-63	4.634997552707847e-9	1.5743986066516234e-15	1.4300826284067255e-6	-2.696827891322119e-20	1.167840443755641e-17	4.021321793367001e-12	1.2604273286425685e-11	4.6247712048494923e-11
65300000	0.0049992802922508	1.4176512873911554e-49	1.4655893698109363e-63	4.634997552707847e-9	1.5743986066516234e-15	1.4300826284067255e-6	-2.6967772868589415e-20	1.167840443755641e-17	4.021321793367001e-12	1.2604273286425685e-11	4.6247712048494923e-11
65400000	0.0049992802922508	1.4176512873911554e-49	1.4655893698109363e-63	4.634997552707847e-9	1.5743986066516234e-15	1.4300826284067255e-6	-2.696726682395764e-20	1.167840443755641e-17	4.021321793367001e-12	1.2604273286425685e-11	4.6247712048494923e-11
65500000	0.0049992802922508	1.4176512873911554e-49	1.4655893698109363e-63	4.634997552707847e-9	1.5743986066516234e-15	1.4300826284067255e-6	-2.6966760779325865e-20	1.167840443755641e-17	4.021321793367001e-12	1.2604273286425685e-11	4.6247712048494923e-11
65600000	0.0049992802922508	1.4176512873911554e-49	1.4655893698109363e-63	4.634997552707847e-9	1.5743986066516234e-15	1.4300826284067255e-6	-2.6966254734694087e-20	1.167840443755641e-17	4.021321793367001e-12	1.2604273286425685e-11	4.6247712048494923e-11
65700000	0.0049992802922508	1.4176512873911554e-49	1.4655893698109363e-63	4.634997552707847e-9	1.5743986066516234e-15	1.4300826284067255e-6	-2.6965748690062312e-20	1.167840443755641e-17	4.021321793367001e-12	1.2604273286425685e-11	4.6247712048494923e-11
65800000	0.0049992802922508	1.4176512873911554e-49	1.4655893698109363e-63	4.634997552707847e-9	1.5743986066516234e-15	1.4300826284067255e-6	-2.6965242645430537e-20	1.167840443755641e-17	4.021321793367001e-12	1.2604273286425685e-11	4.6247712048494923e-11
65900000	0.0049992802922508	1.4176512873911554e-49	1.4655893698109363e-63	4.634997552707847e-9	1.5743986066516234e-15	1.4300826284067255e-6	-2.6964736600798762e-20	1.167840443755641e-17	4.021321793367001e-12	1.2604273286425685e-11	4.6247712048494923e-11
66000000	0.0049992802922508	1.4176512873911554e-49	1.4655893698109363e-63	4.634997552707847e-9	1.5743986066516234e-15	1.4300826284067255e-6	-2.6964230556166987e-20	1.167840443755641e-17	4.021321793367001e-12	1.2604273286425685e-11	4.6247712048494923e-11
66100000	0.0049992802922508	1.4176512873911554e-49	1.4655893698109363e-63	4.634997552707847e-9	1.5743986066516234e-15	1.4300826284067255e-6	-2.696372451153521e-20	1.167840443755641e-17	4.021321793367001e-12	1.2604273286425685e-11	4.6247712048494923e-11
66200000	0.0049992802922508	1.4176512873911554e-49	1.4655893698109363e-63	4.634997552707847e-9	1.5743986066516234e-15	1.4300826284067255e-6	-2.6963218466903434e-20	1.167840443755641e-17	4.021321793367001e-12	1.2604273286425685e-11	4.6247712048494923e-11
66300000	0.0049992802922508	1.4176512873911554e-49	1.4655893698109365e-63	4.634997552707847e-9	1.5743986066516234e-15	1.4300826284067255e-6	-2.696271242227166e-20	1.167840443755641e-17	4.021321793367001e-12	1.2604273286425685e-11	4.6247712048494923e-11
66400000	0.0049992802922508	1.4176512873911554e-49	1.4655893698109365e-63	4.634997552707847e-9	1.5743986066516234e-15	1.4300826284067255e-6	-2.6962206377639884e-20	1.167840443755641e-17	4.021321793367001e-12	1.2604273286425685e-11	4.6247712048494923e-11
66500000	0.0049992802922508	1.4176512873911554e-49	1.4655893698109365e-63	4.634997552707847e-9	1.5743986066516234e-15	1.4300826284067255e-6	-2.696170033300811e-20	1.167840443755641e-17	4.021321793367001e-12	1.2604273286425685e-11	4.6247712048494923e-11
66600000	0.0049992802922508	1.4176512873911554e-49	1.4655893698109365e-63	4.634997552707847e-9	1.5743986066516234e-15	1.4300826284067255e-6	-2.696119428837633e-20	1.167840443755641e-17	4.021321793367001e-12	1.2604273286425685e-11	4.6247712048494923e-11
66700000	0.0049992802922508	1.4176512873911554e-49	1.4655893698109365e-63	4.634997552707847e-9	1.5743986066516234e-15	1.4300826284067255e-6	-2.6960688243744556e-20	1.167840443755641e-17	4.021321793367001e-12	1.2604273286425685e-11	4.6247712048494923e-11
66800000	0.0049992802922508	1.4176512873911554e-49	1.4655893698109365e-63	4.634997552707847e-9	1.5743986066516234e-15	1.4300826284067255e-6	-2.696018219911278e-20	1.167840443755641e-17	4.021321793367001e-12	1.2604273286425685e-11	4.6247712048494923e-11
66900000	0.0049992802922508	1.4176512873911554e-49	1.4655893698109365e-63	4.634997552707847e-9	1.5743986066516234e-15	1.4300826284067255e-6	-2.6959676154481006e-20	1.167840443755641e-17	4.021321793367001e-12	1.2604273286425685e-11	4.6247712048494923e-11
67000000	0.0049992802922508	1.4176512873911554e-49	1.4655893698109365e-63	4.634997552707847e-9	1.5743986066516234e-15	1.4300826284067255e-6	-2.695917010984923e-20	1.167840443755641e-17	4.021321793367001e-12	1.2604273286425685e-11	4.6247712048494923e-11
67100000	0.0049992802922508	1.4176512873911554e-49	1.4655893698109365e-63	4.634997552707847e-9	1.5743986066516234e-15	1.4300826284067255e-6	-2.6958664065217456e-20	1.167840443755641e-17	4.021321793367001e-12	1.2604273286425685e-11	4.6247712048494923e-11
67200000	0.0049992802922508	1.4176512873911554e-49	1.4655893698109365e-63	4.634997552707847e-9	1.5743986066516234e-15	1.4300826284067255e-6	-2.6958158020585678e-20	1.167840443755641e-17	4.021321793367001e-12	1.2604273286425685e-11	4.6247712048494923e-11
67300000	0.0049992802922508	1.4176512873911554e-49	1.4655893698109365e-63	4.634997552707847e-9	1.5743986066516234e-15	1.4300826284067255e-6	-2.6957651975953903e-20	1.167840443755641e-17	4.021321793367001e-12	1.2604273286425685e-11	4.6247712048494923e-11
67400000	0.0049992802922508	1.4176512873911554e-49	1.4655893698109365e-63	4.634997552707847e-9	1.5743986066516234e-15	1.4300826284067255e-6	-2.6957145931322128e-20	1.167840443755641e-17	4.021321793367001e-12	1.2604273286425685e-11	4.6247712048494923e-11
67500000	0.0049992802922508	1.4176512873911554e-49	1.4655893698109365e-63	4.634997552707847e-9	1.5743986066516234e-15	1.4300826284067255e-6	-2.6956639886690353e-20	1.167840443755641e-17	4.021321793367001e-12	1.2604273286425685e-11	4.6247712048494923e-11
67600000	0.0049992802922508	1.4176512873911554e-49	1.4655893698109365e-63	4.634997552707847e-9	1.5743986066516234e-15	1.4300826284067255e-6	-2.6956133842058578e-20	1.167840443755641e-17	4.021321793367001e-12	1.2604273286425685e-11	4.6247712048494923e-11
67700000	0.0049992802922508	1.4176512873911554e-49	1.4655893698109365e-63	4.634997552707847e-9	1.5743986066516234e-15	1.4300826284067255e-6	-2.69556277974268e-20	1.167840443755641e-17	4.021321793367001e-12	1.2604273286425685e-11	4.6247712048494923e-11
67800000	0.0049992802922508	1.4176512873911554e-49	1.4655893698109365e-63	4.634997552707847e-9	1.5743986066516234e-15	1.4300826284067255e-6	-2.6955121752795025e-20	1.167840443755641e-17	4.021321793367001e-12	1.2604273286425685e-11	4.6247712048494923e-11
67900000	0.0049992802922508	1.4176512873911554e-49	1.4655893698109365e-63	4.634997552707847e-9	1.5743986066516234e-15	1.4300826284067255e-6	-2.695461570816325e-20	1.167840443755641e-17	4.021321793367001e-12	1.2604273286425685e-11	4.6247712048494923e-11
68000000	0.0049992802922508	1.4176512873911554e-49	1.4655893698109365e-63	4.634997552707847e-9	1.5743986066516234e-15	1.4300826284067255e-6	-2.6954109663531475e-20	1.167840443755641e-17	4.021321793367001e-12	1.2604273286425685e-11	4.6247712048494923e-11
68100000	0.0049992802922508	1.4176512873911554e-49	1.4655893698109365e-63	4.634997552707847e-9	1.5743986066516234e-15	1.4300826284067255e-6	-2.69536036188997e-20	1.167840443755641e-17	4.021321793367001e-12	1.2604273286425685e-11	4.6247712048494923e-11
68200000	0.0049992802922508	1.4176512873911554e-49	1.4655893698109365e-63	4.634997552707847e-9	1.5743986066516234e-15	1.4300826284067255e-6	-2.6953097574267922e-20	1.167840443755641e-17	4.021321793367001e-12	1.2604273286425685e-11	4.6247712048494923e-11
68300000	0.0049992802922508	1.4176512873911554e-49	1.4655893698109365e-63	4.634997552707847e-9	1.5743986066516234e-15	1.4300826284067255e-6	-2.6952591529636147e-20	1.167840443755641e-17	4.021321793367001e-12	1.2604273286425685e-11	4.6247712048494923e-11
68400000	0.0049992802922508	1.4176512873911554e-49	1.4655893698109365e-63	4.634997552707847e-9	1.5743986066516234e-15	1.4300826284067255e-6	-2.6952085485004372e-20	1.167840443755641e-17	4.021321793367001e-12	1.2604273286425685e-11	4.6247712048494923e-11
68500000	0.0049992802922508	1.4176512873911554e-49	1.4655893698109365e-63	4.634997552707847e-9	1.5743986066516234e-15	1.4300826284067255e-6	-2.6951579440372597e-20	1.167840443755641e-17	4.021321793367001e-12	1.2604273286425685e-11	4.6247712048494923e-11
68600000	0.0049992802922508	1.4176512873911554e-49	1.4655893698109365e-63	4.634997552707847e-9	1.5743986066516234e-15	1.4300826284067255e-6	-2.6951073395740822e-20	1.167840443755641e-17	4.021321793367001e-12	1.2604273286425685e-11	4.6247712048494923e-11
68700000	0.0049992802922508	1.4176512873911554e-49	1.4655893698109365e-63	4.634997552707847e-9	1.5743986066516234e-15	1.4300826284067255e-6	-2.6950567351109044e-20	1.167840443755641e-17	4.021321793367001e-12	1.2604273286425685e-11	4.6247712048494923e-11
68800000	0.0049992802922508	1.4176512873911554e-49	1.4655893698109365e-63	4.634997552707847e-9	1.5743986066516234e-15	1.4300826284067255e-6	-2.695006130647727e-20	1.167840443755641e-17	4.021321793367001e-12	1.2604273286425685e-11	4.6247712048494923e-11
68900000	0.0049992802922508	1.4176512873911554e-49	1.4655893698109365e-63	4.634997552707847e-9	1.5743986066516234e-15	1.4300826284067255e-6	-2.6949555261845494e-20	1.167840443755641e-17	4.021321793367001e-12	1.2604273286425685e-11	4.6247712048494923e-11
69000000	0.0049992802922508	1.4176512873911554e-49	1.4655893698109365e-63	4.634997552707847e-9	1.5743986066516234e-15	1.4300826284067255e-6	-2.694904921721372e-20	1.167840443755641e-17	4.021321793367001e-12	1.2604273286425685e-11	4.6247712048494923e-11
69100000	0.0049992802922508	1.4176512873911554e-49	1.4655893698109365e-63	4.634997552707847e-9	1.5743986066516234e-15	1.4300826284067255e-6	-2.6948543172581944e-20	1.167840443755641e-17	4.021321793367001e-12	1.2604273286425685e-11	4.6247712048494923e-11
69200000	0.0049992802922508	1.4176512873911554e-49	1.4655893698109365e-63	4.634997552707847e-9	1.5743986066516234e-15	1.4300826284067255e-6	-2.694803712795017e-20	1.167840443755641e-17	4.021321793367001e-12	1.2604273286425685e-11	4.6247712048494923e-11
69300000	0.0049992802922508	1.4176512873911554e-49	1.4655893698109365e-63	4.634997552707847e-9	1.5743986066516234e-15	1.4300826284067255e-6	-2.694753108331839e-20	1.167840443755641e-17	4.021321793367001e-12	1.2604273286425685e-11	4.6247712048494923e-11
69400000	0.0049992802922508	1.4176512873911554e-49	1.4655893698109365e-63	4.634997552707847e-9	1.5743986066516234e-15	1.4300826284067255e-6	-2.6947025038686616e-20	1.167840443755641e-17	4.021321793367001e-12	1.2604273286425685e-11	4.6247712048494923e-11
69500000	0.0049992802922508	1.4176512873911554e-49	1.4655893698109365e-63	4.634997552707847e-9	1.5743986066516234e-15	1.4300826284067255e-6	-2.694651899405484e-20	1.167840443755641e-17	4.021321793367001e-12	1.2604273286425685e-11	4.6247712048494923e-11
69600000	0.0049992802922508	1.4176512873911554e-49	1.4655893698109365e-63	4.634997552707847e-9	1.5743986066516234e-15	1.4300826284067255e-6	-2.6946012949423066e-20	1.167840443755641e-17	4.021321793367001e-12	1.2604273286425685e-11	4.6247712048494923e-11
69700000	0.0049992802922508	1.4176512873911554e-49	1.4655893698109365e-63	4.634997552707847e-9	1.5743986066516234e-15	1.4300826284067255e-6	-2.694550690479129e-20	1.167840443755641e-17	4.021321793367001e-12	1.2604273286425685e-11	4.6247712048494923e-11
69800000	0.0049992802922508	1.4176512873911554e-49	1.4655893698109365e-63	4.634997552707847e-9	1.5743986066516234e-15	1.4300826284067255e-6	-2.6945000860159513e-20	1.167840443755641e-17	4.021321793367001e-12	1.2604273286425685e-11	4.6247712048494923e-11
69900000	0.0049992802922508	1.4176512873911554e-49	1.4655893698109365e-63	4.634997552707847e-9	1.5743986066516234e-15	1.4300826284067255e-6	-2.6944494815527738e-20	1.167840443755641e-17	4.021321793367001e-12	1.2604273286425685e-11	4.6247712048494923e-11
70000000	0.0049992802922508	1.4176512873911554e-49	1.4655893698109365e-63	4.634997552707847e-9	1.5743986066516234e-15	1.4300826284067255e-6	-2.6943988770895963e-20	1.167840443755641e-17	4.021321793367001e-12	1.2604273286425685e-11	4.6247712048494923e-11
70100000	0.0049992802922508	1.4176512873911554e-49	1.4655893698109365e-63	4.634997552707847e-9	1.5743986066516234e-15	1.4300826284067255e-6	-2.6943482726264188e-20	1.167840443755641e-17	4.021321793367001e-12	1.2604273286425685e-11	4.6247712048494923e-11
70200000	0.0049992802922508	1.4176512873911554e-49	1.4655893698109365e-63	4.634997552707847e-9	1.5743986066516234e-15	1.4300826284067255e-6	-2.6942976681632413e-20	1.167840443755641e-17	4.021321793367001e-12	1.2604273286425685e-11	4.6247712048494923e-11
70300000	0.0049992802922508	1.4176512873911554e-49	1.4655893698109365e-63	4.634997552707847e-9	1.5743986066516234e-15	1.4300826284067255e-6	-2.6942470637000635e-20	1.167840443755641e-17	4.021321793367001e-12	1.2604273286425685e-11	4.6247712048494923e-11
70400000	0.0049992802922508	1.4176512873911552e-49	1.4655893698109365e-63	4.634997552707847e-9	1.5743986066516234e-15	1.4300826284067255e-6	-2.694196459236886e-20	1.167840443755641e-17	4.021321793367001e-12	1.2604273286425685e-11	4.6247712048494923e-11
70500000	0.0049992802922508	1.4176512873911552e-49	1.4655893698109365e-63	4.634997552707847e-9	1.5743986066516234e-15	1.4300826284067255e-6	-2.6941458547737085e-20	1.167840443755641e-17	4.021321793367001e-12	1.2604273286425685e-11	4.6247712048494923e-11
70600000	0.0049992802922508	1.4176512873911552e-49	1.4655893698109365e-63	4.634997552707847e-9	1.5743986066516234e-15	1.4300826284067255e-6	-2.694095250310531e-20	1.167840443755641e-17	4.021321793367001e-12	1.2604273286425685e-11	4.6247712048494923e-11
70700000	0.0049992802922508	1.4176512873911552e-49	1.4655893698109365e-63	4.634997552707847e-9	1.5743986066516234e-15	1.4300826284067255e-6	-2.6940446458473535e-20	1.167840443755641e-17	4.021321793367001e-12	1.2604273286425685e-11	4.6247712048494923e-11
70800000	0.0049992802922508	1.4176512873911552e-49	1.4655893698109365e-63	4.634997552707847e-9	1.5743986066516234e-15	1.4300826284067255e-6	-2.6939940413841757e-20	1.167840443755641e-17	4.021321793367001e-12	1.2604273286425685e-11	4.6247712048494923e-11
70900000	0.0049992802922508	1.4176512873911552e-49	1.4655893698109365e-63	4.634997552707847e-9	1.5743986066516234e-15	1.4300826284067255e-6	-2.6939434369209982e-20	1.167840443755641e-17	4.021321793367001e-12	1.2604273286425685e-11	4.6247712048494923e-11
71000000	0.0049992802922508	1.4176512873911552e-49	1.4655893698109365e-63	4.634997552707847e-9	1.5743986066516234e-15	1.4300826284067255e-6	-2.6938928324578207e-20	1.167840443755641e-17	4.021321793367001e-12	1.2604273286425685e-11	4.6247712048494923e-11
71100000	0.0049992802922508	1.4176512873911552e-49	1.4655893698109365e-63	4.634997552707847e-9	1.5743986066516234e-15	1.4300826284067255e-6	-2.6938422279946432e-20	1.167840443755641e-17	4.021321793367001e-12	1.2604273286425685e-11	4.6247712048494923e-11
71200000	0.0049992802922508	1.4176512873911552e-49	1.4655893698109365e-63	4.634997552707847e-9	1.5743986066516234e-15	1.4300826284067255e-6	-2.6937916235314657e-20	1.167840443755641e-17	4.021321793367001e-12	1.2604273286425685e-11	4.6247712048494923e-11
71300000	0.0049992802922508	1.4176512873911552e-49	1.4655893698109365e-63	4.634997552707847e-9	1.5743986066516234e-15	1.4300826284067255e-6	-2.6937410190682882e-20	1.167840443755641e-17	4.021321793367001e-12	1.2604273286425685e-11	4.6247712048494923e-11
71400000	0.0049992802922508	1.4176512873911552e-49	1.4655893698109365e-63	4.634997552707847e-9	1.5743986066516234e-15	1.4300826284067255e-6	-2.6936904146051104e-20	1.167840443755641e-17	4.021321793367001e-12	1.2604273286425685e-11	4.6247712048494923e-11
71500000	0.0049992802922508	1.4176512873911552e-49	1.4655893698109365e-63	4.634997552707847e-9	1.5743986066516234e-15	1.4300826284067255e-6	-2.693639810141933e-20	1.167840443755641e-17	4.021321793367001e-12	1.2604273286425685e-11	4.6247712048494923e-11
71600000	0.0049992802922508	1.4176512873911552e-49	1.4655893698109365e-63	4.634997552707847e-9	1.5743986066516234e-15	1.4300826284067255e-6	-2.6935892056787554e-20	1.167840443755641e-17	4.021321793367001e-12	1.2604273286425685e-11	4.6247712048494923e-11
71700000	0.0049992802922508	1.4176512873911552e-49	1.4655893698109365e-63	4.634997552707847e-9	1.5743986066516234e-15	1.4300826284067255e-6	-2.693538601215578e-20	1.167840443755641e-17	4.021321793367001e-12	1.2604273286425685e-11	4.6247712048494923e-11
71800000	0.0049992802922508	1.4176512873911552e-49	1.4655893698109365e-63	4.634997552707847e-9	1.5743986066516234e-15	1.4300826284067255e-6	-2.6934879967524004e-20	1.167840443755641e-17	4.021321793367001e-12	1.2604273286425685e-11	4.6247712048494923e-11
71900000	0.0049992802922508	1.4176512873911552e-49	1.4655893698109365e-63	4.634997552707847e-9	1.5743986066516234e-15	1.4300826284067255e-6	-2.6934373922892226e-20	1.167840443755641e-17	4.021321793367001e-12	1.2604273286425685e-11	4.6247712048494923e-11
72000000	0.0049992802922508	1.4176512873911552e-49	1.4655893698109365e-63	4.634997552707847e-9	1.5743986066516234e-15	1.4300826284067255e-6	-2.693386787826045e-20	1.167840443755641e-17	4.021321793367001e-12	1.2604273286425685e-11	4.6247712048494923e-11
72100000	0.0049992802922508	1.4176512873911552e-49	1.4655893698109365e-63	4.634997552707847e-9	1.5743986066516234e-15	1.4300826284067255e-6	-2.6933361833628676e-20	1.167840443755641e-17	4.021321793367001e-12	1.2604273286425685e-11	4.6247712048494923e-11
72200000	0.0049992802922508	1.4176512873911552e-49	1.4655893698109365e-63	4.634997552707847e-9	1.5743986066516234e-15	1.4300826284067255e-6	-2.69328557889969e-20	1.167840443755641e-17	4.021321793367001e-12	1.2604273286425685e-11	4.6247712048494923e-11
72300000	0.0049992802922508	1.4176512873911552e-49	1.4655893698109365e-63	4.634997552707847e-9	1.5743986066516234e-15	1.4300826284067255e-6	-2.6932349744365126e-20	1.167840443755641e-17	4.021321793367001e-12	1.2604273286425685e-11	4.6247712048494923e-11
72400000	0.0049992802922508	1.4176512873911552e-49	1.4655893698109365e-63	4.634997552707847e-9	1.5743986066516234e-15	1.4300826284067255e-6	-2.6931843699733348e-20	1.167840443755641e-17	4.021321793367001e-12	1.2604273286425685e-11	4.6247712048494923e-11
72500000	0.0049992802922508	1.4176512873911552e-49	1.4655893698109365e-63	4.634997552707847e-9	1.5743986066516234e-15	1.4300826284067255e-6	-2.6931337655101573e-20	1.167840443755641e-17	4.021321793367001e-12	1.2604273286425685e-11	4.6247712048494923e-11
72600000	0.0049992802922508	1.4176512873911552e-49	1.4655893698109365e-63	4.634997552707847e-9	1.5743986066516234e-15	1.4300826284067255e-6	-2.6930831610469798e-20	1.167840443755641e-17	4.021321793367001e-12	1.2604273286425685e-11	4.6247712048494923e-11
72700000	0.0049992802922508	1.4176512873911552e-49	1.4655893698109365e-63	4.634997552707847e-9	1.5743986066516234e-15	1.4300826284067255e-6	-2.6930325565838023e-20	1.167840443755641e-17	4.021321793367001e-12	1.2604273286425685e-11	4.6247712048494923e-11
72800000	0.0049992802922508	1.4176512873911552e-49	1.4655893698109365e-63	4.634997552707847e-9	1.5743986066516234e-15	1.4300826284067255e-6	-2.6929819521206248e-20	1.167840443755641e-17	4.021321793367001e-12	1.2604273286425685e-11	4.6247712048494923e-11
72900000	0.0049992802922508	1.4176512873911552e-49	1.4655893698109365e-63	4.634997552707847e-9	1.5743986066516234e-15	1.4300826284067255e-6	-2.692931347657447e-20	1.167840443755641e-17	4.021321793367001e-12	1.2604273286425685e-11	4.6247712048494923e-11
73000000	0.0049992802922508	1.4176512873911552e-49	1.4655893698109365e-63	4.634997552707847e-9	1.5743986066516234e-15	1.4300826284067255e-6	-2.6928807431942695e-20	1.167840443755641e-17	4.021321793367001e-12	1.2604273286425685e-11	4.6247712048494923e-11
73100000	0.0049992802922508	1.4176512873911552e-49	1.4655893698109365e-63	4.634997552707847e-9	1.5743986066516234e-15	1.4300826284067255e-6	-2.692830138731092e-20	1.167840443755641e-17	4.021321793367001e-12	1.2604273286425685e-11	4.6247712048494923e-11
73200000	0.0049992802922508	1.4176512873911552e-49	1.4655893698109365e-63	4.634997552707847e-9	1.5743986066516234e-15	1.4300826284067255e-6	-2.6927795342679145e-20	1.167840443755641e-17	4.021321793367001e-12	1.2604273286425685e-11	4.6247712048494923e-11
73300000	0.0049992802922508	1.4176512873911552e-49	1.4655893698109365e-63	4.634997552707847e-9	1.5743986066516234e-15	1.4300826284067255e-6	-2.692728929804737e-20	1.167840443755641e-17	4.021321793367001e-12	1.2604273286425685e-11	4.6247712048494923e-11
73400000	0.0049992802922508	1.4176512873911552e-49	1.4655893698109365e-63	4.634997552707847e-9	1.5743986066516234e-15	1.4300826284067255e-6	-2.6926783253415595e-20	1.167840443755641e-17	4.021321793367001e-12	1.2604273286425685e-11	4.6247712048494923e-11
73500000	0.0049992802922508	1.4176512873911552e-49	1.4655893698109365e-63	4.634997552707847e-9	1.5743986066516234e-15	1.4300826284067255e-6	-2.6926277208783817e-20	1.167840443755641e-17	4.021321793367001e-12	1.2604273286425685e-11	4.6247712048494923e-11
73600000	0.0049992802922508	1.4176512873911552e-49	1.4655893698109365e-63	4.634997552707847e-9	1.5743986066516234e-15	1.4300826284067255e-6	-2.6925771164152042e-20	1.167840443755641e-17	4.021321793367001e-12	1.2604273286425685e-11	4.6247712048494923e-11
73700000	0.0049992802922508	1.4176512873911552e-49	1.4655893698109365e-63	4.634997552707847e-9	1.5743986066516234e-15	1.4300826284067255e-6	-2.6925265119520267e-20	1.167840443755641e-17	4.021321793367001e-12	1.2604273286425685e-11	4.6247712048494923e-11
73800000	0.0049992802922508	1.4176512873911552e-49	1.4655893698109365e-63	4.634997552707847e-9	1.5743986066516234e-15	1.4300826284067255e-6	-2.6924759074888492e-20	1.167840443755641e-17	4.021321793367001e-12	1.2604273286425685e-11	4.6247712048494923e-11
73900000	0.0049992802922508	1.4176512873911552e-49	1.4655893698109365e-63	4.634997552707847e-9	1.5743986066516234e-15	1.4300826284067255e-6	-2.6924253030256717e-20	1.167840443755641e-17	4.021321793367001e-12	1.2604273286425685e-11	4.6247712048494923e-11
74000000	0.0049992802922508	1.4176512873911552e-49	1.4655893698109365e-63	4.634997552707847e-9	1.5743986066516234e-15	1.4300826284067255e-6	-2.692374698562494e-20	1.167840443755641e-17	4.021321793367001e-12	1.2604273286425685e-11	4.6247712048494923e-11
74100000	0.0049992802922508	1.4176512873911552e-49	1.4655893698109365e-63	4.634997552707847e-9	1.5743986066516234e-15	1.4300826284067255e-6	-2.6923240940993164e-20	1.167840443755641e-17	4.021321793367001e-12	1.2604273286425685e-11	4.6247712048494923e-11
74200000	0.0049992802922508	1.4176512873911552e-49	1.4655893698109365e-63	4.634997552707847e-9	1.5743986066516234e-15	1.4300826284067255e-6	-2.692273489636139e-20	1.167840443755641e-17	4.021321793367001e-12	1.2604273286425685e-11	4.6247712048494923e-11
74300000	0.0049992802922508	1.4176512873911552e-49	1.4655893698109365e-63	4.634997552707847e-9	1.5743986066516234e-15	1.4300826284067255e-6	-2.6922228851729614e-20	1.167840443755641e-17	4.021321793367001e-12	1.2604273286425685e-11	4.6247712048494923e-11
74400000	0.0049992802922508	1.4176512873911552e-49	1.4655893698109365e-63	4.634997552707847e-9	1.5743986066516234e-15	1.4300826284067255e-6	-2.692172280709784e-20	1.167840443755641e-17	4.021321793367001e-12	1.2604273286425685e-11	4.6247712048494923e-11
74500000	0.0049992802922508	1.4176512873911552e-49	1.4655893698109365e-63	4.634997552707847e-9	1.5743986066516234e-15	1.4300826284067255e-6	-2.692121676246606e-20	1.167840443755641e-17	4.021321793367001e-12	1.2604273286425685e-11	4.6247712048494923e-11
74600000	0.0049992802922508	1.4176512873911552e-49	1.4655893698109365e-63	4.634997552707847e-9	1.5743986066516234e-15	1.4300826284067255e-6	-2.6920710717834286e-20	1.167840443755641e-17	4.021321793367001e-12	1.2604273286425685e-11	4.6247712048494923e-11
74700000	0.0049992802922508	1.4176512873911552e-49	1.4655893698109365e-63	4.634997552707847e-9	1.5743986066516234e-15	1.4300826284067255e-6	-2.692020467320251e-20	1.167840443755641e-17	4.021321793367001e-12	1.2604273286425685e-11	4.6247712048494923e-11
74800000	0.0049992802922508	1.4176512873911552e-49	1.4655893698109365e-63	4.634997552707847e-9	1.5743986066516234e-15	1.4300826284067255e-6	-2.6919698628570736e-20	1.167840443755641e-17	4.021321793367001e-12	1.2604273286425685e-11	4.6247712048494923e-11
74900000	0.0049992802922508	1.4176512873911552e-49	1.4655893698109365e-63	4.634997552707847e-9	1.5743986066516234e-15	1.4300826284067255e-6	-2.691919258393896e-20	1.167840443755641e-17	4.021321793367001e-12	1.2604273286425685e-11	4.6247712048494923e-11
75000000	0.0049992802922508	1.4176512873911552e-49	1.4655893698109365e-63	4.634997552707847e-9	1.5743986066516234e-15	1.4300826284067255e-6	-2.6918686539307186e-20	1.167840443755641e-17	4.021321793367001e-12	1.2604273286425685e-11	4.6247712048494923e-11
75100000	0.0049992802922508	1.4176512873911552e-49	1.4655893698109365e-63	4.634997552707847e-9	1.5743986066516234e-15	1.4300826284067255e-6	-2.6918180494675408e-20	1.167840443755641e-17	4.021321793367001e-12	1.2604273286425685e-11	4.6247712048494923e-11
75200000	0.0049992802922508	1.4176512873911552e-49	1.4655893698109365e-63	4.634997552707847e-9	1.5743986066516234e-15	1.4300826284067255e-6	-2.6917674450043633e-20	1.167840443755641e-17	4.021321793367001e-12	1.2604273286425685e-11	4.6247712048494923e-11
75300000	0.0049992802922508	1.4176512873911552e-49	1.4655893698109365e-63	4.634997552707847e-9	1.5743986066516234e-15	1.4300826284067255e-6	-2.6917168405411858e-20	1.167840443755641e-17	4.021321793367001e-12	1.2604273286425685e-11	4.6247712048494923e-11
75400000	0.0049992802922508	1.4176512873911552e-49	1.4655893698109365e-63	4.634997552707847e-9	1.5743986066516234e-15	1.4300826284067255e-6	-2.6916662360780083e-20	1.167840443755641e-17	4.021321793367001e-12	1.2604273286425685e-11	4.6247712048494923e-11
75500000	0.0049992802922508	1.4176512873911552e-49	1.4655893698109365e-63	4.634997552707847e-9	1.5743986066516234e-15	1.4300826284067255e-6	-2.6916156316148308e-20	1.167840443755641e-17	4.021321793367001e-12	1.2604273286425685e-11	4.6247712048494923e-11
75600000	0.0049992802922508	1.4176512873911552e-49	1.4655893698109365e-63	4.634997552707847e-9	1.5743986066516234e-15	1.4300826284067255e-6	-2.691565027151653e-20	1.167840443755641e-17	4.021321793367001e-12	1.2604273286425685e-11	4.6247712048494923e-11
75700000	0.0049992802922508	1.4176512873911552e-49	1.4655893698109365e-63	4.634997552707847e-9	1.5743986066516234e-15	1.4300826284067255e-6	-2.6915144226884755e-20	1.167840443755641e-17	4.021321793367001e-12	1.2604273286425685e-11	4.6247712048494923e-11
75800000	0.0049992802922508	1.4176512873911552e-49	1.4655893698109365e-63	4.634997552707847e-9	1.5743986066516234e-15	1.4300826284067255e-6	-2.691463818225298e-20	1.167840443755641e-17	4.021321793367001e-12	1.2604273286425685e-11	4.6247712048494923e-11
75900000	0.0049992802922508	1.4176512873911552e-49	1.4655893698109365e-63	4.634997552707847e-9	1.5743986066516234e-15	1.4300826284067255e-6	-2.6914132137621205e-20	1.167840443755641e-17	4.021321793367001e-12	1.2604273286425685e-11	4.6247712048494923e-11
76000000	0.0049992802922508	1.4176512873911552e-49	1.4655893698109365e-63	4.634997552707847e-9	1.5743986066516234e-15	1.4300826284067255e-6	-2.691362609298943e-20	1.167840443755641e-17	4.021321793367001e-12	1.2604273286425685e-11	4.6247712048494923e-11
76100000	0.0049992802922508	1.4176512873911552e-49	1.4655893698109365e-63	4.634997552707847e-9	1.5743986066516234e-15	1.4300826284067255e-6	-2.6913120048357652e-20	1.167840443755641e-17	4.021321793367001e-12	1.2604273286425685e-11	4.6247712048494923e-11
76200000	0.0049992802922508	1.4176512873911552e-49	1.4655893698109365e-63	4.634997552707847e-9	1.5743986066516234e-15	1.4300826284067255e-6	-2.6912614003725877e-20	1.167840443755641e-17	4.021321793367001e-12	1.2604273286425685e-11	4.6247712048494923e-11
76300000	0.0049992802922508	1.4176512873911552e-49	1.4655893698109365e-63	4.634997552707847e-9	1.5743986066516234e-15	1.4300826284067255e-6	-2.6912107959094102e-20	1.167840443755641e-17	4.021321793367001e-12	1.2604273286425685e-11	4.6247712048494923e-11
76400000	0.0049992802922508	1.4176512873911552e-49	1.4655893698109365e-63	4.634997552707847e-9	1.5743986066516234e-15	1.4300826284067255e-6	-2.6911601914462327e-20	1.167840443755641e-17	4.021321793367001e-12	1.2604273286425685e-11	4.6247712048494923e-11
76500000	0.0049992802922508	1.4176512873911552e-49	1.4655893698109365e-63	4.634997552707847e-9	1.5743986066516234e-15	1.4300826284067255e-6	-2.6911095869830552e-20	1.167840443755641e-17	4.021321793367001e-12	1.2604273286425685e-11	4.6247712048494923e-11
76600000	0.0049992802922508	1.4176512873911552e-49	1.4655893698109365e-63	4.634997552707847e-9	1.5743986066516234e-15	1.4300826284067255e-6	-2.6910589825198774e-20	1.167840443755641e-17	4.021321793367001e-12	1.2604273286425685e-11	4.6247712048494923e-11
76700000	0.0049992802922508	1.4176512873911552e-49	1.4655893698109365e-63	4.634997552707847e-9	1.5743986066516234e-15	1.4300826284067255e-6	-2.6910083780567e-20	1.167840443755641e-17	4.021321793367001e-12	1.2604273286425685e-11	4.6247712048494923e-11
76800000	0.0049992802922508	1.4176512873911552e-49	1.4655893698109365e-63	4.634997552707847e-9	1.5743986066516234e-15	1.4300826284067255e-6	-2.6909577735935224e-20	1.167840443755641e-17	4.021321793367001e-12	1.2604273286425685e-11	4.6247712048494923e-11
76900000	0.0049992802922508	1.4176512873911552e-49	1.4655893698109365e-63	4.634997552707847e-9	1.5743986066516234e-15	1.4300826284067255e-6	-2.690907169130345e-20	1.167840443755641e-17	4.021321793367001e-12	1.2604273286425685e-11	4.6247712048494923e-11
77000000	0.0049992802922508	1.4176512873911552e-49	1.4655893698109365e-63	4.634997552707847e-9	1.5743986066516234e-15	1.4300826284067255e-6	-2.6908565646671674e-20	1.167840443755641e-17	4.021321793367001e-12	1.2604273286425685e-11	4.6247712048494923e-11
77100000	0.0049992802922508	1.4176512873911552e-49	1.4655893698109365e-63	4.634997552707847e-9	1.5743986066516234e-15	1.4300826284067255e-6	-2.69080596020399e-20	1.167840443755641e-17	4.021321793367001e-12	1.2604273286425685e-11	4.6247712048494923e-11
77200000	0.0049992802922508	1.4176512873911552e-49	1.4655893698109365e-63	4.634997552707847e-9	1.5743986066516234e-15	1.4300826284067255e-6	-2.690755355740812e-20	1.167840443755641e-17	4.021321793367001e-12	1.2604273286425685e-11	4.6247712048494923e-11
77300000	0.0049992802922508	1.4176512873911552e-49	1.4655893698109365e-63	4.634997552707847e-9	1.5743986066516234e-15	1.4300826284067255e-6	-2.6907047512776346e-20	1.167840443755641e-17	4.021321793367001e-12	1.2604273286425685e-11	4.6247712048494923e-11
77400000	0.0049992802922508	1.4176512873911552e-49	1.4655893698109365e-63	4.634997552707847e-9	1.5743986066516234e-15	1.4300826284067255e-6	-2.690654146814457e-20	1.167840443755641e-17	4.021321793367001e-12	1.2604273286425685e-11	4.6247712048494923e-11
77500000	0.0049992802922508	1.4176512873911552e-49	1.4655893698109365e-63	4.634997552707847e-9	1.5743986066516234e-15	1.4300826284067255e-6	-2.6906035423512796e-20	1.167840443755641e-17	4.021321793367001e-12	1.2604273286425685e-11	4.6247712048494923e-11
77600000	0.0049992802922508	1.4176512873911552e-49	1.4655893698109365e-63	4.634997552707847e-9	1.5743986066516234e-15	1.4300826284067255e-6	-2.690552937888102e-20	1.167840443755641e-17	4.021321793367001e-12	1.2604273286425685e-11	4.6247712048494923e-11
77700000	0.0049992802922508	1.4176512873911552e-49	1.4655893698109365e-63	4.634997552707847e-9	1.5743986066516234e-15	1.4300826284067255e-6	-2.6905023334249243e-20	1.167840443755641e-17	4.021321793367001e-12	1.2604273286425685e-11	4.6247712048494923e-11
77800000	0.0049992802922508	1.4176512873911552e-49	1.4655893698109365e-63	4.634997552707847e-9	1.5743986066516234e-15	1.4300826284067255e-6	-2.6904517289617468e-20	1.167840443755641e-17	4.021321793367001e-12	1.2604273286425685e-11	4.6247712048494923e-11
77900000	0.0049992802922508	1.4176512873911552e-49	1.4655893698109365e-63	4.634997552707847e-9	1.5743986066516234e-15	1.4300826284067255e-6	-2.6904011244985693e-20	1.167840443755641e-17	4.021321793367001e-12	1.2604273286425685e-11	4.6247712048494923e-11
78000000	0.0049992802922508	1.4176512873911552e-49	1.4655893698109365e-63	4.634997552707847e-9	1.5743986066516234e-15	1.4300826284067255e-6	-2.6903505200353918e-20	1.167840443755641e-17	4.021321793367001e-12	1.2604273286425685e-11	4.6247712048494923e-11
78100000	0.0049992802922508	1.4176512873911552e-49	1.4655893698109365e-63	4.634997552707847e-9	1.5743986066516234e-15	1.4300826284067255e-6	-2.6902999155722143e-20	1.167840443755641e-17	4.021321793367001e-12	1.2604273286425685e-11	4.6247712048494923e-11
78200000	0.0049992802922508	1.4176512873911552e-49	1.4655893698109365e-63	4.634997552707847e-9	1.5743986066516234e-15	1.4300826284067255e-6	-2.6902493111090365e-20	1.167840443755641e-17	4.021321793367001e-12	1.2604273286425685e-11	4.6247712048494923e-11
78300000	0.0049992802922508	1.4176512873911552e-49	1.4655893698109365e-63	4.634997552707847e-9	1.5743986066516234e-15	1.4300826284067255e-6	-2.690198706645859e-20	1.167840443755641e-17	4.021321793367001e-12	1.2604273286425685e-11	4.6247712048494923e-11
78400000	0.0049992802922508	1.4176512873911552e-49	1.4655893698109365e-63	4.634997552707847e-9	1.5743986066516234e-15	1.4300826284067255e-6	-2.6901481021826815e-20	1.167840443755641e-17	4.021321793367001e-12	1.2604273286425685e-11	4.6247712048494923e-11
78500000	0.0049992802922508	1.4176512873911552e-49	1.4655893698109365e-63	4.634997552707847e-9	1.5743986066516234e-15	1.4300826284067255e-6	-2.690097497719504e-20	1.167840443755641e-17	4.021321793367001e-12	1.2604273286425685e-11	4.6247712048494923e-11
78600000	0.0049992802922508	1.4176512873911552e-49	1.4655893698109365e-63	4.634997552707847e-9	1.5743986066516234e-15	1.4300826284067255e-6	-2.6900468932563265e-20	1.167840443755641e-17	4.021321793367001e-12	1.2604273286425685e-11	4.6247712048494923e-11
78700000	0.0049992802922508	1.4176512873911552e-49	1.4655893698109365e-63	4.634997552707847e-9	1.5743986066516234e-15	1.4300826284067255e-6	-2.6899962887931487e-20	1.167840443755641e-17	4.021321793367001e-12	1.2604273286425685e-11	4.6247712048494923e-11
78800000	0.0049992802922508	1.4176512873911552e-49	1.4655893698109365e-63	4.634997552707847e-9	1.5743986066516234e-15	1.4300826284067255e-6	-2.6899456843299712e-20	1.167840443755641e-17	4.021321793367001e-12	1.2604273286425685e-11	4.6247712048494923e-11
78900000	0.0049992802922508	1.4176512873911552e-49	1.4655893698109365e-63	4.634997552707847e-9	1.5743986066516234e-15	1.4300826284067255e-6	-2.6898950798667937e-20	1.167840443755641e-17	4.021321793367001e-12	1.2604273286425685e-11	4.6247712048494923e-11
79000000	0.0049992802922508	1.4176512873911552e-49	1.4655893698109365e-63	4.634997552707847e-9	1.5743986066516234e-15	1.4300826284067255e-6	-2.6898444754036162e-20	1.167840443755641e-17	4.021321793367001e-12	1.2604273286425685e-11	4.6247712048494923e-11
79100000	0.0049992802922508	1.4176512873911552e-49	1.4655893698109365e-63	4.634997552707847e-9	1.5743986066516234e-15	1.4300826284067255e-6	-2.6897938709404387e-20	1.167840443755641e-17	4.021321793367001e-12	1.2604273286425685e-11	4.6247712048494923e-11
79200000	0.0049992802922508	1.4176512873911552e-49	1.4655893698109365e-63	4.634997552707847e-9	1.5743986066516234e-15	1.4300826284067255e-6	-2.6897432664772612e-20	1.167840443755641e-17	4.021321793367001e-12	1.2604273286425685e-11	4.6247712048494923e-11
79300000	0.0049992802922508	1.4176512873911552e-49	1.4655893698109365e-63	4.634997552707847e-9	1.5743986066516234e-15	1.4300826284067255e-6	-2.6896926620140834e-20	1.167840443755641e-17	4.021321793367001e-12	1.2604273286425685e-11	4.6247712048494923e-11
79400000	0.0049992802922508	1.4176512873911552e-49	1.4655893698109365e-63	4.634997552707847e-9	1.5743986066516234e-15	1.4300826284067255e-6	-2.689642057550906e-20	1.167840443755641e-17	4.021321793367001e-12	1.2604273286425685e-11	4.6247712048494923e-11
79500000	0.0049992802922508	1.4176512873911552e-49	1.4655893698109365e-63	4.634997552707847e-9	1.5743986066516234e-15	1.4300826284067255e-6	-2.6895914530877284e-20	1.167840443755641e-17	4.021321793367001e-12	1.2604273286425685e-11	4.6247712048494923e-11
79600000	0.0049992802922508	1.4176512873911552e-49	1.4655893698109363e-63	4.634997552707847e-9	1.5743986066516234e-15	1.4300826284067255e-6	-2.689540848624551e-20	1.167840443755641e-17	4.021321793367001e-12	1.2604273286425685e-11	4.6247712048494923e-11
79700000	0.0049992802922508	1.4176512873911552e-49	1.4655893698109363e-63	4.634997552707847e-9	1.5743986066516234e-15	1.4300826284067255e-6	-2.6894902441613734e-20	1.167840443755641e-17	4.021321793367001e-12	1.2604273286425685e-11	4.6247712048494923e-11
79800000	0.0049992802922508	1.4176512873911552e-49	1.4655893698109363e-63	4.634997552707847e-9	1.5743986066516234e-15	1.4300826284067255e-6	-2.6894396396981956e-20	1.167840443755641e-17	4.021321793367001e-12	1.2604273286425685e-11	4.6247712048494923e-11
79900000	0.0049992802922508	1.4176512873911552e-49	1.4655893698109363e-63	4.634997552707847e-9	1.5743986066516234e-15	1.4300826284067255e-6	-2.689389035235018e-20	1.167840443755641e-17	4.021321793367001e-12	1.2604273286425685e-11	4.6247712048494923e-11
80000000	0.0049992802922508	1.4176512873911552e-49	1.4655893698109363e-63	4.634997552707847e-9	1.5743986066516234e-15	1.4300826284067255e-6	-2.6893384307718406e-20	1.167840443755641e-17	4.021321793367001e-12	1.2604273286425685e-11	4.6247712048494923e-11
80100000	0.0049992802922508	1.4176512873911552e-49	1.4655893698109363e-63	4.634997552707847e-9	1.5743986066516234e-15	1.4300826284067255e-6	-2.689287826308663e-20	1.167840443755641e-17	4.021321793367001e-12	1.2604273286425685e-11	4.6247712048494923e-11
80200000	0.0049992802922508	1.4176512873911552e-49	1.4655893698109363e-63	4.634997552707847e-9	1.5743986066516234e-15	1.4300826284067255e-6	-2.6892372218454856e-20	1.167840443755641e-17	4.021321793367001e-12	1.2604273286425685e-11	4.6247712048494923e-11
80300000	0.0049992802922508	1.4176512873911552e-49	1.4655893698109363e-63	4.634997552707847e-9	1.5743986066516234e-15	1.4300826284067255e-6	-2.6891866173823078e-20	1.167840443755641e-17	4.021321793367001e-12	1.2604273286425685e-11	4.6247712048494923e-11
80400000	0.0049992802922508	1.4176512873911552e-49	1.4655893698109363e-63	4.634997552707847e-9	1.5743986066516234e-15	1.4300826284067255e-6	-2.6891360129191303e-20	1.167840443755641e-17	4.021321793367001e-12	1.2604273286425685e-11	4.6247712048494923e-11
80500000	0.0049992802922508	1.4176512873911552e-49	1.4655893698109363e-63	4.634997552707847e-9	1.5743986066516234e-15	1.4300826284067255e-6	-2.6890854084559528e-20	1.167840443755641e-17	4.021321793367001e-12	1.2604273286425685e-11	4.6247712048494923e-11
80600000	0.0049992802922508	1.4176512873911552e-49	1.4655893698109363e-63	4.634997552707847e-9	1.5743986066516234e-15	1.4300826284067255e-6	-2.6890348039927753e-20	1.167840443755641e-17	4.021321793367001e-12	1.2604273286425685e-11	4.6247712048494923e-11
80700000	0.0049992802922508	1.4176512873911552e-49	1.4655893698109363e-63	4.634997552707847e-9	1.5743986066516234e-15	1.4300826284067255e-6	-2.6889841995295978e-20	1.167840443755641e-17	4.021321793367001e-12	1.2604273286425685e-11	4.6247712048494923e-11
80800000	0.0049992802922508	1.4176512873911552e-49	1.4655893698109363e-63	4.634997552707847e-9	1.5743986066516234e-15	1.4300826284067255e-6	-2.68893359506642e-20	1.167840443755641e-17	4.021321793367001e-12	1.2604273286425685e-11	4.6247712048494923e-11
80900000	0.0049992802922508	1.4176512873911552e-49	1.4655893698109363e-63	4.634997552707847e-9	1.5743986066516234e-15	1.4300826284067255e-6	-2.6888829906032425e-20	1.167840443755641e-17	4.021321793367001e-12	1.2604273286425685e-11	4.6247712048494923e-11
81000000	0.0049992802922508	1.4176512873911552e-49	1.4655893698109363e-63	4.634997552707847e-9	1.5743986066516234e-15	1.4300826284067255e-6	-2.688832386140065e-20	1.167840443755641e-17	4.021321793367001e-12	1.2604273286425685e-11	4.6247712048494923e-11
81100000	0.0049992802922508	1.4176512873911552e-49	1.4655893698109363e-63	4.634997552707847e-9	1.5743986066516234e-15	1.4300826284067255e-6	-2.6887817816768875e-20	1.167840443755641e-17	4.021321793367001e-12	1.2604273286425685e-11	4.6247712048494923e-11
81200000	0.0049992802922508	1.4176512873911552e-49	1.4655893698109363e-63	4.634997552707847e-9	1.5743986066516234e-15	1.4300826284067255e-6	-2.68873117721371e-20	1.167840443755641e-17	4.021321793367001e-12	1.2604273286425685e-11	4.6247712048494923e-11
81300000	0.0049992802922508	1.4176512873911552e-49	1.4655893698109363e-63	4.634997552707847e-9	1.5743986066516234e-15	1.4300826284067255e-6	-2.6886805727505325e-20	1.167840443755641e-17	4.021321793367001e-12	1.2604273286425685e-11	4.6247712048494923e-11
81400000	0.0049992802922508	1.4176512873911552e-49	1.4655893698109363e-63	4.634997552707847e-9	1.5743986066516234e-15	1.4300826284067255e-6	-2.6886299682873547e-20	1.167840443755641e-17	4.021321793367001e-12	1.2604273286425685e-11	4.6247712048494923e-11
81500000	0.0049992802922508	1.4176512873911552e-49	1.4655893698109363e-63	4.634997552707847e-9	1.5743986066516234e-15	1.4300826284067255e-6	-2.6885793638241772e-20	1.167840443755641e-17	4.021321793367001e-12	1.2604273286425685e-11	4.6247712048494923e-11
81600000	0.0049992802922508	1.4176512873911552e-49	1.4655893698109363e-63	4.634997552707847e-9	1.5743986066516234e-15	1.4300826284067255e-6	-2.6885287593609997e-20	1.167840443755641e-17	4.021321793367001e-12	1.2604273286425685e-11	4.6247712048494923e-11
81700000	0.0049992802922508	1.4176512873911552e-49	1.4655893698109363e-63	4.634997552707847e-9	1.5743986066516234e-15	1.4300826284067255e-6	-2.6884781548978222e-20	1.167840443755641e-17	4.021321793367001e-12	1.2604273286425685e-11	4.6247712048494923e-11
81800000	0.0049992802922508	1.4176512873911552e-49	1.4655893698109363e-63	4.634997552707847e-9	1.5743986066516234e-15	1.4300826284067255e-6	-2.6884275504346447e-20	1.167840443755641e-17	4.021321793367001e-12	1.2604273286425685e-11	4.6247712048494923e-11
81900000	0.0049992802922508	1.4176512873911552e-49	1.4655893698109363e-63	4.634997552707847e-9	1.5743986066516234e-15	1.4300826284067255e-6	-2.688376945971467e-20	1.167840443755641e-17	4.021321793367001e-12	1.2604273286425685e-11	4.6247712048494923e-11
82000000	0.0049992802922508	1.4176512873911552e-49	1.4655893698109363e-63	4.634997552707847e-9	1.5743986066516234e-15	1.4300826284067255e-6	-2.6883263415082894e-20	1.167840443755641e-17	4.021321793367001e-12	1.2604273286425685e-11	4.6247712048494923e-11
82100000	0.0049992802922508	1.4176512873911552e-49	1.4655893698109363e-63	4.634997552707847e-9	1.5743986066516234e-15	1.4300826284067255e-6	-2.688275737045112e-20	1.167840443755641e-17	4.021321793367001e-12	1.2604273286425685e-11	4.6247712048494923e-11
82200000	0.0049992802922508	1.4176512873911552e-49	1.4655893698109363e-63	4.634997552707847e-9	1.5743986066516234e-15	1.4300826284067255e-6	-2.6882251325819344e-20	1.167840443755641e-17	4.021321793367001e-12	1.2604273286425685e-11	4.6247712048494923e-11
82300000	0.0049992802922508	1.4176512873911552e-49	1.4655893698109363e-63	4.634997552707847e-9	1.5743986066516234e-15	1.4300826284067255e-6	-2.688174528118757e-20	1.167840443755641e-17	4.021321793367001e-12	1.2604273286425685e-11	4.6247712048494923e-11
82400000	0.0049992802922508	1.4176512873911552e-49	1.4655893698109363e-63	4.634997552707847e-9	1.5743986066516234e-15	1.4300826284067255e-6	-2.688123923655579e-20	1.167840443755641e-17	4.021321793367001e-12	1.2604273286425685e-11	4.6247712048494923e-11
82500000	0.0049992802922508	1.4176512873911552e-49	1.4655893698109363e-63	4.634997552707847e-9	1.5743986066516234e-15	1.4300826284067255e-6	-2.6880733191924016e-20	1.167840443755641e-17	4.021321793367001e-12	1.2604273286425685e-11	4.6247712048494923e-11
82600000	0.0049992802922508	1.4176512873911552e-49	1.4655893698109363e-63	4.634997552707847e-9	1.5743986066516234e-15	1.4300826284067255e-6	-2.688022714729224e-20	1.167840443755641e-17	4.021321793367001e-12	1.2604273286425685e-11	4.6247712048494923e-11
82700000	0.0049992802922508	1.4176512873911552e-49	1.4655893698109363e-63	4.634997552707847e-9	1.5743986066516234e-15	1.4300826284067255e-6	-2.6879721102660466e-20	1.167840443755641e-17	4.021321793367001e-12	1.2604273286425685e-11	4.6247712048494923e-11
82800000	0.0049992802922508	1.4176512873911552e-49	1.4655893698109363e-63	4.634997552707847e-9	1.5743986066516234e-15	1.4300826284067255e-6	-2.687921505802869e-20	1.167840443755641e-17	4.021321793367001e-12	1.2604273286425685e-11	4.6247712048494923e-11
82900000	0.0049992802922508	1.4176512873911552e-49	1.4655893698109363e-63	4.634997552707847e-9	1.5743986066516234e-15	1.4300826284067255e-6	-2.6878709013396913e-20	1.167840443755641e-17	4.021321793367001e-12	1.2604273286425685e-11	4.6247712048494923e-11
83000000	0.0049992802922508	1.4176512873911552e-49	1.4655893698109363e-63	4.634997552707847e-9	1.5743986066516234e-15	1.4300826284067255e-6	-2.6878202968765138e-20	1.167840443755641e-17	4.021321793367001e-12	1.2604273286425685e-11	4.6247712048494923e-11
83100000	0.0049992802922508	1.4176512873911552e-49	1.4655893698109363e-63	4.634997552707847e-9	1.5743986066516234e-15	1.4300826284067255e-6	-2.6877696924133363e-20	1.167840443755641e-17	4.021321793367001e-12	1.2604273286425685e-11	4.6247712048494923e-11
83200000	0.0049992802922508	1.4176512873911552e-49	1.4655893698109363e-63	4.634997552707847e-9	1.5743986066516234e-15	1.4300826284067255e-6	-2.6877190879501588e-20	1.167840443755641e-17	4.021321793367001e-12	1.2604273286425685e-11	4.6247712048494923e-11
83300000	0.0049992802922508	1.4176512873911552e-49	1.4655893698109363e-63	4.634997552707847e-9	1.5743986066516234e-15	1.4300826284067255e-6	-2.6876684834869813e-20	1.167840443755641e-17	4.021321793367001e-12	1.2604273286425685e-11	4.6247712048494923e-11
83400000	0.0049992802922508	1.4176512873911552e-49	1.4655893698109363e-63	4.634997552707847e-9	1.5743986066516234e-15	1.4300826284067255e-6	-2.6876178790238038e-20	1.167840443755641e-17	4.021321793367001e-12	1.2604273286425685e-11	4.6247712048494923e-11
83500000	0.0049992802922508	1.4176512873911552e-49	1.4655893698109363e-63	4.634997552707847e-9	1.5743986066516234e-15	1.4300826284067255e-6	-2.687567274560626e-20	1.167840443755641e-17	4.021321793367001e-12	1.2604273286425685e-11	4.6247712048494923e-11
83600000	0.0049992802922508	1.4176512873911552e-49	1.4655893698109363e-63	4.634997552707847e-9	1.5743986066516234e-15	1.4300826284067255e-6	-2.6875166700974485e-20	1.167840443755641e-17	4.021321793367001e-12	1.2604273286425685e-11	4.6247712048494923e-11
83700000	0.0049992802922508	1.4176512873911552e-49	1.4655893698109363e-63	4.634997552707847e-9	1.5743986066516234e-15	1.4300826284067255e-6	-2.687466065634271e-20	1.167840443755641e-17	4.021321793367001e-12	1.2604273286425685e-11	4.6247712048494923e-11
83800000	0.0049992802922508	1.4176512873911552e-49	1.4655893698109363e-63	4.634997552707847e-9	1.5743986066516234e-15	1.4300826284067255e-6	-2.6874154611710935e-20	1.167840443755641e-17	4.021321793367001e-12	1.2604273286425685e-11	4.6247712048494923e-11
83900000	0.0049992802922508	1.4176512873911552e-49	1.4655893698109363e-63	4.634997552707847e-9	1.5743986066516234e-15	1.4300826284067255e-6	-2.687364856707916e-20	1.167840443755641e-17	4.021321793367001e-12	1.2604273286425685e-11	4.6247712048494923e-11
84000000	0.0049992802922508	1.4176512873911552e-49	1.4655893698109363e-63	4.634997552707847e-9	1.5743986066516234e-15	1.4300826284067255e-6	-2.6873142522447382e-20	1.167840443755641e-17	4.021321793367001e-12	1.2604273286425685e-11	4.6247712048494923e-11
84100000	0.0049992802922508	1.4176512873911552e-49	1.4655893698109363e-63	4.634997552707847e-9	1.5743986066516234e-15	1.4300826284067255e-6	-2.6872636477815607e-20	1.167840443755641e-17	4.021321793367001e-12	1.2604273286425685e-11	4.6247712048494923e-11
84200000	0.0049992802922508	1.4176512873911552e-49	1.4655893698109363e-63	4.634997552707847e-9	1.5743986066516234e-15	1.4300826284067255e-6	-2.6872130433183832e-20	1.167840443755641e-17	4.021321793367001e-12	1.2604273286425685e-11	4.6247712048494923e-11
84300000	0.0049992802922508	1.4176512873911552e-49	1.4655893698109363e-63	4.634997552707847e-9	1.5743986066516234e-15	1.4300826284067255e-6	-2.6871624388552057e-20	1.167840443755641e-17	4.021321793367001e-12	1.2604273286425685e-11	4.6247712048494923e-11
84400000	0.0049992802922508	1.4176512873911552e-49	1.4655893698109363e-63	4.634997552707847e-9	1.5743986066516234e-15	1.4300826284067255e-6	-2.6871118343920282e-20	1.167840443755641e-17	4.021321793367001e-12	1.2604273286425685e-11	4.6247712048494923e-11
84500000	0.0049992802922508	1.4176512873911552e-49	1.4655893698109363e-63	4.634997552707847e-9	1.5743986066516234e-15	1.4300826284067255e-6	-2.6870612299288504e-20	1.167840443755641e-17	4.021321793367001e-12	1.2604273286425685e-11	4.6247712048494923e-11
84600000	0.0049992802922508	1.4176512873911552e-49	1.4655893698109363e-63	4.634997552707847e-9	1.5743986066516234e-15	1.4300826284067255e-6	-2.687010625465673e-20	1.167840443755641e-17	4.021321793367001e-12	1.2604273286425685e-11	4.6247712048494923e-11
84700000	0.0049992802922508	1.4176512873911552e-49	1.4655893698109363e-63	4.634997552707847e-9	1.5743986066516234e-15	1.4300826284067255e-6	-2.6869600210024954e-20	1.167840443755641e-17	4.021321793367001e-12	1.2604273286425685e-11	4.6247712048494923e-11
84800000	0.0049992802922508	1.4176512873911552e-49	1.4655893698109363e-63	4.634997552707847e-9	1.5743986066516234e-15	1.4300826284067255e-6	-2.686909416539318e-20	1.167840443755641e-17	4.021321793367001e-12	1.2604273286425685e-11	4.6247712048494923e-11
84900000	0.0049992802922508	1.4176512873911552e-49	1.4655893698109363e-63	4.634997552707847e-9	1.5743986066516234e-15	1.4300826284067255e-6	-2.6868588120761404e-20	1.167840443755641e-17	4.021321793367001e-12	1.2604273286425685e-11	4.6247712048494923e-11
85000000	0.0049992802922508	1.4176512873911552e-49	1.4655893698109363e-63	4.634997552707847e-9	1.5743986066516234e-15	1.4300826284067255e-6	-2.686808207612963e-20	1.167840443755641e-17	4.021321793367001e-12	1.2604273286425685e-11	4.6247712048494923e-11
85100000	0.0049992802922508	1.4176512873911552e-49	1.4655893698109363e-63	4.634997552707847e-9	1.5743986066516234e-15	1.4300826284067255e-6	-2.686757603149785e-20	1.167840443755641e-17	4.021321793367001e-12	1.2604273286425685e-11	4.6247712048494923e-11
85200000	0.0049992802922508	1.4176512873911552e-49	1.4655893698109363e-63	4.634997552707847e-9	1.5743986066516234e-15	1.4300826284067255e-6	-2.6867069986866076e-20	1.167840443755641e-17	4.021321793367001e-12	1.2604273286425685e-11	4.6247712048494923e-11
85300000	0.0049992802922508	1.4176512873911552e-49	1.4655893698109363e-63	4.634997552707847e-9	1.5743986066516234e-15	1.4300826284067255e-6	-2.68665639422343e-20	1.167840443755641e-17	4.021321793367001e-12	1.2604273286425685e-11	4.6247712048494923e-11
85400000	0.0049992802922508	1.4176512873911552e-49	1.4655893698109363e-63	4.634997552707847e-9	1.5743986066516234e-15	1.4300826284067255e-6	-2.6866057897602526e-20	1.167840443755641e-17	4.021321793367001e-12	1.2604273286425685e-11	4.6247712048494923e-11
85500000	0.0049992802922508	1.4176512873911552e-49	1.4655893698109363e-63	4.634997552707847e-9	1.5743986066516234e-15	1.4300826284067255e-6	-2.686555185297075e-20	1.167840443755641e-17	4.021321793367001e-12	1.2604273286425685e-11	4.6247712048494923e-11
85600000	0.0049992802922508	1.4176512873911552e-49	1.4655893698109363e-63	4.634997552707847e-9	1.5743986066516234e-15	1.4300826284067255e-6	-2.6865045808338973e-20	1.167840443755641e-17	4.021321793367001e-12	1.2604273286425685e-11	4.6247712048494923e-11
85700000	0.0049992802922508	1.4176512873911552e-49	1.4655893698109363e-63	4.634997552707847e-9	1.5743986066516234e-15	1.4300826284067255e-6	-2.6864539763707198e-20	1.167840443755641e-17	4.021321793367001e-12	1.2604273286425685e-11	4.6247712048494923e-11
85800000	0.0049992802922508	1.4176512873911552e-49	1.4655893698109363e-63	4.634997552707847e-9	1.5743986066516234e-15	1.4300826284067255e-6	-2.6864033719075423e-20	1.167840443755641e-17	4.021321793367001e-12	1.2604273286425685e-11	4.6247712048494923e-11
85900000	0.0049992802922508	1.4176512873911552e-49	1.4655893698109363e-63	4.634997552707847e-9	1.5743986066516234e-15	1.4300826284067255e-6	-2.6863527674443648e-20	1.167840443755641e-17	4.021321793367001e-12	1.2604273286425685e-11	4.6247712048494923e-11
86000000	0.0049992802922508	1.4176512873911552e-49	1.4655893698109363e-63	4.634997552707847e-9	1.5743986066516234e-15	1.4300826284067255e-6	-2.6863021629811873e-20	1.167840443755641e-17	4.021321793367001e-12	1.2604273286425685e-11	4.6247712048494923e-11
86100000	0.0049992802922508	1.4176512873911552e-49	1.4655893698109363e-63	4.634997552707847e-9	1.5743986066516234e-15	1.4300826284067255e-6	-2.6862515585180095e-20	1.167840443755641e-17	4.021321793367001e-12	1.2604273286425685e-11	4.6247712048494923e-11
86200000	0.0049992802922508	1.4176512873911552e-49	1.4655893698109363e-63	4.634997552707847e-9	1.5743986066516234e-15	1.4300826284067255e-6	-2.686200954054832e-20	1.167840443755641e-17	4.021321793367001e-12	1.2604273286425685e-11	4.6247712048494923e-11
86300000	0.0049992802922508	1.417651287391155e-49	1.4655893698109363e-63	4.634997552707847e-9	1.5743986066516234e-15	1.4300826284067255e-6	-2.6861503495916545e-20	1.167840443755641e-17	4.021321793367001e-12	1.2604273286425685e-11	4.6247712048494923e-11
86400000	0.0049992802922508	1.417651287391155e-49	1.4655893698109363e-63	4.634997552707847e-9	1.5743986066516234e-15	1.4300826284067255e-6	-2.686099745128477e-20	1.167840443755641e-17	4.021321793367001e-12	1.2604273286425685e-11	4.6247712048494923e-11
86500000	0.0049992802922508	1.417651287391155e-49	1.4655893698109363e-63	4.634997552707847e-9	1.5743986066516234e-15	1.4300826284067255e-6	-2.6860491406652995e-20	1.167840443755641e-17	4.021321793367001e-12	1.2604273286425685e-11	4.6247712048494923e-11
86600000	0.0049992802922508	1.417651287391155e-49	1.4655893698109363e-63	4.634997552707847e-9	1.5743986066516234e-15	1.4300826284067255e-6	-2.6859985362021217e-20	1.167840443755641e-17	4.021321793367001e-12	1.2604273286425685e-11	4.6247712048494923e-11
86700000	0.0049992802922508	1.417651287391155e-49	1.4655893698109363e-63	4.634997552707847e-9	1.5743986066516234e-15	1.4300826284067255e-6	-2.6859479317389442e-20	1.167840443755641e-17	4.021321793367001e-12	1.2604273286425685e-11	4.6247712048494923e-11
86800000	0.0049992802922508	1.417651287391155e-49	1.4655893698109363e-63	4.634997552707847e-9	1.5743986066516234e-15	1.4300826284067255e-6	-2.6858973272757667e-20	1.167840443755641e-17	4.021321793367001e-12	1.2604273286425685e-11	4.6247712048494923e-11
86900000	0.0049992802922508	1.417651287391155e-49	1.4655893698109363e-63	4.634997552707847e-9	1.5743986066516234e-15	1.4300826284067255e-6	-2.6858467228125892e-20	1.167840443755641e-17	4.021321793367001e-12	1.2604273286425685e-11	4.6247712048494923e-11
87000000	0.0049992802922508	1.417651287391155e-49	1.4655893698109363e-63	4.634997552707847e-9	1.5743986066516234e-15	1.4300826284067255e-6	-2.6857961183494117e-20	1.167840443755641e-17	4.021321793367001e-12	1.2604273286425685e-11	4.6247712048494923e-11
87100000	0.0049992802922508	1.417651287391155e-49	1.4655893698109363e-63	4.634997552707847e-9	1.5743986066516234e-15	1.4300826284067255e-6	-2.6857455138862342e-20	1.167840443755641e-17	4.021321793367001e-12	1.2604273286425685e-11	4.6247712048494923e-11
87200000	0.0049992802922508	1.417651287391155e-49	1.4655893698109363e-63	4.634997552707847e-9	1.5743986066516234e-15	1.4300826284067255e-6	-2.6856949094230564e-20	1.167840443755641e-17	4.021321793367001e-12	1.2604273286425685e-11	4.6247712048494923e-11
87300000	0.0049992802922508	1.417651287391155e-49	1.4655893698109363e-63	4.634997552707847e-9	1.5743986066516234e-15	1.4300826284067255e-6	-2.685644304959879e-20	1.167840443755641e-17	4.021321793367001e-12	1.2604273286425685e-11	4.6247712048494923e-11
87400000	0.0049992802922508	1.417651287391155e-49	1.4655893698109363e-63	4.634997552707847e-9	1.5743986066516234e-15	1.4300826284067255e-6	-2.6855937004967014e-20	1.167840443755641e-17	4.021321793367001e-12	1.2604273286425685e-11	4.6247712048494923e-11
87500000	0.0049992802922508	1.417651287391155e-49	1.4655893698109363e-63	4.634997552707847e-9	1.5743986066516234e-15	1.4300826284067255e-6	-2.685543096033524e-20	1.167840443755641e-17	4.021321793367001e-12	1.2604273286425685e-11	4.6247712048494923e-11
87600000	0.0049992802922508	1.417651287391155e-49	1.4655893698109363e-63	4.634997552707847e-9	1.5743986066516234e-15	1.4300826284067255e-6	-2.6854924915703464e-20	1.167840443755641e-17	4.021321793367001e-12	1.2604273286425685e-11	4.6247712048494923e-11
87700000	0.0049992802922508	1.417651287391155e-49	1.4655893698109363e-63	4.634997552707847e-9	1.5743986066516234e-15	1.4300826284067255e-6	-2.6854418871071686e-20	1.167840443755641e-17	4.021321793367001e-12	1.2604273286425685e-11	4.6247712048494923e-11
87800000	0.0049992802922508	1.417651287391155e-49	1.4655893698109363e-63	4.634997552707847e-9	1.5743986066516234e-15	1.4300826284067255e-6	-2.685391282643991e-20	1.167840443755641e-17	4.021321793367001e-12	1.2604273286425685e-11	4.6247712048494923e-11
87900000	0.0049992802922508	1.417651287391155e-49	1.4655893698109363e-63	4.634997552707847e-9	1.5743986066516234e-15	1.4300826284067255e-6	-2.6853406781808136e-20	1.1678404437556411e-17	4.021321793367001e-12	1.2604273286425685e-11	4.6247712048494923e-11
88000000	0.0049992802922508	1.417651287391155e-49	1.4655893698109363e-63	4.634997552707847e-9	1.5743986066516234e-15	1.4300826284067255e-6	-2.685290073717636e-20	1.1678404437556411e-17	4.021321793367001e-12	1.2604273286425685e-11	4.6247712048494923e-11
88100000	0.0049992802922508	1.417651287391155e-49	1.4655893698109363e-63	4.634997552707847e-9	1.5743986066516234e-15	1.4300826284067255e-6	-2.6852394692544586e-20	1.1678404437556411e-17	4.021321793367001e-12	1.2604273286425685e-11	4.6247712048494923e-11
88200000	0.004999280292250799	1.417651287391155e-49	1.4655893698109363e-63	4.634997552707847e-9	1.5743986066516234e-15	1.4300826284067255e-6	-2.6851888647912808e-20	1.1678404437556411e-17	4.021321793367001e-12	1.2604273286425685e-11	4.6247712048494923e-11
88300000	0.004999280292250799	1.417651287391155e-49	1.4655893698109363e-63	4.634997552707847e-9	1.5743986066516234e-15	1.4300826284067255e-6	-2.6851382603281033e-20	1.1678404437556411e-17	4.021321793367001e-12	1.2604273286425685e-11	4.6247712048494923e-11
88400000	0.004999280292250799	1.417651287391155e-49	1.4655893698109363e-63	4.634997552707847e-9	1.5743986066516234e-15	1.4300826284067255e-6	-2.6850876558649258e-20	1.1678404437556411e-17	4.021321793367001e-12	1.2604273286425685e-11	4.6247712048494923e-11
88500000	0.004999280292250799	1.417651287391155e-49	1.4655893698109363e-63	4.634997552707847e-9	1.5743986066516234e-15	1.4300826284067255e-6	-2.6850370514017483e-20	1.1678404437556411e-17	4.021321793367001e-12	1.2604273286425685e-11	4.6247712048494923e-11
88600000	0.004999280292250799	1.417651287391155e-49	1.4655893698109363e-63	4.634997552707847e-9	1.5743986066516234e-15	1.4300826284067255e-6	-2.6849864469385708e-20	1.1678404437556411e-17	4.021321793367001e-12	1.2604273286425685e-11	4.6247712048494923e-11
88700000	0.004999280292250799	1.417651287391155e-49	1.4655893698109363e-63	4.634997552707847e-9	1.5743986066516234e-15	1.4300826284067255e-6	-2.684935842475393e-20	1.1678404437556411e-17	4.021321793367001e-12	1.2604273286425685e-11	4.6247712048494923e-11
88800000	0.004999280292250799	1.417651287391155e-49	1.4655893698109363e-63	4.634997552707847e-9	1.5743986066516234e-15	1.4300826284067255e-6	-2.6848852380122155e-20	1.1678404437556411e-17	4.021321793367001e-12	1.2604273286425685e-11	4.6247712048494923e-11
88900000	0.004999280292250799	1.417651287391155e-49	1.4655893698109363e-63	4.634997552707847e-9	1.5743986066516234e-15	1.4300826284067255e-6	-2.684834633549038e-20	1.1678404437556411e-17	4.021321793367001e-12	1.2604273286425685e-11	4.6247712048494923e-11
89000000	0.004999280292250799	1.417651287391155e-49	1.4655893698109363e-63	4.634997552707847e-9	1.5743986066516234e-15	1.4300826284067255e-6	-2.6847840290858605e-20	1.1678404437556411e-17	4.021321793367001e-12	1.2604273286425685e-11	4.6247712048494923e-11
89100000	0.004999280292250799	1.417651287391155e-49	1.4655893698109363e-63	4.634997552707847e-9	1.5743986066516234e-15	1.4300826284067255e-6	-2.684733424622683e-20	1.1678404437556411e-17	4.021321793367001e-12	1.2604273286425685e-11	4.6247712048494923e-11
89200000	0.004999280292250799	1.417651287391155e-49	1.4655893698109363e-63	4.634997552707847e-9	1.5743986066516234e-15	1.4300826284067255e-6	-2.6846828201595055e-20	1.1678404437556411e-17	4.021321793367001e-12	1.2604273286425685e-11	4.6247712048494923e-11
89300000	0.004999280292250799	1.417651287391155e-49	1.4655893698109363e-63	4.634997552707847e-9	1.5743986066516234e-15	1.4300826284067255e-6	-2.6846322156963277e-20	1.1678404437556411e-17	4.021321793367001e-12	1.2604273286425685e-11	4.6247712048494923e-11
89400000	0.004999280292250799	1.417651287391155e-49	1.4655893698109363e-63	4.634997552707847e-9	1.5743986066516234e-15	1.4300826284067255e-6	-2.6845816112331502e-20	1.1678404437556411e-17	4.021321793367001e-12	1.2604273286425685e-11	4.6247712048494923e-11
89500000	0.004999280292250799	1.417651287391155e-49	1.4655893698109363e-63	4.634997552707847e-9	1.5743986066516234e-15	1.4300826284067255e-6	-2.6845310067699727e-20	1.1678404437556411e-17	4.021321793367001e-12	1.2604273286425685e-11	4.6247712048494923e-11
89600000	0.004999280292250799	1.417651287391155e-49	1.4655893698109363e-63	4.634997552707847e-9	1.5743986066516234e-15	1.4300826284067255e-6	-2.6844804023067952e-20	1.1678404437556411e-17	4.021321793367001e-12	1.2604273286425685e-11	4.6247712048494923e-11
89700000	0.004999280292250799	1.417651287391155e-49	1.4655893698109363e-63	4.634997552707847e-9	1.5743986066516234e-15	1.4300826284067255e-6	-2.6844297978436177e-20	1.1678404437556411e-17	4.021321793367001e-12	1.2604273286425685e-11	4.6247712048494923e-11
89800000	0.004999280292250799	1.4176512873911548e-49	1.4655893698109363e-63	4.634997552707847e-9	1.5743986066516234e-15	1.4300826284067255e-6	-2.68437919338044e-20	1.1678404437556411e-17	4.021321793367001e-12	1.2604273286425685e-11	4.6247712048494923e-11
89900000	0.004999280292250799	1.4176512873911548e-49	1.4655893698109363e-63	4.634997552707847e-9	1.5743986066516234e-15	1.4300826284067255e-6	-2.6843285889172624e-20	1.1678404437556411e-17	4.021321793367001e-12	1.2604273286425685e-11	4.6247712048494923e-11
90000000	0.004999280292250799	1.4176512873911548e-49	1.4655893698109363e-63	4.634997552707847e-9	1.5743986066516234e-15	1.4300826284067255e-6	-2.684277984454085e-20	1.1678404437556411e-17	4.021321793367001e-12	1.2604273286425685e-11	4.6247712048494923e-11
90100000	0.004999280292250799	1.4176512873911548e-49	1.4655893698109363e-63	4.634997552707847e-9	1.5743986066516234e-15	1.4300826284067255e-6	-2.6842273799909074e-20	1.1678404437556411e-17	4.021321793367001e-12	1.2604273286425685e-11	4.6247712048494923e-11
90200000	0.004999280292250799	1.4176512873911548e-49	1.4655893698109363e-63	4.634997552707847e-9	1.5743986066516234e-15	1.4300826284067255e-6	-2.68417677552773e-20	1.1678404437556411e-17	4.021321793367001e-12	1.2604273286425685e-11	4.6247712048494923e-11
90300000	0.004999280292250799	1.4176512873911548e-49	1.4655893698109363e-63	4.634997552707847e-9	1.5743986066516234e-15	1.4300826284067255e-6	-2.684126171064552e-20	1.1678404437556411e-17	4.021321793367001e-12	1.2604273286425685e-11	4.6247712048494923e-11
90400000	0.004999280292250799	1.4176512873911548e-49	1.4655893698109363e-63	4.634997552707847e-9	1.5743986066516234e-15	1.4300826284067255e-6	-2.6840755666013746e-20	1.1678404437556411e-17	4.021321793367001e-12	1.2604273286425685e-11	4.6247712048494923e-11
90500000	0.004999280292250799	1.4176512873911548e-49	1.4655893698109363e-63	4.634997552707847e-9	1.5743986066516234e-15	1.4300826284067255e-6	-2.684024962138197e-20	1.1678404437556411e-17	4.021321793367001e-12	1.2604273286425685e-11	4.6247712048494923e-11
90600000	0.004999280292250799	1.4176512873911548e-49	1.4655893698109363e-63	4.634997552707847e-9	1.5743986066516234e-15	1.4300826284067255e-6	-2.6839743576750196e-20	1.1678404437556411e-17	4.021321793367001e-12	1.2604273286425685e-11	4.6247712048494923e-11
90700000	0.004999280292250799	1.4176512873911548e-49	1.4655893698109363e-63	4.634997552707847e-9	1.5743986066516234e-15	1.4300826284067255e-6	-2.683923753211842e-20	1.1678404437556411e-17	4.021321793367001e-12	1.2604273286425685e-11	4.6247712048494923e-11
90800000	0.004999280292250799	1.4176512873911548e-49	1.4655893698109363e-63	4.634997552707847e-9	1.5743986066516234e-15	1.4300826284067255e-6	-2.6838731487486643e-20	1.1678404437556411e-17	4.021321793367001e-12	1.2604273286425685e-11	4.6247712048494923e-11
90900000	0.004999280292250799	1.4176512873911548e-49	1.4655893698109363e-63	4.634997552707847e-9	1.5743986066516234e-15	1.4300826284067255e-6	-2.6838225442854868e-20	1.1678404437556411e-17	4.021321793367001e-12	1.2604273286425685e-11	4.6247712048494923e-11
91000000	0.004999280292250799	1.4176512873911548e-49	1.4655893698109363e-63	4.634997552707847e-9	1.5743986066516234e-15	1.4300826284067255e-6	-2.6837719398223093e-20	1.1678404437556411e-17	4.021321793367001e-12	1.2604273286425685e-11	4.6247712048494923e-11
91100000	0.004999280292250799	1.4176512873911548e-49	1.4655893698109363e-63	4.634997552707847e-9	1.5743986066516234e-15	1.4300826284067255e-6	-2.6837213353591318e-20	1.1678404437556411e-17	4.021321793367001e-12	1.2604273286425685e-11	4.6247712048494923e-11
91200000	0.004999280292250799	1.4176512873911548e-49	1.4655893698109363e-63	4.634997552707847e-9	1.5743986066516234e-15	1.4300826284067255e-6	-2.6836707308959543e-20	1.1678404437556411e-17	4.021321793367001e-12	1.2604273286425685e-11	4.6247712048494923e-11
91300000	0.004999280292250799	1.4176512873911548e-49	1.4655893698109363e-63	4.634997552707847e-9	1.5743986066516234e-15	1.4300826284067255e-6	-2.6836201264327768e-20	1.1678404437556411e-17	4.021321793367001e-12	1.2604273286425685e-11	4.6247712048494923e-11
91400000	0.004999280292250799	1.4176512873911548e-49	1.4655893698109363e-63	4.634997552707847e-9	1.5743986066516234e-15	1.4300826284067255e-6	-2.683569521969599e-20	1.1678404437556411e-17	4.021321793367001e-12	1.2604273286425685e-11	4.6247712048494923e-11
91500000	0.004999280292250799	1.4176512873911548e-49	1.4655893698109363e-63	4.634997552707847e-9	1.5743986066516234e-15	1.4300826284067255e-6	-2.6835189175064215e-20	1.1678404437556411e-17	4.021321793367001e-12	1.2604273286425685e-11	4.6247712048494923e-11
91600000	0.004999280292250799	1.4176512873911548e-49	1.4655893698109363e-63	4.634997552707847e-9	1.5743986066516234e-15	1.4300826284067255e-6	-2.683468313043244e-20	1.1678404437556411e-17	4.021321793367001e-12	1.2604273286425685e-11	4.6247712048494923e-11
91700000	0.004999280292250799	1.4176512873911548e-49	1.4655893698109363e-63	4.634997552707847e-9	1.5743986066516234e-15	1.4300826284067255e-6	-2.6834177085800665e-20	1.1678404437556411e-17	4.021321793367001e-12	1.2604273286425685e-11	4.6247712048494923e-11
91800000	0.004999280292250799	1.4176512873911548e-49	1.4655893698109363e-63	4.634997552707847e-9	1.5743986066516234e-15	1.4300826284067255e-6	-2.683367104116889e-20	1.1678404437556411e-17	4.021321793367001e-12	1.2604273286425685e-11	4.6247712048494923e-11
91900000	0.004999280292250799	1.4176512873911548e-49	1.4655893698109363e-63	4.634997552707847e-9	1.5743986066516234e-15	1.4300826284067255e-6	-2.6833164996537112e-20	1.1678404437556411e-17	4.021321793367001e-12	1.2604273286425685e-11	4.6247712048494923e-11
92000000	0.004999280292250799	1.4176512873911548e-49	1.4655893698109363e-63	4.634997552707847e-9	1.5743986066516234e-15	1.4300826284067255e-6	-2.6832658951905337e-20	1.1678404437556411e-17	4.021321793367001e-12	1.2604273286425685e-11	4.6247712048494923e-11
92100000	0.004999280292250799	1.4176512873911548e-49	1.4655893698109363e-63	4.634997552707847e-9	1.5743986066516234e-15	1.4300826284067255e-6	-2.6832152907273562e-20	1.1678404437556411e-17	4.021321793367001e-12	1.2604273286425685e-11	4.6247712048494923e-11
92200000	0.004999280292250799	1.4176512873911548e-49	1.4655893698109363e-63	4.634997552707847e-9	1.5743986066516234e-15	1.4300826284067255e-6	-2.6831646862641787e-20	1.1678404437556411e-17	4.021321793367001e-12	1.2604273286425685e-11	4.6247712048494923e-11
92300000	0.004999280292250799	1.4176512873911548e-49	1.4655893698109363e-63	4.634997552707847e-9	1.5743986066516234e-15	1.4300826284067255e-6	-2.6831140818010012e-20	1.1678404437556411e-17	4.021321793367001e-12	1.2604273286425685e-11	4.6247712048494923e-11
92400000	0.004999280292250799	1.4176512873911548e-49	1.4655893698109363e-63	4.634997552707847e-9	1.5743986066516234e-15	1.4300826284067255e-6	-2.6830634773378234e-20	1.1678404437556411e-17	4.021321793367001e-12	1.2604273286425685e-11	4.6247712048494923e-11
92500000	0.004999280292250799	1.4176512873911548e-49	1.4655893698109363e-63	4.634997552707847e-9	1.5743986066516234e-15	1.4300826284067255e-6	-2.683012872874646e-20	1.1678404437556411e-17	4.021321793367001e-12	1.2604273286425685e-11	4.6247712048494923e-11
92600000	0.004999280292250799	1.4176512873911548e-49	1.4655893698109363e-63	4.634997552707847e-9	1.5743986066516234e-15	1.4300826284067255e-6	-2.6829622684114684e-20	1.1678404437556411e-17	4.021321793367001e-12	1.2604273286425685e-11	4.6247712048494923e-11
92700000	0.004999280292250799	1.4176512873911548e-49	1.4655893698109363e-63	4.634997552707847e-9	1.5743986066516234e-15	1.4300826284067255e-6	-2.682911663948291e-20	1.1678404437556411e-17	4.021321793367001e-12	1.2604273286425685e-11	4.6247712048494923e-11
92800000	0.004999280292250799	1.4176512873911548e-49	1.4655893698109363e-63	4.634997552707847e-9	1.5743986066516234e-15	1.4300826284067255e-6	-2.6828610594851134e-20	1.1678404437556411e-17	4.021321793367001e-12	1.2604273286425685e-11	4.6247712048494923e-11
92900000	0.004999280292250799	1.4176512873911548e-49	1.4655893698109363e-63	4.634997552707847e-9	1.5743986066516234e-15	1.4300826284067255e-6	-2.682810455021936e-20	1.1678404437556411e-17	4.021321793367001e-12	1.2604273286425685e-11	4.6247712048494923e-11
93000000	0.004999280292250799	1.4176512873911548e-49	1.4655893698109363e-63	4.634997552707847e-9	1.5743986066516234e-15	1.4300826284067255e-6	-2.682759850558758e-20	1.1678404437556411e-17	4.021321793367001e-12	1.2604273286425685e-11	4.6247712048494923e-11
93100000	0.004999280292250799	1.4176512873911548e-49	1.4655893698109363e-63	4.634997552707847e-9	1.5743986066516234e-15	1.4300826284067255e-6	-2.6827092460955806e-20	1.1678404437556411e-17	4.021321793367001e-12	1.2604273286425685e-11	4.6247712048494923e-11
93200000	0.004999280292250799	1.4176512873911548e-49	1.4655893698109363e-63	4.634997552707847e-9	1.5743986066516234e-15	1.4300826284067255e-6	-2.682658641632403e-20	1.1678404437556411e-17	4.021321793367001e-12	1.2604273286425685e-11	4.6247712048494923e-11
93300000	0.004999280292250799	1.4176512873911548e-49	1.4655893698109363e-63	4.634997552707847e-9	1.5743986066516234e-15	1.4300826284067255e-6	-2.6826080371692256e-20	1.1678404437556411e-17	4.021321793367001e-12	1.2604273286425685e-11	4.6247712048494923e-11
93400000	0.004999280292250799	1.4176512873911548e-49	1.4655893698109363e-63	4.634997552707847e-9	1.5743986066516234e-15	1.4300826284067255e-6	-2.682557432706048e-20	1.1678404437556411e-17	4.021321793367001e-12	1.2604273286425685e-11	4.6247712048494923e-11
93500000	0.004999280292250799	1.4176512873911548e-49	1.4655893698109363e-63	4.634997552707847e-9	1.5743986066516234e-15	1.4300826284067255e-6	-2.6825068282428703e-20	1.1678404437556411e-17	4.021321793367001e-12	1.2604273286425685e-11	4.6247712048494923e-11
93600000	0.004999280292250799	1.4176512873911548e-49	1.4655893698109363e-63	4.634997552707847e-9	1.5743986066516234e-15	1.4300826284067255e-6	-2.6824562237796928e-20	1.1678404437556411e-17	4.021321793367001e-12	1.2604273286425685e-11	4.6247712048494923e-11
93700000	0.004999280292250799	1.4176512873911548e-49	1.4655893698109363e-63	4.634997552707847e-9	1.5743986066516234e-15	1.4300826284067255e-6	-2.6824056193165153e-20	1.1678404437556411e-17	4.021321793367001e-12	1.2604273286425685e-11	4.6247712048494923e-11
93800000	0.004999280292250799	1.4176512873911548e-49	1.4655893698109363e-63	4.634997552707847e-9	1.5743986066516234e-15	1.4300826284067255e-6	-2.6823550148533378e-20	1.1678404437556411e-17	4.021321793367001e-12	1.2604273286425685e-11	4.6247712048494923e-11
93900000	0.004999280292250799	1.4176512873911548e-49	1.4655893698109363e-63	4.634997552707847e-9	1.5743986066516234e-15	1.4300826284067255e-6	-2.6823044103901603e-20	1.1678404437556411e-17	4.021321793367001e-12	1.2604273286425685e-11	4.6247712048494923e-11
94000000	0.004999280292250799	1.4176512873911548e-49	1.4655893698109363e-63	4.634997552707847e-9	1.5743986066516234e-15	1.4300826284067255e-6	-2.6822538059269825e-20	1.1678404437556411e-17	4.021321793367001e-12	1.2604273286425685e-11	4.6247712048494923e-11
94100000	0.004999280292250799	1.4176512873911548e-49	1.4655893698109363e-63	4.634997552707847e-9	1.5743986066516234e-15	1.4300826284067255e-6	-2.682203201463805e-20	1.1678404437556411e-17	4.021321793367001e-12	1.2604273286425685e-11	4.6247712048494923e-11
94200000	0.004999280292250799	1.4176512873911548e-49	1.4655893698109363e-63	4.634997552707847e-9	1.5743986066516234e-15	1.4300826284067255e-6	-2.6821525970006275e-20	1.1678404437556411e-17	4.021321793367001e-12	1.2604273286425685e-11	4.6247712048494923e-11
94300000	0.004999280292250799	1.4176512873911548e-49	1.4655893698109363e-63	4.634997552707847e-9	1.5743986066516234e-15	1.4300826284067255e-6	-2.68210199253745e-20	1.1678404437556411e-17	4.021321793367001e-12	1.2604273286425685e-11	4.6247712048494923e-11
94400000	0.004999280292250799	1.4176512873911548e-49	1.4655893698109363e-63	4.634997552707847e-9	1.5743986066516234e-15	1.4300826284067255e-6	-2.6820513880742725e-20	1.1678404437556411e-17	4.021321793367001e-12	1.2604273286425685e-11	4.6247712048494923e-11
94500000	0.004999280292250799	1.4176512873911548e-49	1.4655893698109363e-63	4.634997552707847e-9	1.5743986066516234e-15	1.4300826284067255e-6	-2.6820007836110947e-20	1.1678404437556411e-17	4.021321793367001e-12	1.2604273286425685e-11	4.6247712048494923e-11
94600000	0.004999280292250799	1.4176512873911548e-49	1.4655893698109363e-63	4.634997552707847e-9	1.5743986066516234e-15	1.4300826284067255e-6	-2.6819501791479172e-20	1.1678404437556411e-17	4.021321793367001e-12	1.2604273286425685e-11	4.6247712048494923e-11
94700000	0.004999280292250799	1.4176512873911548e-49	1.4655893698109363e-63	4.634997552707847e-9	1.5743986066516234e-15	1.4300826284067255e-6	-2.6818995746847397e-20	1.1678404437556411e-17	4.021321793367001e-12	1.2604273286425685e-11	4.6247712048494923e-11
94800000	0.004999280292250799	1.4176512873911548e-49	1.4655893698109363e-63	4.634997552707847e-9	1.5743986066516234e-15	1.4300826284067255e-6	-2.6818489702215622e-20	1.1678404437556411e-17	4.021321793367001e-12	1.2604273286425685e-11	4.6247712048494923e-11
94900000	0.004999280292250799	1.4176512873911548e-49	1.4655893698109363e-63	4.634997552707847e-9	1.5743986066516234e-15	1.4300826284067255e-6	-2.6817983657583847e-20	1.1678404437556411e-17	4.021321793367001e-12	1.2604273286425685e-11	4.6247712048494923e-11
95000000	0.004999280292250799	1.4176512873911548e-49	1.4655893698109363e-63	4.634997552707847e-9	1.5743986066516234e-15	1.4300826284067255e-6	-2.6817477612952072e-20	1.1678404437556411e-17	4.021321793367001e-12	1.2604273286425685e-11	4.6247712048494923e-11
95100000	0.004999280292250799	1.4176512873911548e-49	1.4655893698109363e-63	4.634997552707847e-9	1.5743986066516234e-15	1.4300826284067255e-6	-2.6816971568320294e-20	1.1678404437556411e-17	4.021321793367001e-12	1.2604273286425685e-11	4.6247712048494923e-11
95200000	0.004999280292250799	1.4176512873911548e-49	1.4655893698109363e-63	4.634997552707847e-9	1.5743986066516234e-15	1.4300826284067255e-6	-2.681646552368852e-20	1.1678404437556411e-17	4.021321793367001e-12	1.2604273286425685e-11	4.6247712048494923e-11
95300000	0.004999280292250799	1.4176512873911548e-49	1.4655893698109363e-63	4.634997552707847e-9	1.5743986066516234e-15	1.4300826284067255e-6	-2.6815959479056744e-20	1.1678404437556411e-17	4.021321793367001e-12	1.2604273286425685e-11	4.6247712048494923e-11
95400000	0.004999280292250799	1.4176512873911548e-49	1.4655893698109363e-63	4.634997552707847e-9	1.5743986066516234e-15	1.4300826284067255e-6	-2.681545343442497e-20	1.1678404437556411e-17	4.021321793367001e-12	1.2604273286425685e-11	4.6247712048494923e-11
95500000	0.004999280292250799	1.4176512873911548e-49	1.4655893698109363e-63	4.634997552707847e-9	1.5743986066516234e-15	1.4300826284067255e-6	-2.6814947389793194e-20	1.1678404437556411e-17	4.021321793367001e-12	1.2604273286425685e-11	4.6247712048494923e-11
95600000	0.004999280292250799	1.4176512873911548e-49	1.4655893698109363e-63	4.634997552707847e-9	1.5743986066516234e-15	1.4300826284067255e-6	-2.6814441345161416e-20	1.1678404437556411e-17	4.021321793367001e-12	1.2604273286425685e-11	4.6247712048494923e-11
95700000	0.004999280292250799	1.4176512873911548e-49	1.4655893698109363e-63	4.634997552707847e-9	1.5743986066516234e-15	1.4300826284067255e-6	-2.681393530052964e-20	1.1678404437556411e-17	4.021321793367001e-12	1.2604273286425685e-11	4.6247712048494923e-11
95800000	0.004999280292250799	1.4176512873911548e-49	1.4655893698109363e-63	4.634997552707847e-9	1.5743986066516234e-15	1.4300826284067255e-6	-2.6813429255897866e-20	1.1678404437556411e-17	4.021321793367001e-12	1.2604273286425685e-11	4.6247712048494923e-11
95900000	0.004999280292250799	1.4176512873911548e-49	1.4655893698109363e-63	4.634997552707847e-9	1.5743986066516234e-15	1.4300826284067255e-6	-2.681292321126609e-20	1.1678404437556411e-17	4.021321793367001e-12	1.2604273286425685e-11	4.6247712048494923e-11
96000000	0.004999280292250799	1.4176512873911548e-49	1.4655893698109363e-63	4.634997552707847e-9	1.5743986066516234e-15	1.4300826284067255e-6	-2.6812417166634316e-20	1.1678404437556411e-17	4.021321793367001e-12	1.2604273286425685e-11	4.6247712048494923e-11
96100000	0.004999280292250799	1.4176512873911548e-49	1.4655893698109363e-63	4.634997552707847e-9	1.5743986066516234e-15	1.4300826284067255e-6	-2.6811911122002538e-20	1.1678404437556411e-17	4.021321793367001e-12	1.2604273286425685e-11	4.6247712048494923e-11
96200000	0.004999280292250799	1.4176512873911548e-49	1.4655893698109363e-63	4.634997552707847e-9	1.5743986066516234e-15	1.4300826284067255e-6	-2.6811405077370763e-20	1.1678404437556411e-17	4.021321793367001e-12	1.2604273286425685e-11	4.6247712048494923e-11
96300000	0.004999280292250799	1.4176512873911548e-49	1.4655893698109363e-63	4.634997552707847e-9	1.5743986066516234e-15	1.4300826284067255e-6	-2.6810899032738988e-20	1.1678404437556411e-17	4.021321793367001e-12	1.2604273286425685e-11	4.6247712048494923e-11
96400000	0.004999280292250799	1.4176512873911548e-49	1.4655893698109363e-63	4.634997552707847e-9	1.5743986066516234e-15	1.4300826284067255e-6	-2.6810392988107213e-20	1.1678404437556411e-17	4.021321793367001e-12	1.2604273286425685e-11	4.6247712048494923e-11
96500000	0.004999280292250799	1.4176512873911548e-49	1.4655893698109363e-63	4.634997552707847e-9	1.5743986066516234e-15	1.4300826284067255e-6	-2.6809886943475438e-20	1.1678404437556411e-17	4.021321793367001e-12	1.2604273286425685e-11	4.6247712048494923e-11
96600000	0.004999280292250799	1.4176512873911548e-49	1.4655893698109363e-63	4.634997552707847e-9	1.5743986066516234e-15	1.4300826284067255e-6	-2.680938089884366e-20	1.1678404437556411e-17	4.021321793367001e-12	1.2604273286425685e-11	4.6247712048494923e-11
96700000	0.004999280292250799	1.4176512873911548e-49	1.4655893698109363e-63	4.634997552707847e-9	1.5743986066516234e-15	1.4300826284067255e-6	-2.6808874854211885e-20	1.1678404437556411e-17	4.021321793367001e-12	1.2604273286425685e-11	4.6247712048494923e-11
96800000	0.004999280292250799	1.4176512873911548e-49	1.4655893698109363e-63	4.634997552707847e-9	1.5743986066516234e-15	1.4300826284067255e-6	-2.680836880958011e-20	1.1678404437556411e-17	4.021321793367001e-12	1.2604273286425685e-11	4.6247712048494923e-11
96900000	0.004999280292250799	1.4176512873911548e-49	1.4655893698109363e-63	4.634997552707847e-9	1.5743986066516234e-15	1.4300826284067255e-6	-2.6807862764948335e-20	1.1678404437556411e-17	4.021321793367001e-12	1.2604273286425685e-11	4.6247712048494923e-11
97000000	0.004999280292250799	1.4176512873911548e-49	1.4655893698109363e-63	4.634997552707847e-9	1.5743986066516234e-15	1.4300826284067255e-6	-2.680735672031656e-20	1.1678404437556411e-17	4.021321793367001e-12	1.2604273286425685e-11	4.6247712048494923e-11
97100000	0.004999280292250799	1.4176512873911548e-49	1.4655893698109363e-63	4.634997552707847e-9	1.5743986066516234e-15	1.4300826284067255e-6	-2.6806850675684782e-20	1.1678404437556411e-17	4.021321793367001e-12	1.2604273286425685e-11	4.6247712048494923e-11
97200000	0.004999280292250799	1.4176512873911548e-49	1.4655893698109363e-63	4.634997552707847e-9	1.5743986066516234e-15	1.4300826284067255e-6	-2.6806344631053007e-20	1.1678404437556411e-17	4.021321793367001e-12	1.2604273286425685e-11	4.6247712048494923e-11
97300000	0.004999280292250799	1.4176512873911548e-49	1.4655893698109363e-63	4.634997552707847e-9	1.5743986066516234e-15	1.4300826284067255e-6	-2.6805838586421232e-20	1.1678404437556411e-17	4.021321793367001e-12	1.2604273286425685e-11	4.6247712048494923e-11
97400000	0.004999280292250799	1.4176512873911548e-49	1.4655893698109363e-63	4.634997552707847e-9	1.5743986066516234e-15	1.4300826284067255e-6	-2.6805332541789457e-20	1.1678404437556411e-17	4.021321793367001e-12	1.2604273286425685e-11	4.6247712048494923e-11
97500000	0.004999280292250799	1.417651287391155e-49	1.4655893698109363e-63	4.634997552707847e-9	1.5743986066516234e-15	1.4300826284067255e-6	-2.6804826497157682e-20	1.1678404437556411e-17	4.021321793367001e-12	1.2604273286425685e-11	4.6247712048494923e-11
97600000	0.004999280292250799	1.417651287391155e-49	1.4655893698109363e-63	4.634997552707847e-9	1.5743986066516234e-15	1.4300826284067255e-6	-2.6804320452525907e-20	1.1678404437556411e-17	4.021321793367001e-12	1.2604273286425685e-11	4.6247712048494923e-11
97700000	0.004999280292250799	1.417651287391155e-49	1.4655893698109363e-63	4.634997552707847e-9	1.5743986066516234e-15	1.4300826284067255e-6	-2.680381440789413e-20	1.1678404437556411e-17	4.021321793367001e-12	1.2604273286425685e-11	4.6247712048494923e-11
97800000	0.004999280292250799	1.417651287391155e-49	1.4655893698109363e-63	4.634997552707847e-9	1.5743986066516234e-15	1.4300826284067255e-6	-2.6803308363262354e-20	1.1678404437556411e-17	4.021321793367001e-12	1.2604273286425685e-11	4.6247712048494923e-11
97900000	0.004999280292250799	1.417651287391155e-49	1.4655893698109363e-63	4.634997552707847e-9	1.5743986066516234e-15	1.4300826284067255e-6	-2.680280231863058e-20	1.1678404437556411e-17	4.021321793367001e-12	1.2604273286425685e-11	4.6247712048494923e-11
98000000	0.004999280292250799	1.417651287391155e-49	1.4655893698109363e-63	4.634997552707847e-9	1.5743986066516234e-15	1.4300826284067255e-6	-2.6802296273998804e-20	1.1678404437556411e-17	4.021321793367001e-12	1.2604273286425685e-11	4.6247712048494923e-11
98100000	0.004999280292250799	1.417651287391155e-49	1.4655893698109363e-63	4.634997552707847e-9	1.5743986066516234e-15	1.4300826284067255e-6	-2.680179022936703e-20	1.1678404437556411e-17	4.021321793367001e-12	1.2604273286425685e-11	4.6247712048494923e-11
98200000	0.004999280292250799	1.417651287391155e-49	1.4655893698109363e-63	4.634997552707847e-9	1.5743986066516234e-15	1.4300826284067255e-6	-2.680128418473525e-20	1.1678404437556411e-17	4.021321793367001e-12	1.2604273286425685e-11	4.6247712048494923e-11
98300000	0.004999280292250799	1.417651287391155e-49	1.4655893698109363e-63	4.634997552707847e-9	1.5743986066516234e-15	1.4300826284067255e-6	-2.6800778140103476e-20	1.1678404437556411e-17	4.021321793367001e-12	1.2604273286425685e-11	4.6247712048494923e-11
98400000	0.004999280292250799	1.417651287391155e-49	1.4655893698109363e-63	4.634997552707847e-9	1.5743986066516234e-15	1.4300826284067255e-6	-2.68002720954717e-20	1.1678404437556411e-17	4.021321793367001e-12	1.2604273286425685e-11	4.6247712048494923e-11
98500000	0.004999280292250799	1.417651287391155e-49	1.4655893698109363e-63	4.634997552707847e-9	1.5743986066516234e-15	1.4300826284067255e-6	-2.6799766050839925e-20	1.1678404437556411e-17	4.021321793367001e-12	1.2604273286425685e-11	4.6247712048494923e-11
98600000	0.004999280292250799	1.417651287391155e-49	1.4655893698109363e-63	4.634997552707847e-9	1.5743986066516234e-15	1.4300826284067255e-6	-2.679926000620815e-20	1.1678404437556411e-17	4.021321793367001e-12	1.2604273286425685e-11	4.6247712048494923e-11
98700000	0.004999280292250799	1.417651287391155e-49	1.4655893698109363e-63	4.634997552707847e-9	1.5743986066516234e-15	1.4300826284067255e-6	-2.6798753961576372e-20	1.1678404437556411e-17	4.021321793367001e-12	1.2604273286425685e-11	4.6247712048494923e-11
98800000	0.004999280292250799	1.417651287391155e-49	1.4655893698109363e-63	4.634997552707847e-9	1.5743986066516234e-15	1.4300826284067255e-6	-2.6798247916944597e-20	1.1678404437556411e-17	4.021321793367001e-12	1.2604273286425685e-11	4.6247712048494923e-11
98900000	0.004999280292250799	1.417651287391155e-49	1.4655893698109363e-63	4.634997552707847e-9	1.5743986066516234e-15	1.4300826284067255e-6	-2.6797741872312822e-20	1.1678404437556411e-17	4.021321793367001e-12	1.2604273286425685e-11	4.6247712048494923e-11
99000000	0.004999280292250799	1.417651287391155e-49	1.4655893698109363e-63	4.634997552707847e-9	1.5743986066516234e-15	1.4300826284067255e-6	-2.6797235827681047e-20	1.1678404437556411e-17	4.021321793367001e-12	1.2604273286425685e-11	4.6247712048494923e-11
99100000	0.004999280292250799	1.417651287391155e-49	1.4655893698109363e-63	4.634997552707847e-9	1.5743986066516234e-15	1.4300826284067255e-6	-2.6796729783049272e-20	1.1678404437556411e-17	4.021321793367001e-12	1.2604273286425685e-11	4.6247712048494923e-11
99200000	0.004999280292250799	1.417651287391155e-49	1.4655893698109363e-63	4.634997552707847e-9	1.5743986066516234e-15	1.4300826284067255e-6	-2.6796223738417494e-20	1.1678404437556411e-17	4.021321793367001e-12	1.2604273286425685e-11	4.6247712048494923e-11
99300000	0.004999280292250799	1.417651287391155e-49	1.4655893698109363e-63	4.634997552707847e-9	1.5743986066516234e-15	1.4300826284067255e-6	-2.679571769378572e-20	1.1678404437556411e-17	4.021321793367001e-12	1.2604273286425685e-11	4.6247712048494923e-11
99400000	0.004999280292250799	1.417651287391155e-49	1.4655893698109363e-63	4.634997552707847e-9	1.5743986066516234e-15	1.4300826284067255e-6	-2.6795211649153944e-20	1.1678404437556411e-17	4.021321793367001e-12	1.2604273286425685e-11	4.6247712048494923e-11
99500000	0.004999280292250799	1.417651287391155e-49	1.4655893698109363e-63	4.634997552707847e-9	1.5743986066516234e-15	1.4300826284067255e-6	-2.679470560452217e-20	1.1678404437556411e-17	4.021321793367001e-12	1.2604273286425685e-11	4.6247712048494923e-11
99600000	0.004999280292250799	1.417651287391155e-49	1.4655893698109363e-63	4.634997552707847e-9	1.5743986066516234e-15	1.4300826284067255e-6	-2.6794199559890394e-20	1.1678404437556411e-17	4.021321793367001e-12	1.2604273286425685e-11	4.6247712048494923e-11
99700000	0.004999280292250799	1.417651287391155e-49	1.4655893698109363e-63	4.634997552707847e-9	1.5743986066516234e-15	1.4300826284067255e-6	-2.679369351525862e-20	1.1678404437556411e-17	4.021321793367001e-12	1.2604273286425685e-11	4.6247712048494923e-11
99800000	0.004999280292250799	1.417651287391155e-49	1.4655893698109363e-63	4.634997552707847e-9	1.5743986066516234e-15	1.4300826284067255e-6	-2.679318747062684e-20	1.1678404437556411e-17	4.021321793367001e-12	1.2604273286425685e-11	4.6247712048494923e-11
99900000	0.004999280292250799	1.417651287391155e-49	1.4655893698109363e-63	4.634997552707847e-9	1.5743986066516234e-15	1.4300826284067255e-6	-2.6792681425995066e-20	1.1678404437556411e-17	4.021321793367001e-12	1.2604273286425685e-11	4.6247712048494923e-11
100000000	0.004999280292250799	1.417651287391155e-49	1.4655893698109363e-63	4.634997552707847e-9	1.5743986066516234e-15	1.4300826284067255e-6	-2.679217538136329e-20	1.1678404437556411e-17	4.021321793367001e-12	1.2604273286425685e-11	4.6247712048494923e-11
