# Supplementary material for: Thermodynamics Underpinning the Microbial Community‐Level Nitrogen Energy Metabolism
Source: Environ Microbiol. 2025 Feb 16;27(2):e70055. doi: 10.1111/1462-2920.70055 (PMC11830459; doi:10.1111/1462-2920.70055)
Supplement: Supplementary file 1 — Data S1. [file EMI-27-e70055-s001.zip › SI/Nnetwork/Results/kdef_-10/Iin_-5/p_0.2/O2_-8.2_H_-2..csv]

time	N2	N2H4	N2H5	N2O	NH2OH	NH3	NH3OH	NH4	NO	NO2	NO3
0	0.00001	0.00001	0.00001	0.00001	0.00001	0.00001	0.00001	0.00001	0.00001	0.00001	0.00001
100000	0.0048744431962685925	1.9183089012590707e-49	1.6069739807822872e-57	2.225464995349063e-11	8.781483709722962e-15	0.0002511135424320579	-4.6735999170223384e-21	2.0507293382701886e-11	4.392351701338865e-15	9.905659869456049e-16	1.8545486955209705e-19
200000	0.004874443196268592	1.9183089012591125e-49	1.6069739807823204e-57	2.225464995349063e-11	8.781483709724076e-15	0.00025111354243205795	2.7672105590222424e-22	2.0507293382704045e-11	4.392351701338889e-15	9.905659869456104e-16	1.8545486955209808e-19
300000	0.0048744431962685925	1.9183089012590543e-49	1.6069739807822821e-57	2.2254649953490633e-11	8.781483709724076e-15	0.00025111354243205795	2.759616346524638e-22	2.0507293382704048e-11	4.392351701338857e-15	9.90565986945603e-16	1.8545486955209661e-19
400000	0.004874443196268593	1.918308901259019e-49	1.606973980782259e-57	2.2254649953490636e-11	8.781483709724076e-15	0.0002511135424320579	2.772037292270571e-22	2.050729338270405e-11	4.392351701338837e-15	9.905659869455984e-16	1.8545486955209572e-19
500000	0.004874443196268593	1.9183089012590065e-49	1.6069739807822507e-57	2.2254649953490636e-11	8.781483709724076e-15	0.0002511135424320579	2.7764028807946566e-22	2.050729338270405e-11	4.3923517013388304e-15	9.905659869455968e-16	1.8545486955209543e-19
600000	0.004874443196268593	1.9183089012590107e-49	1.6069739807822533e-57	2.2254649953490636e-11	8.781483709724076e-15	0.0002511135424320579	2.774919741288657e-22	2.050729338270405e-11	4.392351701338833e-15	9.905659869455974e-16	1.8545486955209553e-19
700000	0.0048744431962685925	1.918308901259025e-49	1.606973980782263e-57	2.2254649953490636e-11	8.781483709724076e-15	0.0002511135424320579	2.769794502944335e-22	2.0507293382704048e-11	4.392351701338841e-15	9.905659869455992e-16	1.8545486955209592e-19
800000	0.0048744431962685925	1.918308901259044e-49	1.606973980782275e-57	2.2254649953490636e-11	8.781483709724076e-15	0.00025111354243205795	2.763233794953453e-22	2.0507293382704048e-11	4.392351701338851e-15	9.905659869456015e-16	1.854548695520964e-19
900000	0.004874443196268592	1.9183089012590604e-49	1.6069739807822858e-57	2.2254649953490633e-11	8.781483709724076e-15	0.00025111354243205795	2.757444246507773e-22	2.0507293382704045e-11	4.39235170133886e-15	9.905659869456037e-16	1.8545486955209683e-19
1000000	0.004874443196268592	1.9183089012590684e-49	1.606973980782291e-57	2.2254649953490633e-11	8.781483709724076e-15	0.00025111354243205795	2.754632486799057e-22	2.0507293382704045e-11	4.392351701338864e-15	9.905659869456047e-16	1.8545486955209705e-19
1100000	0.004874443196268592	1.9183089012590684e-49	1.606973980782291e-57	2.2254649953490633e-11	8.781483709724076e-15	0.00025111354243205795	2.754618455089869e-22	2.0507293382704045e-11	4.392351701338864e-15	9.905659869456047e-16	1.8545486955209705e-19
1200000	0.004874443196268592	1.9183089012590684e-49	1.606973980782291e-57	2.2254649953490633e-11	8.781483709724076e-15	0.00025111354243205795	2.754628296101409e-22	2.0507293382704045e-11	4.392351701338864e-15	9.905659869456047e-16	1.8545486955209705e-19
1300000	0.004874443196268592	1.9183089012590684e-49	1.606973980782291e-57	2.2254649953490633e-11	8.781483709724076e-15	0.00025111354243205795	2.7546290606165436e-22	2.0507293382704045e-11	4.392351701338864e-15	9.905659869456047e-16	1.8545486955209705e-19
1400000	0.004874443196268592	1.9183089012590684e-49	1.606973980782291e-57	2.2254649953490633e-11	8.781483709724076e-15	0.00025111354243205795	2.754623728442651e-22	2.0507293382704045e-11	4.392351701338864e-15	9.905659869456047e-16	1.8545486955209705e-19
1500000	0.0048744431962685925	1.9183089012590684e-49	1.6069739807822912e-57	2.225464995349063e-11	8.781483709724076e-15	0.00025111354243205795	2.7546152793871105e-22	2.0507293382704048e-11	4.392351701338864e-15	9.905659869456047e-16	1.8545486955209702e-19
1600000	0.0048744431962685925	1.9183089012590684e-49	1.6069739807822912e-57	2.225464995349063e-11	8.781483709724076e-15	0.00025111354243205795	2.754606693257299e-22	2.0507293382704048e-11	4.392351701338864e-15	9.905659869456047e-16	1.8545486955209702e-19
1700000	0.0048744431962685925	1.9183089012590684e-49	1.6069739807822915e-57	2.225464995349063e-11	8.781483709724076e-15	0.00025111354243205795	2.754600949860597e-22	2.0507293382704048e-11	4.392351701338864e-15	9.905659869456047e-16	1.85454869552097e-19
1800000	0.0048744431962685925	1.9183089012590684e-49	1.6069739807822915e-57	2.225464995349063e-11	8.781483709724076e-15	0.00025111354243205795	2.754600093070039e-22	2.0507293382704048e-11	4.392351701338864e-15	9.905659869456047e-16	1.85454869552097e-19
1900000	0.0048744431962685925	1.9183089012590684e-49	1.6069739807822915e-57	2.225464995349063e-11	8.781483709724076e-15	0.00025111354243205795	2.7546001278981423e-22	2.0507293382704048e-11	4.392351701338864e-15	9.905659869456047e-16	1.85454869552097e-19
2000000	0.0048744431962685925	1.9183089012590684e-49	1.6069739807822918e-57	2.225464995349063e-11	8.781483709724076e-15	0.00025111354243205795	2.7546001607976116e-22	2.0507293382704048e-11	4.392351701338864e-15	9.905659869456047e-16	1.8545486955209697e-19
2100000	0.0048744431962685925	1.9183089012590684e-49	1.6069739807822918e-57	2.2254649953490626e-11	8.781483709724076e-15	0.00025111354243205795	2.7546001918087837e-22	2.0507293382704048e-11	4.392351701338864e-15	9.905659869456047e-16	1.8545486955209697e-19
2200000	0.0048744431962685925	1.9183089012590684e-49	1.6069739807822918e-57	2.2254649953490626e-11	8.781483709724076e-15	0.00025111354243205795	2.7546002209719936e-22	2.0507293382704048e-11	4.392351701338864e-15	9.905659869456047e-16	1.8545486955209697e-19
2300000	0.0048744431962685925	1.9183089012590684e-49	1.6069739807822918e-57	2.2254649953490626e-11	8.781483709724076e-15	0.00025111354243205795	2.7546002483275776e-22	2.050729338270405e-11	4.392351701338864e-15	9.905659869456047e-16	1.8545486955209697e-19
2400000	0.0048744431962685925	1.9183089012590688e-49	1.6069739807822918e-57	2.2254649953490626e-11	8.781483709724076e-15	0.0002511135424320579	2.754600273915871e-22	2.050729338270405e-11	4.392351701338864e-15	9.905659869456047e-16	1.8545486955209695e-19
2500000	0.004874443196268593	1.9183089012590688e-49	1.6069739807822918e-57	2.2254649953490626e-11	8.781483709724076e-15	0.0002511135424320579	2.7546002977772113e-22	2.050729338270405e-11	4.392351701338864e-15	9.905659869456047e-16	1.8545486955209695e-19
2600000	0.004874443196268593	1.9183089012590688e-49	1.606973980782292e-57	2.2254649953490626e-11	8.781483709724076e-15	0.0002511135424320579	2.754600319951933e-22	2.050729338270405e-11	4.392351701338864e-15	9.905659869456047e-16	1.8545486955209695e-19
2700000	0.004874443196268593	1.9183089012590688e-49	1.606973980782292e-57	2.2254649953490626e-11	8.781483709724076e-15	0.0002511135424320579	2.7546003404803716e-22	2.050729338270405e-11	4.392351701338864e-15	9.905659869456047e-16	1.8545486955209695e-19
2800000	0.004874443196268593	1.9183089012590688e-49	1.606973980782292e-57	2.2254649953490626e-11	8.781483709724076e-15	0.0002511135424320579	2.7546003594028647e-22	2.050729338270405e-11	4.392351701338864e-15	9.905659869456047e-16	1.8545486955209695e-19
2900000	0.004874443196268593	1.9183089012590688e-49	1.606973980782292e-57	2.2254649953490626e-11	8.781483709724076e-15	0.0002511135424320579	2.754600376759747e-22	2.050729338270405e-11	4.392351701338864e-15	9.905659869456047e-16	1.8545486955209693e-19
3000000	0.004874443196268593	1.9183089012590688e-49	1.606973980782292e-57	2.2254649953490626e-11	8.781483709724076e-15	0.0002511135424320579	2.754600392591354e-22	2.050729338270405e-11	4.392351701338864e-15	9.905659869456047e-16	1.8545486955209693e-19
3100000	0.004874443196268593	1.9183089012590688e-49	1.606973980782292e-57	2.2254649953490623e-11	8.781483709724076e-15	0.0002511135424320579	2.754600406938023e-22	2.050729338270405e-11	4.392351701338864e-15	9.905659869456047e-16	1.8545486955209693e-19
3200000	0.004874443196268593	1.9183089012590688e-49	1.606973980782292e-57	2.2254649953490623e-11	8.781483709724076e-15	0.0002511135424320579	2.7546004198400886e-22	2.050729338270405e-11	4.392351701338864e-15	9.905659869456047e-16	1.8545486955209693e-19
3300000	0.004874443196268593	1.9183089012590688e-49	1.606973980782292e-57	2.2254649953490623e-11	8.781483709724076e-15	0.0002511135424320579	2.7546004313378875e-22	2.050729338270405e-11	4.392351701338864e-15	9.905659869456047e-16	1.8545486955209693e-19
3400000	0.004874443196268593	1.9183089012590688e-49	1.606973980782292e-57	2.2254649953490623e-11	8.781483709724076e-15	0.0002511135424320579	2.754600441471755e-22	2.050729338270405e-11	4.392351701338864e-15	9.905659869456047e-16	1.8545486955209693e-19
3500000	0.004874443196268593	1.9183089012590688e-49	1.606973980782292e-57	2.2254649953490623e-11	8.781483709724076e-15	0.0002511135424320579	2.7546004502820275e-22	2.050729338270405e-11	4.392351701338864e-15	9.905659869456047e-16	1.8545486955209693e-19
3600000	0.004874443196268593	1.9183089012590688e-49	1.606973980782292e-57	2.2254649953490623e-11	8.781483709724076e-15	0.0002511135424320579	2.754600457809041e-22	2.050729338270405e-11	4.392351701338864e-15	9.905659869456047e-16	1.8545486955209693e-19
3700000	0.004874443196268593	1.9183089012590688e-49	1.606973980782292e-57	2.2254649953490623e-11	8.781483709724076e-15	0.0002511135424320579	2.7546004640931307e-22	2.050729338270405e-11	4.392351701338864e-15	9.905659869456047e-16	1.8545486955209693e-19
3800000	0.004874443196268593	1.9183089012590688e-49	1.606973980782292e-57	2.2254649953490623e-11	8.781483709724076e-15	0.0002511135424320579	2.754600469174633e-22	2.050729338270405e-11	4.392351701338864e-15	9.905659869456047e-16	1.8545486955209693e-19
3900000	0.004874443196268593	1.9183089012590688e-49	1.606973980782292e-57	2.2254649953490623e-11	8.781483709724076e-15	0.0002511135424320579	2.7546004730938834e-22	2.050729338270405e-11	4.392351701338864e-15	9.905659869456047e-16	1.8545486955209693e-19
4000000	0.004874443196268593	1.9183089012590688e-49	1.606973980782292e-57	2.2254649953490623e-11	8.781483709724076e-15	0.0002511135424320579	2.7546004758912186e-22	2.050729338270405e-11	4.392351701338864e-15	9.905659869456047e-16	1.8545486955209693e-19
4100000	0.004874443196268593	1.9183089012590684e-49	1.606973980782292e-57	2.2254649953490623e-11	8.781483709724076e-15	0.0002511135424320579	2.7546004776069735e-22	2.050729338270405e-11	4.392351701338864e-15	9.905659869456047e-16	1.8545486955209693e-19
4200000	0.004874443196268593	1.9183089012590684e-49	1.606973980782292e-57	2.2254649953490623e-11	8.781483709724076e-15	0.0002511135424320579	2.754600478281485e-22	2.050729338270405e-11	4.392351701338864e-15	9.905659869456047e-16	1.8545486955209693e-19
4300000	0.004874443196268593	1.9183089012590684e-49	1.606973980782292e-57	2.2254649953490623e-11	8.781483709724076e-15	0.0002511135424320579	2.7546004779550877e-22	2.050729338270405e-11	4.392351701338864e-15	9.905659869456047e-16	1.8545486955209693e-19
4400000	0.004874443196268593	1.9183089012590684e-49	1.606973980782292e-57	2.2254649953490623e-11	8.781483709724076e-15	0.0002511135424320579	2.754600476668119e-22	2.050729338270405e-11	4.392351701338864e-15	9.905659869456047e-16	1.8545486955209693e-19
4500000	0.004874443196268593	1.9183089012590684e-49	1.606973980782292e-57	2.2254649953490623e-11	8.781483709724076e-15	0.0002511135424320579	2.7546004744609133e-22	2.050729338270405e-11	4.392351701338864e-15	9.905659869456047e-16	1.8545486955209693e-19
4600000	0.004874443196268593	1.9183089012590684e-49	1.606973980782292e-57	2.2254649953490623e-11	8.781483709724076e-15	0.0002511135424320579	2.7546004713738075e-22	2.050729338270405e-11	4.392351701338864e-15	9.905659869456047e-16	1.8545486955209693e-19
4700000	0.004874443196268593	1.9183089012590684e-49	1.606973980782292e-57	2.2254649953490623e-11	8.781483709724076e-15	0.0002511135424320579	2.754600467447137e-22	2.050729338270405e-11	4.392351701338864e-15	9.905659869456047e-16	1.8545486955209693e-19
4800000	0.004874443196268593	1.9183089012590684e-49	1.606973980782292e-57	2.2254649953490623e-11	8.781483709724076e-15	0.0002511135424320579	2.7546004627212385e-22	2.050729338270405e-11	4.392351701338864e-15	9.905659869456047e-16	1.8545486955209693e-19
4900000	0.004874443196268593	1.9183089012590684e-49	1.606973980782292e-57	2.2254649953490623e-11	8.781483709724076e-15	0.0002511135424320579	2.7546004572364472e-22	2.050729338270405e-11	4.392351701338864e-15	9.905659869456047e-16	1.8545486955209693e-19
5000000	0.004874443196268593	1.9183089012590684e-49	1.606973980782292e-57	2.2254649953490623e-11	8.781483709724076e-15	0.0002511135424320579	2.754600451033099e-22	2.050729338270405e-11	4.392351701338864e-15	9.905659869456047e-16	1.8545486955209693e-19
5100000	0.004874443196268593	1.9183089012590684e-49	1.6069739807822918e-57	2.2254649953490623e-11	8.781483709724076e-15	0.0002511135424320579	2.75460044415153e-22	2.050729338270405e-11	4.392351701338864e-15	9.905659869456047e-16	1.8545486955209693e-19
5200000	0.004874443196268593	1.9183089012590684e-49	1.6069739807822918e-57	2.2254649953490623e-11	8.781483709724076e-15	0.0002511135424320579	2.7546004366320757e-22	2.050729338270405e-11	4.392351701338864e-15	9.905659869456047e-16	1.8545486955209693e-19
5300000	0.004874443196268593	1.9183089012590684e-49	1.6069739807822918e-57	2.2254649953490623e-11	8.781483709724076e-15	0.0002511135424320579	2.754600428515073e-22	2.050729338270405e-11	4.392351701338864e-15	9.905659869456047e-16	1.8545486955209693e-19
5400000	0.0048744431962685925	1.918308901259068e-49	1.6069739807822918e-57	2.2254649953490623e-11	8.781483709724076e-15	0.0002511135424320579	2.754600419840856e-22	2.050729338270405e-11	4.392351701338864e-15	9.905659869456047e-16	1.8545486955209693e-19
5500000	0.0048744431962685925	1.918308901259068e-49	1.6069739807822918e-57	2.2254649953490623e-11	8.781483709724076e-15	0.0002511135424320579	2.7546004106497625e-22	2.050729338270405e-11	4.392351701338864e-15	9.905659869456047e-16	1.8545486955209695e-19
5600000	0.0048744431962685925	1.918308901259068e-49	1.6069739807822918e-57	2.2254649953490623e-11	8.781483709724076e-15	0.0002511135424320579	2.7546004009821274e-22	2.050729338270405e-11	4.392351701338864e-15	9.905659869456047e-16	1.8545486955209695e-19
5700000	0.0048744431962685925	1.918308901259068e-49	1.6069739807822918e-57	2.2254649953490623e-11	8.781483709724076e-15	0.0002511135424320579	2.7546003908782865e-22	2.050729338270405e-11	4.392351701338864e-15	9.905659869456047e-16	1.8545486955209695e-19
5800000	0.0048744431962685925	1.918308901259068e-49	1.6069739807822918e-57	2.2254649953490623e-11	8.781483709724076e-15	0.0002511135424320579	2.7546003803785763e-22	2.050729338270405e-11	4.392351701338864e-15	9.905659869456047e-16	1.8545486955209695e-19
5900000	0.0048744431962685925	1.918308901259068e-49	1.6069739807822918e-57	2.2254649953490626e-11	8.781483709724076e-15	0.0002511135424320579	2.754600369523332e-22	2.0507293382704048e-11	4.392351701338864e-15	9.905659869456047e-16	1.8545486955209695e-19
6000000	0.0048744431962685925	1.918308901259068e-49	1.6069739807822915e-57	2.2254649953490626e-11	8.781483709724076e-15	0.0002511135424320579	2.75460035835289e-22	2.0507293382704048e-11	4.392351701338864e-15	9.905659869456047e-16	1.8545486955209695e-19
6100000	0.0048744431962685925	1.918308901259068e-49	1.6069739807822915e-57	2.2254649953490626e-11	8.781483709724076e-15	0.0002511135424320579	2.7546003469075864e-22	2.0507293382704048e-11	4.392351701338864e-15	9.905659869456047e-16	1.8545486955209695e-19
6200000	0.0048744431962685925	1.918308901259068e-49	1.6069739807822915e-57	2.2254649953490626e-11	8.781483709724076e-15	0.0002511135424320579	2.7546003352277565e-22	2.0507293382704048e-11	4.392351701338864e-15	9.905659869456047e-16	1.8545486955209695e-19
6300000	0.0048744431962685925	1.918308901259068e-49	1.6069739807822915e-57	2.2254649953490626e-11	8.781483709724076e-15	0.0002511135424320579	2.7546003233537363e-22	2.0507293382704048e-11	4.392351701338864e-15	9.905659869456047e-16	1.8545486955209695e-19
6400000	0.0048744431962685925	1.9183089012590676e-49	1.6069739807822915e-57	2.2254649953490626e-11	8.781483709724076e-15	0.0002511135424320579	2.754600311325862e-22	2.0507293382704048e-11	4.392351701338864e-15	9.905659869456047e-16	1.8545486955209697e-19
6500000	0.0048744431962685925	1.9183089012590676e-49	1.6069739807822915e-57	2.2254649953490626e-11	8.781483709724076e-15	0.0002511135424320579	2.7546002991844694e-22	2.0507293382704048e-11	4.392351701338864e-15	9.905659869456047e-16	1.8545486955209697e-19
6600000	0.0048744431962685925	1.9183089012590676e-49	1.6069739807822915e-57	2.2254649953490626e-11	8.781483709724076e-15	0.0002511135424320579	2.754600286969894e-22	2.0507293382704048e-11	4.3923517013388636e-15	9.905659869456047e-16	1.8545486955209697e-19
6700000	0.0048744431962685925	1.9183089012590676e-49	1.6069739807822915e-57	2.2254649953490626e-11	8.781483709724076e-15	0.0002511135424320579	2.7546002747224724e-22	2.0507293382704048e-11	4.3923517013388636e-15	9.905659869456047e-16	1.8545486955209697e-19
6800000	0.0048744431962685925	1.9183089012590676e-49	1.6069739807822912e-57	2.2254649953490626e-11	8.781483709724076e-15	0.0002511135424320579	2.7546002624825397e-22	2.0507293382704048e-11	4.3923517013388636e-15	9.905659869456047e-16	1.8545486955209697e-19
6900000	0.0048744431962685925	1.9183089012590676e-49	1.6069739807822912e-57	2.2254649953490626e-11	8.781483709724076e-15	0.0002511135424320579	2.754600250290432e-22	2.0507293382704048e-11	4.3923517013388636e-15	9.905659869456047e-16	1.8545486955209697e-19
7000000	0.0048744431962685925	1.9183089012590676e-49	1.6069739807822912e-57	2.2254649953490626e-11	8.781483709724076e-15	0.0002511135424320579	2.7546002381864862e-22	2.0507293382704048e-11	4.3923517013388636e-15	9.905659869456047e-16	1.8545486955209697e-19
7100000	0.0048744431962685925	1.9183089012590676e-49	1.6069739807822912e-57	2.2254649953490626e-11	8.781483709724075e-15	0.0002511135424320579	2.754600226211037e-22	2.0507293382704048e-11	4.3923517013388636e-15	9.905659869456047e-16	1.8545486955209697e-19
7200000	0.0048744431962685925	1.9183089012590676e-49	1.6069739807822912e-57	2.2254649953490626e-11	8.781483709724075e-15	0.0002511135424320579	2.7546002144044206e-22	2.0507293382704048e-11	4.3923517013388636e-15	9.905659869456047e-16	1.85454869552097e-19
7300000	0.0048744431962685925	1.9183089012590676e-49	1.6069739807822912e-57	2.2254649953490626e-11	8.781483709724075e-15	0.0002511135424320579	2.754600202806973e-22	2.0507293382704048e-11	4.3923517013388636e-15	9.905659869456047e-16	1.85454869552097e-19
7400000	0.0048744431962685925	1.9183089012590673e-49	1.6069739807822912e-57	2.2254649953490626e-11	8.781483709724075e-15	0.0002511135424320579	2.7546001914590304e-22	2.0507293382704048e-11	4.3923517013388636e-15	9.905659869456047e-16	1.85454869552097e-19
7500000	0.0048744431962685925	1.9183089012590673e-49	1.606973980782291e-57	2.2254649953490626e-11	8.781483709724075e-15	0.0002511135424320579	2.754600180400928e-22	2.0507293382704048e-11	4.3923517013388636e-15	9.905659869456047e-16	1.85454869552097e-19
7600000	0.004874443196268592	1.9183089012590673e-49	1.606973980782291e-57	2.2254649953490626e-11	8.781483709724075e-15	0.0002511135424320579	2.754600169673002e-22	2.0507293382704045e-11	4.3923517013388636e-15	9.905659869456047e-16	1.85454869552097e-19
7700000	0.004874443196268592	1.9183089012590673e-49	1.606973980782291e-57	2.225464995349063e-11	8.781483709724075e-15	0.0002511135424320579	2.7546001593155888e-22	2.0507293382704045e-11	4.3923517013388636e-15	9.905659869456047e-16	1.85454869552097e-19
7800000	0.004874443196268592	1.9183089012590673e-49	1.606973980782291e-57	2.225464995349063e-11	8.781483709724075e-15	0.0002511135424320579	2.7546001493690234e-22	2.0507293382704045e-11	4.3923517013388636e-15	9.905659869456047e-16	1.85454869552097e-19
7900000	0.004874443196268592	1.9183089012590673e-49	1.606973980782291e-57	2.225464995349063e-11	8.781483709724075e-15	0.0002511135424320579	2.7546001398736424e-22	2.0507293382704045e-11	4.3923517013388636e-15	9.905659869456047e-16	1.85454869552097e-19
8000000	0.004874443196268592	1.9183089012590673e-49	1.606973980782291e-57	2.225464995349063e-11	8.781483709724075e-15	0.0002511135424320579	2.754600130869781e-22	2.0507293382704045e-11	4.3923517013388636e-15	9.905659869456047e-16	1.85454869552097e-19
8100000	0.004874443196268592	1.9183089012590673e-49	1.606973980782291e-57	2.225464995349063e-11	8.781483709724075e-15	0.0002511135424320579	2.754600122397776e-22	2.0507293382704045e-11	4.3923517013388636e-15	9.905659869456047e-16	1.85454869552097e-19
8200000	0.004874443196268592	1.9183089012590673e-49	1.606973980782291e-57	2.225464995349063e-11	8.781483709724075e-15	0.0002511135424320579	2.754600114497963e-22	2.0507293382704045e-11	4.3923517013388636e-15	9.905659869456047e-16	1.8545486955209702e-19
8300000	0.004874443196268592	1.9183089012590673e-49	1.606973980782291e-57	2.225464995349063e-11	8.781483709724075e-15	0.0002511135424320579	2.7546001072106774e-22	2.0507293382704045e-11	4.3923517013388636e-15	9.905659869456047e-16	1.8545486955209702e-19
8400000	0.004874443196268592	1.918308901259067e-49	1.606973980782291e-57	2.225464995349063e-11	8.781483709724075e-15	0.0002511135424320579	2.7546001005762555e-22	2.0507293382704045e-11	4.3923517013388636e-15	9.905659869456047e-16	1.8545486955209702e-19
8500000	0.004874443196268592	1.918308901259067e-49	1.6069739807822906e-57	2.225464995349063e-11	8.781483709724075e-15	0.0002511135424320579	2.754600094635033e-22	2.0507293382704045e-11	4.3923517013388636e-15	9.905659869456047e-16	1.8545486955209702e-19
8600000	0.004874443196268592	1.918308901259067e-49	1.6069739807822906e-57	2.225464995349063e-11	8.781483709724075e-15	0.0002511135424320579	2.754600089427346e-22	2.0507293382704045e-11	4.3923517013388636e-15	9.905659869456047e-16	1.8545486955209702e-19
8700000	0.004874443196268592	1.918308901259067e-49	1.6069739807822906e-57	2.225464995349063e-11	8.781483709724075e-15	0.0002511135424320579	2.7546000849935304e-22	2.0507293382704045e-11	4.3923517013388636e-15	9.905659869456047e-16	1.8545486955209702e-19
8800000	0.004874443196268592	1.918308901259067e-49	1.6069739807822906e-57	2.225464995349063e-11	8.781483709724075e-15	0.0002511135424320579	2.754600081373922e-22	2.0507293382704045e-11	4.3923517013388636e-15	9.905659869456047e-16	1.8545486955209702e-19
8900000	0.004874443196268592	1.918308901259067e-49	1.6069739807822906e-57	2.225464995349063e-11	8.781483709724075e-15	0.0002511135424320579	2.7546000786088564e-22	2.0507293382704045e-11	4.3923517013388636e-15	9.905659869456047e-16	1.8545486955209702e-19
9000000	0.004874443196268592	1.918308901259067e-49	1.6069739807822906e-57	2.225464995349063e-11	8.781483709724075e-15	0.0002511135424320579	2.75460007673867e-22	2.0507293382704045e-11	4.3923517013388636e-15	9.905659869456047e-16	1.8545486955209702e-19
9100000	0.004874443196268592	1.918308901259067e-49	1.6069739807822906e-57	2.225464995349063e-11	8.781483709724075e-15	0.0002511135424320579	2.7546000758036985e-22	2.0507293382704045e-11	4.3923517013388636e-15	9.905659869456047e-16	1.8545486955209702e-19
9200000	0.004874443196268592	1.918308901259067e-49	1.6069739807822906e-57	2.225464995349063e-11	8.781483709724075e-15	0.0002511135424320579	2.7546000757013957e-22	2.0507293382704045e-11	4.3923517013388636e-15	9.905659869456047e-16	1.8545486955209702e-19
9300000	0.004874443196268592	1.918308901259067e-49	1.6069739807822906e-57	2.225464995349063e-11	8.781483709724075e-15	0.0002511135424320579	2.754600075706098e-22	2.0507293382704045e-11	4.3923517013388636e-15	9.905659869456047e-16	1.8545486955209702e-19
9400000	0.004874443196268592	1.918308901259067e-49	1.6069739807822906e-57	2.225464995349063e-11	8.781483709724075e-15	0.0002511135424320579	2.75460007571054e-22	2.0507293382704045e-11	4.3923517013388636e-15	9.905659869456047e-16	1.8545486955209702e-19
9500000	0.004874443196268592	1.918308901259067e-49	1.6069739807822906e-57	2.225464995349063e-11	8.781483709724075e-15	0.0002511135424320579	2.7546000757147267e-22	2.0507293382704045e-11	4.3923517013388636e-15	9.905659869456047e-16	1.8545486955209702e-19
9600000	0.004874443196268592	1.918308901259067e-49	1.6069739807822906e-57	2.225464995349063e-11	8.781483709724075e-15	0.0002511135424320579	2.7546000757186632e-22	2.0507293382704045e-11	4.3923517013388636e-15	9.905659869456047e-16	1.8545486955209702e-19
9700000	0.004874443196268592	1.918308901259067e-49	1.6069739807822906e-57	2.225464995349063e-11	8.781483709724075e-15	0.0002511135424320579	2.7546000757223552e-22	2.0507293382704045e-11	4.3923517013388636e-15	9.905659869456047e-16	1.8545486955209702e-19
9800000	0.004874443196268592	1.918308901259067e-49	1.6069739807822906e-57	2.225464995349063e-11	8.781483709724075e-15	0.0002511135424320579	2.7546000757258084e-22	2.0507293382704045e-11	4.3923517013388636e-15	9.905659869456047e-16	1.8545486955209702e-19
9900000	0.004874443196268592	1.918308901259067e-49	1.6069739807822906e-57	2.225464995349063e-11	8.781483709724075e-15	0.0002511135424320579	2.754600075729028e-22	2.0507293382704045e-11	4.3923517013388636e-15	9.905659869456047e-16	1.8545486955209702e-19
10000000	0.004874443196268592	1.918308901259067e-49	1.6069739807822906e-57	2.225464995349063e-11	8.781483709724075e-15	0.0002511135424320579	2.754600075732019e-22	2.0507293382704045e-11	4.3923517013388636e-15	9.905659869456047e-16	1.8545486955209702e-19
10100000	0.004874443196268592	1.918308901259067e-49	1.6069739807822906e-57	2.225464995349063e-11	8.781483709724075e-15	0.0002511135424320579	2.754600075734788e-22	2.0507293382704045e-11	4.3923517013388636e-15	9.905659869456047e-16	1.8545486955209702e-19
10200000	0.004874443196268592	1.918308901259067e-49	1.6069739807822906e-57	2.225464995349063e-11	8.781483709724075e-15	0.0002511135424320579	2.75460007573734e-22	2.0507293382704045e-11	4.3923517013388636e-15	9.905659869456047e-16	1.8545486955209702e-19
10300000	0.004874443196268592	1.918308901259067e-49	1.6069739807822906e-57	2.225464995349063e-11	8.781483709724075e-15	0.0002511135424320579	2.75460007573968e-22	2.0507293382704045e-11	4.3923517013388636e-15	9.905659869456047e-16	1.8545486955209702e-19
10400000	0.004874443196268592	1.918308901259067e-49	1.6069739807822906e-57	2.225464995349063e-11	8.781483709724075e-15	0.0002511135424320579	2.754600075741814e-22	2.0507293382704045e-11	4.3923517013388636e-15	9.905659869456047e-16	1.8545486955209702e-19
10500000	0.004874443196268592	1.918308901259067e-49	1.6069739807822906e-57	2.225464995349063e-11	8.781483709724075e-15	0.0002511135424320579	2.754600075743747e-22	2.0507293382704045e-11	4.3923517013388636e-15	9.905659869456047e-16	1.8545486955209702e-19
10600000	0.004874443196268592	1.918308901259067e-49	1.6069739807822906e-57	2.225464995349063e-11	8.781483709724075e-15	0.0002511135424320579	2.7546000757454847e-22	2.0507293382704045e-11	4.3923517013388636e-15	9.905659869456047e-16	1.8545486955209702e-19
10700000	0.004874443196268592	1.918308901259067e-49	1.6069739807822906e-57	2.225464995349063e-11	8.781483709724075e-15	0.0002511135424320579	2.754600075747032e-22	2.0507293382704045e-11	4.3923517013388636e-15	9.905659869456047e-16	1.8545486955209702e-19
10800000	0.004874443196268592	1.918308901259067e-49	1.6069739807822906e-57	2.225464995349063e-11	8.781483709724075e-15	0.0002511135424320579	2.7546000757483957e-22	2.0507293382704045e-11	4.3923517013388636e-15	9.905659869456047e-16	1.8545486955209702e-19
10900000	0.004874443196268592	1.918308901259067e-49	1.6069739807822906e-57	2.225464995349063e-11	8.781483709724075e-15	0.0002511135424320579	2.7546000757495806e-22	2.0507293382704045e-11	4.3923517013388636e-15	9.905659869456047e-16	1.8545486955209702e-19
11000000	0.004874443196268592	1.918308901259067e-49	1.6069739807822906e-57	2.225464995349063e-11	8.781483709724075e-15	0.0002511135424320579	2.7546000757505916e-22	2.0507293382704045e-11	4.3923517013388636e-15	9.905659869456047e-16	1.8545486955209702e-19
11100000	0.004874443196268592	1.918308901259067e-49	1.6069739807822906e-57	2.225464995349063e-11	8.781483709724075e-15	0.0002511135424320579	2.7546000757514346e-22	2.0507293382704045e-11	4.3923517013388636e-15	9.905659869456047e-16	1.8545486955209702e-19
11200000	0.004874443196268592	1.918308901259067e-49	1.6069739807822906e-57	2.225464995349063e-11	8.781483709724075e-15	0.0002511135424320579	2.754600075752115e-22	2.0507293382704045e-11	4.3923517013388636e-15	9.905659869456047e-16	1.8545486955209702e-19
11300000	0.004874443196268592	1.918308901259067e-49	1.6069739807822906e-57	2.225464995349063e-11	8.781483709724075e-15	0.0002511135424320579	2.7546000757526383e-22	2.0507293382704045e-11	4.3923517013388636e-15	9.905659869456047e-16	1.8545486955209702e-19
11400000	0.004874443196268592	1.9183089012590673e-49	1.6069739807822906e-57	2.225464995349063e-11	8.781483709724075e-15	0.0002511135424320579	2.7546000757530102e-22	2.0507293382704045e-11	4.3923517013388636e-15	9.905659869456047e-16	1.8545486955209702e-19
11500000	0.004874443196268592	1.9183089012590673e-49	1.6069739807822906e-57	2.225464995349063e-11	8.781483709724075e-15	0.0002511135424320579	2.754600075753236e-22	2.0507293382704045e-11	4.3923517013388636e-15	9.905659869456047e-16	1.8545486955209702e-19
11600000	0.004874443196268592	1.9183089012590673e-49	1.6069739807822906e-57	2.225464995349063e-11	8.781483709724075e-15	0.0002511135424320579	2.754600075753321e-22	2.0507293382704045e-11	4.3923517013388636e-15	9.905659869456047e-16	1.8545486955209702e-19
11700000	0.004874443196268592	1.9183089012590673e-49	1.6069739807822906e-57	2.225464995349063e-11	8.781483709724075e-15	0.0002511135424320579	2.7546000757532707e-22	2.0507293382704045e-11	4.3923517013388636e-15	9.905659869456047e-16	1.8545486955209702e-19
11800000	0.004874443196268592	1.9183089012590673e-49	1.6069739807822906e-57	2.225464995349063e-11	8.781483709724075e-15	0.0002511135424320579	2.7546000757530907e-22	2.0507293382704045e-11	4.3923517013388636e-15	9.905659869456047e-16	1.8545486955209702e-19
11900000	0.004874443196268592	1.9183089012590673e-49	1.6069739807822906e-57	2.225464995349063e-11	8.781483709724075e-15	0.0002511135424320579	2.754600075752786e-22	2.0507293382704045e-11	4.3923517013388636e-15	9.905659869456047e-16	1.8545486955209702e-19
12000000	0.004874443196268592	1.9183089012590673e-49	1.6069739807822906e-57	2.225464995349063e-11	8.781483709724075e-15	0.0002511135424320579	2.754600075752363e-22	2.0507293382704045e-11	4.3923517013388636e-15	9.905659869456047e-16	1.8545486955209702e-19
12100000	0.004874443196268592	1.9183089012590673e-49	1.6069739807822906e-57	2.225464995349063e-11	8.781483709724075e-15	0.0002511135424320579	2.754600075751826e-22	2.0507293382704045e-11	4.3923517013388636e-15	9.905659869456047e-16	1.8545486955209702e-19
12200000	0.004874443196268592	1.9183089012590673e-49	1.6069739807822906e-57	2.225464995349063e-11	8.781483709724075e-15	0.0002511135424320579	2.754600075751181e-22	2.0507293382704045e-11	4.3923517013388636e-15	9.905659869456047e-16	1.8545486955209702e-19
12300000	0.004874443196268592	1.9183089012590673e-49	1.6069739807822906e-57	2.225464995349063e-11	8.781483709724075e-15	0.0002511135424320579	2.754600075750434e-22	2.0507293382704045e-11	4.3923517013388636e-15	9.905659869456047e-16	1.8545486955209702e-19
12400000	0.004874443196268592	1.9183089012590676e-49	1.606973980782291e-57	2.225464995349063e-11	8.781483709724075e-15	0.0002511135424320579	2.75460007574959e-22	2.0507293382704045e-11	4.392351701338864e-15	9.905659869456047e-16	1.8545486955209702e-19
12500000	0.004874443196268592	1.9183089012590676e-49	1.606973980782291e-57	2.225464995349063e-11	8.781483709724075e-15	0.0002511135424320579	2.7546000757486543e-22	2.0507293382704045e-11	4.392351701338864e-15	9.905659869456047e-16	1.8545486955209702e-19
12600000	0.004874443196268592	1.9183089012590676e-49	1.606973980782291e-57	2.2254649953490633e-11	8.781483709724075e-15	0.0002511135424320579	2.7546000757476326e-22	2.0507293382704045e-11	4.392351701338864e-15	9.905659869456047e-16	1.8545486955209702e-19
12700000	0.004874443196268592	1.9183089012590676e-49	1.606973980782291e-57	2.2254649953490633e-11	8.781483709724075e-15	0.0002511135424320579	2.75460007574653e-22	2.0507293382704045e-11	4.392351701338864e-15	9.905659869456047e-16	1.8545486955209702e-19
12800000	0.004874443196268592	1.9183089012590676e-49	1.606973980782291e-57	2.2254649953490633e-11	8.781483709724075e-15	0.0002511135424320579	2.7546000757453526e-22	2.0507293382704045e-11	4.392351701338864e-15	9.905659869456047e-16	1.8545486955209702e-19
12900000	0.004874443196268592	1.9183089012590676e-49	1.606973980782291e-57	2.2254649953490633e-11	8.781483709724075e-15	0.0002511135424320579	2.754600075744105e-22	2.0507293382704045e-11	4.392351701338864e-15	9.905659869456047e-16	1.8545486955209702e-19
13000000	0.004874443196268592	1.9183089012590676e-49	1.606973980782291e-57	2.2254649953490633e-11	8.781483709724075e-15	0.0002511135424320579	2.7546000757427933e-22	2.0507293382704045e-11	4.392351701338864e-15	9.905659869456047e-16	1.8545486955209702e-19
13100000	0.004874443196268592	1.918308901259068e-49	1.606973980782291e-57	2.2254649953490633e-11	8.781483709724075e-15	0.0002511135424320579	2.7546000757414227e-22	2.0507293382704045e-11	4.392351701338864e-15	9.905659869456047e-16	1.8545486955209702e-19
13200000	0.004874443196268592	1.918308901259068e-49	1.606973980782291e-57	2.2254649953490633e-11	8.781483709724075e-15	0.0002511135424320579	2.754600075739999e-22	2.0507293382704045e-11	4.392351701338864e-15	9.905659869456047e-16	1.85454869552097e-19
13300000	0.004874443196268592	1.918308901259068e-49	1.606973980782291e-57	2.2254649953490633e-11	8.781483709724075e-15	0.00025111354243205795	2.7546000757385277e-22	2.0507293382704045e-11	4.392351701338864e-15	9.905659869456047e-16	1.85454869552097e-19
13400000	0.004874443196268592	1.918308901259068e-49	1.606973980782291e-57	2.2254649953490633e-11	8.781483709724075e-15	0.00025111354243205795	2.754600075737013e-22	2.0507293382704045e-11	4.392351701338864e-15	9.905659869456047e-16	1.85454869552097e-19
13500000	0.004874443196268592	1.918308901259068e-49	1.606973980782291e-57	2.2254649953490633e-11	8.781483709724075e-15	0.00025111354243205795	2.7546000757354625e-22	2.0507293382704045e-11	4.392351701338864e-15	9.905659869456047e-16	1.85454869552097e-19
13600000	0.004874443196268592	1.918308901259068e-49	1.606973980782291e-57	2.2254649953490633e-11	8.781483709724075e-15	0.00025111354243205795	2.75460007573388e-22	2.0507293382704045e-11	4.392351701338864e-15	9.905659869456047e-16	1.85454869552097e-19
13700000	0.004874443196268592	1.918308901259068e-49	1.606973980782291e-57	2.2254649953490633e-11	8.781483709724075e-15	0.00025111354243205795	2.7546000757322712e-22	2.0507293382704045e-11	4.392351701338864e-15	9.905659869456047e-16	1.85454869552097e-19
13800000	0.004874443196268592	1.918308901259068e-49	1.606973980782291e-57	2.2254649953490633e-11	8.781483709724075e-15	0.00025111354243205795	2.754600075730642e-22	2.0507293382704045e-11	4.392351701338864e-15	9.905659869456047e-16	1.85454869552097e-19
13900000	0.004874443196268592	1.9183089012590684e-49	1.606973980782291e-57	2.2254649953490633e-11	8.781483709724075e-15	0.00025111354243205795	2.7546000757289977e-22	2.0507293382704045e-11	4.392351701338864e-15	9.905659869456047e-16	1.85454869552097e-19
14000000	0.004874443196268592	1.9183089012590684e-49	1.6069739807822912e-57	2.2254649953490633e-11	8.781483709724075e-15	0.00025111354243205795	2.7546000757273436e-22	2.0507293382704045e-11	4.392351701338864e-15	9.905659869456047e-16	1.85454869552097e-19
14100000	0.0048744431962685925	1.9183089012590684e-49	1.6069739807822912e-57	2.2254649953490633e-11	8.781483709724075e-15	0.00025111354243205795	2.7546000757256856e-22	2.0507293382704045e-11	4.392351701338864e-15	9.905659869456047e-16	1.85454869552097e-19
14200000	0.0048744431962685925	1.9183089012590684e-49	1.6069739807822912e-57	2.2254649953490633e-11	8.781483709724075e-15	0.00025111354243205795	2.7546000757240287e-22	2.0507293382704045e-11	4.392351701338864e-15	9.905659869456047e-16	1.85454869552097e-19
14300000	0.0048744431962685925	1.9183089012590684e-49	1.6069739807822912e-57	2.2254649953490633e-11	8.781483709724076e-15	0.00025111354243205795	2.7546000757223787e-22	2.0507293382704045e-11	4.392351701338864e-15	9.905659869456047e-16	1.85454869552097e-19
14400000	0.0048744431962685925	1.9183089012590684e-49	1.6069739807822912e-57	2.2254649953490633e-11	8.781483709724076e-15	0.00025111354243205795	2.7546000757207406e-22	2.0507293382704045e-11	4.392351701338864e-15	9.905659869456047e-16	1.85454869552097e-19
14500000	0.0048744431962685925	1.9183089012590684e-49	1.6069739807822912e-57	2.2254649953490633e-11	8.781483709724076e-15	0.00025111354243205795	2.7546000757191203e-22	2.0507293382704045e-11	4.392351701338864e-15	9.905659869456047e-16	1.85454869552097e-19
14600000	0.0048744431962685925	1.9183089012590688e-49	1.6069739807822912e-57	2.2254649953490633e-11	8.781483709724076e-15	0.00025111354243205795	2.754600075717523e-22	2.0507293382704045e-11	4.392351701338864e-15	9.905659869456047e-16	1.85454869552097e-19
14700000	0.0048744431962685925	1.9183089012590688e-49	1.6069739807822912e-57	2.2254649953490633e-11	8.781483709724076e-15	0.00025111354243205795	2.7546000757159544e-22	2.0507293382704045e-11	4.392351701338864e-15	9.905659869456047e-16	1.85454869552097e-19
14800000	0.0048744431962685925	1.9183089012590688e-49	1.6069739807822912e-57	2.2254649953490633e-11	8.781483709724076e-15	0.00025111354243205795	2.7546000757144197e-22	2.0507293382704045e-11	4.392351701338864e-15	9.905659869456047e-16	1.85454869552097e-19
14900000	0.0048744431962685925	1.9183089012590688e-49	1.6069739807822912e-57	2.2254649953490633e-11	8.781483709724076e-15	0.00025111354243205795	2.7546000757129245e-22	2.0507293382704045e-11	4.392351701338864e-15	9.905659869456047e-16	1.85454869552097e-19
15000000	0.0048744431962685925	1.9183089012590688e-49	1.6069739807822912e-57	2.2254649953490633e-11	8.781483709724076e-15	0.00025111354243205795	2.7546000757114744e-22	2.0507293382704045e-11	4.392351701338865e-15	9.905659869456047e-16	1.85454869552097e-19
15100000	0.0048744431962685925	1.9183089012590688e-49	1.6069739807822912e-57	2.2254649953490633e-11	8.781483709724076e-15	0.00025111354243205795	2.754600075710074e-22	2.0507293382704045e-11	4.392351701338865e-15	9.905659869456047e-16	1.85454869552097e-19
15200000	0.0048744431962685925	1.9183089012590688e-49	1.6069739807822912e-57	2.2254649953490633e-11	8.781483709724076e-15	0.00025111354243205795	2.7546000757087303e-22	2.0507293382704045e-11	4.392351701338865e-15	9.905659869456047e-16	1.85454869552097e-19
15300000	0.0048744431962685925	1.918308901259069e-49	1.6069739807822912e-57	2.2254649953490633e-11	8.781483709724076e-15	0.00025111354243205795	2.7546000757074476e-22	2.0507293382704045e-11	4.392351701338865e-15	9.905659869456047e-16	1.85454869552097e-19
15400000	0.0048744431962685925	1.918308901259069e-49	1.6069739807822912e-57	2.2254649953490633e-11	8.781483709724076e-15	0.00025111354243205795	2.7546000757062317e-22	2.0507293382704045e-11	4.392351701338865e-15	9.905659869456047e-16	1.85454869552097e-19
15500000	0.0048744431962685925	1.918308901259069e-49	1.6069739807822915e-57	2.2254649953490633e-11	8.781483709724076e-15	0.00025111354243205795	2.754600075705088e-22	2.0507293382704045e-11	4.392351701338865e-15	9.905659869456047e-16	1.85454869552097e-19
15600000	0.0048744431962685925	1.918308901259069e-49	1.6069739807822915e-57	2.2254649953490633e-11	8.781483709724076e-15	0.00025111354243205795	2.754600075704022e-22	2.0507293382704045e-11	4.392351701338865e-15	9.905659869456047e-16	1.85454869552097e-19
15700000	0.0048744431962685925	1.918308901259069e-49	1.6069739807822915e-57	2.2254649953490633e-11	8.781483709724076e-15	0.00025111354243205795	2.7546000757030395e-22	2.0507293382704045e-11	4.392351701338865e-15	9.905659869456047e-16	1.85454869552097e-19
15800000	0.0048744431962685925	1.918308901259069e-49	1.6069739807822915e-57	2.2254649953490633e-11	8.781483709724076e-15	0.00025111354243205795	2.7546000757021457e-22	2.0507293382704045e-11	4.392351701338865e-15	9.905659869456047e-16	1.85454869552097e-19
15900000	0.0048744431962685925	1.918308901259069e-49	1.6069739807822915e-57	2.2254649953490633e-11	8.781483709724076e-15	0.00025111354243205795	2.7546000757013454e-22	2.0507293382704045e-11	4.392351701338865e-15	9.905659869456047e-16	1.85454869552097e-19
16000000	0.0048744431962685925	1.918308901259069e-49	1.6069739807822915e-57	2.2254649953490633e-11	8.781483709724076e-15	0.00025111354243205795	2.754600075700645e-22	2.0507293382704045e-11	4.392351701338865e-15	9.905659869456047e-16	1.85454869552097e-19
16100000	0.0048744431962685925	1.9183089012590695e-49	1.6069739807822915e-57	2.2254649953490633e-11	8.781483709724076e-15	0.00025111354243205795	2.7546000757000495e-22	2.0507293382704045e-11	4.392351701338865e-15	9.905659869456047e-16	1.85454869552097e-19
16200000	0.0048744431962685925	1.9183089012590695e-49	1.6069739807822915e-57	2.2254649953490633e-11	8.781483709724076e-15	0.00025111354243205795	2.7546000756995643e-22	2.0507293382704045e-11	4.392351701338865e-15	9.905659869456047e-16	1.85454869552097e-19
16300000	0.0048744431962685925	1.9183089012590695e-49	1.6069739807822915e-57	2.2254649953490633e-11	8.781483709724076e-15	0.00025111354243205795	2.7546000756991956e-22	2.0507293382704045e-11	4.392351701338865e-15	9.905659869456047e-16	1.85454869552097e-19
16400000	0.0048744431962685925	1.9183089012590695e-49	1.6069739807822915e-57	2.2254649953490633e-11	8.781483709724076e-15	0.00025111354243205795	2.754600075698948e-22	2.0507293382704045e-11	4.392351701338865e-15	9.905659869456047e-16	1.85454869552097e-19
16500000	0.0048744431962685925	1.9183089012590695e-49	1.6069739807822915e-57	2.2254649953490633e-11	8.781483709724076e-15	0.00025111354243205795	2.754600075698827e-22	2.0507293382704045e-11	4.392351701338865e-15	9.905659869456047e-16	1.85454869552097e-19
16600000	0.0048744431962685925	1.9183089012590695e-49	1.6069739807822915e-57	2.2254649953490633e-11	8.781483709724076e-15	0.00025111354243205795	2.7546000756988157e-22	2.0507293382704045e-11	4.392351701338865e-15	9.905659869456047e-16	1.85454869552097e-19
16700000	0.0048744431962685925	1.9183089012590695e-49	1.6069739807822915e-57	2.2254649953490633e-11	8.781483709724076e-15	0.00025111354243205795	2.754600075698816e-22	2.0507293382704045e-11	4.392351701338865e-15	9.905659869456047e-16	1.85454869552097e-19
16800000	0.0048744431962685925	1.9183089012590695e-49	1.6069739807822915e-57	2.2254649953490633e-11	8.781483709724076e-15	0.00025111354243205795	2.7546000756988167e-22	2.0507293382704045e-11	4.392351701338865e-15	9.905659869456047e-16	1.85454869552097e-19
16900000	0.0048744431962685925	1.9183089012590695e-49	1.6069739807822915e-57	2.2254649953490633e-11	8.781483709724076e-15	0.00025111354243205795	2.754600075698817e-22	2.0507293382704045e-11	4.392351701338865e-15	9.905659869456047e-16	1.85454869552097e-19
17000000	0.0048744431962685925	1.9183089012590695e-49	1.6069739807822915e-57	2.2254649953490633e-11	8.781483709724076e-15	0.00025111354243205795	2.7546000756988176e-22	2.0507293382704045e-11	4.392351701338865e-15	9.905659869456047e-16	1.85454869552097e-19
17100000	0.0048744431962685925	1.9183089012590695e-49	1.6069739807822915e-57	2.2254649953490633e-11	8.781483709724076e-15	0.00025111354243205795	2.754600075698818e-22	2.0507293382704045e-11	4.392351701338865e-15	9.905659869456047e-16	1.85454869552097e-19
17200000	0.0048744431962685925	1.91830890125907e-49	1.6069739807822915e-57	2.2254649953490633e-11	8.781483709724076e-15	0.00025111354243205795	2.7546000756988185e-22	2.0507293382704045e-11	4.392351701338865e-15	9.905659869456047e-16	1.85454869552097e-19
17300000	0.0048744431962685925	1.91830890125907e-49	1.6069739807822915e-57	2.2254649953490633e-11	8.781483709724076e-15	0.00025111354243205795	2.7546000756988185e-22	2.0507293382704045e-11	4.392351701338865e-15	9.905659869456047e-16	1.85454869552097e-19
17400000	0.0048744431962685925	1.91830890125907e-49	1.6069739807822915e-57	2.2254649953490633e-11	8.781483709724076e-15	0.00025111354243205795	2.754600075698819e-22	2.0507293382704045e-11	4.392351701338865e-15	9.905659869456047e-16	1.85454869552097e-19
17500000	0.0048744431962685925	1.91830890125907e-49	1.6069739807822915e-57	2.2254649953490633e-11	8.781483709724076e-15	0.00025111354243205795	2.7546000756988195e-22	2.0507293382704045e-11	4.392351701338865e-15	9.905659869456047e-16	1.85454869552097e-19
17600000	0.0048744431962685925	1.91830890125907e-49	1.6069739807822915e-57	2.2254649953490633e-11	8.781483709724076e-15	0.00025111354243205795	2.75460007569882e-22	2.0507293382704045e-11	4.392351701338865e-15	9.905659869456047e-16	1.85454869552097e-19
17700000	0.0048744431962685925	1.91830890125907e-49	1.6069739807822915e-57	2.2254649953490633e-11	8.781483709724076e-15	0.00025111354243205795	2.75460007569882e-22	2.0507293382704045e-11	4.392351701338865e-15	9.905659869456047e-16	1.85454869552097e-19
17800000	0.0048744431962685925	1.91830890125907e-49	1.6069739807822915e-57	2.2254649953490633e-11	8.781483709724076e-15	0.00025111354243205795	2.7546000756988204e-22	2.0507293382704045e-11	4.392351701338865e-15	9.905659869456047e-16	1.85454869552097e-19
17900000	0.0048744431962685925	1.91830890125907e-49	1.6069739807822915e-57	2.2254649953490633e-11	8.781483709724076e-15	0.00025111354243205795	2.754600075698821e-22	2.0507293382704045e-11	4.392351701338865e-15	9.905659869456047e-16	1.85454869552097e-19
18000000	0.0048744431962685925	1.91830890125907e-49	1.6069739807822915e-57	2.2254649953490633e-11	8.781483709724076e-15	0.00025111354243205795	2.754600075698821e-22	2.0507293382704045e-11	4.392351701338865e-15	9.905659869456047e-16	1.85454869552097e-19
18100000	0.0048744431962685925	1.91830890125907e-49	1.6069739807822915e-57	2.2254649953490633e-11	8.781483709724076e-15	0.00025111354243205795	2.7546000756988214e-22	2.0507293382704045e-11	4.392351701338865e-15	9.905659869456047e-16	1.85454869552097e-19
18200000	0.0048744431962685925	1.91830890125907e-49	1.6069739807822915e-57	2.2254649953490633e-11	8.781483709724076e-15	0.00025111354243205795	2.7546000756988214e-22	2.0507293382704045e-11	4.392351701338865e-15	9.905659869456047e-16	1.85454869552097e-19
18300000	0.0048744431962685925	1.91830890125907e-49	1.6069739807822915e-57	2.2254649953490633e-11	8.781483709724076e-15	0.00025111354243205795	2.754600075698822e-22	2.0507293382704045e-11	4.392351701338865e-15	9.905659869456047e-16	1.85454869552097e-19
18400000	0.0048744431962685925	1.91830890125907e-49	1.6069739807822915e-57	2.2254649953490633e-11	8.781483709724076e-15	0.00025111354243205795	2.754600075698822e-22	2.0507293382704045e-11	4.392351701338865e-15	9.905659869456047e-16	1.85454869552097e-19
18500000	0.0048744431962685925	1.91830890125907e-49	1.6069739807822915e-57	2.2254649953490633e-11	8.781483709724076e-15	0.00025111354243205795	2.754600075698822e-22	2.0507293382704045e-11	4.392351701338865e-15	9.905659869456047e-16	1.85454869552097e-19
18600000	0.0048744431962685925	1.91830890125907e-49	1.6069739807822915e-57	2.2254649953490633e-11	8.781483709724076e-15	0.00025111354243205795	2.7546000756988223e-22	2.0507293382704045e-11	4.392351701338865e-15	9.905659869456047e-16	1.85454869552097e-19
18700000	0.0048744431962685925	1.91830890125907e-49	1.6069739807822915e-57	2.2254649953490633e-11	8.781483709724076e-15	0.00025111354243205795	2.7546000756988223e-22	2.0507293382704045e-11	4.392351701338865e-15	9.905659869456047e-16	1.85454869552097e-19
18800000	0.0048744431962685925	1.91830890125907e-49	1.6069739807822915e-57	2.2254649953490633e-11	8.781483709724076e-15	0.00025111354243205795	2.7546000756988223e-22	2.0507293382704045e-11	4.392351701338865e-15	9.905659869456047e-16	1.85454869552097e-19
18900000	0.0048744431962685925	1.91830890125907e-49	1.6069739807822915e-57	2.2254649953490633e-11	8.781483709724076e-15	0.00025111354243205795	2.754600075698823e-22	2.0507293382704045e-11	4.392351701338865e-15	9.905659869456047e-16	1.85454869552097e-19
19000000	0.0048744431962685925	1.91830890125907e-49	1.6069739807822915e-57	2.2254649953490633e-11	8.781483709724076e-15	0.00025111354243205795	2.754600075698823e-22	2.0507293382704045e-11	4.392351701338865e-15	9.905659869456047e-16	1.85454869552097e-19
19100000	0.0048744431962685925	1.91830890125907e-49	1.6069739807822915e-57	2.2254649953490633e-11	8.781483709724076e-15	0.00025111354243205795	2.754600075698823e-22	2.0507293382704045e-11	4.392351701338865e-15	9.905659869456047e-16	1.85454869552097e-19
19200000	0.0048744431962685925	1.91830890125907e-49	1.6069739807822915e-57	2.2254649953490633e-11	8.781483709724076e-15	0.00025111354243205795	2.754600075698823e-22	2.0507293382704045e-11	4.392351701338865e-15	9.905659869456047e-16	1.85454869552097e-19
19300000	0.0048744431962685925	1.91830890125907e-49	1.6069739807822915e-57	2.2254649953490633e-11	8.781483709724076e-15	0.00025111354243205795	2.7546000756988232e-22	2.0507293382704045e-11	4.392351701338865e-15	9.905659869456047e-16	1.85454869552097e-19
19400000	0.0048744431962685925	1.91830890125907e-49	1.6069739807822915e-57	2.2254649953490633e-11	8.781483709724076e-15	0.00025111354243205795	2.7546000756988232e-22	2.0507293382704045e-11	4.392351701338865e-15	9.905659869456047e-16	1.85454869552097e-19
19500000	0.0048744431962685925	1.91830890125907e-49	1.6069739807822915e-57	2.2254649953490633e-11	8.781483709724076e-15	0.00025111354243205795	2.7546000756988232e-22	2.0507293382704045e-11	4.392351701338865e-15	9.905659869456047e-16	1.85454869552097e-19
19600000	0.0048744431962685925	1.91830890125907e-49	1.6069739807822915e-57	2.2254649953490633e-11	8.781483709724076e-15	0.00025111354243205795	2.7546000756988232e-22	2.0507293382704045e-11	4.392351701338865e-15	9.905659869456047e-16	1.85454869552097e-19
19700000	0.0048744431962685925	1.91830890125907e-49	1.6069739807822915e-57	2.2254649953490633e-11	8.781483709724076e-15	0.00025111354243205795	2.7546000756988232e-22	2.0507293382704045e-11	4.392351701338865e-15	9.905659869456047e-16	1.85454869552097e-19
19800000	0.0048744431962685925	1.91830890125907e-49	1.6069739807822915e-57	2.2254649953490633e-11	8.781483709724076e-15	0.00025111354243205795	2.7546000756988232e-22	2.0507293382704045e-11	4.392351701338865e-15	9.905659869456047e-16	1.85454869552097e-19
19900000	0.0048744431962685925	1.91830890125907e-49	1.6069739807822915e-57	2.2254649953490633e-11	8.781483709724076e-15	0.00025111354243205795	2.7546000756988232e-22	2.0507293382704045e-11	4.392351701338865e-15	9.905659869456047e-16	1.85454869552097e-19
20000000	0.0048744431962685925	1.91830890125907e-49	1.6069739807822915e-57	2.2254649953490633e-11	8.781483709724076e-15	0.00025111354243205795	2.7546000756988232e-22	2.0507293382704045e-11	4.392351701338865e-15	9.905659869456047e-16	1.85454869552097e-19
20100000	0.0048744431962685925	1.91830890125907e-49	1.6069739807822915e-57	2.2254649953490633e-11	8.781483709724076e-15	0.00025111354243205795	2.7546000756988232e-22	2.0507293382704045e-11	4.392351701338865e-15	9.905659869456047e-16	1.85454869552097e-19
20200000	0.0048744431962685925	1.91830890125907e-49	1.6069739807822915e-57	2.2254649953490633e-11	8.781483709724076e-15	0.00025111354243205795	2.7546000756988232e-22	2.0507293382704045e-11	4.392351701338865e-15	9.905659869456047e-16	1.85454869552097e-19
20300000	0.0048744431962685925	1.91830890125907e-49	1.6069739807822915e-57	2.2254649953490633e-11	8.781483709724076e-15	0.00025111354243205795	2.7546000756988232e-22	2.0507293382704045e-11	4.392351701338865e-15	9.905659869456047e-16	1.85454869552097e-19
20400000	0.0048744431962685925	1.91830890125907e-49	1.6069739807822915e-57	2.2254649953490633e-11	8.781483709724076e-15	0.00025111354243205795	2.7546000756988232e-22	2.0507293382704045e-11	4.392351701338865e-15	9.905659869456047e-16	1.85454869552097e-19
20500000	0.0048744431962685925	1.91830890125907e-49	1.6069739807822915e-57	2.2254649953490633e-11	8.781483709724076e-15	0.00025111354243205795	2.7546000756988232e-22	2.0507293382704045e-11	4.392351701338865e-15	9.905659869456047e-16	1.85454869552097e-19
20600000	0.0048744431962685925	1.91830890125907e-49	1.6069739807822915e-57	2.2254649953490633e-11	8.781483709724076e-15	0.00025111354243205795	2.754600075698823e-22	2.0507293382704045e-11	4.392351701338865e-15	9.905659869456047e-16	1.85454869552097e-19
20700000	0.0048744431962685925	1.91830890125907e-49	1.6069739807822915e-57	2.2254649953490633e-11	8.781483709724076e-15	0.00025111354243205795	2.754600075698823e-22	2.0507293382704045e-11	4.392351701338865e-15	9.905659869456047e-16	1.85454869552097e-19
20800000	0.0048744431962685925	1.91830890125907e-49	1.6069739807822915e-57	2.2254649953490633e-11	8.781483709724076e-15	0.00025111354243205795	2.754600075698823e-22	2.0507293382704045e-11	4.392351701338865e-15	9.905659869456047e-16	1.85454869552097e-19
20900000	0.0048744431962685925	1.91830890125907e-49	1.6069739807822915e-57	2.2254649953490633e-11	8.781483709724076e-15	0.00025111354243205795	2.754600075698823e-22	2.0507293382704045e-11	4.392351701338865e-15	9.905659869456047e-16	1.85454869552097e-19
21000000	0.0048744431962685925	1.91830890125907e-49	1.6069739807822915e-57	2.2254649953490633e-11	8.781483709724076e-15	0.00025111354243205795	2.754600075698823e-22	2.0507293382704045e-11	4.392351701338865e-15	9.905659869456047e-16	1.85454869552097e-19
21100000	0.0048744431962685925	1.91830890125907e-49	1.6069739807822915e-57	2.2254649953490633e-11	8.781483709724076e-15	0.00025111354243205795	2.7546000756988223e-22	2.0507293382704045e-11	4.392351701338865e-15	9.905659869456047e-16	1.85454869552097e-19
21200000	0.0048744431962685925	1.91830890125907e-49	1.6069739807822915e-57	2.2254649953490633e-11	8.781483709724076e-15	0.00025111354243205795	2.7546000756988223e-22	2.0507293382704045e-11	4.392351701338865e-15	9.905659869456047e-16	1.85454869552097e-19
21300000	0.0048744431962685925	1.91830890125907e-49	1.6069739807822915e-57	2.2254649953490633e-11	8.781483709724076e-15	0.00025111354243205795	2.7546000756988223e-22	2.0507293382704045e-11	4.392351701338865e-15	9.905659869456047e-16	1.85454869552097e-19
21400000	0.0048744431962685925	1.91830890125907e-49	1.6069739807822915e-57	2.2254649953490633e-11	8.781483709724076e-15	0.00025111354243205795	2.7546000756988223e-22	2.0507293382704045e-11	4.392351701338865e-15	9.905659869456047e-16	1.85454869552097e-19
21500000	0.0048744431962685925	1.9183089012590695e-49	1.6069739807822915e-57	2.2254649953490633e-11	8.781483709724076e-15	0.00025111354243205795	2.754600075698822e-22	2.0507293382704045e-11	4.392351701338865e-15	9.905659869456047e-16	1.85454869552097e-19
21600000	0.0048744431962685925	1.9183089012590695e-49	1.6069739807822915e-57	2.2254649953490633e-11	8.781483709724076e-15	0.00025111354243205795	2.754600075698822e-22	2.0507293382704045e-11	4.392351701338865e-15	9.905659869456047e-16	1.85454869552097e-19
21700000	0.0048744431962685925	1.9183089012590695e-49	1.6069739807822915e-57	2.2254649953490633e-11	8.781483709724076e-15	0.00025111354243205795	2.754600075698822e-22	2.0507293382704045e-11	4.392351701338865e-15	9.905659869456047e-16	1.85454869552097e-19
21800000	0.0048744431962685925	1.9183089012590695e-49	1.6069739807822915e-57	2.2254649953490633e-11	8.781483709724076e-15	0.00025111354243205795	2.754600075698822e-22	2.0507293382704045e-11	4.392351701338865e-15	9.905659869456047e-16	1.85454869552097e-19
21900000	0.0048744431962685925	1.9183089012590695e-49	1.6069739807822915e-57	2.2254649953490633e-11	8.781483709724076e-15	0.00025111354243205795	2.7546000756988214e-22	2.0507293382704045e-11	4.392351701338865e-15	9.905659869456047e-16	1.85454869552097e-19
22000000	0.0048744431962685925	1.9183089012590695e-49	1.6069739807822915e-57	2.2254649953490633e-11	8.781483709724076e-15	0.00025111354243205795	2.7546000756988214e-22	2.0507293382704045e-11	4.392351701338865e-15	9.905659869456047e-16	1.85454869552097e-19
22100000	0.0048744431962685925	1.9183089012590695e-49	1.6069739807822915e-57	2.2254649953490633e-11	8.781483709724076e-15	0.00025111354243205795	2.7546000756988214e-22	2.0507293382704045e-11	4.392351701338865e-15	9.905659869456047e-16	1.85454869552097e-19
22200000	0.0048744431962685925	1.9183089012590695e-49	1.6069739807822915e-57	2.2254649953490633e-11	8.781483709724076e-15	0.00025111354243205795	2.754600075698821e-22	2.0507293382704045e-11	4.392351701338865e-15	9.905659869456047e-16	1.85454869552097e-19
22300000	0.0048744431962685925	1.9183089012590695e-49	1.6069739807822915e-57	2.225464995349063e-11	8.781483709724076e-15	0.00025111354243205795	2.754600075698821e-22	2.0507293382704045e-11	4.392351701338865e-15	9.905659869456047e-16	1.8545486955209697e-19
22400000	0.0048744431962685925	1.9183089012590695e-49	1.6069739807822915e-57	2.225464995349063e-11	8.781483709724076e-15	0.00025111354243205795	2.754600075698821e-22	2.0507293382704048e-11	4.392351701338865e-15	9.905659869456047e-16	1.8545486955209697e-19
22500000	0.0048744431962685925	1.9183089012590695e-49	1.6069739807822915e-57	2.225464995349063e-11	8.781483709724076e-15	0.00025111354243205795	2.7546000756988204e-22	2.0507293382704048e-11	4.392351701338865e-15	9.905659869456047e-16	1.8545486955209697e-19
22600000	0.0048744431962685925	1.9183089012590695e-49	1.6069739807822915e-57	2.225464995349063e-11	8.781483709724076e-15	0.00025111354243205795	2.7546000756988204e-22	2.0507293382704048e-11	4.392351701338865e-15	9.905659869456047e-16	1.8545486955209697e-19
22700000	0.0048744431962685925	1.9183089012590695e-49	1.6069739807822915e-57	2.225464995349063e-11	8.781483709724076e-15	0.00025111354243205795	2.75460007569882e-22	2.0507293382704048e-11	4.392351701338865e-15	9.905659869456047e-16	1.8545486955209697e-19
22800000	0.0048744431962685925	1.9183089012590695e-49	1.6069739807822915e-57	2.225464995349063e-11	8.781483709724076e-15	0.00025111354243205795	2.75460007569882e-22	2.0507293382704048e-11	4.392351701338865e-15	9.905659869456047e-16	1.8545486955209697e-19
22900000	0.0048744431962685925	1.9183089012590695e-49	1.6069739807822915e-57	2.225464995349063e-11	8.781483709724076e-15	0.00025111354243205795	2.75460007569882e-22	2.0507293382704048e-11	4.392351701338865e-15	9.905659869456047e-16	1.8545486955209697e-19
23000000	0.0048744431962685925	1.9183089012590695e-49	1.6069739807822915e-57	2.225464995349063e-11	8.781483709724076e-15	0.00025111354243205795	2.7546000756988195e-22	2.0507293382704048e-11	4.392351701338865e-15	9.905659869456047e-16	1.8545486955209697e-19
23100000	0.0048744431962685925	1.9183089012590695e-49	1.6069739807822915e-57	2.225464995349063e-11	8.781483709724076e-15	0.00025111354243205795	2.7546000756988195e-22	2.0507293382704048e-11	4.392351701338865e-15	9.905659869456047e-16	1.8545486955209697e-19
23200000	0.0048744431962685925	1.9183089012590695e-49	1.6069739807822915e-57	2.225464995349063e-11	8.781483709724076e-15	0.00025111354243205795	2.7546000756988195e-22	2.0507293382704048e-11	4.392351701338864e-15	9.905659869456047e-16	1.8545486955209697e-19
23300000	0.0048744431962685925	1.918308901259069e-49	1.6069739807822915e-57	2.225464995349063e-11	8.781483709724076e-15	0.00025111354243205795	2.754600075698819e-22	2.0507293382704048e-11	4.392351701338864e-15	9.905659869456047e-16	1.8545486955209697e-19
23400000	0.0048744431962685925	1.918308901259069e-49	1.6069739807822915e-57	2.225464995349063e-11	8.781483709724076e-15	0.00025111354243205795	2.754600075698819e-22	2.0507293382704048e-11	4.392351701338864e-15	9.905659869456047e-16	1.8545486955209697e-19
23500000	0.0048744431962685925	1.918308901259069e-49	1.6069739807822912e-57	2.225464995349063e-11	8.781483709724076e-15	0.00025111354243205795	2.7546000756988185e-22	2.0507293382704048e-11	4.392351701338864e-15	9.905659869456047e-16	1.8545486955209697e-19
23600000	0.0048744431962685925	1.918308901259069e-49	1.6069739807822912e-57	2.225464995349063e-11	8.781483709724076e-15	0.00025111354243205795	2.7546000756988185e-22	2.0507293382704048e-11	4.392351701338864e-15	9.905659869456047e-16	1.8545486955209697e-19
23700000	0.0048744431962685925	1.918308901259069e-49	1.6069739807822912e-57	2.225464995349063e-11	8.781483709724076e-15	0.00025111354243205795	2.7546000756988185e-22	2.0507293382704048e-11	4.392351701338864e-15	9.905659869456047e-16	1.8545486955209697e-19
23800000	0.0048744431962685925	1.918308901259069e-49	1.6069739807822912e-57	2.225464995349063e-11	8.781483709724076e-15	0.00025111354243205795	2.754600075698818e-22	2.0507293382704048e-11	4.392351701338864e-15	9.905659869456047e-16	1.8545486955209697e-19
23900000	0.0048744431962685925	1.918308901259069e-49	1.6069739807822912e-57	2.225464995349063e-11	8.781483709724076e-15	0.00025111354243205795	2.754600075698818e-22	2.0507293382704048e-11	4.392351701338864e-15	9.905659869456047e-16	1.8545486955209697e-19
24000000	0.0048744431962685925	1.918308901259069e-49	1.6069739807822912e-57	2.225464995349063e-11	8.781483709724076e-15	0.00025111354243205795	2.754600075698818e-22	2.0507293382704048e-11	4.392351701338864e-15	9.905659869456047e-16	1.8545486955209697e-19
24100000	0.0048744431962685925	1.918308901259069e-49	1.6069739807822912e-57	2.225464995349063e-11	8.781483709724076e-15	0.00025111354243205795	2.7546000756988176e-22	2.0507293382704048e-11	4.392351701338864e-15	9.905659869456047e-16	1.8545486955209697e-19
24200000	0.0048744431962685925	1.918308901259069e-49	1.6069739807822912e-57	2.225464995349063e-11	8.781483709724076e-15	0.00025111354243205795	2.7546000756988176e-22	2.0507293382704048e-11	4.392351701338864e-15	9.905659869456047e-16	1.8545486955209697e-19
24300000	0.0048744431962685925	1.918308901259069e-49	1.6069739807822912e-57	2.225464995349063e-11	8.781483709724076e-15	0.00025111354243205795	2.754600075698817e-22	2.0507293382704048e-11	4.392351701338864e-15	9.905659869456047e-16	1.8545486955209697e-19
24400000	0.0048744431962685925	1.918308901259069e-49	1.6069739807822912e-57	2.225464995349063e-11	8.781483709724076e-15	0.00025111354243205795	2.754600075698817e-22	2.0507293382704048e-11	4.392351701338864e-15	9.905659869456047e-16	1.8545486955209697e-19
24500000	0.0048744431962685925	1.918308901259069e-49	1.6069739807822912e-57	2.225464995349063e-11	8.781483709724076e-15	0.00025111354243205795	2.754600075698817e-22	2.0507293382704048e-11	4.392351701338864e-15	9.905659869456047e-16	1.8545486955209697e-19
24600000	0.0048744431962685925	1.918308901259069e-49	1.6069739807822912e-57	2.225464995349063e-11	8.781483709724076e-15	0.00025111354243205795	2.754600075698817e-22	2.0507293382704048e-11	4.392351701338864e-15	9.905659869456047e-16	1.8545486955209697e-19
24700000	0.0048744431962685925	1.918308901259069e-49	1.6069739807822912e-57	2.225464995349063e-11	8.781483709724076e-15	0.00025111354243205795	2.7546000756988167e-22	2.0507293382704048e-11	4.392351701338864e-15	9.905659869456047e-16	1.8545486955209697e-19
24800000	0.0048744431962685925	1.918308901259069e-49	1.6069739807822912e-57	2.225464995349063e-11	8.781483709724076e-15	0.00025111354243205795	2.7546000756988167e-22	2.0507293382704048e-11	4.392351701338864e-15	9.905659869456047e-16	1.8545486955209697e-19
24900000	0.0048744431962685925	1.918308901259069e-49	1.6069739807822912e-57	2.225464995349063e-11	8.781483709724076e-15	0.00025111354243205795	2.7546000756988167e-22	2.0507293382704048e-11	4.392351701338864e-15	9.905659869456047e-16	1.8545486955209697e-19
25000000	0.0048744431962685925	1.918308901259069e-49	1.6069739807822912e-57	2.225464995349063e-11	8.781483709724076e-15	0.00025111354243205795	2.754600075698816e-22	2.0507293382704048e-11	4.392351701338864e-15	9.905659869456047e-16	1.8545486955209697e-19
25100000	0.0048744431962685925	1.9183089012590688e-49	1.6069739807822912e-57	2.225464995349063e-11	8.781483709724076e-15	0.00025111354243205795	2.754600075698816e-22	2.0507293382704048e-11	4.392351701338864e-15	9.905659869456047e-16	1.8545486955209697e-19
25200000	0.0048744431962685925	1.9183089012590688e-49	1.6069739807822912e-57	2.225464995349063e-11	8.781483709724076e-15	0.00025111354243205795	2.754600075698816e-22	2.0507293382704048e-11	4.392351701338864e-15	9.905659869456047e-16	1.8545486955209697e-19
25300000	0.0048744431962685925	1.9183089012590688e-49	1.6069739807822912e-57	2.225464995349063e-11	8.781483709724076e-15	0.00025111354243205795	2.754600075698816e-22	2.0507293382704048e-11	4.392351701338864e-15	9.905659869456047e-16	1.8545486955209697e-19
25400000	0.0048744431962685925	1.9183089012590688e-49	1.6069739807822912e-57	2.225464995349063e-11	8.781483709724076e-15	0.00025111354243205795	2.7546000756988157e-22	2.0507293382704048e-11	4.392351701338864e-15	9.905659869456047e-16	1.8545486955209697e-19
25500000	0.0048744431962685925	1.9183089012590688e-49	1.6069739807822912e-57	2.225464995349063e-11	8.781483709724076e-15	0.00025111354243205795	2.7546000756988157e-22	2.0507293382704048e-11	4.392351701338864e-15	9.905659869456047e-16	1.8545486955209697e-19
25600000	0.0048744431962685925	1.9183089012590688e-49	1.6069739807822912e-57	2.225464995349063e-11	8.781483709724076e-15	0.00025111354243205795	2.7546000756988157e-22	2.0507293382704048e-11	4.392351701338864e-15	9.905659869456047e-16	1.8545486955209697e-19
25700000	0.0048744431962685925	1.9183089012590688e-49	1.6069739807822912e-57	2.225464995349063e-11	8.781483709724076e-15	0.00025111354243205795	2.7546000756988157e-22	2.0507293382704048e-11	4.392351701338864e-15	9.905659869456047e-16	1.8545486955209697e-19
25800000	0.0048744431962685925	1.9183089012590688e-49	1.6069739807822912e-57	2.225464995349063e-11	8.781483709724076e-15	0.00025111354243205795	2.7546000756988157e-22	2.0507293382704048e-11	4.392351701338864e-15	9.905659869456047e-16	1.8545486955209697e-19
25900000	0.0048744431962685925	1.9183089012590688e-49	1.6069739807822912e-57	2.225464995349063e-11	8.781483709724076e-15	0.00025111354243205795	2.7546000756988153e-22	2.0507293382704048e-11	4.392351701338864e-15	9.905659869456047e-16	1.8545486955209697e-19
26000000	0.0048744431962685925	1.9183089012590688e-49	1.6069739807822912e-57	2.225464995349063e-11	8.781483709724076e-15	0.00025111354243205795	2.7546000756988153e-22	2.0507293382704048e-11	4.392351701338864e-15	9.905659869456047e-16	1.8545486955209697e-19
26100000	0.0048744431962685925	1.9183089012590688e-49	1.6069739807822912e-57	2.225464995349063e-11	8.781483709724076e-15	0.00025111354243205795	2.7546000756988153e-22	2.0507293382704048e-11	4.392351701338864e-15	9.905659869456047e-16	1.8545486955209697e-19
26200000	0.0048744431962685925	1.9183089012590688e-49	1.6069739807822912e-57	2.225464995349063e-11	8.781483709724076e-15	0.00025111354243205795	2.7546000756988153e-22	2.0507293382704048e-11	4.392351701338864e-15	9.905659869456047e-16	1.8545486955209697e-19
26300000	0.0048744431962685925	1.9183089012590688e-49	1.6069739807822912e-57	2.225464995349063e-11	8.781483709724076e-15	0.00025111354243205795	2.7546000756988153e-22	2.0507293382704048e-11	4.392351701338864e-15	9.905659869456047e-16	1.8545486955209697e-19
26400000	0.0048744431962685925	1.9183089012590688e-49	1.6069739807822912e-57	2.225464995349063e-11	8.781483709724076e-15	0.00025111354243205795	2.7546000756988153e-22	2.0507293382704048e-11	4.392351701338864e-15	9.905659869456047e-16	1.8545486955209697e-19
26500000	0.0048744431962685925	1.9183089012590688e-49	1.6069739807822912e-57	2.225464995349063e-11	8.781483709724076e-15	0.00025111354243205795	2.7546000756988153e-22	2.0507293382704048e-11	4.392351701338864e-15	9.905659869456047e-16	1.8545486955209697e-19
26600000	0.0048744431962685925	1.9183089012590688e-49	1.6069739807822912e-57	2.225464995349063e-11	8.781483709724076e-15	0.00025111354243205795	2.7546000756988153e-22	2.0507293382704048e-11	4.392351701338864e-15	9.905659869456047e-16	1.8545486955209697e-19
26700000	0.0048744431962685925	1.9183089012590688e-49	1.6069739807822912e-57	2.225464995349063e-11	8.781483709724076e-15	0.00025111354243205795	2.7546000756988153e-22	2.0507293382704048e-11	4.392351701338864e-15	9.905659869456047e-16	1.8545486955209697e-19
26800000	0.0048744431962685925	1.9183089012590688e-49	1.6069739807822912e-57	2.225464995349063e-11	8.781483709724076e-15	0.00025111354243205795	2.7546000756988153e-22	2.0507293382704048e-11	4.392351701338864e-15	9.905659869456047e-16	1.8545486955209697e-19
26900000	0.0048744431962685925	1.9183089012590688e-49	1.6069739807822912e-57	2.225464995349063e-11	8.781483709724076e-15	0.00025111354243205795	2.7546000756988153e-22	2.0507293382704048e-11	4.392351701338864e-15	9.905659869456047e-16	1.8545486955209697e-19
27000000	0.0048744431962685925	1.9183089012590688e-49	1.6069739807822912e-57	2.225464995349063e-11	8.781483709724076e-15	0.00025111354243205795	2.7546000756988153e-22	2.0507293382704048e-11	4.392351701338864e-15	9.905659869456047e-16	1.8545486955209697e-19
27100000	0.0048744431962685925	1.9183089012590688e-49	1.6069739807822912e-57	2.225464995349063e-11	8.781483709724076e-15	0.00025111354243205795	2.7546000756988153e-22	2.0507293382704048e-11	4.392351701338864e-15	9.905659869456047e-16	1.8545486955209697e-19
27200000	0.0048744431962685925	1.9183089012590688e-49	1.6069739807822912e-57	2.225464995349063e-11	8.781483709724076e-15	0.00025111354243205795	2.7546000756988153e-22	2.0507293382704048e-11	4.392351701338864e-15	9.905659869456047e-16	1.8545486955209697e-19
27300000	0.0048744431962685925	1.9183089012590688e-49	1.6069739807822912e-57	2.225464995349063e-11	8.781483709724076e-15	0.00025111354243205795	2.7546000756988153e-22	2.0507293382704048e-11	4.392351701338864e-15	9.905659869456047e-16	1.8545486955209697e-19
27400000	0.0048744431962685925	1.9183089012590688e-49	1.6069739807822912e-57	2.225464995349063e-11	8.781483709724076e-15	0.00025111354243205795	2.7546000756988153e-22	2.0507293382704048e-11	4.392351701338864e-15	9.905659869456047e-16	1.8545486955209697e-19
27500000	0.0048744431962685925	1.9183089012590688e-49	1.6069739807822912e-57	2.225464995349063e-11	8.781483709724076e-15	0.00025111354243205795	2.7546000756988153e-22	2.0507293382704048e-11	4.392351701338864e-15	9.905659869456047e-16	1.8545486955209697e-19
27600000	0.0048744431962685925	1.9183089012590688e-49	1.6069739807822912e-57	2.225464995349063e-11	8.781483709724076e-15	0.00025111354243205795	2.7546000756988153e-22	2.0507293382704048e-11	4.392351701338864e-15	9.905659869456047e-16	1.8545486955209697e-19
27700000	0.0048744431962685925	1.9183089012590688e-49	1.6069739807822912e-57	2.225464995349063e-11	8.781483709724076e-15	0.00025111354243205795	2.7546000756988153e-22	2.0507293382704048e-11	4.392351701338864e-15	9.905659869456047e-16	1.8545486955209697e-19
27800000	0.0048744431962685925	1.9183089012590688e-49	1.6069739807822912e-57	2.225464995349063e-11	8.781483709724076e-15	0.00025111354243205795	2.7546000756988153e-22	2.0507293382704048e-11	4.392351701338864e-15	9.905659869456047e-16	1.8545486955209697e-19
27900000	0.0048744431962685925	1.9183089012590688e-49	1.6069739807822912e-57	2.225464995349063e-11	8.781483709724076e-15	0.00025111354243205795	2.7546000756988153e-22	2.0507293382704048e-11	4.392351701338864e-15	9.905659869456047e-16	1.8545486955209697e-19
28000000	0.0048744431962685925	1.9183089012590688e-49	1.6069739807822912e-57	2.225464995349063e-11	8.781483709724076e-15	0.00025111354243205795	2.7546000756988153e-22	2.0507293382704048e-11	4.392351701338864e-15	9.905659869456047e-16	1.8545486955209697e-19
28100000	0.0048744431962685925	1.9183089012590688e-49	1.6069739807822912e-57	2.225464995349063e-11	8.781483709724076e-15	0.00025111354243205795	2.7546000756988153e-22	2.0507293382704048e-11	4.392351701338864e-15	9.905659869456047e-16	1.8545486955209697e-19
28200000	0.0048744431962685925	1.9183089012590688e-49	1.6069739807822912e-57	2.225464995349063e-11	8.781483709724076e-15	0.00025111354243205795	2.7546000756988153e-22	2.0507293382704048e-11	4.392351701338864e-15	9.905659869456047e-16	1.8545486955209697e-19
28300000	0.0048744431962685925	1.9183089012590688e-49	1.6069739807822912e-57	2.225464995349063e-11	8.781483709724076e-15	0.00025111354243205795	2.7546000756988153e-22	2.0507293382704048e-11	4.392351701338864e-15	9.905659869456047e-16	1.8545486955209697e-19
28400000	0.0048744431962685925	1.9183089012590688e-49	1.6069739807822912e-57	2.225464995349063e-11	8.781483709724076e-15	0.00025111354243205795	2.7546000756988153e-22	2.0507293382704048e-11	4.392351701338864e-15	9.905659869456047e-16	1.8545486955209697e-19
28500000	0.0048744431962685925	1.9183089012590688e-49	1.6069739807822912e-57	2.225464995349063e-11	8.781483709724076e-15	0.00025111354243205795	2.7546000756988153e-22	2.0507293382704048e-11	4.392351701338864e-15	9.905659869456047e-16	1.8545486955209697e-19
28600000	0.0048744431962685925	1.9183089012590688e-49	1.6069739807822912e-57	2.225464995349063e-11	8.781483709724076e-15	0.00025111354243205795	2.7546000756988153e-22	2.0507293382704048e-11	4.392351701338864e-15	9.905659869456047e-16	1.8545486955209697e-19
28700000	0.0048744431962685925	1.9183089012590688e-49	1.6069739807822912e-57	2.225464995349063e-11	8.781483709724076e-15	0.00025111354243205795	2.7546000756988153e-22	2.0507293382704048e-11	4.392351701338864e-15	9.905659869456047e-16	1.8545486955209697e-19
28800000	0.0048744431962685925	1.9183089012590688e-49	1.6069739807822912e-57	2.225464995349063e-11	8.781483709724076e-15	0.00025111354243205795	2.7546000756988153e-22	2.0507293382704048e-11	4.392351701338864e-15	9.905659869456047e-16	1.8545486955209697e-19
28900000	0.0048744431962685925	1.9183089012590688e-49	1.6069739807822912e-57	2.225464995349063e-11	8.781483709724076e-15	0.00025111354243205795	2.7546000756988153e-22	2.0507293382704048e-11	4.392351701338864e-15	9.905659869456047e-16	1.8545486955209697e-19
29000000	0.0048744431962685925	1.9183089012590688e-49	1.6069739807822912e-57	2.225464995349063e-11	8.781483709724076e-15	0.00025111354243205795	2.7546000756988153e-22	2.0507293382704048e-11	4.392351701338864e-15	9.905659869456047e-16	1.8545486955209697e-19
29100000	0.0048744431962685925	1.9183089012590688e-49	1.6069739807822912e-57	2.225464995349063e-11	8.781483709724076e-15	0.00025111354243205795	2.7546000756988153e-22	2.0507293382704048e-11	4.392351701338864e-15	9.905659869456047e-16	1.8545486955209697e-19
29200000	0.0048744431962685925	1.9183089012590688e-49	1.6069739807822912e-57	2.225464995349063e-11	8.781483709724076e-15	0.00025111354243205795	2.7546000756988153e-22	2.0507293382704048e-11	4.392351701338864e-15	9.905659869456047e-16	1.8545486955209697e-19
29300000	0.0048744431962685925	1.9183089012590688e-49	1.6069739807822912e-57	2.225464995349063e-11	8.781483709724076e-15	0.00025111354243205795	2.7546000756988153e-22	2.0507293382704048e-11	4.392351701338864e-15	9.905659869456047e-16	1.8545486955209697e-19
29400000	0.0048744431962685925	1.9183089012590688e-49	1.6069739807822912e-57	2.225464995349063e-11	8.781483709724076e-15	0.00025111354243205795	2.7546000756988153e-22	2.0507293382704048e-11	4.392351701338864e-15	9.905659869456047e-16	1.8545486955209697e-19
29500000	0.0048744431962685925	1.9183089012590688e-49	1.6069739807822912e-57	2.225464995349063e-11	8.781483709724076e-15	0.00025111354243205795	2.7546000756988153e-22	2.0507293382704048e-11	4.392351701338864e-15	9.905659869456047e-16	1.8545486955209697e-19
29600000	0.0048744431962685925	1.9183089012590688e-49	1.6069739807822912e-57	2.225464995349063e-11	8.781483709724076e-15	0.00025111354243205795	2.7546000756988153e-22	2.0507293382704048e-11	4.392351701338864e-15	9.905659869456047e-16	1.8545486955209697e-19
29700000	0.0048744431962685925	1.9183089012590688e-49	1.6069739807822912e-57	2.225464995349063e-11	8.781483709724076e-15	0.00025111354243205795	2.7546000756988153e-22	2.0507293382704048e-11	4.392351701338864e-15	9.905659869456047e-16	1.8545486955209697e-19
29800000	0.0048744431962685925	1.9183089012590684e-49	1.6069739807822912e-57	2.225464995349063e-11	8.781483709724076e-15	0.00025111354243205795	2.7546000756988153e-22	2.0507293382704048e-11	4.392351701338864e-15	9.905659869456047e-16	1.8545486955209697e-19
29900000	0.0048744431962685925	1.9183089012590684e-49	1.6069739807822912e-57	2.225464995349063e-11	8.781483709724076e-15	0.00025111354243205795	2.7546000756988153e-22	2.0507293382704048e-11	4.392351701338864e-15	9.905659869456047e-16	1.8545486955209697e-19
30000000	0.0048744431962685925	1.9183089012590684e-49	1.6069739807822912e-57	2.225464995349063e-11	8.781483709724076e-15	0.00025111354243205795	2.7546000756988153e-22	2.0507293382704048e-11	4.392351701338864e-15	9.905659869456047e-16	1.8545486955209697e-19
30100000	0.0048744431962685925	1.9183089012590684e-49	1.6069739807822912e-57	2.225464995349063e-11	8.781483709724076e-15	0.00025111354243205795	2.7546000756988153e-22	2.0507293382704048e-11	4.392351701338864e-15	9.905659869456047e-16	1.8545486955209697e-19
30200000	0.0048744431962685925	1.9183089012590684e-49	1.6069739807822912e-57	2.225464995349063e-11	8.781483709724076e-15	0.00025111354243205795	2.7546000756988153e-22	2.0507293382704048e-11	4.392351701338864e-15	9.905659869456047e-16	1.8545486955209697e-19
30300000	0.0048744431962685925	1.9183089012590684e-49	1.6069739807822912e-57	2.225464995349063e-11	8.781483709724076e-15	0.00025111354243205795	2.7546000756988153e-22	2.0507293382704048e-11	4.392351701338864e-15	9.905659869456047e-16	1.8545486955209697e-19
30400000	0.0048744431962685925	1.9183089012590684e-49	1.6069739807822912e-57	2.225464995349063e-11	8.781483709724076e-15	0.00025111354243205795	2.7546000756988153e-22	2.0507293382704048e-11	4.392351701338864e-15	9.905659869456047e-16	1.8545486955209697e-19
30500000	0.0048744431962685925	1.9183089012590684e-49	1.6069739807822912e-57	2.225464995349063e-11	8.781483709724076e-15	0.00025111354243205795	2.7546000756988153e-22	2.0507293382704048e-11	4.392351701338864e-15	9.905659869456047e-16	1.8545486955209697e-19
30600000	0.0048744431962685925	1.9183089012590684e-49	1.6069739807822912e-57	2.225464995349063e-11	8.781483709724076e-15	0.00025111354243205795	2.7546000756988153e-22	2.0507293382704048e-11	4.392351701338864e-15	9.905659869456047e-16	1.8545486955209697e-19
30700000	0.0048744431962685925	1.9183089012590684e-49	1.6069739807822912e-57	2.225464995349063e-11	8.781483709724076e-15	0.00025111354243205795	2.7546000756988153e-22	2.0507293382704048e-11	4.392351701338864e-15	9.905659869456047e-16	1.8545486955209697e-19
30800000	0.0048744431962685925	1.9183089012590684e-49	1.6069739807822912e-57	2.225464995349063e-11	8.781483709724076e-15	0.00025111354243205795	2.7546000756988153e-22	2.0507293382704048e-11	4.392351701338864e-15	9.905659869456047e-16	1.8545486955209697e-19
30900000	0.0048744431962685925	1.9183089012590684e-49	1.6069739807822912e-57	2.225464995349063e-11	8.781483709724076e-15	0.00025111354243205795	2.7546000756988153e-22	2.0507293382704048e-11	4.392351701338864e-15	9.905659869456047e-16	1.8545486955209697e-19
31000000	0.0048744431962685925	1.9183089012590684e-49	1.6069739807822912e-57	2.225464995349063e-11	8.781483709724076e-15	0.00025111354243205795	2.7546000756988153e-22	2.0507293382704048e-11	4.392351701338864e-15	9.905659869456047e-16	1.8545486955209697e-19
31100000	0.0048744431962685925	1.9183089012590684e-49	1.6069739807822912e-57	2.225464995349063e-11	8.781483709724076e-15	0.00025111354243205795	2.7546000756988153e-22	2.0507293382704048e-11	4.392351701338864e-15	9.905659869456047e-16	1.8545486955209697e-19
31200000	0.0048744431962685925	1.9183089012590684e-49	1.6069739807822912e-57	2.225464995349063e-11	8.781483709724076e-15	0.00025111354243205795	2.7546000756988153e-22	2.0507293382704048e-11	4.392351701338864e-15	9.905659869456047e-16	1.8545486955209697e-19
31300000	0.0048744431962685925	1.9183089012590684e-49	1.6069739807822912e-57	2.225464995349063e-11	8.781483709724076e-15	0.00025111354243205795	2.7546000756988153e-22	2.0507293382704048e-11	4.392351701338864e-15	9.905659869456047e-16	1.8545486955209697e-19
31400000	0.0048744431962685925	1.9183089012590684e-49	1.6069739807822912e-57	2.225464995349063e-11	8.781483709724076e-15	0.00025111354243205795	2.7546000756988153e-22	2.0507293382704048e-11	4.392351701338864e-15	9.905659869456047e-16	1.8545486955209697e-19
31500000	0.0048744431962685925	1.9183089012590684e-49	1.6069739807822912e-57	2.225464995349063e-11	8.781483709724076e-15	0.00025111354243205795	2.7546000756988153e-22	2.0507293382704048e-11	4.392351701338864e-15	9.905659869456047e-16	1.8545486955209697e-19
31600000	0.0048744431962685925	1.9183089012590684e-49	1.6069739807822912e-57	2.225464995349063e-11	8.781483709724076e-15	0.00025111354243205795	2.7546000756988153e-22	2.0507293382704048e-11	4.392351701338864e-15	9.905659869456047e-16	1.8545486955209697e-19
31700000	0.0048744431962685925	1.9183089012590684e-49	1.6069739807822912e-57	2.225464995349063e-11	8.781483709724076e-15	0.00025111354243205795	2.7546000756988153e-22	2.0507293382704048e-11	4.392351701338864e-15	9.905659869456047e-16	1.8545486955209697e-19
31800000	0.0048744431962685925	1.9183089012590684e-49	1.6069739807822912e-57	2.225464995349063e-11	8.781483709724076e-15	0.00025111354243205795	2.7546000756988153e-22	2.0507293382704048e-11	4.392351701338864e-15	9.905659869456047e-16	1.8545486955209697e-19
31900000	0.0048744431962685925	1.9183089012590684e-49	1.6069739807822912e-57	2.225464995349063e-11	8.781483709724076e-15	0.00025111354243205795	2.7546000756988153e-22	2.0507293382704048e-11	4.392351701338864e-15	9.905659869456047e-16	1.8545486955209697e-19
32000000	0.0048744431962685925	1.9183089012590684e-49	1.6069739807822915e-57	2.225464995349063e-11	8.781483709724076e-15	0.00025111354243205795	2.7546000756988153e-22	2.0507293382704048e-11	4.392351701338864e-15	9.905659869456047e-16	1.8545486955209697e-19
32100000	0.0048744431962685925	1.9183089012590684e-49	1.6069739807822915e-57	2.225464995349063e-11	8.781483709724076e-15	0.00025111354243205795	2.7546000756988153e-22	2.0507293382704048e-11	4.392351701338864e-15	9.905659869456047e-16	1.8545486955209697e-19
32200000	0.0048744431962685925	1.9183089012590684e-49	1.6069739807822915e-57	2.225464995349063e-11	8.781483709724076e-15	0.00025111354243205795	2.7546000756988153e-22	2.0507293382704048e-11	4.392351701338864e-15	9.905659869456047e-16	1.8545486955209697e-19
32300000	0.0048744431962685925	1.9183089012590684e-49	1.6069739807822915e-57	2.2254649953490633e-11	8.781483709724076e-15	0.00025111354243205795	2.7546000756988153e-22	2.0507293382704048e-11	4.392351701338864e-15	9.905659869456047e-16	1.8545486955209697e-19
32400000	0.0048744431962685925	1.9183089012590684e-49	1.6069739807822915e-57	2.2254649953490633e-11	8.781483709724076e-15	0.00025111354243205795	2.7546000756988153e-22	2.0507293382704048e-11	4.392351701338864e-15	9.905659869456047e-16	1.8545486955209697e-19
32500000	0.0048744431962685925	1.9183089012590684e-49	1.6069739807822915e-57	2.2254649953490633e-11	8.781483709724076e-15	0.00025111354243205795	2.7546000756988153e-22	2.0507293382704048e-11	4.392351701338864e-15	9.905659869456047e-16	1.8545486955209697e-19
32600000	0.0048744431962685925	1.9183089012590684e-49	1.6069739807822915e-57	2.2254649953490633e-11	8.781483709724076e-15	0.00025111354243205795	2.7546000756988153e-22	2.0507293382704048e-11	4.392351701338864e-15	9.905659869456047e-16	1.8545486955209697e-19
32700000	0.0048744431962685925	1.9183089012590684e-49	1.6069739807822915e-57	2.2254649953490633e-11	8.781483709724076e-15	0.00025111354243205795	2.7546000756988153e-22	2.0507293382704048e-11	4.392351701338864e-15	9.905659869456047e-16	1.8545486955209697e-19
32800000	0.0048744431962685925	1.9183089012590684e-49	1.6069739807822915e-57	2.2254649953490633e-11	8.781483709724076e-15	0.00025111354243205795	2.7546000756988153e-22	2.0507293382704048e-11	4.392351701338864e-15	9.905659869456047e-16	1.8545486955209697e-19
32900000	0.0048744431962685925	1.9183089012590684e-49	1.6069739807822915e-57	2.2254649953490633e-11	8.781483709724076e-15	0.00025111354243205795	2.7546000756988153e-22	2.0507293382704048e-11	4.392351701338864e-15	9.905659869456047e-16	1.8545486955209697e-19
33000000	0.0048744431962685925	1.9183089012590684e-49	1.6069739807822915e-57	2.2254649953490633e-11	8.781483709724076e-15	0.00025111354243205795	2.7546000756988153e-22	2.0507293382704048e-11	4.392351701338864e-15	9.905659869456047e-16	1.8545486955209697e-19
33100000	0.0048744431962685925	1.9183089012590684e-49	1.6069739807822915e-57	2.2254649953490633e-11	8.781483709724076e-15	0.00025111354243205795	2.7546000756988153e-22	2.0507293382704048e-11	4.392351701338864e-15	9.905659869456047e-16	1.8545486955209697e-19
33200000	0.0048744431962685925	1.9183089012590684e-49	1.6069739807822915e-57	2.2254649953490633e-11	8.781483709724076e-15	0.00025111354243205795	2.7546000756988153e-22	2.0507293382704048e-11	4.392351701338864e-15	9.905659869456047e-16	1.8545486955209697e-19
33300000	0.0048744431962685925	1.9183089012590684e-49	1.6069739807822915e-57	2.2254649953490633e-11	8.781483709724076e-15	0.00025111354243205795	2.7546000756988153e-22	2.0507293382704048e-11	4.392351701338864e-15	9.905659869456047e-16	1.8545486955209697e-19
33400000	0.0048744431962685925	1.9183089012590684e-49	1.6069739807822915e-57	2.2254649953490633e-11	8.781483709724076e-15	0.00025111354243205795	2.7546000756988153e-22	2.0507293382704048e-11	4.392351701338864e-15	9.905659869456047e-16	1.85454869552097e-19
33500000	0.0048744431962685925	1.9183089012590684e-49	1.6069739807822915e-57	2.2254649953490633e-11	8.781483709724076e-15	0.00025111354243205795	2.7546000756988153e-22	2.0507293382704048e-11	4.392351701338864e-15	9.905659869456047e-16	1.85454869552097e-19
33600000	0.0048744431962685925	1.9183089012590684e-49	1.6069739807822915e-57	2.2254649953490633e-11	8.781483709724076e-15	0.00025111354243205795	2.7546000756988153e-22	2.0507293382704048e-11	4.392351701338864e-15	9.905659869456047e-16	1.85454869552097e-19
33700000	0.0048744431962685925	1.9183089012590684e-49	1.6069739807822915e-57	2.2254649953490633e-11	8.781483709724076e-15	0.00025111354243205795	2.7546000756988153e-22	2.0507293382704048e-11	4.392351701338864e-15	9.905659869456047e-16	1.85454869552097e-19
33800000	0.0048744431962685925	1.9183089012590684e-49	1.6069739807822915e-57	2.2254649953490633e-11	8.781483709724076e-15	0.00025111354243205795	2.7546000756988153e-22	2.0507293382704048e-11	4.392351701338864e-15	9.905659869456047e-16	1.85454869552097e-19
33900000	0.0048744431962685925	1.9183089012590684e-49	1.6069739807822915e-57	2.2254649953490633e-11	8.781483709724076e-15	0.00025111354243205795	2.7546000756988153e-22	2.0507293382704048e-11	4.392351701338864e-15	9.905659869456047e-16	1.85454869552097e-19
34000000	0.0048744431962685925	1.9183089012590684e-49	1.6069739807822915e-57	2.2254649953490633e-11	8.781483709724076e-15	0.00025111354243205795	2.7546000756988153e-22	2.0507293382704048e-11	4.392351701338864e-15	9.905659869456047e-16	1.85454869552097e-19
34100000	0.0048744431962685925	1.9183089012590684e-49	1.6069739807822915e-57	2.2254649953490633e-11	8.781483709724076e-15	0.00025111354243205795	2.7546000756988153e-22	2.0507293382704048e-11	4.392351701338864e-15	9.905659869456047e-16	1.85454869552097e-19
34200000	0.0048744431962685925	1.9183089012590684e-49	1.6069739807822915e-57	2.2254649953490633e-11	8.781483709724076e-15	0.00025111354243205795	2.7546000756988153e-22	2.0507293382704048e-11	4.392351701338864e-15	9.905659869456047e-16	1.85454869552097e-19
34300000	0.0048744431962685925	1.9183089012590684e-49	1.6069739807822915e-57	2.2254649953490633e-11	8.781483709724076e-15	0.00025111354243205795	2.7546000756988153e-22	2.0507293382704048e-11	4.392351701338864e-15	9.905659869456047e-16	1.85454869552097e-19
34400000	0.0048744431962685925	1.9183089012590684e-49	1.6069739807822915e-57	2.2254649953490633e-11	8.781483709724076e-15	0.00025111354243205795	2.7546000756988153e-22	2.0507293382704048e-11	4.392351701338864e-15	9.905659869456047e-16	1.85454869552097e-19
34500000	0.0048744431962685925	1.9183089012590684e-49	1.6069739807822915e-57	2.2254649953490633e-11	8.781483709724076e-15	0.00025111354243205795	2.7546000756988153e-22	2.0507293382704048e-11	4.392351701338864e-15	9.905659869456047e-16	1.85454869552097e-19
34600000	0.0048744431962685925	1.9183089012590684e-49	1.6069739807822915e-57	2.2254649953490633e-11	8.781483709724076e-15	0.00025111354243205795	2.7546000756988153e-22	2.0507293382704048e-11	4.392351701338864e-15	9.905659869456047e-16	1.85454869552097e-19
34700000	0.0048744431962685925	1.9183089012590684e-49	1.6069739807822915e-57	2.2254649953490633e-11	8.781483709724076e-15	0.00025111354243205795	2.7546000756988153e-22	2.0507293382704048e-11	4.392351701338864e-15	9.905659869456047e-16	1.85454869552097e-19
34800000	0.0048744431962685925	1.9183089012590684e-49	1.6069739807822915e-57	2.2254649953490633e-11	8.781483709724076e-15	0.00025111354243205795	2.7546000756988153e-22	2.0507293382704048e-11	4.392351701338864e-15	9.905659869456047e-16	1.85454869552097e-19
34900000	0.0048744431962685925	1.9183089012590684e-49	1.6069739807822915e-57	2.2254649953490633e-11	8.781483709724076e-15	0.00025111354243205795	2.7546000756988153e-22	2.0507293382704048e-11	4.392351701338864e-15	9.905659869456047e-16	1.85454869552097e-19
35000000	0.0048744431962685925	1.9183089012590684e-49	1.6069739807822915e-57	2.2254649953490633e-11	8.781483709724076e-15	0.00025111354243205795	2.7546000756988153e-22	2.0507293382704048e-11	4.392351701338864e-15	9.905659869456047e-16	1.85454869552097e-19
35100000	0.0048744431962685925	1.9183089012590684e-49	1.6069739807822915e-57	2.2254649953490633e-11	8.781483709724076e-15	0.00025111354243205795	2.7546000756988153e-22	2.0507293382704048e-11	4.392351701338864e-15	9.905659869456047e-16	1.85454869552097e-19
35200000	0.0048744431962685925	1.9183089012590684e-49	1.6069739807822915e-57	2.2254649953490633e-11	8.781483709724076e-15	0.00025111354243205795	2.7546000756988153e-22	2.0507293382704048e-11	4.392351701338864e-15	9.905659869456047e-16	1.85454869552097e-19
35300000	0.0048744431962685925	1.9183089012590684e-49	1.6069739807822915e-57	2.2254649953490633e-11	8.781483709724076e-15	0.00025111354243205795	2.7546000756988153e-22	2.0507293382704048e-11	4.392351701338864e-15	9.905659869456047e-16	1.85454869552097e-19
35400000	0.0048744431962685925	1.9183089012590684e-49	1.6069739807822915e-57	2.2254649953490633e-11	8.781483709724076e-15	0.00025111354243205795	2.7546000756988153e-22	2.0507293382704048e-11	4.392351701338864e-15	9.905659869456047e-16	1.85454869552097e-19
35500000	0.0048744431962685925	1.9183089012590684e-49	1.6069739807822915e-57	2.2254649953490633e-11	8.781483709724076e-15	0.00025111354243205795	2.7546000756988153e-22	2.0507293382704048e-11	4.392351701338864e-15	9.905659869456047e-16	1.85454869552097e-19
35600000	0.0048744431962685925	1.9183089012590684e-49	1.6069739807822915e-57	2.2254649953490633e-11	8.781483709724076e-15	0.00025111354243205795	2.7546000756988153e-22	2.0507293382704048e-11	4.392351701338864e-15	9.905659869456047e-16	1.85454869552097e-19
35700000	0.0048744431962685925	1.9183089012590684e-49	1.6069739807822915e-57	2.2254649953490633e-11	8.781483709724076e-15	0.00025111354243205795	2.7546000756988153e-22	2.0507293382704048e-11	4.392351701338864e-15	9.905659869456047e-16	1.85454869552097e-19
35800000	0.0048744431962685925	1.9183089012590684e-49	1.6069739807822915e-57	2.2254649953490633e-11	8.781483709724076e-15	0.00025111354243205795	2.7546000756988153e-22	2.0507293382704048e-11	4.392351701338864e-15	9.905659869456047e-16	1.85454869552097e-19
35900000	0.0048744431962685925	1.9183089012590684e-49	1.6069739807822915e-57	2.2254649953490633e-11	8.781483709724076e-15	0.00025111354243205795	2.7546000756988153e-22	2.0507293382704048e-11	4.392351701338864e-15	9.905659869456047e-16	1.85454869552097e-19
36000000	0.0048744431962685925	1.9183089012590684e-49	1.6069739807822915e-57	2.2254649953490633e-11	8.781483709724076e-15	0.00025111354243205795	2.7546000756988153e-22	2.0507293382704048e-11	4.392351701338864e-15	9.905659869456047e-16	1.85454869552097e-19
36100000	0.0048744431962685925	1.9183089012590684e-49	1.6069739807822915e-57	2.2254649953490633e-11	8.781483709724076e-15	0.00025111354243205795	2.7546000756988153e-22	2.0507293382704048e-11	4.392351701338864e-15	9.905659869456047e-16	1.85454869552097e-19
36200000	0.0048744431962685925	1.9183089012590684e-49	1.6069739807822915e-57	2.2254649953490633e-11	8.781483709724076e-15	0.00025111354243205795	2.7546000756988153e-22	2.0507293382704048e-11	4.392351701338864e-15	9.905659869456047e-16	1.85454869552097e-19
36300000	0.0048744431962685925	1.9183089012590684e-49	1.6069739807822915e-57	2.2254649953490633e-11	8.781483709724076e-15	0.00025111354243205795	2.7546000756988153e-22	2.0507293382704048e-11	4.392351701338864e-15	9.905659869456047e-16	1.85454869552097e-19
36400000	0.0048744431962685925	1.9183089012590684e-49	1.6069739807822915e-57	2.2254649953490633e-11	8.781483709724076e-15	0.00025111354243205795	2.7546000756988153e-22	2.0507293382704048e-11	4.392351701338864e-15	9.905659869456047e-16	1.85454869552097e-19
36500000	0.0048744431962685925	1.9183089012590684e-49	1.6069739807822915e-57	2.2254649953490633e-11	8.781483709724076e-15	0.00025111354243205795	2.7546000756988153e-22	2.0507293382704048e-11	4.392351701338864e-15	9.905659869456047e-16	1.85454869552097e-19
36600000	0.0048744431962685925	1.9183089012590684e-49	1.6069739807822915e-57	2.2254649953490633e-11	8.781483709724076e-15	0.00025111354243205795	2.7546000756988153e-22	2.0507293382704048e-11	4.392351701338864e-15	9.905659869456047e-16	1.85454869552097e-19
36700000	0.0048744431962685925	1.9183089012590684e-49	1.6069739807822915e-57	2.2254649953490633e-11	8.781483709724076e-15	0.00025111354243205795	2.7546000756988153e-22	2.0507293382704048e-11	4.392351701338864e-15	9.905659869456047e-16	1.85454869552097e-19
36800000	0.0048744431962685925	1.9183089012590684e-49	1.6069739807822915e-57	2.2254649953490633e-11	8.781483709724076e-15	0.00025111354243205795	2.7546000756988153e-22	2.0507293382704048e-11	4.392351701338864e-15	9.905659869456047e-16	1.85454869552097e-19
36900000	0.0048744431962685925	1.9183089012590684e-49	1.6069739807822915e-57	2.2254649953490633e-11	8.781483709724076e-15	0.00025111354243205795	2.7546000756988153e-22	2.0507293382704048e-11	4.392351701338864e-15	9.905659869456047e-16	1.85454869552097e-19
37000000	0.0048744431962685925	1.9183089012590684e-49	1.6069739807822915e-57	2.2254649953490633e-11	8.781483709724076e-15	0.00025111354243205795	2.7546000756988153e-22	2.0507293382704048e-11	4.392351701338864e-15	9.905659869456047e-16	1.85454869552097e-19
37100000	0.0048744431962685925	1.9183089012590684e-49	1.6069739807822915e-57	2.2254649953490633e-11	8.781483709724076e-15	0.00025111354243205795	2.7546000756988153e-22	2.0507293382704048e-11	4.392351701338864e-15	9.905659869456047e-16	1.85454869552097e-19
37200000	0.0048744431962685925	1.9183089012590684e-49	1.6069739807822915e-57	2.2254649953490633e-11	8.781483709724076e-15	0.00025111354243205795	2.7546000756988153e-22	2.0507293382704048e-11	4.392351701338864e-15	9.905659869456047e-16	1.85454869552097e-19
37300000	0.0048744431962685925	1.9183089012590684e-49	1.6069739807822915e-57	2.2254649953490633e-11	8.781483709724076e-15	0.00025111354243205795	2.7546000756988153e-22	2.0507293382704048e-11	4.392351701338864e-15	9.905659869456047e-16	1.85454869552097e-19
37400000	0.0048744431962685925	1.9183089012590684e-49	1.6069739807822915e-57	2.2254649953490633e-11	8.781483709724076e-15	0.00025111354243205795	2.7546000756988153e-22	2.0507293382704048e-11	4.392351701338864e-15	9.905659869456047e-16	1.85454869552097e-19
37500000	0.0048744431962685925	1.9183089012590684e-49	1.6069739807822915e-57	2.2254649953490633e-11	8.781483709724076e-15	0.00025111354243205795	2.7546000756988153e-22	2.0507293382704048e-11	4.392351701338864e-15	9.905659869456047e-16	1.85454869552097e-19
37600000	0.0048744431962685925	1.9183089012590684e-49	1.6069739807822915e-57	2.2254649953490633e-11	8.781483709724076e-15	0.00025111354243205795	2.7546000756988153e-22	2.0507293382704048e-11	4.392351701338864e-15	9.905659869456047e-16	1.85454869552097e-19
37700000	0.0048744431962685925	1.9183089012590684e-49	1.6069739807822915e-57	2.2254649953490633e-11	8.781483709724076e-15	0.00025111354243205795	2.7546000756988153e-22	2.0507293382704048e-11	4.392351701338864e-15	9.905659869456047e-16	1.85454869552097e-19
37800000	0.0048744431962685925	1.9183089012590684e-49	1.6069739807822915e-57	2.2254649953490633e-11	8.781483709724076e-15	0.00025111354243205795	2.7546000756988153e-22	2.0507293382704048e-11	4.392351701338864e-15	9.905659869456047e-16	1.85454869552097e-19
37900000	0.0048744431962685925	1.9183089012590684e-49	1.6069739807822915e-57	2.2254649953490633e-11	8.781483709724076e-15	0.00025111354243205795	2.7546000756988153e-22	2.0507293382704048e-11	4.392351701338864e-15	9.905659869456047e-16	1.85454869552097e-19
38000000	0.0048744431962685925	1.9183089012590684e-49	1.6069739807822915e-57	2.2254649953490633e-11	8.781483709724076e-15	0.00025111354243205795	2.7546000756988153e-22	2.0507293382704048e-11	4.392351701338864e-15	9.905659869456047e-16	1.85454869552097e-19
38100000	0.0048744431962685925	1.9183089012590684e-49	1.6069739807822915e-57	2.2254649953490633e-11	8.781483709724076e-15	0.00025111354243205795	2.7546000756988153e-22	2.0507293382704048e-11	4.392351701338864e-15	9.905659869456047e-16	1.85454869552097e-19
38200000	0.0048744431962685925	1.9183089012590684e-49	1.6069739807822915e-57	2.2254649953490633e-11	8.781483709724076e-15	0.00025111354243205795	2.7546000756988153e-22	2.0507293382704048e-11	4.392351701338864e-15	9.905659869456047e-16	1.85454869552097e-19
38300000	0.0048744431962685925	1.9183089012590684e-49	1.6069739807822915e-57	2.2254649953490633e-11	8.781483709724076e-15	0.00025111354243205795	2.7546000756988153e-22	2.0507293382704048e-11	4.392351701338864e-15	9.905659869456047e-16	1.85454869552097e-19
38400000	0.0048744431962685925	1.9183089012590684e-49	1.6069739807822915e-57	2.2254649953490633e-11	8.781483709724076e-15	0.00025111354243205795	2.7546000756988153e-22	2.0507293382704048e-11	4.392351701338864e-15	9.905659869456047e-16	1.85454869552097e-19
38500000	0.0048744431962685925	1.9183089012590684e-49	1.6069739807822915e-57	2.2254649953490633e-11	8.781483709724076e-15	0.00025111354243205795	2.7546000756988153e-22	2.0507293382704048e-11	4.392351701338864e-15	9.905659869456047e-16	1.85454869552097e-19
38600000	0.0048744431962685925	1.9183089012590684e-49	1.6069739807822915e-57	2.2254649953490633e-11	8.781483709724076e-15	0.00025111354243205795	2.7546000756988153e-22	2.0507293382704048e-11	4.392351701338864e-15	9.905659869456047e-16	1.85454869552097e-19
38700000	0.0048744431962685925	1.9183089012590684e-49	1.6069739807822915e-57	2.2254649953490633e-11	8.781483709724076e-15	0.00025111354243205795	2.7546000756988153e-22	2.0507293382704048e-11	4.392351701338864e-15	9.905659869456047e-16	1.85454869552097e-19
38800000	0.0048744431962685925	1.9183089012590684e-49	1.6069739807822915e-57	2.2254649953490633e-11	8.781483709724076e-15	0.00025111354243205795	2.7546000756988153e-22	2.0507293382704048e-11	4.392351701338864e-15	9.905659869456047e-16	1.85454869552097e-19
38900000	0.0048744431962685925	1.9183089012590684e-49	1.6069739807822915e-57	2.2254649953490633e-11	8.781483709724076e-15	0.00025111354243205795	2.7546000756988153e-22	2.0507293382704048e-11	4.392351701338864e-15	9.905659869456047e-16	1.85454869552097e-19
39000000	0.0048744431962685925	1.9183089012590684e-49	1.6069739807822915e-57	2.2254649953490633e-11	8.781483709724076e-15	0.00025111354243205795	2.7546000756988153e-22	2.0507293382704048e-11	4.392351701338864e-15	9.905659869456047e-16	1.85454869552097e-19
39100000	0.0048744431962685925	1.9183089012590684e-49	1.6069739807822915e-57	2.2254649953490633e-11	8.781483709724076e-15	0.00025111354243205795	2.7546000756988153e-22	2.0507293382704048e-11	4.392351701338864e-15	9.905659869456047e-16	1.85454869552097e-19
39200000	0.0048744431962685925	1.9183089012590684e-49	1.6069739807822915e-57	2.2254649953490633e-11	8.781483709724076e-15	0.00025111354243205795	2.7546000756988153e-22	2.0507293382704048e-11	4.392351701338864e-15	9.905659869456047e-16	1.85454869552097e-19
39300000	0.0048744431962685925	1.9183089012590684e-49	1.6069739807822915e-57	2.2254649953490633e-11	8.781483709724076e-15	0.00025111354243205795	2.7546000756988153e-22	2.0507293382704048e-11	4.392351701338864e-15	9.905659869456047e-16	1.85454869552097e-19
39400000	0.0048744431962685925	1.9183089012590684e-49	1.6069739807822915e-57	2.2254649953490633e-11	8.781483709724076e-15	0.00025111354243205795	2.7546000756988153e-22	2.0507293382704048e-11	4.392351701338864e-15	9.905659869456047e-16	1.85454869552097e-19
39500000	0.0048744431962685925	1.9183089012590684e-49	1.6069739807822915e-57	2.2254649953490633e-11	8.781483709724076e-15	0.00025111354243205795	2.7546000756988153e-22	2.0507293382704048e-11	4.392351701338864e-15	9.905659869456047e-16	1.85454869552097e-19
39600000	0.0048744431962685925	1.9183089012590684e-49	1.6069739807822915e-57	2.2254649953490633e-11	8.781483709724076e-15	0.00025111354243205795	2.7546000756988153e-22	2.0507293382704048e-11	4.392351701338864e-15	9.905659869456047e-16	1.85454869552097e-19
39700000	0.0048744431962685925	1.9183089012590684e-49	1.6069739807822915e-57	2.2254649953490633e-11	8.781483709724076e-15	0.00025111354243205795	2.7546000756988153e-22	2.0507293382704048e-11	4.392351701338864e-15	9.905659869456047e-16	1.85454869552097e-19
39800000	0.0048744431962685925	1.9183089012590684e-49	1.6069739807822915e-57	2.2254649953490633e-11	8.781483709724076e-15	0.00025111354243205795	2.7546000756988153e-22	2.0507293382704048e-11	4.392351701338864e-15	9.905659869456047e-16	1.85454869552097e-19
39900000	0.0048744431962685925	1.9183089012590684e-49	1.6069739807822915e-57	2.2254649953490633e-11	8.781483709724076e-15	0.00025111354243205795	2.7546000756988153e-22	2.0507293382704048e-11	4.392351701338864e-15	9.905659869456047e-16	1.85454869552097e-19
40000000	0.0048744431962685925	1.9183089012590684e-49	1.6069739807822915e-57	2.2254649953490633e-11	8.781483709724076e-15	0.00025111354243205795	2.7546000756988153e-22	2.0507293382704048e-11	4.392351701338864e-15	9.905659869456047e-16	1.85454869552097e-19
40100000	0.0048744431962685925	1.9183089012590688e-49	1.6069739807822915e-57	2.2254649953490633e-11	8.781483709724076e-15	0.00025111354243205795	2.7546000756988153e-22	2.0507293382704048e-11	4.392351701338864e-15	9.905659869456047e-16	1.85454869552097e-19
40200000	0.0048744431962685925	1.9183089012590688e-49	1.6069739807822915e-57	2.2254649953490633e-11	8.781483709724076e-15	0.00025111354243205795	2.7546000756988153e-22	2.0507293382704048e-11	4.392351701338864e-15	9.905659869456047e-16	1.85454869552097e-19
40300000	0.0048744431962685925	1.9183089012590688e-49	1.6069739807822915e-57	2.2254649953490633e-11	8.781483709724076e-15	0.00025111354243205795	2.7546000756988153e-22	2.0507293382704048e-11	4.392351701338864e-15	9.905659869456047e-16	1.85454869552097e-19
40400000	0.0048744431962685925	1.9183089012590688e-49	1.6069739807822915e-57	2.2254649953490633e-11	8.781483709724076e-15	0.00025111354243205795	2.7546000756988153e-22	2.0507293382704048e-11	4.392351701338864e-15	9.905659869456047e-16	1.85454869552097e-19
40500000	0.0048744431962685925	1.9183089012590688e-49	1.6069739807822915e-57	2.2254649953490633e-11	8.781483709724076e-15	0.00025111354243205795	2.7546000756988153e-22	2.0507293382704048e-11	4.392351701338864e-15	9.905659869456047e-16	1.85454869552097e-19
40600000	0.0048744431962685925	1.9183089012590688e-49	1.6069739807822915e-57	2.2254649953490633e-11	8.781483709724076e-15	0.00025111354243205795	2.7546000756988153e-22	2.0507293382704048e-11	4.392351701338864e-15	9.905659869456047e-16	1.85454869552097e-19
40700000	0.0048744431962685925	1.9183089012590688e-49	1.6069739807822915e-57	2.2254649953490633e-11	8.781483709724076e-15	0.00025111354243205795	2.7546000756988153e-22	2.0507293382704048e-11	4.392351701338864e-15	9.905659869456047e-16	1.85454869552097e-19
40800000	0.0048744431962685925	1.9183089012590688e-49	1.6069739807822915e-57	2.2254649953490633e-11	8.781483709724076e-15	0.00025111354243205795	2.7546000756988153e-22	2.0507293382704048e-11	4.392351701338864e-15	9.905659869456047e-16	1.85454869552097e-19
40900000	0.0048744431962685925	1.9183089012590688e-49	1.6069739807822915e-57	2.2254649953490633e-11	8.781483709724076e-15	0.00025111354243205795	2.7546000756988153e-22	2.0507293382704048e-11	4.392351701338864e-15	9.905659869456047e-16	1.85454869552097e-19
41000000	0.0048744431962685925	1.9183089012590688e-49	1.6069739807822915e-57	2.2254649953490633e-11	8.781483709724076e-15	0.00025111354243205795	2.7546000756988153e-22	2.0507293382704048e-11	4.392351701338864e-15	9.905659869456047e-16	1.85454869552097e-19
41100000	0.0048744431962685925	1.9183089012590688e-49	1.6069739807822915e-57	2.2254649953490633e-11	8.781483709724076e-15	0.00025111354243205795	2.7546000756988153e-22	2.0507293382704048e-11	4.392351701338864e-15	9.905659869456047e-16	1.85454869552097e-19
41200000	0.0048744431962685925	1.9183089012590688e-49	1.6069739807822915e-57	2.2254649953490633e-11	8.781483709724076e-15	0.00025111354243205795	2.7546000756988153e-22	2.0507293382704048e-11	4.392351701338865e-15	9.905659869456047e-16	1.85454869552097e-19
41300000	0.0048744431962685925	1.9183089012590688e-49	1.6069739807822915e-57	2.2254649953490633e-11	8.781483709724076e-15	0.00025111354243205795	2.7546000756988153e-22	2.0507293382704048e-11	4.392351701338865e-15	9.905659869456047e-16	1.85454869552097e-19
41400000	0.0048744431962685925	1.9183089012590688e-49	1.6069739807822915e-57	2.2254649953490633e-11	8.781483709724076e-15	0.00025111354243205795	2.7546000756988153e-22	2.0507293382704048e-11	4.392351701338865e-15	9.905659869456047e-16	1.85454869552097e-19
41500000	0.0048744431962685925	1.9183089012590688e-49	1.6069739807822915e-57	2.2254649953490633e-11	8.781483709724076e-15	0.00025111354243205795	2.7546000756988153e-22	2.0507293382704048e-11	4.392351701338865e-15	9.905659869456047e-16	1.85454869552097e-19
41600000	0.0048744431962685925	1.9183089012590688e-49	1.6069739807822915e-57	2.2254649953490633e-11	8.781483709724076e-15	0.00025111354243205795	2.7546000756988153e-22	2.0507293382704048e-11	4.392351701338865e-15	9.905659869456047e-16	1.85454869552097e-19
41700000	0.0048744431962685925	1.9183089012590688e-49	1.6069739807822915e-57	2.2254649953490633e-11	8.781483709724076e-15	0.00025111354243205795	2.7546000756988153e-22	2.0507293382704048e-11	4.392351701338865e-15	9.905659869456047e-16	1.85454869552097e-19
41800000	0.0048744431962685925	1.9183089012590688e-49	1.6069739807822915e-57	2.2254649953490633e-11	8.781483709724076e-15	0.00025111354243205795	2.7546000756988153e-22	2.0507293382704048e-11	4.392351701338865e-15	9.905659869456047e-16	1.85454869552097e-19
41900000	0.0048744431962685925	1.9183089012590688e-49	1.6069739807822915e-57	2.2254649953490633e-11	8.781483709724076e-15	0.00025111354243205795	2.7546000756988153e-22	2.0507293382704048e-11	4.392351701338865e-15	9.905659869456047e-16	1.85454869552097e-19
42000000	0.0048744431962685925	1.9183089012590688e-49	1.6069739807822915e-57	2.2254649953490633e-11	8.781483709724076e-15	0.00025111354243205795	2.7546000756988153e-22	2.0507293382704048e-11	4.392351701338865e-15	9.905659869456047e-16	1.85454869552097e-19
42100000	0.0048744431962685925	1.9183089012590688e-49	1.6069739807822915e-57	2.2254649953490633e-11	8.781483709724076e-15	0.00025111354243205795	2.7546000756988153e-22	2.0507293382704045e-11	4.392351701338865e-15	9.905659869456047e-16	1.85454869552097e-19
42200000	0.0048744431962685925	1.9183089012590688e-49	1.6069739807822915e-57	2.2254649953490633e-11	8.781483709724076e-15	0.00025111354243205795	2.7546000756988153e-22	2.0507293382704045e-11	4.392351701338865e-15	9.905659869456047e-16	1.85454869552097e-19
42300000	0.0048744431962685925	1.9183089012590688e-49	1.6069739807822915e-57	2.2254649953490633e-11	8.781483709724076e-15	0.00025111354243205795	2.7546000756988153e-22	2.0507293382704045e-11	4.392351701338865e-15	9.905659869456047e-16	1.85454869552097e-19
42400000	0.0048744431962685925	1.9183089012590688e-49	1.6069739807822915e-57	2.2254649953490633e-11	8.781483709724076e-15	0.00025111354243205795	2.7546000756988153e-22	2.0507293382704045e-11	4.392351701338865e-15	9.905659869456047e-16	1.85454869552097e-19
42500000	0.0048744431962685925	1.9183089012590688e-49	1.6069739807822915e-57	2.2254649953490633e-11	8.781483709724076e-15	0.00025111354243205795	2.7546000756988153e-22	2.0507293382704045e-11	4.392351701338865e-15	9.905659869456047e-16	1.85454869552097e-19
42600000	0.0048744431962685925	1.9183089012590688e-49	1.6069739807822915e-57	2.2254649953490633e-11	8.781483709724076e-15	0.00025111354243205795	2.7546000756988153e-22	2.0507293382704045e-11	4.392351701338865e-15	9.905659869456047e-16	1.85454869552097e-19
42700000	0.0048744431962685925	1.9183089012590688e-49	1.6069739807822918e-57	2.2254649953490633e-11	8.781483709724076e-15	0.00025111354243205795	2.7546000756988153e-22	2.0507293382704045e-11	4.392351701338865e-15	9.905659869456047e-16	1.85454869552097e-19
42800000	0.0048744431962685925	1.918308901259069e-49	1.6069739807822918e-57	2.2254649953490633e-11	8.781483709724076e-15	0.00025111354243205795	2.7546000756988153e-22	2.0507293382704045e-11	4.392351701338865e-15	9.905659869456047e-16	1.85454869552097e-19
42900000	0.0048744431962685925	1.918308901259069e-49	1.6069739807822918e-57	2.2254649953490633e-11	8.781483709724076e-15	0.00025111354243205795	2.7546000756988153e-22	2.0507293382704045e-11	4.392351701338865e-15	9.905659869456047e-16	1.85454869552097e-19
43000000	0.0048744431962685925	1.918308901259069e-49	1.6069739807822918e-57	2.2254649953490633e-11	8.781483709724076e-15	0.00025111354243205795	2.7546000756988153e-22	2.0507293382704045e-11	4.392351701338865e-15	9.905659869456047e-16	1.85454869552097e-19
43100000	0.0048744431962685925	1.918308901259069e-49	1.6069739807822918e-57	2.2254649953490633e-11	8.781483709724076e-15	0.00025111354243205795	2.7546000756988153e-22	2.0507293382704045e-11	4.392351701338865e-15	9.905659869456047e-16	1.85454869552097e-19
43200000	0.0048744431962685925	1.918308901259069e-49	1.6069739807822918e-57	2.2254649953490633e-11	8.781483709724076e-15	0.00025111354243205795	2.7546000756988153e-22	2.0507293382704045e-11	4.392351701338865e-15	9.905659869456047e-16	1.85454869552097e-19
43300000	0.0048744431962685925	1.918308901259069e-49	1.6069739807822918e-57	2.2254649953490633e-11	8.781483709724076e-15	0.00025111354243205795	2.7546000756988153e-22	2.0507293382704045e-11	4.392351701338865e-15	9.905659869456047e-16	1.85454869552097e-19
43400000	0.0048744431962685925	1.918308901259069e-49	1.6069739807822918e-57	2.2254649953490633e-11	8.781483709724076e-15	0.00025111354243205795	2.7546000756988153e-22	2.0507293382704045e-11	4.392351701338865e-15	9.905659869456047e-16	1.85454869552097e-19
43500000	0.0048744431962685925	1.918308901259069e-49	1.6069739807822918e-57	2.2254649953490633e-11	8.781483709724076e-15	0.00025111354243205795	2.7546000756988153e-22	2.0507293382704045e-11	4.392351701338865e-15	9.905659869456047e-16	1.85454869552097e-19
43600000	0.0048744431962685925	1.918308901259069e-49	1.6069739807822918e-57	2.2254649953490633e-11	8.781483709724076e-15	0.00025111354243205795	2.7546000756988153e-22	2.0507293382704045e-11	4.392351701338865e-15	9.905659869456047e-16	1.85454869552097e-19
43700000	0.0048744431962685925	1.918308901259069e-49	1.6069739807822918e-57	2.2254649953490633e-11	8.781483709724076e-15	0.00025111354243205795	2.7546000756988153e-22	2.0507293382704045e-11	4.392351701338865e-15	9.905659869456047e-16	1.85454869552097e-19
43800000	0.0048744431962685925	1.918308901259069e-49	1.6069739807822918e-57	2.2254649953490633e-11	8.781483709724076e-15	0.00025111354243205795	2.7546000756988153e-22	2.0507293382704045e-11	4.392351701338865e-15	9.905659869456047e-16	1.85454869552097e-19
43900000	0.0048744431962685925	1.918308901259069e-49	1.6069739807822918e-57	2.2254649953490633e-11	8.781483709724076e-15	0.00025111354243205795	2.7546000756988153e-22	2.0507293382704045e-11	4.392351701338865e-15	9.905659869456047e-16	1.85454869552097e-19
44000000	0.0048744431962685925	1.918308901259069e-49	1.6069739807822918e-57	2.2254649953490633e-11	8.781483709724076e-15	0.00025111354243205795	2.7546000756988153e-22	2.0507293382704045e-11	4.392351701338865e-15	9.905659869456047e-16	1.85454869552097e-19
44100000	0.0048744431962685925	1.918308901259069e-49	1.6069739807822918e-57	2.2254649953490633e-11	8.781483709724076e-15	0.00025111354243205795	2.7546000756988153e-22	2.0507293382704045e-11	4.392351701338865e-15	9.905659869456047e-16	1.85454869552097e-19
44200000	0.0048744431962685925	1.918308901259069e-49	1.6069739807822918e-57	2.2254649953490633e-11	8.781483709724076e-15	0.00025111354243205795	2.7546000756988153e-22	2.0507293382704045e-11	4.392351701338865e-15	9.905659869456047e-16	1.85454869552097e-19
44300000	0.0048744431962685925	1.918308901259069e-49	1.6069739807822918e-57	2.2254649953490633e-11	8.781483709724076e-15	0.00025111354243205795	2.7546000756988153e-22	2.0507293382704045e-11	4.392351701338865e-15	9.905659869456047e-16	1.85454869552097e-19
44400000	0.0048744431962685925	1.918308901259069e-49	1.6069739807822918e-57	2.2254649953490633e-11	8.781483709724076e-15	0.00025111354243205795	2.7546000756988153e-22	2.0507293382704045e-11	4.392351701338865e-15	9.905659869456047e-16	1.85454869552097e-19
44500000	0.0048744431962685925	1.918308901259069e-49	1.6069739807822918e-57	2.2254649953490633e-11	8.781483709724076e-15	0.00025111354243205795	2.7546000756988153e-22	2.0507293382704045e-11	4.392351701338865e-15	9.905659869456047e-16	1.85454869552097e-19
44600000	0.0048744431962685925	1.918308901259069e-49	1.6069739807822918e-57	2.2254649953490633e-11	8.781483709724076e-15	0.00025111354243205795	2.7546000756988153e-22	2.0507293382704045e-11	4.392351701338865e-15	9.905659869456047e-16	1.85454869552097e-19
44700000	0.0048744431962685925	1.918308901259069e-49	1.6069739807822918e-57	2.2254649953490633e-11	8.781483709724076e-15	0.00025111354243205795	2.7546000756988153e-22	2.0507293382704045e-11	4.392351701338865e-15	9.905659869456047e-16	1.85454869552097e-19
44800000	0.0048744431962685925	1.918308901259069e-49	1.6069739807822918e-57	2.2254649953490633e-11	8.781483709724076e-15	0.00025111354243205795	2.7546000756988153e-22	2.0507293382704045e-11	4.392351701338865e-15	9.905659869456047e-16	1.85454869552097e-19
44900000	0.0048744431962685925	1.918308901259069e-49	1.6069739807822918e-57	2.2254649953490633e-11	8.781483709724076e-15	0.00025111354243205795	2.7546000756988153e-22	2.0507293382704045e-11	4.392351701338865e-15	9.905659869456047e-16	1.85454869552097e-19
45000000	0.0048744431962685925	1.918308901259069e-49	1.6069739807822918e-57	2.2254649953490633e-11	8.781483709724076e-15	0.00025111354243205795	2.7546000756988153e-22	2.0507293382704045e-11	4.392351701338865e-15	9.905659869456047e-16	1.85454869552097e-19
45100000	0.0048744431962685925	1.918308901259069e-49	1.6069739807822918e-57	2.2254649953490633e-11	8.781483709724076e-15	0.00025111354243205795	2.7546000756988153e-22	2.0507293382704045e-11	4.392351701338865e-15	9.905659869456047e-16	1.85454869552097e-19
45200000	0.0048744431962685925	1.9183089012590695e-49	1.6069739807822918e-57	2.2254649953490633e-11	8.781483709724076e-15	0.00025111354243205795	2.7546000756988153e-22	2.0507293382704045e-11	4.392351701338865e-15	9.905659869456047e-16	1.85454869552097e-19
45300000	0.0048744431962685925	1.9183089012590695e-49	1.6069739807822918e-57	2.2254649953490633e-11	8.781483709724076e-15	0.00025111354243205795	2.7546000756988153e-22	2.0507293382704045e-11	4.392351701338865e-15	9.905659869456047e-16	1.85454869552097e-19
45400000	0.0048744431962685925	1.9183089012590695e-49	1.6069739807822918e-57	2.2254649953490633e-11	8.781483709724076e-15	0.00025111354243205795	2.7546000756988153e-22	2.0507293382704045e-11	4.392351701338865e-15	9.905659869456047e-16	1.85454869552097e-19
45500000	0.0048744431962685925	1.9183089012590695e-49	1.6069739807822918e-57	2.2254649953490633e-11	8.781483709724076e-15	0.00025111354243205795	2.7546000756988153e-22	2.0507293382704045e-11	4.392351701338865e-15	9.905659869456047e-16	1.85454869552097e-19
45600000	0.0048744431962685925	1.9183089012590695e-49	1.6069739807822918e-57	2.2254649953490633e-11	8.781483709724076e-15	0.00025111354243205795	2.7546000756988153e-22	2.0507293382704045e-11	4.392351701338865e-15	9.905659869456047e-16	1.85454869552097e-19
45700000	0.0048744431962685925	1.9183089012590695e-49	1.6069739807822918e-57	2.2254649953490633e-11	8.781483709724076e-15	0.00025111354243205795	2.7546000756988153e-22	2.0507293382704045e-11	4.392351701338865e-15	9.905659869456047e-16	1.85454869552097e-19
45800000	0.0048744431962685925	1.9183089012590695e-49	1.6069739807822918e-57	2.2254649953490633e-11	8.781483709724076e-15	0.00025111354243205795	2.7546000756988153e-22	2.0507293382704045e-11	4.392351701338865e-15	9.905659869456047e-16	1.85454869552097e-19
45900000	0.0048744431962685925	1.9183089012590695e-49	1.6069739807822918e-57	2.2254649953490633e-11	8.781483709724076e-15	0.00025111354243205795	2.7546000756988153e-22	2.0507293382704045e-11	4.392351701338865e-15	9.905659869456047e-16	1.85454869552097e-19
46000000	0.0048744431962685925	1.9183089012590695e-49	1.6069739807822918e-57	2.2254649953490633e-11	8.781483709724076e-15	0.00025111354243205795	2.7546000756988153e-22	2.0507293382704045e-11	4.392351701338865e-15	9.905659869456047e-16	1.85454869552097e-19
46100000	0.0048744431962685925	1.9183089012590695e-49	1.6069739807822918e-57	2.2254649953490633e-11	8.781483709724076e-15	0.00025111354243205795	2.7546000756988153e-22	2.0507293382704045e-11	4.392351701338865e-15	9.905659869456047e-16	1.85454869552097e-19
46200000	0.0048744431962685925	1.9183089012590695e-49	1.6069739807822918e-57	2.2254649953490633e-11	8.781483709724076e-15	0.00025111354243205795	2.7546000756988153e-22	2.0507293382704045e-11	4.392351701338865e-15	9.905659869456047e-16	1.85454869552097e-19
46300000	0.0048744431962685925	1.9183089012590695e-49	1.6069739807822918e-57	2.2254649953490633e-11	8.781483709724076e-15	0.00025111354243205795	2.7546000756988153e-22	2.0507293382704045e-11	4.392351701338865e-15	9.905659869456047e-16	1.85454869552097e-19
46400000	0.0048744431962685925	1.9183089012590695e-49	1.6069739807822918e-57	2.2254649953490633e-11	8.781483709724076e-15	0.00025111354243205795	2.7546000756988153e-22	2.0507293382704045e-11	4.392351701338865e-15	9.905659869456047e-16	1.85454869552097e-19
46500000	0.0048744431962685925	1.9183089012590695e-49	1.6069739807822918e-57	2.2254649953490633e-11	8.781483709724076e-15	0.00025111354243205795	2.7546000756988153e-22	2.0507293382704045e-11	4.392351701338865e-15	9.905659869456047e-16	1.85454869552097e-19
46600000	0.0048744431962685925	1.9183089012590695e-49	1.6069739807822918e-57	2.2254649953490633e-11	8.781483709724076e-15	0.00025111354243205795	2.7546000756988153e-22	2.0507293382704045e-11	4.392351701338865e-15	9.905659869456047e-16	1.85454869552097e-19
46700000	0.0048744431962685925	1.9183089012590695e-49	1.6069739807822918e-57	2.2254649953490633e-11	8.781483709724076e-15	0.00025111354243205795	2.7546000756988153e-22	2.0507293382704045e-11	4.392351701338865e-15	9.905659869456047e-16	1.85454869552097e-19
46800000	0.0048744431962685925	1.9183089012590695e-49	1.6069739807822918e-57	2.2254649953490633e-11	8.781483709724076e-15	0.00025111354243205795	2.7546000756988153e-22	2.0507293382704045e-11	4.392351701338865e-15	9.905659869456047e-16	1.85454869552097e-19
46900000	0.0048744431962685925	1.9183089012590695e-49	1.6069739807822918e-57	2.2254649953490633e-11	8.781483709724076e-15	0.00025111354243205795	2.7546000756988153e-22	2.0507293382704045e-11	4.392351701338865e-15	9.905659869456047e-16	1.85454869552097e-19
47000000	0.0048744431962685925	1.9183089012590695e-49	1.6069739807822918e-57	2.2254649953490633e-11	8.781483709724076e-15	0.00025111354243205795	2.7546000756988153e-22	2.0507293382704045e-11	4.392351701338865e-15	9.905659869456047e-16	1.85454869552097e-19
47100000	0.0048744431962685925	1.9183089012590695e-49	1.6069739807822918e-57	2.2254649953490633e-11	8.781483709724076e-15	0.00025111354243205795	2.7546000756988153e-22	2.0507293382704045e-11	4.392351701338865e-15	9.905659869456047e-16	1.85454869552097e-19
47200000	0.0048744431962685925	1.9183089012590695e-49	1.6069739807822918e-57	2.2254649953490633e-11	8.781483709724076e-15	0.00025111354243205795	2.7546000756988153e-22	2.0507293382704045e-11	4.392351701338865e-15	9.905659869456047e-16	1.85454869552097e-19
47300000	0.0048744431962685925	1.9183089012590695e-49	1.6069739807822918e-57	2.2254649953490633e-11	8.781483709724076e-15	0.00025111354243205795	2.7546000756988153e-22	2.0507293382704045e-11	4.392351701338865e-15	9.905659869456047e-16	1.85454869552097e-19
47400000	0.0048744431962685925	1.9183089012590695e-49	1.6069739807822918e-57	2.2254649953490633e-11	8.781483709724076e-15	0.00025111354243205795	2.7546000756988153e-22	2.0507293382704045e-11	4.392351701338865e-15	9.905659869456047e-16	1.85454869552097e-19
47500000	0.0048744431962685925	1.9183089012590695e-49	1.6069739807822918e-57	2.2254649953490633e-11	8.781483709724076e-15	0.00025111354243205795	2.7546000756988153e-22	2.0507293382704045e-11	4.392351701338865e-15	9.905659869456047e-16	1.85454869552097e-19
47600000	0.0048744431962685925	1.9183089012590695e-49	1.6069739807822918e-57	2.2254649953490633e-11	8.781483709724076e-15	0.00025111354243205795	2.7546000756988153e-22	2.0507293382704045e-11	4.392351701338865e-15	9.905659869456047e-16	1.85454869552097e-19
47700000	0.0048744431962685925	1.9183089012590695e-49	1.6069739807822918e-57	2.2254649953490633e-11	8.781483709724076e-15	0.00025111354243205795	2.7546000756988153e-22	2.0507293382704045e-11	4.392351701338865e-15	9.905659869456047e-16	1.85454869552097e-19
47800000	0.0048744431962685925	1.9183089012590695e-49	1.6069739807822918e-57	2.2254649953490633e-11	8.781483709724076e-15	0.00025111354243205795	2.7546000756988153e-22	2.0507293382704045e-11	4.392351701338865e-15	9.905659869456047e-16	1.85454869552097e-19
47900000	0.0048744431962685925	1.9183089012590695e-49	1.6069739807822918e-57	2.2254649953490633e-11	8.781483709724076e-15	0.00025111354243205795	2.7546000756988153e-22	2.0507293382704045e-11	4.392351701338865e-15	9.905659869456047e-16	1.85454869552097e-19
48000000	0.0048744431962685925	1.9183089012590695e-49	1.6069739807822918e-57	2.2254649953490633e-11	8.781483709724076e-15	0.00025111354243205795	2.7546000756988153e-22	2.0507293382704045e-11	4.392351701338865e-15	9.905659869456047e-16	1.85454869552097e-19
48100000	0.0048744431962685925	1.9183089012590695e-49	1.6069739807822918e-57	2.2254649953490633e-11	8.781483709724076e-15	0.00025111354243205795	2.7546000756988153e-22	2.0507293382704045e-11	4.392351701338865e-15	9.905659869456047e-16	1.85454869552097e-19
48200000	0.0048744431962685925	1.9183089012590695e-49	1.6069739807822918e-57	2.2254649953490633e-11	8.781483709724076e-15	0.00025111354243205795	2.7546000756988153e-22	2.0507293382704045e-11	4.392351701338865e-15	9.905659869456047e-16	1.85454869552097e-19
48300000	0.0048744431962685925	1.9183089012590695e-49	1.6069739807822918e-57	2.2254649953490633e-11	8.781483709724076e-15	0.00025111354243205795	2.7546000756988153e-22	2.0507293382704045e-11	4.392351701338865e-15	9.905659869456047e-16	1.85454869552097e-19
48400000	0.0048744431962685925	1.9183089012590695e-49	1.6069739807822918e-57	2.2254649953490633e-11	8.781483709724076e-15	0.00025111354243205795	2.7546000756988153e-22	2.0507293382704045e-11	4.392351701338865e-15	9.905659869456047e-16	1.85454869552097e-19
48500000	0.0048744431962685925	1.9183089012590695e-49	1.6069739807822918e-57	2.2254649953490633e-11	8.781483709724076e-15	0.00025111354243205795	2.7546000756988153e-22	2.0507293382704045e-11	4.392351701338865e-15	9.905659869456047e-16	1.85454869552097e-19
48600000	0.0048744431962685925	1.9183089012590695e-49	1.6069739807822918e-57	2.2254649953490633e-11	8.781483709724076e-15	0.00025111354243205795	2.7546000756988153e-22	2.0507293382704045e-11	4.392351701338865e-15	9.905659869456047e-16	1.85454869552097e-19
48700000	0.0048744431962685925	1.9183089012590695e-49	1.6069739807822918e-57	2.2254649953490633e-11	8.781483709724076e-15	0.00025111354243205795	2.7546000756988153e-22	2.0507293382704045e-11	4.392351701338865e-15	9.905659869456047e-16	1.85454869552097e-19
48800000	0.0048744431962685925	1.9183089012590695e-49	1.6069739807822918e-57	2.2254649953490633e-11	8.781483709724076e-15	0.00025111354243205795	2.7546000756988153e-22	2.0507293382704045e-11	4.392351701338865e-15	9.905659869456047e-16	1.85454869552097e-19
48900000	0.0048744431962685925	1.9183089012590695e-49	1.6069739807822918e-57	2.2254649953490633e-11	8.781483709724076e-15	0.00025111354243205795	2.7546000756988153e-22	2.0507293382704045e-11	4.392351701338865e-15	9.905659869456047e-16	1.85454869552097e-19
49000000	0.0048744431962685925	1.9183089012590695e-49	1.6069739807822918e-57	2.2254649953490633e-11	8.781483709724076e-15	0.00025111354243205795	2.7546000756988153e-22	2.0507293382704045e-11	4.392351701338865e-15	9.905659869456047e-16	1.85454869552097e-19
49100000	0.0048744431962685925	1.9183089012590695e-49	1.6069739807822918e-57	2.2254649953490633e-11	8.781483709724076e-15	0.00025111354243205795	2.7546000756988153e-22	2.0507293382704045e-11	4.392351701338865e-15	9.905659869456047e-16	1.85454869552097e-19
49200000	0.0048744431962685925	1.9183089012590695e-49	1.6069739807822918e-57	2.2254649953490633e-11	8.781483709724076e-15	0.00025111354243205795	2.7546000756988153e-22	2.0507293382704045e-11	4.392351701338865e-15	9.905659869456047e-16	1.85454869552097e-19
49300000	0.0048744431962685925	1.9183089012590695e-49	1.6069739807822918e-57	2.2254649953490633e-11	8.781483709724076e-15	0.00025111354243205795	2.7546000756988153e-22	2.0507293382704045e-11	4.392351701338865e-15	9.905659869456047e-16	1.85454869552097e-19
49400000	0.0048744431962685925	1.9183089012590695e-49	1.6069739807822918e-57	2.2254649953490633e-11	8.781483709724076e-15	0.00025111354243205795	2.7546000756988153e-22	2.0507293382704045e-11	4.392351701338865e-15	9.905659869456047e-16	1.85454869552097e-19
49500000	0.0048744431962685925	1.9183089012590695e-49	1.6069739807822918e-57	2.2254649953490633e-11	8.781483709724076e-15	0.00025111354243205795	2.7546000756988153e-22	2.0507293382704045e-11	4.392351701338865e-15	9.905659869456047e-16	1.85454869552097e-19
49600000	0.0048744431962685925	1.9183089012590695e-49	1.6069739807822918e-57	2.2254649953490633e-11	8.781483709724076e-15	0.00025111354243205795	2.7546000756988153e-22	2.0507293382704045e-11	4.392351701338865e-15	9.905659869456047e-16	1.85454869552097e-19
49700000	0.0048744431962685925	1.9183089012590695e-49	1.6069739807822918e-57	2.2254649953490633e-11	8.781483709724076e-15	0.00025111354243205795	2.7546000756988153e-22	2.0507293382704045e-11	4.392351701338865e-15	9.905659869456047e-16	1.85454869552097e-19
49800000	0.0048744431962685925	1.9183089012590695e-49	1.6069739807822918e-57	2.2254649953490633e-11	8.781483709724076e-15	0.00025111354243205795	2.7546000756988153e-22	2.0507293382704045e-11	4.392351701338865e-15	9.905659869456047e-16	1.85454869552097e-19
49900000	0.0048744431962685925	1.9183089012590695e-49	1.6069739807822918e-57	2.2254649953490633e-11	8.781483709724076e-15	0.00025111354243205795	2.7546000756988153e-22	2.0507293382704045e-11	4.392351701338865e-15	9.905659869456047e-16	1.85454869552097e-19
50000000	0.0048744431962685925	1.9183089012590695e-49	1.6069739807822918e-57	2.2254649953490633e-11	8.781483709724076e-15	0.00025111354243205795	2.7546000756988153e-22	2.0507293382704045e-11	4.392351701338865e-15	9.905659869456047e-16	1.85454869552097e-19
50100000	0.0048744431962685925	1.9183089012590695e-49	1.6069739807822918e-57	2.2254649953490633e-11	8.781483709724076e-15	0.00025111354243205795	2.7546000756988153e-22	2.0507293382704045e-11	4.392351701338865e-15	9.905659869456047e-16	1.85454869552097e-19
50200000	0.0048744431962685925	1.9183089012590695e-49	1.6069739807822918e-57	2.2254649953490633e-11	8.781483709724076e-15	0.00025111354243205795	2.7546000756988153e-22	2.0507293382704045e-11	4.392351701338865e-15	9.905659869456047e-16	1.85454869552097e-19
50300000	0.0048744431962685925	1.9183089012590695e-49	1.6069739807822918e-57	2.2254649953490633e-11	8.781483709724076e-15	0.00025111354243205795	2.7546000756988153e-22	2.0507293382704045e-11	4.392351701338865e-15	9.905659869456047e-16	1.85454869552097e-19
50400000	0.0048744431962685925	1.918308901259069e-49	1.6069739807822918e-57	2.2254649953490633e-11	8.781483709724076e-15	0.00025111354243205795	2.7546000756988153e-22	2.0507293382704045e-11	4.392351701338865e-15	9.905659869456047e-16	1.85454869552097e-19
50500000	0.0048744431962685925	1.918308901259069e-49	1.6069739807822918e-57	2.2254649953490633e-11	8.781483709724076e-15	0.00025111354243205795	2.7546000756988153e-22	2.0507293382704045e-11	4.392351701338865e-15	9.905659869456047e-16	1.85454869552097e-19
50600000	0.0048744431962685925	1.918308901259069e-49	1.6069739807822918e-57	2.2254649953490633e-11	8.781483709724076e-15	0.00025111354243205795	2.7546000756988153e-22	2.0507293382704045e-11	4.392351701338865e-15	9.905659869456047e-16	1.85454869552097e-19
50700000	0.0048744431962685925	1.918308901259069e-49	1.6069739807822918e-57	2.2254649953490633e-11	8.781483709724076e-15	0.00025111354243205795	2.7546000756988153e-22	2.0507293382704045e-11	4.392351701338865e-15	9.905659869456047e-16	1.85454869552097e-19
50800000	0.0048744431962685925	1.918308901259069e-49	1.6069739807822918e-57	2.2254649953490633e-11	8.781483709724076e-15	0.00025111354243205795	2.7546000756988153e-22	2.0507293382704045e-11	4.392351701338865e-15	9.905659869456047e-16	1.85454869552097e-19
50900000	0.0048744431962685925	1.918308901259069e-49	1.6069739807822918e-57	2.2254649953490633e-11	8.781483709724076e-15	0.00025111354243205795	2.7546000756988153e-22	2.0507293382704045e-11	4.392351701338865e-15	9.905659869456047e-16	1.85454869552097e-19
51000000	0.0048744431962685925	1.918308901259069e-49	1.6069739807822918e-57	2.2254649953490633e-11	8.781483709724076e-15	0.00025111354243205795	2.7546000756988153e-22	2.0507293382704045e-11	4.392351701338865e-15	9.905659869456047e-16	1.85454869552097e-19
51100000	0.0048744431962685925	1.918308901259069e-49	1.6069739807822918e-57	2.2254649953490633e-11	8.781483709724076e-15	0.00025111354243205795	2.7546000756988153e-22	2.0507293382704045e-11	4.392351701338865e-15	9.905659869456047e-16	1.85454869552097e-19
51200000	0.0048744431962685925	1.918308901259069e-49	1.6069739807822915e-57	2.2254649953490633e-11	8.781483709724076e-15	0.00025111354243205795	2.7546000756988153e-22	2.0507293382704045e-11	4.392351701338865e-15	9.905659869456047e-16	1.85454869552097e-19
51300000	0.0048744431962685925	1.918308901259069e-49	1.6069739807822915e-57	2.2254649953490633e-11	8.781483709724076e-15	0.00025111354243205795	2.7546000756988153e-22	2.0507293382704045e-11	4.392351701338865e-15	9.905659869456047e-16	1.85454869552097e-19
51400000	0.0048744431962685925	1.918308901259069e-49	1.6069739807822915e-57	2.2254649953490633e-11	8.781483709724076e-15	0.00025111354243205795	2.7546000756988153e-22	2.0507293382704045e-11	4.392351701338865e-15	9.905659869456047e-16	1.85454869552097e-19
51500000	0.0048744431962685925	1.918308901259069e-49	1.6069739807822915e-57	2.2254649953490633e-11	8.781483709724076e-15	0.00025111354243205795	2.7546000756988153e-22	2.0507293382704045e-11	4.392351701338865e-15	9.905659869456047e-16	1.85454869552097e-19
51600000	0.0048744431962685925	1.918308901259069e-49	1.6069739807822915e-57	2.2254649953490633e-11	8.781483709724076e-15	0.00025111354243205795	2.7546000756988153e-22	2.0507293382704045e-11	4.392351701338865e-15	9.905659869456047e-16	1.85454869552097e-19
51700000	0.0048744431962685925	1.918308901259069e-49	1.6069739807822915e-57	2.2254649953490633e-11	8.781483709724076e-15	0.00025111354243205795	2.7546000756988153e-22	2.0507293382704045e-11	4.392351701338865e-15	9.905659869456047e-16	1.85454869552097e-19
51800000	0.0048744431962685925	1.918308901259069e-49	1.6069739807822915e-57	2.2254649953490633e-11	8.781483709724076e-15	0.00025111354243205795	2.7546000756988153e-22	2.0507293382704045e-11	4.392351701338865e-15	9.905659869456047e-16	1.85454869552097e-19
51900000	0.0048744431962685925	1.918308901259069e-49	1.6069739807822915e-57	2.2254649953490633e-11	8.781483709724076e-15	0.00025111354243205795	2.7546000756988153e-22	2.0507293382704045e-11	4.392351701338865e-15	9.905659869456047e-16	1.85454869552097e-19
52000000	0.0048744431962685925	1.918308901259069e-49	1.6069739807822915e-57	2.2254649953490633e-11	8.781483709724076e-15	0.00025111354243205795	2.7546000756988153e-22	2.0507293382704045e-11	4.392351701338865e-15	9.905659869456047e-16	1.85454869552097e-19
52100000	0.0048744431962685925	1.918308901259069e-49	1.6069739807822915e-57	2.2254649953490633e-11	8.781483709724076e-15	0.00025111354243205795	2.7546000756988153e-22	2.0507293382704045e-11	4.392351701338865e-15	9.905659869456047e-16	1.85454869552097e-19
52200000	0.0048744431962685925	1.9183089012590688e-49	1.6069739807822915e-57	2.2254649953490633e-11	8.781483709724076e-15	0.00025111354243205795	2.7546000756988153e-22	2.0507293382704045e-11	4.392351701338865e-15	9.905659869456047e-16	1.85454869552097e-19
52300000	0.0048744431962685925	1.9183089012590688e-49	1.6069739807822915e-57	2.2254649953490633e-11	8.781483709724076e-15	0.00025111354243205795	2.7546000756988153e-22	2.0507293382704045e-11	4.392351701338865e-15	9.905659869456047e-16	1.85454869552097e-19
52400000	0.0048744431962685925	1.9183089012590688e-49	1.6069739807822915e-57	2.2254649953490633e-11	8.781483709724076e-15	0.00025111354243205795	2.7546000756988153e-22	2.0507293382704045e-11	4.392351701338865e-15	9.905659869456047e-16	1.85454869552097e-19
52500000	0.0048744431962685925	1.9183089012590688e-49	1.6069739807822915e-57	2.225464995349063e-11	8.781483709724076e-15	0.00025111354243205795	2.7546000756988153e-22	2.0507293382704045e-11	4.392351701338865e-15	9.905659869456047e-16	1.85454869552097e-19
52600000	0.0048744431962685925	1.9183089012590688e-49	1.6069739807822915e-57	2.225464995349063e-11	8.781483709724076e-15	0.00025111354243205795	2.7546000756988153e-22	2.0507293382704045e-11	4.392351701338864e-15	9.905659869456047e-16	1.85454869552097e-19
52700000	0.0048744431962685925	1.9183089012590688e-49	1.6069739807822915e-57	2.225464995349063e-11	8.781483709724076e-15	0.00025111354243205795	2.7546000756988153e-22	2.0507293382704045e-11	4.392351701338864e-15	9.905659869456047e-16	1.85454869552097e-19
52800000	0.0048744431962685925	1.9183089012590688e-49	1.6069739807822915e-57	2.225464995349063e-11	8.781483709724076e-15	0.00025111354243205795	2.7546000756988153e-22	2.0507293382704045e-11	4.392351701338864e-15	9.905659869456047e-16	1.85454869552097e-19
52900000	0.0048744431962685925	1.9183089012590688e-49	1.6069739807822915e-57	2.225464995349063e-11	8.781483709724076e-15	0.00025111354243205795	2.7546000756988153e-22	2.0507293382704045e-11	4.392351701338864e-15	9.905659869456047e-16	1.85454869552097e-19
53000000	0.0048744431962685925	1.9183089012590688e-49	1.6069739807822915e-57	2.225464995349063e-11	8.781483709724076e-15	0.00025111354243205795	2.7546000756988153e-22	2.0507293382704048e-11	4.392351701338864e-15	9.905659869456047e-16	1.85454869552097e-19
53100000	0.0048744431962685925	1.9183089012590688e-49	1.6069739807822915e-57	2.225464995349063e-11	8.781483709724076e-15	0.00025111354243205795	2.7546000756988153e-22	2.0507293382704048e-11	4.392351701338864e-15	9.905659869456047e-16	1.85454869552097e-19
53200000	0.0048744431962685925	1.9183089012590688e-49	1.6069739807822915e-57	2.225464995349063e-11	8.781483709724076e-15	0.00025111354243205795	2.7546000756988153e-22	2.0507293382704048e-11	4.392351701338864e-15	9.905659869456047e-16	1.85454869552097e-19
53300000	0.0048744431962685925	1.9183089012590688e-49	1.6069739807822915e-57	2.225464995349063e-11	8.781483709724076e-15	0.00025111354243205795	2.7546000756988153e-22	2.0507293382704048e-11	4.392351701338864e-15	9.905659869456047e-16	1.85454869552097e-19
53400000	0.0048744431962685925	1.9183089012590688e-49	1.6069739807822915e-57	2.225464995349063e-11	8.781483709724076e-15	0.00025111354243205795	2.7546000756988153e-22	2.0507293382704048e-11	4.392351701338864e-15	9.905659869456047e-16	1.85454869552097e-19
53500000	0.0048744431962685925	1.9183089012590688e-49	1.6069739807822915e-57	2.225464995349063e-11	8.781483709724076e-15	0.00025111354243205795	2.7546000756988153e-22	2.0507293382704048e-11	4.392351701338864e-15	9.905659869456047e-16	1.85454869552097e-19
53600000	0.0048744431962685925	1.9183089012590688e-49	1.6069739807822915e-57	2.225464995349063e-11	8.781483709724076e-15	0.00025111354243205795	2.7546000756988153e-22	2.0507293382704048e-11	4.392351701338864e-15	9.905659869456047e-16	1.85454869552097e-19
53700000	0.0048744431962685925	1.9183089012590684e-49	1.6069739807822915e-57	2.225464995349063e-11	8.781483709724076e-15	0.00025111354243205795	2.7546000756988153e-22	2.0507293382704048e-11	4.392351701338864e-15	9.905659869456047e-16	1.85454869552097e-19
53800000	0.0048744431962685925	1.9183089012590684e-49	1.6069739807822915e-57	2.225464995349063e-11	8.781483709724076e-15	0.00025111354243205795	2.7546000756988153e-22	2.0507293382704048e-11	4.392351701338864e-15	9.905659869456047e-16	1.85454869552097e-19
53900000	0.0048744431962685925	1.9183089012590684e-49	1.6069739807822915e-57	2.225464995349063e-11	8.781483709724076e-15	0.00025111354243205795	2.7546000756988153e-22	2.0507293382704048e-11	4.392351701338864e-15	9.905659869456047e-16	1.85454869552097e-19
54000000	0.0048744431962685925	1.9183089012590684e-49	1.6069739807822915e-57	2.225464995349063e-11	8.781483709724076e-15	0.00025111354243205795	2.7546000756988153e-22	2.0507293382704048e-11	4.392351701338864e-15	9.905659869456047e-16	1.85454869552097e-19
54100000	0.0048744431962685925	1.9183089012590684e-49	1.6069739807822915e-57	2.225464995349063e-11	8.781483709724076e-15	0.00025111354243205795	2.7546000756988153e-22	2.0507293382704048e-11	4.392351701338864e-15	9.905659869456047e-16	1.85454869552097e-19
54200000	0.0048744431962685925	1.9183089012590684e-49	1.6069739807822915e-57	2.225464995349063e-11	8.781483709724076e-15	0.00025111354243205795	2.7546000756988153e-22	2.0507293382704048e-11	4.392351701338864e-15	9.905659869456047e-16	1.85454869552097e-19
54300000	0.0048744431962685925	1.9183089012590684e-49	1.6069739807822915e-57	2.225464995349063e-11	8.781483709724076e-15	0.00025111354243205795	2.7546000756988153e-22	2.0507293382704048e-11	4.392351701338864e-15	9.905659869456047e-16	1.85454869552097e-19
54400000	0.0048744431962685925	1.9183089012590684e-49	1.6069739807822915e-57	2.225464995349063e-11	8.781483709724076e-15	0.00025111354243205795	2.7546000756988153e-22	2.0507293382704048e-11	4.392351701338864e-15	9.905659869456047e-16	1.85454869552097e-19
54500000	0.0048744431962685925	1.9183089012590684e-49	1.6069739807822915e-57	2.225464995349063e-11	8.781483709724076e-15	0.00025111354243205795	2.7546000756988153e-22	2.0507293382704048e-11	4.392351701338864e-15	9.905659869456047e-16	1.85454869552097e-19
54600000	0.0048744431962685925	1.9183089012590684e-49	1.6069739807822912e-57	2.225464995349063e-11	8.781483709724076e-15	0.00025111354243205795	2.7546000756988153e-22	2.0507293382704048e-11	4.392351701338864e-15	9.905659869456047e-16	1.85454869552097e-19
54700000	0.0048744431962685925	1.9183089012590684e-49	1.6069739807822912e-57	2.225464995349063e-11	8.781483709724076e-15	0.00025111354243205795	2.7546000756988153e-22	2.0507293382704048e-11	4.392351701338864e-15	9.905659869456047e-16	1.85454869552097e-19
54800000	0.0048744431962685925	1.9183089012590684e-49	1.6069739807822912e-57	2.225464995349063e-11	8.781483709724076e-15	0.00025111354243205795	2.7546000756988153e-22	2.0507293382704048e-11	4.392351701338864e-15	9.905659869456047e-16	1.85454869552097e-19
54900000	0.0048744431962685925	1.9183089012590684e-49	1.6069739807822912e-57	2.225464995349063e-11	8.781483709724076e-15	0.00025111354243205795	2.7546000756988153e-22	2.0507293382704048e-11	4.392351701338864e-15	9.905659869456047e-16	1.85454869552097e-19
55000000	0.0048744431962685925	1.9183089012590684e-49	1.6069739807822912e-57	2.225464995349063e-11	8.781483709724076e-15	0.00025111354243205795	2.7546000756988153e-22	2.0507293382704048e-11	4.392351701338864e-15	9.905659869456047e-16	1.85454869552097e-19
55100000	0.0048744431962685925	1.9183089012590684e-49	1.6069739807822912e-57	2.225464995349063e-11	8.781483709724076e-15	0.00025111354243205795	2.7546000756988153e-22	2.0507293382704048e-11	4.392351701338864e-15	9.905659869456047e-16	1.85454869552097e-19
55200000	0.0048744431962685925	1.9183089012590684e-49	1.6069739807822912e-57	2.225464995349063e-11	8.781483709724076e-15	0.00025111354243205795	2.7546000756988153e-22	2.0507293382704048e-11	4.392351701338864e-15	9.905659869456047e-16	1.85454869552097e-19
55300000	0.0048744431962685925	1.9183089012590684e-49	1.6069739807822912e-57	2.225464995349063e-11	8.781483709724076e-15	0.00025111354243205795	2.7546000756988153e-22	2.0507293382704048e-11	4.392351701338864e-15	9.905659869456047e-16	1.85454869552097e-19
55400000	0.0048744431962685925	1.918308901259068e-49	1.6069739807822912e-57	2.225464995349063e-11	8.781483709724076e-15	0.00025111354243205795	2.7546000756988153e-22	2.0507293382704048e-11	4.392351701338864e-15	9.905659869456047e-16	1.85454869552097e-19
55500000	0.0048744431962685925	1.918308901259068e-49	1.6069739807822912e-57	2.225464995349063e-11	8.781483709724076e-15	0.00025111354243205795	2.7546000756988153e-22	2.0507293382704048e-11	4.392351701338864e-15	9.905659869456047e-16	1.85454869552097e-19
55600000	0.0048744431962685925	1.918308901259068e-49	1.6069739807822912e-57	2.225464995349063e-11	8.781483709724076e-15	0.00025111354243205795	2.7546000756988153e-22	2.0507293382704048e-11	4.392351701338864e-15	9.905659869456047e-16	1.85454869552097e-19
55700000	0.0048744431962685925	1.918308901259068e-49	1.6069739807822912e-57	2.225464995349063e-11	8.781483709724076e-15	0.00025111354243205795	2.7546000756988153e-22	2.0507293382704048e-11	4.392351701338864e-15	9.905659869456047e-16	1.85454869552097e-19
55800000	0.0048744431962685925	1.918308901259068e-49	1.6069739807822912e-57	2.225464995349063e-11	8.781483709724076e-15	0.00025111354243205795	2.7546000756988153e-22	2.0507293382704048e-11	4.392351701338864e-15	9.905659869456047e-16	1.85454869552097e-19
55900000	0.0048744431962685925	1.918308901259068e-49	1.6069739807822912e-57	2.225464995349063e-11	8.781483709724076e-15	0.00025111354243205795	2.7546000756988153e-22	2.0507293382704048e-11	4.392351701338864e-15	9.905659869456047e-16	1.85454869552097e-19
56000000	0.0048744431962685925	1.918308901259068e-49	1.6069739807822912e-57	2.225464995349063e-11	8.781483709724076e-15	0.00025111354243205795	2.7546000756988153e-22	2.0507293382704048e-11	4.392351701338864e-15	9.905659869456047e-16	1.85454869552097e-19
56100000	0.0048744431962685925	1.918308901259068e-49	1.6069739807822912e-57	2.225464995349063e-11	8.781483709724076e-15	0.00025111354243205795	2.7546000756988153e-22	2.0507293382704048e-11	4.392351701338864e-15	9.905659869456047e-16	1.85454869552097e-19
56200000	0.0048744431962685925	1.918308901259068e-49	1.6069739807822912e-57	2.225464995349063e-11	8.781483709724076e-15	0.00025111354243205795	2.7546000756988153e-22	2.0507293382704048e-11	4.392351701338864e-15	9.905659869456047e-16	1.85454869552097e-19
56300000	0.0048744431962685925	1.918308901259068e-49	1.6069739807822912e-57	2.225464995349063e-11	8.781483709724076e-15	0.00025111354243205795	2.7546000756988153e-22	2.0507293382704048e-11	4.392351701338864e-15	9.905659869456047e-16	1.85454869552097e-19
56400000	0.0048744431962685925	1.918308901259068e-49	1.6069739807822912e-57	2.225464995349063e-11	8.781483709724076e-15	0.00025111354243205795	2.7546000756988153e-22	2.0507293382704048e-11	4.392351701338864e-15	9.905659869456047e-16	1.85454869552097e-19
56500000	0.0048744431962685925	1.918308901259068e-49	1.6069739807822912e-57	2.225464995349063e-11	8.781483709724076e-15	0.00025111354243205795	2.7546000756988153e-22	2.0507293382704048e-11	4.392351701338864e-15	9.905659869456047e-16	1.85454869552097e-19
56600000	0.0048744431962685925	1.918308901259068e-49	1.6069739807822912e-57	2.225464995349063e-11	8.781483709724076e-15	0.00025111354243205795	2.7546000756988153e-22	2.0507293382704048e-11	4.392351701338864e-15	9.905659869456047e-16	1.85454869552097e-19
56700000	0.0048744431962685925	1.918308901259068e-49	1.6069739807822912e-57	2.225464995349063e-11	8.781483709724076e-15	0.00025111354243205795	2.7546000756988153e-22	2.0507293382704048e-11	4.392351701338864e-15	9.905659869456047e-16	1.85454869552097e-19
56800000	0.0048744431962685925	1.918308901259068e-49	1.6069739807822912e-57	2.225464995349063e-11	8.781483709724076e-15	0.00025111354243205795	2.7546000756988153e-22	2.0507293382704048e-11	4.392351701338864e-15	9.905659869456047e-16	1.85454869552097e-19
56900000	0.0048744431962685925	1.918308901259068e-49	1.6069739807822912e-57	2.225464995349063e-11	8.781483709724076e-15	0.00025111354243205795	2.7546000756988153e-22	2.0507293382704048e-11	4.392351701338864e-15	9.905659869456047e-16	1.85454869552097e-19
57000000	0.0048744431962685925	1.918308901259068e-49	1.6069739807822912e-57	2.225464995349063e-11	8.781483709724076e-15	0.00025111354243205795	2.7546000756988153e-22	2.0507293382704048e-11	4.392351701338864e-15	9.905659869456047e-16	1.85454869552097e-19
57100000	0.0048744431962685925	1.918308901259068e-49	1.6069739807822912e-57	2.225464995349063e-11	8.781483709724076e-15	0.00025111354243205795	2.7546000756988153e-22	2.0507293382704048e-11	4.392351701338864e-15	9.905659869456047e-16	1.85454869552097e-19
57200000	0.0048744431962685925	1.918308901259068e-49	1.6069739807822912e-57	2.225464995349063e-11	8.781483709724076e-15	0.00025111354243205795	2.7546000756988153e-22	2.0507293382704048e-11	4.392351701338864e-15	9.905659869456047e-16	1.85454869552097e-19
57300000	0.0048744431962685925	1.918308901259068e-49	1.6069739807822912e-57	2.225464995349063e-11	8.781483709724076e-15	0.00025111354243205795	2.7546000756988153e-22	2.0507293382704048e-11	4.392351701338864e-15	9.905659869456047e-16	1.85454869552097e-19
57400000	0.0048744431962685925	1.918308901259068e-49	1.6069739807822912e-57	2.225464995349063e-11	8.781483709724076e-15	0.00025111354243205795	2.7546000756988153e-22	2.0507293382704048e-11	4.392351701338864e-15	9.905659869456047e-16	1.85454869552097e-19
57500000	0.0048744431962685925	1.918308901259068e-49	1.6069739807822912e-57	2.225464995349063e-11	8.781483709724076e-15	0.00025111354243205795	2.7546000756988153e-22	2.0507293382704048e-11	4.392351701338864e-15	9.905659869456047e-16	1.85454869552097e-19
57600000	0.0048744431962685925	1.918308901259068e-49	1.6069739807822912e-57	2.225464995349063e-11	8.781483709724076e-15	0.00025111354243205795	2.7546000756988153e-22	2.0507293382704048e-11	4.392351701338864e-15	9.905659869456047e-16	1.85454869552097e-19
57700000	0.0048744431962685925	1.918308901259068e-49	1.6069739807822912e-57	2.225464995349063e-11	8.781483709724076e-15	0.00025111354243205795	2.7546000756988153e-22	2.0507293382704048e-11	4.392351701338864e-15	9.905659869456047e-16	1.85454869552097e-19
57800000	0.0048744431962685925	1.918308901259068e-49	1.6069739807822912e-57	2.225464995349063e-11	8.781483709724076e-15	0.00025111354243205795	2.7546000756988153e-22	2.0507293382704048e-11	4.392351701338864e-15	9.905659869456047e-16	1.85454869552097e-19
57900000	0.0048744431962685925	1.918308901259068e-49	1.6069739807822912e-57	2.225464995349063e-11	8.781483709724076e-15	0.00025111354243205795	2.7546000756988153e-22	2.0507293382704048e-11	4.392351701338864e-15	9.905659869456047e-16	1.85454869552097e-19
58000000	0.0048744431962685925	1.918308901259068e-49	1.6069739807822912e-57	2.225464995349063e-11	8.781483709724076e-15	0.00025111354243205795	2.7546000756988153e-22	2.0507293382704048e-11	4.392351701338864e-15	9.905659869456047e-16	1.85454869552097e-19
58100000	0.0048744431962685925	1.918308901259068e-49	1.6069739807822912e-57	2.225464995349063e-11	8.781483709724076e-15	0.00025111354243205795	2.7546000756988153e-22	2.0507293382704048e-11	4.392351701338864e-15	9.905659869456047e-16	1.85454869552097e-19
58200000	0.0048744431962685925	1.918308901259068e-49	1.6069739807822912e-57	2.225464995349063e-11	8.781483709724076e-15	0.00025111354243205795	2.7546000756988153e-22	2.0507293382704048e-11	4.392351701338864e-15	9.905659869456047e-16	1.85454869552097e-19
58300000	0.0048744431962685925	1.918308901259068e-49	1.6069739807822912e-57	2.225464995349063e-11	8.781483709724076e-15	0.00025111354243205795	2.7546000756988153e-22	2.0507293382704048e-11	4.392351701338864e-15	9.905659869456047e-16	1.85454869552097e-19
58400000	0.0048744431962685925	1.918308901259068e-49	1.6069739807822912e-57	2.225464995349063e-11	8.781483709724076e-15	0.00025111354243205795	2.7546000756988153e-22	2.0507293382704048e-11	4.392351701338864e-15	9.905659869456047e-16	1.85454869552097e-19
58500000	0.0048744431962685925	1.918308901259068e-49	1.6069739807822912e-57	2.225464995349063e-11	8.781483709724076e-15	0.00025111354243205795	2.7546000756988153e-22	2.0507293382704048e-11	4.392351701338864e-15	9.905659869456047e-16	1.85454869552097e-19
58600000	0.0048744431962685925	1.918308901259068e-49	1.6069739807822912e-57	2.225464995349063e-11	8.781483709724076e-15	0.00025111354243205795	2.7546000756988153e-22	2.0507293382704048e-11	4.392351701338864e-15	9.905659869456047e-16	1.85454869552097e-19
58700000	0.0048744431962685925	1.918308901259068e-49	1.6069739807822912e-57	2.225464995349063e-11	8.781483709724076e-15	0.00025111354243205795	2.7546000756988153e-22	2.0507293382704048e-11	4.392351701338864e-15	9.905659869456047e-16	1.85454869552097e-19
58800000	0.0048744431962685925	1.918308901259068e-49	1.6069739807822912e-57	2.225464995349063e-11	8.781483709724076e-15	0.00025111354243205795	2.7546000756988153e-22	2.0507293382704048e-11	4.392351701338864e-15	9.905659869456047e-16	1.85454869552097e-19
58900000	0.0048744431962685925	1.918308901259068e-49	1.6069739807822912e-57	2.225464995349063e-11	8.781483709724076e-15	0.00025111354243205795	2.7546000756988153e-22	2.0507293382704048e-11	4.392351701338864e-15	9.905659869456047e-16	1.85454869552097e-19
59000000	0.0048744431962685925	1.918308901259068e-49	1.6069739807822912e-57	2.225464995349063e-11	8.781483709724076e-15	0.00025111354243205795	2.7546000756988153e-22	2.0507293382704048e-11	4.392351701338864e-15	9.905659869456047e-16	1.85454869552097e-19
59100000	0.0048744431962685925	1.918308901259068e-49	1.6069739807822912e-57	2.225464995349063e-11	8.781483709724076e-15	0.00025111354243205795	2.7546000756988153e-22	2.0507293382704048e-11	4.392351701338864e-15	9.905659869456047e-16	1.85454869552097e-19
59200000	0.0048744431962685925	1.918308901259068e-49	1.6069739807822912e-57	2.225464995349063e-11	8.781483709724076e-15	0.00025111354243205795	2.7546000756988153e-22	2.0507293382704048e-11	4.392351701338864e-15	9.905659869456047e-16	1.85454869552097e-19
59300000	0.0048744431962685925	1.918308901259068e-49	1.6069739807822912e-57	2.225464995349063e-11	8.781483709724076e-15	0.00025111354243205795	2.7546000756988153e-22	2.0507293382704048e-11	4.392351701338864e-15	9.905659869456047e-16	1.85454869552097e-19
59400000	0.0048744431962685925	1.918308901259068e-49	1.6069739807822912e-57	2.225464995349063e-11	8.781483709724076e-15	0.00025111354243205795	2.7546000756988153e-22	2.0507293382704048e-11	4.392351701338864e-15	9.905659869456047e-16	1.85454869552097e-19
59500000	0.0048744431962685925	1.918308901259068e-49	1.6069739807822912e-57	2.225464995349063e-11	8.781483709724076e-15	0.00025111354243205795	2.7546000756988153e-22	2.0507293382704048e-11	4.392351701338864e-15	9.905659869456047e-16	1.85454869552097e-19
59600000	0.0048744431962685925	1.918308901259068e-49	1.6069739807822912e-57	2.225464995349063e-11	8.781483709724076e-15	0.00025111354243205795	2.7546000756988153e-22	2.0507293382704048e-11	4.392351701338864e-15	9.905659869456047e-16	1.85454869552097e-19
59700000	0.0048744431962685925	1.918308901259068e-49	1.6069739807822912e-57	2.225464995349063e-11	8.781483709724076e-15	0.00025111354243205795	2.7546000756988153e-22	2.0507293382704048e-11	4.392351701338864e-15	9.905659869456047e-16	1.85454869552097e-19
59800000	0.0048744431962685925	1.918308901259068e-49	1.6069739807822912e-57	2.225464995349063e-11	8.781483709724076e-15	0.00025111354243205795	2.7546000756988153e-22	2.0507293382704048e-11	4.392351701338864e-15	9.905659869456047e-16	1.85454869552097e-19
59900000	0.0048744431962685925	1.918308901259068e-49	1.6069739807822912e-57	2.225464995349063e-11	8.781483709724076e-15	0.00025111354243205795	2.7546000756988153e-22	2.0507293382704048e-11	4.392351701338864e-15	9.905659869456047e-16	1.85454869552097e-19
60000000	0.0048744431962685925	1.918308901259068e-49	1.6069739807822912e-57	2.225464995349063e-11	8.781483709724076e-15	0.00025111354243205795	2.7546000756988153e-22	2.0507293382704048e-11	4.392351701338864e-15	9.905659869456047e-16	1.85454869552097e-19
60100000	0.0048744431962685925	1.918308901259068e-49	1.6069739807822912e-57	2.225464995349063e-11	8.781483709724076e-15	0.00025111354243205795	2.7546000756988153e-22	2.0507293382704048e-11	4.392351701338864e-15	9.905659869456047e-16	1.85454869552097e-19
60200000	0.0048744431962685925	1.918308901259068e-49	1.6069739807822912e-57	2.225464995349063e-11	8.781483709724076e-15	0.00025111354243205795	2.7546000756988153e-22	2.0507293382704048e-11	4.392351701338864e-15	9.905659869456047e-16	1.85454869552097e-19
60300000	0.0048744431962685925	1.918308901259068e-49	1.6069739807822912e-57	2.225464995349063e-11	8.781483709724076e-15	0.00025111354243205795	2.7546000756988153e-22	2.0507293382704048e-11	4.392351701338864e-15	9.905659869456047e-16	1.85454869552097e-19
60400000	0.0048744431962685925	1.918308901259068e-49	1.6069739807822912e-57	2.225464995349063e-11	8.781483709724076e-15	0.00025111354243205795	2.7546000756988153e-22	2.0507293382704048e-11	4.392351701338864e-15	9.905659869456047e-16	1.85454869552097e-19
60500000	0.0048744431962685925	1.918308901259068e-49	1.6069739807822912e-57	2.225464995349063e-11	8.781483709724076e-15	0.00025111354243205795	2.7546000756988153e-22	2.0507293382704048e-11	4.392351701338864e-15	9.905659869456047e-16	1.85454869552097e-19
60600000	0.0048744431962685925	1.918308901259068e-49	1.6069739807822912e-57	2.225464995349063e-11	8.781483709724076e-15	0.00025111354243205795	2.7546000756988153e-22	2.0507293382704048e-11	4.392351701338864e-15	9.905659869456047e-16	1.85454869552097e-19
60700000	0.0048744431962685925	1.918308901259068e-49	1.6069739807822912e-57	2.225464995349063e-11	8.781483709724076e-15	0.00025111354243205795	2.7546000756988153e-22	2.0507293382704048e-11	4.392351701338864e-15	9.905659869456047e-16	1.85454869552097e-19
60800000	0.0048744431962685925	1.918308901259068e-49	1.6069739807822912e-57	2.225464995349063e-11	8.781483709724076e-15	0.00025111354243205795	2.7546000756988153e-22	2.0507293382704048e-11	4.392351701338864e-15	9.905659869456047e-16	1.85454869552097e-19
60900000	0.0048744431962685925	1.918308901259068e-49	1.6069739807822912e-57	2.225464995349063e-11	8.781483709724076e-15	0.00025111354243205795	2.7546000756988153e-22	2.0507293382704048e-11	4.392351701338864e-15	9.905659869456047e-16	1.85454869552097e-19
61000000	0.0048744431962685925	1.918308901259068e-49	1.6069739807822912e-57	2.225464995349063e-11	8.781483709724076e-15	0.00025111354243205795	2.7546000756988153e-22	2.0507293382704048e-11	4.392351701338864e-15	9.905659869456047e-16	1.85454869552097e-19
61100000	0.0048744431962685925	1.918308901259068e-49	1.6069739807822912e-57	2.225464995349063e-11	8.781483709724076e-15	0.00025111354243205795	2.7546000756988153e-22	2.0507293382704048e-11	4.392351701338864e-15	9.905659869456047e-16	1.85454869552097e-19
61200000	0.0048744431962685925	1.918308901259068e-49	1.6069739807822912e-57	2.225464995349063e-11	8.781483709724076e-15	0.00025111354243205795	2.7546000756988153e-22	2.0507293382704048e-11	4.392351701338864e-15	9.905659869456047e-16	1.85454869552097e-19
61300000	0.0048744431962685925	1.918308901259068e-49	1.6069739807822912e-57	2.225464995349063e-11	8.781483709724076e-15	0.00025111354243205795	2.7546000756988153e-22	2.0507293382704048e-11	4.392351701338864e-15	9.905659869456047e-16	1.85454869552097e-19
61400000	0.0048744431962685925	1.918308901259068e-49	1.6069739807822912e-57	2.225464995349063e-11	8.781483709724076e-15	0.00025111354243205795	2.7546000756988153e-22	2.0507293382704048e-11	4.392351701338864e-15	9.905659869456047e-16	1.85454869552097e-19
61500000	0.0048744431962685925	1.918308901259068e-49	1.6069739807822912e-57	2.225464995349063e-11	8.781483709724076e-15	0.00025111354243205795	2.7546000756988153e-22	2.0507293382704048e-11	4.392351701338864e-15	9.905659869456047e-16	1.85454869552097e-19
61600000	0.0048744431962685925	1.918308901259068e-49	1.6069739807822912e-57	2.225464995349063e-11	8.781483709724076e-15	0.00025111354243205795	2.7546000756988153e-22	2.0507293382704048e-11	4.392351701338864e-15	9.905659869456047e-16	1.85454869552097e-19
61700000	0.0048744431962685925	1.918308901259068e-49	1.6069739807822912e-57	2.225464995349063e-11	8.781483709724076e-15	0.00025111354243205795	2.7546000756988153e-22	2.0507293382704048e-11	4.392351701338864e-15	9.905659869456047e-16	1.85454869552097e-19
61800000	0.0048744431962685925	1.918308901259068e-49	1.6069739807822912e-57	2.225464995349063e-11	8.781483709724076e-15	0.00025111354243205795	2.7546000756988153e-22	2.0507293382704048e-11	4.392351701338864e-15	9.905659869456047e-16	1.85454869552097e-19
61900000	0.0048744431962685925	1.918308901259068e-49	1.6069739807822912e-57	2.225464995349063e-11	8.781483709724076e-15	0.00025111354243205795	2.7546000756988153e-22	2.0507293382704048e-11	4.392351701338864e-15	9.905659869456047e-16	1.85454869552097e-19
62000000	0.0048744431962685925	1.918308901259068e-49	1.6069739807822912e-57	2.225464995349063e-11	8.781483709724076e-15	0.00025111354243205795	2.7546000756988153e-22	2.0507293382704048e-11	4.392351701338864e-15	9.905659869456047e-16	1.85454869552097e-19
62100000	0.0048744431962685925	1.918308901259068e-49	1.6069739807822912e-57	2.225464995349063e-11	8.781483709724076e-15	0.00025111354243205795	2.7546000756988153e-22	2.0507293382704048e-11	4.392351701338864e-15	9.905659869456047e-16	1.85454869552097e-19
62200000	0.0048744431962685925	1.918308901259068e-49	1.6069739807822912e-57	2.225464995349063e-11	8.781483709724076e-15	0.00025111354243205795	2.7546000756988153e-22	2.0507293382704048e-11	4.392351701338864e-15	9.905659869456047e-16	1.85454869552097e-19
62300000	0.0048744431962685925	1.918308901259068e-49	1.6069739807822912e-57	2.225464995349063e-11	8.781483709724076e-15	0.00025111354243205795	2.7546000756988153e-22	2.0507293382704048e-11	4.392351701338864e-15	9.905659869456047e-16	1.8545486955209697e-19
62400000	0.0048744431962685925	1.918308901259068e-49	1.6069739807822912e-57	2.225464995349063e-11	8.781483709724076e-15	0.00025111354243205795	2.7546000756988153e-22	2.0507293382704048e-11	4.392351701338864e-15	9.905659869456047e-16	1.8545486955209697e-19
62500000	0.0048744431962685925	1.918308901259068e-49	1.6069739807822912e-57	2.225464995349063e-11	8.781483709724076e-15	0.00025111354243205795	2.7546000756988153e-22	2.0507293382704048e-11	4.392351701338864e-15	9.905659869456047e-16	1.8545486955209697e-19
62600000	0.0048744431962685925	1.918308901259068e-49	1.6069739807822912e-57	2.225464995349063e-11	8.781483709724076e-15	0.00025111354243205795	2.7546000756988153e-22	2.0507293382704048e-11	4.392351701338864e-15	9.905659869456047e-16	1.8545486955209697e-19
62700000	0.0048744431962685925	1.918308901259068e-49	1.6069739807822912e-57	2.225464995349063e-11	8.781483709724076e-15	0.00025111354243205795	2.7546000756988153e-22	2.0507293382704048e-11	4.392351701338864e-15	9.905659869456047e-16	1.8545486955209697e-19
62800000	0.0048744431962685925	1.918308901259068e-49	1.6069739807822912e-57	2.225464995349063e-11	8.781483709724076e-15	0.00025111354243205795	2.7546000756988153e-22	2.0507293382704048e-11	4.392351701338864e-15	9.905659869456047e-16	1.8545486955209697e-19
62900000	0.0048744431962685925	1.918308901259068e-49	1.6069739807822912e-57	2.2254649953490633e-11	8.781483709724076e-15	0.00025111354243205795	2.7546000756988153e-22	2.0507293382704048e-11	4.392351701338864e-15	9.905659869456047e-16	1.8545486955209697e-19
63000000	0.0048744431962685925	1.918308901259068e-49	1.6069739807822912e-57	2.2254649953490633e-11	8.781483709724076e-15	0.00025111354243205795	2.7546000756988153e-22	2.0507293382704048e-11	4.392351701338864e-15	9.905659869456047e-16	1.8545486955209697e-19
63100000	0.0048744431962685925	1.918308901259068e-49	1.6069739807822912e-57	2.2254649953490633e-11	8.781483709724076e-15	0.00025111354243205795	2.7546000756988153e-22	2.0507293382704048e-11	4.392351701338864e-15	9.905659869456047e-16	1.8545486955209697e-19
63200000	0.0048744431962685925	1.918308901259068e-49	1.6069739807822915e-57	2.2254649953490633e-11	8.781483709724076e-15	0.00025111354243205795	2.7546000756988153e-22	2.0507293382704048e-11	4.392351701338864e-15	9.905659869456047e-16	1.8545486955209697e-19
63300000	0.0048744431962685925	1.918308901259068e-49	1.6069739807822915e-57	2.2254649953490633e-11	8.781483709724076e-15	0.00025111354243205795	2.7546000756988153e-22	2.0507293382704048e-11	4.392351701338864e-15	9.905659869456047e-16	1.8545486955209697e-19
63400000	0.0048744431962685925	1.918308901259068e-49	1.6069739807822915e-57	2.2254649953490633e-11	8.781483709724076e-15	0.00025111354243205795	2.7546000756988153e-22	2.0507293382704048e-11	4.392351701338864e-15	9.905659869456047e-16	1.8545486955209697e-19
63500000	0.0048744431962685925	1.918308901259068e-49	1.6069739807822915e-57	2.2254649953490633e-11	8.781483709724076e-15	0.00025111354243205795	2.7546000756988153e-22	2.0507293382704048e-11	4.392351701338864e-15	9.905659869456047e-16	1.8545486955209697e-19
63600000	0.0048744431962685925	1.918308901259068e-49	1.6069739807822915e-57	2.2254649953490633e-11	8.781483709724076e-15	0.00025111354243205795	2.7546000756988153e-22	2.0507293382704048e-11	4.392351701338864e-15	9.905659869456047e-16	1.8545486955209697e-19
63700000	0.0048744431962685925	1.918308901259068e-49	1.6069739807822915e-57	2.2254649953490633e-11	8.781483709724076e-15	0.00025111354243205795	2.7546000756988153e-22	2.0507293382704048e-11	4.392351701338864e-15	9.905659869456047e-16	1.8545486955209697e-19
63800000	0.0048744431962685925	1.918308901259068e-49	1.6069739807822915e-57	2.2254649953490633e-11	8.781483709724076e-15	0.00025111354243205795	2.7546000756988153e-22	2.0507293382704048e-11	4.392351701338864e-15	9.905659869456047e-16	1.8545486955209697e-19
63900000	0.0048744431962685925	1.918308901259068e-49	1.6069739807822915e-57	2.2254649953490633e-11	8.781483709724076e-15	0.00025111354243205795	2.7546000756988153e-22	2.0507293382704048e-11	4.392351701338864e-15	9.905659869456047e-16	1.8545486955209697e-19
64000000	0.0048744431962685925	1.918308901259068e-49	1.6069739807822915e-57	2.2254649953490633e-11	8.781483709724076e-15	0.00025111354243205795	2.7546000756988153e-22	2.0507293382704048e-11	4.392351701338864e-15	9.905659869456047e-16	1.8545486955209697e-19
64100000	0.0048744431962685925	1.918308901259068e-49	1.6069739807822915e-57	2.2254649953490633e-11	8.781483709724076e-15	0.00025111354243205795	2.7546000756988153e-22	2.0507293382704048e-11	4.392351701338864e-15	9.905659869456047e-16	1.8545486955209697e-19
64200000	0.0048744431962685925	1.918308901259068e-49	1.6069739807822915e-57	2.2254649953490633e-11	8.781483709724076e-15	0.00025111354243205795	2.7546000756988153e-22	2.0507293382704048e-11	4.392351701338864e-15	9.905659869456047e-16	1.8545486955209697e-19
64300000	0.0048744431962685925	1.918308901259068e-49	1.6069739807822915e-57	2.2254649953490633e-11	8.781483709724076e-15	0.00025111354243205795	2.7546000756988153e-22	2.0507293382704048e-11	4.392351701338864e-15	9.905659869456047e-16	1.8545486955209697e-19
64400000	0.0048744431962685925	1.9183089012590684e-49	1.6069739807822915e-57	2.2254649953490633e-11	8.781483709724076e-15	0.00025111354243205795	2.7546000756988153e-22	2.0507293382704048e-11	4.392351701338864e-15	9.905659869456047e-16	1.8545486955209697e-19
64500000	0.0048744431962685925	1.9183089012590684e-49	1.6069739807822915e-57	2.2254649953490633e-11	8.781483709724076e-15	0.00025111354243205795	2.7546000756988153e-22	2.0507293382704048e-11	4.392351701338864e-15	9.905659869456047e-16	1.8545486955209697e-19
64600000	0.0048744431962685925	1.9183089012590684e-49	1.6069739807822915e-57	2.2254649953490633e-11	8.781483709724076e-15	0.00025111354243205795	2.7546000756988153e-22	2.0507293382704048e-11	4.392351701338864e-15	9.905659869456047e-16	1.8545486955209697e-19
64700000	0.0048744431962685925	1.9183089012590684e-49	1.6069739807822915e-57	2.2254649953490633e-11	8.781483709724076e-15	0.00025111354243205795	2.7546000756988153e-22	2.0507293382704048e-11	4.392351701338864e-15	9.905659869456047e-16	1.8545486955209697e-19
64800000	0.0048744431962685925	1.9183089012590684e-49	1.6069739807822915e-57	2.2254649953490633e-11	8.781483709724076e-15	0.00025111354243205795	2.7546000756988153e-22	2.0507293382704048e-11	4.392351701338864e-15	9.905659869456047e-16	1.8545486955209697e-19
64900000	0.0048744431962685925	1.9183089012590684e-49	1.6069739807822915e-57	2.2254649953490633e-11	8.781483709724076e-15	0.00025111354243205795	2.7546000756988153e-22	2.0507293382704048e-11	4.392351701338864e-15	9.905659869456047e-16	1.8545486955209697e-19
65000000	0.0048744431962685925	1.9183089012590684e-49	1.6069739807822915e-57	2.2254649953490633e-11	8.781483709724076e-15	0.00025111354243205795	2.7546000756988153e-22	2.0507293382704048e-11	4.392351701338864e-15	9.905659869456047e-16	1.8545486955209697e-19
65100000	0.0048744431962685925	1.9183089012590684e-49	1.6069739807822915e-57	2.2254649953490633e-11	8.781483709724076e-15	0.00025111354243205795	2.7546000756988153e-22	2.0507293382704048e-11	4.392351701338864e-15	9.905659869456047e-16	1.8545486955209697e-19
65200000	0.0048744431962685925	1.9183089012590684e-49	1.6069739807822915e-57	2.2254649953490633e-11	8.781483709724076e-15	0.00025111354243205795	2.7546000756988153e-22	2.0507293382704048e-11	4.392351701338864e-15	9.905659869456047e-16	1.8545486955209697e-19
65300000	0.0048744431962685925	1.9183089012590684e-49	1.6069739807822915e-57	2.2254649953490633e-11	8.781483709724076e-15	0.00025111354243205795	2.7546000756988153e-22	2.0507293382704048e-11	4.392351701338864e-15	9.905659869456047e-16	1.8545486955209697e-19
65400000	0.0048744431962685925	1.9183089012590684e-49	1.6069739807822915e-57	2.2254649953490633e-11	8.781483709724076e-15	0.00025111354243205795	2.7546000756988153e-22	2.0507293382704048e-11	4.392351701338864e-15	9.905659869456047e-16	1.8545486955209697e-19
65500000	0.0048744431962685925	1.9183089012590684e-49	1.6069739807822915e-57	2.2254649953490633e-11	8.781483709724076e-15	0.00025111354243205795	2.7546000756988153e-22	2.0507293382704048e-11	4.392351701338864e-15	9.905659869456047e-16	1.8545486955209697e-19
65600000	0.0048744431962685925	1.9183089012590684e-49	1.6069739807822915e-57	2.2254649953490633e-11	8.781483709724076e-15	0.00025111354243205795	2.7546000756988153e-22	2.0507293382704048e-11	4.392351701338864e-15	9.905659869456047e-16	1.8545486955209697e-19
65700000	0.0048744431962685925	1.9183089012590684e-49	1.6069739807822915e-57	2.2254649953490633e-11	8.781483709724076e-15	0.00025111354243205795	2.7546000756988153e-22	2.0507293382704048e-11	4.392351701338864e-15	9.905659869456047e-16	1.8545486955209697e-19
65800000	0.0048744431962685925	1.9183089012590684e-49	1.6069739807822915e-57	2.2254649953490633e-11	8.781483709724076e-15	0.00025111354243205795	2.7546000756988153e-22	2.0507293382704048e-11	4.392351701338864e-15	9.905659869456047e-16	1.8545486955209697e-19
65900000	0.0048744431962685925	1.9183089012590684e-49	1.6069739807822915e-57	2.2254649953490633e-11	8.781483709724076e-15	0.00025111354243205795	2.7546000756988153e-22	2.0507293382704048e-11	4.392351701338864e-15	9.905659869456047e-16	1.8545486955209697e-19
66000000	0.0048744431962685925	1.9183089012590684e-49	1.6069739807822915e-57	2.2254649953490633e-11	8.781483709724076e-15	0.00025111354243205795	2.7546000756988153e-22	2.0507293382704048e-11	4.392351701338864e-15	9.905659869456047e-16	1.8545486955209697e-19
66100000	0.0048744431962685925	1.9183089012590684e-49	1.6069739807822915e-57	2.2254649953490633e-11	8.781483709724076e-15	0.00025111354243205795	2.7546000756988153e-22	2.0507293382704048e-11	4.392351701338864e-15	9.905659869456047e-16	1.8545486955209697e-19
66200000	0.0048744431962685925	1.9183089012590684e-49	1.6069739807822915e-57	2.2254649953490633e-11	8.781483709724076e-15	0.00025111354243205795	2.7546000756988153e-22	2.0507293382704048e-11	4.392351701338864e-15	9.905659869456047e-16	1.8545486955209697e-19
66300000	0.0048744431962685925	1.9183089012590684e-49	1.6069739807822915e-57	2.2254649953490633e-11	8.781483709724076e-15	0.00025111354243205795	2.7546000756988153e-22	2.0507293382704048e-11	4.392351701338864e-15	9.905659869456047e-16	1.8545486955209697e-19
66400000	0.0048744431962685925	1.9183089012590684e-49	1.6069739807822915e-57	2.2254649953490633e-11	8.781483709724076e-15	0.00025111354243205795	2.7546000756988153e-22	2.0507293382704048e-11	4.392351701338864e-15	9.905659869456047e-16	1.8545486955209697e-19
66500000	0.0048744431962685925	1.9183089012590684e-49	1.6069739807822915e-57	2.2254649953490633e-11	8.781483709724076e-15	0.00025111354243205795	2.7546000756988153e-22	2.0507293382704048e-11	4.392351701338864e-15	9.905659869456047e-16	1.8545486955209697e-19
66600000	0.0048744431962685925	1.9183089012590684e-49	1.6069739807822915e-57	2.2254649953490633e-11	8.781483709724076e-15	0.00025111354243205795	2.7546000756988153e-22	2.0507293382704048e-11	4.392351701338864e-15	9.905659869456047e-16	1.8545486955209697e-19
66700000	0.0048744431962685925	1.9183089012590684e-49	1.6069739807822915e-57	2.2254649953490633e-11	8.781483709724076e-15	0.00025111354243205795	2.7546000756988153e-22	2.0507293382704048e-11	4.392351701338864e-15	9.905659869456047e-16	1.8545486955209697e-19
66800000	0.0048744431962685925	1.9183089012590684e-49	1.6069739807822915e-57	2.2254649953490633e-11	8.781483709724076e-15	0.00025111354243205795	2.7546000756988153e-22	2.0507293382704048e-11	4.392351701338864e-15	9.905659869456047e-16	1.8545486955209697e-19
66900000	0.0048744431962685925	1.9183089012590684e-49	1.6069739807822915e-57	2.2254649953490633e-11	8.781483709724076e-15	0.00025111354243205795	2.7546000756988153e-22	2.0507293382704048e-11	4.392351701338864e-15	9.905659869456047e-16	1.8545486955209697e-19
67000000	0.0048744431962685925	1.9183089012590684e-49	1.6069739807822915e-57	2.2254649953490633e-11	8.781483709724076e-15	0.00025111354243205795	2.7546000756988153e-22	2.0507293382704048e-11	4.392351701338864e-15	9.905659869456047e-16	1.8545486955209697e-19
67100000	0.0048744431962685925	1.9183089012590684e-49	1.6069739807822915e-57	2.2254649953490633e-11	8.781483709724076e-15	0.00025111354243205795	2.7546000756988153e-22	2.0507293382704048e-11	4.392351701338864e-15	9.905659869456047e-16	1.8545486955209697e-19
67200000	0.0048744431962685925	1.9183089012590684e-49	1.6069739807822915e-57	2.2254649953490633e-11	8.781483709724076e-15	0.00025111354243205795	2.7546000756988153e-22	2.0507293382704048e-11	4.392351701338864e-15	9.905659869456047e-16	1.8545486955209697e-19
67300000	0.0048744431962685925	1.9183089012590684e-49	1.6069739807822915e-57	2.2254649953490633e-11	8.781483709724076e-15	0.00025111354243205795	2.7546000756988153e-22	2.0507293382704048e-11	4.392351701338864e-15	9.905659869456047e-16	1.8545486955209697e-19
67400000	0.0048744431962685925	1.9183089012590684e-49	1.6069739807822915e-57	2.2254649953490633e-11	8.781483709724076e-15	0.00025111354243205795	2.7546000756988153e-22	2.0507293382704048e-11	4.392351701338864e-15	9.905659869456047e-16	1.8545486955209697e-19
67500000	0.0048744431962685925	1.9183089012590684e-49	1.6069739807822915e-57	2.2254649953490633e-11	8.781483709724076e-15	0.00025111354243205795	2.7546000756988153e-22	2.0507293382704048e-11	4.392351701338864e-15	9.905659869456047e-16	1.8545486955209697e-19
67600000	0.0048744431962685925	1.9183089012590684e-49	1.6069739807822915e-57	2.2254649953490633e-11	8.781483709724076e-15	0.00025111354243205795	2.7546000756988153e-22	2.0507293382704048e-11	4.392351701338864e-15	9.905659869456047e-16	1.8545486955209697e-19
67700000	0.0048744431962685925	1.9183089012590684e-49	1.6069739807822915e-57	2.2254649953490633e-11	8.781483709724076e-15	0.00025111354243205795	2.7546000756988153e-22	2.0507293382704048e-11	4.392351701338864e-15	9.905659869456047e-16	1.8545486955209697e-19
67800000	0.0048744431962685925	1.9183089012590684e-49	1.6069739807822915e-57	2.2254649953490633e-11	8.781483709724076e-15	0.00025111354243205795	2.7546000756988153e-22	2.0507293382704048e-11	4.392351701338864e-15	9.905659869456047e-16	1.8545486955209697e-19
67900000	0.0048744431962685925	1.9183089012590684e-49	1.6069739807822915e-57	2.2254649953490633e-11	8.781483709724076e-15	0.00025111354243205795	2.7546000756988153e-22	2.0507293382704048e-11	4.392351701338864e-15	9.905659869456047e-16	1.8545486955209697e-19
68000000	0.0048744431962685925	1.9183089012590684e-49	1.6069739807822915e-57	2.2254649953490633e-11	8.781483709724076e-15	0.00025111354243205795	2.7546000756988153e-22	2.0507293382704048e-11	4.392351701338864e-15	9.905659869456047e-16	1.8545486955209697e-19
68100000	0.0048744431962685925	1.9183089012590684e-49	1.6069739807822915e-57	2.2254649953490633e-11	8.781483709724076e-15	0.00025111354243205795	2.7546000756988153e-22	2.0507293382704048e-11	4.392351701338864e-15	9.905659869456047e-16	1.8545486955209697e-19
68200000	0.0048744431962685925	1.9183089012590684e-49	1.6069739807822915e-57	2.2254649953490633e-11	8.781483709724076e-15	0.00025111354243205795	2.7546000756988153e-22	2.0507293382704048e-11	4.392351701338864e-15	9.905659869456047e-16	1.8545486955209697e-19
68300000	0.0048744431962685925	1.9183089012590684e-49	1.6069739807822915e-57	2.2254649953490633e-11	8.781483709724076e-15	0.00025111354243205795	2.7546000756988153e-22	2.0507293382704048e-11	4.392351701338864e-15	9.905659869456047e-16	1.8545486955209697e-19
68400000	0.0048744431962685925	1.9183089012590684e-49	1.6069739807822915e-57	2.2254649953490633e-11	8.781483709724076e-15	0.00025111354243205795	2.7546000756988153e-22	2.0507293382704048e-11	4.392351701338864e-15	9.905659869456047e-16	1.8545486955209697e-19
68500000	0.0048744431962685925	1.9183089012590684e-49	1.6069739807822915e-57	2.2254649953490633e-11	8.781483709724076e-15	0.00025111354243205795	2.7546000756988153e-22	2.0507293382704048e-11	4.392351701338864e-15	9.905659869456047e-16	1.8545486955209697e-19
68600000	0.0048744431962685925	1.9183089012590684e-49	1.6069739807822915e-57	2.2254649953490633e-11	8.781483709724076e-15	0.00025111354243205795	2.7546000756988153e-22	2.0507293382704048e-11	4.392351701338864e-15	9.905659869456047e-16	1.8545486955209697e-19
68700000	0.0048744431962685925	1.9183089012590684e-49	1.6069739807822915e-57	2.2254649953490633e-11	8.781483709724076e-15	0.00025111354243205795	2.7546000756988153e-22	2.0507293382704048e-11	4.392351701338864e-15	9.905659869456047e-16	1.8545486955209697e-19
68800000	0.0048744431962685925	1.9183089012590684e-49	1.6069739807822915e-57	2.2254649953490633e-11	8.781483709724076e-15	0.00025111354243205795	2.7546000756988153e-22	2.0507293382704048e-11	4.392351701338864e-15	9.905659869456047e-16	1.8545486955209697e-19
68900000	0.0048744431962685925	1.9183089012590684e-49	1.6069739807822915e-57	2.2254649953490633e-11	8.781483709724076e-15	0.00025111354243205795	2.7546000756988153e-22	2.0507293382704048e-11	4.392351701338864e-15	9.905659869456047e-16	1.8545486955209697e-19
69000000	0.0048744431962685925	1.9183089012590684e-49	1.6069739807822915e-57	2.2254649953490633e-11	8.781483709724076e-15	0.00025111354243205795	2.7546000756988153e-22	2.0507293382704048e-11	4.392351701338864e-15	9.905659869456047e-16	1.8545486955209697e-19
69100000	0.0048744431962685925	1.9183089012590688e-49	1.6069739807822915e-57	2.2254649953490633e-11	8.781483709724076e-15	0.00025111354243205795	2.7546000756988153e-22	2.0507293382704048e-11	4.392351701338864e-15	9.905659869456047e-16	1.8545486955209697e-19
69200000	0.0048744431962685925	1.9183089012590688e-49	1.6069739807822915e-57	2.2254649953490633e-11	8.781483709724076e-15	0.00025111354243205795	2.7546000756988153e-22	2.0507293382704048e-11	4.392351701338864e-15	9.905659869456047e-16	1.8545486955209697e-19
69300000	0.0048744431962685925	1.9183089012590688e-49	1.6069739807822915e-57	2.2254649953490633e-11	8.781483709724076e-15	0.00025111354243205795	2.7546000756988153e-22	2.0507293382704048e-11	4.392351701338864e-15	9.905659869456047e-16	1.8545486955209697e-19
69400000	0.0048744431962685925	1.9183089012590688e-49	1.6069739807822915e-57	2.2254649953490633e-11	8.781483709724076e-15	0.00025111354243205795	2.7546000756988153e-22	2.0507293382704048e-11	4.392351701338864e-15	9.905659869456047e-16	1.8545486955209697e-19
69500000	0.0048744431962685925	1.9183089012590688e-49	1.6069739807822915e-57	2.2254649953490633e-11	8.781483709724076e-15	0.00025111354243205795	2.7546000756988153e-22	2.0507293382704048e-11	4.392351701338864e-15	9.905659869456047e-16	1.8545486955209697e-19
69600000	0.0048744431962685925	1.9183089012590688e-49	1.6069739807822915e-57	2.2254649953490633e-11	8.781483709724076e-15	0.00025111354243205795	2.7546000756988153e-22	2.0507293382704048e-11	4.392351701338864e-15	9.905659869456047e-16	1.8545486955209697e-19
69700000	0.0048744431962685925	1.9183089012590688e-49	1.6069739807822915e-57	2.2254649953490633e-11	8.781483709724076e-15	0.00025111354243205795	2.7546000756988153e-22	2.0507293382704048e-11	4.392351701338864e-15	9.905659869456047e-16	1.8545486955209697e-19
69800000	0.0048744431962685925	1.9183089012590688e-49	1.6069739807822915e-57	2.2254649953490633e-11	8.781483709724076e-15	0.00025111354243205795	2.7546000756988153e-22	2.0507293382704048e-11	4.392351701338864e-15	9.905659869456047e-16	1.8545486955209697e-19
69900000	0.0048744431962685925	1.9183089012590688e-49	1.6069739807822915e-57	2.2254649953490633e-11	8.781483709724076e-15	0.00025111354243205795	2.7546000756988153e-22	2.0507293382704048e-11	4.392351701338864e-15	9.905659869456047e-16	1.8545486955209697e-19
70000000	0.0048744431962685925	1.9183089012590688e-49	1.6069739807822915e-57	2.2254649953490633e-11	8.781483709724076e-15	0.00025111354243205795	2.7546000756988153e-22	2.0507293382704048e-11	4.392351701338864e-15	9.905659869456047e-16	1.8545486955209697e-19
70100000	0.0048744431962685925	1.9183089012590688e-49	1.6069739807822915e-57	2.2254649953490633e-11	8.781483709724076e-15	0.00025111354243205795	2.7546000756988153e-22	2.0507293382704048e-11	4.392351701338864e-15	9.905659869456047e-16	1.8545486955209697e-19
70200000	0.0048744431962685925	1.9183089012590688e-49	1.6069739807822915e-57	2.2254649953490633e-11	8.781483709724076e-15	0.00025111354243205795	2.7546000756988153e-22	2.0507293382704048e-11	4.392351701338864e-15	9.905659869456047e-16	1.8545486955209697e-19
70300000	0.0048744431962685925	1.9183089012590688e-49	1.6069739807822915e-57	2.2254649953490633e-11	8.781483709724076e-15	0.00025111354243205795	2.7546000756988153e-22	2.0507293382704048e-11	4.392351701338864e-15	9.905659869456047e-16	1.8545486955209697e-19
70400000	0.0048744431962685925	1.9183089012590688e-49	1.6069739807822915e-57	2.2254649953490633e-11	8.781483709724076e-15	0.00025111354243205795	2.7546000756988153e-22	2.0507293382704048e-11	4.392351701338864e-15	9.905659869456047e-16	1.8545486955209697e-19
70500000	0.0048744431962685925	1.9183089012590688e-49	1.6069739807822915e-57	2.2254649953490633e-11	8.781483709724076e-15	0.00025111354243205795	2.7546000756988153e-22	2.0507293382704048e-11	4.392351701338864e-15	9.905659869456047e-16	1.8545486955209697e-19
70600000	0.0048744431962685925	1.9183089012590688e-49	1.6069739807822915e-57	2.2254649953490633e-11	8.781483709724076e-15	0.00025111354243205795	2.7546000756988153e-22	2.0507293382704048e-11	4.392351701338864e-15	9.905659869456047e-16	1.8545486955209697e-19
70700000	0.0048744431962685925	1.9183089012590688e-49	1.6069739807822915e-57	2.2254649953490633e-11	8.781483709724076e-15	0.00025111354243205795	2.7546000756988153e-22	2.0507293382704048e-11	4.392351701338864e-15	9.905659869456047e-16	1.8545486955209697e-19
70800000	0.0048744431962685925	1.9183089012590688e-49	1.6069739807822915e-57	2.2254649953490633e-11	8.781483709724076e-15	0.00025111354243205795	2.7546000756988153e-22	2.0507293382704048e-11	4.392351701338864e-15	9.905659869456047e-16	1.8545486955209697e-19
70900000	0.0048744431962685925	1.9183089012590688e-49	1.6069739807822915e-57	2.2254649953490633e-11	8.781483709724076e-15	0.00025111354243205795	2.7546000756988153e-22	2.0507293382704048e-11	4.392351701338864e-15	9.905659869456047e-16	1.8545486955209697e-19
71000000	0.0048744431962685925	1.9183089012590688e-49	1.6069739807822915e-57	2.2254649953490633e-11	8.781483709724076e-15	0.00025111354243205795	2.7546000756988153e-22	2.0507293382704048e-11	4.392351701338864e-15	9.905659869456047e-16	1.8545486955209697e-19
71100000	0.0048744431962685925	1.9183089012590688e-49	1.6069739807822915e-57	2.2254649953490633e-11	8.781483709724076e-15	0.00025111354243205795	2.7546000756988153e-22	2.0507293382704048e-11	4.392351701338864e-15	9.905659869456047e-16	1.8545486955209697e-19
71200000	0.0048744431962685925	1.9183089012590688e-49	1.6069739807822915e-57	2.2254649953490633e-11	8.781483709724076e-15	0.00025111354243205795	2.7546000756988153e-22	2.0507293382704048e-11	4.392351701338864e-15	9.905659869456047e-16	1.8545486955209697e-19
71300000	0.0048744431962685925	1.9183089012590688e-49	1.6069739807822915e-57	2.2254649953490633e-11	8.781483709724076e-15	0.00025111354243205795	2.7546000756988153e-22	2.0507293382704048e-11	4.392351701338864e-15	9.905659869456047e-16	1.8545486955209697e-19
71400000	0.0048744431962685925	1.9183089012590688e-49	1.6069739807822918e-57	2.2254649953490633e-11	8.781483709724076e-15	0.00025111354243205795	2.7546000756988153e-22	2.0507293382704048e-11	4.392351701338864e-15	9.905659869456047e-16	1.8545486955209697e-19
71500000	0.0048744431962685925	1.9183089012590688e-49	1.6069739807822918e-57	2.2254649953490633e-11	8.781483709724076e-15	0.00025111354243205795	2.7546000756988153e-22	2.0507293382704048e-11	4.392351701338864e-15	9.905659869456047e-16	1.8545486955209697e-19
71600000	0.0048744431962685925	1.9183089012590688e-49	1.6069739807822918e-57	2.2254649953490633e-11	8.781483709724076e-15	0.00025111354243205795	2.7546000756988153e-22	2.0507293382704048e-11	4.392351701338864e-15	9.905659869456047e-16	1.8545486955209697e-19
71700000	0.0048744431962685925	1.9183089012590688e-49	1.6069739807822918e-57	2.2254649953490633e-11	8.781483709724076e-15	0.00025111354243205795	2.7546000756988153e-22	2.0507293382704048e-11	4.392351701338864e-15	9.905659869456047e-16	1.8545486955209697e-19
71800000	0.0048744431962685925	1.9183089012590688e-49	1.6069739807822918e-57	2.2254649953490633e-11	8.781483709724076e-15	0.00025111354243205795	2.7546000756988153e-22	2.0507293382704048e-11	4.392351701338864e-15	9.905659869456047e-16	1.8545486955209697e-19
71900000	0.0048744431962685925	1.9183089012590688e-49	1.6069739807822918e-57	2.2254649953490633e-11	8.781483709724076e-15	0.00025111354243205795	2.7546000756988153e-22	2.0507293382704048e-11	4.392351701338864e-15	9.905659869456047e-16	1.8545486955209697e-19
72000000	0.0048744431962685925	1.9183089012590688e-49	1.6069739807822918e-57	2.2254649953490633e-11	8.781483709724076e-15	0.00025111354243205795	2.7546000756988153e-22	2.0507293382704048e-11	4.392351701338864e-15	9.905659869456047e-16	1.8545486955209697e-19
72100000	0.0048744431962685925	1.9183089012590688e-49	1.6069739807822918e-57	2.2254649953490633e-11	8.781483709724076e-15	0.00025111354243205795	2.7546000756988153e-22	2.0507293382704045e-11	4.392351701338864e-15	9.905659869456047e-16	1.8545486955209697e-19
72200000	0.0048744431962685925	1.9183089012590688e-49	1.6069739807822918e-57	2.2254649953490633e-11	8.781483709724076e-15	0.00025111354243205795	2.7546000756988153e-22	2.0507293382704045e-11	4.392351701338864e-15	9.905659869456047e-16	1.8545486955209697e-19
72300000	0.0048744431962685925	1.9183089012590688e-49	1.6069739807822918e-57	2.2254649953490633e-11	8.781483709724076e-15	0.00025111354243205795	2.7546000756988153e-22	2.0507293382704045e-11	4.392351701338864e-15	9.905659869456047e-16	1.8545486955209697e-19
72400000	0.0048744431962685925	1.9183089012590688e-49	1.6069739807822918e-57	2.2254649953490633e-11	8.781483709724076e-15	0.00025111354243205795	2.7546000756988153e-22	2.0507293382704045e-11	4.392351701338864e-15	9.905659869456047e-16	1.8545486955209697e-19
72500000	0.0048744431962685925	1.9183089012590688e-49	1.6069739807822918e-57	2.2254649953490633e-11	8.781483709724076e-15	0.00025111354243205795	2.7546000756988153e-22	2.0507293382704045e-11	4.392351701338864e-15	9.905659869456047e-16	1.8545486955209697e-19
72600000	0.0048744431962685925	1.9183089012590688e-49	1.6069739807822918e-57	2.2254649953490633e-11	8.781483709724076e-15	0.00025111354243205795	2.7546000756988153e-22	2.0507293382704045e-11	4.392351701338864e-15	9.905659869456047e-16	1.8545486955209697e-19
72700000	0.0048744431962685925	1.9183089012590688e-49	1.6069739807822918e-57	2.2254649953490633e-11	8.781483709724076e-15	0.00025111354243205795	2.7546000756988153e-22	2.0507293382704045e-11	4.392351701338864e-15	9.905659869456047e-16	1.8545486955209697e-19
72800000	0.0048744431962685925	1.9183089012590688e-49	1.6069739807822918e-57	2.2254649953490633e-11	8.781483709724076e-15	0.00025111354243205795	2.7546000756988153e-22	2.0507293382704045e-11	4.392351701338864e-15	9.905659869456047e-16	1.8545486955209697e-19
72900000	0.0048744431962685925	1.9183089012590688e-49	1.6069739807822918e-57	2.2254649953490633e-11	8.781483709724076e-15	0.00025111354243205795	2.7546000756988153e-22	2.0507293382704045e-11	4.392351701338864e-15	9.905659869456047e-16	1.8545486955209697e-19
73000000	0.0048744431962685925	1.9183089012590688e-49	1.6069739807822918e-57	2.2254649953490633e-11	8.781483709724076e-15	0.00025111354243205795	2.7546000756988153e-22	2.0507293382704045e-11	4.392351701338864e-15	9.905659869456047e-16	1.8545486955209697e-19
73100000	0.0048744431962685925	1.9183089012590688e-49	1.6069739807822918e-57	2.2254649953490633e-11	8.781483709724076e-15	0.00025111354243205795	2.7546000756988153e-22	2.0507293382704045e-11	4.392351701338864e-15	9.905659869456047e-16	1.8545486955209697e-19
73200000	0.0048744431962685925	1.9183089012590688e-49	1.6069739807822918e-57	2.2254649953490633e-11	8.781483709724076e-15	0.00025111354243205795	2.7546000756988153e-22	2.0507293382704045e-11	4.392351701338864e-15	9.905659869456047e-16	1.8545486955209697e-19
73300000	0.0048744431962685925	1.9183089012590688e-49	1.6069739807822918e-57	2.2254649953490633e-11	8.781483709724076e-15	0.00025111354243205795	2.7546000756988153e-22	2.0507293382704045e-11	4.392351701338864e-15	9.905659869456047e-16	1.8545486955209697e-19
73400000	0.0048744431962685925	1.9183089012590688e-49	1.6069739807822918e-57	2.2254649953490633e-11	8.781483709724076e-15	0.00025111354243205795	2.7546000756988153e-22	2.0507293382704045e-11	4.392351701338864e-15	9.905659869456047e-16	1.8545486955209697e-19
73500000	0.0048744431962685925	1.9183089012590688e-49	1.6069739807822918e-57	2.2254649953490633e-11	8.781483709724076e-15	0.00025111354243205795	2.7546000756988153e-22	2.0507293382704045e-11	4.392351701338864e-15	9.905659869456047e-16	1.8545486955209697e-19
73600000	0.0048744431962685925	1.9183089012590688e-49	1.6069739807822918e-57	2.2254649953490633e-11	8.781483709724076e-15	0.00025111354243205795	2.7546000756988153e-22	2.0507293382704045e-11	4.392351701338864e-15	9.905659869456047e-16	1.85454869552097e-19
73700000	0.0048744431962685925	1.9183089012590688e-49	1.6069739807822918e-57	2.2254649953490633e-11	8.781483709724076e-15	0.00025111354243205795	2.7546000756988153e-22	2.0507293382704045e-11	4.392351701338864e-15	9.905659869456047e-16	1.85454869552097e-19
73800000	0.0048744431962685925	1.9183089012590688e-49	1.6069739807822918e-57	2.2254649953490633e-11	8.781483709724076e-15	0.00025111354243205795	2.7546000756988153e-22	2.0507293382704045e-11	4.392351701338864e-15	9.905659869456047e-16	1.85454869552097e-19
73900000	0.0048744431962685925	1.9183089012590688e-49	1.6069739807822918e-57	2.2254649953490633e-11	8.781483709724076e-15	0.00025111354243205795	2.7546000756988153e-22	2.0507293382704045e-11	4.392351701338864e-15	9.905659869456047e-16	1.85454869552097e-19
74000000	0.0048744431962685925	1.918308901259069e-49	1.6069739807822918e-57	2.2254649953490633e-11	8.781483709724076e-15	0.00025111354243205795	2.7546000756988153e-22	2.0507293382704045e-11	4.392351701338864e-15	9.905659869456047e-16	1.85454869552097e-19
74100000	0.0048744431962685925	1.918308901259069e-49	1.6069739807822918e-57	2.2254649953490633e-11	8.781483709724076e-15	0.00025111354243205795	2.7546000756988153e-22	2.0507293382704045e-11	4.392351701338864e-15	9.905659869456047e-16	1.85454869552097e-19
74200000	0.0048744431962685925	1.918308901259069e-49	1.6069739807822918e-57	2.2254649953490633e-11	8.781483709724076e-15	0.00025111354243205795	2.7546000756988153e-22	2.0507293382704045e-11	4.392351701338864e-15	9.905659869456047e-16	1.85454869552097e-19
74300000	0.0048744431962685925	1.918308901259069e-49	1.6069739807822918e-57	2.2254649953490633e-11	8.781483709724076e-15	0.00025111354243205795	2.7546000756988153e-22	2.0507293382704045e-11	4.392351701338864e-15	9.905659869456047e-16	1.85454869552097e-19
74400000	0.0048744431962685925	1.918308901259069e-49	1.6069739807822918e-57	2.2254649953490633e-11	8.781483709724076e-15	0.00025111354243205795	2.7546000756988153e-22	2.0507293382704045e-11	4.392351701338864e-15	9.905659869456047e-16	1.85454869552097e-19
74500000	0.0048744431962685925	1.918308901259069e-49	1.6069739807822918e-57	2.2254649953490633e-11	8.781483709724076e-15	0.00025111354243205795	2.7546000756988153e-22	2.0507293382704045e-11	4.392351701338864e-15	9.905659869456047e-16	1.85454869552097e-19
74600000	0.0048744431962685925	1.918308901259069e-49	1.6069739807822918e-57	2.2254649953490633e-11	8.781483709724076e-15	0.00025111354243205795	2.7546000756988153e-22	2.0507293382704045e-11	4.392351701338864e-15	9.905659869456047e-16	1.85454869552097e-19
74700000	0.0048744431962685925	1.918308901259069e-49	1.6069739807822918e-57	2.2254649953490633e-11	8.781483709724076e-15	0.00025111354243205795	2.7546000756988153e-22	2.0507293382704045e-11	4.392351701338864e-15	9.905659869456047e-16	1.85454869552097e-19
74800000	0.0048744431962685925	1.918308901259069e-49	1.6069739807822918e-57	2.2254649953490633e-11	8.781483709724076e-15	0.00025111354243205795	2.7546000756988153e-22	2.0507293382704045e-11	4.392351701338864e-15	9.905659869456047e-16	1.85454869552097e-19
74900000	0.0048744431962685925	1.918308901259069e-49	1.6069739807822918e-57	2.2254649953490633e-11	8.781483709724076e-15	0.00025111354243205795	2.7546000756988153e-22	2.0507293382704045e-11	4.392351701338864e-15	9.905659869456047e-16	1.85454869552097e-19
75000000	0.0048744431962685925	1.918308901259069e-49	1.6069739807822918e-57	2.2254649953490633e-11	8.781483709724076e-15	0.00025111354243205795	2.7546000756988153e-22	2.0507293382704045e-11	4.392351701338864e-15	9.905659869456047e-16	1.85454869552097e-19
75100000	0.0048744431962685925	1.918308901259069e-49	1.6069739807822918e-57	2.2254649953490633e-11	8.781483709724076e-15	0.00025111354243205795	2.7546000756988153e-22	2.0507293382704045e-11	4.392351701338864e-15	9.905659869456047e-16	1.85454869552097e-19
75200000	0.0048744431962685925	1.918308901259069e-49	1.6069739807822918e-57	2.2254649953490633e-11	8.781483709724076e-15	0.00025111354243205795	2.7546000756988153e-22	2.0507293382704045e-11	4.392351701338864e-15	9.905659869456047e-16	1.85454869552097e-19
75300000	0.0048744431962685925	1.918308901259069e-49	1.6069739807822918e-57	2.2254649953490633e-11	8.781483709724076e-15	0.00025111354243205795	2.7546000756988153e-22	2.0507293382704045e-11	4.392351701338864e-15	9.905659869456047e-16	1.85454869552097e-19
75400000	0.0048744431962685925	1.918308901259069e-49	1.6069739807822918e-57	2.2254649953490633e-11	8.781483709724076e-15	0.00025111354243205795	2.7546000756988153e-22	2.0507293382704045e-11	4.392351701338864e-15	9.905659869456047e-16	1.85454869552097e-19
75500000	0.0048744431962685925	1.918308901259069e-49	1.6069739807822918e-57	2.2254649953490633e-11	8.781483709724076e-15	0.00025111354243205795	2.7546000756988153e-22	2.0507293382704045e-11	4.392351701338864e-15	9.905659869456047e-16	1.85454869552097e-19
75600000	0.0048744431962685925	1.918308901259069e-49	1.6069739807822918e-57	2.2254649953490633e-11	8.781483709724076e-15	0.00025111354243205795	2.7546000756988153e-22	2.0507293382704045e-11	4.392351701338864e-15	9.905659869456047e-16	1.85454869552097e-19
75700000	0.0048744431962685925	1.918308901259069e-49	1.6069739807822918e-57	2.2254649953490633e-11	8.781483709724076e-15	0.00025111354243205795	2.7546000756988153e-22	2.0507293382704045e-11	4.392351701338864e-15	9.905659869456047e-16	1.85454869552097e-19
75800000	0.0048744431962685925	1.918308901259069e-49	1.6069739807822918e-57	2.2254649953490633e-11	8.781483709724076e-15	0.00025111354243205795	2.7546000756988153e-22	2.0507293382704045e-11	4.392351701338864e-15	9.905659869456047e-16	1.85454869552097e-19
75900000	0.0048744431962685925	1.918308901259069e-49	1.6069739807822918e-57	2.2254649953490633e-11	8.781483709724076e-15	0.00025111354243205795	2.7546000756988153e-22	2.0507293382704045e-11	4.392351701338864e-15	9.905659869456047e-16	1.85454869552097e-19
76000000	0.0048744431962685925	1.918308901259069e-49	1.6069739807822918e-57	2.2254649953490633e-11	8.781483709724076e-15	0.00025111354243205795	2.7546000756988153e-22	2.0507293382704045e-11	4.392351701338864e-15	9.905659869456047e-16	1.85454869552097e-19
76100000	0.0048744431962685925	1.918308901259069e-49	1.6069739807822918e-57	2.2254649953490633e-11	8.781483709724076e-15	0.00025111354243205795	2.7546000756988153e-22	2.0507293382704045e-11	4.392351701338864e-15	9.905659869456047e-16	1.85454869552097e-19
76200000	0.0048744431962685925	1.918308901259069e-49	1.6069739807822918e-57	2.2254649953490633e-11	8.781483709724076e-15	0.00025111354243205795	2.7546000756988153e-22	2.0507293382704045e-11	4.392351701338864e-15	9.905659869456047e-16	1.85454869552097e-19
76300000	0.0048744431962685925	1.918308901259069e-49	1.6069739807822918e-57	2.2254649953490633e-11	8.781483709724076e-15	0.00025111354243205795	2.7546000756988153e-22	2.0507293382704045e-11	4.392351701338864e-15	9.905659869456047e-16	1.85454869552097e-19
76400000	0.0048744431962685925	1.918308901259069e-49	1.6069739807822918e-57	2.2254649953490633e-11	8.781483709724076e-15	0.00025111354243205795	2.7546000756988153e-22	2.0507293382704045e-11	4.392351701338864e-15	9.905659869456047e-16	1.85454869552097e-19
76500000	0.0048744431962685925	1.918308901259069e-49	1.6069739807822918e-57	2.2254649953490633e-11	8.781483709724076e-15	0.00025111354243205795	2.7546000756988153e-22	2.0507293382704045e-11	4.392351701338864e-15	9.905659869456047e-16	1.85454869552097e-19
76600000	0.0048744431962685925	1.918308901259069e-49	1.6069739807822918e-57	2.2254649953490633e-11	8.781483709724076e-15	0.00025111354243205795	2.7546000756988153e-22	2.0507293382704045e-11	4.392351701338864e-15	9.905659869456047e-16	1.85454869552097e-19
76700000	0.0048744431962685925	1.918308901259069e-49	1.6069739807822918e-57	2.2254649953490633e-11	8.781483709724076e-15	0.00025111354243205795	2.7546000756988153e-22	2.0507293382704045e-11	4.392351701338864e-15	9.905659869456047e-16	1.85454869552097e-19
76800000	0.0048744431962685925	1.918308901259069e-49	1.6069739807822918e-57	2.2254649953490633e-11	8.781483709724076e-15	0.00025111354243205795	2.7546000756988153e-22	2.0507293382704045e-11	4.392351701338864e-15	9.905659869456047e-16	1.85454869552097e-19
76900000	0.0048744431962685925	1.918308901259069e-49	1.6069739807822918e-57	2.2254649953490633e-11	8.781483709724076e-15	0.00025111354243205795	2.7546000756988153e-22	2.0507293382704045e-11	4.392351701338864e-15	9.905659869456047e-16	1.85454869552097e-19
77000000	0.0048744431962685925	1.918308901259069e-49	1.6069739807822918e-57	2.2254649953490633e-11	8.781483709724076e-15	0.00025111354243205795	2.7546000756988153e-22	2.0507293382704045e-11	4.392351701338864e-15	9.905659869456047e-16	1.85454869552097e-19
77100000	0.0048744431962685925	1.918308901259069e-49	1.6069739807822918e-57	2.2254649953490633e-11	8.781483709724076e-15	0.00025111354243205795	2.7546000756988153e-22	2.0507293382704045e-11	4.392351701338864e-15	9.905659869456047e-16	1.85454869552097e-19
77200000	0.0048744431962685925	1.918308901259069e-49	1.6069739807822918e-57	2.2254649953490633e-11	8.781483709724076e-15	0.00025111354243205795	2.7546000756988153e-22	2.0507293382704045e-11	4.392351701338864e-15	9.905659869456047e-16	1.85454869552097e-19
77300000	0.0048744431962685925	1.918308901259069e-49	1.6069739807822918e-57	2.2254649953490633e-11	8.781483709724076e-15	0.00025111354243205795	2.7546000756988153e-22	2.0507293382704045e-11	4.392351701338864e-15	9.905659869456047e-16	1.85454869552097e-19
77400000	0.0048744431962685925	1.918308901259069e-49	1.6069739807822918e-57	2.2254649953490633e-11	8.781483709724076e-15	0.00025111354243205795	2.7546000756988153e-22	2.0507293382704045e-11	4.392351701338864e-15	9.905659869456047e-16	1.85454869552097e-19
77500000	0.0048744431962685925	1.918308901259069e-49	1.6069739807822918e-57	2.2254649953490633e-11	8.781483709724076e-15	0.00025111354243205795	2.7546000756988153e-22	2.0507293382704045e-11	4.392351701338864e-15	9.905659869456047e-16	1.85454869552097e-19
77600000	0.0048744431962685925	1.918308901259069e-49	1.6069739807822918e-57	2.2254649953490633e-11	8.781483709724076e-15	0.00025111354243205795	2.7546000756988153e-22	2.0507293382704045e-11	4.392351701338864e-15	9.905659869456047e-16	1.85454869552097e-19
77700000	0.0048744431962685925	1.918308901259069e-49	1.6069739807822918e-57	2.2254649953490633e-11	8.781483709724076e-15	0.00025111354243205795	2.7546000756988153e-22	2.0507293382704045e-11	4.392351701338864e-15	9.905659869456047e-16	1.85454869552097e-19
77800000	0.0048744431962685925	1.918308901259069e-49	1.6069739807822918e-57	2.2254649953490633e-11	8.781483709724076e-15	0.00025111354243205795	2.7546000756988153e-22	2.0507293382704045e-11	4.392351701338864e-15	9.905659869456047e-16	1.85454869552097e-19
77900000	0.0048744431962685925	1.918308901259069e-49	1.6069739807822918e-57	2.2254649953490633e-11	8.781483709724076e-15	0.00025111354243205795	2.7546000756988153e-22	2.0507293382704045e-11	4.392351701338864e-15	9.905659869456047e-16	1.85454869552097e-19
78000000	0.0048744431962685925	1.918308901259069e-49	1.6069739807822918e-57	2.2254649953490633e-11	8.781483709724076e-15	0.00025111354243205795	2.7546000756988153e-22	2.0507293382704045e-11	4.392351701338864e-15	9.905659869456047e-16	1.85454869552097e-19
78100000	0.0048744431962685925	1.918308901259069e-49	1.6069739807822918e-57	2.2254649953490633e-11	8.781483709724076e-15	0.00025111354243205795	2.7546000756988153e-22	2.0507293382704045e-11	4.392351701338864e-15	9.905659869456047e-16	1.85454869552097e-19
78200000	0.0048744431962685925	1.918308901259069e-49	1.6069739807822918e-57	2.2254649953490633e-11	8.781483709724076e-15	0.00025111354243205795	2.7546000756988153e-22	2.0507293382704045e-11	4.392351701338864e-15	9.905659869456047e-16	1.85454869552097e-19
78300000	0.0048744431962685925	1.918308901259069e-49	1.6069739807822918e-57	2.2254649953490633e-11	8.781483709724076e-15	0.00025111354243205795	2.7546000756988153e-22	2.0507293382704045e-11	4.392351701338864e-15	9.905659869456047e-16	1.85454869552097e-19
78400000	0.0048744431962685925	1.918308901259069e-49	1.6069739807822918e-57	2.2254649953490633e-11	8.781483709724076e-15	0.00025111354243205795	2.7546000756988153e-22	2.0507293382704045e-11	4.392351701338864e-15	9.905659869456047e-16	1.85454869552097e-19
78500000	0.0048744431962685925	1.918308901259069e-49	1.6069739807822918e-57	2.2254649953490633e-11	8.781483709724076e-15	0.00025111354243205795	2.7546000756988153e-22	2.0507293382704045e-11	4.392351701338864e-15	9.905659869456047e-16	1.85454869552097e-19
78600000	0.0048744431962685925	1.918308901259069e-49	1.6069739807822918e-57	2.2254649953490633e-11	8.781483709724076e-15	0.00025111354243205795	2.7546000756988153e-22	2.0507293382704045e-11	4.392351701338864e-15	9.905659869456047e-16	1.85454869552097e-19
78700000	0.0048744431962685925	1.918308901259069e-49	1.6069739807822918e-57	2.2254649953490633e-11	8.781483709724076e-15	0.00025111354243205795	2.7546000756988153e-22	2.0507293382704045e-11	4.392351701338864e-15	9.905659869456047e-16	1.85454869552097e-19
78800000	0.0048744431962685925	1.918308901259069e-49	1.6069739807822918e-57	2.2254649953490633e-11	8.781483709724076e-15	0.00025111354243205795	2.7546000756988153e-22	2.0507293382704045e-11	4.392351701338864e-15	9.905659869456047e-16	1.85454869552097e-19
78900000	0.0048744431962685925	1.918308901259069e-49	1.6069739807822918e-57	2.2254649953490633e-11	8.781483709724076e-15	0.00025111354243205795	2.7546000756988153e-22	2.0507293382704045e-11	4.392351701338864e-15	9.905659869456047e-16	1.85454869552097e-19
79000000	0.0048744431962685925	1.918308901259069e-49	1.6069739807822918e-57	2.2254649953490633e-11	8.781483709724076e-15	0.00025111354243205795	2.7546000756988153e-22	2.0507293382704045e-11	4.392351701338864e-15	9.905659869456047e-16	1.85454869552097e-19
79100000	0.0048744431962685925	1.918308901259069e-49	1.6069739807822918e-57	2.2254649953490633e-11	8.781483709724076e-15	0.00025111354243205795	2.7546000756988153e-22	2.0507293382704045e-11	4.392351701338864e-15	9.905659869456047e-16	1.85454869552097e-19
79200000	0.0048744431962685925	1.918308901259069e-49	1.6069739807822918e-57	2.2254649953490633e-11	8.781483709724076e-15	0.00025111354243205795	2.7546000756988153e-22	2.0507293382704045e-11	4.392351701338864e-15	9.905659869456047e-16	1.85454869552097e-19
79300000	0.0048744431962685925	1.918308901259069e-49	1.6069739807822918e-57	2.2254649953490633e-11	8.781483709724076e-15	0.00025111354243205795	2.7546000756988153e-22	2.0507293382704045e-11	4.392351701338864e-15	9.905659869456047e-16	1.85454869552097e-19
79400000	0.0048744431962685925	1.918308901259069e-49	1.6069739807822918e-57	2.2254649953490633e-11	8.781483709724076e-15	0.00025111354243205795	2.7546000756988153e-22	2.0507293382704045e-11	4.392351701338864e-15	9.905659869456047e-16	1.85454869552097e-19
79500000	0.0048744431962685925	1.918308901259069e-49	1.6069739807822918e-57	2.2254649953490633e-11	8.781483709724076e-15	0.00025111354243205795	2.7546000756988153e-22	2.0507293382704045e-11	4.392351701338864e-15	9.905659869456047e-16	1.85454869552097e-19
79600000	0.0048744431962685925	1.918308901259069e-49	1.6069739807822918e-57	2.2254649953490633e-11	8.781483709724076e-15	0.00025111354243205795	2.7546000756988153e-22	2.0507293382704045e-11	4.392351701338864e-15	9.905659869456047e-16	1.85454869552097e-19
79700000	0.0048744431962685925	1.918308901259069e-49	1.6069739807822918e-57	2.2254649953490633e-11	8.781483709724076e-15	0.00025111354243205795	2.7546000756988153e-22	2.0507293382704045e-11	4.392351701338864e-15	9.905659869456047e-16	1.85454869552097e-19
79800000	0.0048744431962685925	1.918308901259069e-49	1.6069739807822918e-57	2.2254649953490633e-11	8.781483709724076e-15	0.00025111354243205795	2.7546000756988153e-22	2.0507293382704045e-11	4.392351701338864e-15	9.905659869456047e-16	1.85454869552097e-19
79900000	0.0048744431962685925	1.918308901259069e-49	1.6069739807822918e-57	2.2254649953490633e-11	8.781483709724076e-15	0.00025111354243205795	2.7546000756988153e-22	2.0507293382704045e-11	4.392351701338864e-15	9.905659869456047e-16	1.85454869552097e-19
80000000	0.0048744431962685925	1.918308901259069e-49	1.6069739807822918e-57	2.2254649953490633e-11	8.781483709724076e-15	0.00025111354243205795	2.7546000756988153e-22	2.0507293382704045e-11	4.392351701338864e-15	9.905659869456047e-16	1.85454869552097e-19
80100000	0.0048744431962685925	1.918308901259069e-49	1.6069739807822918e-57	2.2254649953490633e-11	8.781483709724076e-15	0.00025111354243205795	2.7546000756988153e-22	2.0507293382704045e-11	4.392351701338864e-15	9.905659869456047e-16	1.85454869552097e-19
80200000	0.0048744431962685925	1.918308901259069e-49	1.6069739807822918e-57	2.2254649953490633e-11	8.781483709724076e-15	0.00025111354243205795	2.7546000756988153e-22	2.0507293382704045e-11	4.392351701338864e-15	9.905659869456047e-16	1.85454869552097e-19
80300000	0.0048744431962685925	1.918308901259069e-49	1.6069739807822918e-57	2.2254649953490633e-11	8.781483709724076e-15	0.00025111354243205795	2.7546000756988153e-22	2.0507293382704045e-11	4.392351701338864e-15	9.905659869456047e-16	1.85454869552097e-19
80400000	0.0048744431962685925	1.918308901259069e-49	1.6069739807822918e-57	2.2254649953490633e-11	8.781483709724076e-15	0.00025111354243205795	2.7546000756988153e-22	2.0507293382704045e-11	4.392351701338864e-15	9.905659869456047e-16	1.85454869552097e-19
80500000	0.0048744431962685925	1.918308901259069e-49	1.6069739807822915e-57	2.2254649953490633e-11	8.781483709724076e-15	0.00025111354243205795	2.7546000756988153e-22	2.0507293382704045e-11	4.392351701338864e-15	9.905659869456047e-16	1.85454869552097e-19
80600000	0.0048744431962685925	1.9183089012590688e-49	1.6069739807822915e-57	2.2254649953490633e-11	8.781483709724076e-15	0.00025111354243205795	2.7546000756988153e-22	2.0507293382704045e-11	4.392351701338864e-15	9.905659869456047e-16	1.85454869552097e-19
80700000	0.0048744431962685925	1.9183089012590688e-49	1.6069739807822915e-57	2.2254649953490633e-11	8.781483709724076e-15	0.00025111354243205795	2.7546000756988153e-22	2.0507293382704045e-11	4.392351701338864e-15	9.905659869456047e-16	1.85454869552097e-19
80800000	0.0048744431962685925	1.9183089012590688e-49	1.6069739807822915e-57	2.2254649953490633e-11	8.781483709724076e-15	0.00025111354243205795	2.7546000756988153e-22	2.0507293382704045e-11	4.392351701338864e-15	9.905659869456047e-16	1.85454869552097e-19
80900000	0.0048744431962685925	1.9183089012590688e-49	1.6069739807822915e-57	2.2254649953490633e-11	8.781483709724076e-15	0.00025111354243205795	2.7546000756988153e-22	2.0507293382704045e-11	4.392351701338864e-15	9.905659869456047e-16	1.85454869552097e-19
81000000	0.0048744431962685925	1.9183089012590688e-49	1.6069739807822915e-57	2.2254649953490633e-11	8.781483709724076e-15	0.00025111354243205795	2.7546000756988153e-22	2.0507293382704045e-11	4.392351701338864e-15	9.905659869456047e-16	1.85454869552097e-19
81100000	0.0048744431962685925	1.9183089012590688e-49	1.6069739807822915e-57	2.2254649953490633e-11	8.781483709724076e-15	0.00025111354243205795	2.7546000756988153e-22	2.0507293382704045e-11	4.392351701338864e-15	9.905659869456047e-16	1.85454869552097e-19
81200000	0.0048744431962685925	1.9183089012590688e-49	1.6069739807822915e-57	2.2254649953490633e-11	8.781483709724076e-15	0.00025111354243205795	2.7546000756988153e-22	2.0507293382704045e-11	4.392351701338864e-15	9.905659869456047e-16	1.85454869552097e-19
81300000	0.0048744431962685925	1.9183089012590688e-49	1.6069739807822915e-57	2.2254649953490633e-11	8.781483709724076e-15	0.00025111354243205795	2.7546000756988153e-22	2.0507293382704045e-11	4.392351701338864e-15	9.905659869456047e-16	1.85454869552097e-19
81400000	0.0048744431962685925	1.9183089012590688e-49	1.6069739807822915e-57	2.2254649953490633e-11	8.781483709724076e-15	0.00025111354243205795	2.7546000756988153e-22	2.0507293382704045e-11	4.392351701338864e-15	9.905659869456047e-16	1.85454869552097e-19
81500000	0.0048744431962685925	1.9183089012590688e-49	1.6069739807822915e-57	2.2254649953490633e-11	8.781483709724076e-15	0.00025111354243205795	2.7546000756988153e-22	2.0507293382704045e-11	4.392351701338864e-15	9.905659869456047e-16	1.85454869552097e-19
81600000	0.0048744431962685925	1.9183089012590688e-49	1.6069739807822915e-57	2.2254649953490633e-11	8.781483709724076e-15	0.00025111354243205795	2.7546000756988153e-22	2.0507293382704045e-11	4.392351701338864e-15	9.905659869456047e-16	1.85454869552097e-19
81700000	0.0048744431962685925	1.9183089012590688e-49	1.6069739807822915e-57	2.2254649953490633e-11	8.781483709724076e-15	0.00025111354243205795	2.7546000756988153e-22	2.0507293382704045e-11	4.392351701338864e-15	9.905659869456047e-16	1.85454869552097e-19
81800000	0.0048744431962685925	1.9183089012590688e-49	1.6069739807822915e-57	2.2254649953490633e-11	8.781483709724076e-15	0.00025111354243205795	2.7546000756988153e-22	2.0507293382704045e-11	4.392351701338864e-15	9.905659869456047e-16	1.85454869552097e-19
81900000	0.0048744431962685925	1.9183089012590688e-49	1.6069739807822915e-57	2.2254649953490633e-11	8.781483709724076e-15	0.00025111354243205795	2.7546000756988153e-22	2.0507293382704045e-11	4.392351701338864e-15	9.905659869456047e-16	1.85454869552097e-19
82000000	0.0048744431962685925	1.9183089012590688e-49	1.6069739807822915e-57	2.2254649953490633e-11	8.781483709724076e-15	0.00025111354243205795	2.7546000756988153e-22	2.0507293382704045e-11	4.392351701338864e-15	9.905659869456047e-16	1.85454869552097e-19
82100000	0.0048744431962685925	1.9183089012590688e-49	1.6069739807822915e-57	2.2254649953490633e-11	8.781483709724076e-15	0.00025111354243205795	2.7546000756988153e-22	2.0507293382704045e-11	4.392351701338864e-15	9.905659869456047e-16	1.85454869552097e-19
82200000	0.0048744431962685925	1.9183089012590688e-49	1.6069739807822915e-57	2.2254649953490633e-11	8.781483709724076e-15	0.00025111354243205795	2.7546000756988153e-22	2.0507293382704045e-11	4.392351701338864e-15	9.905659869456047e-16	1.85454869552097e-19
82300000	0.0048744431962685925	1.9183089012590688e-49	1.6069739807822915e-57	2.2254649953490633e-11	8.781483709724076e-15	0.00025111354243205795	2.7546000756988153e-22	2.0507293382704045e-11	4.392351701338864e-15	9.905659869456047e-16	1.85454869552097e-19
82400000	0.0048744431962685925	1.9183089012590688e-49	1.6069739807822915e-57	2.2254649953490633e-11	8.781483709724076e-15	0.00025111354243205795	2.7546000756988153e-22	2.0507293382704045e-11	4.392351701338864e-15	9.905659869456047e-16	1.85454869552097e-19
82500000	0.0048744431962685925	1.9183089012590688e-49	1.6069739807822915e-57	2.2254649953490633e-11	8.781483709724076e-15	0.00025111354243205795	2.7546000756988153e-22	2.0507293382704045e-11	4.392351701338864e-15	9.905659869456047e-16	1.85454869552097e-19
82600000	0.0048744431962685925	1.9183089012590688e-49	1.6069739807822915e-57	2.2254649953490633e-11	8.781483709724076e-15	0.00025111354243205795	2.7546000756988153e-22	2.0507293382704045e-11	4.392351701338864e-15	9.905659869456047e-16	1.85454869552097e-19
82700000	0.0048744431962685925	1.9183089012590688e-49	1.6069739807822915e-57	2.2254649953490633e-11	8.781483709724076e-15	0.00025111354243205795	2.7546000756988153e-22	2.0507293382704045e-11	4.392351701338864e-15	9.905659869456047e-16	1.85454869552097e-19
82800000	0.0048744431962685925	1.9183089012590688e-49	1.6069739807822915e-57	2.2254649953490633e-11	8.781483709724076e-15	0.00025111354243205795	2.7546000756988153e-22	2.0507293382704045e-11	4.392351701338864e-15	9.905659869456047e-16	1.85454869552097e-19
82900000	0.0048744431962685925	1.9183089012590684e-49	1.6069739807822915e-57	2.2254649953490633e-11	8.781483709724076e-15	0.00025111354243205795	2.7546000756988153e-22	2.0507293382704045e-11	4.392351701338864e-15	9.905659869456047e-16	1.85454869552097e-19
83000000	0.0048744431962685925	1.9183089012590684e-49	1.6069739807822915e-57	2.2254649953490633e-11	8.781483709724076e-15	0.00025111354243205795	2.7546000756988153e-22	2.0507293382704048e-11	4.392351701338864e-15	9.905659869456047e-16	1.85454869552097e-19
83100000	0.0048744431962685925	1.9183089012590684e-49	1.6069739807822915e-57	2.2254649953490633e-11	8.781483709724076e-15	0.00025111354243205795	2.7546000756988153e-22	2.0507293382704048e-11	4.392351701338864e-15	9.905659869456047e-16	1.85454869552097e-19
83200000	0.0048744431962685925	1.9183089012590684e-49	1.6069739807822915e-57	2.2254649953490633e-11	8.781483709724076e-15	0.00025111354243205795	2.7546000756988153e-22	2.0507293382704048e-11	4.392351701338864e-15	9.905659869456047e-16	1.85454869552097e-19
83300000	0.0048744431962685925	1.9183089012590684e-49	1.6069739807822915e-57	2.2254649953490633e-11	8.781483709724076e-15	0.00025111354243205795	2.7546000756988153e-22	2.0507293382704048e-11	4.392351701338864e-15	9.905659869456047e-16	1.85454869552097e-19
83400000	0.0048744431962685925	1.9183089012590684e-49	1.6069739807822915e-57	2.2254649953490633e-11	8.781483709724076e-15	0.00025111354243205795	2.7546000756988153e-22	2.0507293382704048e-11	4.392351701338864e-15	9.905659869456047e-16	1.85454869552097e-19
83500000	0.0048744431962685925	1.9183089012590684e-49	1.6069739807822915e-57	2.2254649953490633e-11	8.781483709724076e-15	0.00025111354243205795	2.7546000756988153e-22	2.0507293382704048e-11	4.392351701338864e-15	9.905659869456047e-16	1.85454869552097e-19
83600000	0.0048744431962685925	1.9183089012590684e-49	1.6069739807822915e-57	2.2254649953490633e-11	8.781483709724076e-15	0.00025111354243205795	2.7546000756988153e-22	2.0507293382704048e-11	4.392351701338864e-15	9.905659869456047e-16	1.85454869552097e-19
83700000	0.0048744431962685925	1.9183089012590684e-49	1.6069739807822915e-57	2.2254649953490633e-11	8.781483709724076e-15	0.00025111354243205795	2.7546000756988153e-22	2.0507293382704048e-11	4.392351701338864e-15	9.905659869456047e-16	1.85454869552097e-19
83800000	0.0048744431962685925	1.9183089012590684e-49	1.6069739807822915e-57	2.2254649953490633e-11	8.781483709724076e-15	0.00025111354243205795	2.7546000756988153e-22	2.0507293382704048e-11	4.392351701338864e-15	9.905659869456047e-16	1.85454869552097e-19
83900000	0.0048744431962685925	1.9183089012590684e-49	1.6069739807822915e-57	2.2254649953490633e-11	8.781483709724076e-15	0.00025111354243205795	2.7546000756988153e-22	2.0507293382704048e-11	4.392351701338864e-15	9.905659869456047e-16	1.85454869552097e-19
84000000	0.0048744431962685925	1.9183089012590684e-49	1.6069739807822915e-57	2.2254649953490633e-11	8.781483709724076e-15	0.00025111354243205795	2.7546000756988153e-22	2.0507293382704048e-11	4.392351701338864e-15	9.905659869456047e-16	1.85454869552097e-19
84100000	0.0048744431962685925	1.9183089012590684e-49	1.6069739807822915e-57	2.2254649953490633e-11	8.781483709724076e-15	0.00025111354243205795	2.7546000756988153e-22	2.0507293382704048e-11	4.392351701338864e-15	9.905659869456047e-16	1.85454869552097e-19
84200000	0.0048744431962685925	1.9183089012590684e-49	1.6069739807822912e-57	2.2254649953490633e-11	8.781483709724076e-15	0.00025111354243205795	2.7546000756988153e-22	2.0507293382704048e-11	4.392351701338864e-15	9.905659869456047e-16	1.85454869552097e-19
84300000	0.0048744431962685925	1.9183089012590684e-49	1.6069739807822912e-57	2.2254649953490633e-11	8.781483709724076e-15	0.00025111354243205795	2.7546000756988153e-22	2.0507293382704048e-11	4.392351701338864e-15	9.905659869456047e-16	1.85454869552097e-19
84400000	0.0048744431962685925	1.9183089012590684e-49	1.6069739807822912e-57	2.2254649953490633e-11	8.781483709724076e-15	0.00025111354243205795	2.7546000756988153e-22	2.0507293382704048e-11	4.392351701338864e-15	9.905659869456047e-16	1.85454869552097e-19
84500000	0.0048744431962685925	1.9183089012590684e-49	1.6069739807822912e-57	2.2254649953490633e-11	8.781483709724076e-15	0.00025111354243205795	2.7546000756988153e-22	2.0507293382704048e-11	4.392351701338864e-15	9.905659869456047e-16	1.85454869552097e-19
84600000	0.0048744431962685925	1.9183089012590684e-49	1.6069739807822912e-57	2.2254649953490633e-11	8.781483709724076e-15	0.00025111354243205795	2.7546000756988153e-22	2.0507293382704048e-11	4.392351701338864e-15	9.905659869456047e-16	1.85454869552097e-19
84700000	0.0048744431962685925	1.9183089012590684e-49	1.6069739807822912e-57	2.2254649953490633e-11	8.781483709724076e-15	0.00025111354243205795	2.7546000756988153e-22	2.0507293382704048e-11	4.392351701338864e-15	9.905659869456047e-16	1.85454869552097e-19
84800000	0.0048744431962685925	1.9183089012590684e-49	1.6069739807822912e-57	2.2254649953490633e-11	8.781483709724076e-15	0.00025111354243205795	2.7546000756988153e-22	2.0507293382704048e-11	4.392351701338864e-15	9.905659869456047e-16	1.85454869552097e-19
84900000	0.0048744431962685925	1.9183089012590684e-49	1.6069739807822912e-57	2.2254649953490633e-11	8.781483709724076e-15	0.00025111354243205795	2.7546000756988153e-22	2.0507293382704048e-11	4.392351701338864e-15	9.905659869456047e-16	1.85454869552097e-19
85000000	0.0048744431962685925	1.9183089012590684e-49	1.6069739807822912e-57	2.2254649953490633e-11	8.781483709724076e-15	0.00025111354243205795	2.7546000756988153e-22	2.0507293382704048e-11	4.392351701338864e-15	9.905659869456047e-16	1.85454869552097e-19
85100000	0.0048744431962685925	1.9183089012590684e-49	1.6069739807822912e-57	2.2254649953490633e-11	8.781483709724076e-15	0.00025111354243205795	2.7546000756988153e-22	2.0507293382704048e-11	4.392351701338864e-15	9.905659869456047e-16	1.85454869552097e-19
85200000	0.0048744431962685925	1.918308901259068e-49	1.6069739807822912e-57	2.2254649953490633e-11	8.781483709724076e-15	0.00025111354243205795	2.7546000756988153e-22	2.0507293382704048e-11	4.392351701338864e-15	9.905659869456047e-16	1.85454869552097e-19
85300000	0.0048744431962685925	1.918308901259068e-49	1.6069739807822912e-57	2.2254649953490633e-11	8.781483709724076e-15	0.00025111354243205795	2.7546000756988153e-22	2.0507293382704048e-11	4.392351701338864e-15	9.905659869456047e-16	1.85454869552097e-19
85400000	0.0048744431962685925	1.918308901259068e-49	1.6069739807822912e-57	2.2254649953490633e-11	8.781483709724076e-15	0.00025111354243205795	2.7546000756988153e-22	2.0507293382704048e-11	4.392351701338864e-15	9.905659869456047e-16	1.85454869552097e-19
85500000	0.0048744431962685925	1.918308901259068e-49	1.6069739807822912e-57	2.2254649953490633e-11	8.781483709724076e-15	0.00025111354243205795	2.7546000756988153e-22	2.0507293382704048e-11	4.392351701338864e-15	9.905659869456047e-16	1.85454869552097e-19
85600000	0.0048744431962685925	1.918308901259068e-49	1.6069739807822912e-57	2.2254649953490633e-11	8.781483709724076e-15	0.00025111354243205795	2.7546000756988153e-22	2.0507293382704048e-11	4.392351701338864e-15	9.905659869456047e-16	1.85454869552097e-19
85700000	0.0048744431962685925	1.918308901259068e-49	1.6069739807822912e-57	2.2254649953490633e-11	8.781483709724076e-15	0.00025111354243205795	2.7546000756988153e-22	2.0507293382704048e-11	4.392351701338864e-15	9.905659869456047e-16	1.85454869552097e-19
85800000	0.0048744431962685925	1.918308901259068e-49	1.6069739807822912e-57	2.2254649953490633e-11	8.781483709724076e-15	0.00025111354243205795	2.7546000756988153e-22	2.0507293382704048e-11	4.392351701338864e-15	9.905659869456047e-16	1.85454869552097e-19
85900000	0.0048744431962685925	1.918308901259068e-49	1.6069739807822912e-57	2.2254649953490633e-11	8.781483709724076e-15	0.00025111354243205795	2.7546000756988153e-22	2.0507293382704048e-11	4.392351701338864e-15	9.905659869456047e-16	1.85454869552097e-19
86000000	0.0048744431962685925	1.918308901259068e-49	1.6069739807822912e-57	2.2254649953490633e-11	8.781483709724076e-15	0.00025111354243205795	2.7546000756988153e-22	2.0507293382704048e-11	4.392351701338864e-15	9.905659869456047e-16	1.85454869552097e-19
86100000	0.0048744431962685925	1.918308901259068e-49	1.6069739807822912e-57	2.2254649953490633e-11	8.781483709724076e-15	0.00025111354243205795	2.7546000756988153e-22	2.0507293382704048e-11	4.392351701338864e-15	9.905659869456047e-16	1.85454869552097e-19
86200000	0.0048744431962685925	1.918308901259068e-49	1.6069739807822912e-57	2.2254649953490633e-11	8.781483709724076e-15	0.00025111354243205795	2.7546000756988153e-22	2.0507293382704048e-11	4.392351701338864e-15	9.905659869456047e-16	1.85454869552097e-19
86300000	0.0048744431962685925	1.918308901259068e-49	1.6069739807822912e-57	2.2254649953490633e-11	8.781483709724076e-15	0.00025111354243205795	2.7546000756988153e-22	2.0507293382704048e-11	4.392351701338864e-15	9.905659869456047e-16	1.85454869552097e-19
86400000	0.0048744431962685925	1.918308901259068e-49	1.6069739807822912e-57	2.2254649953490633e-11	8.781483709724076e-15	0.00025111354243205795	2.7546000756988153e-22	2.0507293382704048e-11	4.392351701338864e-15	9.905659869456047e-16	1.85454869552097e-19
86500000	0.0048744431962685925	1.918308901259068e-49	1.6069739807822912e-57	2.2254649953490633e-11	8.781483709724076e-15	0.00025111354243205795	2.7546000756988153e-22	2.0507293382704048e-11	4.392351701338864e-15	9.905659869456047e-16	1.85454869552097e-19
86600000	0.0048744431962685925	1.918308901259068e-49	1.6069739807822912e-57	2.2254649953490633e-11	8.781483709724076e-15	0.00025111354243205795	2.7546000756988153e-22	2.0507293382704048e-11	4.392351701338864e-15	9.905659869456047e-16	1.85454869552097e-19
86700000	0.0048744431962685925	1.918308901259068e-49	1.6069739807822912e-57	2.2254649953490633e-11	8.781483709724076e-15	0.00025111354243205795	2.7546000756988153e-22	2.0507293382704048e-11	4.392351701338864e-15	9.905659869456047e-16	1.85454869552097e-19
86800000	0.0048744431962685925	1.918308901259068e-49	1.6069739807822912e-57	2.2254649953490633e-11	8.781483709724076e-15	0.00025111354243205795	2.7546000756988153e-22	2.0507293382704048e-11	4.392351701338864e-15	9.905659869456047e-16	1.85454869552097e-19
86900000	0.0048744431962685925	1.918308901259068e-49	1.6069739807822912e-57	2.2254649953490633e-11	8.781483709724076e-15	0.00025111354243205795	2.7546000756988153e-22	2.0507293382704048e-11	4.392351701338864e-15	9.905659869456047e-16	1.85454869552097e-19
87000000	0.0048744431962685925	1.918308901259068e-49	1.6069739807822912e-57	2.2254649953490633e-11	8.781483709724076e-15	0.00025111354243205795	2.7546000756988153e-22	2.0507293382704048e-11	4.392351701338864e-15	9.905659869456047e-16	1.85454869552097e-19
87100000	0.0048744431962685925	1.918308901259068e-49	1.6069739807822912e-57	2.2254649953490633e-11	8.781483709724076e-15	0.00025111354243205795	2.7546000756988153e-22	2.0507293382704048e-11	4.392351701338864e-15	9.905659869456047e-16	1.85454869552097e-19
87200000	0.0048744431962685925	1.918308901259068e-49	1.6069739807822912e-57	2.2254649953490633e-11	8.781483709724076e-15	0.00025111354243205795	2.7546000756988153e-22	2.0507293382704048e-11	4.392351701338864e-15	9.905659869456047e-16	1.85454869552097e-19
87300000	0.0048744431962685925	1.918308901259068e-49	1.6069739807822912e-57	2.2254649953490633e-11	8.781483709724076e-15	0.00025111354243205795	2.7546000756988153e-22	2.0507293382704048e-11	4.392351701338864e-15	9.905659869456047e-16	1.85454869552097e-19
87400000	0.0048744431962685925	1.918308901259068e-49	1.6069739807822912e-57	2.2254649953490633e-11	8.781483709724076e-15	0.00025111354243205795	2.7546000756988153e-22	2.0507293382704048e-11	4.392351701338864e-15	9.905659869456047e-16	1.85454869552097e-19
87500000	0.0048744431962685925	1.918308901259068e-49	1.6069739807822912e-57	2.2254649953490633e-11	8.781483709724076e-15	0.00025111354243205795	2.7546000756988153e-22	2.0507293382704048e-11	4.392351701338864e-15	9.905659869456047e-16	1.85454869552097e-19
87600000	0.0048744431962685925	1.918308901259068e-49	1.6069739807822912e-57	2.2254649953490633e-11	8.781483709724076e-15	0.00025111354243205795	2.7546000756988153e-22	2.0507293382704048e-11	4.392351701338864e-15	9.905659869456047e-16	1.85454869552097e-19
87700000	0.0048744431962685925	1.918308901259068e-49	1.6069739807822912e-57	2.2254649953490633e-11	8.781483709724076e-15	0.00025111354243205795	2.7546000756988153e-22	2.0507293382704048e-11	4.392351701338864e-15	9.905659869456047e-16	1.85454869552097e-19
87800000	0.0048744431962685925	1.918308901259068e-49	1.6069739807822912e-57	2.2254649953490633e-11	8.781483709724076e-15	0.00025111354243205795	2.7546000756988153e-22	2.0507293382704048e-11	4.392351701338864e-15	9.905659869456047e-16	1.85454869552097e-19
87900000	0.0048744431962685925	1.918308901259068e-49	1.6069739807822912e-57	2.2254649953490633e-11	8.781483709724076e-15	0.00025111354243205795	2.7546000756988153e-22	2.0507293382704048e-11	4.392351701338864e-15	9.905659869456047e-16	1.85454869552097e-19
88000000	0.0048744431962685925	1.918308901259068e-49	1.6069739807822912e-57	2.2254649953490633e-11	8.781483709724076e-15	0.00025111354243205795	2.7546000756988153e-22	2.0507293382704048e-11	4.392351701338864e-15	9.905659869456047e-16	1.85454869552097e-19
88100000	0.0048744431962685925	1.918308901259068e-49	1.6069739807822912e-57	2.2254649953490633e-11	8.781483709724076e-15	0.00025111354243205795	2.7546000756988153e-22	2.0507293382704048e-11	4.392351701338864e-15	9.905659869456047e-16	1.85454869552097e-19
88200000	0.0048744431962685925	1.918308901259068e-49	1.6069739807822912e-57	2.2254649953490633e-11	8.781483709724076e-15	0.00025111354243205795	2.7546000756988153e-22	2.0507293382704048e-11	4.392351701338864e-15	9.905659869456047e-16	1.85454869552097e-19
88300000	0.0048744431962685925	1.918308901259068e-49	1.6069739807822912e-57	2.2254649953490633e-11	8.781483709724076e-15	0.00025111354243205795	2.7546000756988153e-22	2.0507293382704048e-11	4.392351701338864e-15	9.905659869456047e-16	1.85454869552097e-19
88400000	0.0048744431962685925	1.918308901259068e-49	1.6069739807822912e-57	2.2254649953490633e-11	8.781483709724076e-15	0.00025111354243205795	2.7546000756988153e-22	2.0507293382704048e-11	4.392351701338864e-15	9.905659869456047e-16	1.85454869552097e-19
88500000	0.0048744431962685925	1.918308901259068e-49	1.6069739807822912e-57	2.2254649953490633e-11	8.781483709724076e-15	0.00025111354243205795	2.7546000756988153e-22	2.0507293382704048e-11	4.392351701338864e-15	9.905659869456047e-16	1.85454869552097e-19
88600000	0.0048744431962685925	1.918308901259068e-49	1.6069739807822912e-57	2.2254649953490633e-11	8.781483709724076e-15	0.00025111354243205795	2.7546000756988153e-22	2.0507293382704048e-11	4.392351701338864e-15	9.905659869456047e-16	1.85454869552097e-19
88700000	0.0048744431962685925	1.918308901259068e-49	1.6069739807822912e-57	2.2254649953490633e-11	8.781483709724076e-15	0.00025111354243205795	2.7546000756988153e-22	2.0507293382704048e-11	4.392351701338864e-15	9.905659869456047e-16	1.85454869552097e-19
88800000	0.0048744431962685925	1.918308901259068e-49	1.6069739807822912e-57	2.2254649953490633e-11	8.781483709724076e-15	0.00025111354243205795	2.7546000756988153e-22	2.0507293382704048e-11	4.392351701338864e-15	9.905659869456047e-16	1.85454869552097e-19
88900000	0.0048744431962685925	1.918308901259068e-49	1.6069739807822912e-57	2.2254649953490633e-11	8.781483709724076e-15	0.00025111354243205795	2.7546000756988153e-22	2.0507293382704048e-11	4.392351701338864e-15	9.905659869456047e-16	1.85454869552097e-19
89000000	0.0048744431962685925	1.918308901259068e-49	1.6069739807822912e-57	2.2254649953490633e-11	8.781483709724076e-15	0.00025111354243205795	2.7546000756988153e-22	2.0507293382704048e-11	4.392351701338864e-15	9.905659869456047e-16	1.85454869552097e-19
89100000	0.0048744431962685925	1.918308901259068e-49	1.6069739807822912e-57	2.2254649953490633e-11	8.781483709724076e-15	0.00025111354243205795	2.7546000756988153e-22	2.0507293382704048e-11	4.392351701338864e-15	9.905659869456047e-16	1.85454869552097e-19
89200000	0.0048744431962685925	1.918308901259068e-49	1.6069739807822912e-57	2.2254649953490633e-11	8.781483709724076e-15	0.00025111354243205795	2.7546000756988153e-22	2.0507293382704048e-11	4.392351701338864e-15	9.905659869456047e-16	1.85454869552097e-19
89300000	0.0048744431962685925	1.918308901259068e-49	1.6069739807822912e-57	2.2254649953490633e-11	8.781483709724076e-15	0.00025111354243205795	2.7546000756988153e-22	2.0507293382704048e-11	4.392351701338864e-15	9.905659869456047e-16	1.85454869552097e-19
89400000	0.0048744431962685925	1.918308901259068e-49	1.6069739807822912e-57	2.2254649953490633e-11	8.781483709724076e-15	0.00025111354243205795	2.7546000756988153e-22	2.0507293382704048e-11	4.392351701338864e-15	9.905659869456047e-16	1.85454869552097e-19
89500000	0.0048744431962685925	1.918308901259068e-49	1.6069739807822912e-57	2.2254649953490633e-11	8.781483709724076e-15	0.00025111354243205795	2.7546000756988153e-22	2.0507293382704048e-11	4.392351701338864e-15	9.905659869456047e-16	1.85454869552097e-19
89600000	0.0048744431962685925	1.918308901259068e-49	1.6069739807822912e-57	2.2254649953490633e-11	8.781483709724076e-15	0.00025111354243205795	2.7546000756988153e-22	2.0507293382704048e-11	4.392351701338864e-15	9.905659869456047e-16	1.85454869552097e-19
89700000	0.0048744431962685925	1.918308901259068e-49	1.6069739807822912e-57	2.2254649953490633e-11	8.781483709724076e-15	0.00025111354243205795	2.7546000756988153e-22	2.0507293382704048e-11	4.392351701338864e-15	9.905659869456047e-16	1.85454869552097e-19
89800000	0.0048744431962685925	1.918308901259068e-49	1.6069739807822912e-57	2.2254649953490633e-11	8.781483709724076e-15	0.00025111354243205795	2.7546000756988153e-22	2.0507293382704048e-11	4.392351701338864e-15	9.905659869456047e-16	1.85454869552097e-19
89900000	0.0048744431962685925	1.918308901259068e-49	1.6069739807822912e-57	2.2254649953490633e-11	8.781483709724076e-15	0.00025111354243205795	2.7546000756988153e-22	2.0507293382704048e-11	4.392351701338864e-15	9.905659869456047e-16	1.85454869552097e-19
90000000	0.0048744431962685925	1.918308901259068e-49	1.6069739807822912e-57	2.2254649953490633e-11	8.781483709724076e-15	0.00025111354243205795	2.7546000756988153e-22	2.0507293382704048e-11	4.392351701338864e-15	9.905659869456047e-16	1.85454869552097e-19
90100000	0.0048744431962685925	1.918308901259068e-49	1.6069739807822912e-57	2.2254649953490633e-11	8.781483709724076e-15	0.00025111354243205795	2.7546000756988153e-22	2.0507293382704048e-11	4.392351701338864e-15	9.905659869456047e-16	1.85454869552097e-19
90200000	0.0048744431962685925	1.918308901259068e-49	1.6069739807822912e-57	2.2254649953490633e-11	8.781483709724076e-15	0.00025111354243205795	2.7546000756988153e-22	2.0507293382704048e-11	4.392351701338864e-15	9.905659869456047e-16	1.85454869552097e-19
90300000	0.0048744431962685925	1.918308901259068e-49	1.6069739807822912e-57	2.2254649953490633e-11	8.781483709724076e-15	0.00025111354243205795	2.7546000756988153e-22	2.0507293382704048e-11	4.392351701338864e-15	9.905659869456047e-16	1.85454869552097e-19
90400000	0.0048744431962685925	1.918308901259068e-49	1.6069739807822912e-57	2.2254649953490633e-11	8.781483709724076e-15	0.00025111354243205795	2.7546000756988153e-22	2.0507293382704048e-11	4.392351701338864e-15	9.905659869456047e-16	1.85454869552097e-19
90500000	0.0048744431962685925	1.918308901259068e-49	1.6069739807822912e-57	2.225464995349063e-11	8.781483709724076e-15	0.00025111354243205795	2.7546000756988153e-22	2.0507293382704048e-11	4.392351701338864e-15	9.905659869456047e-16	1.8545486955209697e-19
90600000	0.0048744431962685925	1.918308901259068e-49	1.6069739807822912e-57	2.225464995349063e-11	8.781483709724076e-15	0.00025111354243205795	2.7546000756988153e-22	2.0507293382704048e-11	4.392351701338864e-15	9.905659869456047e-16	1.8545486955209697e-19
90700000	0.0048744431962685925	1.918308901259068e-49	1.6069739807822915e-57	2.225464995349063e-11	8.781483709724076e-15	0.00025111354243205795	2.7546000756988153e-22	2.0507293382704048e-11	4.392351701338864e-15	9.905659869456047e-16	1.8545486955209697e-19
90800000	0.0048744431962685925	1.918308901259068e-49	1.6069739807822915e-57	2.225464995349063e-11	8.781483709724076e-15	0.00025111354243205795	2.7546000756988153e-22	2.0507293382704048e-11	4.392351701338864e-15	9.905659869456047e-16	1.8545486955209697e-19
90900000	0.0048744431962685925	1.918308901259068e-49	1.6069739807822915e-57	2.225464995349063e-11	8.781483709724076e-15	0.00025111354243205795	2.7546000756988153e-22	2.0507293382704048e-11	4.392351701338864e-15	9.905659869456047e-16	1.8545486955209697e-19
91000000	0.0048744431962685925	1.918308901259068e-49	1.6069739807822915e-57	2.225464995349063e-11	8.781483709724076e-15	0.00025111354243205795	2.7546000756988153e-22	2.0507293382704048e-11	4.392351701338864e-15	9.905659869456047e-16	1.8545486955209697e-19
91100000	0.0048744431962685925	1.918308901259068e-49	1.6069739807822915e-57	2.225464995349063e-11	8.781483709724076e-15	0.00025111354243205795	2.7546000756988153e-22	2.0507293382704048e-11	4.392351701338864e-15	9.905659869456047e-16	1.8545486955209697e-19
91200000	0.0048744431962685925	1.918308901259068e-49	1.6069739807822915e-57	2.225464995349063e-11	8.781483709724076e-15	0.00025111354243205795	2.7546000756988153e-22	2.0507293382704048e-11	4.392351701338864e-15	9.905659869456047e-16	1.8545486955209697e-19
91300000	0.0048744431962685925	1.918308901259068e-49	1.6069739807822915e-57	2.225464995349063e-11	8.781483709724076e-15	0.00025111354243205795	2.7546000756988153e-22	2.0507293382704048e-11	4.392351701338864e-15	9.905659869456047e-16	1.8545486955209697e-19
91400000	0.0048744431962685925	1.918308901259068e-49	1.6069739807822915e-57	2.225464995349063e-11	8.781483709724076e-15	0.00025111354243205795	2.7546000756988153e-22	2.0507293382704048e-11	4.392351701338864e-15	9.905659869456047e-16	1.8545486955209697e-19
91500000	0.0048744431962685925	1.9183089012590684e-49	1.6069739807822915e-57	2.225464995349063e-11	8.781483709724076e-15	0.00025111354243205795	2.7546000756988153e-22	2.0507293382704048e-11	4.392351701338864e-15	9.905659869456047e-16	1.8545486955209697e-19
91600000	0.0048744431962685925	1.9183089012590684e-49	1.6069739807822915e-57	2.225464995349063e-11	8.781483709724076e-15	0.00025111354243205795	2.7546000756988153e-22	2.0507293382704048e-11	4.392351701338864e-15	9.905659869456047e-16	1.8545486955209697e-19
91700000	0.0048744431962685925	1.9183089012590684e-49	1.6069739807822915e-57	2.225464995349063e-11	8.781483709724076e-15	0.00025111354243205795	2.7546000756988153e-22	2.0507293382704048e-11	4.392351701338864e-15	9.905659869456047e-16	1.8545486955209697e-19
91800000	0.0048744431962685925	1.9183089012590684e-49	1.6069739807822915e-57	2.225464995349063e-11	8.781483709724076e-15	0.00025111354243205795	2.7546000756988153e-22	2.0507293382704048e-11	4.392351701338864e-15	9.905659869456047e-16	1.8545486955209697e-19
91900000	0.0048744431962685925	1.9183089012590684e-49	1.6069739807822915e-57	2.225464995349063e-11	8.781483709724076e-15	0.00025111354243205795	2.7546000756988153e-22	2.0507293382704048e-11	4.392351701338864e-15	9.905659869456047e-16	1.8545486955209697e-19
92000000	0.0048744431962685925	1.9183089012590684e-49	1.6069739807822915e-57	2.225464995349063e-11	8.781483709724076e-15	0.00025111354243205795	2.7546000756988153e-22	2.0507293382704048e-11	4.392351701338864e-15	9.905659869456047e-16	1.8545486955209697e-19
92100000	0.0048744431962685925	1.9183089012590684e-49	1.6069739807822915e-57	2.225464995349063e-11	8.781483709724076e-15	0.00025111354243205795	2.7546000756988153e-22	2.0507293382704048e-11	4.392351701338864e-15	9.905659869456047e-16	1.8545486955209697e-19
92200000	0.0048744431962685925	1.9183089012590684e-49	1.6069739807822915e-57	2.225464995349063e-11	8.781483709724076e-15	0.00025111354243205795	2.7546000756988153e-22	2.0507293382704048e-11	4.392351701338864e-15	9.905659869456047e-16	1.8545486955209697e-19
92300000	0.0048744431962685925	1.9183089012590684e-49	1.6069739807822915e-57	2.225464995349063e-11	8.781483709724076e-15	0.00025111354243205795	2.7546000756988153e-22	2.0507293382704048e-11	4.392351701338864e-15	9.905659869456047e-16	1.8545486955209697e-19
92400000	0.0048744431962685925	1.9183089012590684e-49	1.6069739807822915e-57	2.225464995349063e-11	8.781483709724076e-15	0.00025111354243205795	2.7546000756988153e-22	2.0507293382704048e-11	4.392351701338864e-15	9.905659869456047e-16	1.8545486955209697e-19
92500000	0.0048744431962685925	1.9183089012590684e-49	1.6069739807822915e-57	2.225464995349063e-11	8.781483709724076e-15	0.00025111354243205795	2.7546000756988153e-22	2.0507293382704048e-11	4.392351701338864e-15	9.905659869456047e-16	1.8545486955209697e-19
92600000	0.0048744431962685925	1.9183089012590684e-49	1.6069739807822915e-57	2.225464995349063e-11	8.781483709724076e-15	0.00025111354243205795	2.7546000756988153e-22	2.0507293382704048e-11	4.392351701338864e-15	9.905659869456047e-16	1.8545486955209697e-19
92700000	0.0048744431962685925	1.9183089012590684e-49	1.6069739807822915e-57	2.225464995349063e-11	8.781483709724076e-15	0.00025111354243205795	2.7546000756988153e-22	2.0507293382704048e-11	4.392351701338864e-15	9.905659869456047e-16	1.8545486955209697e-19
92800000	0.0048744431962685925	1.9183089012590684e-49	1.6069739807822915e-57	2.225464995349063e-11	8.781483709724076e-15	0.00025111354243205795	2.7546000756988153e-22	2.0507293382704048e-11	4.392351701338864e-15	9.905659869456047e-16	1.8545486955209697e-19
92900000	0.0048744431962685925	1.9183089012590684e-49	1.6069739807822915e-57	2.225464995349063e-11	8.781483709724076e-15	0.00025111354243205795	2.7546000756988153e-22	2.0507293382704048e-11	4.392351701338864e-15	9.905659869456047e-16	1.8545486955209697e-19
93000000	0.0048744431962685925	1.9183089012590684e-49	1.6069739807822915e-57	2.225464995349063e-11	8.781483709724076e-15	0.00025111354243205795	2.7546000756988153e-22	2.0507293382704048e-11	4.392351701338864e-15	9.905659869456047e-16	1.8545486955209697e-19
93100000	0.0048744431962685925	1.9183089012590684e-49	1.6069739807822915e-57	2.225464995349063e-11	8.781483709724076e-15	0.00025111354243205795	2.7546000756988153e-22	2.0507293382704048e-11	4.392351701338864e-15	9.905659869456047e-16	1.8545486955209697e-19
93200000	0.0048744431962685925	1.9183089012590684e-49	1.6069739807822915e-57	2.225464995349063e-11	8.781483709724076e-15	0.00025111354243205795	2.7546000756988153e-22	2.0507293382704048e-11	4.392351701338864e-15	9.905659869456047e-16	1.8545486955209697e-19
93300000	0.0048744431962685925	1.9183089012590684e-49	1.6069739807822915e-57	2.225464995349063e-11	8.781483709724076e-15	0.00025111354243205795	2.7546000756988153e-22	2.0507293382704048e-11	4.392351701338864e-15	9.905659869456047e-16	1.8545486955209697e-19
93400000	0.0048744431962685925	1.9183089012590684e-49	1.6069739807822915e-57	2.225464995349063e-11	8.781483709724076e-15	0.00025111354243205795	2.7546000756988153e-22	2.0507293382704048e-11	4.392351701338864e-15	9.905659869456047e-16	1.8545486955209697e-19
93500000	0.0048744431962685925	1.9183089012590684e-49	1.6069739807822915e-57	2.225464995349063e-11	8.781483709724076e-15	0.00025111354243205795	2.7546000756988153e-22	2.0507293382704048e-11	4.392351701338864e-15	9.905659869456047e-16	1.8545486955209697e-19
93600000	0.0048744431962685925	1.9183089012590684e-49	1.6069739807822915e-57	2.225464995349063e-11	8.781483709724076e-15	0.00025111354243205795	2.7546000756988153e-22	2.0507293382704048e-11	4.392351701338864e-15	9.905659869456047e-16	1.8545486955209697e-19
93700000	0.0048744431962685925	1.9183089012590684e-49	1.6069739807822915e-57	2.225464995349063e-11	8.781483709724076e-15	0.00025111354243205795	2.7546000756988153e-22	2.0507293382704048e-11	4.392351701338864e-15	9.905659869456047e-16	1.8545486955209697e-19
93800000	0.0048744431962685925	1.9183089012590684e-49	1.6069739807822915e-57	2.225464995349063e-11	8.781483709724076e-15	0.00025111354243205795	2.7546000756988153e-22	2.0507293382704048e-11	4.392351701338864e-15	9.905659869456047e-16	1.8545486955209697e-19
93900000	0.0048744431962685925	1.9183089012590684e-49	1.6069739807822915e-57	2.225464995349063e-11	8.781483709724076e-15	0.00025111354243205795	2.7546000756988153e-22	2.0507293382704048e-11	4.392351701338864e-15	9.905659869456047e-16	1.8545486955209697e-19
94000000	0.0048744431962685925	1.9183089012590684e-49	1.6069739807822915e-57	2.225464995349063e-11	8.781483709724076e-15	0.00025111354243205795	2.7546000756988153e-22	2.0507293382704048e-11	4.392351701338864e-15	9.905659869456047e-16	1.8545486955209697e-19
94100000	0.0048744431962685925	1.9183089012590684e-49	1.6069739807822915e-57	2.225464995349063e-11	8.781483709724076e-15	0.00025111354243205795	2.7546000756988153e-22	2.0507293382704048e-11	4.392351701338864e-15	9.905659869456047e-16	1.8545486955209697e-19
94200000	0.0048744431962685925	1.9183089012590684e-49	1.6069739807822915e-57	2.225464995349063e-11	8.781483709724076e-15	0.00025111354243205795	2.7546000756988153e-22	2.0507293382704048e-11	4.392351701338864e-15	9.905659869456047e-16	1.8545486955209697e-19
94300000	0.0048744431962685925	1.9183089012590684e-49	1.6069739807822915e-57	2.225464995349063e-11	8.781483709724076e-15	0.00025111354243205795	2.7546000756988153e-22	2.0507293382704048e-11	4.392351701338864e-15	9.905659869456047e-16	1.8545486955209697e-19
94400000	0.0048744431962685925	1.9183089012590684e-49	1.6069739807822915e-57	2.225464995349063e-11	8.781483709724076e-15	0.00025111354243205795	2.7546000756988153e-22	2.0507293382704048e-11	4.392351701338864e-15	9.905659869456047e-16	1.8545486955209697e-19
94500000	0.0048744431962685925	1.9183089012590684e-49	1.6069739807822915e-57	2.225464995349063e-11	8.781483709724076e-15	0.00025111354243205795	2.7546000756988153e-22	2.0507293382704048e-11	4.392351701338864e-15	9.905659869456047e-16	1.8545486955209697e-19
94600000	0.0048744431962685925	1.9183089012590684e-49	1.6069739807822915e-57	2.225464995349063e-11	8.781483709724076e-15	0.00025111354243205795	2.7546000756988153e-22	2.0507293382704048e-11	4.392351701338864e-15	9.905659869456047e-16	1.8545486955209697e-19
94700000	0.0048744431962685925	1.9183089012590684e-49	1.6069739807822915e-57	2.225464995349063e-11	8.781483709724076e-15	0.00025111354243205795	2.7546000756988153e-22	2.0507293382704048e-11	4.392351701338864e-15	9.905659869456047e-16	1.8545486955209697e-19
94800000	0.0048744431962685925	1.9183089012590684e-49	1.6069739807822915e-57	2.225464995349063e-11	8.781483709724076e-15	0.00025111354243205795	2.7546000756988153e-22	2.0507293382704048e-11	4.392351701338864e-15	9.905659869456047e-16	1.8545486955209697e-19
94900000	0.0048744431962685925	1.9183089012590684e-49	1.6069739807822915e-57	2.225464995349063e-11	8.781483709724076e-15	0.00025111354243205795	2.7546000756988153e-22	2.0507293382704048e-11	4.392351701338864e-15	9.905659869456047e-16	1.8545486955209697e-19
95000000	0.0048744431962685925	1.9183089012590684e-49	1.6069739807822915e-57	2.225464995349063e-11	8.781483709724076e-15	0.00025111354243205795	2.7546000756988153e-22	2.0507293382704048e-11	4.392351701338864e-15	9.905659869456047e-16	1.8545486955209697e-19
95100000	0.0048744431962685925	1.9183089012590684e-49	1.6069739807822915e-57	2.225464995349063e-11	8.781483709724076e-15	0.00025111354243205795	2.7546000756988153e-22	2.0507293382704048e-11	4.392351701338864e-15	9.905659869456047e-16	1.8545486955209697e-19
95200000	0.0048744431962685925	1.9183089012590684e-49	1.6069739807822915e-57	2.225464995349063e-11	8.781483709724076e-15	0.00025111354243205795	2.7546000756988153e-22	2.0507293382704048e-11	4.392351701338864e-15	9.905659869456047e-16	1.8545486955209697e-19
95300000	0.0048744431962685925	1.9183089012590688e-49	1.6069739807822915e-57	2.225464995349063e-11	8.781483709724076e-15	0.00025111354243205795	2.7546000756988153e-22	2.0507293382704048e-11	4.392351701338864e-15	9.905659869456047e-16	1.8545486955209697e-19
95400000	0.0048744431962685925	1.9183089012590688e-49	1.6069739807822915e-57	2.225464995349063e-11	8.781483709724076e-15	0.00025111354243205795	2.7546000756988153e-22	2.0507293382704048e-11	4.392351701338864e-15	9.905659869456047e-16	1.8545486955209697e-19
95500000	0.0048744431962685925	1.9183089012590688e-49	1.6069739807822915e-57	2.225464995349063e-11	8.781483709724076e-15	0.00025111354243205795	2.7546000756988153e-22	2.0507293382704048e-11	4.392351701338864e-15	9.905659869456047e-16	1.8545486955209697e-19
95600000	0.0048744431962685925	1.9183089012590688e-49	1.6069739807822915e-57	2.225464995349063e-11	8.781483709724076e-15	0.00025111354243205795	2.7546000756988153e-22	2.0507293382704048e-11	4.392351701338864e-15	9.905659869456047e-16	1.8545486955209697e-19
95700000	0.0048744431962685925	1.9183089012590688e-49	1.6069739807822915e-57	2.225464995349063e-11	8.781483709724076e-15	0.00025111354243205795	2.7546000756988153e-22	2.0507293382704048e-11	4.392351701338864e-15	9.905659869456047e-16	1.8545486955209697e-19
95800000	0.0048744431962685925	1.9183089012590688e-49	1.6069739807822915e-57	2.225464995349063e-11	8.781483709724076e-15	0.00025111354243205795	2.7546000756988153e-22	2.0507293382704048e-11	4.392351701338864e-15	9.905659869456047e-16	1.8545486955209697e-19
95900000	0.0048744431962685925	1.9183089012590688e-49	1.6069739807822915e-57	2.225464995349063e-11	8.781483709724076e-15	0.00025111354243205795	2.7546000756988153e-22	2.0507293382704048e-11	4.392351701338864e-15	9.905659869456047e-16	1.8545486955209697e-19
96000000	0.0048744431962685925	1.9183089012590688e-49	1.6069739807822915e-57	2.225464995349063e-11	8.781483709724076e-15	0.00025111354243205795	2.7546000756988153e-22	2.0507293382704048e-11	4.392351701338864e-15	9.905659869456047e-16	1.8545486955209697e-19
96100000	0.0048744431962685925	1.9183089012590688e-49	1.6069739807822915e-57	2.225464995349063e-11	8.781483709724076e-15	0.00025111354243205795	2.7546000756988153e-22	2.0507293382704048e-11	4.392351701338864e-15	9.905659869456047e-16	1.8545486955209697e-19
96200000	0.0048744431962685925	1.9183089012590688e-49	1.6069739807822915e-57	2.225464995349063e-11	8.781483709724076e-15	0.00025111354243205795	2.7546000756988153e-22	2.0507293382704048e-11	4.392351701338864e-15	9.905659869456047e-16	1.8545486955209697e-19
96300000	0.0048744431962685925	1.9183089012590688e-49	1.6069739807822915e-57	2.225464995349063e-11	8.781483709724076e-15	0.00025111354243205795	2.7546000756988153e-22	2.0507293382704048e-11	4.392351701338864e-15	9.905659869456047e-16	1.8545486955209697e-19
96400000	0.0048744431962685925	1.9183089012590688e-49	1.6069739807822915e-57	2.225464995349063e-11	8.781483709724076e-15	0.00025111354243205795	2.7546000756988153e-22	2.0507293382704045e-11	4.392351701338864e-15	9.905659869456047e-16	1.8545486955209697e-19
96500000	0.0048744431962685925	1.9183089012590688e-49	1.6069739807822915e-57	2.225464995349063e-11	8.781483709724076e-15	0.00025111354243205795	2.7546000756988153e-22	2.0507293382704045e-11	4.392351701338864e-15	9.905659869456047e-16	1.8545486955209697e-19
96600000	0.0048744431962685925	1.9183089012590688e-49	1.6069739807822915e-57	2.225464995349063e-11	8.781483709724076e-15	0.00025111354243205795	2.7546000756988153e-22	2.0507293382704045e-11	4.392351701338864e-15	9.905659869456047e-16	1.8545486955209697e-19
96700000	0.0048744431962685925	1.9183089012590688e-49	1.6069739807822915e-57	2.225464995349063e-11	8.781483709724076e-15	0.00025111354243205795	2.7546000756988153e-22	2.0507293382704045e-11	4.392351701338864e-15	9.905659869456047e-16	1.8545486955209697e-19
96800000	0.0048744431962685925	1.9183089012590688e-49	1.6069739807822915e-57	2.225464995349063e-11	8.781483709724076e-15	0.00025111354243205795	2.7546000756988153e-22	2.0507293382704045e-11	4.392351701338864e-15	9.905659869456047e-16	1.8545486955209697e-19
96900000	0.0048744431962685925	1.9183089012590688e-49	1.6069739807822915e-57	2.225464995349063e-11	8.781483709724076e-15	0.00025111354243205795	2.7546000756988153e-22	2.0507293382704045e-11	4.392351701338864e-15	9.905659869456047e-16	1.8545486955209697e-19
97000000	0.0048744431962685925	1.9183089012590688e-49	1.6069739807822915e-57	2.225464995349063e-11	8.781483709724076e-15	0.00025111354243205795	2.7546000756988153e-22	2.0507293382704045e-11	4.392351701338864e-15	9.905659869456047e-16	1.8545486955209697e-19
97100000	0.0048744431962685925	1.9183089012590688e-49	1.6069739807822915e-57	2.225464995349063e-11	8.781483709724076e-15	0.00025111354243205795	2.7546000756988153e-22	2.0507293382704045e-11	4.392351701338864e-15	9.905659869456047e-16	1.8545486955209697e-19
97200000	0.0048744431962685925	1.9183089012590688e-49	1.6069739807822915e-57	2.225464995349063e-11	8.781483709724076e-15	0.00025111354243205795	2.7546000756988153e-22	2.0507293382704045e-11	4.392351701338864e-15	9.905659869456047e-16	1.8545486955209697e-19
97300000	0.0048744431962685925	1.9183089012590688e-49	1.6069739807822915e-57	2.225464995349063e-11	8.781483709724076e-15	0.00025111354243205795	2.7546000756988153e-22	2.0507293382704045e-11	4.392351701338864e-15	9.905659869456047e-16	1.8545486955209697e-19
97400000	0.0048744431962685925	1.9183089012590688e-49	1.6069739807822915e-57	2.225464995349063e-11	8.781483709724076e-15	0.00025111354243205795	2.7546000756988153e-22	2.0507293382704045e-11	4.392351701338864e-15	9.905659869456047e-16	1.8545486955209697e-19
97500000	0.0048744431962685925	1.9183089012590688e-49	1.6069739807822915e-57	2.225464995349063e-11	8.781483709724076e-15	0.00025111354243205795	2.7546000756988153e-22	2.0507293382704045e-11	4.392351701338864e-15	9.905659869456047e-16	1.8545486955209697e-19
97600000	0.0048744431962685925	1.9183089012590688e-49	1.6069739807822915e-57	2.225464995349063e-11	8.781483709724076e-15	0.00025111354243205795	2.7546000756988153e-22	2.0507293382704045e-11	4.392351701338864e-15	9.905659869456047e-16	1.8545486955209697e-19
97700000	0.0048744431962685925	1.9183089012590688e-49	1.6069739807822915e-57	2.225464995349063e-11	8.781483709724076e-15	0.00025111354243205795	2.7546000756988153e-22	2.0507293382704045e-11	4.392351701338864e-15	9.905659869456047e-16	1.8545486955209697e-19
97800000	0.0048744431962685925	1.9183089012590688e-49	1.6069739807822915e-57	2.225464995349063e-11	8.781483709724076e-15	0.00025111354243205795	2.7546000756988153e-22	2.0507293382704045e-11	4.392351701338864e-15	9.905659869456047e-16	1.8545486955209697e-19
97900000	0.0048744431962685925	1.9183089012590688e-49	1.6069739807822915e-57	2.2254649953490633e-11	8.781483709724076e-15	0.00025111354243205795	2.7546000756988153e-22	2.0507293382704045e-11	4.392351701338864e-15	9.905659869456047e-16	1.85454869552097e-19
98000000	0.0048744431962685925	1.9183089012590688e-49	1.6069739807822915e-57	2.2254649953490633e-11	8.781483709724076e-15	0.00025111354243205795	2.7546000756988153e-22	2.0507293382704045e-11	4.392351701338864e-15	9.905659869456047e-16	1.85454869552097e-19
98100000	0.0048744431962685925	1.9183089012590688e-49	1.6069739807822915e-57	2.2254649953490633e-11	8.781483709724076e-15	0.00025111354243205795	2.7546000756988153e-22	2.0507293382704045e-11	4.392351701338864e-15	9.905659869456047e-16	1.85454869552097e-19
98200000	0.0048744431962685925	1.9183089012590688e-49	1.6069739807822915e-57	2.2254649953490633e-11	8.781483709724076e-15	0.00025111354243205795	2.7546000756988153e-22	2.0507293382704045e-11	4.392351701338864e-15	9.905659869456047e-16	1.85454869552097e-19
98300000	0.0048744431962685925	1.9183089012590688e-49	1.6069739807822915e-57	2.2254649953490633e-11	8.781483709724076e-15	0.00025111354243205795	2.7546000756988153e-22	2.0507293382704045e-11	4.392351701338864e-15	9.905659869456047e-16	1.85454869552097e-19
98400000	0.0048744431962685925	1.918308901259069e-49	1.6069739807822915e-57	2.2254649953490633e-11	8.781483709724076e-15	0.00025111354243205795	2.7546000756988153e-22	2.0507293382704045e-11	4.392351701338864e-15	9.905659869456047e-16	1.85454869552097e-19
98500000	0.0048744431962685925	1.918308901259069e-49	1.6069739807822915e-57	2.2254649953490633e-11	8.781483709724076e-15	0.00025111354243205795	2.7546000756988153e-22	2.0507293382704045e-11	4.392351701338864e-15	9.905659869456047e-16	1.85454869552097e-19
98600000	0.0048744431962685925	1.918308901259069e-49	1.6069739807822915e-57	2.2254649953490633e-11	8.781483709724076e-15	0.00025111354243205795	2.7546000756988153e-22	2.0507293382704045e-11	4.392351701338864e-15	9.905659869456047e-16	1.85454869552097e-19
98700000	0.0048744431962685925	1.918308901259069e-49	1.6069739807822915e-57	2.2254649953490633e-11	8.781483709724076e-15	0.00025111354243205795	2.7546000756988153e-22	2.0507293382704045e-11	4.392351701338864e-15	9.905659869456047e-16	1.85454869552097e-19
98800000	0.0048744431962685925	1.918308901259069e-49	1.6069739807822915e-57	2.2254649953490633e-11	8.781483709724076e-15	0.00025111354243205795	2.7546000756988153e-22	2.0507293382704045e-11	4.392351701338864e-15	9.905659869456047e-16	1.85454869552097e-19
98900000	0.0048744431962685925	1.918308901259069e-49	1.6069739807822915e-57	2.2254649953490633e-11	8.781483709724076e-15	0.00025111354243205795	2.7546000756988153e-22	2.0507293382704045e-11	4.392351701338864e-15	9.905659869456047e-16	1.85454869552097e-19
99000000	0.0048744431962685925	1.918308901259069e-49	1.6069739807822915e-57	2.2254649953490633e-11	8.781483709724076e-15	0.00025111354243205795	2.7546000756988153e-22	2.0507293382704045e-11	4.392351701338864e-15	9.905659869456047e-16	1.85454869552097e-19
99100000	0.0048744431962685925	1.918308901259069e-49	1.6069739807822915e-57	2.2254649953490633e-11	8.781483709724076e-15	0.00025111354243205795	2.7546000756988153e-22	2.0507293382704045e-11	4.392351701338864e-15	9.905659869456047e-16	1.85454869552097e-19
99200000	0.0048744431962685925	1.918308901259069e-49	1.6069739807822915e-57	2.2254649953490633e-11	8.781483709724076e-15	0.00025111354243205795	2.7546000756988153e-22	2.0507293382704045e-11	4.392351701338864e-15	9.905659869456047e-16	1.85454869552097e-19
99300000	0.0048744431962685925	1.918308901259069e-49	1.6069739807822915e-57	2.2254649953490633e-11	8.781483709724076e-15	0.00025111354243205795	2.7546000756988153e-22	2.0507293382704045e-11	4.392351701338864e-15	9.905659869456047e-16	1.85454869552097e-19
99400000	0.0048744431962685925	1.918308901259069e-49	1.6069739807822915e-57	2.2254649953490633e-11	8.781483709724076e-15	0.00025111354243205795	2.7546000756988153e-22	2.0507293382704045e-11	4.392351701338864e-15	9.905659869456047e-16	1.85454869552097e-19
99500000	0.0048744431962685925	1.918308901259069e-49	1.6069739807822915e-57	2.2254649953490633e-11	8.781483709724076e-15	0.00025111354243205795	2.7546000756988153e-22	2.0507293382704045e-11	4.392351701338864e-15	9.905659869456047e-16	1.85454869552097e-19
99600000	0.0048744431962685925	1.918308901259069e-49	1.6069739807822915e-57	2.2254649953490633e-11	8.781483709724076e-15	0.00025111354243205795	2.7546000756988153e-22	2.0507293382704045e-11	4.392351701338864e-15	9.905659869456047e-16	1.85454869552097e-19
99700000	0.0048744431962685925	1.918308901259069e-49	1.6069739807822915e-57	2.2254649953490633e-11	8.781483709724076e-15	0.00025111354243205795	2.7546000756988153e-22	2.0507293382704045e-11	4.392351701338864e-15	9.905659869456047e-16	1.85454869552097e-19
99800000	0.0048744431962685925	1.918308901259069e-49	1.6069739807822915e-57	2.2254649953490633e-11	8.781483709724076e-15	0.00025111354243205795	2.7546000756988153e-22	2.0507293382704045e-11	4.392351701338864e-15	9.905659869456047e-16	1.85454869552097e-19
99900000	0.0048744431962685925	1.918308901259069e-49	1.6069739807822915e-57	2.2254649953490633e-11	8.781483709724076e-15	0.00025111354243205795	2.7546000756988153e-22	2.0507293382704045e-11	4.392351701338864e-15	9.905659869456047e-16	1.85454869552097e-19
100000000	0.0048744431962685925	1.918308901259069e-49	1.6069739807822915e-57	2.2254649953490633e-11	8.781483709724076e-15	0.00025111354243205795	2.7546000756988153e-22	2.0507293382704045e-11	4.392351701338864e-15	9.905659869456047e-16	1.85454869552097e-19
