# Supplementary material for: Thermodynamics Underpinning the Microbial Community‐Level Nitrogen Energy Metabolism
Source: Environ Microbiol. 2025 Feb 16;27(2):e70055. doi: 10.1111/1462-2920.70055 (PMC11830459; doi:10.1111/1462-2920.70055)
Supplement: Supplementary file 1 — Data S1. [file EMI-27-e70055-s001.zip › SI/Nnetwork/Results/kdef_-10/Iin_-5/p_0.2/O2_-6.6_H_-8..csv]

time	N2	N2H4	N2H5	N2O	NH2OH	NH3	NH3OH	NH4	NO	NO2	NO3
0	0.00001	0.00001	0.00001	0.00001	0.00001	0.00001	0.00001	0.00001	0.00001	0.00001	0.00001
100000	0.004991982531672375	1.8862240203101195e-49	1.3805833093269615e-64	4.2642604655898183e-10	3.539613685544548e-15	0.00001603408168287362	-7.567111952714546e-20	1.3092025650259778e-18	1.7206471943572758e-13	1.1225766626856907e-12	8.220999305346686e-13
200000	0.004991982531672375	1.8862240203101237e-49	1.3805833116084046e-64	4.264260465589816e-10	3.539613686849107e-15	0.00001603408168287362	-7.546627069030099e-20	1.3093924236380193e-18	1.7206471943572765e-13	1.122576662922524e-12	8.220999305422433e-13
300000	0.004991982531672375	1.886224020310121e-49	1.3805833118217256e-64	4.264260465589817e-10	3.539613686978112e-15	0.00001603408168287362	-7.54662596496451e-20	1.3094111978589643e-18	1.7206471943572758e-13	1.122576662945944e-12	8.220999305429926e-13
400000	0.004991982531672375	1.88622402031012e-49	1.3805833119201088e-64	4.264260465589818e-10	3.539613687037592e-15	0.00001603408168287362	-7.546624860898883e-20	1.309419853906315e-18	1.7206471943572753e-13	1.1225766629567422e-12	8.220999305433381e-13
500000	0.004991982531672375	1.8862240203101206e-49	1.3805833119210724e-64	4.264260465589817e-10	3.539613687038156e-15	0.00001603408168287362	-7.546623756833223e-20	1.3094199360564475e-18	1.7206471943572755e-13	1.1225766629568448e-12	8.220999305433413e-13
600000	0.004991982531672375	1.8862240203101214e-49	1.3805833119216472e-64	4.264260465589817e-10	3.539613687038484e-15	0.00001603408168287362	-7.546622652767564e-20	1.309419983845101e-18	1.7206471943572755e-13	1.1225766629569043e-12	8.220999305433434e-13
700000	0.004991982531672375	1.8862240203101218e-49	1.380583311921655e-64	4.2642604655898167e-10	3.5396136870384707e-15	0.00001603408168287362	-7.546621548701904e-20	1.3094199819451022e-18	1.7206471943572755e-13	1.122576662956902e-12	8.220999305433433e-13
800000	0.004991982531672374	1.8862240203101218e-49	1.3805833119216612e-64	4.2642604655898167e-10	3.5396136870384604e-15	0.00001603408168287362	-7.546620444636244e-20	1.3094199804506834e-18	1.7206471943572758e-13	1.1225766629569e-12	8.220999305433433e-13
900000	0.004991982531672374	1.886224020310122e-49	1.3805833119216658e-64	4.2642604655898167e-10	3.5396136870384525e-15	0.000016034081682873623	-7.546619340570585e-20	1.30941997932845e-18	1.7206471943572758e-13	1.1225766629568987e-12	8.220999305433433e-13
1000000	0.004991982531672374	1.886224020310122e-49	1.3805833119216692e-64	4.2642604655898167e-10	3.539613687038447e-15	0.000016034081682873623	-7.546618236504924e-20	1.3094199785450068e-18	1.7206471943572758e-13	1.1225766629568977e-12	8.220999305433433e-13
1100000	0.004991982531672374	1.886224020310122e-49	1.380583311921671e-64	4.2642604655898167e-10	3.539613687038444e-15	0.000016034081682873623	-7.546617132439264e-20	1.309419978066959e-18	1.7206471943572758e-13	1.1225766629568973e-12	8.220999305433433e-13
1200000	0.004991982531672374	1.886224020310122e-49	1.380583311921672e-64	4.2642604655898167e-10	3.5396136870384423e-15	0.000016034081682873623	-7.546616028373604e-20	1.3094199778609118e-18	1.7206471943572758e-13	1.1225766629568969e-12	8.220999305433433e-13
1300000	0.004991982531672374	1.886224020310122e-49	1.3805833119216719e-64	4.2642604655898167e-10	3.5396136870384427e-15	0.000016034081682873623	-7.546614924307945e-20	1.3094199778934702e-18	1.7206471943572758e-13	1.1225766629568969e-12	8.220999305433433e-13
1400000	0.004991982531672374	1.886224020310122e-49	1.3805833119216709e-64	4.2642604655898167e-10	3.5396136870384443e-15	0.000016034081682873623	-7.546613820242285e-20	1.3094199781312394e-18	1.7206471943572758e-13	1.1225766629568973e-12	8.220999305433433e-13
1500000	0.004991982531672374	1.886224020310122e-49	1.3805833119216692e-64	4.2642604655898167e-10	3.5396136870384474e-15	0.000016034081682873623	-7.546612716176625e-20	1.3094199785408244e-18	1.7206471943572758e-13	1.1225766629568977e-12	8.220999305433433e-13
1600000	0.004991982531672375	1.8862240203101218e-49	1.380583311921667e-64	4.2642604655898167e-10	3.539613687038451e-15	0.000016034081682873623	-7.546611612110966e-20	1.3094199790888304e-18	1.7206471943572758e-13	1.1225766629568985e-12	8.220999305433433e-13
1700000	0.004991982531672375	1.8862240203101218e-49	1.3805833119216643e-64	4.264260465589817e-10	3.5396136870384557e-15	0.000016034081682873623	-7.546610508045306e-20	1.3094199797418623e-18	1.7206471943572758e-13	1.1225766629568993e-12	8.220999305433433e-13
1800000	0.004991982531672375	1.8862240203101214e-49	1.3805833119216612e-64	4.264260465589817e-10	3.539613687038461e-15	0.00001603408168287362	-7.546609403979646e-20	1.3094199804665254e-18	1.7206471943572758e-13	1.1225766629569e-12	8.220999305433433e-13
1900000	0.004991982531672375	1.8862240203101214e-49	1.3805833119216582e-64	4.264260465589817e-10	3.5396136870384663e-15	0.00001603408168287362	-7.546608299913987e-20	1.3094199812294245e-18	1.7206471943572758e-13	1.1225766629569011e-12	8.220999305433433e-13
2000000	0.004991982531672375	1.886224020310121e-49	1.380583311921655e-64	4.264260465589817e-10	3.5396136870384715e-15	0.00001603408168287362	-7.546607195848327e-20	1.3094199819971651e-18	1.7206471943572755e-13	1.1225766629569021e-12	8.220999305433433e-13
2100000	0.004991982531672375	1.886224020310121e-49	1.380583311921652e-64	4.264260465589817e-10	3.5396136870384766e-15	0.00001603408168287362	-7.546606091782667e-20	1.309419982736352e-18	1.7206471943572755e-13	1.122576662956903e-12	8.220999305433434e-13
2200000	0.004991982531672376	1.8862240203101206e-49	1.3805833119216491e-64	4.264260465589818e-10	3.5396136870384817e-15	0.00001603408168287362	-7.546604987717008e-20	1.3094199834135905e-18	1.7206471943572755e-13	1.1225766629569037e-12	8.220999305433434e-13
2300000	0.004991982531672376	1.8862240203101206e-49	1.3805833119216467e-64	4.264260465589818e-10	3.5396136870384857e-15	0.00001603408168287362	-7.546603883651348e-20	1.3094199839954856e-18	1.7206471943572755e-13	1.1225766629569045e-12	8.220999305433434e-13
2400000	0.004991982531672376	1.8862240203101203e-49	1.3805833119216449e-64	4.264260465589818e-10	3.539613687038489e-15	0.00001603408168287362	-7.546602779585689e-20	1.3094199844486422e-18	1.7206471943572755e-13	1.1225766629569051e-12	8.220999305433434e-13
2500000	0.004991982531672376	1.8862240203101203e-49	1.3805833119216437e-64	4.264260465589818e-10	3.5396136870384908e-15	0.00001603408168287362	-7.546601675520028e-20	1.3094199847396659e-18	1.7206471943572755e-13	1.1225766629569053e-12	8.220999305433434e-13
2600000	0.004991982531672376	1.8862240203101203e-49	1.3805833119216434e-64	4.264260465589818e-10	3.5396136870384916e-15	0.00001603408168287362	-7.546600571454368e-20	1.3094199848354909e-18	1.7206471943572755e-13	1.1225766629569056e-12	8.220999305433434e-13
2700000	0.004991982531672376	1.8862240203101203e-49	1.3805833119216434e-64	4.264260465589818e-10	3.5396136870384916e-15	0.00001603408168287362	-7.546599467388708e-20	1.3094199848344748e-18	1.7206471943572755e-13	1.1225766629569056e-12	8.220999305433434e-13
2800000	0.004991982531672376	1.8862240203101203e-49	1.3805833119216434e-64	4.264260465589818e-10	3.5396136870384916e-15	0.00001603408168287362	-7.546598363323049e-20	1.3094199848336641e-18	1.7206471943572755e-13	1.1225766629569056e-12	8.220999305433434e-13
2900000	0.004991982531672376	1.8862240203101203e-49	1.3805833119216434e-64	4.264260465589818e-10	3.5396136870384916e-15	0.00001603408168287362	-7.546597259257389e-20	1.3094199848330425e-18	1.7206471943572755e-13	1.1225766629569056e-12	8.220999305433434e-13
3000000	0.004991982531672376	1.8862240203101203e-49	1.3805833119216434e-64	4.264260465589818e-10	3.5396136870384916e-15	0.00001603408168287362	-7.546596155191729e-20	1.3094199848325933e-18	1.7206471943572755e-13	1.1225766629569056e-12	8.220999305433434e-13
3100000	0.004991982531672376	1.8862240203101203e-49	1.3805833119216434e-64	4.264260465589818e-10	3.5396136870384916e-15	0.00001603408168287362	-7.54659505112607e-20	1.3094199848323006e-18	1.7206471943572755e-13	1.1225766629569056e-12	8.220999305433434e-13
3200000	0.004991982531672376	1.8862240203101203e-49	1.3805833119216434e-64	4.264260465589818e-10	3.5396136870384916e-15	0.00001603408168287362	-7.54659394706041e-20	1.3094199848321479e-18	1.7206471943572755e-13	1.1225766629569056e-12	8.220999305433434e-13
3300000	0.004991982531672376	1.8862240203101203e-49	1.3805833119216434e-64	4.264260465589818e-10	3.5396136870384916e-15	0.00001603408168287362	-7.54659284299475e-20	1.3094199848321186e-18	1.7206471943572755e-13	1.1225766629569056e-12	8.220999305433434e-13
3400000	0.004991982531672376	1.8862240203101203e-49	1.3805833119216434e-64	4.264260465589818e-10	3.5396136870384916e-15	0.00001603408168287362	-7.546591738929091e-20	1.3094199848321964e-18	1.7206471943572755e-13	1.1225766629569056e-12	8.220999305433434e-13
3500000	0.004991982531672376	1.8862240203101203e-49	1.3805833119216434e-64	4.264260465589818e-10	3.5396136870384916e-15	0.00001603408168287362	-7.546590634863431e-20	1.3094199848323651e-18	1.7206471943572755e-13	1.1225766629569056e-12	8.220999305433434e-13
3600000	0.004991982531672376	1.8862240203101203e-49	1.3805833119216434e-64	4.264260465589818e-10	3.539613687038492e-15	0.00001603408168287362	-7.546589530797771e-20	1.3094199848326084e-18	1.7206471943572755e-13	1.1225766629569056e-12	8.220999305433434e-13
3700000	0.004991982531672376	1.8862240203101203e-49	1.3805833119216432e-64	4.264260465589818e-10	3.539613687038492e-15	0.00001603408168287362	-7.546588426732112e-20	1.3094199848329096e-18	1.7206471943572755e-13	1.1225766629569056e-12	8.220999305433434e-13
3800000	0.004991982531672376	1.8862240203101203e-49	1.3805833119216432e-64	4.264260465589818e-10	3.539613687038492e-15	0.00001603408168287362	-7.546587322666452e-20	1.3094199848332526e-18	1.7206471943572755e-13	1.1225766629569056e-12	8.220999305433434e-13
3900000	0.004991982531672376	1.8862240203101203e-49	1.3805833119216432e-64	4.264260465589817e-10	3.539613687038492e-15	0.00001603408168287362	-7.546586218600792e-20	1.3094199848336208e-18	1.7206471943572755e-13	1.1225766629569056e-12	8.220999305433434e-13
4000000	0.004991982531672375	1.8862240203101203e-49	1.3805833119216432e-64	4.264260465589817e-10	3.539613687038492e-15	0.00001603408168287362	-7.546585114535132e-20	1.3094199848339981e-18	1.7206471943572755e-13	1.1225766629569056e-12	8.220999305433434e-13
4100000	0.004991982531672375	1.8862240203101203e-49	1.3805833119216432e-64	4.264260465589817e-10	3.539613687038492e-15	0.00001603408168287362	-7.546584010469472e-20	1.309419984834368e-18	1.7206471943572755e-13	1.1225766629569056e-12	8.220999305433434e-13
4200000	0.004991982531672375	1.8862240203101203e-49	1.3805833119216432e-64	4.264260465589817e-10	3.539613687038492e-15	0.00001603408168287362	-7.546582906403812e-20	1.3094199848347142e-18	1.7206471943572755e-13	1.1225766629569056e-12	8.220999305433434e-13
4300000	0.004991982531672375	1.8862240203101203e-49	1.380583311921643e-64	4.264260465589817e-10	3.539613687038492e-15	0.00001603408168287362	-7.546581802338153e-20	1.3094199848350202e-18	1.7206471943572755e-13	1.1225766629569056e-12	8.220999305433434e-13
4400000	0.004991982531672375	1.8862240203101203e-49	1.380583311921643e-64	4.264260465589817e-10	3.539613687038492e-15	0.00001603408168287362	-7.546580698272493e-20	1.3094199848352698e-18	1.7206471943572755e-13	1.1225766629569056e-12	8.220999305433434e-13
4500000	0.004991982531672375	1.8862240203101203e-49	1.380583311921643e-64	4.264260465589817e-10	3.539613687038492e-15	0.00001603408168287362	-7.546579594206833e-20	1.3094199848354464e-18	1.7206471943572755e-13	1.1225766629569056e-12	8.220999305433434e-13
4600000	0.004991982531672375	1.8862240203101203e-49	1.380583311921643e-64	4.264260465589817e-10	3.539613687038492e-15	0.00001603408168287362	-7.546578490141174e-20	1.3094199848355338e-18	1.7206471943572755e-13	1.1225766629569056e-12	8.220999305433434e-13
4700000	0.004991982531672375	1.8862240203101203e-49	1.380583311921643e-64	4.264260465589817e-10	3.539613687038492e-15	0.00001603408168287362	-7.546577386075514e-20	1.30941998483554e-18	1.7206471943572755e-13	1.1225766629569056e-12	8.220999305433434e-13
4800000	0.004991982531672375	1.8862240203101203e-49	1.380583311921643e-64	4.264260465589817e-10	3.539613687038492e-15	0.00001603408168287362	-7.546576282009854e-20	1.3094199848355394e-18	1.7206471943572755e-13	1.1225766629569056e-12	8.220999305433434e-13
4900000	0.004991982531672375	1.8862240203101203e-49	1.380583311921643e-64	4.264260465589817e-10	3.539613687038492e-15	0.00001603408168287362	-7.546575177944195e-20	1.309419984835539e-18	1.7206471943572755e-13	1.1225766629569056e-12	8.220999305433434e-13
5000000	0.004991982531672375	1.8862240203101203e-49	1.380583311921643e-64	4.264260465589817e-10	3.539613687038492e-15	0.00001603408168287362	-7.546574073878535e-20	1.3094199848355385e-18	1.7206471943572755e-13	1.1225766629569056e-12	8.220999305433434e-13
5100000	0.004991982531672375	1.8862240203101203e-49	1.380583311921643e-64	4.264260465589817e-10	3.539613687038492e-15	0.00001603408168287362	-7.546572969812875e-20	1.309419984835538e-18	1.7206471943572755e-13	1.1225766629569056e-12	8.220999305433434e-13
5200000	0.004991982531672375	1.8862240203101203e-49	1.380583311921643e-64	4.264260465589817e-10	3.539613687038492e-15	0.00001603408168287362	-7.546571865747216e-20	1.3094199848355375e-18	1.7206471943572755e-13	1.1225766629569056e-12	8.220999305433434e-13
5300000	0.004991982531672375	1.8862240203101203e-49	1.380583311921643e-64	4.264260465589817e-10	3.539613687038492e-15	0.00001603408168287362	-7.546570761681556e-20	1.3094199848355371e-18	1.7206471943572755e-13	1.1225766629569056e-12	8.220999305433434e-13
5400000	0.004991982531672375	1.8862240203101203e-49	1.3805833119216429e-64	4.264260465589817e-10	3.539613687038492e-15	0.00001603408168287362	-7.546569657615896e-20	1.3094199848355367e-18	1.7206471943572755e-13	1.1225766629569056e-12	8.220999305433434e-13
5500000	0.004991982531672375	1.8862240203101203e-49	1.3805833119216429e-64	4.264260465589817e-10	3.539613687038492e-15	0.00001603408168287362	-7.546568553550237e-20	1.3094199848355363e-18	1.7206471943572755e-13	1.1225766629569056e-12	8.220999305433434e-13
5600000	0.004991982531672375	1.8862240203101203e-49	1.3805833119216429e-64	4.264260465589817e-10	3.539613687038492e-15	0.00001603408168287362	-7.546567449484577e-20	1.309419984835536e-18	1.7206471943572755e-13	1.1225766629569056e-12	8.220999305433434e-13
5700000	0.004991982531672375	1.8862240203101203e-49	1.3805833119216429e-64	4.264260465589817e-10	3.539613687038492e-15	0.00001603408168287362	-7.546566345418917e-20	1.3094199848355356e-18	1.7206471943572755e-13	1.1225766629569056e-12	8.220999305433434e-13
5800000	0.004991982531672374	1.8862240203101203e-49	1.3805833119216429e-64	4.264260465589817e-10	3.539613687038492e-15	0.00001603408168287362	-7.546565241353258e-20	1.3094199848355352e-18	1.7206471943572755e-13	1.1225766629569056e-12	8.220999305433434e-13
5900000	0.004991982531672374	1.8862240203101203e-49	1.3805833119216429e-64	4.264260465589817e-10	3.539613687038492e-15	0.00001603408168287362	-7.546564137287597e-20	1.309419984835535e-18	1.7206471943572755e-13	1.1225766629569056e-12	8.220999305433434e-13
6000000	0.004991982531672374	1.8862240203101203e-49	1.3805833119216429e-64	4.264260465589817e-10	3.539613687038492e-15	0.00001603408168287362	-7.546563033221937e-20	1.3094199848355346e-18	1.7206471943572755e-13	1.1225766629569056e-12	8.220999305433434e-13
6100000	0.004991982531672374	1.8862240203101203e-49	1.3805833119216429e-64	4.264260465589817e-10	3.539613687038492e-15	0.00001603408168287362	-7.546561929156278e-20	1.3094199848355344e-18	1.7206471943572755e-13	1.1225766629569056e-12	8.220999305433434e-13
6200000	0.004991982531672374	1.8862240203101203e-49	1.3805833119216429e-64	4.264260465589817e-10	3.539613687038492e-15	0.00001603408168287362	-7.546560825090618e-20	1.309419984835534e-18	1.7206471943572755e-13	1.1225766629569056e-12	8.220999305433434e-13
6300000	0.004991982531672374	1.8862240203101203e-49	1.3805833119216429e-64	4.264260465589817e-10	3.539613687038492e-15	0.00001603408168287362	-7.546559721024958e-20	1.3094199848355338e-18	1.7206471943572755e-13	1.1225766629569056e-12	8.220999305433434e-13
6400000	0.004991982531672374	1.8862240203101203e-49	1.3805833119216429e-64	4.2642604655898167e-10	3.539613687038492e-15	0.00001603408168287362	-7.546558616959299e-20	1.3094199848355336e-18	1.7206471943572755e-13	1.1225766629569056e-12	8.220999305433434e-13
6500000	0.004991982531672374	1.8862240203101203e-49	1.3805833119216429e-64	4.2642604655898167e-10	3.539613687038492e-15	0.00001603408168287362	-7.546557512893639e-20	1.3094199848355335e-18	1.7206471943572755e-13	1.1225766629569056e-12	8.220999305433434e-13
6600000	0.004991982531672374	1.8862240203101203e-49	1.3805833119216429e-64	4.2642604655898167e-10	3.539613687038492e-15	0.00001603408168287362	-7.546556408827979e-20	1.3094199848355333e-18	1.7206471943572755e-13	1.1225766629569056e-12	8.220999305433434e-13
6700000	0.004991982531672374	1.8862240203101203e-49	1.3805833119216429e-64	4.2642604655898167e-10	3.539613687038492e-15	0.00001603408168287362	-7.54655530476232e-20	1.309419984835533e-18	1.7206471943572755e-13	1.1225766629569056e-12	8.220999305433434e-13
6800000	0.004991982531672374	1.8862240203101203e-49	1.3805833119216429e-64	4.2642604655898167e-10	3.539613687038492e-15	0.00001603408168287362	-7.54655420069666e-20	1.3094199848355329e-18	1.7206471943572755e-13	1.1225766629569056e-12	8.220999305433434e-13
6900000	0.004991982531672374	1.8862240203101203e-49	1.3805833119216429e-64	4.2642604655898167e-10	3.539613687038492e-15	0.00001603408168287362	-7.546553096631e-20	1.3094199848355327e-18	1.7206471943572755e-13	1.1225766629569056e-12	8.220999305433434e-13
7000000	0.004991982531672374	1.8862240203101203e-49	1.3805833119216429e-64	4.2642604655898167e-10	3.539613687038492e-15	0.00001603408168287362	-7.546551992565341e-20	1.3094199848355327e-18	1.7206471943572755e-13	1.1225766629569056e-12	8.220999305433434e-13
7100000	0.004991982531672374	1.8862240203101206e-49	1.3805833119216429e-64	4.2642604655898167e-10	3.539613687038492e-15	0.00001603408168287362	-7.546550888499681e-20	1.3094199848355325e-18	1.7206471943572755e-13	1.1225766629569056e-12	8.220999305433434e-13
7200000	0.004991982531672374	1.8862240203101206e-49	1.3805833119216429e-64	4.2642604655898167e-10	3.539613687038492e-15	0.00001603408168287362	-7.546549784434021e-20	1.3094199848355325e-18	1.7206471943572755e-13	1.1225766629569056e-12	8.220999305433434e-13
7300000	0.004991982531672374	1.8862240203101206e-49	1.3805833119216429e-64	4.2642604655898167e-10	3.539613687038492e-15	0.00001603408168287362	-7.546548680368362e-20	1.3094199848355323e-18	1.7206471943572755e-13	1.1225766629569056e-12	8.220999305433434e-13
7400000	0.004991982531672374	1.8862240203101206e-49	1.3805833119216429e-64	4.2642604655898167e-10	3.539613687038492e-15	0.00001603408168287362	-7.546547576302702e-20	1.3094199848355323e-18	1.7206471943572755e-13	1.1225766629569056e-12	8.220999305433434e-13
7500000	0.004991982531672374	1.8862240203101206e-49	1.3805833119216429e-64	4.2642604655898167e-10	3.539613687038492e-15	0.00001603408168287362	-7.546546472237042e-20	1.3094199848355321e-18	1.7206471943572755e-13	1.1225766629569056e-12	8.220999305433434e-13
7600000	0.004991982531672374	1.8862240203101206e-49	1.3805833119216429e-64	4.2642604655898167e-10	3.539613687038492e-15	0.00001603408168287362	-7.546545368171383e-20	1.3094199848355321e-18	1.7206471943572755e-13	1.1225766629569056e-12	8.220999305433434e-13
7700000	0.004991982531672374	1.8862240203101206e-49	1.3805833119216429e-64	4.2642604655898167e-10	3.539613687038492e-15	0.00001603408168287362	-7.546544264105723e-20	1.3094199848355321e-18	1.7206471943572755e-13	1.1225766629569056e-12	8.220999305433434e-13
7800000	0.004991982531672374	1.8862240203101206e-49	1.3805833119216429e-64	4.2642604655898167e-10	3.539613687038492e-15	0.00001603408168287362	-7.546543160040063e-20	1.3094199848355321e-18	1.7206471943572755e-13	1.1225766629569056e-12	8.220999305433434e-13
7900000	0.004991982531672374	1.8862240203101206e-49	1.3805833119216429e-64	4.2642604655898167e-10	3.539613687038492e-15	0.00001603408168287362	-7.546542055974403e-20	1.3094199848355321e-18	1.7206471943572755e-13	1.1225766629569056e-12	8.220999305433434e-13
8000000	0.004991982531672374	1.8862240203101206e-49	1.3805833119216429e-64	4.2642604655898167e-10	3.539613687038492e-15	0.00001603408168287362	-7.546540951908743e-20	1.3094199848355321e-18	1.7206471943572755e-13	1.1225766629569056e-12	8.220999305433434e-13
8100000	0.004991982531672374	1.8862240203101206e-49	1.3805833119216429e-64	4.2642604655898167e-10	3.539613687038492e-15	0.00001603408168287362	-7.546539847843083e-20	1.3094199848355321e-18	1.7206471943572755e-13	1.1225766629569056e-12	8.220999305433434e-13
8200000	0.004991982531672374	1.8862240203101206e-49	1.3805833119216429e-64	4.2642604655898167e-10	3.539613687038492e-15	0.00001603408168287362	-7.546538743777424e-20	1.3094199848355321e-18	1.7206471943572755e-13	1.1225766629569056e-12	8.220999305433434e-13
8300000	0.004991982531672374	1.8862240203101206e-49	1.3805833119216429e-64	4.2642604655898167e-10	3.539613687038492e-15	0.00001603408168287362	-7.546537639711764e-20	1.3094199848355321e-18	1.7206471943572755e-13	1.1225766629569056e-12	8.220999305433434e-13
8400000	0.004991982531672374	1.8862240203101206e-49	1.3805833119216429e-64	4.2642604655898167e-10	3.539613687038492e-15	0.00001603408168287362	-7.546536535646104e-20	1.3094199848355321e-18	1.7206471943572755e-13	1.1225766629569056e-12	8.220999305433434e-13
8500000	0.004991982531672374	1.8862240203101206e-49	1.3805833119216429e-64	4.2642604655898167e-10	3.539613687038492e-15	0.00001603408168287362	-7.546535431580445e-20	1.3094199848355321e-18	1.7206471943572755e-13	1.1225766629569056e-12	8.220999305433434e-13
8600000	0.004991982531672374	1.8862240203101206e-49	1.3805833119216429e-64	4.2642604655898167e-10	3.539613687038492e-15	0.00001603408168287362	-7.546534327514785e-20	1.3094199848355323e-18	1.7206471943572755e-13	1.1225766629569056e-12	8.220999305433434e-13
8700000	0.004991982531672374	1.8862240203101206e-49	1.3805833119216429e-64	4.2642604655898167e-10	3.539613687038492e-15	0.00001603408168287362	-7.546533223449125e-20	1.3094199848355323e-18	1.7206471943572755e-13	1.1225766629569056e-12	8.220999305433434e-13
8800000	0.004991982531672374	1.8862240203101206e-49	1.3805833119216429e-64	4.2642604655898167e-10	3.539613687038492e-15	0.00001603408168287362	-7.546532119383466e-20	1.3094199848355325e-18	1.7206471943572755e-13	1.1225766629569056e-12	8.220999305433434e-13
8900000	0.004991982531672374	1.8862240203101206e-49	1.3805833119216429e-64	4.2642604655898167e-10	3.539613687038492e-15	0.00001603408168287362	-7.546531015317806e-20	1.3094199848355325e-18	1.7206471943572755e-13	1.1225766629569056e-12	8.220999305433434e-13
9000000	0.004991982531672375	1.8862240203101206e-49	1.380583311921643e-64	4.2642604655898167e-10	3.539613687038492e-15	0.00001603408168287362	-7.546529911252146e-20	1.3094199848355325e-18	1.7206471943572755e-13	1.1225766629569056e-12	8.220999305433434e-13
9100000	0.004991982531672375	1.8862240203101206e-49	1.380583311921643e-64	4.2642604655898167e-10	3.539613687038492e-15	0.00001603408168287362	-7.546528807186487e-20	1.3094199848355327e-18	1.7206471943572755e-13	1.1225766629569056e-12	8.220999305433434e-13
9200000	0.004991982531672375	1.8862240203101206e-49	1.380583311921643e-64	4.2642604655898167e-10	3.539613687038492e-15	0.00001603408168287362	-7.546527703120827e-20	1.3094199848355329e-18	1.7206471943572755e-13	1.1225766629569056e-12	8.220999305433434e-13
9300000	0.004991982531672375	1.8862240203101206e-49	1.380583311921643e-64	4.2642604655898167e-10	3.539613687038492e-15	0.00001603408168287362	-7.546526599055167e-20	1.3094199848355329e-18	1.7206471943572755e-13	1.1225766629569056e-12	8.220999305433434e-13
9400000	0.004991982531672375	1.8862240203101206e-49	1.380583311921643e-64	4.2642604655898167e-10	3.539613687038492e-15	0.00001603408168287362	-7.546525494989508e-20	1.309419984835533e-18	1.7206471943572755e-13	1.1225766629569056e-12	8.220999305433434e-13
9500000	0.004991982531672375	1.8862240203101206e-49	1.380583311921643e-64	4.2642604655898167e-10	3.539613687038492e-15	0.00001603408168287362	-7.546524390923848e-20	1.3094199848355333e-18	1.7206471943572755e-13	1.1225766629569056e-12	8.220999305433434e-13
9600000	0.004991982531672375	1.8862240203101206e-49	1.380583311921643e-64	4.2642604655898167e-10	3.539613687038492e-15	0.00001603408168287362	-7.546523286858188e-20	1.3094199848355333e-18	1.7206471943572755e-13	1.1225766629569056e-12	8.220999305433434e-13
9700000	0.004991982531672375	1.8862240203101206e-49	1.380583311921643e-64	4.2642604655898167e-10	3.539613687038492e-15	0.00001603408168287362	-7.546522182792529e-20	1.3094199848355335e-18	1.7206471943572755e-13	1.1225766629569056e-12	8.220999305433434e-13
9800000	0.004991982531672375	1.8862240203101206e-49	1.380583311921643e-64	4.2642604655898167e-10	3.539613687038492e-15	0.00001603408168287362	-7.546521078726869e-20	1.3094199848355336e-18	1.7206471943572755e-13	1.1225766629569056e-12	8.220999305433434e-13
9900000	0.004991982531672375	1.8862240203101206e-49	1.380583311921643e-64	4.2642604655898167e-10	3.539613687038492e-15	0.00001603408168287362	-7.546519974661208e-20	1.3094199848355338e-18	1.7206471943572755e-13	1.1225766629569056e-12	8.220999305433434e-13
10000000	0.004991982531672375	1.8862240203101206e-49	1.380583311921643e-64	4.2642604655898167e-10	3.539613687038492e-15	0.00001603408168287362	-7.546518870595549e-20	1.3094199848355338e-18	1.7206471943572755e-13	1.1225766629569056e-12	8.220999305433434e-13
10100000	0.004991982531672375	1.8862240203101206e-49	1.380583311921643e-64	4.2642604655898167e-10	3.539613687038492e-15	0.00001603408168287362	-7.546517766529889e-20	1.309419984835534e-18	1.7206471943572755e-13	1.1225766629569056e-12	8.220999305433434e-13
10200000	0.004991982531672375	1.8862240203101206e-49	1.380583311921643e-64	4.2642604655898167e-10	3.539613687038492e-15	0.00001603408168287362	-7.546516662464229e-20	1.3094199848355342e-18	1.7206471943572755e-13	1.1225766629569056e-12	8.220999305433434e-13
10300000	0.004991982531672375	1.8862240203101206e-49	1.380583311921643e-64	4.2642604655898167e-10	3.539613687038492e-15	0.00001603408168287362	-7.54651555839857e-20	1.3094199848355344e-18	1.7206471943572755e-13	1.1225766629569056e-12	8.220999305433434e-13
10400000	0.004991982531672375	1.8862240203101206e-49	1.380583311921643e-64	4.2642604655898167e-10	3.539613687038492e-15	0.00001603408168287362	-7.54651445433291e-20	1.3094199848355346e-18	1.7206471943572755e-13	1.1225766629569053e-12	8.220999305433434e-13
10500000	0.004991982531672375	1.8862240203101206e-49	1.380583311921643e-64	4.2642604655898167e-10	3.539613687038492e-15	0.00001603408168287362	-7.54651335026725e-20	1.3094199848355348e-18	1.7206471943572755e-13	1.1225766629569053e-12	8.220999305433434e-13
10600000	0.004991982531672375	1.8862240203101206e-49	1.380583311921643e-64	4.2642604655898167e-10	3.539613687038492e-15	0.00001603408168287362	-7.546512246201591e-20	1.309419984835535e-18	1.7206471943572755e-13	1.1225766629569053e-12	8.220999305433434e-13
10700000	0.004991982531672375	1.8862240203101206e-49	1.380583311921643e-64	4.2642604655898167e-10	3.539613687038492e-15	0.00001603408168287362	-7.546511142135931e-20	1.3094199848355352e-18	1.7206471943572755e-13	1.1225766629569053e-12	8.220999305433434e-13
10800000	0.004991982531672375	1.8862240203101206e-49	1.380583311921643e-64	4.2642604655898167e-10	3.539613687038492e-15	0.00001603408168287362	-7.546510038070271e-20	1.3094199848355354e-18	1.7206471943572755e-13	1.1225766629569053e-12	8.220999305433434e-13
10900000	0.004991982531672375	1.8862240203101206e-49	1.380583311921643e-64	4.2642604655898167e-10	3.539613687038492e-15	0.00001603408168287362	-7.546508934004612e-20	1.3094199848355354e-18	1.7206471943572755e-13	1.1225766629569053e-12	8.220999305433434e-13
11000000	0.004991982531672375	1.8862240203101206e-49	1.380583311921643e-64	4.2642604655898167e-10	3.539613687038492e-15	0.00001603408168287362	-7.546507829938952e-20	1.3094199848355356e-18	1.7206471943572755e-13	1.1225766629569053e-12	8.220999305433434e-13
11100000	0.004991982531672375	1.8862240203101206e-49	1.3805833119216432e-64	4.2642604655898167e-10	3.539613687038492e-15	0.00001603408168287362	-7.546506725873292e-20	1.3094199848355358e-18	1.7206471943572755e-13	1.1225766629569053e-12	8.220999305433434e-13
11200000	0.004991982531672375	1.8862240203101206e-49	1.3805833119216432e-64	4.2642604655898167e-10	3.539613687038492e-15	0.00001603408168287362	-7.546505621807633e-20	1.309419984835536e-18	1.7206471943572755e-13	1.1225766629569053e-12	8.220999305433434e-13
11300000	0.004991982531672375	1.8862240203101206e-49	1.3805833119216432e-64	4.2642604655898167e-10	3.539613687038492e-15	0.00001603408168287362	-7.546504517741973e-20	1.3094199848355362e-18	1.7206471943572755e-13	1.1225766629569053e-12	8.220999305433434e-13
11400000	0.004991982531672375	1.8862240203101206e-49	1.3805833119216432e-64	4.2642604655898167e-10	3.539613687038492e-15	0.00001603408168287362	-7.546503413676313e-20	1.3094199848355363e-18	1.7206471943572755e-13	1.1225766629569053e-12	8.220999305433434e-13
11500000	0.004991982531672375	1.8862240203101206e-49	1.3805833119216432e-64	4.2642604655898167e-10	3.539613687038492e-15	0.00001603408168287362	-7.546502309610654e-20	1.3094199848355365e-18	1.7206471943572755e-13	1.1225766629569053e-12	8.220999305433434e-13
11600000	0.004991982531672375	1.8862240203101206e-49	1.3805833119216432e-64	4.2642604655898167e-10	3.539613687038492e-15	0.00001603408168287362	-7.546501205544994e-20	1.3094199848355367e-18	1.7206471943572755e-13	1.1225766629569053e-12	8.220999305433434e-13
11700000	0.004991982531672375	1.8862240203101206e-49	1.3805833119216432e-64	4.2642604655898167e-10	3.539613687038492e-15	0.00001603408168287362	-7.546500101479334e-20	1.309419984835537e-18	1.7206471943572755e-13	1.1225766629569053e-12	8.220999305433434e-13
11800000	0.004991982531672375	1.8862240203101206e-49	1.3805833119216432e-64	4.2642604655898167e-10	3.539613687038492e-15	0.00001603408168287362	-7.546498997413675e-20	1.3094199848355371e-18	1.7206471943572755e-13	1.1225766629569053e-12	8.220999305433434e-13
11900000	0.004991982531672375	1.8862240203101206e-49	1.3805833119216432e-64	4.2642604655898167e-10	3.539613687038492e-15	0.00001603408168287362	-7.546497893348014e-20	1.3094199848355373e-18	1.7206471943572755e-13	1.1225766629569053e-12	8.220999305433434e-13
12000000	0.004991982531672375	1.8862240203101206e-49	1.3805833119216432e-64	4.2642604655898167e-10	3.539613687038492e-15	0.00001603408168287362	-7.546496789282354e-20	1.3094199848355375e-18	1.7206471943572755e-13	1.1225766629569053e-12	8.220999305433434e-13
12100000	0.004991982531672375	1.8862240203101206e-49	1.3805833119216432e-64	4.2642604655898167e-10	3.5396136870384916e-15	0.00001603408168287362	-7.546495685216695e-20	1.3094199848355377e-18	1.7206471943572755e-13	1.1225766629569053e-12	8.220999305433434e-13
12200000	0.004991982531672375	1.8862240203101206e-49	1.3805833119216432e-64	4.2642604655898167e-10	3.5396136870384916e-15	0.00001603408168287362	-7.546494581151035e-20	1.3094199848355379e-18	1.7206471943572755e-13	1.1225766629569053e-12	8.220999305433434e-13
12300000	0.004991982531672376	1.8862240203101206e-49	1.3805833119216432e-64	4.2642604655898167e-10	3.5396136870384916e-15	0.00001603408168287362	-7.546493477085375e-20	1.309419984835538e-18	1.7206471943572755e-13	1.1225766629569053e-12	8.220999305433434e-13
12400000	0.004991982531672376	1.8862240203101206e-49	1.3805833119216432e-64	4.2642604655898167e-10	3.5396136870384916e-15	0.00001603408168287362	-7.546492373019716e-20	1.3094199848355383e-18	1.7206471943572755e-13	1.1225766629569053e-12	8.220999305433434e-13
12500000	0.004991982531672376	1.8862240203101206e-49	1.3805833119216432e-64	4.2642604655898167e-10	3.5396136870384916e-15	0.00001603408168287362	-7.546491268954056e-20	1.3094199848355385e-18	1.7206471943572755e-13	1.1225766629569053e-12	8.220999305433434e-13
12600000	0.004991982531672376	1.8862240203101206e-49	1.3805833119216432e-64	4.2642604655898167e-10	3.5396136870384916e-15	0.00001603408168287362	-7.546490164888396e-20	1.3094199848355385e-18	1.7206471943572755e-13	1.1225766629569053e-12	8.220999305433434e-13
12700000	0.004991982531672376	1.8862240203101206e-49	1.3805833119216432e-64	4.2642604655898167e-10	3.5396136870384916e-15	0.00001603408168287362	-7.546489060822737e-20	1.3094199848355387e-18	1.7206471943572755e-13	1.1225766629569053e-12	8.220999305433434e-13
12800000	0.004991982531672376	1.8862240203101206e-49	1.3805833119216432e-64	4.2642604655898167e-10	3.5396136870384916e-15	0.00001603408168287362	-7.546487956757077e-20	1.3094199848355388e-18	1.7206471943572755e-13	1.1225766629569053e-12	8.220999305433434e-13
12900000	0.004991982531672376	1.8862240203101206e-49	1.3805833119216432e-64	4.2642604655898167e-10	3.5396136870384916e-15	0.00001603408168287362	-7.546486852691417e-20	1.309419984835539e-18	1.7206471943572755e-13	1.1225766629569053e-12	8.220999305433434e-13
13000000	0.004991982531672376	1.8862240203101206e-49	1.3805833119216432e-64	4.2642604655898167e-10	3.5396136870384916e-15	0.00001603408168287362	-7.546485748625758e-20	1.309419984835539e-18	1.7206471943572755e-13	1.1225766629569053e-12	8.220999305433434e-13
13100000	0.004991982531672376	1.8862240203101206e-49	1.3805833119216434e-64	4.2642604655898167e-10	3.5396136870384916e-15	0.00001603408168287362	-7.546484644560098e-20	1.3094199848355392e-18	1.7206471943572755e-13	1.1225766629569053e-12	8.220999305433434e-13
13200000	0.004991982531672376	1.8862240203101206e-49	1.3805833119216434e-64	4.2642604655898167e-10	3.5396136870384916e-15	0.00001603408168287362	-7.546483540494438e-20	1.3094199848355394e-18	1.7206471943572755e-13	1.1225766629569053e-12	8.220999305433434e-13
13300000	0.004991982531672376	1.8862240203101206e-49	1.3805833119216434e-64	4.2642604655898167e-10	3.5396136870384916e-15	0.00001603408168287362	-7.546482436428779e-20	1.3094199848355396e-18	1.7206471943572755e-13	1.1225766629569053e-12	8.220999305433434e-13
13400000	0.004991982531672376	1.8862240203101206e-49	1.3805833119216434e-64	4.2642604655898167e-10	3.5396136870384916e-15	0.00001603408168287362	-7.546481332363119e-20	1.3094199848355396e-18	1.7206471943572755e-13	1.1225766629569053e-12	8.220999305433434e-13
13500000	0.004991982531672376	1.8862240203101206e-49	1.3805833119216434e-64	4.2642604655898167e-10	3.5396136870384916e-15	0.00001603408168287362	-7.54648022829746e-20	1.3094199848355398e-18	1.7206471943572755e-13	1.1225766629569053e-12	8.220999305433434e-13
13600000	0.004991982531672376	1.8862240203101206e-49	1.3805833119216434e-64	4.2642604655898167e-10	3.5396136870384916e-15	0.00001603408168287362	-7.5464791242318e-20	1.3094199848355398e-18	1.7206471943572755e-13	1.1225766629569053e-12	8.220999305433434e-13
13700000	0.004991982531672376	1.8862240203101206e-49	1.3805833119216434e-64	4.2642604655898167e-10	3.5396136870384916e-15	0.00001603408168287362	-7.54647802016614e-20	1.30941998483554e-18	1.7206471943572755e-13	1.1225766629569053e-12	8.220999305433434e-13
13800000	0.004991982531672376	1.8862240203101206e-49	1.3805833119216434e-64	4.2642604655898167e-10	3.5396136870384916e-15	0.00001603408168287362	-7.54647691610048e-20	1.30941998483554e-18	1.7206471943572755e-13	1.1225766629569053e-12	8.220999305433434e-13
13900000	0.004991982531672376	1.8862240203101206e-49	1.3805833119216434e-64	4.2642604655898167e-10	3.5396136870384916e-15	0.00001603408168287362	-7.54647581203482e-20	1.3094199848355402e-18	1.7206471943572755e-13	1.1225766629569053e-12	8.220999305433434e-13
14000000	0.004991982531672376	1.8862240203101206e-49	1.3805833119216434e-64	4.2642604655898167e-10	3.5396136870384916e-15	0.00001603408168287362	-7.54647470796916e-20	1.3094199848355402e-18	1.7206471943572755e-13	1.1225766629569053e-12	8.220999305433434e-13
14100000	0.004991982531672376	1.8862240203101206e-49	1.3805833119216434e-64	4.2642604655898167e-10	3.5396136870384916e-15	0.00001603408168287362	-7.5464736039035e-20	1.3094199848355402e-18	1.7206471943572755e-13	1.1225766629569053e-12	8.220999305433434e-13
14200000	0.004991982531672376	1.8862240203101206e-49	1.3805833119216434e-64	4.2642604655898167e-10	3.5396136870384916e-15	0.00001603408168287362	-7.546472499837841e-20	1.3094199848355402e-18	1.7206471943572755e-13	1.1225766629569053e-12	8.220999305433434e-13
14300000	0.004991982531672376	1.8862240203101206e-49	1.3805833119216434e-64	4.2642604655898167e-10	3.5396136870384916e-15	0.00001603408168287362	-7.546471395772181e-20	1.3094199848355404e-18	1.7206471943572755e-13	1.1225766629569053e-12	8.220999305433434e-13
14400000	0.004991982531672376	1.8862240203101206e-49	1.3805833119216434e-64	4.2642604655898167e-10	3.5396136870384916e-15	0.00001603408168287362	-7.546470291706521e-20	1.3094199848355404e-18	1.7206471943572755e-13	1.1225766629569053e-12	8.220999305433434e-13
14500000	0.004991982531672376	1.8862240203101206e-49	1.3805833119216434e-64	4.2642604655898167e-10	3.5396136870384916e-15	0.00001603408168287362	-7.546469187640862e-20	1.3094199848355404e-18	1.7206471943572755e-13	1.1225766629569053e-12	8.220999305433434e-13
14600000	0.004991982531672376	1.8862240203101206e-49	1.3805833119216434e-64	4.2642604655898167e-10	3.5396136870384916e-15	0.00001603408168287362	-7.546468083575202e-20	1.3094199848355404e-18	1.7206471943572755e-13	1.1225766629569053e-12	8.220999305433434e-13
14700000	0.004991982531672376	1.8862240203101206e-49	1.3805833119216434e-64	4.2642604655898167e-10	3.5396136870384916e-15	0.00001603408168287362	-7.546466979509542e-20	1.3094199848355404e-18	1.7206471943572755e-13	1.1225766629569053e-12	8.220999305433434e-13
14800000	0.004991982531672376	1.8862240203101206e-49	1.3805833119216434e-64	4.2642604655898167e-10	3.5396136870384916e-15	0.00001603408168287362	-7.546465875443883e-20	1.3094199848355404e-18	1.7206471943572755e-13	1.1225766629569053e-12	8.220999305433434e-13
14900000	0.004991982531672376	1.8862240203101206e-49	1.3805833119216434e-64	4.2642604655898167e-10	3.5396136870384916e-15	0.00001603408168287362	-7.546464771378223e-20	1.3094199848355404e-18	1.7206471943572755e-13	1.1225766629569053e-12	8.220999305433434e-13
15000000	0.004991982531672376	1.8862240203101206e-49	1.3805833119216434e-64	4.2642604655898167e-10	3.5396136870384916e-15	0.00001603408168287362	-7.546463667312563e-20	1.3094199848355404e-18	1.7206471943572755e-13	1.1225766629569053e-12	8.220999305433434e-13
15100000	0.004991982531672376	1.8862240203101206e-49	1.3805833119216434e-64	4.2642604655898167e-10	3.5396136870384916e-15	0.00001603408168287362	-7.546462563246904e-20	1.3094199848355404e-18	1.7206471943572755e-13	1.1225766629569053e-12	8.220999305433434e-13
15200000	0.004991982531672376	1.8862240203101206e-49	1.3805833119216434e-64	4.2642604655898167e-10	3.5396136870384916e-15	0.00001603408168287362	-7.546461459181244e-20	1.3094199848355404e-18	1.7206471943572755e-13	1.1225766629569053e-12	8.220999305433434e-13
15300000	0.004991982531672376	1.8862240203101206e-49	1.3805833119216434e-64	4.2642604655898167e-10	3.5396136870384916e-15	0.00001603408168287362	-7.546460355115584e-20	1.3094199848355404e-18	1.7206471943572755e-13	1.1225766629569053e-12	8.220999305433434e-13
15400000	0.004991982531672376	1.8862240203101206e-49	1.3805833119216434e-64	4.2642604655898167e-10	3.5396136870384916e-15	0.00001603408168287362	-7.546459251049925e-20	1.3094199848355404e-18	1.7206471943572755e-13	1.1225766629569053e-12	8.220999305433434e-13
15500000	0.004991982531672376	1.8862240203101206e-49	1.3805833119216434e-64	4.2642604655898167e-10	3.5396136870384916e-15	0.00001603408168287362	-7.546458146984265e-20	1.3094199848355404e-18	1.7206471943572755e-13	1.1225766629569053e-12	8.220999305433434e-13
15600000	0.004991982531672376	1.8862240203101206e-49	1.3805833119216434e-64	4.2642604655898167e-10	3.5396136870384916e-15	0.00001603408168287362	-7.546457042918605e-20	1.3094199848355404e-18	1.7206471943572755e-13	1.1225766629569053e-12	8.220999305433434e-13
15700000	0.004991982531672376	1.8862240203101206e-49	1.3805833119216434e-64	4.2642604655898167e-10	3.5396136870384916e-15	0.00001603408168287362	-7.546455938852946e-20	1.3094199848355404e-18	1.7206471943572755e-13	1.1225766629569053e-12	8.220999305433434e-13
15800000	0.004991982531672376	1.8862240203101206e-49	1.3805833119216434e-64	4.2642604655898167e-10	3.5396136870384916e-15	0.00001603408168287362	-7.546454834787286e-20	1.3094199848355404e-18	1.7206471943572755e-13	1.1225766629569053e-12	8.220999305433434e-13
15900000	0.004991982531672376	1.8862240203101206e-49	1.3805833119216434e-64	4.2642604655898167e-10	3.5396136870384916e-15	0.00001603408168287362	-7.546453730721625e-20	1.3094199848355404e-18	1.7206471943572755e-13	1.1225766629569053e-12	8.220999305433434e-13
16000000	0.004991982531672376	1.8862240203101206e-49	1.3805833119216434e-64	4.2642604655898167e-10	3.5396136870384916e-15	0.00001603408168287362	-7.546452626655966e-20	1.3094199848355404e-18	1.7206471943572755e-13	1.1225766629569053e-12	8.220999305433434e-13
16100000	0.004991982531672376	1.8862240203101206e-49	1.3805833119216434e-64	4.2642604655898167e-10	3.5396136870384916e-15	0.00001603408168287362	-7.546451522590306e-20	1.3094199848355404e-18	1.7206471943572755e-13	1.1225766629569053e-12	8.220999305433434e-13
16200000	0.004991982531672376	1.8862240203101206e-49	1.3805833119216434e-64	4.2642604655898167e-10	3.5396136870384916e-15	0.00001603408168287362	-7.546450418524646e-20	1.3094199848355404e-18	1.7206471943572755e-13	1.1225766629569053e-12	8.220999305433434e-13
16300000	0.004991982531672376	1.8862240203101206e-49	1.3805833119216434e-64	4.2642604655898167e-10	3.5396136870384916e-15	0.00001603408168287362	-7.546449314458987e-20	1.3094199848355404e-18	1.7206471943572755e-13	1.1225766629569053e-12	8.220999305433434e-13
16400000	0.004991982531672376	1.8862240203101206e-49	1.3805833119216434e-64	4.2642604655898167e-10	3.5396136870384916e-15	0.00001603408168287362	-7.546448210393327e-20	1.3094199848355404e-18	1.7206471943572755e-13	1.1225766629569053e-12	8.220999305433434e-13
16500000	0.004991982531672376	1.8862240203101206e-49	1.3805833119216434e-64	4.2642604655898167e-10	3.5396136870384916e-15	0.00001603408168287362	-7.546447106327667e-20	1.3094199848355404e-18	1.7206471943572755e-13	1.1225766629569053e-12	8.220999305433434e-13
16600000	0.004991982531672376	1.8862240203101206e-49	1.3805833119216434e-64	4.2642604655898167e-10	3.5396136870384916e-15	0.00001603408168287362	-7.546446002262008e-20	1.3094199848355404e-18	1.7206471943572755e-13	1.1225766629569053e-12	8.220999305433434e-13
16700000	0.004991982531672376	1.8862240203101206e-49	1.3805833119216434e-64	4.2642604655898167e-10	3.5396136870384916e-15	0.00001603408168287362	-7.546444898196348e-20	1.3094199848355404e-18	1.7206471943572755e-13	1.1225766629569053e-12	8.220999305433434e-13
16800000	0.004991982531672376	1.8862240203101206e-49	1.3805833119216434e-64	4.2642604655898167e-10	3.5396136870384916e-15	0.00001603408168287362	-7.546443794130688e-20	1.3094199848355404e-18	1.7206471943572755e-13	1.1225766629569053e-12	8.220999305433434e-13
16900000	0.004991982531672376	1.8862240203101206e-49	1.3805833119216434e-64	4.2642604655898167e-10	3.5396136870384916e-15	0.00001603408168287362	-7.546442690065029e-20	1.3094199848355404e-18	1.7206471943572755e-13	1.1225766629569053e-12	8.220999305433434e-13
17000000	0.004991982531672376	1.8862240203101206e-49	1.3805833119216434e-64	4.2642604655898167e-10	3.5396136870384916e-15	0.00001603408168287362	-7.546441585999369e-20	1.3094199848355404e-18	1.7206471943572755e-13	1.1225766629569053e-12	8.220999305433434e-13
17100000	0.004991982531672376	1.8862240203101206e-49	1.3805833119216434e-64	4.2642604655898167e-10	3.5396136870384916e-15	0.00001603408168287362	-7.54644048193371e-20	1.3094199848355404e-18	1.7206471943572755e-13	1.1225766629569053e-12	8.220999305433434e-13
17200000	0.004991982531672376	1.8862240203101206e-49	1.3805833119216434e-64	4.2642604655898167e-10	3.5396136870384916e-15	0.00001603408168287362	-7.54643937786805e-20	1.3094199848355404e-18	1.7206471943572755e-13	1.1225766629569053e-12	8.220999305433434e-13
17300000	0.004991982531672376	1.8862240203101206e-49	1.3805833119216434e-64	4.2642604655898167e-10	3.5396136870384916e-15	0.00001603408168287362	-7.54643827380239e-20	1.3094199848355404e-18	1.7206471943572755e-13	1.1225766629569053e-12	8.220999305433434e-13
17400000	0.004991982531672376	1.8862240203101206e-49	1.3805833119216434e-64	4.2642604655898167e-10	3.5396136870384916e-15	0.00001603408168287362	-7.54643716973673e-20	1.3094199848355404e-18	1.7206471943572755e-13	1.1225766629569053e-12	8.220999305433434e-13
17500000	0.004991982531672376	1.8862240203101206e-49	1.3805833119216434e-64	4.2642604655898167e-10	3.5396136870384916e-15	0.00001603408168287362	-7.546436065671071e-20	1.3094199848355404e-18	1.7206471943572755e-13	1.1225766629569053e-12	8.220999305433434e-13
17600000	0.004991982531672376	1.8862240203101206e-49	1.3805833119216434e-64	4.2642604655898167e-10	3.5396136870384916e-15	0.00001603408168287362	-7.546434961605411e-20	1.3094199848355404e-18	1.7206471943572755e-13	1.1225766629569053e-12	8.220999305433434e-13
17700000	0.004991982531672376	1.8862240203101206e-49	1.3805833119216434e-64	4.2642604655898167e-10	3.5396136870384916e-15	0.00001603408168287362	-7.546433857539751e-20	1.3094199848355404e-18	1.7206471943572755e-13	1.1225766629569053e-12	8.220999305433434e-13
17800000	0.004991982531672376	1.8862240203101206e-49	1.3805833119216434e-64	4.2642604655898167e-10	3.5396136870384916e-15	0.00001603408168287362	-7.546432753474092e-20	1.3094199848355404e-18	1.7206471943572755e-13	1.1225766629569053e-12	8.220999305433434e-13
17900000	0.004991982531672376	1.8862240203101206e-49	1.3805833119216434e-64	4.2642604655898167e-10	3.5396136870384916e-15	0.00001603408168287362	-7.546431649408431e-20	1.3094199848355404e-18	1.7206471943572755e-13	1.1225766629569053e-12	8.220999305433434e-13
18000000	0.004991982531672376	1.8862240203101206e-49	1.3805833119216434e-64	4.2642604655898167e-10	3.5396136870384916e-15	0.00001603408168287362	-7.546430545342771e-20	1.3094199848355404e-18	1.7206471943572755e-13	1.1225766629569053e-12	8.220999305433434e-13
18100000	0.004991982531672376	1.8862240203101206e-49	1.3805833119216434e-64	4.2642604655898167e-10	3.5396136870384916e-15	0.00001603408168287362	-7.546429441277112e-20	1.3094199848355404e-18	1.7206471943572755e-13	1.1225766629569053e-12	8.220999305433434e-13
18200000	0.004991982531672376	1.8862240203101206e-49	1.3805833119216434e-64	4.2642604655898167e-10	3.5396136870384916e-15	0.00001603408168287362	-7.546428337211452e-20	1.3094199848355404e-18	1.7206471943572755e-13	1.1225766629569053e-12	8.220999305433434e-13
18300000	0.004991982531672376	1.8862240203101206e-49	1.3805833119216434e-64	4.2642604655898167e-10	3.5396136870384916e-15	0.00001603408168287362	-7.546427233145792e-20	1.3094199848355404e-18	1.7206471943572755e-13	1.1225766629569053e-12	8.220999305433434e-13
18400000	0.004991982531672376	1.8862240203101206e-49	1.3805833119216434e-64	4.2642604655898167e-10	3.5396136870384916e-15	0.00001603408168287362	-7.546426129080133e-20	1.3094199848355404e-18	1.7206471943572755e-13	1.1225766629569053e-12	8.220999305433434e-13
18500000	0.004991982531672376	1.8862240203101206e-49	1.3805833119216434e-64	4.2642604655898167e-10	3.5396136870384916e-15	0.00001603408168287362	-7.546425025014473e-20	1.3094199848355404e-18	1.7206471943572755e-13	1.1225766629569053e-12	8.220999305433434e-13
18600000	0.004991982531672376	1.8862240203101206e-49	1.3805833119216434e-64	4.2642604655898167e-10	3.5396136870384916e-15	0.00001603408168287362	-7.546423920948813e-20	1.3094199848355404e-18	1.7206471943572755e-13	1.1225766629569053e-12	8.220999305433434e-13
18700000	0.004991982531672376	1.8862240203101206e-49	1.3805833119216434e-64	4.2642604655898167e-10	3.5396136870384916e-15	0.00001603408168287362	-7.546422816883154e-20	1.3094199848355404e-18	1.7206471943572755e-13	1.1225766629569053e-12	8.220999305433434e-13
18800000	0.004991982531672376	1.8862240203101206e-49	1.3805833119216434e-64	4.2642604655898167e-10	3.5396136870384916e-15	0.00001603408168287362	-7.546421712817494e-20	1.3094199848355404e-18	1.7206471943572755e-13	1.1225766629569053e-12	8.220999305433434e-13
18900000	0.004991982531672376	1.8862240203101206e-49	1.3805833119216434e-64	4.2642604655898167e-10	3.5396136870384916e-15	0.00001603408168287362	-7.546420608751834e-20	1.3094199848355404e-18	1.7206471943572755e-13	1.1225766629569053e-12	8.220999305433434e-13
19000000	0.004991982531672376	1.8862240203101206e-49	1.3805833119216434e-64	4.2642604655898167e-10	3.5396136870384916e-15	0.00001603408168287362	-7.546419504686175e-20	1.3094199848355404e-18	1.7206471943572755e-13	1.1225766629569053e-12	8.220999305433434e-13
19100000	0.004991982531672376	1.8862240203101206e-49	1.3805833119216434e-64	4.2642604655898167e-10	3.5396136870384916e-15	0.00001603408168287362	-7.546418400620515e-20	1.3094199848355404e-18	1.7206471943572755e-13	1.1225766629569056e-12	8.220999305433434e-13
19200000	0.004991982531672376	1.8862240203101206e-49	1.3805833119216434e-64	4.2642604655898167e-10	3.5396136870384916e-15	0.00001603408168287362	-7.546417296554855e-20	1.3094199848355404e-18	1.7206471943572755e-13	1.1225766629569056e-12	8.220999305433434e-13
19300000	0.004991982531672376	1.8862240203101206e-49	1.3805833119216434e-64	4.2642604655898167e-10	3.5396136870384916e-15	0.00001603408168287362	-7.546416192489196e-20	1.3094199848355404e-18	1.7206471943572755e-13	1.1225766629569056e-12	8.220999305433434e-13
19400000	0.004991982531672376	1.8862240203101206e-49	1.3805833119216434e-64	4.2642604655898167e-10	3.5396136870384916e-15	0.00001603408168287362	-7.546415088423536e-20	1.3094199848355404e-18	1.7206471943572755e-13	1.1225766629569056e-12	8.220999305433434e-13
19500000	0.004991982531672376	1.8862240203101206e-49	1.3805833119216434e-64	4.2642604655898167e-10	3.5396136870384916e-15	0.00001603408168287362	-7.546413984357876e-20	1.3094199848355404e-18	1.7206471943572755e-13	1.1225766629569056e-12	8.220999305433434e-13
19600000	0.004991982531672376	1.8862240203101206e-49	1.3805833119216432e-64	4.2642604655898167e-10	3.5396136870384916e-15	0.00001603408168287362	-7.546412880292217e-20	1.3094199848355404e-18	1.7206471943572755e-13	1.1225766629569056e-12	8.220999305433434e-13
19700000	0.004991982531672376	1.8862240203101206e-49	1.3805833119216432e-64	4.2642604655898167e-10	3.5396136870384916e-15	0.00001603408168287362	-7.546411776226557e-20	1.3094199848355404e-18	1.7206471943572755e-13	1.1225766629569056e-12	8.220999305433434e-13
19800000	0.004991982531672376	1.8862240203101206e-49	1.3805833119216432e-64	4.2642604655898167e-10	3.5396136870384916e-15	0.00001603408168287362	-7.546410672160897e-20	1.3094199848355404e-18	1.7206471943572755e-13	1.1225766629569056e-12	8.220999305433434e-13
19900000	0.004991982531672376	1.8862240203101206e-49	1.3805833119216432e-64	4.2642604655898167e-10	3.5396136870384916e-15	0.00001603408168287362	-7.546409568095237e-20	1.3094199848355404e-18	1.7206471943572755e-13	1.1225766629569056e-12	8.220999305433434e-13
20000000	0.004991982531672376	1.8862240203101206e-49	1.3805833119216432e-64	4.2642604655898167e-10	3.5396136870384916e-15	0.00001603408168287362	-7.546408464029577e-20	1.3094199848355404e-18	1.7206471943572755e-13	1.1225766629569056e-12	8.220999305433434e-13
20100000	0.004991982531672376	1.8862240203101206e-49	1.3805833119216432e-64	4.2642604655898167e-10	3.5396136870384916e-15	0.00001603408168287362	-7.546407359963917e-20	1.3094199848355404e-18	1.7206471943572755e-13	1.1225766629569056e-12	8.220999305433434e-13
20200000	0.004991982531672376	1.8862240203101206e-49	1.3805833119216432e-64	4.2642604655898167e-10	3.5396136870384916e-15	0.00001603408168287362	-7.546406255898258e-20	1.3094199848355404e-18	1.7206471943572755e-13	1.1225766629569056e-12	8.220999305433434e-13
20300000	0.004991982531672376	1.8862240203101206e-49	1.3805833119216432e-64	4.2642604655898167e-10	3.5396136870384916e-15	0.00001603408168287362	-7.546405151832598e-20	1.3094199848355404e-18	1.7206471943572755e-13	1.1225766629569056e-12	8.220999305433434e-13
20400000	0.004991982531672376	1.8862240203101206e-49	1.3805833119216432e-64	4.2642604655898167e-10	3.5396136870384916e-15	0.00001603408168287362	-7.546404047766938e-20	1.3094199848355404e-18	1.7206471943572755e-13	1.1225766629569056e-12	8.220999305433434e-13
20500000	0.004991982531672376	1.8862240203101206e-49	1.3805833119216432e-64	4.2642604655898167e-10	3.5396136870384916e-15	0.00001603408168287362	-7.546402943701279e-20	1.3094199848355404e-18	1.7206471943572755e-13	1.1225766629569056e-12	8.220999305433434e-13
20600000	0.004991982531672376	1.8862240203101206e-49	1.3805833119216432e-64	4.2642604655898167e-10	3.5396136870384916e-15	0.00001603408168287362	-7.546401839635619e-20	1.3094199848355404e-18	1.7206471943572755e-13	1.1225766629569056e-12	8.220999305433434e-13
20700000	0.004991982531672376	1.8862240203101206e-49	1.3805833119216432e-64	4.2642604655898167e-10	3.5396136870384916e-15	0.00001603408168287362	-7.546400735569959e-20	1.3094199848355404e-18	1.7206471943572755e-13	1.1225766629569056e-12	8.220999305433434e-13
20800000	0.004991982531672376	1.8862240203101206e-49	1.3805833119216432e-64	4.2642604655898167e-10	3.5396136870384916e-15	0.00001603408168287362	-7.5463996315043e-20	1.3094199848355404e-18	1.7206471943572755e-13	1.1225766629569056e-12	8.220999305433434e-13
20900000	0.004991982531672376	1.8862240203101206e-49	1.3805833119216432e-64	4.2642604655898167e-10	3.539613687038492e-15	0.00001603408168287362	-7.54639852743864e-20	1.3094199848355404e-18	1.7206471943572755e-13	1.1225766629569056e-12	8.220999305433434e-13
21000000	0.004991982531672376	1.8862240203101206e-49	1.3805833119216432e-64	4.2642604655898167e-10	3.539613687038492e-15	0.00001603408168287362	-7.54639742337298e-20	1.3094199848355404e-18	1.7206471943572755e-13	1.1225766629569056e-12	8.220999305433434e-13
21100000	0.004991982531672376	1.8862240203101206e-49	1.3805833119216432e-64	4.2642604655898167e-10	3.539613687038492e-15	0.00001603408168287362	-7.546396319307321e-20	1.3094199848355404e-18	1.7206471943572755e-13	1.1225766629569056e-12	8.220999305433434e-13
21200000	0.004991982531672376	1.8862240203101206e-49	1.3805833119216432e-64	4.2642604655898167e-10	3.539613687038492e-15	0.00001603408168287362	-7.546395215241661e-20	1.3094199848355404e-18	1.7206471943572755e-13	1.1225766629569056e-12	8.220999305433434e-13
21300000	0.004991982531672376	1.8862240203101206e-49	1.3805833119216432e-64	4.2642604655898167e-10	3.539613687038492e-15	0.00001603408168287362	-7.546394111176001e-20	1.3094199848355404e-18	1.7206471943572755e-13	1.1225766629569056e-12	8.220999305433434e-13
21400000	0.004991982531672376	1.8862240203101203e-49	1.3805833119216432e-64	4.2642604655898167e-10	3.539613687038492e-15	0.00001603408168287362	-7.546393007110342e-20	1.3094199848355404e-18	1.7206471943572755e-13	1.1225766629569056e-12	8.220999305433434e-13
21500000	0.004991982531672376	1.8862240203101203e-49	1.3805833119216432e-64	4.2642604655898167e-10	3.539613687038492e-15	0.00001603408168287362	-7.546391903044682e-20	1.3094199848355404e-18	1.7206471943572755e-13	1.1225766629569056e-12	8.220999305433434e-13
21600000	0.004991982531672375	1.8862240203101203e-49	1.3805833119216432e-64	4.264260465589817e-10	3.539613687038492e-15	0.00001603408168287362	-7.546390798979022e-20	1.3094199848355404e-18	1.7206471943572755e-13	1.1225766629569056e-12	8.220999305433434e-13
21700000	0.004991982531672375	1.8862240203101203e-49	1.3805833119216432e-64	4.264260465589817e-10	3.539613687038492e-15	0.00001603408168287362	-7.546389694913363e-20	1.3094199848355404e-18	1.7206471943572755e-13	1.1225766629569056e-12	8.220999305433434e-13
21800000	0.004991982531672375	1.8862240203101203e-49	1.3805833119216432e-64	4.264260465589817e-10	3.539613687038492e-15	0.00001603408168287362	-7.546388590847703e-20	1.3094199848355404e-18	1.7206471943572755e-13	1.1225766629569056e-12	8.220999305433434e-13
21900000	0.004991982531672375	1.8862240203101203e-49	1.3805833119216432e-64	4.264260465589817e-10	3.539613687038492e-15	0.00001603408168287362	-7.546387486782042e-20	1.3094199848355404e-18	1.7206471943572755e-13	1.1225766629569056e-12	8.220999305433434e-13
22000000	0.004991982531672375	1.8862240203101203e-49	1.3805833119216432e-64	4.264260465589817e-10	3.539613687038492e-15	0.00001603408168287362	-7.546386382716383e-20	1.3094199848355404e-18	1.7206471943572755e-13	1.1225766629569056e-12	8.220999305433434e-13
22100000	0.004991982531672375	1.8862240203101203e-49	1.3805833119216432e-64	4.264260465589817e-10	3.539613687038492e-15	0.00001603408168287362	-7.546385278650723e-20	1.3094199848355404e-18	1.7206471943572755e-13	1.1225766629569056e-12	8.220999305433434e-13
22200000	0.004991982531672375	1.8862240203101203e-49	1.3805833119216432e-64	4.264260465589817e-10	3.539613687038492e-15	0.00001603408168287362	-7.546384174585063e-20	1.3094199848355404e-18	1.7206471943572755e-13	1.1225766629569056e-12	8.220999305433434e-13
22300000	0.004991982531672375	1.8862240203101203e-49	1.3805833119216432e-64	4.264260465589817e-10	3.539613687038492e-15	0.00001603408168287362	-7.546383070519404e-20	1.3094199848355404e-18	1.7206471943572755e-13	1.1225766629569056e-12	8.220999305433434e-13
22400000	0.004991982531672375	1.8862240203101203e-49	1.3805833119216432e-64	4.264260465589817e-10	3.539613687038492e-15	0.00001603408168287362	-7.546381966453744e-20	1.3094199848355404e-18	1.7206471943572755e-13	1.1225766629569056e-12	8.220999305433434e-13
22500000	0.004991982531672375	1.8862240203101203e-49	1.3805833119216432e-64	4.264260465589817e-10	3.539613687038492e-15	0.00001603408168287362	-7.546380862388084e-20	1.3094199848355404e-18	1.7206471943572755e-13	1.1225766629569058e-12	8.220999305433434e-13
22600000	0.004991982531672375	1.8862240203101203e-49	1.3805833119216432e-64	4.264260465589817e-10	3.539613687038492e-15	0.00001603408168287362	-7.546379758322425e-20	1.3094199848355404e-18	1.7206471943572755e-13	1.1225766629569058e-12	8.220999305433434e-13
22700000	0.004991982531672375	1.8862240203101203e-49	1.3805833119216432e-64	4.264260465589817e-10	3.539613687038492e-15	0.00001603408168287362	-7.546378654256765e-20	1.3094199848355404e-18	1.7206471943572755e-13	1.1225766629569058e-12	8.220999305433434e-13
22800000	0.004991982531672375	1.8862240203101203e-49	1.3805833119216432e-64	4.264260465589817e-10	3.539613687038492e-15	0.00001603408168287362	-7.546377550191105e-20	1.3094199848355404e-18	1.7206471943572755e-13	1.1225766629569058e-12	8.220999305433434e-13
22900000	0.004991982531672375	1.8862240203101203e-49	1.380583311921643e-64	4.264260465589817e-10	3.539613687038492e-15	0.00001603408168287362	-7.546376446125446e-20	1.3094199848355404e-18	1.7206471943572755e-13	1.1225766629569058e-12	8.220999305433434e-13
23000000	0.004991982531672375	1.8862240203101203e-49	1.380583311921643e-64	4.264260465589817e-10	3.539613687038492e-15	0.00001603408168287362	-7.546375342059786e-20	1.3094199848355404e-18	1.7206471943572755e-13	1.1225766629569058e-12	8.220999305433434e-13
23100000	0.004991982531672375	1.8862240203101203e-49	1.380583311921643e-64	4.264260465589817e-10	3.539613687038492e-15	0.00001603408168287362	-7.546374237994126e-20	1.3094199848355404e-18	1.7206471943572755e-13	1.1225766629569058e-12	8.220999305433434e-13
23200000	0.004991982531672375	1.8862240203101203e-49	1.380583311921643e-64	4.264260465589817e-10	3.539613687038492e-15	0.00001603408168287362	-7.546373133928467e-20	1.3094199848355404e-18	1.7206471943572755e-13	1.1225766629569058e-12	8.220999305433434e-13
23300000	0.004991982531672375	1.8862240203101203e-49	1.380583311921643e-64	4.264260465589817e-10	3.539613687038492e-15	0.00001603408168287362	-7.546372029862807e-20	1.3094199848355404e-18	1.7206471943572755e-13	1.1225766629569058e-12	8.220999305433434e-13
23400000	0.004991982531672375	1.8862240203101203e-49	1.380583311921643e-64	4.264260465589817e-10	3.539613687038492e-15	0.00001603408168287362	-7.546370925797147e-20	1.3094199848355404e-18	1.7206471943572755e-13	1.1225766629569058e-12	8.220999305433434e-13
23500000	0.004991982531672375	1.8862240203101203e-49	1.380583311921643e-64	4.264260465589817e-10	3.539613687038492e-15	0.00001603408168287362	-7.546369821731488e-20	1.3094199848355404e-18	1.7206471943572755e-13	1.1225766629569058e-12	8.220999305433434e-13
23600000	0.004991982531672375	1.8862240203101203e-49	1.380583311921643e-64	4.264260465589817e-10	3.539613687038492e-15	0.00001603408168287362	-7.546368717665828e-20	1.3094199848355404e-18	1.7206471943572755e-13	1.1225766629569058e-12	8.220999305433434e-13
23700000	0.004991982531672375	1.8862240203101203e-49	1.380583311921643e-64	4.264260465589817e-10	3.539613687038492e-15	0.00001603408168287362	-7.546367613600168e-20	1.3094199848355404e-18	1.7206471943572755e-13	1.1225766629569058e-12	8.220999305433434e-13
23800000	0.004991982531672375	1.8862240203101203e-49	1.380583311921643e-64	4.264260465589817e-10	3.539613687038492e-15	0.00001603408168287362	-7.546366509534509e-20	1.3094199848355404e-18	1.7206471943572755e-13	1.1225766629569058e-12	8.220999305433434e-13
23900000	0.004991982531672375	1.8862240203101203e-49	1.380583311921643e-64	4.264260465589817e-10	3.539613687038492e-15	0.00001603408168287362	-7.546365405468848e-20	1.3094199848355404e-18	1.7206471943572755e-13	1.1225766629569058e-12	8.220999305433434e-13
24000000	0.004991982531672375	1.8862240203101203e-49	1.380583311921643e-64	4.264260465589817e-10	3.539613687038492e-15	0.00001603408168287362	-7.546364301403188e-20	1.3094199848355404e-18	1.7206471943572755e-13	1.1225766629569058e-12	8.220999305433434e-13
24100000	0.004991982531672375	1.8862240203101203e-49	1.380583311921643e-64	4.264260465589817e-10	3.539613687038492e-15	0.00001603408168287362	-7.546363197337529e-20	1.3094199848355404e-18	1.7206471943572755e-13	1.1225766629569058e-12	8.220999305433434e-13
24200000	0.004991982531672375	1.8862240203101203e-49	1.380583311921643e-64	4.264260465589817e-10	3.539613687038492e-15	0.00001603408168287362	-7.546362093271869e-20	1.3094199848355404e-18	1.7206471943572755e-13	1.1225766629569058e-12	8.220999305433434e-13
24300000	0.004991982531672375	1.8862240203101203e-49	1.380583311921643e-64	4.264260465589817e-10	3.539613687038492e-15	0.00001603408168287362	-7.546360989206209e-20	1.3094199848355404e-18	1.7206471943572755e-13	1.1225766629569058e-12	8.220999305433434e-13
24400000	0.004991982531672375	1.8862240203101203e-49	1.380583311921643e-64	4.264260465589817e-10	3.539613687038492e-15	0.00001603408168287362	-7.54635988514055e-20	1.3094199848355404e-18	1.7206471943572755e-13	1.1225766629569058e-12	8.220999305433434e-13
24500000	0.004991982531672375	1.8862240203101203e-49	1.380583311921643e-64	4.264260465589817e-10	3.539613687038492e-15	0.00001603408168287362	-7.54635878107489e-20	1.3094199848355404e-18	1.7206471943572755e-13	1.1225766629569058e-12	8.220999305433434e-13
24600000	0.004991982531672375	1.8862240203101203e-49	1.380583311921643e-64	4.264260465589817e-10	3.539613687038492e-15	0.00001603408168287362	-7.54635767700923e-20	1.3094199848355404e-18	1.7206471943572755e-13	1.1225766629569058e-12	8.220999305433434e-13
24700000	0.004991982531672375	1.8862240203101203e-49	1.380583311921643e-64	4.264260465589817e-10	3.539613687038492e-15	0.00001603408168287362	-7.546356572943571e-20	1.3094199848355404e-18	1.7206471943572755e-13	1.1225766629569058e-12	8.220999305433434e-13
24800000	0.004991982531672375	1.8862240203101203e-49	1.380583311921643e-64	4.264260465589817e-10	3.539613687038492e-15	0.00001603408168287362	-7.546355468877911e-20	1.3094199848355404e-18	1.7206471943572755e-13	1.1225766629569058e-12	8.220999305433434e-13
24900000	0.004991982531672375	1.8862240203101203e-49	1.380583311921643e-64	4.264260465589817e-10	3.539613687038492e-15	0.00001603408168287362	-7.546354364812251e-20	1.3094199848355404e-18	1.7206471943572755e-13	1.1225766629569058e-12	8.220999305433434e-13
25000000	0.004991982531672375	1.8862240203101203e-49	1.380583311921643e-64	4.264260465589817e-10	3.539613687038492e-15	0.00001603408168287362	-7.546353260746592e-20	1.3094199848355404e-18	1.7206471943572755e-13	1.1225766629569058e-12	8.220999305433434e-13
25100000	0.004991982531672375	1.8862240203101203e-49	1.380583311921643e-64	4.264260465589817e-10	3.539613687038492e-15	0.00001603408168287362	-7.546352156680932e-20	1.3094199848355404e-18	1.7206471943572755e-13	1.1225766629569058e-12	8.220999305433434e-13
25200000	0.004991982531672375	1.8862240203101203e-49	1.380583311921643e-64	4.264260465589817e-10	3.539613687038492e-15	0.00001603408168287362	-7.546351052615272e-20	1.3094199848355404e-18	1.7206471943572755e-13	1.1225766629569058e-12	8.220999305433434e-13
25300000	0.004991982531672375	1.8862240203101203e-49	1.380583311921643e-64	4.264260465589817e-10	3.539613687038492e-15	0.00001603408168287362	-7.546349948549613e-20	1.3094199848355404e-18	1.7206471943572755e-13	1.1225766629569058e-12	8.220999305433434e-13
25400000	0.004991982531672375	1.8862240203101203e-49	1.380583311921643e-64	4.264260465589817e-10	3.539613687038492e-15	0.00001603408168287362	-7.546348844483953e-20	1.3094199848355404e-18	1.7206471943572755e-13	1.1225766629569058e-12	8.220999305433434e-13
25500000	0.004991982531672375	1.8862240203101203e-49	1.380583311921643e-64	4.264260465589817e-10	3.539613687038492e-15	0.00001603408168287362	-7.546347740418293e-20	1.3094199848355404e-18	1.7206471943572755e-13	1.1225766629569058e-12	8.220999305433434e-13
25600000	0.004991982531672375	1.8862240203101203e-49	1.380583311921643e-64	4.264260465589817e-10	3.539613687038492e-15	0.00001603408168287362	-7.546346636352634e-20	1.3094199848355404e-18	1.7206471943572755e-13	1.1225766629569058e-12	8.220999305433434e-13
25700000	0.004991982531672375	1.8862240203101203e-49	1.380583311921643e-64	4.264260465589817e-10	3.539613687038492e-15	0.00001603408168287362	-7.546345532286974e-20	1.3094199848355404e-18	1.7206471943572755e-13	1.1225766629569058e-12	8.220999305433434e-13
25800000	0.004991982531672375	1.8862240203101203e-49	1.380583311921643e-64	4.264260465589817e-10	3.539613687038492e-15	0.00001603408168287362	-7.546344428221314e-20	1.3094199848355404e-18	1.7206471943572755e-13	1.1225766629569058e-12	8.220999305433434e-13
25900000	0.004991982531672375	1.8862240203101203e-49	1.380583311921643e-64	4.264260465589817e-10	3.539613687038492e-15	0.00001603408168287362	-7.546343324155654e-20	1.3094199848355404e-18	1.7206471943572755e-13	1.1225766629569058e-12	8.220999305433434e-13
26000000	0.004991982531672375	1.8862240203101203e-49	1.380583311921643e-64	4.264260465589817e-10	3.539613687038492e-15	0.00001603408168287362	-7.546342220089994e-20	1.3094199848355404e-18	1.7206471943572755e-13	1.1225766629569058e-12	8.220999305433434e-13
26100000	0.004991982531672375	1.8862240203101203e-49	1.380583311921643e-64	4.264260465589817e-10	3.539613687038492e-15	0.00001603408168287362	-7.546341116024334e-20	1.3094199848355404e-18	1.7206471943572755e-13	1.1225766629569058e-12	8.220999305433434e-13
26200000	0.004991982531672375	1.8862240203101203e-49	1.380583311921643e-64	4.264260465589817e-10	3.539613687038492e-15	0.00001603408168287362	-7.546340011958675e-20	1.3094199848355404e-18	1.7206471943572755e-13	1.1225766629569058e-12	8.220999305433434e-13
26300000	0.004991982531672375	1.8862240203101203e-49	1.380583311921643e-64	4.264260465589817e-10	3.539613687038492e-15	0.00001603408168287362	-7.546338907893015e-20	1.3094199848355404e-18	1.7206471943572755e-13	1.1225766629569058e-12	8.220999305433434e-13
26400000	0.004991982531672375	1.8862240203101203e-49	1.380583311921643e-64	4.264260465589817e-10	3.539613687038492e-15	0.00001603408168287362	-7.546337803827355e-20	1.3094199848355404e-18	1.7206471943572755e-13	1.1225766629569058e-12	8.220999305433434e-13
26500000	0.004991982531672375	1.8862240203101203e-49	1.380583311921643e-64	4.264260465589817e-10	3.539613687038492e-15	0.00001603408168287362	-7.546336699761696e-20	1.3094199848355404e-18	1.7206471943572755e-13	1.1225766629569058e-12	8.220999305433434e-13
26600000	0.004991982531672375	1.8862240203101203e-49	1.380583311921643e-64	4.264260465589817e-10	3.539613687038492e-15	0.00001603408168287362	-7.546335595696036e-20	1.3094199848355404e-18	1.7206471943572755e-13	1.1225766629569058e-12	8.220999305433434e-13
26700000	0.004991982531672375	1.8862240203101203e-49	1.380583311921643e-64	4.264260465589817e-10	3.539613687038492e-15	0.00001603408168287362	-7.546334491630376e-20	1.3094199848355404e-18	1.7206471943572755e-13	1.1225766629569058e-12	8.220999305433434e-13
26800000	0.004991982531672375	1.8862240203101203e-49	1.380583311921643e-64	4.264260465589817e-10	3.539613687038492e-15	0.00001603408168287362	-7.546333387564717e-20	1.3094199848355404e-18	1.7206471943572755e-13	1.1225766629569058e-12	8.220999305433434e-13
26900000	0.004991982531672375	1.8862240203101203e-49	1.380583311921643e-64	4.264260465589817e-10	3.539613687038492e-15	0.00001603408168287362	-7.546332283499057e-20	1.3094199848355404e-18	1.7206471943572755e-13	1.1225766629569058e-12	8.220999305433434e-13
27000000	0.004991982531672375	1.8862240203101203e-49	1.380583311921643e-64	4.264260465589817e-10	3.539613687038492e-15	0.00001603408168287362	-7.546331179433397e-20	1.3094199848355404e-18	1.7206471943572755e-13	1.1225766629569058e-12	8.220999305433434e-13
27100000	0.004991982531672375	1.8862240203101203e-49	1.380583311921643e-64	4.264260465589817e-10	3.539613687038492e-15	0.00001603408168287362	-7.546330075367738e-20	1.3094199848355404e-18	1.7206471943572755e-13	1.1225766629569058e-12	8.220999305433434e-13
27200000	0.004991982531672375	1.8862240203101203e-49	1.380583311921643e-64	4.264260465589817e-10	3.539613687038492e-15	0.00001603408168287362	-7.546328971302078e-20	1.3094199848355404e-18	1.7206471943572755e-13	1.1225766629569058e-12	8.220999305433434e-13
27300000	0.004991982531672375	1.8862240203101203e-49	1.380583311921643e-64	4.264260465589817e-10	3.539613687038492e-15	0.00001603408168287362	-7.546327867236418e-20	1.3094199848355404e-18	1.7206471943572755e-13	1.1225766629569058e-12	8.220999305433434e-13
27400000	0.004991982531672375	1.8862240203101203e-49	1.380583311921643e-64	4.264260465589817e-10	3.539613687038492e-15	0.00001603408168287362	-7.546326763170759e-20	1.3094199848355404e-18	1.7206471943572755e-13	1.1225766629569058e-12	8.220999305433434e-13
27500000	0.004991982531672375	1.8862240203101203e-49	1.380583311921643e-64	4.264260465589817e-10	3.539613687038492e-15	0.00001603408168287362	-7.546325659105099e-20	1.3094199848355404e-18	1.7206471943572755e-13	1.1225766629569058e-12	8.220999305433434e-13
27600000	0.004991982531672375	1.8862240203101203e-49	1.380583311921643e-64	4.264260465589817e-10	3.539613687038492e-15	0.00001603408168287362	-7.54632455503944e-20	1.3094199848355404e-18	1.7206471943572755e-13	1.1225766629569058e-12	8.220999305433434e-13
27700000	0.004991982531672375	1.8862240203101203e-49	1.380583311921643e-64	4.264260465589817e-10	3.539613687038492e-15	0.00001603408168287362	-7.54632345097378e-20	1.3094199848355404e-18	1.7206471943572755e-13	1.1225766629569058e-12	8.220999305433434e-13
27800000	0.004991982531672375	1.8862240203101203e-49	1.380583311921643e-64	4.264260465589817e-10	3.539613687038492e-15	0.00001603408168287362	-7.54632234690812e-20	1.3094199848355404e-18	1.7206471943572755e-13	1.1225766629569058e-12	8.220999305433434e-13
27900000	0.004991982531672375	1.8862240203101203e-49	1.380583311921643e-64	4.264260465589817e-10	3.539613687038492e-15	0.00001603408168287362	-7.546321242842459e-20	1.3094199848355404e-18	1.7206471943572755e-13	1.1225766629569058e-12	8.220999305433434e-13
28000000	0.004991982531672375	1.8862240203101203e-49	1.380583311921643e-64	4.264260465589817e-10	3.539613687038492e-15	0.00001603408168287362	-7.5463201387768e-20	1.3094199848355404e-18	1.7206471943572755e-13	1.1225766629569058e-12	8.220999305433434e-13
28100000	0.004991982531672375	1.8862240203101203e-49	1.380583311921643e-64	4.264260465589817e-10	3.539613687038492e-15	0.00001603408168287362	-7.54631903471114e-20	1.3094199848355404e-18	1.7206471943572755e-13	1.1225766629569058e-12	8.220999305433434e-13
28200000	0.004991982531672375	1.8862240203101203e-49	1.380583311921643e-64	4.264260465589817e-10	3.539613687038492e-15	0.00001603408168287362	-7.54631793064548e-20	1.3094199848355404e-18	1.7206471943572755e-13	1.1225766629569058e-12	8.220999305433434e-13
28300000	0.004991982531672375	1.8862240203101203e-49	1.380583311921643e-64	4.264260465589817e-10	3.539613687038492e-15	0.00001603408168287362	-7.546316826579821e-20	1.3094199848355404e-18	1.7206471943572755e-13	1.1225766629569058e-12	8.220999305433434e-13
28400000	0.004991982531672375	1.8862240203101203e-49	1.380583311921643e-64	4.264260465589817e-10	3.539613687038492e-15	0.00001603408168287362	-7.546315722514161e-20	1.3094199848355404e-18	1.7206471943572755e-13	1.1225766629569058e-12	8.220999305433434e-13
28500000	0.004991982531672375	1.8862240203101203e-49	1.380583311921643e-64	4.264260465589817e-10	3.539613687038492e-15	0.00001603408168287362	-7.546314618448501e-20	1.3094199848355404e-18	1.7206471943572755e-13	1.1225766629569058e-12	8.220999305433434e-13
28600000	0.004991982531672375	1.8862240203101203e-49	1.380583311921643e-64	4.264260465589817e-10	3.539613687038492e-15	0.00001603408168287362	-7.546313514382842e-20	1.3094199848355404e-18	1.7206471943572755e-13	1.1225766629569058e-12	8.220999305433434e-13
28700000	0.004991982531672375	1.8862240203101203e-49	1.380583311921643e-64	4.264260465589817e-10	3.539613687038492e-15	0.00001603408168287362	-7.546312410317182e-20	1.3094199848355404e-18	1.7206471943572755e-13	1.1225766629569058e-12	8.220999305433434e-13
28800000	0.004991982531672375	1.8862240203101203e-49	1.380583311921643e-64	4.264260465589817e-10	3.539613687038492e-15	0.00001603408168287362	-7.546311306251522e-20	1.3094199848355404e-18	1.7206471943572755e-13	1.1225766629569058e-12	8.220999305433434e-13
28900000	0.004991982531672375	1.8862240203101203e-49	1.380583311921643e-64	4.264260465589817e-10	3.539613687038492e-15	0.00001603408168287362	-7.546310202185863e-20	1.3094199848355404e-18	1.7206471943572755e-13	1.1225766629569058e-12	8.220999305433434e-13
29000000	0.004991982531672375	1.8862240203101203e-49	1.380583311921643e-64	4.264260465589817e-10	3.539613687038492e-15	0.00001603408168287362	-7.546309098120203e-20	1.3094199848355404e-18	1.7206471943572755e-13	1.1225766629569058e-12	8.220999305433434e-13
29100000	0.004991982531672375	1.8862240203101203e-49	1.380583311921643e-64	4.264260465589817e-10	3.539613687038492e-15	0.00001603408168287362	-7.546307994054543e-20	1.3094199848355404e-18	1.7206471943572755e-13	1.1225766629569058e-12	8.220999305433434e-13
29200000	0.004991982531672375	1.8862240203101203e-49	1.380583311921643e-64	4.264260465589817e-10	3.539613687038492e-15	0.00001603408168287362	-7.546306889988884e-20	1.3094199848355404e-18	1.7206471943572755e-13	1.1225766629569058e-12	8.220999305433434e-13
29300000	0.004991982531672375	1.8862240203101203e-49	1.380583311921643e-64	4.264260465589817e-10	3.539613687038492e-15	0.00001603408168287362	-7.546305785923224e-20	1.3094199848355404e-18	1.7206471943572755e-13	1.1225766629569058e-12	8.220999305433434e-13
29400000	0.004991982531672375	1.8862240203101203e-49	1.380583311921643e-64	4.264260465589817e-10	3.539613687038492e-15	0.00001603408168287362	-7.546304681857564e-20	1.3094199848355404e-18	1.7206471943572755e-13	1.1225766629569058e-12	8.220999305433434e-13
29500000	0.004991982531672375	1.8862240203101203e-49	1.380583311921643e-64	4.264260465589817e-10	3.539613687038492e-15	0.00001603408168287362	-7.546303577791905e-20	1.3094199848355404e-18	1.7206471943572755e-13	1.1225766629569058e-12	8.220999305433434e-13
29600000	0.004991982531672375	1.8862240203101203e-49	1.380583311921643e-64	4.264260465589817e-10	3.539613687038492e-15	0.00001603408168287362	-7.546302473726245e-20	1.3094199848355404e-18	1.7206471943572755e-13	1.1225766629569058e-12	8.220999305433434e-13
29700000	0.004991982531672375	1.8862240203101203e-49	1.380583311921643e-64	4.264260465589817e-10	3.539613687038492e-15	0.00001603408168287362	-7.546301369660585e-20	1.3094199848355404e-18	1.7206471943572755e-13	1.1225766629569058e-12	8.220999305433434e-13
29800000	0.004991982531672375	1.8862240203101203e-49	1.380583311921643e-64	4.264260465589817e-10	3.539613687038492e-15	0.00001603408168287362	-7.546300265594926e-20	1.3094199848355404e-18	1.7206471943572755e-13	1.1225766629569058e-12	8.220999305433434e-13
29900000	0.004991982531672375	1.8862240203101203e-49	1.380583311921643e-64	4.264260465589817e-10	3.539613687038492e-15	0.00001603408168287362	-7.546299161529265e-20	1.3094199848355404e-18	1.7206471943572755e-13	1.1225766629569058e-12	8.220999305433434e-13
30000000	0.004991982531672375	1.8862240203101203e-49	1.380583311921643e-64	4.264260465589817e-10	3.539613687038492e-15	0.00001603408168287362	-7.546298057463605e-20	1.3094199848355404e-18	1.7206471943572755e-13	1.1225766629569058e-12	8.220999305433434e-13
30100000	0.004991982531672375	1.8862240203101203e-49	1.380583311921643e-64	4.264260465589817e-10	3.539613687038492e-15	0.00001603408168287362	-7.546296953397946e-20	1.3094199848355404e-18	1.7206471943572755e-13	1.1225766629569058e-12	8.220999305433434e-13
30200000	0.004991982531672375	1.8862240203101203e-49	1.380583311921643e-64	4.264260465589817e-10	3.539613687038492e-15	0.00001603408168287362	-7.546295849332286e-20	1.3094199848355404e-18	1.7206471943572755e-13	1.1225766629569058e-12	8.220999305433434e-13
30300000	0.004991982531672375	1.8862240203101203e-49	1.380583311921643e-64	4.264260465589817e-10	3.539613687038492e-15	0.00001603408168287362	-7.546294745266626e-20	1.3094199848355404e-18	1.7206471943572755e-13	1.1225766629569058e-12	8.220999305433434e-13
30400000	0.004991982531672375	1.8862240203101203e-49	1.380583311921643e-64	4.264260465589817e-10	3.539613687038492e-15	0.00001603408168287362	-7.546293641200967e-20	1.3094199848355404e-18	1.7206471943572755e-13	1.1225766629569058e-12	8.220999305433434e-13
30500000	0.004991982531672375	1.8862240203101203e-49	1.380583311921643e-64	4.264260465589817e-10	3.539613687038492e-15	0.00001603408168287362	-7.546292537135307e-20	1.3094199848355404e-18	1.7206471943572755e-13	1.1225766629569058e-12	8.220999305433434e-13
30600000	0.004991982531672375	1.8862240203101203e-49	1.380583311921643e-64	4.264260465589817e-10	3.539613687038492e-15	0.00001603408168287362	-7.546291433069647e-20	1.3094199848355404e-18	1.7206471943572755e-13	1.1225766629569058e-12	8.220999305433434e-13
30700000	0.004991982531672375	1.8862240203101203e-49	1.380583311921643e-64	4.264260465589817e-10	3.539613687038492e-15	0.00001603408168287362	-7.546290329003988e-20	1.3094199848355404e-18	1.7206471943572755e-13	1.1225766629569058e-12	8.220999305433434e-13
30800000	0.004991982531672375	1.8862240203101203e-49	1.380583311921643e-64	4.264260465589817e-10	3.539613687038492e-15	0.00001603408168287362	-7.546289224938328e-20	1.3094199848355404e-18	1.7206471943572755e-13	1.1225766629569058e-12	8.220999305433434e-13
30900000	0.004991982531672375	1.8862240203101203e-49	1.380583311921643e-64	4.264260465589817e-10	3.539613687038492e-15	0.00001603408168287362	-7.546288120872668e-20	1.3094199848355404e-18	1.7206471943572755e-13	1.1225766629569058e-12	8.220999305433434e-13
31000000	0.004991982531672375	1.8862240203101203e-49	1.380583311921643e-64	4.264260465589817e-10	3.539613687038492e-15	0.00001603408168287362	-7.546287016807009e-20	1.3094199848355404e-18	1.7206471943572755e-13	1.1225766629569058e-12	8.220999305433434e-13
31100000	0.004991982531672375	1.8862240203101203e-49	1.380583311921643e-64	4.264260465589817e-10	3.539613687038492e-15	0.00001603408168287362	-7.546285912741349e-20	1.3094199848355404e-18	1.7206471943572755e-13	1.1225766629569058e-12	8.220999305433434e-13
31200000	0.004991982531672375	1.8862240203101203e-49	1.380583311921643e-64	4.264260465589817e-10	3.539613687038492e-15	0.00001603408168287362	-7.54628480867569e-20	1.3094199848355404e-18	1.7206471943572755e-13	1.1225766629569058e-12	8.220999305433434e-13
31300000	0.004991982531672375	1.8862240203101203e-49	1.3805833119216432e-64	4.264260465589817e-10	3.539613687038492e-15	0.00001603408168287362	-7.54628370461003e-20	1.3094199848355404e-18	1.7206471943572755e-13	1.1225766629569058e-12	8.220999305433434e-13
31400000	0.004991982531672375	1.8862240203101203e-49	1.3805833119216432e-64	4.264260465589817e-10	3.539613687038492e-15	0.00001603408168287362	-7.54628260054437e-20	1.3094199848355404e-18	1.7206471943572755e-13	1.1225766629569058e-12	8.220999305433434e-13
31500000	0.004991982531672375	1.8862240203101203e-49	1.3805833119216432e-64	4.264260465589817e-10	3.539613687038492e-15	0.00001603408168287362	-7.54628149647871e-20	1.3094199848355404e-18	1.7206471943572755e-13	1.1225766629569058e-12	8.220999305433434e-13
31600000	0.004991982531672375	1.8862240203101203e-49	1.3805833119216432e-64	4.264260465589817e-10	3.539613687038492e-15	0.00001603408168287362	-7.546280392413051e-20	1.3094199848355404e-18	1.7206471943572755e-13	1.1225766629569058e-12	8.220999305433434e-13
31700000	0.004991982531672375	1.8862240203101203e-49	1.3805833119216432e-64	4.264260465589817e-10	3.539613687038492e-15	0.00001603408168287362	-7.546279288347391e-20	1.3094199848355404e-18	1.7206471943572755e-13	1.1225766629569058e-12	8.220999305433434e-13
31800000	0.004991982531672375	1.8862240203101203e-49	1.3805833119216432e-64	4.264260465589817e-10	3.539613687038492e-15	0.00001603408168287362	-7.546278184281731e-20	1.3094199848355404e-18	1.7206471943572755e-13	1.1225766629569058e-12	8.220999305433434e-13
31900000	0.004991982531672375	1.8862240203101203e-49	1.3805833119216432e-64	4.264260465589817e-10	3.539613687038492e-15	0.00001603408168287362	-7.546277080216071e-20	1.3094199848355404e-18	1.7206471943572755e-13	1.1225766629569056e-12	8.220999305433434e-13
32000000	0.004991982531672375	1.8862240203101203e-49	1.3805833119216432e-64	4.264260465589817e-10	3.539613687038492e-15	0.00001603408168287362	-7.546275976150411e-20	1.3094199848355404e-18	1.7206471943572755e-13	1.1225766629569056e-12	8.220999305433434e-13
32100000	0.004991982531672375	1.8862240203101203e-49	1.3805833119216432e-64	4.264260465589817e-10	3.539613687038492e-15	0.00001603408168287362	-7.546274872084751e-20	1.3094199848355404e-18	1.7206471943572755e-13	1.1225766629569056e-12	8.220999305433434e-13
32200000	0.004991982531672375	1.8862240203101203e-49	1.3805833119216432e-64	4.264260465589817e-10	3.539613687038492e-15	0.00001603408168287362	-7.546273768019092e-20	1.3094199848355404e-18	1.7206471943572755e-13	1.1225766629569056e-12	8.220999305433434e-13
32300000	0.004991982531672375	1.8862240203101203e-49	1.3805833119216432e-64	4.264260465589817e-10	3.539613687038492e-15	0.00001603408168287362	-7.546272663953432e-20	1.3094199848355404e-18	1.7206471943572755e-13	1.1225766629569056e-12	8.220999305433434e-13
32400000	0.004991982531672375	1.8862240203101203e-49	1.3805833119216432e-64	4.264260465589817e-10	3.539613687038492e-15	0.00001603408168287362	-7.546271559887772e-20	1.3094199848355404e-18	1.7206471943572755e-13	1.1225766629569056e-12	8.220999305433434e-13
32500000	0.004991982531672375	1.8862240203101203e-49	1.3805833119216432e-64	4.264260465589817e-10	3.539613687038492e-15	0.00001603408168287362	-7.546270455822113e-20	1.3094199848355404e-18	1.7206471943572755e-13	1.1225766629569056e-12	8.220999305433434e-13
32600000	0.004991982531672375	1.8862240203101203e-49	1.3805833119216432e-64	4.264260465589817e-10	3.539613687038492e-15	0.00001603408168287362	-7.546269351756453e-20	1.3094199848355404e-18	1.7206471943572755e-13	1.1225766629569056e-12	8.220999305433434e-13
32700000	0.004991982531672375	1.8862240203101203e-49	1.3805833119216432e-64	4.264260465589817e-10	3.539613687038492e-15	0.00001603408168287362	-7.546268247690793e-20	1.3094199848355404e-18	1.7206471943572755e-13	1.1225766629569056e-12	8.220999305433434e-13
32800000	0.004991982531672375	1.8862240203101203e-49	1.3805833119216432e-64	4.264260465589817e-10	3.539613687038492e-15	0.00001603408168287362	-7.546267143625134e-20	1.3094199848355404e-18	1.7206471943572755e-13	1.1225766629569056e-12	8.220999305433434e-13
32900000	0.004991982531672375	1.8862240203101203e-49	1.3805833119216432e-64	4.264260465589817e-10	3.539613687038492e-15	0.00001603408168287362	-7.546266039559474e-20	1.3094199848355404e-18	1.7206471943572755e-13	1.1225766629569056e-12	8.220999305433434e-13
33000000	0.004991982531672375	1.8862240203101203e-49	1.3805833119216432e-64	4.264260465589817e-10	3.539613687038492e-15	0.00001603408168287362	-7.546264935493814e-20	1.3094199848355404e-18	1.7206471943572755e-13	1.1225766629569056e-12	8.220999305433434e-13
33100000	0.004991982531672375	1.8862240203101203e-49	1.3805833119216432e-64	4.264260465589817e-10	3.539613687038492e-15	0.00001603408168287362	-7.546263831428155e-20	1.3094199848355404e-18	1.7206471943572755e-13	1.1225766629569056e-12	8.220999305433434e-13
33200000	0.004991982531672375	1.8862240203101203e-49	1.3805833119216432e-64	4.264260465589817e-10	3.539613687038492e-15	0.00001603408168287362	-7.546262727362495e-20	1.3094199848355404e-18	1.7206471943572755e-13	1.1225766629569056e-12	8.220999305433434e-13
33300000	0.004991982531672375	1.8862240203101203e-49	1.3805833119216432e-64	4.264260465589817e-10	3.539613687038492e-15	0.00001603408168287362	-7.546261623296835e-20	1.3094199848355404e-18	1.7206471943572755e-13	1.1225766629569056e-12	8.220999305433434e-13
33400000	0.004991982531672375	1.8862240203101203e-49	1.3805833119216432e-64	4.264260465589817e-10	3.539613687038492e-15	0.00001603408168287362	-7.546260519231176e-20	1.3094199848355404e-18	1.7206471943572755e-13	1.1225766629569056e-12	8.220999305433434e-13
33500000	0.004991982531672375	1.8862240203101203e-49	1.3805833119216432e-64	4.264260465589817e-10	3.539613687038492e-15	0.00001603408168287362	-7.546259415165516e-20	1.3094199848355404e-18	1.7206471943572755e-13	1.1225766629569056e-12	8.220999305433434e-13
33600000	0.004991982531672375	1.8862240203101203e-49	1.3805833119216432e-64	4.264260465589817e-10	3.539613687038492e-15	0.00001603408168287362	-7.546258311099856e-20	1.3094199848355404e-18	1.7206471943572755e-13	1.1225766629569056e-12	8.220999305433434e-13
33700000	0.004991982531672375	1.8862240203101203e-49	1.3805833119216432e-64	4.264260465589817e-10	3.539613687038492e-15	0.00001603408168287362	-7.546257207034197e-20	1.3094199848355404e-18	1.7206471943572755e-13	1.1225766629569056e-12	8.220999305433434e-13
33800000	0.004991982531672375	1.8862240203101203e-49	1.3805833119216432e-64	4.264260465589817e-10	3.539613687038492e-15	0.00001603408168287362	-7.546256102968537e-20	1.3094199848355404e-18	1.7206471943572755e-13	1.1225766629569056e-12	8.220999305433434e-13
33900000	0.004991982531672375	1.8862240203101203e-49	1.3805833119216432e-64	4.264260465589817e-10	3.539613687038492e-15	0.00001603408168287362	-7.546254998902876e-20	1.3094199848355404e-18	1.7206471943572755e-13	1.1225766629569056e-12	8.220999305433434e-13
34000000	0.004991982531672375	1.8862240203101203e-49	1.3805833119216432e-64	4.264260465589817e-10	3.539613687038492e-15	0.00001603408168287362	-7.546253894837217e-20	1.3094199848355404e-18	1.7206471943572755e-13	1.1225766629569056e-12	8.220999305433434e-13
34100000	0.004991982531672375	1.8862240203101203e-49	1.3805833119216432e-64	4.264260465589817e-10	3.539613687038492e-15	0.00001603408168287362	-7.546252790771557e-20	1.3094199848355404e-18	1.7206471943572755e-13	1.1225766629569056e-12	8.220999305433434e-13
34200000	0.004991982531672375	1.8862240203101203e-49	1.3805833119216432e-64	4.264260465589817e-10	3.539613687038492e-15	0.00001603408168287362	-7.546251686705897e-20	1.3094199848355404e-18	1.7206471943572755e-13	1.1225766629569056e-12	8.220999305433434e-13
34300000	0.004991982531672375	1.8862240203101203e-49	1.3805833119216432e-64	4.264260465589817e-10	3.539613687038492e-15	0.00001603408168287362	-7.546250582640238e-20	1.3094199848355404e-18	1.7206471943572755e-13	1.1225766629569056e-12	8.220999305433434e-13
34400000	0.004991982531672375	1.8862240203101203e-49	1.3805833119216432e-64	4.264260465589817e-10	3.539613687038492e-15	0.00001603408168287362	-7.546249478574578e-20	1.3094199848355404e-18	1.7206471943572755e-13	1.1225766629569056e-12	8.220999305433434e-13
34500000	0.004991982531672375	1.8862240203101203e-49	1.3805833119216432e-64	4.264260465589817e-10	3.539613687038492e-15	0.00001603408168287362	-7.546248374508918e-20	1.3094199848355404e-18	1.7206471943572755e-13	1.1225766629569056e-12	8.220999305433434e-13
34600000	0.004991982531672375	1.8862240203101203e-49	1.3805833119216432e-64	4.264260465589817e-10	3.539613687038492e-15	0.00001603408168287362	-7.546247270443259e-20	1.3094199848355404e-18	1.7206471943572755e-13	1.1225766629569056e-12	8.220999305433434e-13
34700000	0.004991982531672375	1.8862240203101203e-49	1.3805833119216432e-64	4.264260465589817e-10	3.539613687038492e-15	0.00001603408168287362	-7.546246166377599e-20	1.3094199848355404e-18	1.7206471943572755e-13	1.1225766629569056e-12	8.220999305433434e-13
34800000	0.004991982531672375	1.8862240203101203e-49	1.3805833119216432e-64	4.264260465589817e-10	3.539613687038492e-15	0.00001603408168287362	-7.546245062311939e-20	1.3094199848355404e-18	1.7206471943572755e-13	1.1225766629569056e-12	8.220999305433434e-13
34900000	0.004991982531672375	1.8862240203101203e-49	1.3805833119216432e-64	4.264260465589817e-10	3.539613687038492e-15	0.00001603408168287362	-7.54624395824628e-20	1.3094199848355404e-18	1.7206471943572755e-13	1.1225766629569056e-12	8.220999305433434e-13
35000000	0.004991982531672375	1.8862240203101203e-49	1.3805833119216432e-64	4.264260465589817e-10	3.539613687038492e-15	0.00001603408168287362	-7.54624285418062e-20	1.3094199848355404e-18	1.7206471943572755e-13	1.1225766629569056e-12	8.220999305433434e-13
35100000	0.004991982531672375	1.8862240203101203e-49	1.3805833119216432e-64	4.264260465589817e-10	3.539613687038492e-15	0.00001603408168287362	-7.54624175011496e-20	1.3094199848355404e-18	1.7206471943572755e-13	1.1225766629569056e-12	8.220999305433434e-13
35200000	0.004991982531672375	1.8862240203101203e-49	1.3805833119216432e-64	4.264260465589817e-10	3.539613687038492e-15	0.00001603408168287362	-7.546240646049301e-20	1.3094199848355404e-18	1.7206471943572755e-13	1.1225766629569056e-12	8.220999305433434e-13
35300000	0.004991982531672375	1.8862240203101203e-49	1.3805833119216432e-64	4.264260465589817e-10	3.539613687038492e-15	0.00001603408168287362	-7.546239541983641e-20	1.3094199848355404e-18	1.7206471943572755e-13	1.1225766629569056e-12	8.220999305433434e-13
35400000	0.004991982531672375	1.8862240203101203e-49	1.3805833119216432e-64	4.264260465589817e-10	3.539613687038492e-15	0.00001603408168287362	-7.546238437917981e-20	1.3094199848355404e-18	1.7206471943572755e-13	1.1225766629569056e-12	8.220999305433434e-13
35500000	0.004991982531672375	1.8862240203101203e-49	1.3805833119216432e-64	4.264260465589817e-10	3.539613687038492e-15	0.00001603408168287362	-7.546237333852322e-20	1.3094199848355404e-18	1.7206471943572755e-13	1.1225766629569056e-12	8.220999305433434e-13
35600000	0.004991982531672375	1.8862240203101203e-49	1.3805833119216432e-64	4.264260465589817e-10	3.539613687038492e-15	0.00001603408168287362	-7.546236229786662e-20	1.3094199848355404e-18	1.7206471943572755e-13	1.1225766629569056e-12	8.220999305433434e-13
35700000	0.004991982531672375	1.8862240203101203e-49	1.3805833119216432e-64	4.264260465589817e-10	3.539613687038492e-15	0.00001603408168287362	-7.546235125721002e-20	1.3094199848355404e-18	1.7206471943572755e-13	1.1225766629569056e-12	8.220999305433434e-13
35800000	0.004991982531672375	1.8862240203101203e-49	1.3805833119216432e-64	4.264260465589817e-10	3.539613687038492e-15	0.00001603408168287362	-7.546234021655343e-20	1.3094199848355404e-18	1.7206471943572755e-13	1.1225766629569056e-12	8.220999305433434e-13
35900000	0.004991982531672375	1.8862240203101203e-49	1.3805833119216432e-64	4.264260465589817e-10	3.539613687038492e-15	0.00001603408168287362	-7.546232917589682e-20	1.3094199848355404e-18	1.7206471943572755e-13	1.1225766629569056e-12	8.220999305433434e-13
36000000	0.004991982531672375	1.8862240203101203e-49	1.3805833119216432e-64	4.264260465589817e-10	3.539613687038492e-15	0.00001603408168287362	-7.546231813524022e-20	1.3094199848355404e-18	1.7206471943572755e-13	1.1225766629569056e-12	8.220999305433434e-13
36100000	0.004991982531672375	1.8862240203101203e-49	1.3805833119216432e-64	4.264260465589817e-10	3.539613687038492e-15	0.00001603408168287362	-7.546230709458363e-20	1.3094199848355404e-18	1.7206471943572755e-13	1.1225766629569056e-12	8.220999305433434e-13
36200000	0.004991982531672375	1.8862240203101203e-49	1.3805833119216432e-64	4.264260465589817e-10	3.539613687038492e-15	0.00001603408168287362	-7.546229605392703e-20	1.3094199848355404e-18	1.7206471943572755e-13	1.1225766629569056e-12	8.220999305433434e-13
36300000	0.004991982531672375	1.8862240203101203e-49	1.3805833119216432e-64	4.264260465589817e-10	3.539613687038492e-15	0.00001603408168287362	-7.546228501327043e-20	1.3094199848355404e-18	1.7206471943572755e-13	1.1225766629569056e-12	8.220999305433434e-13
36400000	0.004991982531672375	1.8862240203101203e-49	1.3805833119216432e-64	4.264260465589817e-10	3.539613687038492e-15	0.00001603408168287362	-7.546227397261384e-20	1.3094199848355404e-18	1.7206471943572755e-13	1.1225766629569056e-12	8.220999305433434e-13
36500000	0.004991982531672375	1.8862240203101203e-49	1.3805833119216432e-64	4.264260465589817e-10	3.539613687038492e-15	0.00001603408168287362	-7.546226293195724e-20	1.3094199848355404e-18	1.7206471943572755e-13	1.1225766629569056e-12	8.220999305433434e-13
36600000	0.004991982531672375	1.8862240203101203e-49	1.3805833119216432e-64	4.264260465589817e-10	3.539613687038492e-15	0.00001603408168287362	-7.546225189130064e-20	1.3094199848355404e-18	1.7206471943572755e-13	1.1225766629569056e-12	8.220999305433434e-13
36700000	0.004991982531672375	1.8862240203101203e-49	1.3805833119216432e-64	4.264260465589817e-10	3.539613687038492e-15	0.00001603408168287362	-7.546224085064405e-20	1.3094199848355404e-18	1.7206471943572755e-13	1.1225766629569056e-12	8.220999305433434e-13
36800000	0.004991982531672375	1.8862240203101203e-49	1.3805833119216432e-64	4.264260465589817e-10	3.539613687038492e-15	0.00001603408168287362	-7.546222980998745e-20	1.3094199848355404e-18	1.7206471943572755e-13	1.1225766629569056e-12	8.220999305433434e-13
36900000	0.004991982531672375	1.8862240203101203e-49	1.3805833119216432e-64	4.264260465589817e-10	3.539613687038492e-15	0.00001603408168287362	-7.546221876933085e-20	1.3094199848355404e-18	1.7206471943572755e-13	1.1225766629569056e-12	8.220999305433434e-13
37000000	0.004991982531672375	1.8862240203101203e-49	1.3805833119216432e-64	4.264260465589817e-10	3.539613687038492e-15	0.00001603408168287362	-7.546220772867426e-20	1.3094199848355404e-18	1.7206471943572755e-13	1.1225766629569056e-12	8.220999305433434e-13
37100000	0.004991982531672375	1.8862240203101203e-49	1.3805833119216432e-64	4.264260465589817e-10	3.539613687038492e-15	0.00001603408168287362	-7.546219668801766e-20	1.3094199848355404e-18	1.7206471943572755e-13	1.1225766629569056e-12	8.220999305433434e-13
37200000	0.004991982531672375	1.8862240203101203e-49	1.3805833119216432e-64	4.264260465589817e-10	3.539613687038492e-15	0.00001603408168287362	-7.546218564736106e-20	1.3094199848355404e-18	1.7206471943572755e-13	1.1225766629569056e-12	8.220999305433434e-13
37300000	0.004991982531672375	1.8862240203101203e-49	1.3805833119216432e-64	4.264260465589817e-10	3.539613687038492e-15	0.00001603408168287362	-7.546217460670447e-20	1.3094199848355404e-18	1.7206471943572755e-13	1.1225766629569056e-12	8.220999305433434e-13
37400000	0.004991982531672375	1.8862240203101203e-49	1.3805833119216432e-64	4.264260465589817e-10	3.539613687038492e-15	0.00001603408168287362	-7.546216356604787e-20	1.3094199848355404e-18	1.7206471943572755e-13	1.1225766629569056e-12	8.220999305433434e-13
37500000	0.004991982531672375	1.8862240203101203e-49	1.3805833119216432e-64	4.264260465589817e-10	3.539613687038492e-15	0.00001603408168287362	-7.546215252539127e-20	1.3094199848355404e-18	1.7206471943572755e-13	1.1225766629569056e-12	8.220999305433434e-13
37600000	0.004991982531672375	1.8862240203101203e-49	1.3805833119216432e-64	4.264260465589817e-10	3.539613687038492e-15	0.00001603408168287362	-7.546214148473468e-20	1.3094199848355404e-18	1.7206471943572755e-13	1.1225766629569056e-12	8.220999305433434e-13
37700000	0.004991982531672375	1.8862240203101203e-49	1.3805833119216432e-64	4.264260465589817e-10	3.539613687038492e-15	0.00001603408168287362	-7.546213044407808e-20	1.3094199848355404e-18	1.7206471943572755e-13	1.1225766629569056e-12	8.220999305433434e-13
37800000	0.004991982531672375	1.8862240203101203e-49	1.3805833119216432e-64	4.264260465589817e-10	3.539613687038492e-15	0.00001603408168287362	-7.546211940342149e-20	1.3094199848355404e-18	1.7206471943572755e-13	1.1225766629569056e-12	8.220999305433434e-13
37900000	0.004991982531672375	1.8862240203101203e-49	1.3805833119216432e-64	4.264260465589817e-10	3.539613687038492e-15	0.00001603408168287362	-7.546210836276488e-20	1.3094199848355404e-18	1.7206471943572755e-13	1.1225766629569056e-12	8.220999305433434e-13
38000000	0.004991982531672375	1.8862240203101203e-49	1.3805833119216432e-64	4.264260465589817e-10	3.539613687038492e-15	0.00001603408168287362	-7.546209732210828e-20	1.3094199848355404e-18	1.7206471943572755e-13	1.1225766629569056e-12	8.220999305433434e-13
38100000	0.004991982531672375	1.8862240203101203e-49	1.3805833119216432e-64	4.264260465589817e-10	3.539613687038492e-15	0.00001603408168287362	-7.546208628145168e-20	1.3094199848355404e-18	1.7206471943572755e-13	1.1225766629569056e-12	8.220999305433434e-13
38200000	0.004991982531672375	1.8862240203101203e-49	1.3805833119216432e-64	4.264260465589817e-10	3.539613687038492e-15	0.00001603408168287362	-7.546207524079509e-20	1.3094199848355404e-18	1.7206471943572755e-13	1.1225766629569056e-12	8.220999305433434e-13
38300000	0.004991982531672375	1.8862240203101203e-49	1.3805833119216432e-64	4.264260465589817e-10	3.539613687038492e-15	0.00001603408168287362	-7.546206420013849e-20	1.3094199848355404e-18	1.7206471943572755e-13	1.1225766629569056e-12	8.220999305433434e-13
38400000	0.004991982531672375	1.8862240203101203e-49	1.3805833119216432e-64	4.264260465589817e-10	3.539613687038492e-15	0.00001603408168287362	-7.546205315948189e-20	1.3094199848355404e-18	1.7206471943572755e-13	1.1225766629569056e-12	8.220999305433434e-13
38500000	0.004991982531672375	1.8862240203101203e-49	1.3805833119216432e-64	4.264260465589817e-10	3.539613687038492e-15	0.00001603408168287362	-7.54620421188253e-20	1.3094199848355404e-18	1.7206471943572755e-13	1.1225766629569056e-12	8.220999305433434e-13
38600000	0.004991982531672375	1.8862240203101203e-49	1.3805833119216432e-64	4.264260465589817e-10	3.539613687038492e-15	0.00001603408168287362	-7.54620310781687e-20	1.3094199848355404e-18	1.7206471943572755e-13	1.1225766629569056e-12	8.220999305433434e-13
38700000	0.004991982531672375	1.8862240203101203e-49	1.3805833119216432e-64	4.264260465589817e-10	3.539613687038492e-15	0.00001603408168287362	-7.54620200375121e-20	1.3094199848355404e-18	1.7206471943572755e-13	1.1225766629569056e-12	8.220999305433434e-13
38800000	0.004991982531672375	1.8862240203101206e-49	1.3805833119216432e-64	4.264260465589817e-10	3.539613687038492e-15	0.00001603408168287362	-7.546200899685551e-20	1.3094199848355404e-18	1.7206471943572755e-13	1.1225766629569056e-12	8.220999305433434e-13
38900000	0.004991982531672375	1.8862240203101206e-49	1.3805833119216432e-64	4.264260465589817e-10	3.539613687038492e-15	0.00001603408168287362	-7.546199795619891e-20	1.3094199848355404e-18	1.7206471943572755e-13	1.1225766629569056e-12	8.220999305433434e-13
39000000	0.004991982531672375	1.8862240203101206e-49	1.3805833119216432e-64	4.264260465589817e-10	3.539613687038492e-15	0.00001603408168287362	-7.546198691554231e-20	1.3094199848355404e-18	1.7206471943572755e-13	1.1225766629569056e-12	8.220999305433434e-13
39100000	0.004991982531672375	1.8862240203101206e-49	1.3805833119216432e-64	4.264260465589817e-10	3.539613687038492e-15	0.00001603408168287362	-7.546197587488572e-20	1.3094199848355404e-18	1.7206471943572755e-13	1.1225766629569056e-12	8.220999305433434e-13
39200000	0.004991982531672375	1.8862240203101206e-49	1.3805833119216432e-64	4.264260465589817e-10	3.539613687038492e-15	0.00001603408168287362	-7.546196483422912e-20	1.3094199848355404e-18	1.7206471943572755e-13	1.1225766629569056e-12	8.220999305433434e-13
39300000	0.004991982531672375	1.8862240203101206e-49	1.3805833119216432e-64	4.264260465589817e-10	3.539613687038492e-15	0.00001603408168287362	-7.546195379357252e-20	1.3094199848355404e-18	1.7206471943572755e-13	1.1225766629569056e-12	8.220999305433434e-13
39400000	0.004991982531672375	1.8862240203101206e-49	1.3805833119216432e-64	4.264260465589817e-10	3.539613687038492e-15	0.00001603408168287362	-7.546194275291593e-20	1.3094199848355404e-18	1.7206471943572755e-13	1.1225766629569056e-12	8.220999305433434e-13
39500000	0.004991982531672375	1.8862240203101206e-49	1.3805833119216432e-64	4.264260465589817e-10	3.539613687038492e-15	0.00001603408168287362	-7.546193171225933e-20	1.3094199848355404e-18	1.7206471943572755e-13	1.1225766629569056e-12	8.220999305433434e-13
39600000	0.004991982531672375	1.8862240203101206e-49	1.3805833119216432e-64	4.264260465589817e-10	3.539613687038492e-15	0.00001603408168287362	-7.546192067160273e-20	1.3094199848355404e-18	1.7206471943572755e-13	1.1225766629569056e-12	8.220999305433434e-13
39700000	0.004991982531672375	1.8862240203101206e-49	1.3805833119216432e-64	4.264260465589817e-10	3.539613687038492e-15	0.00001603408168287362	-7.546190963094614e-20	1.3094199848355404e-18	1.7206471943572755e-13	1.1225766629569056e-12	8.220999305433434e-13
39800000	0.004991982531672375	1.8862240203101206e-49	1.3805833119216432e-64	4.264260465589817e-10	3.539613687038492e-15	0.00001603408168287362	-7.546189859028954e-20	1.3094199848355404e-18	1.7206471943572755e-13	1.1225766629569056e-12	8.220999305433434e-13
39900000	0.004991982531672375	1.8862240203101206e-49	1.3805833119216432e-64	4.264260465589817e-10	3.539613687038492e-15	0.00001603408168287362	-7.546188754963293e-20	1.3094199848355404e-18	1.7206471943572755e-13	1.1225766629569056e-12	8.220999305433434e-13
40000000	0.004991982531672375	1.8862240203101206e-49	1.3805833119216432e-64	4.264260465589817e-10	3.539613687038492e-15	0.00001603408168287362	-7.546187650897634e-20	1.3094199848355404e-18	1.7206471943572755e-13	1.1225766629569056e-12	8.220999305433434e-13
40100000	0.004991982531672375	1.8862240203101206e-49	1.3805833119216432e-64	4.264260465589817e-10	3.539613687038492e-15	0.00001603408168287362	-7.546186546831974e-20	1.3094199848355404e-18	1.7206471943572755e-13	1.1225766629569056e-12	8.220999305433434e-13
40200000	0.004991982531672375	1.8862240203101206e-49	1.3805833119216432e-64	4.264260465589817e-10	3.539613687038492e-15	0.00001603408168287362	-7.546185442766314e-20	1.3094199848355404e-18	1.7206471943572755e-13	1.1225766629569056e-12	8.220999305433434e-13
40300000	0.004991982531672375	1.8862240203101206e-49	1.3805833119216432e-64	4.264260465589817e-10	3.539613687038492e-15	0.00001603408168287362	-7.546184338700655e-20	1.3094199848355404e-18	1.7206471943572755e-13	1.1225766629569056e-12	8.220999305433434e-13
40400000	0.004991982531672375	1.8862240203101206e-49	1.3805833119216432e-64	4.264260465589817e-10	3.539613687038492e-15	0.00001603408168287362	-7.546183234634995e-20	1.3094199848355404e-18	1.7206471943572755e-13	1.1225766629569056e-12	8.220999305433434e-13
40500000	0.004991982531672375	1.8862240203101206e-49	1.3805833119216432e-64	4.264260465589817e-10	3.539613687038492e-15	0.00001603408168287362	-7.546182130569335e-20	1.3094199848355404e-18	1.7206471943572755e-13	1.1225766629569056e-12	8.220999305433434e-13
40600000	0.004991982531672375	1.8862240203101206e-49	1.3805833119216432e-64	4.264260465589817e-10	3.539613687038492e-15	0.00001603408168287362	-7.546181026503676e-20	1.3094199848355404e-18	1.7206471943572755e-13	1.1225766629569056e-12	8.220999305433434e-13
40700000	0.004991982531672375	1.8862240203101206e-49	1.3805833119216432e-64	4.264260465589817e-10	3.539613687038492e-15	0.00001603408168287362	-7.546179922438016e-20	1.3094199848355404e-18	1.7206471943572755e-13	1.1225766629569056e-12	8.220999305433434e-13
40800000	0.004991982531672375	1.8862240203101206e-49	1.3805833119216432e-64	4.264260465589817e-10	3.539613687038492e-15	0.00001603408168287362	-7.546178818372356e-20	1.3094199848355404e-18	1.7206471943572755e-13	1.1225766629569056e-12	8.220999305433434e-13
40900000	0.004991982531672375	1.8862240203101206e-49	1.3805833119216432e-64	4.264260465589817e-10	3.539613687038492e-15	0.00001603408168287362	-7.546177714306697e-20	1.3094199848355404e-18	1.7206471943572755e-13	1.1225766629569058e-12	8.220999305433434e-13
41000000	0.004991982531672375	1.8862240203101206e-49	1.3805833119216432e-64	4.264260465589817e-10	3.539613687038492e-15	0.00001603408168287362	-7.546176610241037e-20	1.3094199848355404e-18	1.7206471943572755e-13	1.1225766629569058e-12	8.220999305433434e-13
41100000	0.004991982531672375	1.8862240203101206e-49	1.3805833119216432e-64	4.264260465589817e-10	3.539613687038492e-15	0.00001603408168287362	-7.546175506175377e-20	1.3094199848355404e-18	1.7206471943572755e-13	1.1225766629569058e-12	8.220999305433434e-13
41200000	0.004991982531672375	1.8862240203101206e-49	1.3805833119216432e-64	4.264260465589817e-10	3.539613687038492e-15	0.00001603408168287362	-7.546174402109718e-20	1.3094199848355404e-18	1.7206471943572755e-13	1.1225766629569058e-12	8.220999305433434e-13
41300000	0.004991982531672375	1.8862240203101206e-49	1.3805833119216432e-64	4.264260465589817e-10	3.539613687038492e-15	0.00001603408168287362	-7.546173298044058e-20	1.3094199848355404e-18	1.7206471943572755e-13	1.1225766629569058e-12	8.220999305433434e-13
41400000	0.004991982531672375	1.8862240203101206e-49	1.3805833119216432e-64	4.264260465589817e-10	3.539613687038492e-15	0.00001603408168287362	-7.546172193978398e-20	1.3094199848355404e-18	1.7206471943572755e-13	1.1225766629569058e-12	8.220999305433434e-13
41500000	0.004991982531672375	1.8862240203101206e-49	1.3805833119216432e-64	4.264260465589817e-10	3.539613687038492e-15	0.00001603408168287362	-7.546171089912739e-20	1.3094199848355404e-18	1.7206471943572755e-13	1.1225766629569058e-12	8.220999305433434e-13
41600000	0.004991982531672375	1.8862240203101206e-49	1.3805833119216432e-64	4.264260465589817e-10	3.539613687038492e-15	0.00001603408168287362	-7.546169985847079e-20	1.3094199848355404e-18	1.7206471943572755e-13	1.1225766629569058e-12	8.220999305433434e-13
41700000	0.004991982531672375	1.8862240203101206e-49	1.3805833119216432e-64	4.264260465589817e-10	3.539613687038492e-15	0.00001603408168287362	-7.54616888178142e-20	1.3094199848355404e-18	1.7206471943572755e-13	1.1225766629569058e-12	8.220999305433434e-13
41800000	0.004991982531672375	1.8862240203101206e-49	1.3805833119216432e-64	4.264260465589817e-10	3.539613687038492e-15	0.00001603408168287362	-7.54616777771576e-20	1.3094199848355404e-18	1.7206471943572755e-13	1.1225766629569058e-12	8.220999305433434e-13
41900000	0.004991982531672375	1.8862240203101206e-49	1.3805833119216432e-64	4.264260465589817e-10	3.539613687038492e-15	0.00001603408168287362	-7.546166673650099e-20	1.3094199848355404e-18	1.7206471943572755e-13	1.1225766629569058e-12	8.220999305433434e-13
42000000	0.004991982531672375	1.8862240203101206e-49	1.3805833119216432e-64	4.264260465589817e-10	3.539613687038492e-15	0.00001603408168287362	-7.546165569584439e-20	1.3094199848355404e-18	1.7206471943572755e-13	1.1225766629569058e-12	8.220999305433434e-13
42100000	0.004991982531672375	1.8862240203101206e-49	1.3805833119216432e-64	4.264260465589817e-10	3.539613687038492e-15	0.00001603408168287362	-7.54616446551878e-20	1.3094199848355404e-18	1.7206471943572755e-13	1.1225766629569058e-12	8.220999305433434e-13
42200000	0.004991982531672375	1.8862240203101206e-49	1.3805833119216432e-64	4.264260465589817e-10	3.539613687038492e-15	0.00001603408168287362	-7.54616336145312e-20	1.3094199848355404e-18	1.7206471943572755e-13	1.1225766629569058e-12	8.220999305433434e-13
42300000	0.004991982531672375	1.8862240203101206e-49	1.3805833119216432e-64	4.264260465589817e-10	3.539613687038492e-15	0.00001603408168287362	-7.54616225738746e-20	1.3094199848355404e-18	1.7206471943572755e-13	1.1225766629569058e-12	8.220999305433434e-13
42400000	0.004991982531672375	1.8862240203101206e-49	1.3805833119216432e-64	4.264260465589817e-10	3.539613687038492e-15	0.00001603408168287362	-7.546161153321801e-20	1.3094199848355404e-18	1.7206471943572755e-13	1.1225766629569058e-12	8.220999305433434e-13
42500000	0.004991982531672375	1.8862240203101206e-49	1.3805833119216432e-64	4.264260465589817e-10	3.539613687038492e-15	0.00001603408168287362	-7.546160049256141e-20	1.3094199848355404e-18	1.7206471943572755e-13	1.1225766629569058e-12	8.220999305433434e-13
42600000	0.004991982531672375	1.8862240203101206e-49	1.3805833119216432e-64	4.264260465589817e-10	3.539613687038492e-15	0.00001603408168287362	-7.546158945190481e-20	1.3094199848355404e-18	1.7206471943572755e-13	1.1225766629569058e-12	8.220999305433434e-13
42700000	0.004991982531672375	1.886224020310121e-49	1.3805833119216432e-64	4.264260465589817e-10	3.539613687038492e-15	0.00001603408168287362	-7.546157841124822e-20	1.3094199848355404e-18	1.7206471943572755e-13	1.1225766629569058e-12	8.220999305433434e-13
42800000	0.004991982531672375	1.886224020310121e-49	1.3805833119216432e-64	4.264260465589817e-10	3.539613687038492e-15	0.00001603408168287362	-7.546156737059162e-20	1.3094199848355404e-18	1.7206471943572755e-13	1.1225766629569058e-12	8.220999305433434e-13
42900000	0.004991982531672375	1.886224020310121e-49	1.3805833119216432e-64	4.264260465589817e-10	3.539613687038492e-15	0.00001603408168287362	-7.546155632993502e-20	1.3094199848355404e-18	1.7206471943572755e-13	1.1225766629569058e-12	8.220999305433434e-13
43000000	0.004991982531672375	1.886224020310121e-49	1.3805833119216432e-64	4.264260465589817e-10	3.539613687038492e-15	0.00001603408168287362	-7.546154528927843e-20	1.3094199848355404e-18	1.7206471943572755e-13	1.1225766629569058e-12	8.220999305433434e-13
43100000	0.004991982531672375	1.886224020310121e-49	1.3805833119216432e-64	4.264260465589817e-10	3.539613687038492e-15	0.00001603408168287362	-7.546153424862183e-20	1.3094199848355404e-18	1.7206471943572755e-13	1.1225766629569058e-12	8.220999305433434e-13
43200000	0.004991982531672375	1.886224020310121e-49	1.3805833119216432e-64	4.264260465589817e-10	3.539613687038492e-15	0.00001603408168287362	-7.546152320796523e-20	1.3094199848355404e-18	1.7206471943572755e-13	1.1225766629569058e-12	8.220999305433434e-13
43300000	0.004991982531672375	1.886224020310121e-49	1.3805833119216432e-64	4.264260465589817e-10	3.539613687038492e-15	0.00001603408168287362	-7.546151216730864e-20	1.3094199848355404e-18	1.7206471943572755e-13	1.1225766629569058e-12	8.220999305433434e-13
43400000	0.004991982531672375	1.886224020310121e-49	1.3805833119216432e-64	4.264260465589817e-10	3.539613687038492e-15	0.00001603408168287362	-7.546150112665204e-20	1.3094199848355404e-18	1.7206471943572755e-13	1.1225766629569058e-12	8.220999305433434e-13
43500000	0.004991982531672375	1.886224020310121e-49	1.3805833119216432e-64	4.264260465589817e-10	3.539613687038492e-15	0.00001603408168287362	-7.546149008599544e-20	1.3094199848355404e-18	1.7206471943572755e-13	1.1225766629569058e-12	8.220999305433434e-13
43600000	0.004991982531672375	1.886224020310121e-49	1.3805833119216432e-64	4.264260465589817e-10	3.539613687038492e-15	0.00001603408168287362	-7.546147904533885e-20	1.3094199848355404e-18	1.7206471943572755e-13	1.1225766629569058e-12	8.220999305433434e-13
43700000	0.004991982531672375	1.886224020310121e-49	1.3805833119216432e-64	4.264260465589817e-10	3.539613687038492e-15	0.00001603408168287362	-7.546146800468225e-20	1.3094199848355404e-18	1.7206471943572755e-13	1.1225766629569058e-12	8.220999305433434e-13
43800000	0.004991982531672375	1.886224020310121e-49	1.3805833119216432e-64	4.264260465589817e-10	3.539613687038492e-15	0.00001603408168287362	-7.546145696402566e-20	1.3094199848355404e-18	1.7206471943572755e-13	1.1225766629569058e-12	8.220999305433434e-13
43900000	0.004991982531672375	1.886224020310121e-49	1.3805833119216432e-64	4.264260465589817e-10	3.539613687038492e-15	0.00001603408168287362	-7.546144592336905e-20	1.3094199848355404e-18	1.7206471943572755e-13	1.1225766629569058e-12	8.220999305433434e-13
44000000	0.004991982531672375	1.886224020310121e-49	1.3805833119216432e-64	4.264260465589817e-10	3.539613687038492e-15	0.00001603408168287362	-7.546143488271245e-20	1.3094199848355404e-18	1.7206471943572755e-13	1.1225766629569058e-12	8.220999305433434e-13
44100000	0.004991982531672375	1.886224020310121e-49	1.3805833119216432e-64	4.264260465589817e-10	3.539613687038492e-15	0.00001603408168287362	-7.546142384205585e-20	1.3094199848355404e-18	1.7206471943572755e-13	1.1225766629569058e-12	8.220999305433434e-13
44200000	0.004991982531672375	1.886224020310121e-49	1.3805833119216432e-64	4.264260465589817e-10	3.539613687038492e-15	0.00001603408168287362	-7.546141280139926e-20	1.3094199848355404e-18	1.7206471943572755e-13	1.1225766629569058e-12	8.220999305433434e-13
44300000	0.004991982531672375	1.886224020310121e-49	1.3805833119216432e-64	4.264260465589817e-10	3.539613687038492e-15	0.00001603408168287362	-7.546140176074266e-20	1.3094199848355404e-18	1.7206471943572755e-13	1.1225766629569058e-12	8.220999305433434e-13
44400000	0.004991982531672375	1.886224020310121e-49	1.3805833119216432e-64	4.264260465589817e-10	3.539613687038492e-15	0.00001603408168287362	-7.546139072008606e-20	1.3094199848355404e-18	1.7206471943572755e-13	1.1225766629569058e-12	8.220999305433434e-13
44500000	0.004991982531672375	1.886224020310121e-49	1.3805833119216432e-64	4.264260465589817e-10	3.539613687038492e-15	0.00001603408168287362	-7.546137967942947e-20	1.3094199848355404e-18	1.7206471943572755e-13	1.1225766629569058e-12	8.220999305433434e-13
44600000	0.004991982531672375	1.886224020310121e-49	1.3805833119216432e-64	4.264260465589817e-10	3.539613687038492e-15	0.00001603408168287362	-7.546136863877287e-20	1.3094199848355404e-18	1.7206471943572755e-13	1.1225766629569058e-12	8.220999305433434e-13
44700000	0.004991982531672375	1.886224020310121e-49	1.3805833119216432e-64	4.264260465589817e-10	3.539613687038492e-15	0.00001603408168287362	-7.546135759811627e-20	1.3094199848355404e-18	1.7206471943572755e-13	1.1225766629569058e-12	8.220999305433434e-13
44800000	0.004991982531672375	1.886224020310121e-49	1.3805833119216432e-64	4.264260465589817e-10	3.539613687038492e-15	0.00001603408168287362	-7.546134655745968e-20	1.3094199848355404e-18	1.7206471943572755e-13	1.1225766629569058e-12	8.220999305433434e-13
44900000	0.004991982531672375	1.886224020310121e-49	1.3805833119216432e-64	4.264260465589817e-10	3.539613687038492e-15	0.00001603408168287362	-7.546133551680308e-20	1.3094199848355404e-18	1.7206471943572755e-13	1.1225766629569058e-12	8.220999305433434e-13
45000000	0.004991982531672375	1.886224020310121e-49	1.3805833119216432e-64	4.264260465589817e-10	3.539613687038492e-15	0.00001603408168287362	-7.546132447614648e-20	1.3094199848355404e-18	1.7206471943572755e-13	1.1225766629569058e-12	8.220999305433434e-13
45100000	0.004991982531672375	1.886224020310121e-49	1.3805833119216432e-64	4.264260465589817e-10	3.539613687038492e-15	0.00001603408168287362	-7.546131343548989e-20	1.3094199848355404e-18	1.7206471943572755e-13	1.1225766629569058e-12	8.220999305433434e-13
45200000	0.004991982531672375	1.886224020310121e-49	1.3805833119216432e-64	4.264260465589817e-10	3.539613687038492e-15	0.00001603408168287362	-7.546130239483329e-20	1.3094199848355404e-18	1.7206471943572755e-13	1.1225766629569058e-12	8.220999305433434e-13
45300000	0.004991982531672375	1.886224020310121e-49	1.3805833119216432e-64	4.264260465589817e-10	3.539613687038492e-15	0.00001603408168287362	-7.54612913541767e-20	1.3094199848355404e-18	1.7206471943572755e-13	1.1225766629569058e-12	8.220999305433434e-13
45400000	0.004991982531672375	1.886224020310121e-49	1.3805833119216432e-64	4.264260465589817e-10	3.539613687038492e-15	0.00001603408168287362	-7.54612803135201e-20	1.3094199848355404e-18	1.7206471943572755e-13	1.1225766629569058e-12	8.220999305433434e-13
45500000	0.004991982531672375	1.886224020310121e-49	1.3805833119216432e-64	4.264260465589817e-10	3.539613687038492e-15	0.00001603408168287362	-7.54612692728635e-20	1.3094199848355404e-18	1.7206471943572755e-13	1.1225766629569058e-12	8.220999305433434e-13
45600000	0.004991982531672375	1.886224020310121e-49	1.3805833119216432e-64	4.264260465589817e-10	3.539613687038492e-15	0.00001603408168287362	-7.54612582322069e-20	1.3094199848355404e-18	1.7206471943572755e-13	1.1225766629569058e-12	8.220999305433434e-13
45700000	0.004991982531672375	1.886224020310121e-49	1.3805833119216432e-64	4.264260465589817e-10	3.539613687038492e-15	0.00001603408168287362	-7.546124719155031e-20	1.3094199848355404e-18	1.7206471943572755e-13	1.1225766629569058e-12	8.220999305433434e-13
45800000	0.004991982531672375	1.886224020310121e-49	1.3805833119216432e-64	4.264260465589817e-10	3.539613687038492e-15	0.00001603408168287362	-7.546123615089371e-20	1.3094199848355404e-18	1.7206471943572755e-13	1.1225766629569058e-12	8.220999305433434e-13
45900000	0.004991982531672375	1.886224020310121e-49	1.3805833119216432e-64	4.264260465589817e-10	3.539613687038492e-15	0.00001603408168287362	-7.54612251102371e-20	1.3094199848355404e-18	1.7206471943572755e-13	1.1225766629569058e-12	8.220999305433434e-13
46000000	0.004991982531672375	1.886224020310121e-49	1.3805833119216432e-64	4.264260465589817e-10	3.539613687038492e-15	0.00001603408168287362	-7.546121406958051e-20	1.3094199848355404e-18	1.7206471943572755e-13	1.1225766629569058e-12	8.220999305433434e-13
46100000	0.004991982531672375	1.886224020310121e-49	1.3805833119216432e-64	4.264260465589817e-10	3.539613687038492e-15	0.00001603408168287362	-7.546120302892391e-20	1.3094199848355404e-18	1.7206471943572755e-13	1.1225766629569058e-12	8.220999305433434e-13
46200000	0.004991982531672375	1.886224020310121e-49	1.3805833119216432e-64	4.264260465589817e-10	3.539613687038492e-15	0.00001603408168287362	-7.546119198826731e-20	1.3094199848355404e-18	1.7206471943572755e-13	1.1225766629569058e-12	8.220999305433434e-13
46300000	0.004991982531672375	1.886224020310121e-49	1.3805833119216432e-64	4.264260465589817e-10	3.539613687038492e-15	0.00001603408168287362	-7.546118094761072e-20	1.3094199848355404e-18	1.7206471943572755e-13	1.1225766629569058e-12	8.220999305433434e-13
46400000	0.004991982531672375	1.886224020310121e-49	1.3805833119216432e-64	4.264260465589817e-10	3.539613687038492e-15	0.00001603408168287362	-7.546116990695412e-20	1.3094199848355404e-18	1.7206471943572755e-13	1.1225766629569058e-12	8.220999305433434e-13
46500000	0.004991982531672375	1.886224020310121e-49	1.3805833119216432e-64	4.264260465589817e-10	3.539613687038492e-15	0.00001603408168287362	-7.546115886629752e-20	1.3094199848355404e-18	1.7206471943572755e-13	1.1225766629569058e-12	8.220999305433434e-13
46600000	0.004991982531672375	1.886224020310121e-49	1.3805833119216432e-64	4.264260465589817e-10	3.539613687038492e-15	0.00001603408168287362	-7.546114782564093e-20	1.3094199848355404e-18	1.7206471943572755e-13	1.1225766629569058e-12	8.220999305433434e-13
46700000	0.004991982531672375	1.886224020310121e-49	1.3805833119216432e-64	4.264260465589817e-10	3.539613687038492e-15	0.00001603408168287362	-7.546113678498433e-20	1.3094199848355404e-18	1.7206471943572755e-13	1.1225766629569058e-12	8.220999305433434e-13
46800000	0.004991982531672375	1.886224020310121e-49	1.3805833119216432e-64	4.264260465589817e-10	3.539613687038492e-15	0.00001603408168287362	-7.546112574432773e-20	1.3094199848355404e-18	1.7206471943572755e-13	1.1225766629569058e-12	8.220999305433434e-13
46900000	0.004991982531672375	1.886224020310121e-49	1.3805833119216432e-64	4.264260465589817e-10	3.539613687038492e-15	0.00001603408168287362	-7.546111470367114e-20	1.3094199848355404e-18	1.7206471943572755e-13	1.1225766629569058e-12	8.220999305433434e-13
47000000	0.004991982531672375	1.886224020310121e-49	1.3805833119216432e-64	4.264260465589817e-10	3.539613687038492e-15	0.00001603408168287362	-7.546110366301454e-20	1.3094199848355404e-18	1.7206471943572755e-13	1.1225766629569058e-12	8.220999305433434e-13
47100000	0.004991982531672375	1.886224020310121e-49	1.3805833119216432e-64	4.264260465589817e-10	3.539613687038492e-15	0.00001603408168287362	-7.546109262235794e-20	1.3094199848355404e-18	1.7206471943572755e-13	1.1225766629569058e-12	8.220999305433434e-13
47200000	0.004991982531672375	1.886224020310121e-49	1.3805833119216432e-64	4.264260465589817e-10	3.539613687038492e-15	0.00001603408168287362	-7.546108158170135e-20	1.3094199848355404e-18	1.7206471943572755e-13	1.1225766629569058e-12	8.220999305433434e-13
47300000	0.004991982531672375	1.886224020310121e-49	1.3805833119216432e-64	4.264260465589817e-10	3.539613687038492e-15	0.00001603408168287362	-7.546107054104475e-20	1.3094199848355404e-18	1.7206471943572755e-13	1.1225766629569058e-12	8.220999305433434e-13
47400000	0.004991982531672375	1.886224020310121e-49	1.3805833119216432e-64	4.264260465589817e-10	3.539613687038492e-15	0.00001603408168287362	-7.546105950038815e-20	1.3094199848355404e-18	1.7206471943572755e-13	1.1225766629569058e-12	8.220999305433434e-13
47500000	0.004991982531672375	1.886224020310121e-49	1.3805833119216432e-64	4.264260465589817e-10	3.539613687038492e-15	0.00001603408168287362	-7.546104845973156e-20	1.3094199848355404e-18	1.7206471943572755e-13	1.1225766629569058e-12	8.220999305433434e-13
47600000	0.004991982531672375	1.886224020310121e-49	1.3805833119216432e-64	4.264260465589817e-10	3.539613687038492e-15	0.00001603408168287362	-7.546103741907496e-20	1.3094199848355404e-18	1.7206471943572755e-13	1.1225766629569058e-12	8.220999305433434e-13
47700000	0.004991982531672375	1.886224020310121e-49	1.3805833119216432e-64	4.264260465589817e-10	3.539613687038492e-15	0.00001603408168287362	-7.546102637841837e-20	1.3094199848355404e-18	1.7206471943572755e-13	1.1225766629569058e-12	8.220999305433434e-13
47800000	0.004991982531672375	1.886224020310121e-49	1.3805833119216432e-64	4.264260465589817e-10	3.539613687038492e-15	0.00001603408168287362	-7.546101533776177e-20	1.3094199848355404e-18	1.7206471943572755e-13	1.1225766629569058e-12	8.220999305433434e-13
47900000	0.004991982531672375	1.8862240203101214e-49	1.3805833119216432e-64	4.264260465589817e-10	3.539613687038492e-15	0.00001603408168287362	-7.546100429710516e-20	1.3094199848355404e-18	1.7206471943572755e-13	1.1225766629569058e-12	8.220999305433434e-13
48000000	0.004991982531672375	1.8862240203101214e-49	1.3805833119216432e-64	4.264260465589817e-10	3.539613687038492e-15	0.00001603408168287362	-7.546099325644856e-20	1.3094199848355404e-18	1.7206471943572755e-13	1.1225766629569058e-12	8.220999305433434e-13
48100000	0.004991982531672375	1.8862240203101214e-49	1.3805833119216432e-64	4.264260465589817e-10	3.539613687038492e-15	0.00001603408168287362	-7.546098221579197e-20	1.3094199848355404e-18	1.7206471943572755e-13	1.1225766629569058e-12	8.220999305433434e-13
48200000	0.004991982531672375	1.8862240203101214e-49	1.3805833119216432e-64	4.264260465589817e-10	3.539613687038492e-15	0.00001603408168287362	-7.546097117513537e-20	1.3094199848355404e-18	1.7206471943572755e-13	1.1225766629569058e-12	8.220999305433434e-13
48300000	0.004991982531672375	1.8862240203101214e-49	1.3805833119216432e-64	4.264260465589817e-10	3.539613687038492e-15	0.00001603408168287362	-7.546096013447877e-20	1.3094199848355404e-18	1.7206471943572755e-13	1.1225766629569058e-12	8.220999305433434e-13
48400000	0.004991982531672375	1.8862240203101214e-49	1.3805833119216432e-64	4.264260465589817e-10	3.539613687038492e-15	0.00001603408168287362	-7.546094909382218e-20	1.3094199848355404e-18	1.7206471943572755e-13	1.1225766629569058e-12	8.220999305433434e-13
48500000	0.004991982531672375	1.8862240203101214e-49	1.3805833119216432e-64	4.264260465589817e-10	3.539613687038492e-15	0.00001603408168287362	-7.546093805316558e-20	1.3094199848355404e-18	1.7206471943572755e-13	1.1225766629569058e-12	8.220999305433434e-13
48600000	0.004991982531672375	1.8862240203101214e-49	1.3805833119216434e-64	4.264260465589817e-10	3.539613687038492e-15	0.00001603408168287362	-7.546092701250898e-20	1.3094199848355404e-18	1.7206471943572755e-13	1.1225766629569058e-12	8.220999305433434e-13
48700000	0.004991982531672375	1.8862240203101214e-49	1.3805833119216434e-64	4.264260465589817e-10	3.539613687038492e-15	0.00001603408168287362	-7.546091597185239e-20	1.3094199848355404e-18	1.7206471943572755e-13	1.1225766629569058e-12	8.220999305433434e-13
48800000	0.004991982531672375	1.8862240203101214e-49	1.3805833119216434e-64	4.264260465589817e-10	3.539613687038492e-15	0.00001603408168287362	-7.546090493119579e-20	1.3094199848355404e-18	1.7206471943572755e-13	1.1225766629569058e-12	8.220999305433434e-13
48900000	0.004991982531672375	1.8862240203101214e-49	1.3805833119216434e-64	4.264260465589817e-10	3.539613687038492e-15	0.00001603408168287362	-7.54608938905392e-20	1.3094199848355404e-18	1.7206471943572755e-13	1.1225766629569058e-12	8.220999305433434e-13
49000000	0.004991982531672375	1.8862240203101214e-49	1.3805833119216434e-64	4.264260465589817e-10	3.539613687038492e-15	0.00001603408168287362	-7.54608828498826e-20	1.3094199848355404e-18	1.7206471943572755e-13	1.1225766629569058e-12	8.220999305433434e-13
49100000	0.004991982531672375	1.8862240203101214e-49	1.3805833119216434e-64	4.264260465589817e-10	3.539613687038492e-15	0.00001603408168287362	-7.5460871809226e-20	1.3094199848355404e-18	1.7206471943572755e-13	1.1225766629569058e-12	8.220999305433434e-13
49200000	0.004991982531672375	1.8862240203101214e-49	1.3805833119216434e-64	4.264260465589817e-10	3.539613687038492e-15	0.00001603408168287362	-7.54608607685694e-20	1.3094199848355404e-18	1.7206471943572755e-13	1.1225766629569058e-12	8.220999305433434e-13
49300000	0.004991982531672375	1.8862240203101214e-49	1.3805833119216434e-64	4.264260465589817e-10	3.539613687038492e-15	0.00001603408168287362	-7.546084972791281e-20	1.3094199848355404e-18	1.7206471943572755e-13	1.1225766629569058e-12	8.220999305433434e-13
49400000	0.004991982531672375	1.8862240203101214e-49	1.3805833119216434e-64	4.264260465589817e-10	3.539613687038492e-15	0.00001603408168287362	-7.546083868725621e-20	1.3094199848355404e-18	1.7206471943572755e-13	1.1225766629569058e-12	8.220999305433434e-13
49500000	0.004991982531672375	1.8862240203101214e-49	1.3805833119216434e-64	4.264260465589817e-10	3.539613687038492e-15	0.00001603408168287362	-7.546082764659961e-20	1.3094199848355404e-18	1.7206471943572755e-13	1.1225766629569058e-12	8.220999305433434e-13
49600000	0.004991982531672375	1.8862240203101214e-49	1.3805833119216434e-64	4.264260465589817e-10	3.539613687038492e-15	0.00001603408168287362	-7.546081660594302e-20	1.3094199848355404e-18	1.7206471943572755e-13	1.1225766629569058e-12	8.220999305433434e-13
49700000	0.004991982531672375	1.8862240203101214e-49	1.3805833119216434e-64	4.264260465589817e-10	3.539613687038492e-15	0.00001603408168287362	-7.546080556528642e-20	1.3094199848355404e-18	1.7206471943572755e-13	1.1225766629569058e-12	8.220999305433434e-13
49800000	0.004991982531672375	1.8862240203101214e-49	1.3805833119216434e-64	4.264260465589817e-10	3.539613687038492e-15	0.00001603408168287362	-7.546079452462983e-20	1.3094199848355404e-18	1.7206471943572755e-13	1.1225766629569058e-12	8.220999305433434e-13
49900000	0.004991982531672375	1.8862240203101214e-49	1.3805833119216434e-64	4.264260465589817e-10	3.539613687038492e-15	0.00001603408168287362	-7.546078348397322e-20	1.3094199848355404e-18	1.7206471943572755e-13	1.1225766629569058e-12	8.220999305433434e-13
50000000	0.004991982531672375	1.8862240203101214e-49	1.3805833119216434e-64	4.264260465589817e-10	3.539613687038492e-15	0.00001603408168287362	-7.546077244331662e-20	1.3094199848355404e-18	1.7206471943572755e-13	1.1225766629569058e-12	8.220999305433434e-13
50100000	0.004991982531672375	1.8862240203101214e-49	1.3805833119216434e-64	4.264260465589817e-10	3.539613687038492e-15	0.00001603408168287362	-7.546076140266002e-20	1.3094199848355404e-18	1.7206471943572755e-13	1.1225766629569058e-12	8.220999305433434e-13
50200000	0.004991982531672375	1.8862240203101214e-49	1.3805833119216434e-64	4.264260465589817e-10	3.539613687038492e-15	0.00001603408168287362	-7.546075036200343e-20	1.3094199848355404e-18	1.7206471943572755e-13	1.1225766629569058e-12	8.220999305433434e-13
50300000	0.004991982531672375	1.8862240203101214e-49	1.3805833119216434e-64	4.264260465589817e-10	3.539613687038492e-15	0.00001603408168287362	-7.546073932134683e-20	1.3094199848355404e-18	1.7206471943572755e-13	1.1225766629569058e-12	8.220999305433434e-13
50400000	0.004991982531672375	1.8862240203101214e-49	1.3805833119216434e-64	4.264260465589817e-10	3.539613687038492e-15	0.00001603408168287362	-7.546072828069023e-20	1.3094199848355404e-18	1.7206471943572755e-13	1.1225766629569058e-12	8.220999305433434e-13
50500000	0.004991982531672375	1.8862240203101214e-49	1.3805833119216434e-64	4.264260465589817e-10	3.539613687038492e-15	0.00001603408168287362	-7.546071724003364e-20	1.3094199848355404e-18	1.7206471943572755e-13	1.1225766629569058e-12	8.220999305433434e-13
50600000	0.004991982531672375	1.8862240203101214e-49	1.3805833119216434e-64	4.264260465589817e-10	3.539613687038492e-15	0.00001603408168287362	-7.546070619937704e-20	1.3094199848355406e-18	1.7206471943572758e-13	1.1225766629569058e-12	8.220999305433434e-13
50700000	0.004991982531672375	1.8862240203101214e-49	1.3805833119216434e-64	4.264260465589817e-10	3.539613687038492e-15	0.00001603408168287362	-7.546069515872044e-20	1.3094199848355406e-18	1.7206471943572758e-13	1.1225766629569056e-12	8.220999305433434e-13
50800000	0.004991982531672375	1.8862240203101214e-49	1.3805833119216434e-64	4.264260465589817e-10	3.539613687038492e-15	0.00001603408168287362	-7.546068411806385e-20	1.3094199848355406e-18	1.7206471943572758e-13	1.1225766629569056e-12	8.220999305433434e-13
50900000	0.004991982531672375	1.8862240203101214e-49	1.3805833119216434e-64	4.264260465589817e-10	3.539613687038492e-15	0.00001603408168287362	-7.546067307740725e-20	1.3094199848355406e-18	1.7206471943572758e-13	1.1225766629569056e-12	8.220999305433434e-13
51000000	0.004991982531672375	1.8862240203101214e-49	1.3805833119216434e-64	4.264260465589817e-10	3.539613687038492e-15	0.00001603408168287362	-7.546066203675065e-20	1.3094199848355406e-18	1.7206471943572758e-13	1.1225766629569056e-12	8.220999305433434e-13
51100000	0.004991982531672375	1.8862240203101214e-49	1.3805833119216434e-64	4.264260465589817e-10	3.539613687038492e-15	0.00001603408168287362	-7.546065099609406e-20	1.3094199848355406e-18	1.7206471943572758e-13	1.1225766629569056e-12	8.220999305433434e-13
51200000	0.004991982531672375	1.8862240203101214e-49	1.3805833119216434e-64	4.264260465589817e-10	3.539613687038492e-15	0.00001603408168287362	-7.546063995543746e-20	1.3094199848355406e-18	1.7206471943572758e-13	1.1225766629569056e-12	8.220999305433434e-13
51300000	0.004991982531672375	1.8862240203101214e-49	1.3805833119216434e-64	4.264260465589817e-10	3.539613687038492e-15	0.00001603408168287362	-7.546062891478086e-20	1.3094199848355406e-18	1.7206471943572758e-13	1.1225766629569056e-12	8.220999305433434e-13
51400000	0.004991982531672375	1.8862240203101214e-49	1.3805833119216434e-64	4.264260465589817e-10	3.539613687038492e-15	0.00001603408168287362	-7.546061787412427e-20	1.3094199848355406e-18	1.7206471943572758e-13	1.1225766629569056e-12	8.220999305433434e-13
51500000	0.004991982531672375	1.8862240203101214e-49	1.3805833119216434e-64	4.264260465589817e-10	3.539613687038492e-15	0.00001603408168287362	-7.546060683346767e-20	1.3094199848355406e-18	1.7206471943572758e-13	1.1225766629569056e-12	8.220999305433434e-13
51600000	0.004991982531672375	1.8862240203101214e-49	1.3805833119216434e-64	4.264260465589817e-10	3.539613687038492e-15	0.00001603408168287362	-7.546059579281107e-20	1.3094199848355406e-18	1.7206471943572758e-13	1.1225766629569056e-12	8.220999305433434e-13
51700000	0.004991982531672375	1.8862240203101214e-49	1.3805833119216434e-64	4.264260465589817e-10	3.539613687038492e-15	0.00001603408168287362	-7.546058475215448e-20	1.3094199848355406e-18	1.7206471943572758e-13	1.1225766629569056e-12	8.220999305433434e-13
51800000	0.004991982531672375	1.8862240203101214e-49	1.3805833119216434e-64	4.264260465589817e-10	3.539613687038492e-15	0.00001603408168287362	-7.546057371149788e-20	1.3094199848355406e-18	1.7206471943572758e-13	1.1225766629569056e-12	8.220999305433434e-13
51900000	0.004991982531672375	1.8862240203101214e-49	1.3805833119216434e-64	4.264260465589817e-10	3.539613687038492e-15	0.00001603408168287362	-7.546056267084127e-20	1.3094199848355406e-18	1.7206471943572758e-13	1.1225766629569056e-12	8.220999305433434e-13
52000000	0.004991982531672375	1.8862240203101214e-49	1.3805833119216434e-64	4.264260465589817e-10	3.539613687038492e-15	0.00001603408168287362	-7.546055163018468e-20	1.3094199848355406e-18	1.7206471943572758e-13	1.1225766629569056e-12	8.220999305433434e-13
52100000	0.004991982531672375	1.8862240203101214e-49	1.3805833119216434e-64	4.264260465589817e-10	3.539613687038492e-15	0.00001603408168287362	-7.546054058952808e-20	1.3094199848355406e-18	1.7206471943572758e-13	1.1225766629569056e-12	8.220999305433434e-13
52200000	0.004991982531672375	1.8862240203101214e-49	1.3805833119216434e-64	4.264260465589817e-10	3.539613687038492e-15	0.00001603408168287362	-7.546052954887148e-20	1.3094199848355406e-18	1.7206471943572758e-13	1.1225766629569056e-12	8.220999305433434e-13
52300000	0.004991982531672375	1.8862240203101214e-49	1.3805833119216434e-64	4.264260465589817e-10	3.539613687038492e-15	0.00001603408168287362	-7.546051850821489e-20	1.3094199848355406e-18	1.7206471943572758e-13	1.1225766629569056e-12	8.220999305433434e-13
52400000	0.004991982531672375	1.8862240203101214e-49	1.3805833119216434e-64	4.264260465589817e-10	3.539613687038492e-15	0.00001603408168287362	-7.546050746755829e-20	1.3094199848355406e-18	1.7206471943572758e-13	1.1225766629569056e-12	8.220999305433434e-13
52500000	0.004991982531672375	1.8862240203101214e-49	1.3805833119216434e-64	4.264260465589817e-10	3.539613687038492e-15	0.00001603408168287362	-7.546049642690169e-20	1.3094199848355406e-18	1.7206471943572758e-13	1.1225766629569056e-12	8.220999305433434e-13
52600000	0.004991982531672375	1.8862240203101214e-49	1.3805833119216435e-64	4.264260465589817e-10	3.539613687038492e-15	0.00001603408168287362	-7.54604853862451e-20	1.3094199848355406e-18	1.7206471943572758e-13	1.1225766629569056e-12	8.220999305433434e-13
52700000	0.004991982531672375	1.8862240203101214e-49	1.3805833119216435e-64	4.264260465589817e-10	3.539613687038492e-15	0.00001603408168287362	-7.54604743455885e-20	1.3094199848355406e-18	1.7206471943572758e-13	1.1225766629569056e-12	8.220999305433434e-13
52800000	0.004991982531672375	1.8862240203101214e-49	1.3805833119216435e-64	4.264260465589817e-10	3.539613687038492e-15	0.00001603408168287362	-7.54604633049319e-20	1.3094199848355406e-18	1.7206471943572758e-13	1.1225766629569056e-12	8.220999305433434e-13
52900000	0.004991982531672375	1.8862240203101214e-49	1.3805833119216435e-64	4.264260465589817e-10	3.539613687038492e-15	0.00001603408168287362	-7.546045226427531e-20	1.3094199848355406e-18	1.7206471943572758e-13	1.1225766629569056e-12	8.220999305433434e-13
53000000	0.004991982531672375	1.8862240203101214e-49	1.3805833119216435e-64	4.264260465589817e-10	3.539613687038492e-15	0.00001603408168287362	-7.546044122361871e-20	1.3094199848355406e-18	1.7206471943572758e-13	1.1225766629569056e-12	8.220999305433434e-13
53100000	0.004991982531672375	1.8862240203101214e-49	1.3805833119216435e-64	4.264260465589817e-10	3.539613687038492e-15	0.00001603408168287362	-7.546043018296211e-20	1.3094199848355406e-18	1.7206471943572758e-13	1.1225766629569056e-12	8.220999305433434e-13
53200000	0.004991982531672375	1.8862240203101214e-49	1.3805833119216435e-64	4.264260465589817e-10	3.539613687038492e-15	0.00001603408168287362	-7.546041914230552e-20	1.3094199848355406e-18	1.7206471943572758e-13	1.1225766629569056e-12	8.220999305433434e-13
53300000	0.004991982531672375	1.8862240203101214e-49	1.3805833119216435e-64	4.264260465589817e-10	3.539613687038492e-15	0.00001603408168287362	-7.546040810164892e-20	1.3094199848355406e-18	1.7206471943572758e-13	1.1225766629569056e-12	8.220999305433434e-13
53400000	0.004991982531672375	1.8862240203101214e-49	1.3805833119216435e-64	4.264260465589817e-10	3.539613687038492e-15	0.00001603408168287362	-7.546039706099232e-20	1.3094199848355406e-18	1.7206471943572758e-13	1.1225766629569056e-12	8.220999305433434e-13
53500000	0.004991982531672375	1.8862240203101214e-49	1.3805833119216435e-64	4.264260465589817e-10	3.539613687038492e-15	0.00001603408168287362	-7.546038602033573e-20	1.3094199848355406e-18	1.7206471943572758e-13	1.1225766629569056e-12	8.220999305433434e-13
53600000	0.004991982531672375	1.8862240203101214e-49	1.3805833119216435e-64	4.264260465589817e-10	3.539613687038492e-15	0.00001603408168287362	-7.546037497967913e-20	1.3094199848355406e-18	1.7206471943572758e-13	1.1225766629569056e-12	8.220999305433434e-13
53700000	0.004991982531672375	1.8862240203101214e-49	1.3805833119216435e-64	4.264260465589817e-10	3.539613687038492e-15	0.00001603408168287362	-7.546036393902254e-20	1.3094199848355406e-18	1.7206471943572758e-13	1.1225766629569056e-12	8.220999305433434e-13
53800000	0.004991982531672375	1.8862240203101214e-49	1.3805833119216435e-64	4.264260465589817e-10	3.539613687038492e-15	0.00001603408168287362	-7.546035289836594e-20	1.3094199848355406e-18	1.7206471943572758e-13	1.1225766629569056e-12	8.220999305433434e-13
53900000	0.004991982531672375	1.8862240203101214e-49	1.3805833119216435e-64	4.264260465589817e-10	3.539613687038492e-15	0.00001603408168287362	-7.546034185770933e-20	1.3094199848355406e-18	1.7206471943572758e-13	1.1225766629569056e-12	8.220999305433434e-13
54000000	0.004991982531672375	1.8862240203101214e-49	1.3805833119216435e-64	4.264260465589817e-10	3.539613687038492e-15	0.00001603408168287362	-7.546033081705273e-20	1.3094199848355406e-18	1.7206471943572758e-13	1.1225766629569056e-12	8.220999305433434e-13
54100000	0.004991982531672375	1.8862240203101214e-49	1.3805833119216435e-64	4.264260465589817e-10	3.539613687038492e-15	0.00001603408168287362	-7.546031977639614e-20	1.3094199848355406e-18	1.7206471943572758e-13	1.1225766629569056e-12	8.220999305433434e-13
54200000	0.004991982531672375	1.8862240203101214e-49	1.3805833119216435e-64	4.264260465589817e-10	3.539613687038492e-15	0.00001603408168287362	-7.546030873573954e-20	1.3094199848355406e-18	1.7206471943572758e-13	1.1225766629569056e-12	8.220999305433434e-13
54300000	0.004991982531672375	1.8862240203101214e-49	1.3805833119216435e-64	4.264260465589817e-10	3.539613687038492e-15	0.00001603408168287362	-7.546029769508294e-20	1.3094199848355406e-18	1.7206471943572758e-13	1.1225766629569056e-12	8.220999305433434e-13
54400000	0.004991982531672375	1.8862240203101214e-49	1.3805833119216435e-64	4.264260465589817e-10	3.539613687038492e-15	0.00001603408168287362	-7.546028665442635e-20	1.3094199848355406e-18	1.7206471943572758e-13	1.1225766629569056e-12	8.220999305433434e-13
54500000	0.004991982531672375	1.8862240203101214e-49	1.3805833119216435e-64	4.264260465589817e-10	3.539613687038492e-15	0.00001603408168287362	-7.546027561376975e-20	1.3094199848355406e-18	1.7206471943572758e-13	1.1225766629569056e-12	8.220999305433434e-13
54600000	0.004991982531672375	1.8862240203101214e-49	1.3805833119216435e-64	4.264260465589817e-10	3.539613687038492e-15	0.00001603408168287362	-7.546026457311315e-20	1.3094199848355406e-18	1.7206471943572758e-13	1.1225766629569056e-12	8.220999305433434e-13
54700000	0.004991982531672375	1.8862240203101214e-49	1.3805833119216435e-64	4.264260465589817e-10	3.539613687038492e-15	0.00001603408168287362	-7.546025353245656e-20	1.3094199848355406e-18	1.7206471943572758e-13	1.1225766629569056e-12	8.220999305433434e-13
54800000	0.004991982531672375	1.8862240203101214e-49	1.3805833119216435e-64	4.264260465589817e-10	3.539613687038492e-15	0.00001603408168287362	-7.546024249179996e-20	1.3094199848355406e-18	1.7206471943572758e-13	1.1225766629569056e-12	8.220999305433434e-13
54900000	0.004991982531672375	1.8862240203101214e-49	1.3805833119216435e-64	4.264260465589817e-10	3.539613687038492e-15	0.00001603408168287362	-7.546023145114336e-20	1.3094199848355406e-18	1.7206471943572758e-13	1.1225766629569056e-12	8.220999305433434e-13
55000000	0.004991982531672375	1.8862240203101214e-49	1.3805833119216435e-64	4.264260465589817e-10	3.539613687038492e-15	0.00001603408168287362	-7.546022041048677e-20	1.3094199848355406e-18	1.7206471943572758e-13	1.1225766629569056e-12	8.220999305433434e-13
55100000	0.004991982531672375	1.8862240203101214e-49	1.3805833119216435e-64	4.264260465589817e-10	3.539613687038492e-15	0.00001603408168287362	-7.546020936983017e-20	1.3094199848355406e-18	1.7206471943572758e-13	1.1225766629569056e-12	8.220999305433434e-13
55200000	0.004991982531672375	1.8862240203101214e-49	1.3805833119216435e-64	4.264260465589817e-10	3.539613687038492e-15	0.00001603408168287362	-7.546019832917357e-20	1.3094199848355406e-18	1.7206471943572758e-13	1.1225766629569056e-12	8.220999305433434e-13
55300000	0.004991982531672375	1.8862240203101214e-49	1.3805833119216435e-64	4.264260465589817e-10	3.539613687038492e-15	0.00001603408168287362	-7.546018728851698e-20	1.3094199848355406e-18	1.7206471943572758e-13	1.1225766629569056e-12	8.220999305433434e-13
55400000	0.004991982531672375	1.8862240203101214e-49	1.3805833119216435e-64	4.264260465589817e-10	3.539613687038492e-15	0.00001603408168287362	-7.546017624786038e-20	1.3094199848355406e-18	1.7206471943572758e-13	1.1225766629569056e-12	8.220999305433434e-13
55500000	0.004991982531672375	1.8862240203101214e-49	1.3805833119216435e-64	4.264260465589817e-10	3.539613687038492e-15	0.00001603408168287362	-7.546016520720378e-20	1.3094199848355406e-18	1.7206471943572758e-13	1.1225766629569056e-12	8.220999305433434e-13
55600000	0.004991982531672375	1.8862240203101214e-49	1.3805833119216435e-64	4.264260465589817e-10	3.539613687038492e-15	0.00001603408168287362	-7.546015416654719e-20	1.3094199848355406e-18	1.7206471943572758e-13	1.1225766629569056e-12	8.220999305433434e-13
55700000	0.004991982531672375	1.8862240203101214e-49	1.3805833119216435e-64	4.264260465589817e-10	3.539613687038492e-15	0.00001603408168287362	-7.546014312589059e-20	1.3094199848355406e-18	1.7206471943572758e-13	1.1225766629569056e-12	8.220999305433434e-13
55800000	0.004991982531672375	1.8862240203101214e-49	1.3805833119216435e-64	4.264260465589817e-10	3.539613687038492e-15	0.00001603408168287362	-7.5460132085234e-20	1.3094199848355406e-18	1.7206471943572758e-13	1.1225766629569056e-12	8.220999305433434e-13
55900000	0.004991982531672375	1.8862240203101214e-49	1.3805833119216435e-64	4.264260465589817e-10	3.539613687038492e-15	0.00001603408168287362	-7.546012104457739e-20	1.3094199848355406e-18	1.7206471943572758e-13	1.1225766629569056e-12	8.220999305433434e-13
56000000	0.004991982531672375	1.8862240203101214e-49	1.3805833119216435e-64	4.264260465589817e-10	3.539613687038492e-15	0.00001603408168287362	-7.546011000392079e-20	1.3094199848355406e-18	1.7206471943572758e-13	1.1225766629569056e-12	8.220999305433434e-13
56100000	0.004991982531672375	1.8862240203101214e-49	1.3805833119216435e-64	4.264260465589817e-10	3.539613687038492e-15	0.00001603408168287362	-7.546009896326419e-20	1.3094199848355406e-18	1.7206471943572758e-13	1.1225766629569056e-12	8.220999305433434e-13
56200000	0.004991982531672375	1.8862240203101214e-49	1.3805833119216435e-64	4.264260465589817e-10	3.539613687038492e-15	0.00001603408168287362	-7.54600879226076e-20	1.3094199848355406e-18	1.7206471943572758e-13	1.1225766629569056e-12	8.220999305433434e-13
56300000	0.004991982531672375	1.8862240203101214e-49	1.3805833119216435e-64	4.264260465589817e-10	3.539613687038492e-15	0.00001603408168287362	-7.5460076881951e-20	1.3094199848355406e-18	1.7206471943572758e-13	1.1225766629569056e-12	8.220999305433434e-13
56400000	0.004991982531672375	1.8862240203101214e-49	1.3805833119216435e-64	4.264260465589817e-10	3.539613687038492e-15	0.00001603408168287362	-7.54600658412944e-20	1.3094199848355406e-18	1.7206471943572758e-13	1.1225766629569056e-12	8.220999305433434e-13
56500000	0.004991982531672375	1.8862240203101214e-49	1.3805833119216435e-64	4.264260465589817e-10	3.539613687038492e-15	0.00001603408168287362	-7.546005480063781e-20	1.3094199848355406e-18	1.7206471943572758e-13	1.1225766629569056e-12	8.220999305433434e-13
56600000	0.004991982531672375	1.8862240203101214e-49	1.3805833119216435e-64	4.264260465589817e-10	3.539613687038492e-15	0.00001603408168287362	-7.546004375998121e-20	1.3094199848355406e-18	1.7206471943572758e-13	1.1225766629569056e-12	8.220999305433434e-13
56700000	0.004991982531672375	1.8862240203101214e-49	1.3805833119216435e-64	4.264260465589817e-10	3.539613687038492e-15	0.00001603408168287362	-7.546003271932461e-20	1.3094199848355406e-18	1.7206471943572758e-13	1.1225766629569056e-12	8.220999305433434e-13
56800000	0.004991982531672375	1.8862240203101214e-49	1.3805833119216435e-64	4.264260465589817e-10	3.539613687038492e-15	0.00001603408168287362	-7.546002167866802e-20	1.3094199848355406e-18	1.7206471943572758e-13	1.1225766629569056e-12	8.220999305433434e-13
56900000	0.004991982531672375	1.8862240203101214e-49	1.3805833119216435e-64	4.264260465589817e-10	3.539613687038492e-15	0.00001603408168287362	-7.546001063801142e-20	1.3094199848355406e-18	1.7206471943572758e-13	1.1225766629569056e-12	8.220999305433434e-13
57000000	0.004991982531672375	1.8862240203101214e-49	1.3805833119216435e-64	4.264260465589817e-10	3.539613687038492e-15	0.00001603408168287362	-7.545999959735482e-20	1.3094199848355406e-18	1.7206471943572758e-13	1.1225766629569056e-12	8.220999305433434e-13
57100000	0.004991982531672375	1.8862240203101214e-49	1.3805833119216435e-64	4.264260465589817e-10	3.539613687038492e-15	0.00001603408168287362	-7.545998855669823e-20	1.3094199848355406e-18	1.7206471943572758e-13	1.1225766629569056e-12	8.220999305433434e-13
57200000	0.004991982531672375	1.8862240203101214e-49	1.3805833119216435e-64	4.264260465589817e-10	3.539613687038492e-15	0.00001603408168287362	-7.545997751604163e-20	1.3094199848355406e-18	1.7206471943572758e-13	1.1225766629569056e-12	8.220999305433434e-13
57300000	0.004991982531672375	1.8862240203101214e-49	1.3805833119216435e-64	4.264260465589817e-10	3.539613687038492e-15	0.00001603408168287362	-7.545996647538503e-20	1.3094199848355406e-18	1.7206471943572758e-13	1.1225766629569056e-12	8.220999305433434e-13
57400000	0.004991982531672375	1.8862240203101214e-49	1.3805833119216435e-64	4.264260465589817e-10	3.539613687038492e-15	0.00001603408168287362	-7.545995543472844e-20	1.3094199848355406e-18	1.7206471943572758e-13	1.1225766629569056e-12	8.220999305433434e-13
57500000	0.004991982531672375	1.8862240203101214e-49	1.3805833119216435e-64	4.264260465589817e-10	3.539613687038492e-15	0.00001603408168287362	-7.545994439407184e-20	1.3094199848355406e-18	1.7206471943572758e-13	1.1225766629569056e-12	8.220999305433434e-13
57600000	0.004991982531672375	1.8862240203101214e-49	1.3805833119216435e-64	4.264260465589817e-10	3.539613687038492e-15	0.00001603408168287362	-7.545993335341525e-20	1.3094199848355406e-18	1.7206471943572758e-13	1.1225766629569056e-12	8.220999305433434e-13
57700000	0.004991982531672375	1.8862240203101214e-49	1.3805833119216435e-64	4.264260465589817e-10	3.539613687038492e-15	0.00001603408168287362	-7.545992231275865e-20	1.3094199848355406e-18	1.7206471943572758e-13	1.1225766629569056e-12	8.220999305433434e-13
57800000	0.004991982531672375	1.8862240203101214e-49	1.3805833119216435e-64	4.264260465589817e-10	3.539613687038492e-15	0.00001603408168287362	-7.545991127210205e-20	1.3094199848355406e-18	1.7206471943572758e-13	1.1225766629569056e-12	8.220999305433434e-13
57900000	0.004991982531672375	1.8862240203101214e-49	1.3805833119216435e-64	4.264260465589817e-10	3.539613687038492e-15	0.00001603408168287362	-7.545990023144544e-20	1.3094199848355406e-18	1.7206471943572758e-13	1.1225766629569056e-12	8.220999305433434e-13
58000000	0.004991982531672375	1.8862240203101214e-49	1.3805833119216435e-64	4.264260465589817e-10	3.539613687038492e-15	0.00001603408168287362	-7.545988919078885e-20	1.3094199848355406e-18	1.7206471943572758e-13	1.1225766629569056e-12	8.220999305433434e-13
58100000	0.004991982531672375	1.8862240203101214e-49	1.3805833119216435e-64	4.264260465589817e-10	3.539613687038492e-15	0.00001603408168287362	-7.545987815013225e-20	1.3094199848355406e-18	1.7206471943572758e-13	1.1225766629569056e-12	8.220999305433434e-13
58200000	0.004991982531672375	1.8862240203101214e-49	1.3805833119216435e-64	4.264260465589817e-10	3.539613687038492e-15	0.00001603408168287362	-7.545986710947565e-20	1.3094199848355406e-18	1.7206471943572758e-13	1.1225766629569056e-12	8.220999305433434e-13
58300000	0.004991982531672375	1.8862240203101214e-49	1.3805833119216435e-64	4.264260465589817e-10	3.539613687038492e-15	0.00001603408168287362	-7.545985606881906e-20	1.3094199848355406e-18	1.7206471943572758e-13	1.1225766629569056e-12	8.220999305433434e-13
58400000	0.004991982531672375	1.8862240203101214e-49	1.3805833119216435e-64	4.264260465589817e-10	3.539613687038492e-15	0.00001603408168287362	-7.545984502816246e-20	1.3094199848355406e-18	1.7206471943572758e-13	1.1225766629569056e-12	8.220999305433434e-13
58500000	0.004991982531672375	1.8862240203101214e-49	1.3805833119216435e-64	4.264260465589817e-10	3.539613687038492e-15	0.00001603408168287362	-7.545983398750586e-20	1.3094199848355406e-18	1.7206471943572758e-13	1.1225766629569056e-12	8.220999305433434e-13
58600000	0.004991982531672375	1.8862240203101214e-49	1.3805833119216435e-64	4.264260465589817e-10	3.539613687038492e-15	0.00001603408168287362	-7.545982294684927e-20	1.3094199848355406e-18	1.7206471943572758e-13	1.1225766629569056e-12	8.220999305433434e-13
58700000	0.004991982531672375	1.8862240203101214e-49	1.3805833119216435e-64	4.264260465589817e-10	3.539613687038492e-15	0.00001603408168287362	-7.545981190619267e-20	1.3094199848355406e-18	1.7206471943572758e-13	1.1225766629569056e-12	8.220999305433434e-13
58800000	0.004991982531672375	1.8862240203101214e-49	1.3805833119216435e-64	4.264260465589817e-10	3.539613687038492e-15	0.00001603408168287362	-7.545980086553607e-20	1.3094199848355406e-18	1.7206471943572758e-13	1.1225766629569056e-12	8.220999305433434e-13
58900000	0.004991982531672375	1.8862240203101214e-49	1.3805833119216435e-64	4.264260465589817e-10	3.539613687038492e-15	0.00001603408168287362	-7.545978982487948e-20	1.3094199848355406e-18	1.7206471943572758e-13	1.1225766629569056e-12	8.220999305433434e-13
59000000	0.004991982531672375	1.8862240203101214e-49	1.3805833119216435e-64	4.264260465589817e-10	3.539613687038492e-15	0.00001603408168287362	-7.545977878422288e-20	1.3094199848355406e-18	1.7206471943572758e-13	1.1225766629569056e-12	8.220999305433434e-13
59100000	0.004991982531672375	1.8862240203101214e-49	1.3805833119216435e-64	4.264260465589817e-10	3.539613687038492e-15	0.00001603408168287362	-7.545976774356628e-20	1.3094199848355406e-18	1.7206471943572758e-13	1.1225766629569056e-12	8.220999305433434e-13
59200000	0.004991982531672375	1.8862240203101214e-49	1.3805833119216435e-64	4.264260465589817e-10	3.539613687038492e-15	0.00001603408168287362	-7.545975670290969e-20	1.3094199848355406e-18	1.7206471943572758e-13	1.1225766629569056e-12	8.220999305433434e-13
59300000	0.004991982531672375	1.8862240203101214e-49	1.3805833119216435e-64	4.264260465589817e-10	3.539613687038492e-15	0.00001603408168287362	-7.545974566225309e-20	1.3094199848355406e-18	1.7206471943572758e-13	1.1225766629569056e-12	8.220999305433434e-13
59400000	0.004991982531672375	1.8862240203101214e-49	1.3805833119216435e-64	4.264260465589817e-10	3.539613687038492e-15	0.00001603408168287362	-7.54597346215965e-20	1.3094199848355406e-18	1.7206471943572758e-13	1.1225766629569056e-12	8.220999305433434e-13
59500000	0.004991982531672375	1.8862240203101214e-49	1.3805833119216435e-64	4.264260465589817e-10	3.539613687038492e-15	0.00001603408168287362	-7.54597235809399e-20	1.3094199848355406e-18	1.7206471943572758e-13	1.1225766629569056e-12	8.220999305433434e-13
59600000	0.004991982531672375	1.8862240203101214e-49	1.3805833119216435e-64	4.264260465589817e-10	3.539613687038492e-15	0.00001603408168287362	-7.54597125402833e-20	1.3094199848355406e-18	1.7206471943572758e-13	1.1225766629569056e-12	8.220999305433434e-13
59700000	0.004991982531672375	1.8862240203101214e-49	1.3805833119216434e-64	4.264260465589817e-10	3.539613687038492e-15	0.00001603408168287362	-7.54597014996267e-20	1.3094199848355406e-18	1.7206471943572758e-13	1.1225766629569056e-12	8.220999305433434e-13
59800000	0.004991982531672375	1.8862240203101214e-49	1.3805833119216434e-64	4.264260465589817e-10	3.539613687038492e-15	0.00001603408168287362	-7.545969045897011e-20	1.3094199848355406e-18	1.7206471943572758e-13	1.1225766629569056e-12	8.220999305433434e-13
59900000	0.004991982531672375	1.8862240203101214e-49	1.3805833119216434e-64	4.264260465589817e-10	3.539613687038492e-15	0.00001603408168287362	-7.54596794183135e-20	1.3094199848355406e-18	1.7206471943572758e-13	1.1225766629569056e-12	8.220999305433434e-13
60000000	0.004991982531672375	1.8862240203101214e-49	1.3805833119216434e-64	4.264260465589817e-10	3.539613687038492e-15	0.00001603408168287362	-7.54596683776569e-20	1.3094199848355406e-18	1.7206471943572758e-13	1.1225766629569056e-12	8.220999305433434e-13
60100000	0.004991982531672375	1.8862240203101214e-49	1.3805833119216434e-64	4.264260465589817e-10	3.539613687038492e-15	0.00001603408168287362	-7.545965733700031e-20	1.3094199848355406e-18	1.7206471943572758e-13	1.1225766629569056e-12	8.220999305433434e-13
60200000	0.004991982531672375	1.8862240203101214e-49	1.3805833119216434e-64	4.264260465589817e-10	3.539613687038492e-15	0.00001603408168287362	-7.545964629634371e-20	1.3094199848355406e-18	1.7206471943572758e-13	1.1225766629569056e-12	8.220999305433434e-13
60300000	0.004991982531672375	1.8862240203101214e-49	1.3805833119216434e-64	4.264260465589817e-10	3.539613687038492e-15	0.00001603408168287362	-7.545963525568711e-20	1.3094199848355406e-18	1.7206471943572758e-13	1.1225766629569056e-12	8.220999305433434e-13
60400000	0.004991982531672375	1.8862240203101214e-49	1.3805833119216434e-64	4.264260465589817e-10	3.539613687038492e-15	0.00001603408168287362	-7.545962421503052e-20	1.3094199848355406e-18	1.7206471943572758e-13	1.1225766629569056e-12	8.220999305433434e-13
60500000	0.004991982531672375	1.8862240203101214e-49	1.3805833119216434e-64	4.264260465589817e-10	3.539613687038492e-15	0.00001603408168287362	-7.545961317437392e-20	1.3094199848355406e-18	1.7206471943572758e-13	1.1225766629569056e-12	8.220999305433434e-13
60600000	0.004991982531672375	1.8862240203101214e-49	1.3805833119216434e-64	4.264260465589817e-10	3.539613687038492e-15	0.00001603408168287362	-7.545960213371732e-20	1.3094199848355406e-18	1.7206471943572758e-13	1.1225766629569056e-12	8.220999305433434e-13
60700000	0.004991982531672375	1.8862240203101214e-49	1.3805833119216434e-64	4.264260465589817e-10	3.539613687038492e-15	0.00001603408168287362	-7.545959109306073e-20	1.3094199848355406e-18	1.7206471943572758e-13	1.1225766629569056e-12	8.220999305433434e-13
60800000	0.004991982531672375	1.8862240203101214e-49	1.3805833119216434e-64	4.264260465589817e-10	3.539613687038492e-15	0.00001603408168287362	-7.545958005240413e-20	1.3094199848355406e-18	1.7206471943572758e-13	1.1225766629569056e-12	8.220999305433434e-13
60900000	0.004991982531672375	1.8862240203101214e-49	1.3805833119216434e-64	4.264260465589817e-10	3.539613687038492e-15	0.00001603408168287362	-7.545956901174753e-20	1.3094199848355406e-18	1.7206471943572758e-13	1.1225766629569056e-12	8.220999305433434e-13
61000000	0.004991982531672375	1.8862240203101214e-49	1.3805833119216434e-64	4.264260465589817e-10	3.539613687038492e-15	0.00001603408168287362	-7.545955797109094e-20	1.3094199848355406e-18	1.7206471943572758e-13	1.1225766629569056e-12	8.220999305433434e-13
61100000	0.004991982531672375	1.8862240203101214e-49	1.3805833119216434e-64	4.264260465589817e-10	3.539613687038492e-15	0.00001603408168287362	-7.545954693043434e-20	1.3094199848355404e-18	1.7206471943572758e-13	1.1225766629569058e-12	8.220999305433434e-13
61200000	0.004991982531672375	1.8862240203101214e-49	1.3805833119216434e-64	4.264260465589817e-10	3.539613687038492e-15	0.00001603408168287362	-7.545953588977774e-20	1.3094199848355404e-18	1.7206471943572758e-13	1.1225766629569058e-12	8.220999305433434e-13
61300000	0.004991982531672375	1.8862240203101214e-49	1.3805833119216434e-64	4.264260465589817e-10	3.539613687038492e-15	0.00001603408168287362	-7.545952484912115e-20	1.3094199848355404e-18	1.7206471943572758e-13	1.1225766629569058e-12	8.220999305433434e-13
61400000	0.004991982531672375	1.8862240203101214e-49	1.3805833119216434e-64	4.264260465589817e-10	3.539613687038492e-15	0.00001603408168287362	-7.545951380846455e-20	1.3094199848355404e-18	1.7206471943572758e-13	1.1225766629569058e-12	8.220999305433434e-13
61500000	0.004991982531672375	1.8862240203101214e-49	1.3805833119216434e-64	4.264260465589817e-10	3.539613687038492e-15	0.00001603408168287362	-7.545950276780795e-20	1.3094199848355404e-18	1.7206471943572758e-13	1.1225766629569058e-12	8.220999305433434e-13
61600000	0.004991982531672375	1.8862240203101214e-49	1.3805833119216434e-64	4.264260465589817e-10	3.539613687038492e-15	0.00001603408168287362	-7.545949172715136e-20	1.3094199848355404e-18	1.7206471943572758e-13	1.1225766629569058e-12	8.220999305433434e-13
61700000	0.004991982531672375	1.8862240203101214e-49	1.3805833119216434e-64	4.264260465589817e-10	3.539613687038492e-15	0.00001603408168287362	-7.545948068649476e-20	1.3094199848355404e-18	1.7206471943572758e-13	1.1225766629569058e-12	8.220999305433434e-13
61800000	0.004991982531672375	1.8862240203101214e-49	1.3805833119216434e-64	4.264260465589817e-10	3.539613687038492e-15	0.00001603408168287362	-7.545946964583817e-20	1.3094199848355404e-18	1.7206471943572758e-13	1.1225766629569058e-12	8.220999305433434e-13
61900000	0.004991982531672375	1.8862240203101214e-49	1.3805833119216434e-64	4.264260465589817e-10	3.539613687038492e-15	0.00001603408168287362	-7.545945860518156e-20	1.3094199848355404e-18	1.7206471943572758e-13	1.1225766629569058e-12	8.220999305433434e-13
62000000	0.004991982531672375	1.8862240203101214e-49	1.3805833119216434e-64	4.264260465589817e-10	3.539613687038492e-15	0.00001603408168287362	-7.545944756452496e-20	1.3094199848355404e-18	1.7206471943572758e-13	1.1225766629569058e-12	8.220999305433434e-13
62100000	0.004991982531672375	1.8862240203101214e-49	1.3805833119216434e-64	4.264260465589817e-10	3.539613687038492e-15	0.00001603408168287362	-7.545943652386836e-20	1.3094199848355404e-18	1.7206471943572758e-13	1.1225766629569058e-12	8.220999305433434e-13
62200000	0.004991982531672375	1.8862240203101214e-49	1.3805833119216434e-64	4.264260465589817e-10	3.539613687038492e-15	0.00001603408168287362	-7.545942548321177e-20	1.3094199848355404e-18	1.7206471943572758e-13	1.1225766629569058e-12	8.220999305433434e-13
62300000	0.004991982531672375	1.8862240203101214e-49	1.3805833119216434e-64	4.264260465589817e-10	3.539613687038492e-15	0.00001603408168287362	-7.545941444255517e-20	1.3094199848355404e-18	1.7206471943572758e-13	1.1225766629569058e-12	8.220999305433434e-13
62400000	0.004991982531672375	1.8862240203101214e-49	1.3805833119216434e-64	4.264260465589817e-10	3.539613687038492e-15	0.00001603408168287362	-7.545940340189857e-20	1.3094199848355404e-18	1.7206471943572758e-13	1.1225766629569058e-12	8.220999305433434e-13
62500000	0.004991982531672375	1.8862240203101214e-49	1.3805833119216434e-64	4.264260465589817e-10	3.539613687038492e-15	0.00001603408168287362	-7.545939236124198e-20	1.3094199848355404e-18	1.7206471943572758e-13	1.1225766629569058e-12	8.220999305433434e-13
62600000	0.004991982531672375	1.8862240203101214e-49	1.3805833119216434e-64	4.264260465589817e-10	3.539613687038492e-15	0.00001603408168287362	-7.545938132058538e-20	1.3094199848355404e-18	1.7206471943572758e-13	1.1225766629569058e-12	8.220999305433434e-13
62700000	0.004991982531672375	1.8862240203101214e-49	1.3805833119216432e-64	4.264260465589817e-10	3.539613687038492e-15	0.00001603408168287362	-7.545937027992878e-20	1.3094199848355404e-18	1.7206471943572758e-13	1.1225766629569058e-12	8.220999305433434e-13
62800000	0.004991982531672375	1.8862240203101214e-49	1.3805833119216432e-64	4.264260465589817e-10	3.539613687038492e-15	0.00001603408168287362	-7.545935923927219e-20	1.3094199848355404e-18	1.7206471943572758e-13	1.1225766629569058e-12	8.220999305433434e-13
62900000	0.004991982531672375	1.8862240203101214e-49	1.3805833119216432e-64	4.264260465589817e-10	3.539613687038492e-15	0.00001603408168287362	-7.545934819861559e-20	1.3094199848355404e-18	1.7206471943572758e-13	1.1225766629569058e-12	8.220999305433434e-13
63000000	0.004991982531672375	1.8862240203101214e-49	1.3805833119216432e-64	4.264260465589817e-10	3.539613687038492e-15	0.00001603408168287362	-7.5459337157959e-20	1.3094199848355404e-18	1.7206471943572758e-13	1.1225766629569058e-12	8.220999305433434e-13
63100000	0.004991982531672375	1.8862240203101214e-49	1.3805833119216432e-64	4.264260465589817e-10	3.539613687038492e-15	0.00001603408168287362	-7.54593261173024e-20	1.3094199848355404e-18	1.7206471943572758e-13	1.1225766629569058e-12	8.220999305433434e-13
63200000	0.004991982531672375	1.8862240203101214e-49	1.3805833119216432e-64	4.264260465589817e-10	3.539613687038492e-15	0.00001603408168287362	-7.54593150766458e-20	1.3094199848355404e-18	1.7206471943572758e-13	1.1225766629569058e-12	8.220999305433434e-13
63300000	0.004991982531672375	1.8862240203101214e-49	1.3805833119216432e-64	4.264260465589817e-10	3.539613687038492e-15	0.00001603408168287362	-7.54593040359892e-20	1.3094199848355404e-18	1.7206471943572758e-13	1.1225766629569058e-12	8.220999305433434e-13
63400000	0.004991982531672375	1.8862240203101214e-49	1.3805833119216432e-64	4.264260465589817e-10	3.539613687038492e-15	0.00001603408168287362	-7.545929299533261e-20	1.3094199848355404e-18	1.7206471943572758e-13	1.1225766629569058e-12	8.220999305433434e-13
63500000	0.004991982531672375	1.8862240203101214e-49	1.3805833119216432e-64	4.264260465589817e-10	3.539613687038492e-15	0.00001603408168287362	-7.545928195467601e-20	1.3094199848355404e-18	1.7206471943572758e-13	1.1225766629569058e-12	8.220999305433434e-13
63600000	0.004991982531672375	1.8862240203101214e-49	1.3805833119216432e-64	4.264260465589817e-10	3.539613687038492e-15	0.00001603408168287362	-7.545927091401942e-20	1.3094199848355404e-18	1.7206471943572758e-13	1.1225766629569058e-12	8.220999305433434e-13
63700000	0.004991982531672375	1.8862240203101214e-49	1.3805833119216432e-64	4.264260465589817e-10	3.539613687038492e-15	0.00001603408168287362	-7.545925987336282e-20	1.3094199848355404e-18	1.7206471943572758e-13	1.1225766629569058e-12	8.220999305433434e-13
63800000	0.004991982531672375	1.8862240203101214e-49	1.3805833119216432e-64	4.264260465589817e-10	3.539613687038492e-15	0.00001603408168287362	-7.545924883270622e-20	1.3094199848355404e-18	1.7206471943572758e-13	1.1225766629569058e-12	8.220999305433434e-13
63900000	0.004991982531672375	1.8862240203101214e-49	1.3805833119216432e-64	4.264260465589817e-10	3.539613687038492e-15	0.00001603408168287362	-7.545923779204961e-20	1.3094199848355404e-18	1.7206471943572758e-13	1.1225766629569058e-12	8.220999305433434e-13
64000000	0.004991982531672375	1.8862240203101214e-49	1.3805833119216432e-64	4.264260465589817e-10	3.539613687038492e-15	0.00001603408168287362	-7.545922675139302e-20	1.3094199848355404e-18	1.7206471943572758e-13	1.1225766629569058e-12	8.220999305433434e-13
64100000	0.004991982531672375	1.8862240203101214e-49	1.3805833119216432e-64	4.264260465589817e-10	3.539613687038492e-15	0.00001603408168287362	-7.545921571073642e-20	1.3094199848355404e-18	1.7206471943572758e-13	1.1225766629569058e-12	8.220999305433434e-13
64200000	0.004991982531672375	1.8862240203101214e-49	1.3805833119216432e-64	4.264260465589817e-10	3.539613687038492e-15	0.00001603408168287362	-7.545920467007982e-20	1.3094199848355404e-18	1.7206471943572758e-13	1.1225766629569058e-12	8.220999305433434e-13
64300000	0.004991982531672375	1.8862240203101214e-49	1.3805833119216432e-64	4.264260465589817e-10	3.539613687038492e-15	0.00001603408168287362	-7.545919362942323e-20	1.3094199848355404e-18	1.7206471943572758e-13	1.1225766629569058e-12	8.220999305433434e-13
64400000	0.004991982531672375	1.8862240203101214e-49	1.3805833119216432e-64	4.264260465589817e-10	3.539613687038492e-15	0.00001603408168287362	-7.545918258876663e-20	1.3094199848355404e-18	1.7206471943572758e-13	1.1225766629569058e-12	8.220999305433434e-13
64500000	0.004991982531672375	1.8862240203101214e-49	1.3805833119216432e-64	4.264260465589817e-10	3.539613687038492e-15	0.00001603408168287362	-7.545917154811003e-20	1.3094199848355404e-18	1.7206471943572758e-13	1.1225766629569058e-12	8.220999305433434e-13
64600000	0.004991982531672375	1.8862240203101214e-49	1.3805833119216432e-64	4.264260465589817e-10	3.539613687038492e-15	0.00001603408168287362	-7.545916050745344e-20	1.3094199848355404e-18	1.7206471943572758e-13	1.1225766629569058e-12	8.220999305433434e-13
64700000	0.004991982531672375	1.8862240203101214e-49	1.3805833119216432e-64	4.264260465589817e-10	3.539613687038492e-15	0.00001603408168287362	-7.545914946679684e-20	1.3094199848355404e-18	1.7206471943572758e-13	1.1225766629569058e-12	8.220999305433434e-13
64800000	0.004991982531672375	1.8862240203101214e-49	1.3805833119216432e-64	4.264260465589817e-10	3.539613687038492e-15	0.00001603408168287362	-7.545913842614024e-20	1.3094199848355404e-18	1.7206471943572758e-13	1.1225766629569058e-12	8.220999305433434e-13
64900000	0.004991982531672375	1.8862240203101214e-49	1.3805833119216432e-64	4.264260465589817e-10	3.539613687038492e-15	0.00001603408168287362	-7.545912738548365e-20	1.3094199848355404e-18	1.7206471943572758e-13	1.1225766629569058e-12	8.220999305433434e-13
65000000	0.004991982531672375	1.8862240203101214e-49	1.3805833119216432e-64	4.264260465589817e-10	3.539613687038492e-15	0.00001603408168287362	-7.545911634482705e-20	1.3094199848355404e-18	1.7206471943572758e-13	1.1225766629569058e-12	8.220999305433434e-13
65100000	0.004991982531672375	1.8862240203101214e-49	1.3805833119216432e-64	4.264260465589817e-10	3.539613687038492e-15	0.00001603408168287362	-7.545910530417045e-20	1.3094199848355404e-18	1.7206471943572758e-13	1.1225766629569058e-12	8.220999305433434e-13
65200000	0.004991982531672375	1.8862240203101214e-49	1.3805833119216432e-64	4.264260465589817e-10	3.539613687038492e-15	0.00001603408168287362	-7.545909426351386e-20	1.3094199848355404e-18	1.7206471943572758e-13	1.1225766629569058e-12	8.220999305433434e-13
65300000	0.004991982531672375	1.8862240203101214e-49	1.3805833119216432e-64	4.264260465589817e-10	3.539613687038492e-15	0.00001603408168287362	-7.545908322285726e-20	1.3094199848355404e-18	1.7206471943572758e-13	1.1225766629569058e-12	8.220999305433434e-13
65400000	0.004991982531672375	1.8862240203101214e-49	1.3805833119216432e-64	4.264260465589817e-10	3.539613687038492e-15	0.00001603408168287362	-7.545907218220066e-20	1.3094199848355404e-18	1.7206471943572758e-13	1.1225766629569058e-12	8.220999305433434e-13
65500000	0.004991982531672375	1.8862240203101214e-49	1.3805833119216432e-64	4.264260465589817e-10	3.539613687038492e-15	0.00001603408168287362	-7.545906114154407e-20	1.3094199848355404e-18	1.7206471943572758e-13	1.1225766629569058e-12	8.220999305433434e-13
65600000	0.004991982531672375	1.8862240203101214e-49	1.3805833119216432e-64	4.264260465589817e-10	3.539613687038492e-15	0.00001603408168287362	-7.545905010088747e-20	1.3094199848355404e-18	1.7206471943572758e-13	1.1225766629569058e-12	8.220999305433434e-13
65700000	0.004991982531672375	1.8862240203101214e-49	1.3805833119216432e-64	4.264260465589817e-10	3.539613687038492e-15	0.00001603408168287362	-7.545903906023088e-20	1.3094199848355404e-18	1.7206471943572758e-13	1.1225766629569058e-12	8.220999305433434e-13
65800000	0.004991982531672375	1.8862240203101214e-49	1.3805833119216432e-64	4.264260465589817e-10	3.539613687038492e-15	0.00001603408168287362	-7.545902801957428e-20	1.3094199848355404e-18	1.7206471943572758e-13	1.1225766629569058e-12	8.220999305433434e-13
65900000	0.004991982531672375	1.8862240203101214e-49	1.3805833119216432e-64	4.264260465589817e-10	3.539613687038492e-15	0.00001603408168287362	-7.545901697891767e-20	1.3094199848355404e-18	1.7206471943572758e-13	1.1225766629569058e-12	8.220999305433434e-13
66000000	0.004991982531672375	1.8862240203101214e-49	1.3805833119216432e-64	4.264260465589817e-10	3.539613687038492e-15	0.00001603408168287362	-7.545900593826107e-20	1.3094199848355404e-18	1.7206471943572758e-13	1.1225766629569058e-12	8.220999305433434e-13
66100000	0.004991982531672375	1.8862240203101214e-49	1.3805833119216432e-64	4.264260465589817e-10	3.539613687038492e-15	0.00001603408168287362	-7.545899489760448e-20	1.3094199848355404e-18	1.7206471943572758e-13	1.1225766629569058e-12	8.220999305433434e-13
66200000	0.004991982531672375	1.8862240203101214e-49	1.3805833119216432e-64	4.264260465589817e-10	3.539613687038492e-15	0.00001603408168287362	-7.545898385694788e-20	1.3094199848355404e-18	1.7206471943572758e-13	1.1225766629569058e-12	8.220999305433434e-13
66300000	0.004991982531672375	1.8862240203101214e-49	1.3805833119216432e-64	4.264260465589817e-10	3.539613687038492e-15	0.00001603408168287362	-7.545897281629128e-20	1.3094199848355404e-18	1.7206471943572758e-13	1.1225766629569058e-12	8.220999305433434e-13
66400000	0.004991982531672375	1.8862240203101214e-49	1.3805833119216432e-64	4.264260465589817e-10	3.539613687038492e-15	0.00001603408168287362	-7.545896177563469e-20	1.3094199848355404e-18	1.7206471943572758e-13	1.1225766629569058e-12	8.220999305433434e-13
66500000	0.004991982531672375	1.8862240203101214e-49	1.3805833119216432e-64	4.264260465589817e-10	3.539613687038492e-15	0.00001603408168287362	-7.545895073497809e-20	1.3094199848355404e-18	1.7206471943572758e-13	1.1225766629569058e-12	8.220999305433434e-13
66600000	0.004991982531672375	1.8862240203101214e-49	1.3805833119216432e-64	4.264260465589817e-10	3.539613687038492e-15	0.00001603408168287362	-7.54589396943215e-20	1.3094199848355404e-18	1.7206471943572758e-13	1.1225766629569058e-12	8.220999305433434e-13
66700000	0.004991982531672375	1.8862240203101214e-49	1.3805833119216432e-64	4.264260465589817e-10	3.539613687038492e-15	0.00001603408168287362	-7.54589286536649e-20	1.3094199848355404e-18	1.7206471943572758e-13	1.1225766629569058e-12	8.220999305433434e-13
66800000	0.004991982531672375	1.8862240203101214e-49	1.3805833119216432e-64	4.264260465589817e-10	3.539613687038492e-15	0.00001603408168287362	-7.54589176130083e-20	1.3094199848355404e-18	1.7206471943572758e-13	1.1225766629569058e-12	8.220999305433434e-13
66900000	0.004991982531672375	1.8862240203101214e-49	1.3805833119216432e-64	4.264260465589817e-10	3.539613687038492e-15	0.00001603408168287362	-7.54589065723517e-20	1.3094199848355404e-18	1.7206471943572758e-13	1.1225766629569058e-12	8.220999305433434e-13
67000000	0.004991982531672375	1.8862240203101214e-49	1.3805833119216432e-64	4.264260465589817e-10	3.539613687038492e-15	0.00001603408168287362	-7.545889553169511e-20	1.3094199848355404e-18	1.7206471943572758e-13	1.1225766629569058e-12	8.220999305433434e-13
67100000	0.004991982531672375	1.8862240203101214e-49	1.3805833119216432e-64	4.264260465589817e-10	3.539613687038492e-15	0.00001603408168287362	-7.545888449103851e-20	1.3094199848355404e-18	1.7206471943572758e-13	1.1225766629569058e-12	8.220999305433434e-13
67200000	0.004991982531672375	1.8862240203101214e-49	1.3805833119216432e-64	4.264260465589817e-10	3.539613687038492e-15	0.00001603408168287362	-7.545887345038191e-20	1.3094199848355404e-18	1.7206471943572758e-13	1.1225766629569058e-12	8.220999305433434e-13
67300000	0.004991982531672375	1.8862240203101214e-49	1.3805833119216432e-64	4.264260465589817e-10	3.539613687038492e-15	0.00001603408168287362	-7.545886240972532e-20	1.3094199848355404e-18	1.7206471943572758e-13	1.1225766629569058e-12	8.220999305433434e-13
67400000	0.004991982531672375	1.8862240203101214e-49	1.3805833119216432e-64	4.264260465589817e-10	3.539613687038492e-15	0.00001603408168287362	-7.545885136906872e-20	1.3094199848355404e-18	1.7206471943572758e-13	1.1225766629569058e-12	8.220999305433434e-13
67500000	0.004991982531672375	1.8862240203101214e-49	1.3805833119216432e-64	4.264260465589817e-10	3.539613687038492e-15	0.00001603408168287362	-7.545884032841213e-20	1.3094199848355404e-18	1.7206471943572758e-13	1.1225766629569058e-12	8.220999305433434e-13
67600000	0.004991982531672375	1.8862240203101214e-49	1.3805833119216432e-64	4.264260465589817e-10	3.539613687038492e-15	0.00001603408168287362	-7.545882928775553e-20	1.3094199848355404e-18	1.7206471943572758e-13	1.1225766629569058e-12	8.220999305433434e-13
67700000	0.004991982531672375	1.8862240203101214e-49	1.3805833119216432e-64	4.264260465589817e-10	3.539613687038492e-15	0.00001603408168287362	-7.545881824709893e-20	1.3094199848355404e-18	1.7206471943572758e-13	1.1225766629569058e-12	8.220999305433434e-13
67800000	0.004991982531672375	1.8862240203101214e-49	1.3805833119216432e-64	4.264260465589817e-10	3.539613687038492e-15	0.00001603408168287362	-7.545880720644234e-20	1.3094199848355404e-18	1.7206471943572758e-13	1.1225766629569058e-12	8.220999305433434e-13
67900000	0.004991982531672375	1.8862240203101214e-49	1.3805833119216432e-64	4.264260465589817e-10	3.539613687038492e-15	0.00001603408168287362	-7.545879616578573e-20	1.3094199848355404e-18	1.7206471943572758e-13	1.1225766629569058e-12	8.220999305433434e-13
68000000	0.004991982531672375	1.8862240203101214e-49	1.3805833119216432e-64	4.264260465589817e-10	3.539613687038492e-15	0.00001603408168287362	-7.545878512512913e-20	1.3094199848355404e-18	1.7206471943572758e-13	1.1225766629569058e-12	8.220999305433434e-13
68100000	0.004991982531672375	1.8862240203101214e-49	1.3805833119216432e-64	4.264260465589817e-10	3.539613687038492e-15	0.00001603408168287362	-7.545877408447253e-20	1.3094199848355404e-18	1.7206471943572758e-13	1.1225766629569058e-12	8.220999305433434e-13
68200000	0.004991982531672375	1.8862240203101214e-49	1.3805833119216432e-64	4.264260465589817e-10	3.539613687038492e-15	0.00001603408168287362	-7.545876304381594e-20	1.3094199848355404e-18	1.7206471943572758e-13	1.1225766629569058e-12	8.220999305433434e-13
68300000	0.004991982531672375	1.8862240203101214e-49	1.3805833119216432e-64	4.264260465589817e-10	3.539613687038492e-15	0.00001603408168287362	-7.545875200315934e-20	1.3094199848355404e-18	1.7206471943572758e-13	1.1225766629569058e-12	8.220999305433434e-13
68400000	0.004991982531672375	1.8862240203101214e-49	1.3805833119216432e-64	4.264260465589817e-10	3.539613687038492e-15	0.00001603408168287362	-7.545874096250274e-20	1.3094199848355404e-18	1.7206471943572758e-13	1.1225766629569058e-12	8.220999305433434e-13
68500000	0.004991982531672375	1.8862240203101214e-49	1.3805833119216432e-64	4.264260465589817e-10	3.539613687038492e-15	0.00001603408168287362	-7.545872992184615e-20	1.3094199848355404e-18	1.7206471943572758e-13	1.1225766629569058e-12	8.220999305433434e-13
68600000	0.004991982531672375	1.8862240203101214e-49	1.3805833119216432e-64	4.264260465589817e-10	3.539613687038492e-15	0.00001603408168287362	-7.545871888118955e-20	1.3094199848355404e-18	1.7206471943572758e-13	1.1225766629569058e-12	8.220999305433434e-13
68700000	0.004991982531672375	1.8862240203101214e-49	1.3805833119216432e-64	4.264260465589817e-10	3.539613687038492e-15	0.00001603408168287362	-7.545870784053295e-20	1.3094199848355404e-18	1.7206471943572758e-13	1.1225766629569058e-12	8.220999305433434e-13
68800000	0.004991982531672375	1.8862240203101214e-49	1.3805833119216432e-64	4.264260465589817e-10	3.539613687038492e-15	0.00001603408168287362	-7.545869679987636e-20	1.3094199848355404e-18	1.7206471943572758e-13	1.1225766629569058e-12	8.220999305433434e-13
68900000	0.004991982531672375	1.8862240203101214e-49	1.3805833119216432e-64	4.264260465589817e-10	3.539613687038492e-15	0.00001603408168287362	-7.545868575921976e-20	1.3094199848355404e-18	1.7206471943572758e-13	1.1225766629569058e-12	8.220999305433434e-13
69000000	0.004991982531672375	1.8862240203101214e-49	1.3805833119216432e-64	4.264260465589817e-10	3.539613687038492e-15	0.00001603408168287362	-7.545867471856316e-20	1.3094199848355404e-18	1.7206471943572758e-13	1.1225766629569058e-12	8.220999305433434e-13
69100000	0.004991982531672375	1.8862240203101214e-49	1.3805833119216432e-64	4.264260465589817e-10	3.539613687038492e-15	0.00001603408168287362	-7.545866367790657e-20	1.3094199848355404e-18	1.7206471943572758e-13	1.1225766629569058e-12	8.220999305433434e-13
69200000	0.004991982531672375	1.8862240203101214e-49	1.3805833119216432e-64	4.264260465589817e-10	3.539613687038492e-15	0.00001603408168287362	-7.545865263724997e-20	1.3094199848355404e-18	1.7206471943572758e-13	1.1225766629569058e-12	8.220999305433434e-13
69300000	0.004991982531672375	1.8862240203101214e-49	1.3805833119216432e-64	4.264260465589817e-10	3.539613687038492e-15	0.00001603408168287362	-7.545864159659337e-20	1.3094199848355404e-18	1.7206471943572758e-13	1.1225766629569058e-12	8.220999305433434e-13
69400000	0.004991982531672375	1.8862240203101214e-49	1.3805833119216432e-64	4.264260465589817e-10	3.539613687038492e-15	0.00001603408168287362	-7.545863055593678e-20	1.3094199848355404e-18	1.7206471943572758e-13	1.1225766629569058e-12	8.220999305433434e-13
69500000	0.004991982531672375	1.8862240203101214e-49	1.3805833119216432e-64	4.264260465589817e-10	3.539613687038492e-15	0.00001603408168287362	-7.545861951528018e-20	1.3094199848355404e-18	1.7206471943572758e-13	1.1225766629569058e-12	8.220999305433434e-13
69600000	0.004991982531672375	1.8862240203101214e-49	1.3805833119216432e-64	4.264260465589817e-10	3.539613687038492e-15	0.00001603408168287362	-7.545860847462359e-20	1.3094199848355404e-18	1.7206471943572758e-13	1.1225766629569058e-12	8.220999305433434e-13
69700000	0.004991982531672375	1.8862240203101214e-49	1.3805833119216432e-64	4.264260465589817e-10	3.539613687038492e-15	0.00001603408168287362	-7.545859743396699e-20	1.3094199848355404e-18	1.7206471943572758e-13	1.1225766629569058e-12	8.220999305433434e-13
69800000	0.004991982531672375	1.8862240203101214e-49	1.3805833119216432e-64	4.264260465589817e-10	3.539613687038492e-15	0.00001603408168287362	-7.545858639331039e-20	1.3094199848355404e-18	1.7206471943572758e-13	1.1225766629569058e-12	8.220999305433434e-13
69900000	0.004991982531672375	1.8862240203101214e-49	1.3805833119216432e-64	4.264260465589817e-10	3.539613687038492e-15	0.00001603408168287362	-7.545857535265378e-20	1.3094199848355404e-18	1.7206471943572758e-13	1.1225766629569058e-12	8.220999305433434e-13
70000000	0.004991982531672375	1.8862240203101214e-49	1.3805833119216432e-64	4.264260465589817e-10	3.539613687038492e-15	0.00001603408168287362	-7.545856431199719e-20	1.3094199848355404e-18	1.7206471943572758e-13	1.1225766629569058e-12	8.220999305433434e-13
70100000	0.004991982531672375	1.8862240203101214e-49	1.3805833119216432e-64	4.264260465589817e-10	3.539613687038492e-15	0.00001603408168287362	-7.545855327134059e-20	1.3094199848355404e-18	1.7206471943572758e-13	1.1225766629569058e-12	8.220999305433434e-13
70200000	0.004991982531672375	1.8862240203101214e-49	1.3805833119216432e-64	4.264260465589817e-10	3.539613687038492e-15	0.00001603408168287362	-7.545854223068399e-20	1.3094199848355404e-18	1.7206471943572758e-13	1.1225766629569058e-12	8.220999305433434e-13
70300000	0.004991982531672375	1.8862240203101214e-49	1.3805833119216432e-64	4.264260465589817e-10	3.539613687038492e-15	0.00001603408168287362	-7.54585311900274e-20	1.3094199848355404e-18	1.7206471943572758e-13	1.1225766629569058e-12	8.220999305433434e-13
70400000	0.004991982531672375	1.8862240203101214e-49	1.3805833119216432e-64	4.264260465589817e-10	3.539613687038492e-15	0.00001603408168287362	-7.54585201493708e-20	1.3094199848355404e-18	1.7206471943572758e-13	1.1225766629569058e-12	8.220999305433434e-13
70500000	0.004991982531672375	1.8862240203101214e-49	1.3805833119216432e-64	4.264260465589817e-10	3.539613687038492e-15	0.00001603408168287362	-7.54585091087142e-20	1.3094199848355404e-18	1.7206471943572758e-13	1.1225766629569058e-12	8.220999305433434e-13
70600000	0.004991982531672375	1.8862240203101214e-49	1.3805833119216432e-64	4.264260465589817e-10	3.539613687038492e-15	0.00001603408168287362	-7.545849806805761e-20	1.3094199848355404e-18	1.7206471943572758e-13	1.1225766629569058e-12	8.220999305433434e-13
70700000	0.004991982531672375	1.8862240203101218e-49	1.3805833119216432e-64	4.264260465589817e-10	3.539613687038492e-15	0.00001603408168287362	-7.545848702740101e-20	1.3094199848355404e-18	1.7206471943572758e-13	1.1225766629569058e-12	8.220999305433434e-13
70800000	0.004991982531672375	1.8862240203101218e-49	1.3805833119216432e-64	4.264260465589817e-10	3.539613687038492e-15	0.00001603408168287362	-7.545847598674441e-20	1.3094199848355404e-18	1.7206471943572758e-13	1.1225766629569058e-12	8.220999305433434e-13
70900000	0.004991982531672375	1.8862240203101218e-49	1.3805833119216432e-64	4.264260465589817e-10	3.539613687038492e-15	0.00001603408168287362	-7.545846494608782e-20	1.3094199848355404e-18	1.7206471943572758e-13	1.1225766629569058e-12	8.220999305433434e-13
71000000	0.004991982531672375	1.8862240203101218e-49	1.3805833119216432e-64	4.264260465589817e-10	3.539613687038492e-15	0.00001603408168287362	-7.545845390543122e-20	1.3094199848355404e-18	1.7206471943572758e-13	1.1225766629569058e-12	8.220999305433434e-13
71100000	0.004991982531672375	1.8862240203101218e-49	1.3805833119216432e-64	4.264260465589817e-10	3.539613687038492e-15	0.00001603408168287362	-7.545844286477462e-20	1.3094199848355404e-18	1.7206471943572758e-13	1.1225766629569058e-12	8.220999305433434e-13
71200000	0.004991982531672375	1.8862240203101218e-49	1.3805833119216432e-64	4.264260465589817e-10	3.539613687038492e-15	0.00001603408168287362	-7.545843182411803e-20	1.3094199848355404e-18	1.7206471943572758e-13	1.1225766629569058e-12	8.220999305433434e-13
71300000	0.004991982531672375	1.8862240203101218e-49	1.3805833119216432e-64	4.264260465589817e-10	3.539613687038492e-15	0.00001603408168287362	-7.545842078346143e-20	1.3094199848355404e-18	1.7206471943572758e-13	1.1225766629569058e-12	8.220999305433434e-13
71400000	0.004991982531672375	1.8862240203101218e-49	1.3805833119216432e-64	4.264260465589817e-10	3.539613687038492e-15	0.00001603408168287362	-7.545840974280483e-20	1.3094199848355404e-18	1.7206471943572758e-13	1.1225766629569058e-12	8.220999305433434e-13
71500000	0.004991982531672375	1.8862240203101218e-49	1.3805833119216432e-64	4.264260465589817e-10	3.539613687038492e-15	0.00001603408168287362	-7.545839870214824e-20	1.3094199848355404e-18	1.7206471943572758e-13	1.1225766629569056e-12	8.220999305433434e-13
71600000	0.004991982531672375	1.8862240203101218e-49	1.3805833119216432e-64	4.264260465589817e-10	3.539613687038492e-15	0.00001603408168287362	-7.545838766149164e-20	1.3094199848355404e-18	1.7206471943572758e-13	1.1225766629569056e-12	8.220999305433434e-13
71700000	0.004991982531672375	1.8862240203101218e-49	1.3805833119216432e-64	4.264260465589817e-10	3.539613687038492e-15	0.00001603408168287362	-7.545837662083505e-20	1.3094199848355404e-18	1.7206471943572758e-13	1.1225766629569056e-12	8.220999305433434e-13
71800000	0.004991982531672375	1.8862240203101218e-49	1.3805833119216432e-64	4.264260465589817e-10	3.539613687038492e-15	0.00001603408168287362	-7.545836558017845e-20	1.3094199848355404e-18	1.7206471943572758e-13	1.1225766629569056e-12	8.220999305433434e-13
71900000	0.004991982531672375	1.8862240203101218e-49	1.3805833119216432e-64	4.264260465589817e-10	3.539613687038492e-15	0.00001603408168287362	-7.545835453952184e-20	1.3094199848355404e-18	1.7206471943572758e-13	1.1225766629569056e-12	8.220999305433434e-13
72000000	0.004991982531672375	1.8862240203101218e-49	1.3805833119216432e-64	4.264260465589817e-10	3.539613687038492e-15	0.00001603408168287362	-7.545834349886524e-20	1.3094199848355404e-18	1.7206471943572758e-13	1.1225766629569056e-12	8.220999305433434e-13
72100000	0.004991982531672375	1.8862240203101218e-49	1.3805833119216432e-64	4.264260465589817e-10	3.539613687038492e-15	0.00001603408168287362	-7.545833245820865e-20	1.3094199848355404e-18	1.7206471943572758e-13	1.1225766629569056e-12	8.220999305433434e-13
72200000	0.004991982531672375	1.8862240203101218e-49	1.3805833119216432e-64	4.264260465589817e-10	3.539613687038492e-15	0.00001603408168287362	-7.545832141755205e-20	1.3094199848355404e-18	1.7206471943572758e-13	1.1225766629569056e-12	8.220999305433434e-13
72300000	0.004991982531672375	1.8862240203101218e-49	1.3805833119216432e-64	4.264260465589817e-10	3.539613687038492e-15	0.00001603408168287362	-7.545831037689545e-20	1.3094199848355404e-18	1.7206471943572758e-13	1.1225766629569056e-12	8.220999305433434e-13
72400000	0.004991982531672375	1.8862240203101218e-49	1.3805833119216432e-64	4.264260465589817e-10	3.539613687038492e-15	0.00001603408168287362	-7.545829933623886e-20	1.3094199848355404e-18	1.7206471943572758e-13	1.1225766629569056e-12	8.220999305433434e-13
72500000	0.004991982531672375	1.8862240203101218e-49	1.3805833119216432e-64	4.264260465589817e-10	3.539613687038492e-15	0.00001603408168287362	-7.545828829558226e-20	1.3094199848355404e-18	1.7206471943572758e-13	1.1225766629569056e-12	8.220999305433434e-13
72600000	0.004991982531672375	1.8862240203101218e-49	1.3805833119216432e-64	4.264260465589817e-10	3.539613687038492e-15	0.00001603408168287362	-7.545827725492566e-20	1.3094199848355404e-18	1.7206471943572758e-13	1.1225766629569056e-12	8.220999305433434e-13
72700000	0.004991982531672375	1.8862240203101218e-49	1.3805833119216432e-64	4.264260465589817e-10	3.539613687038492e-15	0.00001603408168287362	-7.545826621426907e-20	1.3094199848355404e-18	1.7206471943572758e-13	1.1225766629569056e-12	8.220999305433434e-13
72800000	0.004991982531672375	1.8862240203101218e-49	1.3805833119216432e-64	4.264260465589817e-10	3.539613687038492e-15	0.00001603408168287362	-7.545825517361247e-20	1.3094199848355404e-18	1.7206471943572758e-13	1.1225766629569056e-12	8.220999305433434e-13
72900000	0.004991982531672375	1.8862240203101218e-49	1.3805833119216432e-64	4.264260465589817e-10	3.539613687038492e-15	0.00001603408168287362	-7.545824413295587e-20	1.3094199848355404e-18	1.7206471943572758e-13	1.1225766629569056e-12	8.220999305433434e-13
73000000	0.004991982531672375	1.8862240203101218e-49	1.3805833119216432e-64	4.264260465589817e-10	3.539613687038492e-15	0.00001603408168287362	-7.545823309229928e-20	1.3094199848355404e-18	1.7206471943572758e-13	1.1225766629569056e-12	8.220999305433434e-13
73100000	0.004991982531672375	1.8862240203101218e-49	1.3805833119216432e-64	4.264260465589817e-10	3.539613687038492e-15	0.00001603408168287362	-7.545822205164268e-20	1.3094199848355404e-18	1.7206471943572758e-13	1.1225766629569056e-12	8.220999305433434e-13
73200000	0.004991982531672375	1.8862240203101218e-49	1.3805833119216432e-64	4.264260465589817e-10	3.539613687038492e-15	0.00001603408168287362	-7.545821101098608e-20	1.3094199848355404e-18	1.7206471943572758e-13	1.1225766629569056e-12	8.220999305433434e-13
73300000	0.004991982531672375	1.8862240203101218e-49	1.3805833119216432e-64	4.264260465589817e-10	3.539613687038492e-15	0.00001603408168287362	-7.545819997032949e-20	1.3094199848355404e-18	1.7206471943572758e-13	1.1225766629569056e-12	8.220999305433434e-13
73400000	0.004991982531672375	1.8862240203101218e-49	1.3805833119216432e-64	4.264260465589817e-10	3.539613687038492e-15	0.00001603408168287362	-7.545818892967289e-20	1.3094199848355404e-18	1.7206471943572758e-13	1.1225766629569056e-12	8.220999305433434e-13
73500000	0.004991982531672375	1.8862240203101218e-49	1.3805833119216432e-64	4.264260465589817e-10	3.539613687038492e-15	0.00001603408168287362	-7.54581778890163e-20	1.3094199848355404e-18	1.7206471943572758e-13	1.1225766629569056e-12	8.220999305433434e-13
73600000	0.004991982531672375	1.8862240203101218e-49	1.3805833119216432e-64	4.264260465589817e-10	3.539613687038492e-15	0.00001603408168287362	-7.54581668483597e-20	1.3094199848355404e-18	1.7206471943572758e-13	1.1225766629569056e-12	8.220999305433434e-13
73700000	0.004991982531672375	1.8862240203101218e-49	1.3805833119216432e-64	4.264260465589817e-10	3.539613687038492e-15	0.00001603408168287362	-7.54581558077031e-20	1.3094199848355404e-18	1.7206471943572758e-13	1.1225766629569056e-12	8.220999305433434e-13
73800000	0.004991982531672375	1.8862240203101218e-49	1.3805833119216432e-64	4.264260465589817e-10	3.539613687038492e-15	0.00001603408168287362	-7.54581447670465e-20	1.3094199848355404e-18	1.7206471943572758e-13	1.1225766629569056e-12	8.220999305433434e-13
73900000	0.004991982531672375	1.8862240203101218e-49	1.3805833119216432e-64	4.264260465589817e-10	3.539613687038492e-15	0.00001603408168287362	-7.54581337263899e-20	1.3094199848355404e-18	1.7206471943572758e-13	1.1225766629569056e-12	8.220999305433434e-13
74000000	0.004991982531672375	1.8862240203101218e-49	1.3805833119216432e-64	4.264260465589817e-10	3.539613687038492e-15	0.00001603408168287362	-7.54581226857333e-20	1.3094199848355404e-18	1.7206471943572758e-13	1.1225766629569056e-12	8.220999305433434e-13
74100000	0.004991982531672375	1.8862240203101218e-49	1.3805833119216432e-64	4.264260465589817e-10	3.539613687038492e-15	0.00001603408168287362	-7.54581116450767e-20	1.3094199848355404e-18	1.7206471943572758e-13	1.1225766629569056e-12	8.220999305433434e-13
74200000	0.004991982531672375	1.8862240203101218e-49	1.3805833119216432e-64	4.264260465589817e-10	3.539613687038492e-15	0.00001603408168287362	-7.545810060442011e-20	1.3094199848355404e-18	1.7206471943572758e-13	1.1225766629569056e-12	8.220999305433434e-13
74300000	0.004991982531672375	1.8862240203101218e-49	1.3805833119216432e-64	4.264260465589817e-10	3.539613687038492e-15	0.00001603408168287362	-7.545808956376351e-20	1.3094199848355404e-18	1.7206471943572758e-13	1.1225766629569056e-12	8.220999305433434e-13
74400000	0.004991982531672375	1.8862240203101218e-49	1.3805833119216432e-64	4.264260465589817e-10	3.539613687038492e-15	0.00001603408168287362	-7.545807852310691e-20	1.3094199848355404e-18	1.7206471943572758e-13	1.1225766629569056e-12	8.220999305433434e-13
74500000	0.004991982531672375	1.8862240203101218e-49	1.3805833119216432e-64	4.264260465589817e-10	3.539613687038492e-15	0.00001603408168287362	-7.545806748245032e-20	1.3094199848355404e-18	1.7206471943572758e-13	1.1225766629569056e-12	8.220999305433434e-13
74600000	0.004991982531672375	1.8862240203101218e-49	1.3805833119216432e-64	4.264260465589817e-10	3.539613687038492e-15	0.00001603408168287362	-7.545805644179372e-20	1.3094199848355404e-18	1.7206471943572758e-13	1.1225766629569056e-12	8.220999305433434e-13
74700000	0.004991982531672375	1.8862240203101218e-49	1.3805833119216432e-64	4.264260465589817e-10	3.539613687038492e-15	0.00001603408168287362	-7.545804540113712e-20	1.3094199848355404e-18	1.7206471943572758e-13	1.1225766629569056e-12	8.220999305433434e-13
74800000	0.004991982531672375	1.8862240203101218e-49	1.3805833119216432e-64	4.264260465589817e-10	3.539613687038492e-15	0.00001603408168287362	-7.545803436048053e-20	1.3094199848355404e-18	1.7206471943572758e-13	1.1225766629569056e-12	8.220999305433434e-13
74900000	0.004991982531672375	1.8862240203101218e-49	1.3805833119216432e-64	4.264260465589817e-10	3.539613687038492e-15	0.00001603408168287362	-7.545802331982393e-20	1.3094199848355404e-18	1.7206471943572758e-13	1.1225766629569056e-12	8.220999305433434e-13
75000000	0.004991982531672375	1.8862240203101218e-49	1.3805833119216432e-64	4.264260465589817e-10	3.539613687038492e-15	0.00001603408168287362	-7.545801227916733e-20	1.3094199848355404e-18	1.7206471943572758e-13	1.1225766629569056e-12	8.220999305433434e-13
75100000	0.004991982531672375	1.8862240203101218e-49	1.3805833119216432e-64	4.264260465589817e-10	3.539613687038492e-15	0.00001603408168287362	-7.545800123851074e-20	1.3094199848355404e-18	1.7206471943572758e-13	1.1225766629569056e-12	8.220999305433434e-13
75200000	0.004991982531672375	1.8862240203101218e-49	1.3805833119216432e-64	4.264260465589817e-10	3.539613687038492e-15	0.00001603408168287362	-7.545799019785414e-20	1.3094199848355404e-18	1.7206471943572758e-13	1.1225766629569056e-12	8.220999305433434e-13
75300000	0.004991982531672375	1.8862240203101218e-49	1.3805833119216432e-64	4.264260465589817e-10	3.539613687038492e-15	0.00001603408168287362	-7.545797915719754e-20	1.3094199848355404e-18	1.7206471943572758e-13	1.1225766629569056e-12	8.220999305433434e-13
75400000	0.004991982531672375	1.8862240203101218e-49	1.3805833119216432e-64	4.264260465589817e-10	3.539613687038492e-15	0.00001603408168287362	-7.545796811654095e-20	1.3094199848355404e-18	1.7206471943572758e-13	1.1225766629569056e-12	8.220999305433434e-13
75500000	0.004991982531672375	1.8862240203101218e-49	1.3805833119216432e-64	4.264260465589817e-10	3.539613687038492e-15	0.00001603408168287362	-7.545795707588435e-20	1.3094199848355404e-18	1.7206471943572758e-13	1.1225766629569056e-12	8.220999305433434e-13
75600000	0.004991982531672375	1.8862240203101218e-49	1.3805833119216432e-64	4.264260465589817e-10	3.539613687038492e-15	0.00001603408168287362	-7.545794603522776e-20	1.3094199848355404e-18	1.7206471943572758e-13	1.1225766629569056e-12	8.220999305433434e-13
75700000	0.004991982531672375	1.8862240203101218e-49	1.3805833119216432e-64	4.264260465589817e-10	3.539613687038492e-15	0.00001603408168287362	-7.545793499457116e-20	1.3094199848355404e-18	1.7206471943572758e-13	1.1225766629569056e-12	8.220999305433434e-13
75800000	0.004991982531672375	1.8862240203101218e-49	1.3805833119216432e-64	4.264260465589817e-10	3.539613687038492e-15	0.00001603408168287362	-7.545792395391456e-20	1.3094199848355404e-18	1.7206471943572758e-13	1.1225766629569056e-12	8.220999305433434e-13
75900000	0.004991982531672375	1.8862240203101218e-49	1.3805833119216432e-64	4.264260465589817e-10	3.539613687038492e-15	0.00001603408168287362	-7.545791291325795e-20	1.3094199848355404e-18	1.7206471943572758e-13	1.1225766629569056e-12	8.220999305433434e-13
76000000	0.004991982531672375	1.8862240203101218e-49	1.3805833119216432e-64	4.264260465589817e-10	3.539613687038492e-15	0.00001603408168287362	-7.545790187260136e-20	1.3094199848355404e-18	1.7206471943572758e-13	1.1225766629569056e-12	8.220999305433434e-13
76100000	0.004991982531672375	1.8862240203101218e-49	1.3805833119216432e-64	4.264260465589817e-10	3.539613687038492e-15	0.00001603408168287362	-7.545789083194476e-20	1.3094199848355404e-18	1.7206471943572758e-13	1.1225766629569056e-12	8.220999305433434e-13
76200000	0.004991982531672375	1.8862240203101218e-49	1.3805833119216432e-64	4.264260465589817e-10	3.539613687038492e-15	0.00001603408168287362	-7.545787979128816e-20	1.3094199848355404e-18	1.7206471943572758e-13	1.1225766629569056e-12	8.220999305433434e-13
76300000	0.004991982531672375	1.8862240203101218e-49	1.3805833119216432e-64	4.264260465589817e-10	3.539613687038492e-15	0.00001603408168287362	-7.545786875063157e-20	1.3094199848355404e-18	1.7206471943572758e-13	1.1225766629569056e-12	8.220999305433434e-13
76400000	0.004991982531672375	1.8862240203101218e-49	1.3805833119216432e-64	4.264260465589817e-10	3.539613687038492e-15	0.00001603408168287362	-7.545785770997497e-20	1.3094199848355404e-18	1.7206471943572758e-13	1.1225766629569056e-12	8.220999305433434e-13
76500000	0.004991982531672375	1.8862240203101218e-49	1.3805833119216432e-64	4.264260465589817e-10	3.539613687038492e-15	0.00001603408168287362	-7.545784666931837e-20	1.3094199848355404e-18	1.7206471943572758e-13	1.1225766629569056e-12	8.220999305433434e-13
76600000	0.004991982531672375	1.8862240203101218e-49	1.3805833119216432e-64	4.264260465589817e-10	3.539613687038492e-15	0.00001603408168287362	-7.545783562866178e-20	1.3094199848355404e-18	1.7206471943572758e-13	1.1225766629569056e-12	8.220999305433434e-13
76700000	0.004991982531672375	1.8862240203101218e-49	1.3805833119216432e-64	4.264260465589817e-10	3.539613687038492e-15	0.00001603408168287362	-7.545782458800518e-20	1.3094199848355404e-18	1.7206471943572758e-13	1.1225766629569056e-12	8.220999305433434e-13
76800000	0.004991982531672375	1.8862240203101218e-49	1.3805833119216432e-64	4.264260465589817e-10	3.539613687038492e-15	0.00001603408168287362	-7.545781354734858e-20	1.3094199848355404e-18	1.7206471943572758e-13	1.1225766629569056e-12	8.220999305433434e-13
76900000	0.004991982531672375	1.8862240203101218e-49	1.3805833119216432e-64	4.264260465589817e-10	3.539613687038492e-15	0.00001603408168287362	-7.545780250669199e-20	1.3094199848355404e-18	1.7206471943572758e-13	1.1225766629569056e-12	8.220999305433434e-13
77000000	0.004991982531672375	1.8862240203101218e-49	1.3805833119216432e-64	4.264260465589817e-10	3.539613687038492e-15	0.00001603408168287362	-7.545779146603539e-20	1.3094199848355404e-18	1.7206471943572758e-13	1.1225766629569056e-12	8.220999305433434e-13
77100000	0.004991982531672375	1.8862240203101218e-49	1.3805833119216432e-64	4.264260465589817e-10	3.539613687038492e-15	0.00001603408168287362	-7.54577804253788e-20	1.3094199848355404e-18	1.7206471943572758e-13	1.1225766629569056e-12	8.220999305433434e-13
77200000	0.004991982531672375	1.8862240203101218e-49	1.3805833119216432e-64	4.264260465589817e-10	3.539613687038492e-15	0.00001603408168287362	-7.54577693847222e-20	1.3094199848355404e-18	1.7206471943572758e-13	1.1225766629569056e-12	8.220999305433434e-13
77300000	0.004991982531672375	1.8862240203101218e-49	1.3805833119216432e-64	4.264260465589817e-10	3.539613687038492e-15	0.00001603408168287362	-7.54577583440656e-20	1.3094199848355404e-18	1.7206471943572758e-13	1.1225766629569056e-12	8.220999305433434e-13
77400000	0.004991982531672375	1.8862240203101218e-49	1.3805833119216432e-64	4.264260465589817e-10	3.539613687038492e-15	0.00001603408168287362	-7.5457747303409e-20	1.3094199848355404e-18	1.7206471943572758e-13	1.1225766629569056e-12	8.220999305433434e-13
77500000	0.004991982531672375	1.8862240203101218e-49	1.3805833119216432e-64	4.264260465589817e-10	3.539613687038492e-15	0.00001603408168287362	-7.545773626275241e-20	1.3094199848355404e-18	1.7206471943572758e-13	1.1225766629569056e-12	8.220999305433434e-13
77600000	0.004991982531672375	1.8862240203101218e-49	1.3805833119216432e-64	4.264260465589817e-10	3.539613687038492e-15	0.00001603408168287362	-7.545772522209581e-20	1.3094199848355404e-18	1.7206471943572758e-13	1.1225766629569056e-12	8.220999305433434e-13
77700000	0.004991982531672375	1.8862240203101218e-49	1.3805833119216432e-64	4.264260465589817e-10	3.539613687038492e-15	0.00001603408168287362	-7.545771418143922e-20	1.3094199848355404e-18	1.7206471943572758e-13	1.1225766629569056e-12	8.220999305433434e-13
77800000	0.004991982531672375	1.8862240203101218e-49	1.3805833119216432e-64	4.264260465589817e-10	3.539613687038492e-15	0.00001603408168287362	-7.545770314078262e-20	1.3094199848355404e-18	1.7206471943572758e-13	1.1225766629569056e-12	8.220999305433434e-13
77900000	0.004991982531672375	1.8862240203101214e-49	1.3805833119216432e-64	4.264260465589817e-10	3.539613687038492e-15	0.00001603408168287362	-7.545769210012601e-20	1.3094199848355404e-18	1.7206471943572758e-13	1.1225766629569056e-12	8.220999305433434e-13
78000000	0.004991982531672375	1.8862240203101214e-49	1.3805833119216432e-64	4.264260465589817e-10	3.539613687038492e-15	0.00001603408168287362	-7.545768105946941e-20	1.3094199848355404e-18	1.7206471943572758e-13	1.1225766629569056e-12	8.220999305433434e-13
78100000	0.004991982531672375	1.8862240203101214e-49	1.3805833119216432e-64	4.264260465589817e-10	3.539613687038492e-15	0.00001603408168287362	-7.545767001881282e-20	1.3094199848355404e-18	1.7206471943572758e-13	1.1225766629569056e-12	8.220999305433434e-13
78200000	0.004991982531672375	1.8862240203101214e-49	1.3805833119216432e-64	4.264260465589817e-10	3.539613687038492e-15	0.00001603408168287362	-7.545765897815622e-20	1.3094199848355404e-18	1.7206471943572758e-13	1.1225766629569056e-12	8.220999305433434e-13
78300000	0.004991982531672375	1.8862240203101214e-49	1.3805833119216432e-64	4.264260465589817e-10	3.539613687038492e-15	0.00001603408168287362	-7.545764793749962e-20	1.3094199848355404e-18	1.7206471943572758e-13	1.1225766629569056e-12	8.220999305433434e-13
78400000	0.004991982531672375	1.8862240203101214e-49	1.3805833119216432e-64	4.264260465589817e-10	3.539613687038492e-15	0.00001603408168287362	-7.545763689684303e-20	1.3094199848355404e-18	1.7206471943572758e-13	1.1225766629569056e-12	8.220999305433434e-13
78500000	0.004991982531672375	1.8862240203101214e-49	1.3805833119216432e-64	4.264260465589817e-10	3.539613687038492e-15	0.00001603408168287362	-7.545762585618643e-20	1.3094199848355404e-18	1.7206471943572758e-13	1.1225766629569056e-12	8.220999305433434e-13
78600000	0.004991982531672375	1.8862240203101214e-49	1.3805833119216432e-64	4.264260465589817e-10	3.539613687038492e-15	0.00001603408168287362	-7.545761481552983e-20	1.3094199848355404e-18	1.7206471943572758e-13	1.1225766629569056e-12	8.220999305433434e-13
78700000	0.004991982531672375	1.8862240203101214e-49	1.3805833119216432e-64	4.264260465589817e-10	3.539613687038492e-15	0.00001603408168287362	-7.545760377487324e-20	1.3094199848355404e-18	1.7206471943572758e-13	1.1225766629569056e-12	8.220999305433434e-13
78800000	0.004991982531672375	1.8862240203101214e-49	1.3805833119216432e-64	4.264260465589817e-10	3.539613687038492e-15	0.00001603408168287362	-7.545759273421664e-20	1.3094199848355404e-18	1.7206471943572758e-13	1.1225766629569056e-12	8.220999305433434e-13
78900000	0.004991982531672375	1.8862240203101214e-49	1.3805833119216432e-64	4.264260465589817e-10	3.539613687038492e-15	0.00001603408168287362	-7.545758169356004e-20	1.3094199848355404e-18	1.7206471943572758e-13	1.1225766629569056e-12	8.220999305433434e-13
79000000	0.004991982531672375	1.8862240203101214e-49	1.3805833119216432e-64	4.264260465589817e-10	3.539613687038492e-15	0.00001603408168287362	-7.545757065290345e-20	1.3094199848355404e-18	1.7206471943572758e-13	1.1225766629569056e-12	8.220999305433434e-13
79100000	0.004991982531672375	1.8862240203101214e-49	1.3805833119216432e-64	4.264260465589817e-10	3.539613687038492e-15	0.00001603408168287362	-7.545755961224685e-20	1.3094199848355404e-18	1.7206471943572758e-13	1.1225766629569056e-12	8.220999305433434e-13
79200000	0.004991982531672375	1.8862240203101214e-49	1.3805833119216432e-64	4.264260465589817e-10	3.539613687038492e-15	0.00001603408168287362	-7.545754857159025e-20	1.3094199848355404e-18	1.7206471943572758e-13	1.1225766629569056e-12	8.220999305433434e-13
79300000	0.004991982531672375	1.8862240203101214e-49	1.3805833119216432e-64	4.264260465589817e-10	3.539613687038492e-15	0.00001603408168287362	-7.545753753093366e-20	1.3094199848355404e-18	1.7206471943572758e-13	1.1225766629569056e-12	8.220999305433434e-13
79400000	0.004991982531672375	1.8862240203101214e-49	1.3805833119216432e-64	4.264260465589817e-10	3.539613687038492e-15	0.00001603408168287362	-7.545752649027706e-20	1.3094199848355404e-18	1.7206471943572758e-13	1.1225766629569056e-12	8.220999305433434e-13
79500000	0.004991982531672375	1.8862240203101214e-49	1.3805833119216432e-64	4.264260465589817e-10	3.539613687038492e-15	0.00001603408168287362	-7.545751544962047e-20	1.3094199848355404e-18	1.7206471943572758e-13	1.1225766629569056e-12	8.220999305433434e-13
79600000	0.004991982531672375	1.8862240203101214e-49	1.3805833119216432e-64	4.264260465589817e-10	3.539613687038492e-15	0.00001603408168287362	-7.545750440896387e-20	1.3094199848355404e-18	1.7206471943572758e-13	1.1225766629569056e-12	8.220999305433434e-13
79700000	0.004991982531672375	1.8862240203101214e-49	1.3805833119216432e-64	4.264260465589817e-10	3.539613687038492e-15	0.00001603408168287362	-7.545749336830727e-20	1.3094199848355404e-18	1.7206471943572758e-13	1.1225766629569056e-12	8.220999305433434e-13
79800000	0.004991982531672375	1.8862240203101214e-49	1.3805833119216432e-64	4.264260465589817e-10	3.539613687038492e-15	0.00001603408168287362	-7.545748232765068e-20	1.3094199848355404e-18	1.7206471943572758e-13	1.1225766629569056e-12	8.220999305433434e-13
79900000	0.004991982531672375	1.8862240203101214e-49	1.3805833119216432e-64	4.264260465589817e-10	3.539613687038492e-15	0.00001603408168287362	-7.545747128699407e-20	1.3094199848355404e-18	1.7206471943572755e-13	1.1225766629569056e-12	8.220999305433434e-13
80000000	0.004991982531672375	1.886224020310121e-49	1.3805833119216432e-64	4.264260465589817e-10	3.539613687038492e-15	0.00001603408168287362	-7.545746024633747e-20	1.3094199848355404e-18	1.7206471943572755e-13	1.1225766629569056e-12	8.220999305433434e-13
80100000	0.004991982531672375	1.886224020310121e-49	1.3805833119216432e-64	4.264260465589817e-10	3.539613687038492e-15	0.00001603408168287362	-7.545744920568087e-20	1.3094199848355404e-18	1.7206471943572755e-13	1.1225766629569056e-12	8.220999305433434e-13
80200000	0.004991982531672375	1.886224020310121e-49	1.3805833119216432e-64	4.264260465589817e-10	3.539613687038492e-15	0.00001603408168287362	-7.545743816502428e-20	1.3094199848355404e-18	1.7206471943572755e-13	1.1225766629569056e-12	8.220999305433434e-13
80300000	0.004991982531672375	1.886224020310121e-49	1.3805833119216432e-64	4.264260465589817e-10	3.539613687038492e-15	0.00001603408168287362	-7.545742712436768e-20	1.3094199848355404e-18	1.7206471943572755e-13	1.1225766629569056e-12	8.220999305433434e-13
80400000	0.004991982531672375	1.886224020310121e-49	1.3805833119216432e-64	4.264260465589817e-10	3.539613687038492e-15	0.00001603408168287362	-7.545741608371108e-20	1.3094199848355404e-18	1.7206471943572755e-13	1.1225766629569056e-12	8.220999305433434e-13
80500000	0.004991982531672375	1.886224020310121e-49	1.3805833119216432e-64	4.264260465589817e-10	3.539613687038492e-15	0.00001603408168287362	-7.545740504305449e-20	1.3094199848355404e-18	1.7206471943572755e-13	1.1225766629569056e-12	8.220999305433434e-13
80600000	0.004991982531672375	1.886224020310121e-49	1.3805833119216432e-64	4.264260465589817e-10	3.539613687038492e-15	0.00001603408168287362	-7.545739400239789e-20	1.3094199848355404e-18	1.7206471943572755e-13	1.1225766629569056e-12	8.220999305433434e-13
80700000	0.004991982531672375	1.886224020310121e-49	1.3805833119216432e-64	4.264260465589817e-10	3.539613687038492e-15	0.00001603408168287362	-7.54573829617413e-20	1.3094199848355404e-18	1.7206471943572755e-13	1.1225766629569056e-12	8.220999305433434e-13
80800000	0.004991982531672375	1.886224020310121e-49	1.3805833119216432e-64	4.264260465589817e-10	3.539613687038492e-15	0.00001603408168287362	-7.54573719210847e-20	1.3094199848355404e-18	1.7206471943572755e-13	1.1225766629569056e-12	8.220999305433434e-13
80900000	0.004991982531672375	1.886224020310121e-49	1.3805833119216432e-64	4.264260465589817e-10	3.539613687038492e-15	0.00001603408168287362	-7.54573608804281e-20	1.3094199848355404e-18	1.7206471943572755e-13	1.1225766629569058e-12	8.220999305433434e-13
81000000	0.004991982531672375	1.886224020310121e-49	1.3805833119216432e-64	4.264260465589817e-10	3.539613687038492e-15	0.00001603408168287362	-7.54573498397715e-20	1.3094199848355404e-18	1.7206471943572755e-13	1.1225766629569058e-12	8.220999305433434e-13
81100000	0.004991982531672375	1.886224020310121e-49	1.3805833119216432e-64	4.264260465589817e-10	3.539613687038492e-15	0.00001603408168287362	-7.545733879911491e-20	1.3094199848355404e-18	1.7206471943572755e-13	1.1225766629569058e-12	8.220999305433434e-13
81200000	0.004991982531672375	1.886224020310121e-49	1.3805833119216432e-64	4.264260465589817e-10	3.539613687038492e-15	0.00001603408168287362	-7.545732775845831e-20	1.3094199848355404e-18	1.7206471943572755e-13	1.1225766629569058e-12	8.220999305433434e-13
81300000	0.004991982531672375	1.886224020310121e-49	1.3805833119216432e-64	4.264260465589817e-10	3.539613687038492e-15	0.00001603408168287362	-7.545731671780171e-20	1.3094199848355404e-18	1.7206471943572755e-13	1.1225766629569058e-12	8.220999305433434e-13
81400000	0.004991982531672375	1.886224020310121e-49	1.3805833119216432e-64	4.264260465589817e-10	3.539613687038492e-15	0.00001603408168287362	-7.545730567714512e-20	1.3094199848355404e-18	1.7206471943572755e-13	1.1225766629569058e-12	8.220999305433434e-13
81500000	0.004991982531672375	1.886224020310121e-49	1.3805833119216432e-64	4.264260465589817e-10	3.539613687038492e-15	0.00001603408168287362	-7.545729463648852e-20	1.3094199848355404e-18	1.7206471943572755e-13	1.1225766629569058e-12	8.220999305433434e-13
81600000	0.004991982531672375	1.886224020310121e-49	1.3805833119216432e-64	4.264260465589817e-10	3.539613687038492e-15	0.00001603408168287362	-7.545728359583193e-20	1.3094199848355404e-18	1.7206471943572755e-13	1.1225766629569058e-12	8.220999305433434e-13
81700000	0.004991982531672375	1.886224020310121e-49	1.3805833119216432e-64	4.264260465589817e-10	3.539613687038492e-15	0.00001603408168287362	-7.545727255517533e-20	1.3094199848355404e-18	1.7206471943572755e-13	1.1225766629569058e-12	8.220999305433434e-13
81800000	0.004991982531672375	1.8862240203101206e-49	1.3805833119216432e-64	4.264260465589817e-10	3.539613687038492e-15	0.00001603408168287362	-7.545726151451873e-20	1.3094199848355404e-18	1.7206471943572755e-13	1.1225766629569058e-12	8.220999305433434e-13
81900000	0.004991982531672375	1.8862240203101206e-49	1.3805833119216432e-64	4.264260465589817e-10	3.539613687038492e-15	0.00001603408168287362	-7.545725047386212e-20	1.3094199848355404e-18	1.7206471943572755e-13	1.1225766629569058e-12	8.220999305433434e-13
82000000	0.004991982531672375	1.8862240203101206e-49	1.3805833119216432e-64	4.264260465589817e-10	3.539613687038492e-15	0.00001603408168287362	-7.545723943320553e-20	1.3094199848355404e-18	1.7206471943572755e-13	1.1225766629569058e-12	8.220999305433434e-13
82100000	0.004991982531672375	1.8862240203101206e-49	1.3805833119216432e-64	4.264260465589817e-10	3.539613687038492e-15	0.00001603408168287362	-7.545722839254893e-20	1.3094199848355404e-18	1.7206471943572755e-13	1.1225766629569058e-12	8.220999305433434e-13
82200000	0.004991982531672375	1.8862240203101206e-49	1.3805833119216432e-64	4.264260465589817e-10	3.539613687038492e-15	0.00001603408168287362	-7.545721735189233e-20	1.3094199848355404e-18	1.7206471943572755e-13	1.1225766629569058e-12	8.220999305433434e-13
82300000	0.004991982531672375	1.8862240203101206e-49	1.3805833119216432e-64	4.264260465589817e-10	3.539613687038492e-15	0.00001603408168287362	-7.545720631123574e-20	1.3094199848355404e-18	1.7206471943572755e-13	1.1225766629569058e-12	8.220999305433434e-13
82400000	0.004991982531672375	1.8862240203101206e-49	1.3805833119216432e-64	4.264260465589817e-10	3.539613687038492e-15	0.00001603408168287362	-7.545719527057914e-20	1.3094199848355404e-18	1.7206471943572755e-13	1.1225766629569058e-12	8.220999305433434e-13
82500000	0.004991982531672375	1.8862240203101206e-49	1.3805833119216432e-64	4.264260465589817e-10	3.539613687038492e-15	0.00001603408168287362	-7.545718422992254e-20	1.3094199848355404e-18	1.7206471943572755e-13	1.1225766629569058e-12	8.220999305433434e-13
82600000	0.004991982531672375	1.8862240203101206e-49	1.3805833119216432e-64	4.264260465589817e-10	3.539613687038492e-15	0.00001603408168287362	-7.545717318926595e-20	1.3094199848355404e-18	1.7206471943572755e-13	1.1225766629569058e-12	8.220999305433434e-13
82700000	0.004991982531672375	1.8862240203101206e-49	1.3805833119216432e-64	4.264260465589817e-10	3.539613687038492e-15	0.00001603408168287362	-7.545716214860935e-20	1.3094199848355404e-18	1.7206471943572755e-13	1.1225766629569058e-12	8.220999305433434e-13
82800000	0.004991982531672375	1.8862240203101206e-49	1.3805833119216432e-64	4.264260465589817e-10	3.539613687038492e-15	0.00001603408168287362	-7.545715110795275e-20	1.3094199848355404e-18	1.7206471943572755e-13	1.1225766629569058e-12	8.220999305433434e-13
82900000	0.004991982531672375	1.8862240203101206e-49	1.3805833119216432e-64	4.264260465589817e-10	3.539613687038492e-15	0.00001603408168287362	-7.545714006729616e-20	1.3094199848355404e-18	1.7206471943572755e-13	1.1225766629569058e-12	8.220999305433434e-13
83000000	0.004991982531672375	1.8862240203101206e-49	1.3805833119216432e-64	4.264260465589817e-10	3.539613687038492e-15	0.00001603408168287362	-7.545712902663956e-20	1.3094199848355404e-18	1.7206471943572755e-13	1.1225766629569058e-12	8.220999305433434e-13
83100000	0.004991982531672375	1.8862240203101206e-49	1.3805833119216432e-64	4.264260465589817e-10	3.539613687038492e-15	0.00001603408168287362	-7.545711798598296e-20	1.3094199848355404e-18	1.7206471943572755e-13	1.1225766629569058e-12	8.220999305433434e-13
83200000	0.004991982531672375	1.8862240203101206e-49	1.3805833119216432e-64	4.264260465589817e-10	3.539613687038492e-15	0.00001603408168287362	-7.545710694532637e-20	1.3094199848355404e-18	1.7206471943572755e-13	1.1225766629569058e-12	8.220999305433434e-13
83300000	0.004991982531672375	1.8862240203101206e-49	1.3805833119216432e-64	4.264260465589817e-10	3.539613687038492e-15	0.00001603408168287362	-7.545709590466977e-20	1.3094199848355404e-18	1.7206471943572755e-13	1.1225766629569058e-12	8.220999305433434e-13
83400000	0.004991982531672375	1.8862240203101206e-49	1.3805833119216432e-64	4.264260465589817e-10	3.539613687038492e-15	0.00001603408168287362	-7.545708486401318e-20	1.3094199848355404e-18	1.7206471943572755e-13	1.1225766629569058e-12	8.220999305433434e-13
83500000	0.004991982531672375	1.8862240203101206e-49	1.3805833119216432e-64	4.264260465589817e-10	3.539613687038492e-15	0.00001603408168287362	-7.545707382335658e-20	1.3094199848355404e-18	1.7206471943572755e-13	1.1225766629569058e-12	8.220999305433434e-13
83600000	0.004991982531672375	1.8862240203101203e-49	1.3805833119216432e-64	4.264260465589817e-10	3.539613687038492e-15	0.00001603408168287362	-7.545706278269998e-20	1.3094199848355404e-18	1.7206471943572755e-13	1.1225766629569058e-12	8.220999305433434e-13
83700000	0.004991982531672375	1.8862240203101203e-49	1.3805833119216432e-64	4.264260465589817e-10	3.539613687038492e-15	0.00001603408168287362	-7.545705174204339e-20	1.3094199848355404e-18	1.7206471943572755e-13	1.1225766629569058e-12	8.220999305433434e-13
83800000	0.004991982531672375	1.8862240203101203e-49	1.3805833119216432e-64	4.264260465589817e-10	3.539613687038492e-15	0.00001603408168287362	-7.545704070138679e-20	1.3094199848355404e-18	1.7206471943572755e-13	1.1225766629569058e-12	8.220999305433434e-13
83900000	0.004991982531672375	1.8862240203101203e-49	1.3805833119216432e-64	4.264260465589817e-10	3.539613687038492e-15	0.00001603408168287362	-7.545702966073018e-20	1.3094199848355404e-18	1.7206471943572755e-13	1.1225766629569058e-12	8.220999305433434e-13
84000000	0.004991982531672375	1.8862240203101203e-49	1.3805833119216432e-64	4.264260465589817e-10	3.539613687038492e-15	0.00001603408168287362	-7.545701862007358e-20	1.3094199848355404e-18	1.7206471943572755e-13	1.1225766629569058e-12	8.220999305433434e-13
84100000	0.004991982531672375	1.8862240203101203e-49	1.3805833119216432e-64	4.264260465589817e-10	3.539613687038492e-15	0.00001603408168287362	-7.545700757941699e-20	1.3094199848355404e-18	1.7206471943572755e-13	1.1225766629569058e-12	8.220999305433434e-13
84200000	0.004991982531672375	1.8862240203101203e-49	1.3805833119216432e-64	4.264260465589817e-10	3.539613687038492e-15	0.00001603408168287362	-7.545699653876039e-20	1.3094199848355404e-18	1.7206471943572755e-13	1.1225766629569058e-12	8.220999305433434e-13
84300000	0.004991982531672375	1.8862240203101203e-49	1.3805833119216432e-64	4.264260465589817e-10	3.539613687038492e-15	0.00001603408168287362	-7.545698549810379e-20	1.3094199848355404e-18	1.7206471943572755e-13	1.1225766629569058e-12	8.220999305433434e-13
84400000	0.004991982531672375	1.8862240203101203e-49	1.3805833119216432e-64	4.264260465589817e-10	3.539613687038492e-15	0.00001603408168287362	-7.54569744574472e-20	1.3094199848355404e-18	1.7206471943572755e-13	1.1225766629569058e-12	8.220999305433434e-13
84500000	0.004991982531672375	1.8862240203101203e-49	1.3805833119216432e-64	4.264260465589817e-10	3.539613687038492e-15	0.00001603408168287362	-7.54569634167906e-20	1.3094199848355404e-18	1.7206471943572755e-13	1.1225766629569058e-12	8.220999305433434e-13
84600000	0.004991982531672375	1.8862240203101203e-49	1.3805833119216432e-64	4.264260465589817e-10	3.539613687038492e-15	0.00001603408168287362	-7.5456952376134e-20	1.3094199848355404e-18	1.7206471943572755e-13	1.1225766629569058e-12	8.220999305433434e-13
84700000	0.004991982531672375	1.8862240203101203e-49	1.3805833119216432e-64	4.264260465589817e-10	3.539613687038492e-15	0.00001603408168287362	-7.545694133547741e-20	1.3094199848355404e-18	1.7206471943572755e-13	1.1225766629569058e-12	8.220999305433434e-13
84800000	0.004991982531672375	1.8862240203101203e-49	1.3805833119216432e-64	4.264260465589817e-10	3.539613687038492e-15	0.00001603408168287362	-7.545693029482081e-20	1.3094199848355404e-18	1.7206471943572755e-13	1.1225766629569058e-12	8.220999305433434e-13
84900000	0.004991982531672375	1.8862240203101203e-49	1.3805833119216432e-64	4.264260465589817e-10	3.539613687038492e-15	0.00001603408168287362	-7.545691925416421e-20	1.3094199848355404e-18	1.7206471943572755e-13	1.1225766629569058e-12	8.220999305433434e-13
85000000	0.004991982531672375	1.8862240203101203e-49	1.3805833119216432e-64	4.264260465589817e-10	3.539613687038492e-15	0.00001603408168287362	-7.545690821350762e-20	1.3094199848355404e-18	1.7206471943572755e-13	1.1225766629569058e-12	8.220999305433434e-13
85100000	0.004991982531672375	1.8862240203101203e-49	1.3805833119216432e-64	4.264260465589817e-10	3.539613687038492e-15	0.00001603408168287362	-7.545689717285102e-20	1.3094199848355404e-18	1.7206471943572755e-13	1.1225766629569058e-12	8.220999305433434e-13
85200000	0.004991982531672375	1.8862240203101203e-49	1.3805833119216432e-64	4.264260465589817e-10	3.539613687038492e-15	0.00001603408168287362	-7.545688613219442e-20	1.3094199848355404e-18	1.7206471943572755e-13	1.1225766629569058e-12	8.220999305433434e-13
85300000	0.004991982531672375	1.8862240203101203e-49	1.3805833119216432e-64	4.264260465589817e-10	3.539613687038492e-15	0.00001603408168287362	-7.545687509153783e-20	1.3094199848355404e-18	1.7206471943572755e-13	1.1225766629569058e-12	8.220999305433434e-13
85400000	0.004991982531672375	1.8862240203101203e-49	1.3805833119216432e-64	4.264260465589817e-10	3.539613687038492e-15	0.00001603408168287362	-7.545686405088123e-20	1.3094199848355404e-18	1.7206471943572755e-13	1.1225766629569058e-12	8.220999305433434e-13
85500000	0.004991982531672375	1.8862240203101203e-49	1.3805833119216432e-64	4.264260465589817e-10	3.539613687038492e-15	0.00001603408168287362	-7.545685301022464e-20	1.3094199848355404e-18	1.7206471943572755e-13	1.1225766629569058e-12	8.220999305433434e-13
85600000	0.004991982531672375	1.8862240203101203e-49	1.3805833119216432e-64	4.264260465589817e-10	3.539613687038492e-15	0.00001603408168287362	-7.545684196956804e-20	1.3094199848355404e-18	1.7206471943572755e-13	1.1225766629569058e-12	8.220999305433434e-13
85700000	0.004991982531672375	1.8862240203101203e-49	1.3805833119216432e-64	4.264260465589817e-10	3.539613687038492e-15	0.00001603408168287362	-7.545683092891144e-20	1.3094199848355404e-18	1.7206471943572755e-13	1.1225766629569058e-12	8.220999305433434e-13
85800000	0.004991982531672375	1.8862240203101203e-49	1.3805833119216432e-64	4.264260465589817e-10	3.539613687038492e-15	0.00001603408168287362	-7.545681988825485e-20	1.3094199848355404e-18	1.7206471943572755e-13	1.1225766629569058e-12	8.220999305433434e-13
85900000	0.004991982531672375	1.8862240203101203e-49	1.3805833119216432e-64	4.264260465589817e-10	3.539613687038492e-15	0.00001603408168287362	-7.545680884759825e-20	1.3094199848355404e-18	1.7206471943572755e-13	1.1225766629569058e-12	8.220999305433434e-13
86000000	0.004991982531672375	1.8862240203101203e-49	1.3805833119216432e-64	4.264260465589817e-10	3.539613687038492e-15	0.00001603408168287362	-7.545679780694164e-20	1.3094199848355404e-18	1.7206471943572755e-13	1.1225766629569058e-12	8.220999305433434e-13
86100000	0.004991982531672375	1.8862240203101203e-49	1.3805833119216432e-64	4.264260465589817e-10	3.539613687038492e-15	0.00001603408168287362	-7.545678676628504e-20	1.3094199848355404e-18	1.7206471943572755e-13	1.1225766629569058e-12	8.220999305433434e-13
86200000	0.004991982531672375	1.8862240203101203e-49	1.3805833119216432e-64	4.264260465589817e-10	3.539613687038492e-15	0.00001603408168287362	-7.545677572562845e-20	1.3094199848355404e-18	1.7206471943572755e-13	1.1225766629569058e-12	8.220999305433434e-13
86300000	0.004991982531672375	1.8862240203101203e-49	1.3805833119216432e-64	4.264260465589817e-10	3.539613687038492e-15	0.00001603408168287362	-7.545676468497185e-20	1.3094199848355404e-18	1.7206471943572755e-13	1.1225766629569058e-12	8.220999305433434e-13
86400000	0.004991982531672375	1.8862240203101203e-49	1.3805833119216432e-64	4.264260465589817e-10	3.539613687038492e-15	0.00001603408168287362	-7.545675364431525e-20	1.3094199848355404e-18	1.7206471943572755e-13	1.1225766629569058e-12	8.220999305433434e-13
86500000	0.004991982531672375	1.8862240203101203e-49	1.3805833119216432e-64	4.264260465589817e-10	3.539613687038492e-15	0.00001603408168287362	-7.545674260365866e-20	1.3094199848355404e-18	1.7206471943572755e-13	1.1225766629569058e-12	8.220999305433434e-13
86600000	0.004991982531672375	1.8862240203101203e-49	1.3805833119216432e-64	4.264260465589817e-10	3.539613687038492e-15	0.00001603408168287362	-7.545673156300206e-20	1.3094199848355404e-18	1.7206471943572755e-13	1.1225766629569058e-12	8.220999305433434e-13
86700000	0.004991982531672375	1.8862240203101203e-49	1.3805833119216432e-64	4.264260465589817e-10	3.539613687038492e-15	0.00001603408168287362	-7.545672052234546e-20	1.3094199848355404e-18	1.7206471943572755e-13	1.1225766629569058e-12	8.220999305433434e-13
86800000	0.004991982531672375	1.8862240203101203e-49	1.3805833119216432e-64	4.264260465589817e-10	3.539613687038492e-15	0.00001603408168287362	-7.545670948168887e-20	1.3094199848355404e-18	1.7206471943572755e-13	1.1225766629569058e-12	8.220999305433434e-13
86900000	0.004991982531672375	1.8862240203101203e-49	1.3805833119216432e-64	4.264260465589817e-10	3.539613687038492e-15	0.00001603408168287362	-7.545669844103227e-20	1.3094199848355404e-18	1.7206471943572755e-13	1.1225766629569058e-12	8.220999305433434e-13
87000000	0.004991982531672375	1.8862240203101203e-49	1.3805833119216432e-64	4.264260465589817e-10	3.539613687038492e-15	0.00001603408168287362	-7.545668740037567e-20	1.3094199848355404e-18	1.7206471943572755e-13	1.1225766629569058e-12	8.220999305433434e-13
87100000	0.004991982531672375	1.8862240203101203e-49	1.3805833119216432e-64	4.264260465589817e-10	3.539613687038492e-15	0.00001603408168287362	-7.545667635971908e-20	1.3094199848355404e-18	1.7206471943572755e-13	1.1225766629569058e-12	8.220999305433434e-13
87200000	0.004991982531672375	1.8862240203101203e-49	1.3805833119216432e-64	4.264260465589817e-10	3.539613687038492e-15	0.00001603408168287362	-7.545666531906248e-20	1.3094199848355404e-18	1.7206471943572755e-13	1.1225766629569058e-12	8.220999305433434e-13
87300000	0.004991982531672375	1.8862240203101203e-49	1.3805833119216432e-64	4.264260465589817e-10	3.539613687038492e-15	0.00001603408168287362	-7.545665427840589e-20	1.3094199848355404e-18	1.7206471943572755e-13	1.1225766629569058e-12	8.220999305433434e-13
87400000	0.004991982531672375	1.8862240203101203e-49	1.3805833119216432e-64	4.264260465589817e-10	3.539613687038492e-15	0.00001603408168287362	-7.545664323774929e-20	1.3094199848355404e-18	1.7206471943572755e-13	1.1225766629569058e-12	8.220999305433434e-13
87500000	0.004991982531672375	1.8862240203101203e-49	1.3805833119216432e-64	4.264260465589817e-10	3.539613687038492e-15	0.00001603408168287362	-7.545663219709269e-20	1.3094199848355404e-18	1.7206471943572755e-13	1.1225766629569058e-12	8.220999305433434e-13
87600000	0.004991982531672375	1.8862240203101203e-49	1.3805833119216432e-64	4.264260465589817e-10	3.539613687038492e-15	0.00001603408168287362	-7.54566211564361e-20	1.3094199848355404e-18	1.7206471943572755e-13	1.1225766629569058e-12	8.220999305433434e-13
87700000	0.004991982531672375	1.8862240203101203e-49	1.3805833119216432e-64	4.264260465589817e-10	3.539613687038492e-15	0.00001603408168287362	-7.54566101157795e-20	1.3094199848355404e-18	1.7206471943572755e-13	1.1225766629569058e-12	8.220999305433434e-13
87800000	0.004991982531672375	1.8862240203101203e-49	1.3805833119216432e-64	4.264260465589817e-10	3.539613687038492e-15	0.00001603408168287362	-7.54565990751229e-20	1.3094199848355404e-18	1.7206471943572755e-13	1.1225766629569058e-12	8.220999305433434e-13
87900000	0.004991982531672375	1.8862240203101203e-49	1.3805833119216432e-64	4.264260465589817e-10	3.539613687038492e-15	0.00001603408168287362	-7.54565880344663e-20	1.3094199848355404e-18	1.7206471943572755e-13	1.1225766629569058e-12	8.220999305433434e-13
88000000	0.004991982531672375	1.8862240203101203e-49	1.3805833119216432e-64	4.264260465589817e-10	3.539613687038492e-15	0.00001603408168287362	-7.545657699380971e-20	1.3094199848355404e-18	1.7206471943572755e-13	1.1225766629569058e-12	8.220999305433434e-13
88100000	0.004991982531672375	1.8862240203101203e-49	1.3805833119216432e-64	4.264260465589817e-10	3.539613687038492e-15	0.00001603408168287362	-7.545656595315311e-20	1.3094199848355404e-18	1.7206471943572755e-13	1.1225766629569058e-12	8.220999305433434e-13
88200000	0.004991982531672375	1.8862240203101203e-49	1.3805833119216432e-64	4.264260465589817e-10	3.539613687038492e-15	0.00001603408168287362	-7.54565549124965e-20	1.3094199848355404e-18	1.7206471943572755e-13	1.1225766629569058e-12	8.220999305433434e-13
88300000	0.004991982531672375	1.8862240203101203e-49	1.3805833119216432e-64	4.264260465589817e-10	3.539613687038492e-15	0.00001603408168287362	-7.545654387183991e-20	1.3094199848355404e-18	1.7206471943572755e-13	1.1225766629569058e-12	8.220999305433434e-13
88400000	0.004991982531672375	1.8862240203101203e-49	1.3805833119216432e-64	4.264260465589817e-10	3.539613687038492e-15	0.00001603408168287362	-7.545653283118331e-20	1.3094199848355404e-18	1.7206471943572755e-13	1.1225766629569058e-12	8.220999305433434e-13
88500000	0.004991982531672375	1.8862240203101203e-49	1.3805833119216432e-64	4.264260465589817e-10	3.539613687038492e-15	0.00001603408168287362	-7.545652179052671e-20	1.3094199848355404e-18	1.7206471943572755e-13	1.1225766629569058e-12	8.220999305433434e-13
88600000	0.004991982531672375	1.8862240203101203e-49	1.3805833119216432e-64	4.264260465589817e-10	3.539613687038492e-15	0.00001603408168287362	-7.545651074987012e-20	1.3094199848355404e-18	1.7206471943572755e-13	1.1225766629569058e-12	8.220999305433434e-13
88700000	0.004991982531672375	1.8862240203101203e-49	1.3805833119216432e-64	4.264260465589817e-10	3.539613687038492e-15	0.00001603408168287362	-7.545649970921352e-20	1.3094199848355404e-18	1.7206471943572755e-13	1.1225766629569058e-12	8.220999305433434e-13
88800000	0.004991982531672375	1.8862240203101203e-49	1.3805833119216432e-64	4.264260465589817e-10	3.539613687038492e-15	0.00001603408168287362	-7.545648866855692e-20	1.3094199848355404e-18	1.7206471943572755e-13	1.1225766629569058e-12	8.220999305433434e-13
88900000	0.004991982531672375	1.8862240203101203e-49	1.3805833119216432e-64	4.264260465589817e-10	3.539613687038492e-15	0.00001603408168287362	-7.545647762790033e-20	1.3094199848355404e-18	1.7206471943572755e-13	1.1225766629569058e-12	8.220999305433434e-13
89000000	0.004991982531672375	1.8862240203101203e-49	1.3805833119216432e-64	4.264260465589817e-10	3.539613687038492e-15	0.00001603408168287362	-7.545646658724373e-20	1.3094199848355404e-18	1.7206471943572755e-13	1.1225766629569058e-12	8.220999305433434e-13
89100000	0.004991982531672375	1.8862240203101203e-49	1.3805833119216432e-64	4.264260465589817e-10	3.539613687038492e-15	0.00001603408168287362	-7.545645554658713e-20	1.3094199848355404e-18	1.7206471943572755e-13	1.1225766629569056e-12	8.220999305433434e-13
89200000	0.004991982531672375	1.8862240203101203e-49	1.3805833119216432e-64	4.264260465589817e-10	3.539613687038492e-15	0.00001603408168287362	-7.545644450593054e-20	1.3094199848355404e-18	1.7206471943572755e-13	1.1225766629569056e-12	8.220999305433434e-13
89300000	0.004991982531672375	1.8862240203101203e-49	1.3805833119216432e-64	4.264260465589817e-10	3.539613687038492e-15	0.00001603408168287362	-7.545643346527394e-20	1.3094199848355404e-18	1.7206471943572755e-13	1.1225766629569056e-12	8.220999305433434e-13
89400000	0.004991982531672375	1.8862240203101203e-49	1.3805833119216432e-64	4.264260465589817e-10	3.539613687038492e-15	0.00001603408168287362	-7.545642242461735e-20	1.3094199848355404e-18	1.7206471943572755e-13	1.1225766629569056e-12	8.220999305433434e-13
89500000	0.004991982531672375	1.8862240203101203e-49	1.3805833119216432e-64	4.264260465589817e-10	3.539613687038492e-15	0.00001603408168287362	-7.545641138396075e-20	1.3094199848355404e-18	1.7206471943572755e-13	1.1225766629569056e-12	8.220999305433434e-13
89600000	0.004991982531672375	1.8862240203101203e-49	1.3805833119216432e-64	4.264260465589817e-10	3.539613687038492e-15	0.00001603408168287362	-7.545640034330415e-20	1.3094199848355404e-18	1.7206471943572755e-13	1.1225766629569056e-12	8.220999305433434e-13
89700000	0.004991982531672375	1.8862240203101203e-49	1.3805833119216432e-64	4.264260465589817e-10	3.539613687038492e-15	0.00001603408168287362	-7.545638930264756e-20	1.3094199848355404e-18	1.7206471943572755e-13	1.1225766629569056e-12	8.220999305433434e-13
89800000	0.004991982531672375	1.8862240203101203e-49	1.3805833119216432e-64	4.264260465589817e-10	3.539613687038492e-15	0.00001603408168287362	-7.545637826199096e-20	1.3094199848355404e-18	1.7206471943572755e-13	1.1225766629569056e-12	8.220999305433434e-13
89900000	0.004991982531672375	1.8862240203101203e-49	1.3805833119216432e-64	4.264260465589817e-10	3.539613687038492e-15	0.00001603408168287362	-7.545636722133436e-20	1.3094199848355404e-18	1.7206471943572755e-13	1.1225766629569056e-12	8.220999305433434e-13
90000000	0.004991982531672375	1.8862240203101203e-49	1.3805833119216432e-64	4.264260465589817e-10	3.539613687038492e-15	0.00001603408168287362	-7.545635618067777e-20	1.3094199848355404e-18	1.7206471943572755e-13	1.1225766629569056e-12	8.220999305433434e-13
90100000	0.004991982531672375	1.8862240203101203e-49	1.3805833119216432e-64	4.264260465589817e-10	3.539613687038492e-15	0.00001603408168287362	-7.545634514002117e-20	1.3094199848355404e-18	1.7206471943572755e-13	1.1225766629569056e-12	8.220999305433434e-13
90200000	0.004991982531672375	1.8862240203101206e-49	1.3805833119216432e-64	4.264260465589817e-10	3.539613687038492e-15	0.00001603408168287362	-7.545633409936457e-20	1.3094199848355404e-18	1.7206471943572755e-13	1.1225766629569056e-12	8.220999305433434e-13
90300000	0.004991982531672375	1.8862240203101206e-49	1.3805833119216432e-64	4.264260465589817e-10	3.539613687038492e-15	0.00001603408168287362	-7.545632305870798e-20	1.3094199848355404e-18	1.7206471943572755e-13	1.1225766629569056e-12	8.220999305433434e-13
90400000	0.004991982531672375	1.8862240203101206e-49	1.3805833119216432e-64	4.264260465589817e-10	3.539613687038492e-15	0.00001603408168287362	-7.545631201805137e-20	1.3094199848355404e-18	1.7206471943572755e-13	1.1225766629569056e-12	8.220999305433434e-13
90500000	0.004991982531672375	1.8862240203101206e-49	1.3805833119216432e-64	4.264260465589817e-10	3.539613687038492e-15	0.00001603408168287362	-7.545630097739477e-20	1.3094199848355404e-18	1.7206471943572755e-13	1.1225766629569056e-12	8.220999305433434e-13
90600000	0.004991982531672375	1.8862240203101206e-49	1.3805833119216432e-64	4.264260465589817e-10	3.539613687038492e-15	0.00001603408168287362	-7.545628993673817e-20	1.3094199848355404e-18	1.7206471943572755e-13	1.1225766629569056e-12	8.220999305433434e-13
90700000	0.004991982531672375	1.8862240203101206e-49	1.3805833119216432e-64	4.264260465589817e-10	3.539613687038492e-15	0.00001603408168287362	-7.545627889608158e-20	1.3094199848355404e-18	1.7206471943572755e-13	1.1225766629569056e-12	8.220999305433434e-13
90800000	0.004991982531672375	1.8862240203101206e-49	1.3805833119216432e-64	4.264260465589817e-10	3.539613687038492e-15	0.00001603408168287362	-7.545626785542498e-20	1.3094199848355404e-18	1.7206471943572755e-13	1.1225766629569056e-12	8.220999305433434e-13
90900000	0.004991982531672375	1.8862240203101206e-49	1.3805833119216432e-64	4.264260465589817e-10	3.539613687038492e-15	0.00001603408168287362	-7.545625681476838e-20	1.3094199848355404e-18	1.7206471943572755e-13	1.1225766629569056e-12	8.220999305433434e-13
91000000	0.004991982531672375	1.8862240203101206e-49	1.3805833119216432e-64	4.264260465589817e-10	3.539613687038492e-15	0.00001603408168287362	-7.545624577411179e-20	1.3094199848355404e-18	1.7206471943572755e-13	1.1225766629569056e-12	8.220999305433434e-13
91100000	0.004991982531672375	1.8862240203101206e-49	1.3805833119216432e-64	4.264260465589817e-10	3.539613687038492e-15	0.00001603408168287362	-7.545623473345519e-20	1.3094199848355404e-18	1.7206471943572755e-13	1.1225766629569056e-12	8.220999305433434e-13
91200000	0.004991982531672375	1.8862240203101206e-49	1.3805833119216432e-64	4.264260465589817e-10	3.539613687038492e-15	0.00001603408168287362	-7.54562236927986e-20	1.3094199848355404e-18	1.7206471943572755e-13	1.1225766629569056e-12	8.220999305433434e-13
91300000	0.004991982531672375	1.8862240203101206e-49	1.3805833119216432e-64	4.264260465589817e-10	3.539613687038492e-15	0.00001603408168287362	-7.5456212652142e-20	1.3094199848355404e-18	1.7206471943572755e-13	1.1225766629569056e-12	8.220999305433434e-13
91400000	0.004991982531672375	1.8862240203101206e-49	1.3805833119216432e-64	4.264260465589817e-10	3.539613687038492e-15	0.00001603408168287362	-7.54562016114854e-20	1.3094199848355404e-18	1.7206471943572755e-13	1.1225766629569056e-12	8.220999305433434e-13
91500000	0.004991982531672375	1.8862240203101206e-49	1.3805833119216432e-64	4.264260465589817e-10	3.539613687038492e-15	0.00001603408168287362	-7.54561905708288e-20	1.3094199848355404e-18	1.7206471943572755e-13	1.1225766629569056e-12	8.220999305433434e-13
91600000	0.004991982531672375	1.8862240203101206e-49	1.3805833119216432e-64	4.264260465589817e-10	3.539613687038492e-15	0.00001603408168287362	-7.545617953017221e-20	1.3094199848355404e-18	1.7206471943572755e-13	1.1225766629569056e-12	8.220999305433434e-13
91700000	0.004991982531672375	1.8862240203101206e-49	1.3805833119216432e-64	4.264260465589817e-10	3.539613687038492e-15	0.00001603408168287362	-7.545616848951561e-20	1.3094199848355404e-18	1.7206471943572755e-13	1.1225766629569056e-12	8.220999305433434e-13
91800000	0.004991982531672375	1.8862240203101206e-49	1.3805833119216432e-64	4.264260465589817e-10	3.539613687038492e-15	0.00001603408168287362	-7.545615744885902e-20	1.3094199848355404e-18	1.7206471943572755e-13	1.1225766629569056e-12	8.220999305433434e-13
91900000	0.004991982531672375	1.8862240203101206e-49	1.3805833119216432e-64	4.264260465589817e-10	3.539613687038492e-15	0.00001603408168287362	-7.545614640820242e-20	1.3094199848355404e-18	1.7206471943572755e-13	1.1225766629569056e-12	8.220999305433434e-13
92000000	0.004991982531672375	1.8862240203101206e-49	1.3805833119216432e-64	4.264260465589817e-10	3.539613687038492e-15	0.00001603408168287362	-7.545613536754582e-20	1.3094199848355404e-18	1.7206471943572755e-13	1.1225766629569056e-12	8.220999305433434e-13
92100000	0.004991982531672375	1.8862240203101206e-49	1.3805833119216432e-64	4.264260465589817e-10	3.539613687038492e-15	0.00001603408168287362	-7.545612432688923e-20	1.3094199848355404e-18	1.7206471943572755e-13	1.1225766629569056e-12	8.220999305433434e-13
92200000	0.004991982531672375	1.8862240203101206e-49	1.3805833119216432e-64	4.264260465589817e-10	3.539613687038492e-15	0.00001603408168287362	-7.545611328623263e-20	1.3094199848355404e-18	1.7206471943572755e-13	1.1225766629569056e-12	8.220999305433434e-13
92300000	0.004991982531672375	1.8862240203101206e-49	1.3805833119216432e-64	4.264260465589817e-10	3.539613687038492e-15	0.00001603408168287362	-7.545610224557603e-20	1.3094199848355404e-18	1.7206471943572755e-13	1.1225766629569056e-12	8.220999305433434e-13
92400000	0.004991982531672375	1.8862240203101206e-49	1.3805833119216432e-64	4.264260465589817e-10	3.539613687038492e-15	0.00001603408168287362	-7.545609120491944e-20	1.3094199848355404e-18	1.7206471943572755e-13	1.1225766629569056e-12	8.220999305433434e-13
92500000	0.004991982531672375	1.8862240203101206e-49	1.3805833119216432e-64	4.264260465589817e-10	3.539613687038492e-15	0.00001603408168287362	-7.545608016426283e-20	1.3094199848355404e-18	1.7206471943572755e-13	1.1225766629569056e-12	8.220999305433434e-13
92600000	0.004991982531672375	1.8862240203101206e-49	1.3805833119216432e-64	4.264260465589817e-10	3.539613687038492e-15	0.00001603408168287362	-7.545606912360623e-20	1.3094199848355404e-18	1.7206471943572755e-13	1.1225766629569056e-12	8.220999305433434e-13
92700000	0.004991982531672375	1.8862240203101206e-49	1.3805833119216432e-64	4.264260465589817e-10	3.539613687038492e-15	0.00001603408168287362	-7.545605808294963e-20	1.3094199848355404e-18	1.7206471943572755e-13	1.1225766629569056e-12	8.220999305433434e-13
92800000	0.004991982531672375	1.8862240203101206e-49	1.3805833119216432e-64	4.264260465589817e-10	3.539613687038492e-15	0.00001603408168287362	-7.545604704229304e-20	1.3094199848355404e-18	1.7206471943572755e-13	1.1225766629569056e-12	8.220999305433434e-13
92900000	0.004991982531672375	1.8862240203101206e-49	1.3805833119216432e-64	4.264260465589817e-10	3.539613687038492e-15	0.00001603408168287362	-7.545603600163644e-20	1.3094199848355404e-18	1.7206471943572755e-13	1.1225766629569056e-12	8.220999305433434e-13
93000000	0.004991982531672375	1.8862240203101206e-49	1.3805833119216432e-64	4.264260465589817e-10	3.539613687038492e-15	0.00001603408168287362	-7.545602496097984e-20	1.3094199848355404e-18	1.7206471943572755e-13	1.1225766629569056e-12	8.220999305433434e-13
93100000	0.004991982531672375	1.8862240203101206e-49	1.3805833119216432e-64	4.264260465589817e-10	3.539613687038492e-15	0.00001603408168287362	-7.545601392032325e-20	1.3094199848355404e-18	1.7206471943572755e-13	1.1225766629569056e-12	8.220999305433434e-13
93200000	0.004991982531672375	1.8862240203101206e-49	1.3805833119216432e-64	4.264260465589817e-10	3.539613687038492e-15	0.00001603408168287362	-7.545600287966665e-20	1.3094199848355404e-18	1.7206471943572755e-13	1.1225766629569056e-12	8.220999305433434e-13
93300000	0.004991982531672375	1.8862240203101206e-49	1.3805833119216432e-64	4.264260465589817e-10	3.539613687038492e-15	0.00001603408168287362	-7.545599183901006e-20	1.3094199848355404e-18	1.7206471943572755e-13	1.1225766629569056e-12	8.220999305433434e-13
93400000	0.004991982531672375	1.8862240203101206e-49	1.3805833119216432e-64	4.264260465589817e-10	3.539613687038492e-15	0.00001603408168287362	-7.545598079835346e-20	1.3094199848355404e-18	1.7206471943572755e-13	1.1225766629569056e-12	8.220999305433434e-13
93500000	0.004991982531672375	1.8862240203101206e-49	1.3805833119216432e-64	4.264260465589817e-10	3.539613687038492e-15	0.00001603408168287362	-7.545596975769686e-20	1.3094199848355404e-18	1.7206471943572755e-13	1.1225766629569056e-12	8.220999305433434e-13
93600000	0.004991982531672375	1.8862240203101206e-49	1.3805833119216432e-64	4.264260465589817e-10	3.539613687038492e-15	0.00001603408168287362	-7.545595871704027e-20	1.3094199848355404e-18	1.7206471943572755e-13	1.1225766629569056e-12	8.220999305433434e-13
93700000	0.004991982531672375	1.8862240203101206e-49	1.3805833119216432e-64	4.264260465589817e-10	3.539613687038492e-15	0.00001603408168287362	-7.545594767638367e-20	1.3094199848355404e-18	1.7206471943572755e-13	1.1225766629569056e-12	8.220999305433434e-13
93800000	0.004991982531672375	1.8862240203101206e-49	1.3805833119216432e-64	4.264260465589817e-10	3.539613687038492e-15	0.00001603408168287362	-7.545593663572707e-20	1.3094199848355404e-18	1.7206471943572755e-13	1.1225766629569056e-12	8.220999305433434e-13
93900000	0.004991982531672375	1.8862240203101206e-49	1.3805833119216432e-64	4.264260465589817e-10	3.539613687038492e-15	0.00001603408168287362	-7.545592559507048e-20	1.3094199848355404e-18	1.7206471943572755e-13	1.1225766629569056e-12	8.220999305433434e-13
94000000	0.004991982531672375	1.8862240203101206e-49	1.3805833119216432e-64	4.264260465589817e-10	3.539613687038492e-15	0.00001603408168287362	-7.545591455441388e-20	1.3094199848355404e-18	1.7206471943572755e-13	1.1225766629569056e-12	8.220999305433434e-13
94100000	0.004991982531672375	1.8862240203101206e-49	1.3805833119216432e-64	4.264260465589817e-10	3.539613687038492e-15	0.00001603408168287362	-7.545590351375728e-20	1.3094199848355404e-18	1.7206471943572755e-13	1.1225766629569056e-12	8.220999305433434e-13
94200000	0.004991982531672375	1.8862240203101206e-49	1.3805833119216432e-64	4.264260465589817e-10	3.539613687038492e-15	0.00001603408168287362	-7.545589247310069e-20	1.3094199848355404e-18	1.7206471943572755e-13	1.1225766629569056e-12	8.220999305433434e-13
94300000	0.004991982531672375	1.8862240203101206e-49	1.3805833119216432e-64	4.264260465589817e-10	3.539613687038492e-15	0.00001603408168287362	-7.545588143244409e-20	1.3094199848355404e-18	1.7206471943572755e-13	1.1225766629569056e-12	8.220999305433434e-13
94400000	0.004991982531672375	1.8862240203101206e-49	1.3805833119216432e-64	4.264260465589817e-10	3.539613687038492e-15	0.00001603408168287362	-7.545587039178749e-20	1.3094199848355404e-18	1.7206471943572755e-13	1.1225766629569056e-12	8.220999305433434e-13
94500000	0.004991982531672375	1.8862240203101206e-49	1.3805833119216432e-64	4.264260465589817e-10	3.539613687038492e-15	0.00001603408168287362	-7.54558593511309e-20	1.3094199848355404e-18	1.7206471943572755e-13	1.1225766629569056e-12	8.220999305433434e-13
94600000	0.004991982531672375	1.8862240203101206e-49	1.3805833119216432e-64	4.264260465589817e-10	3.539613687038492e-15	0.00001603408168287362	-7.545584831047429e-20	1.3094199848355404e-18	1.7206471943572755e-13	1.1225766629569056e-12	8.220999305433434e-13
94700000	0.004991982531672375	1.8862240203101206e-49	1.3805833119216432e-64	4.264260465589817e-10	3.539613687038492e-15	0.00001603408168287362	-7.545583726981769e-20	1.3094199848355404e-18	1.7206471943572755e-13	1.1225766629569056e-12	8.220999305433434e-13
94800000	0.004991982531672375	1.8862240203101206e-49	1.3805833119216432e-64	4.264260465589817e-10	3.539613687038492e-15	0.00001603408168287362	-7.54558262291611e-20	1.3094199848355404e-18	1.7206471943572755e-13	1.1225766629569056e-12	8.220999305433434e-13
94900000	0.004991982531672375	1.8862240203101206e-49	1.3805833119216432e-64	4.264260465589817e-10	3.539613687038492e-15	0.00001603408168287362	-7.54558151885045e-20	1.3094199848355404e-18	1.7206471943572755e-13	1.1225766629569056e-12	8.220999305433434e-13
95000000	0.004991982531672375	1.8862240203101206e-49	1.3805833119216432e-64	4.264260465589817e-10	3.539613687038492e-15	0.00001603408168287362	-7.54558041478479e-20	1.3094199848355404e-18	1.7206471943572755e-13	1.1225766629569056e-12	8.220999305433434e-13
95100000	0.004991982531672375	1.8862240203101206e-49	1.3805833119216432e-64	4.264260465589817e-10	3.539613687038492e-15	0.00001603408168287362	-7.54557931071913e-20	1.3094199848355404e-18	1.7206471943572755e-13	1.1225766629569056e-12	8.220999305433434e-13
95200000	0.004991982531672375	1.8862240203101206e-49	1.3805833119216432e-64	4.264260465589817e-10	3.539613687038492e-15	0.00001603408168287362	-7.545578206653471e-20	1.3094199848355404e-18	1.7206471943572755e-13	1.1225766629569056e-12	8.220999305433434e-13
95300000	0.004991982531672375	1.8862240203101206e-49	1.3805833119216432e-64	4.264260465589817e-10	3.539613687038492e-15	0.00001603408168287362	-7.545577102587811e-20	1.3094199848355404e-18	1.7206471943572755e-13	1.1225766629569056e-12	8.220999305433434e-13
95400000	0.004991982531672375	1.8862240203101206e-49	1.3805833119216432e-64	4.264260465589817e-10	3.539613687038492e-15	0.00001603408168287362	-7.545575998522152e-20	1.3094199848355404e-18	1.7206471943572755e-13	1.1225766629569056e-12	8.220999305433434e-13
95500000	0.004991982531672375	1.8862240203101206e-49	1.3805833119216432e-64	4.264260465589817e-10	3.539613687038492e-15	0.00001603408168287362	-7.545574894456492e-20	1.3094199848355404e-18	1.7206471943572755e-13	1.1225766629569056e-12	8.220999305433434e-13
95600000	0.004991982531672375	1.8862240203101206e-49	1.3805833119216432e-64	4.264260465589817e-10	3.539613687038492e-15	0.00001603408168287362	-7.545573790390832e-20	1.3094199848355404e-18	1.7206471943572755e-13	1.1225766629569056e-12	8.220999305433434e-13
95700000	0.004991982531672375	1.8862240203101206e-49	1.3805833119216432e-64	4.264260465589817e-10	3.539613687038492e-15	0.00001603408168287362	-7.545572686325173e-20	1.3094199848355404e-18	1.7206471943572755e-13	1.1225766629569056e-12	8.220999305433434e-13
95800000	0.004991982531672375	1.8862240203101206e-49	1.3805833119216432e-64	4.264260465589817e-10	3.539613687038492e-15	0.00001603408168287362	-7.545571582259513e-20	1.3094199848355404e-18	1.7206471943572755e-13	1.1225766629569056e-12	8.220999305433434e-13
95900000	0.004991982531672375	1.8862240203101206e-49	1.3805833119216432e-64	4.264260465589817e-10	3.539613687038492e-15	0.00001603408168287362	-7.545570478193853e-20	1.3094199848355404e-18	1.7206471943572755e-13	1.1225766629569056e-12	8.220999305433434e-13
96000000	0.004991982531672375	1.8862240203101206e-49	1.3805833119216432e-64	4.264260465589817e-10	3.539613687038492e-15	0.00001603408168287362	-7.545569374128194e-20	1.3094199848355404e-18	1.7206471943572755e-13	1.1225766629569056e-12	8.220999305433434e-13
96100000	0.004991982531672375	1.8862240203101206e-49	1.3805833119216432e-64	4.264260465589817e-10	3.539613687038492e-15	0.00001603408168287362	-7.545568270062534e-20	1.3094199848355404e-18	1.7206471943572755e-13	1.1225766629569056e-12	8.220999305433434e-13
96200000	0.004991982531672375	1.8862240203101206e-49	1.3805833119216432e-64	4.264260465589817e-10	3.539613687038492e-15	0.00001603408168287362	-7.545567165996874e-20	1.3094199848355404e-18	1.7206471943572755e-13	1.1225766629569056e-12	8.220999305433434e-13
96300000	0.004991982531672375	1.8862240203101206e-49	1.3805833119216432e-64	4.264260465589817e-10	3.539613687038492e-15	0.00001603408168287362	-7.545566061931215e-20	1.3094199848355404e-18	1.7206471943572755e-13	1.1225766629569056e-12	8.220999305433434e-13
96400000	0.004991982531672375	1.8862240203101206e-49	1.3805833119216432e-64	4.264260465589817e-10	3.5396136870384916e-15	0.00001603408168287362	-7.545564957865555e-20	1.3094199848355404e-18	1.7206471943572755e-13	1.1225766629569056e-12	8.220999305433434e-13
96500000	0.004991982531672375	1.8862240203101206e-49	1.3805833119216432e-64	4.264260465589817e-10	3.5396136870384916e-15	0.00001603408168287362	-7.545563853799895e-20	1.3094199848355404e-18	1.7206471943572755e-13	1.1225766629569056e-12	8.220999305433434e-13
96600000	0.004991982531672375	1.8862240203101206e-49	1.3805833119216432e-64	4.264260465589817e-10	3.5396136870384916e-15	0.00001603408168287362	-7.545562749734236e-20	1.3094199848355404e-18	1.7206471943572755e-13	1.1225766629569056e-12	8.220999305433434e-13
96700000	0.004991982531672375	1.8862240203101206e-49	1.3805833119216432e-64	4.264260465589817e-10	3.5396136870384916e-15	0.00001603408168287362	-7.545561645668576e-20	1.3094199848355404e-18	1.7206471943572755e-13	1.1225766629569056e-12	8.220999305433434e-13
96800000	0.004991982531672375	1.8862240203101206e-49	1.3805833119216432e-64	4.264260465589817e-10	3.5396136870384916e-15	0.00001603408168287362	-7.545560541602915e-20	1.3094199848355404e-18	1.7206471943572755e-13	1.1225766629569056e-12	8.220999305433434e-13
96900000	0.004991982531672375	1.8862240203101206e-49	1.3805833119216432e-64	4.264260465589817e-10	3.5396136870384916e-15	0.00001603408168287362	-7.545559437537255e-20	1.3094199848355404e-18	1.7206471943572755e-13	1.1225766629569056e-12	8.220999305433434e-13
97000000	0.004991982531672375	1.8862240203101206e-49	1.3805833119216432e-64	4.264260465589817e-10	3.5396136870384916e-15	0.00001603408168287362	-7.545558333471596e-20	1.3094199848355404e-18	1.7206471943572755e-13	1.1225766629569056e-12	8.220999305433434e-13
97100000	0.004991982531672375	1.8862240203101206e-49	1.3805833119216432e-64	4.264260465589817e-10	3.5396136870384916e-15	0.00001603408168287362	-7.545557229405936e-20	1.3094199848355404e-18	1.7206471943572755e-13	1.1225766629569056e-12	8.220999305433434e-13
97200000	0.004991982531672375	1.8862240203101203e-49	1.3805833119216432e-64	4.264260465589817e-10	3.5396136870384916e-15	0.00001603408168287362	-7.545556125340277e-20	1.3094199848355404e-18	1.7206471943572755e-13	1.1225766629569056e-12	8.220999305433434e-13
97300000	0.004991982531672375	1.8862240203101203e-49	1.3805833119216432e-64	4.264260465589817e-10	3.5396136870384916e-15	0.00001603408168287362	-7.545555021274617e-20	1.3094199848355404e-18	1.7206471943572755e-13	1.1225766629569056e-12	8.220999305433434e-13
97400000	0.004991982531672375	1.8862240203101203e-49	1.3805833119216432e-64	4.264260465589817e-10	3.5396136870384916e-15	0.00001603408168287362	-7.545553917208957e-20	1.3094199848355404e-18	1.7206471943572755e-13	1.1225766629569056e-12	8.220999305433434e-13
97500000	0.004991982531672375	1.8862240203101203e-49	1.3805833119216432e-64	4.264260465589817e-10	3.5396136870384916e-15	0.00001603408168287362	-7.545552813143298e-20	1.3094199848355404e-18	1.7206471943572755e-13	1.1225766629569056e-12	8.220999305433434e-13
97600000	0.004991982531672375	1.8862240203101203e-49	1.3805833119216432e-64	4.264260465589817e-10	3.5396136870384916e-15	0.00001603408168287362	-7.545551709077638e-20	1.3094199848355404e-18	1.7206471943572755e-13	1.1225766629569056e-12	8.220999305433434e-13
97700000	0.004991982531672375	1.8862240203101203e-49	1.3805833119216432e-64	4.264260465589817e-10	3.5396136870384916e-15	0.00001603408168287362	-7.545550605011978e-20	1.3094199848355404e-18	1.7206471943572755e-13	1.1225766629569056e-12	8.220999305433434e-13
97800000	0.004991982531672375	1.8862240203101203e-49	1.3805833119216432e-64	4.264260465589817e-10	3.5396136870384916e-15	0.00001603408168287362	-7.545549500946319e-20	1.3094199848355404e-18	1.7206471943572755e-13	1.1225766629569056e-12	8.220999305433434e-13
97900000	0.004991982531672375	1.8862240203101203e-49	1.3805833119216432e-64	4.264260465589817e-10	3.5396136870384916e-15	0.00001603408168287362	-7.545548396880659e-20	1.3094199848355404e-18	1.7206471943572755e-13	1.1225766629569056e-12	8.220999305433434e-13
98000000	0.004991982531672375	1.8862240203101203e-49	1.3805833119216432e-64	4.264260465589817e-10	3.5396136870384916e-15	0.00001603408168287362	-7.545547292814999e-20	1.3094199848355404e-18	1.7206471943572755e-13	1.1225766629569056e-12	8.220999305433434e-13
98100000	0.004991982531672375	1.8862240203101203e-49	1.3805833119216432e-64	4.264260465589817e-10	3.5396136870384916e-15	0.00001603408168287362	-7.54554618874934e-20	1.3094199848355404e-18	1.7206471943572755e-13	1.1225766629569056e-12	8.220999305433434e-13
98200000	0.004991982531672375	1.8862240203101203e-49	1.3805833119216432e-64	4.264260465589817e-10	3.5396136870384916e-15	0.00001603408168287362	-7.54554508468368e-20	1.3094199848355404e-18	1.7206471943572755e-13	1.1225766629569056e-12	8.220999305433434e-13
98300000	0.004991982531672375	1.8862240203101203e-49	1.3805833119216432e-64	4.264260465589817e-10	3.5396136870384916e-15	0.00001603408168287362	-7.54554398061802e-20	1.3094199848355404e-18	1.7206471943572755e-13	1.1225766629569056e-12	8.220999305433434e-13
98400000	0.004991982531672375	1.8862240203101203e-49	1.3805833119216432e-64	4.264260465589817e-10	3.5396136870384916e-15	0.00001603408168287362	-7.545542876552361e-20	1.3094199848355404e-18	1.7206471943572755e-13	1.1225766629569056e-12	8.220999305433434e-13
98500000	0.004991982531672375	1.8862240203101203e-49	1.3805833119216432e-64	4.264260465589817e-10	3.5396136870384916e-15	0.00001603408168287362	-7.545541772486701e-20	1.3094199848355404e-18	1.7206471943572755e-13	1.1225766629569056e-12	8.220999305433434e-13
98600000	0.004991982531672375	1.8862240203101203e-49	1.3805833119216432e-64	4.264260465589817e-10	3.5396136870384916e-15	0.00001603408168287362	-7.545540668421041e-20	1.3094199848355404e-18	1.7206471943572755e-13	1.1225766629569056e-12	8.220999305433434e-13
98700000	0.004991982531672375	1.8862240203101203e-49	1.3805833119216432e-64	4.264260465589817e-10	3.5396136870384916e-15	0.00001603408168287362	-7.545539564355382e-20	1.3094199848355404e-18	1.7206471943572755e-13	1.1225766629569056e-12	8.220999305433434e-13
98800000	0.004991982531672375	1.8862240203101203e-49	1.3805833119216432e-64	4.264260465589817e-10	3.5396136870384916e-15	0.00001603408168287362	-7.545538460289722e-20	1.3094199848355404e-18	1.7206471943572755e-13	1.1225766629569056e-12	8.220999305433434e-13
98900000	0.004991982531672375	1.8862240203101203e-49	1.3805833119216432e-64	4.264260465589817e-10	3.5396136870384916e-15	0.00001603408168287362	-7.545537356224062e-20	1.3094199848355404e-18	1.7206471943572755e-13	1.1225766629569056e-12	8.220999305433434e-13
99000000	0.004991982531672375	1.8862240203101203e-49	1.3805833119216432e-64	4.264260465589817e-10	3.5396136870384916e-15	0.00001603408168287362	-7.545536252158401e-20	1.3094199848355404e-18	1.7206471943572755e-13	1.1225766629569056e-12	8.220999305433434e-13
99100000	0.004991982531672375	1.8862240203101203e-49	1.3805833119216432e-64	4.264260465589817e-10	3.5396136870384916e-15	0.00001603408168287362	-7.545535148092742e-20	1.3094199848355404e-18	1.7206471943572755e-13	1.1225766629569056e-12	8.220999305433434e-13
99200000	0.004991982531672375	1.8862240203101203e-49	1.3805833119216432e-64	4.264260465589817e-10	3.5396136870384916e-15	0.00001603408168287362	-7.545534044027082e-20	1.3094199848355404e-18	1.7206471943572755e-13	1.1225766629569056e-12	8.220999305433434e-13
99300000	0.004991982531672375	1.8862240203101203e-49	1.3805833119216432e-64	4.264260465589817e-10	3.5396136870384916e-15	0.00001603408168287362	-7.545532939961423e-20	1.3094199848355404e-18	1.7206471943572755e-13	1.1225766629569056e-12	8.220999305433434e-13
99400000	0.004991982531672375	1.8862240203101203e-49	1.3805833119216432e-64	4.264260465589817e-10	3.5396136870384916e-15	0.00001603408168287362	-7.545531835895763e-20	1.3094199848355404e-18	1.7206471943572755e-13	1.1225766629569056e-12	8.220999305433434e-13
99500000	0.004991982531672375	1.8862240203101203e-49	1.3805833119216432e-64	4.264260465589817e-10	3.5396136870384916e-15	0.00001603408168287362	-7.545530731830103e-20	1.3094199848355404e-18	1.7206471943572755e-13	1.1225766629569056e-12	8.220999305433434e-13
99600000	0.004991982531672375	1.8862240203101203e-49	1.3805833119216432e-64	4.264260465589817e-10	3.5396136870384916e-15	0.00001603408168287362	-7.545529627764444e-20	1.3094199848355404e-18	1.7206471943572755e-13	1.1225766629569056e-12	8.220999305433434e-13
99700000	0.004991982531672375	1.8862240203101203e-49	1.3805833119216432e-64	4.264260465589817e-10	3.5396136870384916e-15	0.00001603408168287362	-7.545528523698784e-20	1.3094199848355404e-18	1.7206471943572755e-13	1.1225766629569056e-12	8.220999305433434e-13
99800000	0.004991982531672375	1.8862240203101203e-49	1.3805833119216432e-64	4.264260465589817e-10	3.5396136870384916e-15	0.00001603408168287362	-7.545527419633124e-20	1.3094199848355404e-18	1.7206471943572755e-13	1.1225766629569056e-12	8.220999305433434e-13
99900000	0.004991982531672375	1.8862240203101203e-49	1.3805833119216432e-64	4.264260465589817e-10	3.5396136870384916e-15	0.00001603408168287362	-7.545526315567465e-20	1.3094199848355404e-18	1.7206471943572755e-13	1.1225766629569056e-12	8.220999305433434e-13
100000000	0.004991982531672375	1.8862240203101203e-49	1.3805833119216432e-64	4.264260465589817e-10	3.5396136870384916e-15	0.00001603408168287362	-7.545525211501805e-20	1.3094199848355404e-18	1.7206471943572755e-13	1.1225766629569056e-12	8.220999305433434e-13
