# Supplementary material for: Thermodynamics Underpinning the Microbial Community‐Level Nitrogen Energy Metabolism
Source: Environ Microbiol. 2025 Feb 16;27(2):e70055. doi: 10.1111/1462-2920.70055 (PMC11830459; doi:10.1111/1462-2920.70055)
Supplement: Supplementary file 1 — Data S1. [file EMI-27-e70055-s001.zip › SI/Nnetwork/Results/kdef_-10/Iin_-5/p_0.2/O2_-3._H_-11..csv]

time	N2	N2H4	N2H5	N2O	NH2OH	NH3	NH3OH	NH4	NO	NO2	NO3
0	0.00001	0.00001	0.00001	0.00001	0.00001	0.00001	0.00001	0.00001	0.00001	0.00001	0.00001
100000	0.004999867389969305	-5.014043953141992e-22	-1.1834041794386824e-18	1.0314551020154167e-7	6.303602230675203e-17	3.2017415953850424e-8	-1.9452293690457153e-23	2.5806346569111872e-24	3.19354925250011e-10	5.630651959975647e-10	2.6029204847616953e-8
200000	0.004999867389969304	-5.014043953141921e-22	-1.1834041794386824e-18	1.0314551020154167e-7	6.303602230675203e-17	3.201741595385043e-8	-2.1607136061730188e-23	2.5823390470076655e-24	3.19354925250011e-10	5.630651959981026e-10	2.6029204847617536e-8
300000	0.004999867389969308	-5.014043953141851e-22	-1.1834041794386824e-18	1.0314551020154167e-7	6.303602230675202e-17	3.2017415953850444e-8	-2.203339835355123e-23	2.5822297667854537e-24	3.19354925250011e-10	5.630651959980574e-10	2.602920484761749e-8
400000	0.004999867389969305	-5.014043953141782e-22	-1.1834041794386824e-18	1.0314551020154167e-7	6.303602230675203e-17	3.201741595385045e-8	-2.171521172175251e-23	2.5824237662641436e-24	3.1935492525001095e-10	5.630651959981221e-10	2.602920484761755e-8
500000	0.004999867389969302	-5.014043953141712e-22	-1.1834041794386824e-18	1.0314551020154167e-7	6.303602230675204e-17	3.201741595385044e-8	-2.135637304339363e-23	2.582428459368619e-24	3.193549252500109e-10	5.630651959981222e-10	2.6029204847617542e-8
600000	0.004999867389969308	-5.014043953141644e-22	-1.1834041794386824e-18	1.0314551020154167e-7	6.303602230675199e-17	3.2017415953850424e-8	-2.1273319490801665e-23	2.5819928839620632e-24	3.19354925250011e-10	5.630651959979782e-10	2.602920484761741e-8
700000	0.004999867389969308	-5.014043953141574e-22	-1.1834041794386824e-18	1.0314551020154167e-7	6.303602230675199e-17	3.2017415953850424e-8	-2.1150202606577283e-23	2.58202087198448e-24	3.19354925250011e-10	5.630651959979874e-10	2.602920484761742e-8
800000	0.004999867389969305	-5.0140439531415055e-22	-1.1834041794386824e-18	1.0314551020154167e-7	6.303602230675202e-17	3.201741595385043e-8	-2.1049980079138381e-23	2.5822029882286923e-24	3.1935492525001095e-10	5.630651959980475e-10	2.6029204847617476e-8
900000	0.004999867389969305	-5.014043953141437e-22	-1.1834041794386824e-18	1.0314551020154167e-7	6.303602230675202e-17	3.201741595385043e-8	-2.102891903036969e-23	2.5822103192381495e-24	3.1935492525001095e-10	5.630651959980499e-10	2.602920484761748e-8
1000000	0.004999867389969305	-5.014043953141367e-22	-1.1834041794386824e-18	1.0314551020154167e-7	6.303602230675202e-17	3.201741595385043e-8	-2.0985232903028812e-23	2.582210847337781e-24	3.19354925250011e-10	5.630651959980501e-10	2.6029204847617483e-8
1100000	0.004999867389969305	-5.014043953141299e-22	-1.1834041794386824e-18	1.0314551020154167e-7	6.303602230675202e-17	3.201741595385043e-8	-2.0961291643640803e-23	2.582212354988814e-24	3.19354925250011e-10	5.630651959980506e-10	2.6029204847617483e-8
1200000	0.004999867389969305	-5.014043953141229e-22	-1.1834041794386824e-18	1.0314551020154167e-7	6.303602230675202e-17	3.201741595385043e-8	-2.0961290919314558e-23	2.582213399622727e-24	3.19354925250011e-10	5.63065195998051e-10	2.6029204847617483e-8
1300000	0.004999867389969305	-5.01404395314116e-22	-1.1834041794386824e-18	1.0314551020154168e-7	6.303602230675202e-17	3.201741595385044e-8	-2.096129019498831e-23	2.5822142891333632e-24	3.1935492525001106e-10	5.630651959980513e-10	2.6029204847617486e-8
1400000	0.004999867389969305	-5.014043953141091e-22	-1.1834041794386824e-18	1.0314551020154168e-7	6.303602230675202e-17	3.201741595385044e-8	-2.0961289470662066e-23	2.5822150324870794e-24	3.1935492525001106e-10	5.630651959980516e-10	2.6029204847617486e-8
1500000	0.004999867389969305	-5.014043953141022e-22	-1.1834041794386824e-18	1.0314551020154168e-7	6.303602230675202e-17	3.201741595385044e-8	-2.0961288746335818e-23	2.582215638650233e-24	3.1935492525001106e-10	5.630651959980518e-10	2.6029204847617486e-8
1600000	0.004999867389969305	-5.0140439531409535e-22	-1.1834041794386824e-18	1.0314551020154168e-7	6.303602230675202e-17	3.201741595385044e-8	-2.096128802200957e-23	2.5822161165891814e-24	3.193549252500111e-10	5.630651959980519e-10	2.6029204847617486e-8
1700000	0.004999867389969305	-5.014043953140884e-22	-1.1834041794386824e-18	1.0314551020154168e-7	6.303602230675202e-17	3.201741595385044e-8	-2.0961287297683322e-23	2.5822164752702816e-24	3.193549252500111e-10	5.630651959980521e-10	2.6029204847617486e-8
1800000	0.004999867389969305	-5.014043953140815e-22	-1.1834041794386824e-18	1.0314551020154168e-7	6.303602230675202e-17	3.201741595385044e-8	-2.0961286573357072e-23	2.5822167236598907e-24	3.193549252500111e-10	5.630651959980522e-10	2.6029204847617486e-8
1900000	0.004999867389969305	-5.014043953140747e-22	-1.1834041794386824e-18	1.0314551020154168e-7	6.303602230675202e-17	3.201741595385044e-8	-2.0961285849030824e-23	2.5822168707243664e-24	3.193549252500111e-10	5.630651959980522e-10	2.6029204847617486e-8
2000000	0.004999867389969305	-5.014043953140677e-22	-1.1834041794386824e-18	1.0314551020154168e-7	6.303602230675202e-17	3.2017415953850444e-8	-2.0961285124704576e-23	2.5822169254300658e-24	3.193549252500111e-10	5.630651959980522e-10	2.6029204847617486e-8
2100000	0.004999867389969305	-5.014043953140608e-22	-1.1834041794386824e-18	1.0314551020154168e-7	6.303602230675202e-17	3.2017415953850444e-8	-2.096128440037833e-23	2.5822168967433458e-24	3.193549252500111e-10	5.630651959980522e-10	2.6029204847617486e-8
2200000	0.004999867389969305	-5.014043953140539e-22	-1.1834041794386824e-18	1.0314551020154168e-7	6.303602230675202e-17	3.2017415953850444e-8	-2.0961283676052078e-23	2.5822167936305638e-24	3.193549252500111e-10	5.630651959980522e-10	2.6029204847617486e-8
2300000	0.004999867389969305	-5.01404395314047e-22	-1.1834041794386824e-18	1.0314551020154168e-7	6.303602230675202e-17	3.2017415953850444e-8	-2.096128295172583e-23	2.5822166250580775e-24	3.193549252500111e-10	5.630651959980521e-10	2.6029204847617486e-8
2400000	0.004999867389969306	-5.0140439531404015e-22	-1.1834041794386824e-18	1.0314551020154168e-7	6.303602230675202e-17	3.2017415953850444e-8	-2.096128222739958e-23	2.5822163999922434e-24	3.193549252500111e-10	5.63065195998052e-10	2.6029204847617486e-8
2500000	0.004999867389969306	-5.014043953140332e-22	-1.1834041794386824e-18	1.0314551020154168e-7	6.303602230675202e-17	3.2017415953850444e-8	-2.096128150307333e-23	2.5822161273994194e-24	3.193549252500111e-10	5.630651959980519e-10	2.6029204847617486e-8
2600000	0.004999867389969306	-5.014043953140263e-22	-1.1834041794386824e-18	1.0314551020154167e-7	6.303602230675202e-17	3.2017415953850444e-8	-2.096128077874708e-23	2.5822158162459622e-24	3.193549252500111e-10	5.630651959980518e-10	2.6029204847617486e-8
2700000	0.004999867389969306	-5.014043953140195e-22	-1.1834041794386824e-18	1.0314551020154167e-7	6.303602230675202e-17	3.201741595385044e-8	-2.096128005442083e-23	2.582215475498229e-24	3.1935492525001106e-10	5.630651959980517e-10	2.6029204847617486e-8
2800000	0.004999867389969306	-5.014043953140125e-22	-1.1834041794386824e-18	1.0314551020154167e-7	6.303602230675202e-17	3.201741595385044e-8	-2.0961279330094583e-23	2.5822151141225778e-24	3.1935492525001106e-10	5.630651959980516e-10	2.6029204847617483e-8
2900000	0.004999867389969306	-5.014043953140056e-22	-1.1834041794386824e-18	1.0314551020154167e-7	6.303602230675203e-17	3.201741595385044e-8	-2.0961278605768332e-23	2.5822147410853653e-24	3.1935492525001106e-10	5.630651959980514e-10	2.6029204847617483e-8
3000000	0.004999867389969306	-5.014043953139987e-22	-1.1834041794386824e-18	1.0314551020154167e-7	6.303602230675203e-17	3.201741595385044e-8	-2.096127788144208e-23	2.5822143653529484e-24	3.1935492525001106e-10	5.630651959980513e-10	2.6029204847617483e-8
3100000	0.004999867389969306	-5.014043953139918e-22	-1.1834041794386824e-18	1.0314551020154167e-7	6.303602230675203e-17	3.201741595385044e-8	-2.0961277157115834e-23	2.582213995891685e-24	3.1935492525001106e-10	5.630651959980512e-10	2.6029204847617483e-8
3200000	0.004999867389969306	-5.014043953139849e-22	-1.1834041794386824e-18	1.0314551020154167e-7	6.303602230675203e-17	3.201741595385044e-8	-2.0961276432789583e-23	2.5822136416679318e-24	3.1935492525001106e-10	5.630651959980511e-10	2.6029204847617483e-8
3300000	0.004999867389969306	-5.01404395313978e-22	-1.1834041794386824e-18	1.0314551020154165e-7	6.303602230675203e-17	3.201741595385044e-8	-2.0961275708463332e-23	2.5822133116480467e-24	3.19354925250011e-10	5.630651959980509e-10	2.6029204847617483e-8
3400000	0.004999867389969306	-5.014043953139711e-22	-1.1834041794386824e-18	1.0314551020154165e-7	6.303602230675203e-17	3.201741595385044e-8	-2.0961274984137085e-23	2.582213014798386e-24	3.19354925250011e-10	5.630651959980508e-10	2.602920484761748e-8
3500000	0.004999867389969306	-5.014043953139642e-22	-1.1834041794386824e-18	1.0314551020154165e-7	6.303602230675203e-17	3.201741595385044e-8	-2.0961274259810834e-23	2.582212760085308e-24	3.19354925250011e-10	5.630651959980507e-10	2.602920484761748e-8
3600000	0.004999867389969306	-5.014043953139573e-22	-1.1834041794386824e-18	1.0314551020154165e-7	6.303602230675203e-17	3.201741595385044e-8	-2.0961273535484586e-23	2.582212556475169e-24	3.19354925250011e-10	5.630651959980507e-10	2.602920484761748e-8
3700000	0.004999867389969306	-5.014043953139504e-22	-1.1834041794386824e-18	1.0314551020154165e-7	6.303602230675203e-17	3.201741595385044e-8	-2.0961272811158336e-23	2.5822124129343266e-24	3.19354925250011e-10	5.630651959980506e-10	2.602920484761748e-8
3800000	0.004999867389969306	-5.014043953139435e-22	-1.1834041794386824e-18	1.0314551020154165e-7	6.303602230675203e-17	3.201741595385044e-8	-2.0961272086832088e-23	2.582212338429138e-24	3.19354925250011e-10	5.630651959980506e-10	2.602920484761748e-8
3900000	0.004999867389969306	-5.014043953139366e-22	-1.1834041794386824e-18	1.0314551020154165e-7	6.303602230675203e-17	3.201741595385044e-8	-2.0961271362505837e-23	2.5822123300165765e-24	3.19354925250011e-10	5.630651959980506e-10	2.602920484761748e-8
4000000	0.004999867389969306	-5.0140439531392965e-22	-1.1834041794386824e-18	1.0314551020154165e-7	6.303602230675203e-17	3.201741595385044e-8	-2.096127063817959e-23	2.582212330363094e-24	3.19354925250011e-10	5.630651959980506e-10	2.602920484761748e-8
4100000	0.004999867389969306	-5.014043953139228e-22	-1.1834041794386824e-18	1.0314551020154165e-7	6.303602230675203e-17	3.201741595385044e-8	-2.0961269913853342e-23	2.5822123306555675e-24	3.19354925250011e-10	5.630651959980506e-10	2.602920484761748e-8
4200000	0.004999867389969306	-5.014043953139159e-22	-1.1834041794386824e-18	1.0314551020154165e-7	6.303602230675203e-17	3.201741595385044e-8	-2.096126918952709e-23	2.5822123308972146e-24	3.19354925250011e-10	5.630651959980506e-10	2.602920484761748e-8
4300000	0.004999867389969306	-5.01404395313909e-22	-1.1834041794386824e-18	1.0314551020154165e-7	6.303602230675203e-17	3.201741595385044e-8	-2.0961268465200843e-23	2.5822123310912516e-24	3.19354925250011e-10	5.630651959980506e-10	2.602920484761748e-8
4400000	0.004999867389969306	-5.014043953139021e-22	-1.1834041794386824e-18	1.0314551020154165e-7	6.303602230675203e-17	3.201741595385044e-8	-2.0961267740874596e-23	2.5822123312408957e-24	3.19354925250011e-10	5.630651959980506e-10	2.602920484761748e-8
4500000	0.004999867389969306	-5.014043953138952e-22	-1.1834041794386824e-18	1.0314551020154165e-7	6.303602230675203e-17	3.201741595385044e-8	-2.0961267016548345e-23	2.5822123313493637e-24	3.19354925250011e-10	5.630651959980506e-10	2.602920484761748e-8
4600000	0.004999867389969306	-5.014043953138883e-22	-1.1834041794386824e-18	1.0314551020154165e-7	6.303602230675203e-17	3.201741595385044e-8	-2.0961266292222097e-23	2.582212331419873e-24	3.19354925250011e-10	5.630651959980506e-10	2.602920484761748e-8
4700000	0.004999867389969306	-5.014043953138814e-22	-1.1834041794386824e-18	1.0314551020154165e-7	6.303602230675203e-17	3.201741595385044e-8	-2.096126556789585e-23	2.58221233145564e-24	3.19354925250011e-10	5.630651959980506e-10	2.602920484761748e-8
4800000	0.004999867389969306	-5.0140439531387445e-22	-1.1834041794386824e-18	1.0314551020154165e-7	6.303602230675203e-17	3.201741595385044e-8	-2.09612648435696e-23	2.5822123314598815e-24	3.19354925250011e-10	5.630651959980506e-10	2.602920484761748e-8
4900000	0.004999867389969306	-5.014043953138676e-22	-1.1834041794386824e-18	1.0314551020154165e-7	6.303602230675203e-17	3.201741595385044e-8	-2.096126411924335e-23	2.582212331435815e-24	3.19354925250011e-10	5.630651959980506e-10	2.602920484761748e-8
5000000	0.004999867389969306	-5.014043953138607e-22	-1.1834041794386824e-18	1.0314551020154165e-7	6.303602230675203e-17	3.201741595385044e-8	-2.0961263394917103e-23	2.582212331386657e-24	3.19354925250011e-10	5.630651959980506e-10	2.602920484761748e-8
5100000	0.004999867389969306	-5.014043953138538e-22	-1.1834041794386824e-18	1.0314551020154165e-7	6.303602230675203e-17	3.201741595385044e-8	-2.0961262670590853e-23	2.582212331315625e-24	3.19354925250011e-10	5.630651959980506e-10	2.602920484761748e-8
5200000	0.004999867389969306	-5.014043953138469e-22	-1.1834041794386824e-18	1.0314551020154165e-7	6.303602230675203e-17	3.201741595385044e-8	-2.0961261946264605e-23	2.582212331225935e-24	3.19354925250011e-10	5.630651959980506e-10	2.602920484761748e-8
5300000	0.004999867389969306	-5.0140439531384e-22	-1.1834041794386824e-18	1.0314551020154165e-7	6.303602230675203e-17	3.201741595385044e-8	-2.0961261221938354e-23	2.5822123311208043e-24	3.19354925250011e-10	5.630651959980506e-10	2.602920484761748e-8
5400000	0.004999867389969306	-5.014043953138331e-22	-1.1834041794386824e-18	1.0314551020154165e-7	6.303602230675203e-17	3.201741595385043e-8	-2.0961260497612107e-23	2.5822123310034503e-24	3.19354925250011e-10	5.630651959980506e-10	2.602920484761748e-8
5500000	0.004999867389969306	-5.014043953138262e-22	-1.1834041794386824e-18	1.0314551020154165e-7	6.303602230675203e-17	3.201741595385043e-8	-2.096125977328586e-23	2.5822123308770894e-24	3.19354925250011e-10	5.630651959980506e-10	2.602920484761748e-8
5600000	0.004999867389969306	-5.0140439531381925e-22	-1.1834041794386824e-18	1.0314551020154165e-7	6.303602230675202e-17	3.201741595385043e-8	-2.0961259048959608e-23	2.5822123307449385e-24	3.19354925250011e-10	5.630651959980506e-10	2.6029204847617483e-8
5700000	0.004999867389969306	-5.014043953138124e-22	-1.1834041794386824e-18	1.0314551020154165e-7	6.303602230675202e-17	3.201741595385043e-8	-2.096125832463336e-23	2.582212330610215e-24	3.19354925250011e-10	5.630651959980506e-10	2.6029204847617483e-8
5800000	0.004999867389969305	-5.014043953138055e-22	-1.1834041794386824e-18	1.0314551020154167e-7	6.303602230675202e-17	3.201741595385043e-8	-2.0961257600307113e-23	2.5822123304761353e-24	3.19354925250011e-10	5.630651959980506e-10	2.6029204847617483e-8
5900000	0.004999867389969305	-5.014043953137986e-22	-1.1834041794386824e-18	1.0314551020154167e-7	6.303602230675202e-17	3.201741595385043e-8	-2.0961256875980862e-23	2.5822123303459166e-24	3.19354925250011e-10	5.630651959980506e-10	2.6029204847617483e-8
6000000	0.004999867389969305	-5.014043953137917e-22	-1.1834041794386824e-18	1.0314551020154167e-7	6.303602230675202e-17	3.201741595385043e-8	-2.0961256151654614e-23	2.582212330222776e-24	3.19354925250011e-10	5.630651959980506e-10	2.6029204847617483e-8
6100000	0.004999867389969305	-5.014043953137847e-22	-1.1834041794386824e-18	1.0314551020154167e-7	6.303602230675202e-17	3.201741595385043e-8	-2.0961255427328367e-23	2.58221233010993e-24	3.19354925250011e-10	5.630651959980506e-10	2.6029204847617483e-8
6200000	0.004999867389969305	-5.014043953137779e-22	-1.1834041794386824e-18	1.0314551020154167e-7	6.303602230675202e-17	3.201741595385043e-8	-2.0961254703002116e-23	2.5822123300105958e-24	3.19354925250011e-10	5.630651959980506e-10	2.6029204847617483e-8
6300000	0.004999867389969305	-5.01404395313771e-22	-1.1834041794386824e-18	1.0314551020154167e-7	6.303602230675202e-17	3.201741595385043e-8	-2.0961253978675868e-23	2.58221232992799e-24	3.19354925250011e-10	5.630651959980506e-10	2.6029204847617483e-8
6400000	0.004999867389969305	-5.0140439531376405e-22	-1.1834041794386824e-18	1.0314551020154167e-7	6.303602230675202e-17	3.201741595385043e-8	-2.096125325434962e-23	2.58221232986533e-24	3.19354925250011e-10	5.630651959980506e-10	2.6029204847617483e-8
6500000	0.004999867389969305	-5.014043953137572e-22	-1.1834041794386824e-18	1.0314551020154167e-7	6.303602230675202e-17	3.201741595385043e-8	-2.096125253002337e-23	2.5822123298258327e-24	3.19354925250011e-10	5.630651959980506e-10	2.6029204847617483e-8
6600000	0.004999867389969305	-5.014043953137503e-22	-1.1834041794386824e-18	1.0314551020154167e-7	6.303602230675202e-17	3.201741595385043e-8	-2.0961251805697122e-23	2.5822123298126977e-24	3.19354925250011e-10	5.630651959980506e-10	2.6029204847617483e-8
6700000	0.004999867389969305	-5.014043953137434e-22	-1.1834041794386824e-18	1.0314551020154167e-7	6.303602230675202e-17	3.201741595385043e-8	-2.096125108137087e-23	2.58221232981284e-24	3.19354925250011e-10	5.630651959980506e-10	2.6029204847617483e-8
6800000	0.004999867389969305	-5.014043953137365e-22	-1.1834041794386824e-18	1.0314551020154167e-7	6.303602230675202e-17	3.201741595385043e-8	-2.0961250357044624e-23	2.582212329812977e-24	3.19354925250011e-10	5.630651959980506e-10	2.6029204847617483e-8
6900000	0.004999867389969305	-5.014043953137295e-22	-1.1834041794386824e-18	1.0314551020154167e-7	6.303602230675202e-17	3.201741595385043e-8	-2.0961249632718376e-23	2.582212329813108e-24	3.19354925250011e-10	5.630651959980506e-10	2.6029204847617483e-8
7000000	0.004999867389969305	-5.014043953137227e-22	-1.1834041794386824e-18	1.0314551020154167e-7	6.303602230675202e-17	3.201741595385043e-8	-2.0961248908392125e-23	2.5822123298132336e-24	3.19354925250011e-10	5.630651959980506e-10	2.6029204847617483e-8
7100000	0.004999867389969305	-5.014043953137158e-22	-1.1834041794386824e-18	1.0314551020154167e-7	6.303602230675202e-17	3.201741595385043e-8	-2.0961248184065878e-23	2.5822123298133534e-24	3.19354925250011e-10	5.630651959980506e-10	2.6029204847617483e-8
7200000	0.004999867389969305	-5.014043953137088e-22	-1.1834041794386824e-18	1.0314551020154167e-7	6.303602230675202e-17	3.201741595385043e-8	-2.096124745973963e-23	2.5822123298134683e-24	3.19354925250011e-10	5.630651959980506e-10	2.6029204847617483e-8
7300000	0.004999867389969305	-5.01404395313702e-22	-1.1834041794386824e-18	1.0314551020154167e-7	6.303602230675202e-17	3.201741595385043e-8	-2.096124673541338e-23	2.5822123298135774e-24	3.19354925250011e-10	5.630651959980506e-10	2.6029204847617483e-8
7400000	0.004999867389969305	-5.01404395313695e-22	-1.1834041794386824e-18	1.0314551020154167e-7	6.303602230675202e-17	3.201741595385043e-8	-2.096124601108713e-23	2.5822123298136818e-24	3.19354925250011e-10	5.630651959980506e-10	2.6029204847617483e-8
7500000	0.004999867389969305	-5.014043953136882e-22	-1.1834041794386824e-18	1.0314551020154167e-7	6.303602230675202e-17	3.201741595385043e-8	-2.0961245286760884e-23	2.5822123298137806e-24	3.19354925250011e-10	5.630651959980506e-10	2.6029204847617483e-8
7600000	0.004999867389969305	-5.014043953136813e-22	-1.1834041794386824e-18	1.0314551020154168e-7	6.303602230675202e-17	3.201741595385043e-8	-2.0961244562434633e-23	2.5822123298138746e-24	3.19354925250011e-10	5.630651959980506e-10	2.6029204847617483e-8
7700000	0.004999867389969305	-5.014043953136743e-22	-1.1834041794386824e-18	1.0314551020154168e-7	6.303602230675202e-17	3.201741595385043e-8	-2.0961243838108385e-23	2.582212329813964e-24	3.19354925250011e-10	5.630651959980506e-10	2.6029204847617483e-8
7800000	0.004999867389969305	-5.014043953136675e-22	-1.1834041794386824e-18	1.0314551020154168e-7	6.303602230675202e-17	3.201741595385043e-8	-2.0961243113782138e-23	2.582212329814048e-24	3.19354925250011e-10	5.630651959980506e-10	2.6029204847617483e-8
7900000	0.004999867389969305	-5.014043953136605e-22	-1.1834041794386824e-18	1.0314551020154168e-7	6.303602230675202e-17	3.201741595385043e-8	-2.0961242389455887e-23	2.5822123298141273e-24	3.19354925250011e-10	5.630651959980506e-10	2.6029204847617483e-8
8000000	0.004999867389969305	-5.014043953136536e-22	-1.1834041794386824e-18	1.0314551020154168e-7	6.303602230675202e-17	3.201741595385043e-8	-2.096124166512964e-23	2.5822123298142023e-24	3.19354925250011e-10	5.630651959980506e-10	2.6029204847617483e-8
8100000	0.004999867389969304	-5.014043953136468e-22	-1.1834041794386824e-18	1.0314551020154168e-7	6.303602230675202e-17	3.201741595385043e-8	-2.096124094080339e-23	2.5822123298142724e-24	3.19354925250011e-10	5.630651959980506e-10	2.6029204847617483e-8
8200000	0.004999867389969304	-5.014043953136398e-22	-1.1834041794386824e-18	1.0314551020154168e-7	6.303602230675202e-17	3.201741595385043e-8	-2.096124021647714e-23	2.582212329814338e-24	3.19354925250011e-10	5.630651959980506e-10	2.6029204847617483e-8
8300000	0.004999867389969304	-5.01404395313633e-22	-1.1834041794386824e-18	1.0314551020154168e-7	6.3036022306752e-17	3.201741595385043e-8	-2.0961239492150893e-23	2.582212329814399e-24	3.19354925250011e-10	5.630651959980506e-10	2.6029204847617483e-8
8400000	0.004999867389969304	-5.01404395313626e-22	-1.1834041794386824e-18	1.0314551020154168e-7	6.3036022306752e-17	3.201741595385043e-8	-2.0961238767824642e-23	2.582212329814456e-24	3.19354925250011e-10	5.630651959980506e-10	2.6029204847617483e-8
8500000	0.004999867389969304	-5.014043953136191e-22	-1.1834041794386824e-18	1.0314551020154168e-7	6.3036022306752e-17	3.201741595385043e-8	-2.0961238043498395e-23	2.5822123298145087e-24	3.19354925250011e-10	5.630651959980506e-10	2.6029204847617483e-8
8600000	0.004999867389969304	-5.014043953136123e-22	-1.1834041794386824e-18	1.0314551020154168e-7	6.3036022306752e-17	3.201741595385043e-8	-2.0961237319172147e-23	2.582212329814557e-24	3.19354925250011e-10	5.630651959980506e-10	2.6029204847617483e-8
8700000	0.004999867389969304	-5.014043953136053e-22	-1.1834041794386824e-18	1.0314551020154168e-7	6.3036022306752e-17	3.201741595385043e-8	-2.0961236594845896e-23	2.5822123298146016e-24	3.19354925250011e-10	5.630651959980506e-10	2.6029204847617483e-8
8800000	0.004999867389969304	-5.014043953135984e-22	-1.1834041794386824e-18	1.0314551020154168e-7	6.3036022306752e-17	3.201741595385043e-8	-2.0961235870519649e-23	2.582212329814642e-24	3.19354925250011e-10	5.630651959980506e-10	2.6029204847617483e-8
8900000	0.004999867389969304	-5.014043953135915e-22	-1.1834041794386824e-18	1.0314551020154168e-7	6.3036022306752e-17	3.201741595385043e-8	-2.09612351461934e-23	2.5822123298146787e-24	3.19354925250011e-10	5.630651959980506e-10	2.6029204847617483e-8
9000000	0.004999867389969304	-5.014043953135846e-22	-1.1834041794386824e-18	1.0314551020154168e-7	6.3036022306752e-17	3.201741595385043e-8	-2.096123442186715e-23	2.5822123298147114e-24	3.19354925250011e-10	5.630651959980506e-10	2.6029204847617483e-8
9100000	0.004999867389969304	-5.014043953135778e-22	-1.1834041794386824e-18	1.0314551020154168e-7	6.3036022306752e-17	3.201741595385043e-8	-2.0961233697540902e-23	2.5822123298147404e-24	3.19354925250011e-10	5.630651959980506e-10	2.6029204847617483e-8
9200000	0.004999867389969304	-5.014043953135708e-22	-1.1834041794386824e-18	1.0314551020154168e-7	6.3036022306752e-17	3.201741595385043e-8	-2.0961232973214655e-23	2.5822123298147658e-24	3.19354925250011e-10	5.630651959980506e-10	2.6029204847617483e-8
9300000	0.004999867389969304	-5.014043953135639e-22	-1.1834041794386824e-18	1.0314551020154168e-7	6.3036022306752e-17	3.201741595385043e-8	-2.0961232248888404e-23	2.5822123298147875e-24	3.19354925250011e-10	5.630651959980506e-10	2.6029204847617483e-8
9400000	0.004999867389969304	-5.01404395313557e-22	-1.1834041794386824e-18	1.0314551020154168e-7	6.3036022306752e-17	3.201741595385043e-8	-2.0961231524562156e-23	2.582212329814806e-24	3.19354925250011e-10	5.630651959980506e-10	2.6029204847617483e-8
9500000	0.004999867389969304	-5.014043953135501e-22	-1.1834041794386824e-18	1.0314551020154168e-7	6.3036022306752e-17	3.201741595385043e-8	-2.096123080023591e-23	2.582212329814821e-24	3.19354925250011e-10	5.630651959980506e-10	2.6029204847617483e-8
9600000	0.004999867389969304	-5.014043953135432e-22	-1.1834041794386824e-18	1.0314551020154168e-7	6.3036022306752e-17	3.201741595385043e-8	-2.0961230075909658e-23	2.5822123298148326e-24	3.19354925250011e-10	5.630651959980506e-10	2.6029204847617483e-8
9700000	0.004999867389969304	-5.014043953135363e-22	-1.1834041794386824e-18	1.0314551020154168e-7	6.3036022306752e-17	3.201741595385043e-8	-2.096122935158341e-23	2.582212329814841e-24	3.19354925250011e-10	5.630651959980506e-10	2.6029204847617483e-8
9800000	0.004999867389969304	-5.014043953135294e-22	-1.1834041794386824e-18	1.0314551020154168e-7	6.3036022306752e-17	3.201741595385043e-8	-2.0961228627257162e-23	2.5822123298148466e-24	3.19354925250011e-10	5.630651959980506e-10	2.6029204847617483e-8
9900000	0.004999867389969304	-5.014043953135225e-22	-1.1834041794386824e-18	1.0314551020154168e-7	6.3036022306752e-17	3.201741595385043e-8	-2.0961227902930912e-23	2.5822123298148488e-24	3.19354925250011e-10	5.630651959980506e-10	2.6029204847617483e-8
10000000	0.004999867389969304	-5.014043953135156e-22	-1.1834041794386824e-18	1.0314551020154168e-7	6.3036022306752e-17	3.201741595385043e-8	-2.0961227178604664e-23	2.5822123298148484e-24	3.19354925250011e-10	5.630651959980506e-10	2.6029204847617483e-8
10100000	0.004999867389969304	-5.014043953135087e-22	-1.1834041794386824e-18	1.0314551020154168e-7	6.3036022306752e-17	3.201741595385043e-8	-2.0961226454278416e-23	2.5822123298148448e-24	3.19354925250011e-10	5.630651959980506e-10	2.6029204847617483e-8
10200000	0.004999867389969304	-5.014043953135018e-22	-1.1834041794386824e-18	1.0314551020154168e-7	6.3036022306752e-17	3.201741595385043e-8	-2.0961225729952166e-23	2.582212329814839e-24	3.19354925250011e-10	5.630651959980506e-10	2.6029204847617483e-8
10300000	0.004999867389969305	-5.014043953134949e-22	-1.1834041794386824e-18	1.0314551020154168e-7	6.3036022306752e-17	3.201741595385043e-8	-2.0961225005625918e-23	2.58221232981483e-24	3.19354925250011e-10	5.630651959980506e-10	2.6029204847617483e-8
10400000	0.004999867389969305	-5.0140439531348795e-22	-1.1834041794386824e-18	1.0314551020154168e-7	6.3036022306752e-17	3.201741595385043e-8	-2.096122428129967e-23	2.5822123298148183e-24	3.19354925250011e-10	5.630651959980506e-10	2.6029204847617483e-8
10500000	0.004999867389969305	-5.014043953134811e-22	-1.1834041794386824e-18	1.0314551020154168e-7	6.3036022306752e-17	3.201741595385043e-8	-2.096122355697342e-23	2.5822123298148044e-24	3.19354925250011e-10	5.630651959980506e-10	2.6029204847617483e-8
10600000	0.004999867389969305	-5.014043953134742e-22	-1.1834041794386824e-18	1.0314551020154168e-7	6.3036022306752e-17	3.201741595385043e-8	-2.0961222832647172e-23	2.5822123298147882e-24	3.19354925250011e-10	5.630651959980506e-10	2.6029204847617483e-8
10700000	0.004999867389969305	-5.014043953134673e-22	-1.1834041794386824e-18	1.0314551020154168e-7	6.3036022306752e-17	3.201741595385043e-8	-2.096122210832092e-23	2.5822123298147695e-24	3.19354925250011e-10	5.630651959980506e-10	2.6029204847617483e-8
10800000	0.004999867389969305	-5.014043953134604e-22	-1.1834041794386824e-18	1.0314551020154168e-7	6.3036022306752e-17	3.201741595385043e-8	-2.0961221383994673e-23	2.5822123298147485e-24	3.19354925250011e-10	5.630651959980506e-10	2.6029204847617483e-8
10900000	0.004999867389969305	-5.014043953134534e-22	-1.1834041794386824e-18	1.0314551020154168e-7	6.3036022306752e-17	3.201741595385043e-8	-2.0961220659668426e-23	2.5822123298147254e-24	3.19354925250011e-10	5.630651959980506e-10	2.6029204847617483e-8
11000000	0.004999867389969305	-5.014043953134466e-22	-1.1834041794386824e-18	1.0314551020154168e-7	6.3036022306752e-17	3.201741595385043e-8	-2.0961219935342175e-23	2.5822123298147004e-24	3.19354925250011e-10	5.630651959980506e-10	2.6029204847617483e-8
11100000	0.004999867389969305	-5.014043953134397e-22	-1.1834041794386824e-18	1.0314551020154168e-7	6.3036022306752e-17	3.201741595385043e-8	-2.0961219211015927e-23	2.5822123298146732e-24	3.19354925250011e-10	5.630651959980506e-10	2.6029204847617483e-8
11200000	0.004999867389969305	-5.014043953134327e-22	-1.1834041794386824e-18	1.0314551020154168e-7	6.3036022306752e-17	3.201741595385043e-8	-2.096121848668968e-23	2.5822123298146442e-24	3.19354925250011e-10	5.630651959980506e-10	2.6029204847617483e-8
11300000	0.004999867389969305	-5.014043953134259e-22	-1.1834041794386824e-18	1.0314551020154168e-7	6.3036022306752e-17	3.201741595385043e-8	-2.096121776236343e-23	2.5822123298146137e-24	3.19354925250011e-10	5.630651959980506e-10	2.6029204847617483e-8
11400000	0.004999867389969305	-5.014043953134189e-22	-1.1834041794386824e-18	1.0314551020154168e-7	6.3036022306752e-17	3.201741595385043e-8	-2.096121703803718e-23	2.582212329814581e-24	3.19354925250011e-10	5.630651959980506e-10	2.6029204847617483e-8
11500000	0.004999867389969305	-5.014043953134121e-22	-1.1834041794386824e-18	1.0314551020154168e-7	6.3036022306752e-17	3.201741595385043e-8	-2.0961216313710933e-23	2.582212329814547e-24	3.19354925250011e-10	5.630651959980506e-10	2.6029204847617483e-8
11600000	0.004999867389969305	-5.014043953134052e-22	-1.1834041794386824e-18	1.0314551020154168e-7	6.3036022306752e-17	3.201741595385043e-8	-2.0961215589384683e-23	2.5822123298145112e-24	3.19354925250011e-10	5.630651959980506e-10	2.6029204847617483e-8
11700000	0.004999867389969305	-5.014043953133982e-22	-1.1834041794386824e-18	1.0314551020154168e-7	6.3036022306752e-17	3.201741595385043e-8	-2.0961214865058435e-23	2.582212329814474e-24	3.19354925250011e-10	5.630651959980506e-10	2.6029204847617483e-8
11800000	0.004999867389969305	-5.014043953133914e-22	-1.1834041794386824e-18	1.0314551020154168e-7	6.3036022306752e-17	3.201741595385043e-8	-2.0961214140732187e-23	2.5822123298144355e-24	3.19354925250011e-10	5.630651959980506e-10	2.6029204847617483e-8
11900000	0.004999867389969305	-5.014043953133844e-22	-1.1834041794386824e-18	1.0314551020154168e-7	6.3036022306752e-17	3.201741595385043e-8	-2.0961213416405937e-23	2.582212329814396e-24	3.19354925250011e-10	5.630651959980506e-10	2.6029204847617483e-8
12000000	0.004999867389969305	-5.014043953133775e-22	-1.1834041794386824e-18	1.0314551020154168e-7	6.3036022306752e-17	3.201741595385043e-8	-2.096121269207969e-23	2.5822123298143547e-24	3.19354925250011e-10	5.630651959980506e-10	2.6029204847617483e-8
12100000	0.004999867389969305	-5.014043953133707e-22	-1.1834041794386824e-18	1.0314551020154168e-7	6.3036022306752e-17	3.201741595385043e-8	-2.096121196775344e-23	2.582212329814313e-24	3.19354925250011e-10	5.630651959980506e-10	2.6029204847617483e-8
12200000	0.004999867389969305	-5.014043953133637e-22	-1.1834041794386824e-18	1.0314551020154168e-7	6.3036022306752e-17	3.201741595385043e-8	-2.096121124342719e-23	2.58221232981427e-24	3.19354925250011e-10	5.630651959980506e-10	2.6029204847617483e-8
12300000	0.004999867389969305	-5.014043953133569e-22	-1.1834041794386824e-18	1.0314551020154168e-7	6.3036022306752e-17	3.201741595385043e-8	-2.0961210519100943e-23	2.5822123298142258e-24	3.19354925250011e-10	5.630651959980506e-10	2.6029204847617483e-8
12400000	0.004999867389969305	-5.014043953133499e-22	-1.1834041794386824e-18	1.0314551020154168e-7	6.3036022306752e-17	3.201741595385043e-8	-2.0961209794774695e-23	2.582212329814181e-24	3.19354925250011e-10	5.630651959980506e-10	2.6029204847617483e-8
12500000	0.004999867389969305	-5.01404395313343e-22	-1.1834041794386824e-18	1.0314551020154168e-7	6.3036022306752e-17	3.201741595385043e-8	-2.0961209070448444e-23	2.5822123298141354e-24	3.19354925250011e-10	5.630651959980506e-10	2.6029204847617483e-8
12600000	0.004999867389969305	-5.014043953133361e-22	-1.1834041794386824e-18	1.0314551020154168e-7	6.3036022306752e-17	3.201741595385043e-8	-2.0961208346122197e-23	2.582212329814089e-24	3.19354925250011e-10	5.630651959980506e-10	2.6029204847617483e-8
12700000	0.004999867389969305	-5.014043953133292e-22	-1.1834041794386824e-18	1.0314551020154168e-7	6.3036022306752e-17	3.201741595385043e-8	-2.096120762179595e-23	2.582212329814042e-24	3.19354925250011e-10	5.630651959980506e-10	2.6029204847617483e-8
12800000	0.004999867389969305	-5.014043953133223e-22	-1.1834041794386824e-18	1.0314551020154168e-7	6.3036022306752e-17	3.201741595385043e-8	-2.0961206897469698e-23	2.5822123298139947e-24	3.19354925250011e-10	5.630651959980506e-10	2.6029204847617483e-8
12900000	0.004999867389969305	-5.014043953133154e-22	-1.1834041794386824e-18	1.0314551020154168e-7	6.3036022306752e-17	3.201741595385043e-8	-2.096120617314345e-23	2.582212329813947e-24	3.19354925250011e-10	5.630651959980506e-10	2.6029204847617483e-8
13000000	0.004999867389969305	-5.014043953133085e-22	-1.1834041794386824e-18	1.0314551020154168e-7	6.3036022306752e-17	3.201741595385043e-8	-2.09612054488172e-23	2.5822123298138992e-24	3.19354925250011e-10	5.630651959980506e-10	2.6029204847617483e-8
13100000	0.004999867389969305	-5.014043953133016e-22	-1.1834041794386824e-18	1.0314551020154168e-7	6.3036022306752e-17	3.201741595385043e-8	-2.0961204724490952e-23	2.5822123298138507e-24	3.19354925250011e-10	5.630651959980506e-10	2.6029204847617483e-8
13200000	0.004999867389969305	-5.014043953132947e-22	-1.1834041794386824e-18	1.0314551020154168e-7	6.3036022306752e-17	3.201741595385043e-8	-2.0961204000164704e-23	2.5822123298138023e-24	3.19354925250011e-10	5.630651959980506e-10	2.6029204847617483e-8
13300000	0.004999867389969305	-5.014043953132878e-22	-1.1834041794386824e-18	1.0314551020154168e-7	6.3036022306752e-17	3.201741595385043e-8	-2.0961203275838454e-23	2.5822123298137538e-24	3.19354925250011e-10	5.630651959980506e-10	2.6029204847617483e-8
13400000	0.004999867389969305	-5.014043953132809e-22	-1.1834041794386824e-18	1.0314551020154168e-7	6.3036022306752e-17	3.201741595385043e-8	-2.0961202551512206e-23	2.5822123298137053e-24	3.19354925250011e-10	5.630651959980506e-10	2.602920484761748e-8
13500000	0.004999867389969305	-5.01404395313274e-22	-1.1834041794386824e-18	1.0314551020154167e-7	6.3036022306752e-17	3.201741595385043e-8	-2.0961201827185958e-23	2.582212329813657e-24	3.19354925250011e-10	5.630651959980506e-10	2.602920484761748e-8
13600000	0.004999867389969305	-5.0140439531326705e-22	-1.1834041794386824e-18	1.0314551020154167e-7	6.3036022306752e-17	3.201741595385043e-8	-2.0961201102859708e-23	2.582212329813609e-24	3.19354925250011e-10	5.630651959980506e-10	2.602920484761748e-8
13700000	0.004999867389969305	-5.014043953132602e-22	-1.1834041794386824e-18	1.0314551020154167e-7	6.3036022306752e-17	3.201741595385043e-8	-2.096120037853346e-23	2.5822123298135613e-24	3.19354925250011e-10	5.630651959980506e-10	2.602920484761748e-8
13800000	0.004999867389969305	-5.014043953132533e-22	-1.1834041794386824e-18	1.0314551020154167e-7	6.3036022306752e-17	3.201741595385043e-8	-2.0961199654207212e-23	2.582212329813514e-24	3.19354925250011e-10	5.630651959980506e-10	2.602920484761748e-8
13900000	0.004999867389969305	-5.014043953132464e-22	-1.1834041794386824e-18	1.0314551020154167e-7	6.3036022306752e-17	3.201741595385043e-8	-2.096119892988096e-23	2.582212329813467e-24	3.19354925250011e-10	5.630651959980506e-10	2.602920484761748e-8
14000000	0.004999867389969306	-5.014043953132395e-22	-1.1834041794386824e-18	1.0314551020154167e-7	6.3036022306752e-17	3.201741595385043e-8	-2.0961198205554714e-23	2.5822123298134202e-24	3.19354925250011e-10	5.630651959980506e-10	2.602920484761748e-8
14100000	0.004999867389969306	-5.014043953132325e-22	-1.1834041794386824e-18	1.0314551020154167e-7	6.3036022306752e-17	3.201741595385043e-8	-2.0961197481228466e-23	2.5822123298133747e-24	3.19354925250011e-10	5.630651959980506e-10	2.602920484761748e-8
14200000	0.004999867389969306	-5.014043953132257e-22	-1.1834041794386824e-18	1.0314551020154167e-7	6.3036022306752e-17	3.201741595385043e-8	-2.0961196756902215e-23	2.5822123298133295e-24	3.19354925250011e-10	5.630651959980506e-10	2.602920484761748e-8
14300000	0.004999867389969306	-5.014043953132188e-22	-1.1834041794386824e-18	1.0314551020154167e-7	6.3036022306752e-17	3.201741595385043e-8	-2.0961196032575968e-23	2.5822123298132854e-24	3.19354925250011e-10	5.630651959980506e-10	2.602920484761748e-8
14400000	0.004999867389969306	-5.0140439531321185e-22	-1.1834041794386824e-18	1.0314551020154167e-7	6.3036022306752e-17	3.201741595385043e-8	-2.096119530824972e-23	2.582212329813242e-24	3.19354925250011e-10	5.630651959980506e-10	2.602920484761748e-8
14500000	0.004999867389969306	-5.01404395313205e-22	-1.1834041794386824e-18	1.0314551020154167e-7	6.3036022306752e-17	3.201741595385043e-8	-2.096119458392347e-23	2.5822123298131994e-24	3.19354925250011e-10	5.630651959980506e-10	2.602920484761748e-8
14600000	0.004999867389969306	-5.01404395313198e-22	-1.1834041794386824e-18	1.0314551020154167e-7	6.3036022306752e-17	3.201741595385043e-8	-2.0961193859597221e-23	2.5822123298131583e-24	3.19354925250011e-10	5.630651959980506e-10	2.602920484761748e-8
14700000	0.004999867389969306	-5.014043953131912e-22	-1.1834041794386824e-18	1.0314551020154167e-7	6.3036022306752e-17	3.201741595385043e-8	-2.0961193135270974e-23	2.5822123298131183e-24	3.19354925250011e-10	5.630651959980506e-10	2.602920484761748e-8
14800000	0.004999867389969306	-5.014043953131843e-22	-1.1834041794386824e-18	1.0314551020154167e-7	6.3036022306752e-17	3.201741595385043e-8	-2.0961192410944723e-23	2.5822123298130793e-24	3.19354925250011e-10	5.630651959980506e-10	2.602920484761748e-8
14900000	0.004999867389969306	-5.014043953131773e-22	-1.1834041794386824e-18	1.0314551020154167e-7	6.3036022306752e-17	3.201741595385043e-8	-2.0961191686618475e-23	2.582212329813042e-24	3.19354925250011e-10	5.630651959980506e-10	2.602920484761748e-8
15000000	0.004999867389969306	-5.014043953131705e-22	-1.1834041794386824e-18	1.0314551020154167e-7	6.3036022306752e-17	3.201741595385043e-8	-2.0961190962292225e-23	2.582212329813006e-24	3.19354925250011e-10	5.630651959980506e-10	2.602920484761748e-8
15100000	0.004999867389969306	-5.014043953131635e-22	-1.1834041794386824e-18	1.0314551020154167e-7	6.3036022306752e-17	3.201741595385043e-8	-2.0961190237965977e-23	2.5822123298129713e-24	3.19354925250011e-10	5.630651959980506e-10	2.602920484761748e-8
15200000	0.004999867389969306	-5.014043953131566e-22	-1.1834041794386824e-18	1.0314551020154167e-7	6.3036022306752e-17	3.201741595385043e-8	-2.096118951363973e-23	2.5822123298129383e-24	3.19354925250011e-10	5.630651959980506e-10	2.602920484761748e-8
15300000	0.004999867389969306	-5.014043953131498e-22	-1.1834041794386824e-18	1.0314551020154167e-7	6.3036022306752e-17	3.201741595385043e-8	-2.096118878931348e-23	2.582212329812907e-24	3.19354925250011e-10	5.630651959980506e-10	2.602920484761748e-8
15400000	0.004999867389969306	-5.014043953131428e-22	-1.1834041794386824e-18	1.0314551020154167e-7	6.3036022306752e-17	3.201741595385043e-8	-2.096118806498723e-23	2.5822123298128777e-24	3.19354925250011e-10	5.630651959980506e-10	2.602920484761748e-8
15500000	0.004999867389969306	-5.01404395313136e-22	-1.1834041794386824e-18	1.0314551020154167e-7	6.3036022306752e-17	3.201741595385043e-8	-2.0961187340660983e-23	2.58221232981285e-24	3.19354925250011e-10	5.630651959980506e-10	2.602920484761748e-8
15600000	0.004999867389969306	-5.01404395313129e-22	-1.1834041794386824e-18	1.0314551020154167e-7	6.3036022306752e-17	3.201741595385043e-8	-2.0961186616334732e-23	2.5822123298128244e-24	3.19354925250011e-10	5.630651959980506e-10	2.602920484761748e-8
15700000	0.004999867389969306	-5.014043953131221e-22	-1.1834041794386824e-18	1.0314551020154167e-7	6.3036022306752e-17	3.201741595385043e-8	-2.0961185892008485e-23	2.582212329812801e-24	3.19354925250011e-10	5.630651959980506e-10	2.602920484761748e-8
15800000	0.004999867389969306	-5.014043953131153e-22	-1.1834041794386824e-18	1.0314551020154167e-7	6.3036022306752e-17	3.201741595385043e-8	-2.0961185167682237e-23	2.5822123298127792e-24	3.19354925250011e-10	5.630651959980506e-10	2.602920484761748e-8
15900000	0.004999867389969306	-5.014043953131083e-22	-1.1834041794386824e-18	1.0314551020154167e-7	6.3036022306752e-17	3.201741595385043e-8	-2.0961184443355986e-23	2.58221232981276e-24	3.19354925250011e-10	5.630651959980506e-10	2.602920484761748e-8
16000000	0.004999867389969306	-5.014043953131014e-22	-1.1834041794386824e-18	1.0314551020154167e-7	6.3036022306752e-17	3.201741595385043e-8	-2.096118371902974e-23	2.582212329812743e-24	3.19354925250011e-10	5.630651959980506e-10	2.602920484761748e-8
16100000	0.004999867389969306	-5.014043953130946e-22	-1.1834041794386824e-18	1.0314551020154167e-7	6.3036022306752e-17	3.201741595385043e-8	-2.096118299470349e-23	2.5822123298127285e-24	3.19354925250011e-10	5.630651959980506e-10	2.602920484761748e-8
16200000	0.004999867389969306	-5.014043953130876e-22	-1.1834041794386824e-18	1.0314551020154167e-7	6.3036022306752e-17	3.201741595385043e-8	-2.096118227037724e-23	2.5822123298127164e-24	3.19354925250011e-10	5.630651959980506e-10	2.602920484761748e-8
16300000	0.004999867389969306	-5.014043953130808e-22	-1.1834041794386824e-18	1.0314551020154167e-7	6.3036022306752e-17	3.201741595385043e-8	-2.0961181546050992e-23	2.582212329812707e-24	3.19354925250011e-10	5.630651959980506e-10	2.602920484761748e-8
16400000	0.004999867389969306	-5.014043953130738e-22	-1.1834041794386824e-18	1.0314551020154167e-7	6.3036022306752e-17	3.201741595385043e-8	-2.0961180821724745e-23	2.5822123298127e-24	3.19354925250011e-10	5.630651959980506e-10	2.602920484761748e-8
16500000	0.004999867389969306	-5.014043953130669e-22	-1.1834041794386824e-18	1.0314551020154167e-7	6.3036022306752e-17	3.201741595385043e-8	-2.0961180097398494e-23	2.582212329812696e-24	3.19354925250011e-10	5.630651959980506e-10	2.602920484761748e-8
16600000	0.004999867389969306	-5.014043953130601e-22	-1.1834041794386824e-18	1.0314551020154167e-7	6.3036022306752e-17	3.201741595385043e-8	-2.0961179373072246e-23	2.5822123298126943e-24	3.19354925250011e-10	5.630651959980506e-10	2.602920484761748e-8
16700000	0.004999867389969306	-5.014043953130531e-22	-1.1834041794386824e-18	1.0314551020154167e-7	6.3036022306752e-17	3.201741595385043e-8	-2.0961178648745996e-23	2.5822123298126943e-24	3.19354925250011e-10	5.630651959980506e-10	2.602920484761748e-8
16800000	0.004999867389969306	-5.014043953130462e-22	-1.1834041794386824e-18	1.0314551020154167e-7	6.3036022306752e-17	3.201741595385043e-8	-2.0961177924419748e-23	2.5822123298126943e-24	3.19354925250011e-10	5.630651959980506e-10	2.602920484761748e-8
16900000	0.004999867389969306	-5.014043953130393e-22	-1.1834041794386824e-18	1.0314551020154167e-7	6.3036022306752e-17	3.201741595385043e-8	-2.09611772000935e-23	2.5822123298126943e-24	3.19354925250011e-10	5.630651959980506e-10	2.602920484761748e-8
17000000	0.004999867389969306	-5.014043953130324e-22	-1.1834041794386824e-18	1.0314551020154167e-7	6.3036022306752e-17	3.201741595385043e-8	-2.096117647576725e-23	2.5822123298126943e-24	3.19354925250011e-10	5.630651959980506e-10	2.602920484761748e-8
17100000	0.004999867389969306	-5.014043953130256e-22	-1.1834041794386824e-18	1.0314551020154167e-7	6.3036022306752e-17	3.201741595385043e-8	-2.0961175751441002e-23	2.5822123298126943e-24	3.19354925250011e-10	5.630651959980506e-10	2.602920484761748e-8
17200000	0.004999867389969306	-5.014043953130186e-22	-1.1834041794386824e-18	1.0314551020154167e-7	6.3036022306752e-17	3.201741595385043e-8	-2.0961175027114754e-23	2.5822123298126943e-24	3.19354925250011e-10	5.630651959980506e-10	2.602920484761748e-8
17300000	0.004999867389969306	-5.014043953130117e-22	-1.1834041794386824e-18	1.0314551020154167e-7	6.3036022306752e-17	3.201741595385043e-8	-2.0961174302788503e-23	2.5822123298126943e-24	3.19354925250011e-10	5.630651959980506e-10	2.602920484761748e-8
17400000	0.004999867389969306	-5.014043953130048e-22	-1.1834041794386824e-18	1.0314551020154167e-7	6.3036022306752e-17	3.201741595385043e-8	-2.0961173578462256e-23	2.5822123298126943e-24	3.19354925250011e-10	5.630651959980506e-10	2.602920484761748e-8
17500000	0.004999867389969306	-5.014043953129979e-22	-1.1834041794386824e-18	1.0314551020154167e-7	6.3036022306752e-17	3.201741595385043e-8	-2.0961172854136008e-23	2.5822123298126943e-24	3.19354925250011e-10	5.630651959980506e-10	2.602920484761748e-8
17600000	0.004999867389969306	-5.01404395312991e-22	-1.1834041794386824e-18	1.0314551020154167e-7	6.3036022306752e-17	3.201741595385043e-8	-2.0961172129809757e-23	2.5822123298126943e-24	3.19354925250011e-10	5.630651959980506e-10	2.602920484761748e-8
17700000	0.004999867389969306	-5.014043953129841e-22	-1.1834041794386824e-18	1.0314551020154167e-7	6.3036022306752e-17	3.201741595385043e-8	-2.096117140548351e-23	2.5822123298126943e-24	3.19354925250011e-10	5.630651959980506e-10	2.602920484761748e-8
17800000	0.004999867389969306	-5.014043953129772e-22	-1.1834041794386824e-18	1.0314551020154167e-7	6.3036022306752e-17	3.201741595385043e-8	-2.0961170681157262e-23	2.5822123298126943e-24	3.19354925250011e-10	5.630651959980506e-10	2.602920484761748e-8
17900000	0.004999867389969306	-5.014043953129703e-22	-1.1834041794386824e-18	1.0314551020154167e-7	6.3036022306752e-17	3.201741595385043e-8	-2.096116995683101e-23	2.5822123298126943e-24	3.19354925250011e-10	5.630651959980506e-10	2.602920484761748e-8
18000000	0.004999867389969306	-5.014043953129634e-22	-1.1834041794386824e-18	1.0314551020154167e-7	6.3036022306752e-17	3.201741595385043e-8	-2.0961169232504763e-23	2.5822123298126943e-24	3.19354925250011e-10	5.630651959980506e-10	2.602920484761748e-8
18100000	0.004999867389969306	-5.014043953129565e-22	-1.1834041794386824e-18	1.0314551020154167e-7	6.3036022306752e-17	3.201741595385043e-8	-2.0961168508178516e-23	2.5822123298126943e-24	3.19354925250011e-10	5.630651959980506e-10	2.602920484761748e-8
18200000	0.004999867389969306	-5.014043953129496e-22	-1.1834041794386824e-18	1.0314551020154167e-7	6.3036022306752e-17	3.201741595385043e-8	-2.0961167783852265e-23	2.5822123298126943e-24	3.19354925250011e-10	5.630651959980506e-10	2.602920484761748e-8
18300000	0.004999867389969306	-5.014043953129427e-22	-1.1834041794386824e-18	1.0314551020154167e-7	6.3036022306752e-17	3.201741595385043e-8	-2.0961167059526017e-23	2.5822123298126943e-24	3.19354925250011e-10	5.630651959980506e-10	2.602920484761748e-8
18400000	0.004999867389969306	-5.0140439531293575e-22	-1.1834041794386824e-18	1.0314551020154167e-7	6.3036022306752e-17	3.201741595385043e-8	-2.0961166335199767e-23	2.5822123298126943e-24	3.19354925250011e-10	5.630651959980506e-10	2.602920484761748e-8
18500000	0.004999867389969306	-5.014043953129289e-22	-1.1834041794386824e-18	1.0314551020154167e-7	6.3036022306752e-17	3.201741595385043e-8	-2.096116561087352e-23	2.5822123298126943e-24	3.19354925250011e-10	5.630651959980506e-10	2.602920484761748e-8
18600000	0.004999867389969306	-5.01404395312922e-22	-1.1834041794386824e-18	1.0314551020154167e-7	6.3036022306752e-17	3.201741595385043e-8	-2.096116488654727e-23	2.5822123298126943e-24	3.19354925250011e-10	5.630651959980506e-10	2.602920484761748e-8
18700000	0.004999867389969306	-5.014043953129151e-22	-1.1834041794386824e-18	1.0314551020154167e-7	6.3036022306752e-17	3.201741595385043e-8	-2.096116416222102e-23	2.5822123298126943e-24	3.19354925250011e-10	5.630651959980506e-10	2.602920484761748e-8
18800000	0.004999867389969306	-5.014043953129082e-22	-1.1834041794386824e-18	1.0314551020154167e-7	6.3036022306752e-17	3.201741595385043e-8	-2.0961163437894773e-23	2.5822123298126943e-24	3.19354925250011e-10	5.630651959980506e-10	2.602920484761748e-8
18900000	0.004999867389969306	-5.014043953129012e-22	-1.1834041794386824e-18	1.0314551020154167e-7	6.3036022306752e-17	3.201741595385043e-8	-2.0961162713568525e-23	2.5822123298126943e-24	3.19354925250011e-10	5.630651959980506e-10	2.602920484761748e-8
19000000	0.004999867389969306	-5.014043953128944e-22	-1.1834041794386824e-18	1.0314551020154167e-7	6.3036022306752e-17	3.201741595385043e-8	-2.0961161989242274e-23	2.5822123298126947e-24	3.19354925250011e-10	5.630651959980506e-10	2.602920484761748e-8
19100000	0.004999867389969306	-5.014043953128875e-22	-1.1834041794386824e-18	1.0314551020154167e-7	6.3036022306752e-17	3.201741595385043e-8	-2.0961161264916027e-23	2.5822123298126947e-24	3.19354925250011e-10	5.630651959980506e-10	2.602920484761748e-8
19200000	0.004999867389969306	-5.014043953128805e-22	-1.1834041794386824e-18	1.0314551020154167e-7	6.3036022306752e-17	3.201741595385043e-8	-2.096116054058978e-23	2.5822123298126947e-24	3.19354925250011e-10	5.630651959980506e-10	2.602920484761748e-8
19300000	0.004999867389969306	-5.014043953128737e-22	-1.1834041794386824e-18	1.0314551020154167e-7	6.3036022306752e-17	3.201741595385043e-8	-2.0961159816263528e-23	2.5822123298126947e-24	3.19354925250011e-10	5.630651959980506e-10	2.602920484761748e-8
19400000	0.004999867389969306	-5.014043953128667e-22	-1.1834041794386824e-18	1.0314551020154167e-7	6.3036022306752e-17	3.201741595385043e-8	-2.096115909193728e-23	2.5822123298126947e-24	3.19354925250011e-10	5.630651959980506e-10	2.602920484761748e-8
19500000	0.004999867389969306	-5.014043953128599e-22	-1.1834041794386824e-18	1.0314551020154167e-7	6.3036022306752e-17	3.201741595385043e-8	-2.0961158367611033e-23	2.5822123298126947e-24	3.19354925250011e-10	5.630651959980506e-10	2.602920484761748e-8
19600000	0.004999867389969306	-5.01404395312853e-22	-1.1834041794386824e-18	1.0314551020154167e-7	6.3036022306752e-17	3.201741595385043e-8	-2.0961157643284782e-23	2.5822123298126947e-24	3.19354925250011e-10	5.630651959980506e-10	2.602920484761748e-8
19700000	0.004999867389969306	-5.01404395312846e-22	-1.1834041794386824e-18	1.0314551020154167e-7	6.3036022306752e-17	3.201741595385043e-8	-2.0961156918958534e-23	2.5822123298126947e-24	3.19354925250011e-10	5.630651959980506e-10	2.602920484761748e-8
19800000	0.004999867389969306	-5.014043953128392e-22	-1.1834041794386824e-18	1.0314551020154167e-7	6.3036022306752e-17	3.201741595385043e-8	-2.0961156194632287e-23	2.5822123298126947e-24	3.19354925250011e-10	5.630651959980506e-10	2.602920484761748e-8
19900000	0.004999867389969306	-5.014043953128322e-22	-1.1834041794386824e-18	1.0314551020154167e-7	6.3036022306752e-17	3.201741595385043e-8	-2.0961155470306036e-23	2.5822123298126947e-24	3.19354925250011e-10	5.630651959980506e-10	2.602920484761748e-8
20000000	0.004999867389969306	-5.014043953128253e-22	-1.1834041794386824e-18	1.0314551020154167e-7	6.3036022306752e-17	3.201741595385043e-8	-2.0961154745979788e-23	2.5822123298126947e-24	3.19354925250011e-10	5.630651959980506e-10	2.602920484761748e-8
20100000	0.004999867389969306	-5.014043953128185e-22	-1.1834041794386824e-18	1.0314551020154167e-7	6.3036022306752e-17	3.201741595385043e-8	-2.096115402165354e-23	2.5822123298126947e-24	3.19354925250011e-10	5.630651959980506e-10	2.602920484761748e-8
20200000	0.004999867389969306	-5.014043953128115e-22	-1.1834041794386824e-18	1.0314551020154167e-7	6.3036022306752e-17	3.201741595385043e-8	-2.096115329732729e-23	2.5822123298126947e-24	3.19354925250011e-10	5.630651959980506e-10	2.602920484761748e-8
20300000	0.004999867389969306	-5.014043953128047e-22	-1.1834041794386824e-18	1.0314551020154167e-7	6.3036022306752e-17	3.201741595385043e-8	-2.0961152573001042e-23	2.5822123298126947e-24	3.19354925250011e-10	5.630651959980506e-10	2.602920484761748e-8
20400000	0.004999867389969306	-5.014043953127977e-22	-1.1834041794386824e-18	1.0314551020154167e-7	6.3036022306752e-17	3.201741595385043e-8	-2.0961151848674794e-23	2.5822123298126947e-24	3.19354925250011e-10	5.630651959980506e-10	2.602920484761748e-8
20500000	0.004999867389969306	-5.014043953127908e-22	-1.1834041794386824e-18	1.0314551020154167e-7	6.3036022306752e-17	3.201741595385043e-8	-2.0961151124348544e-23	2.5822123298126947e-24	3.19354925250011e-10	5.630651959980506e-10	2.602920484761748e-8
20600000	0.004999867389969306	-5.01404395312784e-22	-1.1834041794386824e-18	1.0314551020154167e-7	6.3036022306752e-17	3.201741595385043e-8	-2.0961150400022296e-23	2.5822123298126947e-24	3.19354925250011e-10	5.630651959980506e-10	2.602920484761748e-8
20700000	0.004999867389969306	-5.01404395312777e-22	-1.1834041794386824e-18	1.0314551020154167e-7	6.3036022306752e-17	3.201741595385043e-8	-2.0961149675696045e-23	2.5822123298126947e-24	3.19354925250011e-10	5.630651959980506e-10	2.602920484761748e-8
20800000	0.004999867389969306	-5.014043953127701e-22	-1.1834041794386824e-18	1.0314551020154167e-7	6.3036022306752e-17	3.201741595385043e-8	-2.0961148951369798e-23	2.5822123298126947e-24	3.19354925250011e-10	5.630651959980506e-10	2.602920484761748e-8
20900000	0.004999867389969306	-5.014043953127632e-22	-1.1834041794386824e-18	1.0314551020154167e-7	6.3036022306752e-17	3.201741595385043e-8	-2.096114822704355e-23	2.5822123298126947e-24	3.19354925250011e-10	5.630651959980506e-10	2.602920484761748e-8
21000000	0.004999867389969306	-5.014043953127563e-22	-1.1834041794386824e-18	1.0314551020154167e-7	6.3036022306752e-17	3.201741595385043e-8	-2.09611475027173e-23	2.5822123298126947e-24	3.19354925250011e-10	5.630651959980506e-10	2.602920484761748e-8
21100000	0.004999867389969306	-5.014043953127495e-22	-1.1834041794386824e-18	1.0314551020154167e-7	6.3036022306752e-17	3.201741595385043e-8	-2.0961146778391052e-23	2.5822123298126943e-24	3.19354925250011e-10	5.630651959980506e-10	2.602920484761748e-8
21200000	0.004999867389969306	-5.014043953127425e-22	-1.1834041794386824e-18	1.0314551020154167e-7	6.3036022306752e-17	3.201741595385043e-8	-2.0961146054064804e-23	2.5822123298126943e-24	3.19354925250011e-10	5.630651959980506e-10	2.602920484761748e-8
21300000	0.004999867389969306	-5.014043953127356e-22	-1.1834041794386824e-18	1.0314551020154167e-7	6.3036022306752e-17	3.201741595385043e-8	-2.0961145329738553e-23	2.5822123298126943e-24	3.19354925250011e-10	5.630651959980506e-10	2.602920484761748e-8
21400000	0.004999867389969306	-5.014043953127287e-22	-1.1834041794386824e-18	1.0314551020154167e-7	6.3036022306752e-17	3.201741595385043e-8	-2.0961144605412305e-23	2.5822123298126943e-24	3.19354925250011e-10	5.630651959980506e-10	2.602920484761748e-8
21500000	0.004999867389969306	-5.014043953127218e-22	-1.1834041794386824e-18	1.0314551020154167e-7	6.3036022306752e-17	3.201741595385043e-8	-2.0961143881086058e-23	2.5822123298126943e-24	3.19354925250011e-10	5.630651959980506e-10	2.602920484761748e-8
21600000	0.004999867389969306	-5.014043953127149e-22	-1.1834041794386824e-18	1.0314551020154167e-7	6.3036022306752e-17	3.201741595385043e-8	-2.0961143156759807e-23	2.5822123298126943e-24	3.19354925250011e-10	5.630651959980506e-10	2.602920484761748e-8
21700000	0.004999867389969306	-5.01404395312708e-22	-1.1834041794386824e-18	1.0314551020154167e-7	6.3036022306752e-17	3.201741595385043e-8	-2.096114243243356e-23	2.5822123298126943e-24	3.19354925250011e-10	5.630651959980506e-10	2.602920484761748e-8
21800000	0.004999867389969306	-5.014043953127011e-22	-1.1834041794386824e-18	1.0314551020154167e-7	6.3036022306752e-17	3.201741595385043e-8	-2.0961141708107312e-23	2.5822123298126943e-24	3.19354925250011e-10	5.630651959980506e-10	2.602920484761748e-8
21900000	0.004999867389969306	-5.014043953126942e-22	-1.1834041794386824e-18	1.0314551020154167e-7	6.3036022306752e-17	3.201741595385043e-8	-2.096114098378106e-23	2.5822123298126943e-24	3.19354925250011e-10	5.630651959980506e-10	2.602920484761748e-8
22000000	0.004999867389969306	-5.014043953126873e-22	-1.1834041794386824e-18	1.0314551020154167e-7	6.3036022306752e-17	3.201741595385043e-8	-2.0961140259454813e-23	2.5822123298126943e-24	3.19354925250011e-10	5.630651959980506e-10	2.602920484761748e-8
22100000	0.004999867389969306	-5.014043953126804e-22	-1.1834041794386824e-18	1.0314551020154167e-7	6.3036022306752e-17	3.201741595385043e-8	-2.0961139535128565e-23	2.5822123298126943e-24	3.19354925250011e-10	5.630651959980506e-10	2.602920484761748e-8
22200000	0.004999867389969306	-5.014043953126735e-22	-1.1834041794386824e-18	1.0314551020154167e-7	6.3036022306752e-17	3.201741595385043e-8	-2.0961138810802315e-23	2.5822123298126943e-24	3.19354925250011e-10	5.630651959980506e-10	2.602920484761748e-8
22300000	0.004999867389969306	-5.014043953126666e-22	-1.1834041794386824e-18	1.0314551020154167e-7	6.3036022306752e-17	3.201741595385043e-8	-2.0961138086476067e-23	2.5822123298126943e-24	3.19354925250011e-10	5.630651959980506e-10	2.602920484761748e-8
22400000	0.004999867389969306	-5.0140439531265965e-22	-1.1834041794386824e-18	1.0314551020154167e-7	6.3036022306752e-17	3.201741595385043e-8	-2.096113736214982e-23	2.5822123298126943e-24	3.19354925250011e-10	5.630651959980506e-10	2.602920484761748e-8
22500000	0.004999867389969306	-5.014043953126528e-22	-1.1834041794386824e-18	1.0314551020154167e-7	6.3036022306752e-17	3.201741595385043e-8	-2.096113663782357e-23	2.5822123298126943e-24	3.19354925250011e-10	5.630651959980506e-10	2.602920484761748e-8
22600000	0.004999867389969306	-5.014043953126458e-22	-1.1834041794386824e-18	1.0314551020154167e-7	6.3036022306752e-17	3.201741595385043e-8	-2.096113591349732e-23	2.5822123298126943e-24	3.19354925250011e-10	5.630651959980506e-10	2.602920484761748e-8
22700000	0.004999867389969305	-5.01404395312639e-22	-1.1834041794386824e-18	1.0314551020154167e-7	6.3036022306752e-17	3.201741595385043e-8	-2.0961135189171073e-23	2.5822123298126943e-24	3.19354925250011e-10	5.630651959980506e-10	2.6029204847617483e-8
22800000	0.004999867389969305	-5.014043953126321e-22	-1.1834041794386824e-18	1.0314551020154167e-7	6.3036022306752e-17	3.201741595385043e-8	-2.0961134464844823e-23	2.5822123298126943e-24	3.19354925250011e-10	5.630651959980506e-10	2.6029204847617483e-8
22900000	0.004999867389969305	-5.014043953126251e-22	-1.1834041794386824e-18	1.0314551020154167e-7	6.3036022306752e-17	3.201741595385043e-8	-2.0961133740518575e-23	2.5822123298126943e-24	3.19354925250011e-10	5.630651959980506e-10	2.6029204847617483e-8
23000000	0.004999867389969305	-5.014043953126183e-22	-1.1834041794386824e-18	1.0314551020154167e-7	6.3036022306752e-17	3.201741595385043e-8	-2.0961133016192324e-23	2.5822123298126943e-24	3.19354925250011e-10	5.630651959980506e-10	2.6029204847617483e-8
23100000	0.004999867389969305	-5.014043953126113e-22	-1.1834041794386824e-18	1.0314551020154167e-7	6.3036022306752e-17	3.201741595385043e-8	-2.0961132291866076e-23	2.5822123298126943e-24	3.19354925250011e-10	5.630651959980506e-10	2.6029204847617483e-8
23200000	0.004999867389969305	-5.014043953126044e-22	-1.1834041794386824e-18	1.0314551020154167e-7	6.3036022306752e-17	3.201741595385043e-8	-2.096113156753983e-23	2.5822123298126943e-24	3.19354925250011e-10	5.630651959980506e-10	2.6029204847617483e-8
23300000	0.004999867389969305	-5.014043953125976e-22	-1.1834041794386824e-18	1.0314551020154167e-7	6.303602230675202e-17	3.201741595385043e-8	-2.0961130843213578e-23	2.5822123298126943e-24	3.19354925250011e-10	5.630651959980506e-10	2.6029204847617483e-8
23400000	0.004999867389969305	-5.014043953125906e-22	-1.1834041794386824e-18	1.0314551020154167e-7	6.303602230675202e-17	3.201741595385043e-8	-2.096113011888733e-23	2.5822123298126943e-24	3.19354925250011e-10	5.630651959980506e-10	2.6029204847617483e-8
23500000	0.004999867389969305	-5.014043953125838e-22	-1.1834041794386824e-18	1.0314551020154167e-7	6.303602230675202e-17	3.201741595385043e-8	-2.0961129394561083e-23	2.5822123298126943e-24	3.19354925250011e-10	5.630651959980506e-10	2.6029204847617483e-8
23600000	0.004999867389969305	-5.014043953125768e-22	-1.1834041794386824e-18	1.0314551020154167e-7	6.303602230675202e-17	3.201741595385043e-8	-2.0961128670234832e-23	2.5822123298126943e-24	3.19354925250011e-10	5.630651959980506e-10	2.6029204847617483e-8
23700000	0.004999867389969305	-5.014043953125699e-22	-1.1834041794386824e-18	1.0314551020154167e-7	6.303602230675202e-17	3.201741595385043e-8	-2.0961127945908584e-23	2.5822123298126943e-24	3.19354925250011e-10	5.630651959980506e-10	2.6029204847617483e-8
23800000	0.004999867389969305	-5.014043953125631e-22	-1.1834041794386824e-18	1.0314551020154167e-7	6.303602230675202e-17	3.201741595385043e-8	-2.0961127221582336e-23	2.5822123298126943e-24	3.19354925250011e-10	5.630651959980506e-10	2.6029204847617483e-8
23900000	0.004999867389969305	-5.014043953125561e-22	-1.1834041794386824e-18	1.0314551020154167e-7	6.303602230675202e-17	3.201741595385043e-8	-2.0961126497256086e-23	2.5822123298126943e-24	3.19354925250011e-10	5.630651959980506e-10	2.6029204847617483e-8
24000000	0.004999867389969305	-5.014043953125492e-22	-1.1834041794386824e-18	1.0314551020154167e-7	6.303602230675202e-17	3.201741595385043e-8	-2.0961125772929838e-23	2.5822123298126943e-24	3.19354925250011e-10	5.630651959980506e-10	2.6029204847617483e-8
24100000	0.004999867389969305	-5.014043953125423e-22	-1.1834041794386824e-18	1.0314551020154167e-7	6.303602230675202e-17	3.201741595385043e-8	-2.096112504860359e-23	2.5822123298126943e-24	3.19354925250011e-10	5.630651959980506e-10	2.6029204847617483e-8
24200000	0.004999867389969305	-5.014043953125354e-22	-1.1834041794386824e-18	1.0314551020154167e-7	6.303602230675202e-17	3.201741595385043e-8	-2.096112432427734e-23	2.5822123298126943e-24	3.19354925250011e-10	5.630651959980506e-10	2.6029204847617483e-8
24300000	0.004999867389969305	-5.014043953125286e-22	-1.1834041794386824e-18	1.0314551020154167e-7	6.303602230675202e-17	3.201741595385043e-8	-2.0961123599951092e-23	2.5822123298126943e-24	3.19354925250011e-10	5.630651959980506e-10	2.6029204847617483e-8
24400000	0.004999867389969305	-5.014043953125216e-22	-1.1834041794386824e-18	1.0314551020154167e-7	6.303602230675202e-17	3.201741595385043e-8	-2.0961122875624844e-23	2.5822123298126943e-24	3.19354925250011e-10	5.630651959980506e-10	2.6029204847617483e-8
24500000	0.004999867389969305	-5.014043953125147e-22	-1.1834041794386824e-18	1.0314551020154167e-7	6.303602230675202e-17	3.201741595385043e-8	-2.0961122151298594e-23	2.5822123298126943e-24	3.19354925250011e-10	5.630651959980506e-10	2.6029204847617483e-8
24600000	0.004999867389969305	-5.014043953125078e-22	-1.1834041794386824e-18	1.0314551020154167e-7	6.303602230675202e-17	3.201741595385043e-8	-2.0961121426972346e-23	2.5822123298126943e-24	3.19354925250011e-10	5.630651959980506e-10	2.6029204847617483e-8
24700000	0.004999867389969305	-5.014043953125009e-22	-1.1834041794386824e-18	1.0314551020154167e-7	6.303602230675202e-17	3.201741595385043e-8	-2.0961120702646098e-23	2.5822123298126943e-24	3.19354925250011e-10	5.630651959980506e-10	2.6029204847617483e-8
24800000	0.004999867389969305	-5.01404395312494e-22	-1.1834041794386824e-18	1.0314551020154167e-7	6.303602230675202e-17	3.201741595385043e-8	-2.0961119978319847e-23	2.5822123298126943e-24	3.19354925250011e-10	5.630651959980506e-10	2.6029204847617483e-8
24900000	0.004999867389969305	-5.014043953124871e-22	-1.1834041794386824e-18	1.0314551020154167e-7	6.303602230675202e-17	3.201741595385043e-8	-2.09611192539936e-23	2.5822123298126943e-24	3.19354925250011e-10	5.630651959980506e-10	2.6029204847617483e-8
25000000	0.004999867389969305	-5.014043953124802e-22	-1.1834041794386824e-18	1.0314551020154167e-7	6.303602230675202e-17	3.201741595385043e-8	-2.096111852966735e-23	2.5822123298126943e-24	3.19354925250011e-10	5.630651959980506e-10	2.6029204847617483e-8
25100000	0.004999867389969305	-5.014043953124733e-22	-1.1834041794386824e-18	1.0314551020154167e-7	6.303602230675202e-17	3.201741595385043e-8	-2.09611178053411e-23	2.5822123298126943e-24	3.19354925250011e-10	5.630651959980506e-10	2.6029204847617483e-8
25200000	0.004999867389969305	-5.014043953124664e-22	-1.1834041794386824e-18	1.0314551020154167e-7	6.303602230675202e-17	3.201741595385043e-8	-2.0961117081014854e-23	2.5822123298126943e-24	3.19354925250011e-10	5.630651959980506e-10	2.6029204847617483e-8
25300000	0.004999867389969305	-5.014043953124595e-22	-1.1834041794386824e-18	1.0314551020154167e-7	6.303602230675202e-17	3.201741595385043e-8	-2.0961116356688603e-23	2.5822123298126943e-24	3.19354925250011e-10	5.630651959980506e-10	2.6029204847617483e-8
25400000	0.004999867389969305	-5.014043953124526e-22	-1.1834041794386824e-18	1.0314551020154167e-7	6.303602230675202e-17	3.201741595385043e-8	-2.0961115632362355e-23	2.5822123298126943e-24	3.19354925250011e-10	5.630651959980506e-10	2.6029204847617483e-8
25500000	0.004999867389969305	-5.014043953124457e-22	-1.1834041794386824e-18	1.0314551020154167e-7	6.303602230675202e-17	3.201741595385043e-8	-2.0961114908036107e-23	2.5822123298126943e-24	3.19354925250011e-10	5.630651959980506e-10	2.6029204847617483e-8
25600000	0.004999867389969305	-5.0140439531243875e-22	-1.1834041794386824e-18	1.0314551020154167e-7	6.303602230675202e-17	3.201741595385043e-8	-2.0961114183709857e-23	2.5822123298126943e-24	3.19354925250011e-10	5.630651959980506e-10	2.6029204847617483e-8
25700000	0.004999867389969305	-5.014043953124319e-22	-1.1834041794386824e-18	1.0314551020154167e-7	6.303602230675202e-17	3.201741595385043e-8	-2.096111345938361e-23	2.5822123298126943e-24	3.19354925250011e-10	5.630651959980506e-10	2.6029204847617483e-8
25800000	0.004999867389969305	-5.01404395312425e-22	-1.1834041794386824e-18	1.0314551020154167e-7	6.303602230675202e-17	3.201741595385043e-8	-2.096111273505736e-23	2.5822123298126943e-24	3.19354925250011e-10	5.630651959980506e-10	2.6029204847617483e-8
25900000	0.004999867389969305	-5.014043953124181e-22	-1.1834041794386824e-18	1.0314551020154167e-7	6.303602230675202e-17	3.201741595385043e-8	-2.096111201073111e-23	2.5822123298126943e-24	3.19354925250011e-10	5.630651959980506e-10	2.6029204847617483e-8
26000000	0.004999867389969305	-5.014043953124112e-22	-1.1834041794386824e-18	1.0314551020154167e-7	6.303602230675202e-17	3.201741595385043e-8	-2.0961111286404863e-23	2.5822123298126943e-24	3.19354925250011e-10	5.630651959980506e-10	2.6029204847617483e-8
26100000	0.004999867389969305	-5.014043953124043e-22	-1.1834041794386824e-18	1.0314551020154167e-7	6.303602230675202e-17	3.201741595385043e-8	-2.0961110562078615e-23	2.5822123298126943e-24	3.19354925250011e-10	5.630651959980506e-10	2.6029204847617483e-8
26200000	0.004999867389969305	-5.014043953123974e-22	-1.1834041794386824e-18	1.0314551020154167e-7	6.303602230675202e-17	3.201741595385043e-8	-2.0961109837752364e-23	2.5822123298126943e-24	3.19354925250011e-10	5.630651959980506e-10	2.6029204847617483e-8
26300000	0.004999867389969305	-5.014043953123905e-22	-1.1834041794386824e-18	1.0314551020154167e-7	6.303602230675202e-17	3.201741595385043e-8	-2.0961109113426117e-23	2.5822123298126943e-24	3.19354925250011e-10	5.630651959980506e-10	2.6029204847617483e-8
26400000	0.004999867389969305	-5.0140439531238355e-22	-1.1834041794386824e-18	1.0314551020154167e-7	6.303602230675202e-17	3.201741595385043e-8	-2.096110838909987e-23	2.5822123298126943e-24	3.19354925250011e-10	5.630651959980506e-10	2.6029204847617483e-8
26500000	0.004999867389969305	-5.014043953123767e-22	-1.1834041794386824e-18	1.0314551020154167e-7	6.303602230675202e-17	3.201741595385043e-8	-2.0961107664773618e-23	2.5822123298126943e-24	3.19354925250011e-10	5.630651959980506e-10	2.6029204847617483e-8
26600000	0.004999867389969305	-5.014043953123698e-22	-1.1834041794386824e-18	1.0314551020154167e-7	6.303602230675202e-17	3.201741595385043e-8	-2.096110694044737e-23	2.5822123298126943e-24	3.19354925250011e-10	5.630651959980506e-10	2.6029204847617483e-8
26700000	0.004999867389969305	-5.014043953123629e-22	-1.1834041794386824e-18	1.0314551020154167e-7	6.303602230675202e-17	3.201741595385043e-8	-2.096110621612112e-23	2.5822123298126943e-24	3.19354925250011e-10	5.630651959980506e-10	2.6029204847617483e-8
26800000	0.004999867389969305	-5.01404395312356e-22	-1.1834041794386824e-18	1.0314551020154167e-7	6.303602230675202e-17	3.201741595385043e-8	-2.0961105491794872e-23	2.5822123298126943e-24	3.19354925250011e-10	5.630651959980506e-10	2.6029204847617483e-8
26900000	0.004999867389969305	-5.01404395312349e-22	-1.1834041794386824e-18	1.0314551020154167e-7	6.303602230675202e-17	3.201741595385043e-8	-2.0961104767468625e-23	2.5822123298126943e-24	3.19354925250011e-10	5.630651959980506e-10	2.6029204847617483e-8
27000000	0.004999867389969305	-5.014043953123422e-22	-1.1834041794386824e-18	1.0314551020154167e-7	6.303602230675202e-17	3.201741595385043e-8	-2.0961104043142374e-23	2.5822123298126943e-24	3.19354925250011e-10	5.630651959980506e-10	2.6029204847617483e-8
27100000	0.004999867389969305	-5.014043953123353e-22	-1.1834041794386824e-18	1.0314551020154167e-7	6.303602230675202e-17	3.201741595385043e-8	-2.0961103318816126e-23	2.5822123298126943e-24	3.19354925250011e-10	5.630651959980506e-10	2.6029204847617483e-8
27200000	0.004999867389969305	-5.014043953123283e-22	-1.1834041794386824e-18	1.0314551020154167e-7	6.303602230675202e-17	3.201741595385043e-8	-2.0961102594489878e-23	2.5822123298126943e-24	3.19354925250011e-10	5.630651959980506e-10	2.6029204847617483e-8
27300000	0.004999867389969305	-5.014043953123215e-22	-1.1834041794386824e-18	1.0314551020154167e-7	6.303602230675202e-17	3.201741595385043e-8	-2.0961101870163628e-23	2.5822123298126943e-24	3.19354925250011e-10	5.630651959980506e-10	2.6029204847617483e-8
27400000	0.004999867389969305	-5.014043953123145e-22	-1.1834041794386824e-18	1.0314551020154167e-7	6.303602230675202e-17	3.201741595385043e-8	-2.096110114583738e-23	2.5822123298126943e-24	3.19354925250011e-10	5.630651959980506e-10	2.6029204847617483e-8
27500000	0.004999867389969305	-5.014043953123077e-22	-1.1834041794386824e-18	1.0314551020154167e-7	6.303602230675202e-17	3.201741595385043e-8	-2.0961100421511132e-23	2.5822123298126943e-24	3.19354925250011e-10	5.630651959980506e-10	2.6029204847617483e-8
27600000	0.004999867389969305	-5.014043953123008e-22	-1.1834041794386824e-18	1.0314551020154167e-7	6.303602230675202e-17	3.201741595385043e-8	-2.0961099697184882e-23	2.5822123298126943e-24	3.19354925250011e-10	5.630651959980506e-10	2.6029204847617483e-8
27700000	0.004999867389969305	-5.014043953122938e-22	-1.1834041794386824e-18	1.0314551020154167e-7	6.303602230675202e-17	3.201741595385043e-8	-2.0961098972858634e-23	2.5822123298126943e-24	3.19354925250011e-10	5.630651959980506e-10	2.6029204847617483e-8
27800000	0.004999867389969305	-5.01404395312287e-22	-1.1834041794386824e-18	1.0314551020154167e-7	6.303602230675202e-17	3.201741595385043e-8	-2.0961098248532386e-23	2.5822123298126943e-24	3.19354925250011e-10	5.630651959980506e-10	2.6029204847617483e-8
27900000	0.004999867389969305	-5.0140439531228e-22	-1.1834041794386824e-18	1.0314551020154167e-7	6.303602230675202e-17	3.201741595385043e-8	-2.0961097524206135e-23	2.5822123298126943e-24	3.19354925250011e-10	5.630651959980506e-10	2.6029204847617483e-8
28000000	0.004999867389969305	-5.014043953122731e-22	-1.1834041794386824e-18	1.0314551020154167e-7	6.303602230675202e-17	3.201741595385043e-8	-2.0961096799879888e-23	2.5822123298126943e-24	3.19354925250011e-10	5.630651959980506e-10	2.6029204847617483e-8
28100000	0.004999867389969305	-5.014043953122663e-22	-1.1834041794386824e-18	1.0314551020154167e-7	6.303602230675202e-17	3.201741595385043e-8	-2.096109607555364e-23	2.5822123298126943e-24	3.19354925250011e-10	5.630651959980506e-10	2.6029204847617483e-8
28200000	0.004999867389969305	-5.014043953122593e-22	-1.1834041794386824e-18	1.0314551020154167e-7	6.303602230675202e-17	3.201741595385043e-8	-2.096109535122739e-23	2.5822123298126943e-24	3.19354925250011e-10	5.630651959980506e-10	2.6029204847617483e-8
28300000	0.004999867389969305	-5.014043953122525e-22	-1.1834041794386824e-18	1.0314551020154167e-7	6.303602230675202e-17	3.201741595385043e-8	-2.0961094626901142e-23	2.5822123298126943e-24	3.19354925250011e-10	5.630651959980506e-10	2.6029204847617483e-8
28400000	0.004999867389969305	-5.014043953122455e-22	-1.1834041794386824e-18	1.0314551020154167e-7	6.303602230675202e-17	3.201741595385043e-8	-2.096109390257489e-23	2.5822123298126943e-24	3.19354925250011e-10	5.630651959980506e-10	2.6029204847617483e-8
28500000	0.004999867389969305	-5.014043953122386e-22	-1.1834041794386824e-18	1.0314551020154167e-7	6.303602230675202e-17	3.201741595385043e-8	-2.0961093178248643e-23	2.5822123298126943e-24	3.19354925250011e-10	5.630651959980506e-10	2.6029204847617483e-8
28600000	0.004999867389969305	-5.014043953122318e-22	-1.1834041794386824e-18	1.0314551020154167e-7	6.303602230675202e-17	3.201741595385043e-8	-2.0961092453922396e-23	2.5822123298126943e-24	3.19354925250011e-10	5.630651959980506e-10	2.6029204847617483e-8
28700000	0.004999867389969305	-5.014043953122248e-22	-1.1834041794386824e-18	1.0314551020154167e-7	6.303602230675202e-17	3.201741595385043e-8	-2.0961091729596145e-23	2.5822123298126943e-24	3.19354925250011e-10	5.630651959980506e-10	2.6029204847617483e-8
28800000	0.004999867389969305	-5.014043953122179e-22	-1.1834041794386824e-18	1.0314551020154167e-7	6.303602230675202e-17	3.201741595385043e-8	-2.0961091005269897e-23	2.5822123298126943e-24	3.19354925250011e-10	5.630651959980506e-10	2.6029204847617483e-8
28900000	0.004999867389969305	-5.01404395312211e-22	-1.1834041794386824e-18	1.0314551020154167e-7	6.303602230675202e-17	3.201741595385043e-8	-2.096109028094365e-23	2.5822123298126943e-24	3.19354925250011e-10	5.630651959980506e-10	2.6029204847617483e-8
29000000	0.004999867389969305	-5.014043953122041e-22	-1.1834041794386824e-18	1.0314551020154167e-7	6.303602230675202e-17	3.201741595385043e-8	-2.09610895566174e-23	2.5822123298126943e-24	3.19354925250011e-10	5.630651959980506e-10	2.6029204847617483e-8
29100000	0.004999867389969305	-5.014043953121973e-22	-1.1834041794386824e-18	1.0314551020154167e-7	6.303602230675202e-17	3.201741595385043e-8	-2.096108883229115e-23	2.5822123298126943e-24	3.19354925250011e-10	5.630651959980506e-10	2.6029204847617483e-8
29200000	0.004999867389969305	-5.014043953121903e-22	-1.1834041794386824e-18	1.0314551020154167e-7	6.303602230675202e-17	3.201741595385043e-8	-2.0961088107964903e-23	2.5822123298126943e-24	3.19354925250011e-10	5.630651959980506e-10	2.6029204847617483e-8
29300000	0.004999867389969305	-5.014043953121834e-22	-1.1834041794386824e-18	1.0314551020154167e-7	6.303602230675202e-17	3.201741595385043e-8	-2.0961087383638653e-23	2.5822123298126943e-24	3.19354925250011e-10	5.630651959980506e-10	2.6029204847617483e-8
29400000	0.004999867389969305	-5.014043953121765e-22	-1.1834041794386824e-18	1.0314551020154167e-7	6.303602230675202e-17	3.201741595385043e-8	-2.0961086659312405e-23	2.5822123298126943e-24	3.19354925250011e-10	5.630651959980506e-10	2.6029204847617483e-8
29500000	0.004999867389969305	-5.014043953121696e-22	-1.1834041794386824e-18	1.0314551020154167e-7	6.303602230675202e-17	3.201741595385043e-8	-2.0961085934986157e-23	2.5822123298126943e-24	3.19354925250011e-10	5.630651959980506e-10	2.6029204847617483e-8
29600000	0.004999867389969305	-5.014043953121627e-22	-1.1834041794386824e-18	1.0314551020154167e-7	6.303602230675202e-17	3.201741595385043e-8	-2.0961085210659906e-23	2.5822123298126943e-24	3.19354925250011e-10	5.630651959980506e-10	2.6029204847617483e-8
29700000	0.004999867389969305	-5.014043953121558e-22	-1.1834041794386824e-18	1.0314551020154167e-7	6.303602230675202e-17	3.201741595385043e-8	-2.096108448633366e-23	2.5822123298126943e-24	3.19354925250011e-10	5.630651959980506e-10	2.6029204847617483e-8
29800000	0.004999867389969305	-5.014043953121489e-22	-1.1834041794386824e-18	1.0314551020154167e-7	6.303602230675202e-17	3.201741595385043e-8	-2.096108376200741e-23	2.5822123298126943e-24	3.19354925250011e-10	5.630651959980506e-10	2.6029204847617483e-8
29900000	0.004999867389969305	-5.01404395312142e-22	-1.1834041794386824e-18	1.0314551020154167e-7	6.303602230675202e-17	3.201741595385043e-8	-2.096108303768116e-23	2.5822123298126943e-24	3.19354925250011e-10	5.630651959980506e-10	2.6029204847617483e-8
30000000	0.004999867389969305	-5.014043953121351e-22	-1.1834041794386824e-18	1.0314551020154167e-7	6.303602230675202e-17	3.201741595385043e-8	-2.0961082313354913e-23	2.5822123298126943e-24	3.19354925250011e-10	5.630651959980506e-10	2.6029204847617483e-8
30100000	0.004999867389969305	-5.014043953121282e-22	-1.1834041794386824e-18	1.0314551020154167e-7	6.303602230675202e-17	3.201741595385043e-8	-2.0961081589028665e-23	2.5822123298126943e-24	3.19354925250011e-10	5.630651959980506e-10	2.6029204847617483e-8
30200000	0.004999867389969305	-5.014043953121213e-22	-1.1834041794386824e-18	1.0314551020154167e-7	6.303602230675202e-17	3.201741595385043e-8	-2.0961080864702414e-23	2.5822123298126943e-24	3.19354925250011e-10	5.630651959980506e-10	2.6029204847617483e-8
30300000	0.004999867389969305	-5.014043953121144e-22	-1.1834041794386824e-18	1.0314551020154167e-7	6.303602230675202e-17	3.201741595385043e-8	-2.0961080140376166e-23	2.5822123298126943e-24	3.19354925250011e-10	5.630651959980506e-10	2.6029204847617483e-8
30400000	0.004999867389969305	-5.0140439531210745e-22	-1.1834041794386824e-18	1.0314551020154167e-7	6.303602230675202e-17	3.201741595385043e-8	-2.096107941604992e-23	2.5822123298126943e-24	3.19354925250011e-10	5.630651959980506e-10	2.6029204847617483e-8
30500000	0.004999867389969305	-5.014043953121006e-22	-1.1834041794386824e-18	1.0314551020154167e-7	6.303602230675202e-17	3.201741595385043e-8	-2.0961078691723668e-23	2.5822123298126943e-24	3.19354925250011e-10	5.630651959980506e-10	2.6029204847617483e-8
30600000	0.004999867389969305	-5.014043953120937e-22	-1.1834041794386824e-18	1.0314551020154167e-7	6.303602230675202e-17	3.201741595385043e-8	-2.096107796739742e-23	2.5822123298126943e-24	3.19354925250011e-10	5.630651959980506e-10	2.6029204847617483e-8
30700000	0.004999867389969305	-5.014043953120868e-22	-1.1834041794386824e-18	1.0314551020154167e-7	6.303602230675202e-17	3.201741595385043e-8	-2.096107724307117e-23	2.5822123298126943e-24	3.19354925250011e-10	5.630651959980506e-10	2.6029204847617483e-8
30800000	0.004999867389969305	-5.014043953120799e-22	-1.1834041794386824e-18	1.0314551020154167e-7	6.303602230675202e-17	3.201741595385043e-8	-2.0961076518744922e-23	2.5822123298126943e-24	3.19354925250011e-10	5.630651959980506e-10	2.6029204847617483e-8
30900000	0.004999867389969305	-5.014043953120729e-22	-1.1834041794386824e-18	1.0314551020154167e-7	6.303602230675202e-17	3.201741595385043e-8	-2.0961075794418674e-23	2.5822123298126943e-24	3.19354925250011e-10	5.630651959980506e-10	2.6029204847617483e-8
31000000	0.004999867389969305	-5.014043953120661e-22	-1.1834041794386824e-18	1.0314551020154167e-7	6.303602230675202e-17	3.201741595385043e-8	-2.0961075070092424e-23	2.5822123298126943e-24	3.19354925250011e-10	5.630651959980506e-10	2.6029204847617483e-8
31100000	0.004999867389969305	-5.014043953120592e-22	-1.1834041794386824e-18	1.0314551020154167e-7	6.303602230675202e-17	3.201741595385043e-8	-2.0961074345766176e-23	2.5822123298126943e-24	3.19354925250011e-10	5.630651959980506e-10	2.6029204847617483e-8
31200000	0.004999867389969305	-5.014043953120522e-22	-1.1834041794386824e-18	1.0314551020154167e-7	6.303602230675202e-17	3.201741595385043e-8	-2.0961073621439928e-23	2.5822123298126943e-24	3.19354925250011e-10	5.630651959980506e-10	2.6029204847617483e-8
31300000	0.004999867389969305	-5.014043953120454e-22	-1.1834041794386824e-18	1.0314551020154167e-7	6.303602230675202e-17	3.201741595385043e-8	-2.0961072897113677e-23	2.5822123298126943e-24	3.19354925250011e-10	5.630651959980506e-10	2.6029204847617483e-8
31400000	0.004999867389969305	-5.014043953120384e-22	-1.1834041794386824e-18	1.0314551020154167e-7	6.303602230675202e-17	3.201741595385043e-8	-2.096107217278743e-23	2.5822123298126943e-24	3.19354925250011e-10	5.630651959980506e-10	2.6029204847617483e-8
31500000	0.004999867389969305	-5.014043953120316e-22	-1.1834041794386824e-18	1.0314551020154167e-7	6.303602230675202e-17	3.201741595385043e-8	-2.0961071448461182e-23	2.5822123298126943e-24	3.19354925250011e-10	5.630651959980506e-10	2.6029204847617483e-8
31600000	0.004999867389969305	-5.014043953120247e-22	-1.1834041794386824e-18	1.0314551020154167e-7	6.303602230675202e-17	3.201741595385043e-8	-2.096107072413493e-23	2.5822123298126943e-24	3.19354925250011e-10	5.630651959980506e-10	2.6029204847617483e-8
31700000	0.004999867389969305	-5.014043953120177e-22	-1.1834041794386824e-18	1.0314551020154167e-7	6.303602230675202e-17	3.201741595385043e-8	-2.0961069999808684e-23	2.5822123298126943e-24	3.19354925250011e-10	5.630651959980506e-10	2.6029204847617483e-8
31800000	0.004999867389969305	-5.014043953120109e-22	-1.1834041794386824e-18	1.0314551020154167e-7	6.303602230675202e-17	3.201741595385043e-8	-2.0961069275482436e-23	2.5822123298126943e-24	3.19354925250011e-10	5.630651959980506e-10	2.6029204847617483e-8
31900000	0.004999867389969305	-5.014043953120039e-22	-1.1834041794386824e-18	1.0314551020154167e-7	6.303602230675202e-17	3.201741595385043e-8	-2.0961068551156185e-23	2.5822123298126943e-24	3.19354925250011e-10	5.630651959980506e-10	2.6029204847617483e-8
32000000	0.004999867389969305	-5.01404395311997e-22	-1.1834041794386824e-18	1.0314551020154167e-7	6.303602230675202e-17	3.201741595385043e-8	-2.0961067826829937e-23	2.5822123298126943e-24	3.19354925250011e-10	5.630651959980506e-10	2.6029204847617483e-8
32100000	0.004999867389969305	-5.014043953119902e-22	-1.1834041794386824e-18	1.0314551020154165e-7	6.303602230675202e-17	3.201741595385043e-8	-2.096106710250369e-23	2.5822123298126943e-24	3.19354925250011e-10	5.630651959980506e-10	2.6029204847617483e-8
32200000	0.004999867389969305	-5.014043953119832e-22	-1.1834041794386824e-18	1.0314551020154165e-7	6.303602230675202e-17	3.201741595385043e-8	-2.096106637817744e-23	2.5822123298126943e-24	3.19354925250011e-10	5.630651959980506e-10	2.6029204847617483e-8
32300000	0.004999867389969305	-5.014043953119764e-22	-1.1834041794386824e-18	1.0314551020154165e-7	6.303602230675202e-17	3.201741595385043e-8	-2.096106565385119e-23	2.5822123298126943e-24	3.19354925250011e-10	5.630651959980506e-10	2.6029204847617483e-8
32400000	0.004999867389969305	-5.014043953119694e-22	-1.1834041794386824e-18	1.0314551020154165e-7	6.303602230675202e-17	3.201741595385043e-8	-2.0961064929524944e-23	2.5822123298126943e-24	3.19354925250011e-10	5.630651959980506e-10	2.6029204847617483e-8
32500000	0.004999867389969305	-5.014043953119625e-22	-1.1834041794386824e-18	1.0314551020154165e-7	6.303602230675202e-17	3.201741595385043e-8	-2.0961064205198693e-23	2.5822123298126943e-24	3.19354925250011e-10	5.630651959980506e-10	2.6029204847617483e-8
32600000	0.004999867389969305	-5.014043953119556e-22	-1.1834041794386824e-18	1.0314551020154165e-7	6.303602230675202e-17	3.201741595385043e-8	-2.0961063480872445e-23	2.5822123298126943e-24	3.19354925250011e-10	5.630651959980506e-10	2.602920484761748e-8
32700000	0.004999867389969305	-5.014043953119487e-22	-1.1834041794386824e-18	1.0314551020154165e-7	6.3036022306752e-17	3.201741595385043e-8	-2.0961062756546197e-23	2.5822123298126943e-24	3.19354925250011e-10	5.630651959980506e-10	2.602920484761748e-8
32800000	0.004999867389969305	-5.014043953119418e-22	-1.1834041794386824e-18	1.0314551020154165e-7	6.3036022306752e-17	3.201741595385043e-8	-2.0961062032219947e-23	2.5822123298126943e-24	3.19354925250011e-10	5.630651959980506e-10	2.602920484761748e-8
32900000	0.004999867389969305	-5.014043953119349e-22	-1.1834041794386824e-18	1.0314551020154165e-7	6.3036022306752e-17	3.201741595385043e-8	-2.09610613078937e-23	2.5822123298126943e-24	3.19354925250011e-10	5.630651959980506e-10	2.602920484761748e-8
33000000	0.004999867389969305	-5.01404395311928e-22	-1.1834041794386824e-18	1.0314551020154165e-7	6.3036022306752e-17	3.201741595385043e-8	-2.0961060583567448e-23	2.5822123298126943e-24	3.19354925250011e-10	5.630651959980506e-10	2.602920484761748e-8
33100000	0.004999867389969305	-5.014043953119211e-22	-1.1834041794386824e-18	1.0314551020154165e-7	6.3036022306752e-17	3.201741595385043e-8	-2.09610598592412e-23	2.5822123298126943e-24	3.19354925250011e-10	5.630651959980506e-10	2.602920484761748e-8
33200000	0.004999867389969305	-5.014043953119142e-22	-1.1834041794386824e-18	1.0314551020154165e-7	6.3036022306752e-17	3.201741595385043e-8	-2.0961059134914953e-23	2.5822123298126943e-24	3.19354925250011e-10	5.630651959980506e-10	2.602920484761748e-8
33300000	0.004999867389969305	-5.014043953119073e-22	-1.1834041794386824e-18	1.0314551020154165e-7	6.3036022306752e-17	3.201741595385043e-8	-2.0961058410588702e-23	2.5822123298126943e-24	3.19354925250011e-10	5.630651959980506e-10	2.602920484761748e-8
33400000	0.004999867389969305	-5.014043953119004e-22	-1.1834041794386824e-18	1.0314551020154165e-7	6.3036022306752e-17	3.201741595385043e-8	-2.0961057686262455e-23	2.5822123298126943e-24	3.19354925250011e-10	5.630651959980506e-10	2.602920484761748e-8
33500000	0.004999867389969305	-5.014043953118935e-22	-1.1834041794386824e-18	1.0314551020154165e-7	6.3036022306752e-17	3.201741595385043e-8	-2.0961056961936207e-23	2.5822123298126943e-24	3.19354925250011e-10	5.630651959980506e-10	2.602920484761748e-8
33600000	0.004999867389969305	-5.0140439531188655e-22	-1.1834041794386824e-18	1.0314551020154165e-7	6.3036022306752e-17	3.201741595385043e-8	-2.0961056237609956e-23	2.5822123298126943e-24	3.19354925250011e-10	5.630651959980506e-10	2.602920484761748e-8
33700000	0.004999867389969305	-5.014043953118797e-22	-1.1834041794386824e-18	1.0314551020154165e-7	6.3036022306752e-17	3.201741595385043e-8	-2.0961055513283708e-23	2.5822123298126943e-24	3.19354925250011e-10	5.630651959980506e-10	2.602920484761748e-8
33800000	0.004999867389969305	-5.014043953118728e-22	-1.1834041794386824e-18	1.0314551020154165e-7	6.3036022306752e-17	3.201741595385043e-8	-2.096105478895746e-23	2.5822123298126943e-24	3.19354925250011e-10	5.630651959980506e-10	2.602920484761748e-8
33900000	0.004999867389969305	-5.014043953118659e-22	-1.1834041794386824e-18	1.0314551020154165e-7	6.3036022306752e-17	3.201741595385043e-8	-2.096105406463121e-23	2.5822123298126943e-24	3.19354925250011e-10	5.630651959980506e-10	2.602920484761748e-8
34000000	0.004999867389969305	-5.01404395311859e-22	-1.1834041794386824e-18	1.0314551020154165e-7	6.3036022306752e-17	3.201741595385043e-8	-2.0961053340304962e-23	2.5822123298126943e-24	3.19354925250011e-10	5.630651959980506e-10	2.602920484761748e-8
34100000	0.004999867389969305	-5.01404395311852e-22	-1.1834041794386824e-18	1.0314551020154165e-7	6.3036022306752e-17	3.201741595385043e-8	-2.0961052615978715e-23	2.5822123298126943e-24	3.19354925250011e-10	5.630651959980506e-10	2.602920484761748e-8
34200000	0.004999867389969305	-5.014043953118452e-22	-1.1834041794386824e-18	1.0314551020154165e-7	6.3036022306752e-17	3.201741595385043e-8	-2.0961051891652464e-23	2.5822123298126943e-24	3.19354925250011e-10	5.630651959980506e-10	2.602920484761748e-8
34300000	0.004999867389969305	-5.014043953118383e-22	-1.1834041794386824e-18	1.0314551020154165e-7	6.3036022306752e-17	3.201741595385043e-8	-2.0961051167326216e-23	2.5822123298126943e-24	3.19354925250011e-10	5.630651959980506e-10	2.602920484761748e-8
34400000	0.004999867389969305	-5.0140439531183135e-22	-1.1834041794386824e-18	1.0314551020154165e-7	6.3036022306752e-17	3.201741595385043e-8	-2.0961050442999968e-23	2.5822123298126943e-24	3.19354925250011e-10	5.630651959980506e-10	2.602920484761748e-8
34500000	0.004999867389969305	-5.014043953118245e-22	-1.1834041794386824e-18	1.0314551020154165e-7	6.3036022306752e-17	3.201741595385043e-8	-2.0961049718673718e-23	2.5822123298126943e-24	3.19354925250011e-10	5.630651959980506e-10	2.602920484761748e-8
34600000	0.004999867389969305	-5.014043953118175e-22	-1.1834041794386824e-18	1.0314551020154165e-7	6.3036022306752e-17	3.201741595385043e-8	-2.096104899434747e-23	2.5822123298126943e-24	3.19354925250011e-10	5.630651959980506e-10	2.602920484761748e-8
34700000	0.004999867389969305	-5.014043953118107e-22	-1.1834041794386824e-18	1.0314551020154165e-7	6.3036022306752e-17	3.201741595385043e-8	-2.0961048270021222e-23	2.5822123298126943e-24	3.19354925250011e-10	5.630651959980506e-10	2.602920484761748e-8
34800000	0.004999867389969305	-5.014043953118038e-22	-1.1834041794386824e-18	1.0314551020154165e-7	6.3036022306752e-17	3.201741595385043e-8	-2.0961047545694972e-23	2.5822123298126943e-24	3.19354925250011e-10	5.630651959980506e-10	2.602920484761748e-8
34900000	0.004999867389969305	-5.014043953117968e-22	-1.1834041794386824e-18	1.0314551020154165e-7	6.3036022306752e-17	3.201741595385043e-8	-2.0961046821368724e-23	2.5822123298126943e-24	3.19354925250011e-10	5.630651959980506e-10	2.602920484761748e-8
35000000	0.004999867389969305	-5.0140439531179e-22	-1.1834041794386824e-18	1.0314551020154165e-7	6.3036022306752e-17	3.201741595385043e-8	-2.0961046097042473e-23	2.5822123298126943e-24	3.19354925250011e-10	5.630651959980506e-10	2.602920484761748e-8
35100000	0.004999867389969305	-5.01404395311783e-22	-1.1834041794386824e-18	1.0314551020154165e-7	6.3036022306752e-17	3.201741595385043e-8	-2.0961045372716226e-23	2.5822123298126943e-24	3.19354925250011e-10	5.630651959980506e-10	2.602920484761748e-8
35200000	0.004999867389969305	-5.014043953117761e-22	-1.1834041794386824e-18	1.0314551020154165e-7	6.3036022306752e-17	3.201741595385043e-8	-2.0961044648389978e-23	2.5822123298126943e-24	3.19354925250011e-10	5.630651959980506e-10	2.602920484761748e-8
35300000	0.004999867389969305	-5.014043953117693e-22	-1.1834041794386824e-18	1.0314551020154165e-7	6.3036022306752e-17	3.201741595385043e-8	-2.0961043924063727e-23	2.5822123298126943e-24	3.19354925250011e-10	5.630651959980506e-10	2.602920484761748e-8
35400000	0.004999867389969305	-5.014043953117623e-22	-1.1834041794386824e-18	1.0314551020154165e-7	6.3036022306752e-17	3.201741595385043e-8	-2.096104319973748e-23	2.5822123298126943e-24	3.19354925250011e-10	5.630651959980506e-10	2.602920484761748e-8
35500000	0.004999867389969305	-5.014043953117555e-22	-1.1834041794386824e-18	1.0314551020154165e-7	6.3036022306752e-17	3.201741595385043e-8	-2.0961042475411232e-23	2.5822123298126943e-24	3.19354925250011e-10	5.630651959980506e-10	2.602920484761748e-8
35600000	0.004999867389969305	-5.014043953117485e-22	-1.1834041794386824e-18	1.0314551020154165e-7	6.3036022306752e-17	3.201741595385043e-8	-2.096104175108498e-23	2.5822123298126943e-24	3.19354925250011e-10	5.630651959980506e-10	2.602920484761748e-8
35700000	0.004999867389969305	-5.014043953117416e-22	-1.1834041794386824e-18	1.0314551020154165e-7	6.3036022306752e-17	3.201741595385043e-8	-2.0961041026758733e-23	2.5822123298126943e-24	3.19354925250011e-10	5.630651959980506e-10	2.602920484761748e-8
35800000	0.004999867389969305	-5.014043953117348e-22	-1.1834041794386824e-18	1.0314551020154165e-7	6.3036022306752e-17	3.201741595385043e-8	-2.0961040302432486e-23	2.5822123298126943e-24	3.19354925250011e-10	5.630651959980506e-10	2.602920484761748e-8
35900000	0.004999867389969305	-5.014043953117278e-22	-1.1834041794386824e-18	1.0314551020154165e-7	6.3036022306752e-17	3.201741595385043e-8	-2.0961039578106235e-23	2.5822123298126943e-24	3.19354925250011e-10	5.630651959980506e-10	2.602920484761748e-8
36000000	0.004999867389969305	-5.014043953117209e-22	-1.1834041794386824e-18	1.0314551020154165e-7	6.3036022306752e-17	3.201741595385043e-8	-2.0961038853779987e-23	2.5822123298126943e-24	3.19354925250011e-10	5.630651959980506e-10	2.602920484761748e-8
36100000	0.004999867389969305	-5.014043953117141e-22	-1.1834041794386824e-18	1.0314551020154165e-7	6.3036022306752e-17	3.201741595385043e-8	-2.096103812945374e-23	2.5822123298126943e-24	3.19354925250011e-10	5.630651959980506e-10	2.602920484761748e-8
36200000	0.004999867389969305	-5.014043953117071e-22	-1.1834041794386824e-18	1.0314551020154165e-7	6.3036022306752e-17	3.201741595385043e-8	-2.096103740512749e-23	2.5822123298126943e-24	3.19354925250011e-10	5.630651959980506e-10	2.602920484761748e-8
36300000	0.004999867389969305	-5.014043953117003e-22	-1.1834041794386824e-18	1.0314551020154165e-7	6.3036022306752e-17	3.201741595385043e-8	-2.096103668080124e-23	2.5822123298126943e-24	3.19354925250011e-10	5.630651959980506e-10	2.602920484761748e-8
36400000	0.004999867389969305	-5.014043953116933e-22	-1.1834041794386824e-18	1.0314551020154165e-7	6.3036022306752e-17	3.201741595385043e-8	-2.0961035956474993e-23	2.5822123298126943e-24	3.19354925250011e-10	5.630651959980506e-10	2.602920484761748e-8
36500000	0.004999867389969305	-5.014043953116864e-22	-1.1834041794386824e-18	1.0314551020154165e-7	6.3036022306752e-17	3.201741595385043e-8	-2.0961035232148743e-23	2.5822123298126943e-24	3.19354925250011e-10	5.630651959980506e-10	2.602920484761748e-8
36600000	0.004999867389969305	-5.014043953116796e-22	-1.1834041794386824e-18	1.0314551020154165e-7	6.3036022306752e-17	3.201741595385043e-8	-2.0961034507822495e-23	2.5822123298126943e-24	3.19354925250011e-10	5.630651959980506e-10	2.602920484761748e-8
36700000	0.004999867389969305	-5.014043953116726e-22	-1.1834041794386824e-18	1.0314551020154165e-7	6.3036022306752e-17	3.201741595385043e-8	-2.0961033783496244e-23	2.5822123298126943e-24	3.19354925250011e-10	5.630651959980506e-10	2.602920484761748e-8
36800000	0.004999867389969305	-5.014043953116657e-22	-1.1834041794386824e-18	1.0314551020154165e-7	6.3036022306752e-17	3.201741595385043e-8	-2.0961033059169997e-23	2.5822123298126943e-24	3.19354925250011e-10	5.630651959980506e-10	2.602920484761748e-8
36900000	0.004999867389969305	-5.014043953116588e-22	-1.1834041794386824e-18	1.0314551020154165e-7	6.3036022306752e-17	3.201741595385043e-8	-2.096103233484375e-23	2.5822123298126943e-24	3.19354925250011e-10	5.630651959980506e-10	2.602920484761748e-8
37000000	0.004999867389969305	-5.014043953116519e-22	-1.1834041794386824e-18	1.0314551020154165e-7	6.3036022306752e-17	3.201741595385043e-8	-2.0961031610517498e-23	2.5822123298126943e-24	3.19354925250011e-10	5.630651959980506e-10	2.602920484761748e-8
37100000	0.004999867389969305	-5.014043953116451e-22	-1.1834041794386824e-18	1.0314551020154165e-7	6.3036022306752e-17	3.201741595385043e-8	-2.096103088619125e-23	2.5822123298126943e-24	3.19354925250011e-10	5.630651959980506e-10	2.602920484761748e-8
37200000	0.004999867389969305	-5.014043953116381e-22	-1.1834041794386824e-18	1.0314551020154165e-7	6.3036022306752e-17	3.201741595385043e-8	-2.0961030161865003e-23	2.5822123298126943e-24	3.19354925250011e-10	5.630651959980506e-10	2.602920484761748e-8
37300000	0.004999867389969305	-5.014043953116312e-22	-1.1834041794386824e-18	1.0314551020154165e-7	6.3036022306752e-17	3.201741595385043e-8	-2.0961029437538752e-23	2.5822123298126943e-24	3.19354925250011e-10	5.630651959980506e-10	2.602920484761748e-8
37400000	0.004999867389969305	-5.014043953116243e-22	-1.1834041794386824e-18	1.0314551020154165e-7	6.3036022306752e-17	3.201741595385043e-8	-2.0961028713212504e-23	2.5822123298126943e-24	3.19354925250011e-10	5.630651959980506e-10	2.602920484761748e-8
37500000	0.004999867389969305	-5.014043953116174e-22	-1.1834041794386824e-18	1.0314551020154165e-7	6.3036022306752e-17	3.201741595385043e-8	-2.0961027988886257e-23	2.5822123298126943e-24	3.19354925250011e-10	5.630651959980506e-10	2.602920484761748e-8
37600000	0.004999867389969305	-5.014043953116105e-22	-1.1834041794386824e-18	1.0314551020154165e-7	6.3036022306752e-17	3.201741595385043e-8	-2.0961027264560006e-23	2.5822123298126943e-24	3.19354925250011e-10	5.630651959980506e-10	2.602920484761748e-8
37700000	0.004999867389969305	-5.014043953116036e-22	-1.1834041794386824e-18	1.0314551020154165e-7	6.3036022306752e-17	3.201741595385043e-8	-2.0961026540233758e-23	2.5822123298126943e-24	3.19354925250011e-10	5.630651959980506e-10	2.602920484761748e-8
37800000	0.004999867389969305	-5.014043953115967e-22	-1.1834041794386824e-18	1.0314551020154165e-7	6.3036022306752e-17	3.201741595385043e-8	-2.096102581590751e-23	2.5822123298126943e-24	3.19354925250011e-10	5.630651959980506e-10	2.602920484761748e-8
37900000	0.004999867389969305	-5.014043953115898e-22	-1.1834041794386824e-18	1.0314551020154165e-7	6.3036022306752e-17	3.201741595385043e-8	-2.096102509158126e-23	2.5822123298126943e-24	3.19354925250011e-10	5.630651959980506e-10	2.602920484761748e-8
38000000	0.004999867389969305	-5.014043953115829e-22	-1.1834041794386824e-18	1.0314551020154165e-7	6.3036022306752e-17	3.201741595385043e-8	-2.0961024367255012e-23	2.5822123298126943e-24	3.19354925250011e-10	5.630651959980506e-10	2.602920484761748e-8
38100000	0.004999867389969305	-5.01404395311576e-22	-1.1834041794386824e-18	1.0314551020154165e-7	6.3036022306752e-17	3.201741595385043e-8	-2.0961023642928764e-23	2.5822123298126943e-24	3.19354925250011e-10	5.630651959980506e-10	2.602920484761748e-8
38200000	0.004999867389969305	-5.014043953115691e-22	-1.1834041794386824e-18	1.0314551020154165e-7	6.3036022306752e-17	3.201741595385043e-8	-2.0961022918602514e-23	2.5822123298126943e-24	3.19354925250011e-10	5.630651959980506e-10	2.602920484761748e-8
38300000	0.004999867389969305	-5.014043953115622e-22	-1.1834041794386824e-18	1.0314551020154165e-7	6.3036022306752e-17	3.201741595385043e-8	-2.0961022194276266e-23	2.5822123298126943e-24	3.19354925250011e-10	5.630651959980506e-10	2.602920484761748e-8
38400000	0.004999867389969305	-5.0140439531155525e-22	-1.1834041794386824e-18	1.0314551020154165e-7	6.3036022306752e-17	3.201741595385043e-8	-2.0961021469950015e-23	2.5822123298126943e-24	3.19354925250011e-10	5.630651959980506e-10	2.602920484761748e-8
38500000	0.004999867389969305	-5.014043953115484e-22	-1.1834041794386824e-18	1.0314551020154165e-7	6.3036022306752e-17	3.201741595385043e-8	-2.0961020745623768e-23	2.5822123298126943e-24	3.19354925250011e-10	5.630651959980506e-10	2.602920484761748e-8
38600000	0.004999867389969305	-5.014043953115415e-22	-1.1834041794386824e-18	1.0314551020154165e-7	6.3036022306752e-17	3.201741595385043e-8	-2.096102002129752e-23	2.5822123298126943e-24	3.19354925250011e-10	5.630651959980506e-10	2.602920484761748e-8
38700000	0.004999867389969305	-5.014043953115346e-22	-1.1834041794386824e-18	1.0314551020154165e-7	6.3036022306752e-17	3.201741595385043e-8	-2.096101929697127e-23	2.5822123298126943e-24	3.19354925250011e-10	5.630651959980506e-10	2.602920484761748e-8
38800000	0.004999867389969305	-5.014043953115277e-22	-1.1834041794386824e-18	1.0314551020154165e-7	6.3036022306752e-17	3.201741595385043e-8	-2.096101857264502e-23	2.5822123298126943e-24	3.19354925250011e-10	5.630651959980506e-10	2.602920484761748e-8
38900000	0.004999867389969305	-5.014043953115207e-22	-1.1834041794386824e-18	1.0314551020154165e-7	6.3036022306752e-17	3.201741595385043e-8	-2.0961017848318774e-23	2.5822123298126943e-24	3.19354925250011e-10	5.630651959980506e-10	2.602920484761748e-8
39000000	0.004999867389969305	-5.014043953115139e-22	-1.1834041794386824e-18	1.0314551020154165e-7	6.3036022306752e-17	3.201741595385043e-8	-2.0961017123992523e-23	2.5822123298126943e-24	3.19354925250011e-10	5.630651959980506e-10	2.602920484761748e-8
39100000	0.004999867389969305	-5.01404395311507e-22	-1.1834041794386824e-18	1.0314551020154165e-7	6.3036022306752e-17	3.201741595385043e-8	-2.0961016399666275e-23	2.5822123298126943e-24	3.19354925250011e-10	5.630651959980506e-10	2.602920484761748e-8
39200000	0.004999867389969305	-5.014043953115e-22	-1.1834041794386824e-18	1.0314551020154165e-7	6.3036022306752e-17	3.201741595385043e-8	-2.0961015675340028e-23	2.5822123298126943e-24	3.19354925250011e-10	5.630651959980506e-10	2.602920484761748e-8
39300000	0.004999867389969305	-5.014043953114932e-22	-1.1834041794386824e-18	1.0314551020154165e-7	6.3036022306752e-17	3.201741595385043e-8	-2.0961014951013777e-23	2.5822123298126943e-24	3.19354925250011e-10	5.630651959980506e-10	2.602920484761748e-8
39400000	0.004999867389969305	-5.014043953114862e-22	-1.1834041794386824e-18	1.0314551020154165e-7	6.3036022306752e-17	3.201741595385043e-8	-2.096101422668753e-23	2.5822123298126943e-24	3.19354925250011e-10	5.630651959980506e-10	2.602920484761748e-8
39500000	0.004999867389969305	-5.014043953114794e-22	-1.1834041794386824e-18	1.0314551020154165e-7	6.3036022306752e-17	3.201741595385043e-8	-2.096101350236128e-23	2.5822123298126943e-24	3.19354925250011e-10	5.630651959980506e-10	2.602920484761748e-8
39600000	0.004999867389969305	-5.014043953114725e-22	-1.1834041794386824e-18	1.0314551020154165e-7	6.3036022306752e-17	3.201741595385043e-8	-2.096101277803503e-23	2.5822123298126943e-24	3.19354925250011e-10	5.630651959980506e-10	2.602920484761748e-8
39700000	0.004999867389969305	-5.014043953114655e-22	-1.1834041794386824e-18	1.0314551020154165e-7	6.3036022306752e-17	3.201741595385043e-8	-2.0961012053708783e-23	2.5822123298126943e-24	3.19354925250011e-10	5.630651959980506e-10	2.602920484761748e-8
39800000	0.004999867389969305	-5.014043953114587e-22	-1.1834041794386824e-18	1.0314551020154165e-7	6.3036022306752e-17	3.201741595385043e-8	-2.0961011329382535e-23	2.5822123298126943e-24	3.19354925250011e-10	5.630651959980506e-10	2.602920484761748e-8
39900000	0.004999867389969305	-5.014043953114517e-22	-1.1834041794386824e-18	1.0314551020154165e-7	6.3036022306752e-17	3.201741595385043e-8	-2.0961010605056285e-23	2.5822123298126943e-24	3.19354925250011e-10	5.630651959980506e-10	2.602920484761748e-8
40000000	0.004999867389969305	-5.014043953114448e-22	-1.1834041794386824e-18	1.0314551020154165e-7	6.3036022306752e-17	3.201741595385043e-8	-2.0961009880730037e-23	2.5822123298126943e-24	3.19354925250011e-10	5.630651959980506e-10	2.602920484761748e-8
40100000	0.004999867389969305	-5.01404395311438e-22	-1.1834041794386824e-18	1.0314551020154165e-7	6.3036022306752e-17	3.201741595385043e-8	-2.096100915640379e-23	2.5822123298126943e-24	3.19354925250011e-10	5.630651959980506e-10	2.602920484761748e-8
40200000	0.004999867389969305	-5.01404395311431e-22	-1.1834041794386824e-18	1.0314551020154165e-7	6.3036022306752e-17	3.201741595385043e-8	-2.0961008432077539e-23	2.5822123298126943e-24	3.19354925250011e-10	5.630651959980506e-10	2.602920484761748e-8
40300000	0.004999867389969305	-5.014043953114242e-22	-1.1834041794386824e-18	1.0314551020154165e-7	6.3036022306752e-17	3.201741595385043e-8	-2.096100770775129e-23	2.5822123298126943e-24	3.19354925250011e-10	5.630651959980506e-10	2.602920484761748e-8
40400000	0.004999867389969305	-5.014043953114172e-22	-1.1834041794386824e-18	1.0314551020154165e-7	6.3036022306752e-17	3.201741595385043e-8	-2.0961006983425043e-23	2.5822123298126943e-24	3.19354925250011e-10	5.630651959980506e-10	2.602920484761748e-8
40500000	0.004999867389969305	-5.014043953114103e-22	-1.1834041794386824e-18	1.0314551020154165e-7	6.3036022306752e-17	3.201741595385043e-8	-2.0961006259098792e-23	2.5822123298126943e-24	3.19354925250011e-10	5.630651959980506e-10	2.602920484761748e-8
40600000	0.004999867389969305	-5.014043953114035e-22	-1.1834041794386824e-18	1.0314551020154165e-7	6.3036022306752e-17	3.201741595385043e-8	-2.0961005534772545e-23	2.5822123298126943e-24	3.19354925250011e-10	5.630651959980506e-10	2.602920484761748e-8
40700000	0.004999867389969305	-5.014043953113965e-22	-1.1834041794386824e-18	1.0314551020154165e-7	6.3036022306752e-17	3.201741595385043e-8	-2.0961004810446294e-23	2.5822123298126943e-24	3.19354925250011e-10	5.630651959980506e-10	2.602920484761748e-8
40800000	0.004999867389969305	-5.014043953113896e-22	-1.1834041794386824e-18	1.0314551020154165e-7	6.3036022306752e-17	3.201741595385043e-8	-2.0961004086120046e-23	2.5822123298126943e-24	3.19354925250011e-10	5.630651959980506e-10	2.602920484761748e-8
40900000	0.004999867389969305	-5.014043953113827e-22	-1.1834041794386824e-18	1.0314551020154165e-7	6.3036022306752e-17	3.201741595385043e-8	-2.09610033617938e-23	2.5822123298126943e-24	3.19354925250011e-10	5.630651959980506e-10	2.602920484761748e-8
41000000	0.004999867389969305	-5.014043953113758e-22	-1.1834041794386824e-18	1.0314551020154165e-7	6.3036022306752e-17	3.201741595385043e-8	-2.0961002637467548e-23	2.5822123298126943e-24	3.19354925250011e-10	5.630651959980506e-10	2.602920484761748e-8
41100000	0.004999867389969305	-5.01404395311369e-22	-1.1834041794386824e-18	1.0314551020154165e-7	6.3036022306752e-17	3.201741595385043e-8	-2.09610019131413e-23	2.5822123298126943e-24	3.19354925250011e-10	5.630651959980506e-10	2.602920484761748e-8
41200000	0.004999867389969305	-5.01404395311362e-22	-1.1834041794386824e-18	1.0314551020154165e-7	6.3036022306752e-17	3.201741595385043e-8	-2.0961001188815052e-23	2.582212329812694e-24	3.19354925250011e-10	5.630651959980506e-10	2.602920484761748e-8
41300000	0.004999867389969305	-5.014043953113551e-22	-1.1834041794386824e-18	1.0314551020154165e-7	6.3036022306752e-17	3.201741595385043e-8	-2.0961000464488802e-23	2.582212329812694e-24	3.19354925250011e-10	5.630651959980506e-10	2.602920484761748e-8
41400000	0.004999867389969305	-5.014043953113482e-22	-1.1834041794386824e-18	1.0314551020154165e-7	6.3036022306752e-17	3.201741595385043e-8	-2.0960999740162554e-23	2.582212329812694e-24	3.19354925250011e-10	5.630651959980506e-10	2.602920484761748e-8
41500000	0.004999867389969305	-5.014043953113413e-22	-1.1834041794386824e-18	1.0314551020154165e-7	6.3036022306752e-17	3.201741595385043e-8	-2.0960999015836306e-23	2.582212329812694e-24	3.19354925250011e-10	5.630651959980506e-10	2.602920484761748e-8
41600000	0.004999867389969305	-5.014043953113344e-22	-1.1834041794386824e-18	1.0314551020154165e-7	6.3036022306752e-17	3.201741595385043e-8	-2.0960998291510056e-23	2.582212329812694e-24	3.19354925250011e-10	5.630651959980506e-10	2.602920484761748e-8
41700000	0.004999867389969305	-5.014043953113275e-22	-1.1834041794386824e-18	1.0314551020154165e-7	6.3036022306752e-17	3.201741595385043e-8	-2.0960997567183808e-23	2.582212329812694e-24	3.19354925250011e-10	5.630651959980506e-10	2.602920484761748e-8
41800000	0.004999867389969305	-5.014043953113206e-22	-1.1834041794386824e-18	1.0314551020154165e-7	6.3036022306752e-17	3.201741595385043e-8	-2.096099684285756e-23	2.582212329812694e-24	3.19354925250011e-10	5.630651959980506e-10	2.602920484761748e-8
41900000	0.004999867389969305	-5.014043953113137e-22	-1.1834041794386824e-18	1.0314551020154165e-7	6.3036022306752e-17	3.201741595385043e-8	-2.096099611853131e-23	2.582212329812694e-24	3.19354925250011e-10	5.630651959980506e-10	2.602920484761748e-8
42000000	0.004999867389969305	-5.014043953113068e-22	-1.1834041794386824e-18	1.0314551020154165e-7	6.3036022306752e-17	3.201741595385043e-8	-2.0960995394205062e-23	2.582212329812694e-24	3.19354925250011e-10	5.630651959980506e-10	2.602920484761748e-8
42100000	0.004999867389969305	-5.014043953112999e-22	-1.1834041794386824e-18	1.0314551020154165e-7	6.3036022306752e-17	3.201741595385043e-8	-2.0960994669878814e-23	2.582212329812694e-24	3.19354925250011e-10	5.630651959980506e-10	2.602920484761748e-8
42200000	0.004999867389969305	-5.01404395311293e-22	-1.1834041794386824e-18	1.0314551020154165e-7	6.303602230675202e-17	3.201741595385043e-8	-2.0960993945552563e-23	2.582212329812694e-24	3.19354925250011e-10	5.630651959980506e-10	2.602920484761748e-8
42300000	0.004999867389969305	-5.014043953112861e-22	-1.1834041794386824e-18	1.0314551020154165e-7	6.303602230675202e-17	3.201741595385043e-8	-2.0960993221226316e-23	2.582212329812694e-24	3.19354925250011e-10	5.630651959980506e-10	2.602920484761748e-8
42400000	0.004999867389969305	-5.014043953112791e-22	-1.1834041794386824e-18	1.0314551020154165e-7	6.303602230675202e-17	3.201741595385043e-8	-2.0960992496900068e-23	2.582212329812694e-24	3.19354925250011e-10	5.630651959980506e-10	2.602920484761748e-8
42500000	0.004999867389969305	-5.014043953112723e-22	-1.1834041794386824e-18	1.0314551020154165e-7	6.303602230675202e-17	3.201741595385043e-8	-2.0960991772573817e-23	2.582212329812694e-24	3.19354925250011e-10	5.630651959980506e-10	2.602920484761748e-8
42600000	0.004999867389969305	-5.014043953112653e-22	-1.1834041794386824e-18	1.0314551020154165e-7	6.303602230675202e-17	3.201741595385043e-8	-2.096099104824757e-23	2.582212329812694e-24	3.19354925250011e-10	5.630651959980506e-10	2.602920484761748e-8
42700000	0.004999867389969305	-5.014043953112585e-22	-1.1834041794386824e-18	1.0314551020154165e-7	6.303602230675202e-17	3.201741595385043e-8	-2.0960990323921322e-23	2.582212329812694e-24	3.19354925250011e-10	5.630651959980506e-10	2.602920484761748e-8
42800000	0.004999867389969305	-5.014043953112516e-22	-1.1834041794386824e-18	1.0314551020154165e-7	6.303602230675202e-17	3.201741595385043e-8	-2.096098959959507e-23	2.582212329812694e-24	3.19354925250011e-10	5.630651959980506e-10	2.602920484761748e-8
42900000	0.004999867389969305	-5.014043953112446e-22	-1.1834041794386824e-18	1.0314551020154165e-7	6.303602230675202e-17	3.201741595385043e-8	-2.0960988875268823e-23	2.582212329812694e-24	3.19354925250011e-10	5.630651959980506e-10	2.602920484761748e-8
43000000	0.004999867389969305	-5.014043953112378e-22	-1.1834041794386824e-18	1.0314551020154165e-7	6.303602230675202e-17	3.201741595385043e-8	-2.0960988150942573e-23	2.582212329812694e-24	3.19354925250011e-10	5.630651959980506e-10	2.602920484761748e-8
43100000	0.004999867389969305	-5.014043953112308e-22	-1.1834041794386824e-18	1.0314551020154165e-7	6.303602230675202e-17	3.201741595385043e-8	-2.0960987426616325e-23	2.582212329812694e-24	3.19354925250011e-10	5.630651959980506e-10	2.602920484761748e-8
43200000	0.004999867389969305	-5.014043953112239e-22	-1.1834041794386824e-18	1.0314551020154165e-7	6.303602230675202e-17	3.201741595385043e-8	-2.0960986702290077e-23	2.582212329812694e-24	3.19354925250011e-10	5.630651959980506e-10	2.602920484761748e-8
43300000	0.004999867389969305	-5.014043953112171e-22	-1.1834041794386824e-18	1.0314551020154165e-7	6.303602230675202e-17	3.201741595385043e-8	-2.0960985977963827e-23	2.582212329812694e-24	3.19354925250011e-10	5.630651959980506e-10	2.602920484761748e-8
43400000	0.004999867389969305	-5.014043953112101e-22	-1.1834041794386824e-18	1.0314551020154165e-7	6.303602230675202e-17	3.201741595385043e-8	-2.096098525363758e-23	2.582212329812694e-24	3.19354925250011e-10	5.630651959980506e-10	2.602920484761748e-8
43500000	0.004999867389969305	-5.014043953112033e-22	-1.1834041794386824e-18	1.0314551020154165e-7	6.303602230675202e-17	3.201741595385043e-8	-2.096098452931133e-23	2.582212329812694e-24	3.19354925250011e-10	5.630651959980506e-10	2.602920484761748e-8
43600000	0.004999867389969305	-5.014043953111963e-22	-1.1834041794386824e-18	1.0314551020154165e-7	6.303602230675202e-17	3.201741595385043e-8	-2.096098380498508e-23	2.582212329812694e-24	3.19354925250011e-10	5.630651959980506e-10	2.602920484761748e-8
43700000	0.004999867389969305	-5.014043953111894e-22	-1.1834041794386824e-18	1.0314551020154165e-7	6.303602230675202e-17	3.201741595385043e-8	-2.0960983080658833e-23	2.582212329812694e-24	3.19354925250011e-10	5.630651959980506e-10	2.602920484761748e-8
43800000	0.004999867389969305	-5.014043953111826e-22	-1.1834041794386824e-18	1.0314551020154165e-7	6.303602230675202e-17	3.201741595385043e-8	-2.0960982356332585e-23	2.582212329812694e-24	3.19354925250011e-10	5.630651959980506e-10	2.602920484761748e-8
43900000	0.004999867389969305	-5.014043953111756e-22	-1.1834041794386824e-18	1.0314551020154165e-7	6.303602230675202e-17	3.201741595385043e-8	-2.0960981632006334e-23	2.582212329812694e-24	3.19354925250011e-10	5.630651959980506e-10	2.602920484761748e-8
44000000	0.004999867389969305	-5.014043953111687e-22	-1.1834041794386824e-18	1.0314551020154165e-7	6.303602230675202e-17	3.201741595385043e-8	-2.0960980907680087e-23	2.582212329812694e-24	3.19354925250011e-10	5.630651959980506e-10	2.602920484761748e-8
44100000	0.004999867389969305	-5.014043953111618e-22	-1.1834041794386824e-18	1.0314551020154165e-7	6.303602230675202e-17	3.201741595385043e-8	-2.096098018335384e-23	2.582212329812694e-24	3.19354925250011e-10	5.630651959980506e-10	2.602920484761748e-8
44200000	0.004999867389969305	-5.014043953111549e-22	-1.1834041794386824e-18	1.0314551020154165e-7	6.303602230675202e-17	3.201741595385043e-8	-2.0960979459027588e-23	2.582212329812694e-24	3.19354925250011e-10	5.630651959980506e-10	2.602920484761748e-8
44300000	0.004999867389969305	-5.014043953111481e-22	-1.1834041794386824e-18	1.0314551020154165e-7	6.303602230675202e-17	3.201741595385043e-8	-2.096097873470134e-23	2.582212329812694e-24	3.19354925250011e-10	5.630651959980506e-10	2.602920484761748e-8
44400000	0.004999867389969305	-5.014043953111411e-22	-1.1834041794386824e-18	1.0314551020154165e-7	6.303602230675202e-17	3.201741595385043e-8	-2.0960978010375093e-23	2.582212329812694e-24	3.19354925250011e-10	5.630651959980506e-10	2.602920484761748e-8
44500000	0.004999867389969305	-5.014043953111342e-22	-1.1834041794386824e-18	1.0314551020154165e-7	6.303602230675202e-17	3.201741595385043e-8	-2.0960977286048842e-23	2.582212329812694e-24	3.19354925250011e-10	5.630651959980506e-10	2.602920484761748e-8
44600000	0.004999867389969305	-5.014043953111273e-22	-1.1834041794386824e-18	1.0314551020154165e-7	6.303602230675202e-17	3.201741595385043e-8	-2.0960976561722594e-23	2.582212329812694e-24	3.19354925250011e-10	5.630651959980506e-10	2.602920484761748e-8
44700000	0.004999867389969305	-5.014043953111204e-22	-1.1834041794386824e-18	1.0314551020154165e-7	6.303602230675202e-17	3.201741595385043e-8	-2.0960975837396347e-23	2.582212329812694e-24	3.19354925250011e-10	5.630651959980506e-10	2.602920484761748e-8
44800000	0.004999867389969305	-5.014043953111135e-22	-1.1834041794386824e-18	1.0314551020154165e-7	6.303602230675202e-17	3.201741595385043e-8	-2.0960975113070096e-23	2.582212329812694e-24	3.19354925250011e-10	5.630651959980506e-10	2.602920484761748e-8
44900000	0.004999867389969305	-5.014043953111066e-22	-1.1834041794386824e-18	1.0314551020154165e-7	6.303602230675202e-17	3.201741595385043e-8	-2.0960974388743848e-23	2.582212329812694e-24	3.19354925250011e-10	5.630651959980506e-10	2.602920484761748e-8
45000000	0.004999867389969305	-5.014043953110997e-22	-1.1834041794386824e-18	1.0314551020154165e-7	6.303602230675202e-17	3.201741595385043e-8	-2.0960973664417598e-23	2.582212329812694e-24	3.19354925250011e-10	5.630651959980506e-10	2.602920484761748e-8
45100000	0.004999867389969305	-5.014043953110928e-22	-1.1834041794386824e-18	1.0314551020154165e-7	6.303602230675202e-17	3.201741595385043e-8	-2.096097294009135e-23	2.582212329812694e-24	3.19354925250011e-10	5.630651959980506e-10	2.602920484761748e-8
45200000	0.004999867389969305	-5.014043953110859e-22	-1.1834041794386824e-18	1.0314551020154165e-7	6.303602230675202e-17	3.201741595385043e-8	-2.0960972215765102e-23	2.582212329812694e-24	3.19354925250011e-10	5.630651959980506e-10	2.602920484761748e-8
45300000	0.004999867389969305	-5.01404395311079e-22	-1.1834041794386824e-18	1.0314551020154165e-7	6.303602230675202e-17	3.201741595385043e-8	-2.096097149143885e-23	2.582212329812694e-24	3.19354925250011e-10	5.630651959980506e-10	2.602920484761748e-8
45400000	0.004999867389969305	-5.014043953110721e-22	-1.1834041794386824e-18	1.0314551020154165e-7	6.303602230675202e-17	3.201741595385043e-8	-2.0960970767112604e-23	2.582212329812694e-24	3.19354925250011e-10	5.630651959980506e-10	2.602920484761748e-8
45500000	0.004999867389969305	-5.014043953110652e-22	-1.1834041794386824e-18	1.0314551020154165e-7	6.303602230675202e-17	3.201741595385043e-8	-2.0960970042786356e-23	2.582212329812694e-24	3.19354925250011e-10	5.630651959980506e-10	2.602920484761748e-8
45600000	0.004999867389969305	-5.0140439531105825e-22	-1.1834041794386824e-18	1.0314551020154165e-7	6.303602230675202e-17	3.201741595385043e-8	-2.0960969318460105e-23	2.582212329812694e-24	3.19354925250011e-10	5.630651959980506e-10	2.602920484761748e-8
45700000	0.004999867389969305	-5.014043953110514e-22	-1.1834041794386824e-18	1.0314551020154165e-7	6.303602230675202e-17	3.201741595385043e-8	-2.0960968594133858e-23	2.582212329812694e-24	3.19354925250011e-10	5.630651959980506e-10	2.602920484761748e-8
45800000	0.004999867389969305	-5.014043953110445e-22	-1.1834041794386824e-18	1.0314551020154165e-7	6.303602230675202e-17	3.201741595385043e-8	-2.096096786980761e-23	2.582212329812694e-24	3.19354925250011e-10	5.630651959980506e-10	2.602920484761748e-8
45900000	0.004999867389969305	-5.014043953110376e-22	-1.1834041794386824e-18	1.0314551020154165e-7	6.303602230675202e-17	3.201741595385043e-8	-2.096096714548136e-23	2.582212329812694e-24	3.19354925250011e-10	5.630651959980506e-10	2.602920484761748e-8
46000000	0.004999867389969305	-5.014043953110307e-22	-1.1834041794386824e-18	1.0314551020154165e-7	6.303602230675202e-17	3.201741595385043e-8	-2.0960966421155111e-23	2.582212329812694e-24	3.19354925250011e-10	5.630651959980506e-10	2.602920484761748e-8
46100000	0.004999867389969305	-5.014043953110238e-22	-1.1834041794386824e-18	1.0314551020154165e-7	6.303602230675202e-17	3.201741595385043e-8	-2.0960965696828864e-23	2.582212329812694e-24	3.19354925250011e-10	5.630651959980506e-10	2.602920484761748e-8
46200000	0.004999867389969305	-5.014043953110169e-22	-1.1834041794386824e-18	1.0314551020154165e-7	6.303602230675202e-17	3.201741595385043e-8	-2.0960964972502613e-23	2.582212329812694e-24	3.19354925250011e-10	5.630651959980506e-10	2.602920484761748e-8
46300000	0.004999867389969305	-5.0140439531101e-22	-1.1834041794386824e-18	1.0314551020154165e-7	6.303602230675202e-17	3.201741595385043e-8	-2.0960964248176365e-23	2.582212329812694e-24	3.19354925250011e-10	5.630651959980506e-10	2.602920484761748e-8
46400000	0.004999867389969305	-5.01404395311003e-22	-1.1834041794386824e-18	1.0314551020154165e-7	6.303602230675202e-17	3.201741595385043e-8	-2.0960963523850118e-23	2.582212329812694e-24	3.19354925250011e-10	5.630651959980506e-10	2.602920484761748e-8
46500000	0.004999867389969305	-5.014043953109962e-22	-1.1834041794386824e-18	1.0314551020154165e-7	6.303602230675202e-17	3.201741595385043e-8	-2.0960962799523867e-23	2.582212329812694e-24	3.19354925250011e-10	5.630651959980506e-10	2.602920484761748e-8
46600000	0.004999867389969305	-5.014043953109893e-22	-1.1834041794386824e-18	1.0314551020154165e-7	6.303602230675202e-17	3.201741595385043e-8	-2.096096207519762e-23	2.582212329812694e-24	3.19354925250011e-10	5.630651959980506e-10	2.602920484761748e-8
46700000	0.004999867389969305	-5.014043953109824e-22	-1.1834041794386824e-18	1.0314551020154165e-7	6.303602230675202e-17	3.201741595385043e-8	-2.096096135087137e-23	2.582212329812694e-24	3.19354925250011e-10	5.630651959980506e-10	2.602920484761748e-8
46800000	0.004999867389969305	-5.014043953109755e-22	-1.1834041794386824e-18	1.0314551020154165e-7	6.303602230675202e-17	3.201741595385043e-8	-2.096096062654512e-23	2.582212329812694e-24	3.19354925250011e-10	5.630651959980506e-10	2.602920484761748e-8
46900000	0.004999867389969305	-5.014043953109685e-22	-1.1834041794386824e-18	1.0314551020154165e-7	6.303602230675202e-17	3.201741595385043e-8	-2.0960959902218873e-23	2.582212329812694e-24	3.19354925250011e-10	5.630651959980506e-10	2.602920484761748e-8
47000000	0.004999867389969305	-5.014043953109617e-22	-1.1834041794386824e-18	1.0314551020154165e-7	6.303602230675202e-17	3.201741595385043e-8	-2.0960959177892622e-23	2.582212329812694e-24	3.19354925250011e-10	5.630651959980506e-10	2.602920484761748e-8
47100000	0.004999867389969305	-5.014043953109548e-22	-1.1834041794386824e-18	1.0314551020154165e-7	6.303602230675202e-17	3.201741595385043e-8	-2.0960958453566375e-23	2.582212329812694e-24	3.19354925250011e-10	5.630651959980506e-10	2.602920484761748e-8
47200000	0.004999867389969305	-5.014043953109478e-22	-1.1834041794386824e-18	1.0314551020154165e-7	6.303602230675202e-17	3.201741595385043e-8	-2.0960957729240127e-23	2.582212329812694e-24	3.19354925250011e-10	5.630651959980506e-10	2.602920484761748e-8
47300000	0.004999867389969305	-5.01404395310941e-22	-1.1834041794386824e-18	1.0314551020154165e-7	6.303602230675202e-17	3.201741595385043e-8	-2.0960957004913876e-23	2.582212329812694e-24	3.19354925250011e-10	5.630651959980506e-10	2.602920484761748e-8
47400000	0.004999867389969305	-5.01404395310934e-22	-1.1834041794386824e-18	1.0314551020154165e-7	6.303602230675202e-17	3.201741595385043e-8	-2.096095628058763e-23	2.582212329812694e-24	3.19354925250011e-10	5.630651959980506e-10	2.602920484761748e-8
47500000	0.004999867389969305	-5.014043953109272e-22	-1.1834041794386824e-18	1.0314551020154165e-7	6.303602230675202e-17	3.201741595385043e-8	-2.096095555626138e-23	2.582212329812694e-24	3.19354925250011e-10	5.630651959980506e-10	2.602920484761748e-8
47600000	0.004999867389969305	-5.014043953109203e-22	-1.1834041794386824e-18	1.0314551020154165e-7	6.303602230675202e-17	3.201741595385043e-8	-2.096095483193513e-23	2.582212329812694e-24	3.19354925250011e-10	5.630651959980506e-10	2.602920484761748e-8
47700000	0.004999867389969305	-5.014043953109133e-22	-1.1834041794386824e-18	1.0314551020154165e-7	6.303602230675202e-17	3.201741595385043e-8	-2.0960954107608882e-23	2.582212329812694e-24	3.19354925250011e-10	5.630651959980506e-10	2.602920484761748e-8
47800000	0.004999867389969305	-5.014043953109065e-22	-1.1834041794386824e-18	1.0314551020154165e-7	6.303602230675202e-17	3.201741595385043e-8	-2.0960953383282635e-23	2.582212329812694e-24	3.19354925250011e-10	5.630651959980506e-10	2.602920484761748e-8
47900000	0.004999867389969305	-5.014043953108995e-22	-1.1834041794386824e-18	1.0314551020154165e-7	6.303602230675202e-17	3.201741595385043e-8	-2.0960952658956384e-23	2.582212329812694e-24	3.19354925250011e-10	5.630651959980506e-10	2.602920484761748e-8
48000000	0.004999867389969305	-5.014043953108926e-22	-1.1834041794386824e-18	1.0314551020154165e-7	6.303602230675202e-17	3.201741595385043e-8	-2.0960951934630136e-23	2.582212329812694e-24	3.19354925250011e-10	5.630651959980506e-10	2.602920484761748e-8
48100000	0.004999867389969305	-5.014043953108858e-22	-1.1834041794386824e-18	1.0314551020154165e-7	6.303602230675202e-17	3.201741595385043e-8	-2.096095121030389e-23	2.582212329812694e-24	3.19354925250011e-10	5.630651959980506e-10	2.602920484761748e-8
48200000	0.004999867389969305	-5.014043953108788e-22	-1.1834041794386824e-18	1.0314551020154165e-7	6.303602230675202e-17	3.201741595385043e-8	-2.0960950485977638e-23	2.582212329812694e-24	3.19354925250011e-10	5.630651959980506e-10	2.602920484761748e-8
48300000	0.004999867389969305	-5.01404395310872e-22	-1.1834041794386824e-18	1.0314551020154165e-7	6.303602230675202e-17	3.201741595385043e-8	-2.096094976165139e-23	2.582212329812694e-24	3.19354925250011e-10	5.630651959980506e-10	2.602920484761748e-8
48400000	0.004999867389969305	-5.01404395310865e-22	-1.1834041794386824e-18	1.0314551020154165e-7	6.303602230675202e-17	3.201741595385043e-8	-2.096094903732514e-23	2.582212329812694e-24	3.19354925250011e-10	5.630651959980506e-10	2.602920484761748e-8
48500000	0.004999867389969305	-5.014043953108581e-22	-1.1834041794386824e-18	1.0314551020154165e-7	6.303602230675202e-17	3.201741595385043e-8	-2.0960948312998892e-23	2.582212329812694e-24	3.19354925250011e-10	5.630651959980506e-10	2.602920484761748e-8
48600000	0.004999867389969305	-5.014043953108513e-22	-1.1834041794386824e-18	1.0314551020154165e-7	6.303602230675202e-17	3.201741595385043e-8	-2.0960947588672644e-23	2.582212329812694e-24	3.19354925250011e-10	5.630651959980506e-10	2.602920484761748e-8
48700000	0.004999867389969305	-5.014043953108443e-22	-1.1834041794386824e-18	1.0314551020154165e-7	6.303602230675202e-17	3.201741595385043e-8	-2.0960946864346393e-23	2.582212329812694e-24	3.19354925250011e-10	5.630651959980506e-10	2.602920484761748e-8
48800000	0.004999867389969305	-5.014043953108374e-22	-1.1834041794386824e-18	1.0314551020154165e-7	6.303602230675202e-17	3.201741595385043e-8	-2.0960946140020146e-23	2.582212329812694e-24	3.19354925250011e-10	5.630651959980506e-10	2.602920484761748e-8
48900000	0.004999867389969305	-5.014043953108305e-22	-1.1834041794386824e-18	1.0314551020154165e-7	6.303602230675202e-17	3.201741595385043e-8	-2.0960945415693898e-23	2.582212329812694e-24	3.19354925250011e-10	5.630651959980506e-10	2.602920484761748e-8
49000000	0.004999867389969305	-5.014043953108236e-22	-1.1834041794386824e-18	1.0314551020154165e-7	6.303602230675202e-17	3.201741595385043e-8	-2.0960944691367647e-23	2.582212329812694e-24	3.19354925250011e-10	5.630651959980506e-10	2.602920484761748e-8
49100000	0.004999867389969305	-5.014043953108168e-22	-1.1834041794386824e-18	1.0314551020154165e-7	6.303602230675202e-17	3.201741595385043e-8	-2.09609439670414e-23	2.582212329812694e-24	3.19354925250011e-10	5.630651959980506e-10	2.602920484761748e-8
49200000	0.004999867389969305	-5.014043953108098e-22	-1.1834041794386824e-18	1.0314551020154165e-7	6.303602230675202e-17	3.201741595385043e-8	-2.0960943242715152e-23	2.582212329812694e-24	3.19354925250011e-10	5.630651959980506e-10	2.602920484761748e-8
49300000	0.004999867389969305	-5.014043953108029e-22	-1.1834041794386824e-18	1.0314551020154165e-7	6.303602230675202e-17	3.201741595385043e-8	-2.09609425183889e-23	2.582212329812694e-24	3.19354925250011e-10	5.630651959980506e-10	2.602920484761748e-8
49400000	0.004999867389969305	-5.01404395310796e-22	-1.1834041794386824e-18	1.0314551020154165e-7	6.303602230675202e-17	3.201741595385043e-8	-2.0960941794062653e-23	2.582212329812694e-24	3.19354925250011e-10	5.630651959980506e-10	2.602920484761748e-8
49500000	0.004999867389969305	-5.014043953107891e-22	-1.1834041794386824e-18	1.0314551020154165e-7	6.303602230675202e-17	3.201741595385043e-8	-2.0960941069736406e-23	2.582212329812694e-24	3.19354925250011e-10	5.630651959980506e-10	2.602920484761748e-8
49600000	0.004999867389969305	-5.014043953107822e-22	-1.1834041794386824e-18	1.0314551020154165e-7	6.303602230675202e-17	3.201741595385043e-8	-2.0960940345410155e-23	2.582212329812694e-24	3.19354925250011e-10	5.630651959980506e-10	2.602920484761748e-8
49700000	0.004999867389969305	-5.014043953107753e-22	-1.1834041794386824e-18	1.0314551020154165e-7	6.303602230675202e-17	3.201741595385043e-8	-2.0960939621083907e-23	2.582212329812694e-24	3.19354925250011e-10	5.630651959980506e-10	2.602920484761748e-8
49800000	0.004999867389969305	-5.014043953107684e-22	-1.1834041794386824e-18	1.0314551020154165e-7	6.303602230675202e-17	3.201741595385043e-8	-2.096093889675766e-23	2.582212329812694e-24	3.19354925250011e-10	5.630651959980506e-10	2.602920484761748e-8
49900000	0.004999867389969305	-5.014043953107615e-22	-1.1834041794386824e-18	1.0314551020154165e-7	6.303602230675202e-17	3.201741595385043e-8	-2.096093817243141e-23	2.582212329812694e-24	3.19354925250011e-10	5.630651959980506e-10	2.602920484761748e-8
50000000	0.004999867389969305	-5.014043953107546e-22	-1.1834041794386824e-18	1.0314551020154165e-7	6.303602230675202e-17	3.201741595385043e-8	-2.096093744810516e-23	2.582212329812694e-24	3.19354925250011e-10	5.630651959980506e-10	2.602920484761748e-8
50100000	0.004999867389969305	-5.014043953107477e-22	-1.1834041794386824e-18	1.0314551020154165e-7	6.303602230675202e-17	3.201741595385043e-8	-2.0960936723778913e-23	2.582212329812694e-24	3.19354925250011e-10	5.630651959980506e-10	2.602920484761748e-8
50200000	0.004999867389969305	-5.014043953107408e-22	-1.1834041794386824e-18	1.0314551020154165e-7	6.303602230675202e-17	3.201741595385043e-8	-2.0960935999452663e-23	2.582212329812694e-24	3.19354925250011e-10	5.630651959980506e-10	2.602920484761748e-8
50300000	0.004999867389969305	-5.014043953107339e-22	-1.1834041794386824e-18	1.0314551020154165e-7	6.303602230675202e-17	3.201741595385043e-8	-2.0960935275126415e-23	2.582212329812694e-24	3.19354925250011e-10	5.630651959980506e-10	2.602920484761748e-8
50400000	0.004999867389969305	-5.014043953107269e-22	-1.1834041794386824e-18	1.0314551020154165e-7	6.303602230675202e-17	3.201741595385043e-8	-2.0960934550800167e-23	2.582212329812694e-24	3.19354925250011e-10	5.630651959980506e-10	2.602920484761748e-8
50500000	0.004999867389969305	-5.014043953107201e-22	-1.1834041794386824e-18	1.0314551020154165e-7	6.303602230675202e-17	3.201741595385043e-8	-2.0960933826473917e-23	2.582212329812694e-24	3.19354925250011e-10	5.630651959980506e-10	2.602920484761748e-8
50600000	0.004999867389969305	-5.014043953107132e-22	-1.1834041794386824e-18	1.0314551020154165e-7	6.303602230675202e-17	3.201741595385043e-8	-2.096093310214767e-23	2.582212329812694e-24	3.19354925250011e-10	5.630651959980506e-10	2.602920484761748e-8
50700000	0.004999867389969305	-5.014043953107063e-22	-1.1834041794386824e-18	1.0314551020154165e-7	6.303602230675202e-17	3.201741595385043e-8	-2.0960932377821418e-23	2.582212329812694e-24	3.19354925250011e-10	5.630651959980506e-10	2.602920484761748e-8
50800000	0.004999867389969305	-5.014043953106994e-22	-1.1834041794386824e-18	1.0314551020154165e-7	6.303602230675202e-17	3.201741595385043e-8	-2.096093165349517e-23	2.582212329812694e-24	3.19354925250011e-10	5.630651959980506e-10	2.602920484761748e-8
50900000	0.004999867389969305	-5.014043953106924e-22	-1.1834041794386824e-18	1.0314551020154165e-7	6.303602230675202e-17	3.201741595385043e-8	-2.0960930929168923e-23	2.582212329812694e-24	3.19354925250011e-10	5.630651959980506e-10	2.602920484761748e-8
51000000	0.004999867389969305	-5.014043953106856e-22	-1.1834041794386824e-18	1.0314551020154165e-7	6.303602230675202e-17	3.201741595385043e-8	-2.0960930204842672e-23	2.582212329812694e-24	3.19354925250011e-10	5.630651959980506e-10	2.602920484761748e-8
51100000	0.004999867389969305	-5.014043953106787e-22	-1.1834041794386824e-18	1.0314551020154165e-7	6.303602230675202e-17	3.201741595385043e-8	-2.0960929480516424e-23	2.582212329812694e-24	3.19354925250011e-10	5.630651959980506e-10	2.602920484761748e-8
51200000	0.004999867389969305	-5.014043953106717e-22	-1.1834041794386824e-18	1.0314551020154165e-7	6.303602230675202e-17	3.201741595385043e-8	-2.0960928756190177e-23	2.582212329812694e-24	3.19354925250011e-10	5.630651959980506e-10	2.602920484761748e-8
51300000	0.004999867389969305	-5.014043953106649e-22	-1.1834041794386824e-18	1.0314551020154165e-7	6.303602230675202e-17	3.201741595385043e-8	-2.0960928031863926e-23	2.582212329812694e-24	3.19354925250011e-10	5.630651959980506e-10	2.602920484761748e-8
51400000	0.004999867389969305	-5.014043953106579e-22	-1.1834041794386824e-18	1.0314551020154165e-7	6.303602230675202e-17	3.201741595385043e-8	-2.0960927307537678e-23	2.582212329812694e-24	3.19354925250011e-10	5.630651959980506e-10	2.602920484761748e-8
51500000	0.004999867389969305	-5.014043953106511e-22	-1.1834041794386824e-18	1.0314551020154165e-7	6.303602230675202e-17	3.201741595385043e-8	-2.096092658321143e-23	2.582212329812694e-24	3.19354925250011e-10	5.630651959980506e-10	2.602920484761748e-8
51600000	0.004999867389969305	-5.014043953106442e-22	-1.1834041794386824e-18	1.0314551020154165e-7	6.303602230675202e-17	3.201741595385043e-8	-2.096092585888518e-23	2.582212329812694e-24	3.19354925250011e-10	5.630651959980506e-10	2.602920484761748e-8
51700000	0.004999867389969305	-5.014043953106372e-22	-1.1834041794386824e-18	1.0314551020154165e-7	6.303602230675202e-17	3.201741595385043e-8	-2.0960925134558932e-23	2.582212329812694e-24	3.19354925250011e-10	5.630651959980506e-10	2.602920484761748e-8
51800000	0.004999867389969305	-5.014043953106304e-22	-1.1834041794386824e-18	1.0314551020154165e-7	6.303602230675202e-17	3.201741595385043e-8	-2.0960924410232684e-23	2.582212329812694e-24	3.19354925250011e-10	5.630651959980506e-10	2.602920484761748e-8
51900000	0.004999867389969305	-5.014043953106234e-22	-1.1834041794386824e-18	1.0314551020154165e-7	6.303602230675202e-17	3.201741595385043e-8	-2.0960923685906434e-23	2.582212329812694e-24	3.19354925250011e-10	5.630651959980506e-10	2.602920484761748e-8
52000000	0.004999867389969305	-5.014043953106165e-22	-1.1834041794386824e-18	1.0314551020154165e-7	6.303602230675202e-17	3.201741595385043e-8	-2.0960922961580186e-23	2.582212329812694e-24	3.19354925250011e-10	5.630651959980506e-10	2.602920484761748e-8
52100000	0.004999867389969305	-5.014043953106097e-22	-1.1834041794386824e-18	1.0314551020154165e-7	6.303602230675202e-17	3.201741595385043e-8	-2.0960922237253938e-23	2.582212329812694e-24	3.19354925250011e-10	5.630651959980506e-10	2.602920484761748e-8
52200000	0.004999867389969305	-5.014043953106027e-22	-1.1834041794386824e-18	1.0314551020154165e-7	6.303602230675202e-17	3.201741595385043e-8	-2.0960921512927688e-23	2.582212329812694e-24	3.19354925250011e-10	5.630651959980506e-10	2.6029204847617483e-8
52300000	0.004999867389969305	-5.014043953105959e-22	-1.1834041794386824e-18	1.0314551020154167e-7	6.303602230675202e-17	3.201741595385043e-8	-2.096092078860144e-23	2.582212329812694e-24	3.19354925250011e-10	5.630651959980506e-10	2.6029204847617483e-8
52400000	0.004999867389969305	-5.014043953105889e-22	-1.1834041794386824e-18	1.0314551020154167e-7	6.303602230675202e-17	3.201741595385043e-8	-2.0960920064275192e-23	2.582212329812694e-24	3.19354925250011e-10	5.630651959980506e-10	2.6029204847617483e-8
52500000	0.004999867389969305	-5.01404395310582e-22	-1.1834041794386824e-18	1.0314551020154167e-7	6.303602230675202e-17	3.201741595385043e-8	-2.0960919339948942e-23	2.582212329812694e-24	3.19354925250011e-10	5.630651959980506e-10	2.6029204847617483e-8
52600000	0.004999867389969305	-5.014043953105751e-22	-1.1834041794386824e-18	1.0314551020154167e-7	6.303602230675202e-17	3.201741595385043e-8	-2.0960918615622694e-23	2.582212329812694e-24	3.19354925250011e-10	5.630651959980506e-10	2.6029204847617483e-8
52700000	0.004999867389969305	-5.014043953105682e-22	-1.1834041794386824e-18	1.0314551020154167e-7	6.303602230675202e-17	3.201741595385043e-8	-2.0960917891296446e-23	2.582212329812694e-24	3.19354925250011e-10	5.630651959980506e-10	2.6029204847617483e-8
52800000	0.004999867389969305	-5.014043953105613e-22	-1.1834041794386824e-18	1.0314551020154167e-7	6.303602230675202e-17	3.201741595385043e-8	-2.0960917166970195e-23	2.5822123298126943e-24	3.19354925250011e-10	5.630651959980506e-10	2.6029204847617483e-8
52900000	0.004999867389969305	-5.014043953105544e-22	-1.1834041794386824e-18	1.0314551020154167e-7	6.303602230675202e-17	3.201741595385043e-8	-2.0960916442643948e-23	2.5822123298126943e-24	3.19354925250011e-10	5.630651959980506e-10	2.6029204847617483e-8
53000000	0.004999867389969305	-5.014043953105475e-22	-1.1834041794386824e-18	1.0314551020154167e-7	6.303602230675202e-17	3.201741595385043e-8	-2.0960915718317697e-23	2.5822123298126943e-24	3.19354925250011e-10	5.630651959980506e-10	2.6029204847617483e-8
53100000	0.004999867389969305	-5.014043953105406e-22	-1.1834041794386824e-18	1.0314551020154167e-7	6.303602230675202e-17	3.201741595385043e-8	-2.096091499399145e-23	2.5822123298126943e-24	3.19354925250011e-10	5.630651959980506e-10	2.6029204847617483e-8
53200000	0.004999867389969305	-5.014043953105337e-22	-1.1834041794386824e-18	1.0314551020154167e-7	6.303602230675202e-17	3.201741595385043e-8	-2.0960914269665202e-23	2.5822123298126943e-24	3.19354925250011e-10	5.630651959980506e-10	2.6029204847617483e-8
53300000	0.004999867389969305	-5.014043953105268e-22	-1.1834041794386824e-18	1.0314551020154167e-7	6.303602230675202e-17	3.201741595385043e-8	-2.096091354533895e-23	2.5822123298126943e-24	3.19354925250011e-10	5.630651959980506e-10	2.6029204847617483e-8
53400000	0.004999867389969305	-5.014043953105199e-22	-1.1834041794386824e-18	1.0314551020154167e-7	6.303602230675202e-17	3.201741595385043e-8	-2.0960912821012703e-23	2.5822123298126943e-24	3.19354925250011e-10	5.630651959980506e-10	2.6029204847617483e-8
53500000	0.004999867389969305	-5.01404395310513e-22	-1.1834041794386824e-18	1.0314551020154167e-7	6.303602230675202e-17	3.201741595385043e-8	-2.0960912096686455e-23	2.5822123298126943e-24	3.19354925250011e-10	5.630651959980506e-10	2.6029204847617483e-8
53600000	0.004999867389969305	-5.0140439531050605e-22	-1.1834041794386824e-18	1.0314551020154167e-7	6.303602230675202e-17	3.201741595385043e-8	-2.0960911372360205e-23	2.5822123298126943e-24	3.19354925250011e-10	5.630651959980506e-10	2.6029204847617483e-8
53700000	0.004999867389969305	-5.014043953104992e-22	-1.1834041794386824e-18	1.0314551020154167e-7	6.303602230675202e-17	3.201741595385043e-8	-2.0960910648033957e-23	2.5822123298126943e-24	3.19354925250011e-10	5.630651959980506e-10	2.6029204847617483e-8
53800000	0.004999867389969305	-5.014043953104923e-22	-1.1834041794386824e-18	1.0314551020154167e-7	6.303602230675202e-17	3.201741595385043e-8	-2.096090992370771e-23	2.5822123298126943e-24	3.19354925250011e-10	5.630651959980506e-10	2.6029204847617483e-8
53900000	0.004999867389969305	-5.014043953104854e-22	-1.1834041794386824e-18	1.0314551020154167e-7	6.303602230675202e-17	3.201741595385043e-8	-2.096090919938146e-23	2.5822123298126943e-24	3.19354925250011e-10	5.630651959980506e-10	2.6029204847617483e-8
54000000	0.004999867389969305	-5.014043953104785e-22	-1.1834041794386824e-18	1.0314551020154167e-7	6.303602230675202e-17	3.201741595385043e-8	-2.096090847505521e-23	2.5822123298126943e-24	3.19354925250011e-10	5.630651959980506e-10	2.6029204847617483e-8
54100000	0.004999867389969305	-5.014043953104715e-22	-1.1834041794386824e-18	1.0314551020154167e-7	6.303602230675202e-17	3.201741595385043e-8	-2.0960907750728963e-23	2.5822123298126943e-24	3.19354925250011e-10	5.630651959980506e-10	2.6029204847617483e-8
54200000	0.004999867389969305	-5.014043953104647e-22	-1.1834041794386824e-18	1.0314551020154167e-7	6.303602230675202e-17	3.201741595385043e-8	-2.0960907026402713e-23	2.5822123298126943e-24	3.19354925250011e-10	5.630651959980506e-10	2.6029204847617483e-8
54300000	0.004999867389969305	-5.014043953104578e-22	-1.1834041794386824e-18	1.0314551020154167e-7	6.303602230675202e-17	3.201741595385043e-8	-2.0960906302076465e-23	2.5822123298126943e-24	3.19354925250011e-10	5.630651959980506e-10	2.6029204847617483e-8
54400000	0.004999867389969305	-5.014043953104508e-22	-1.1834041794386824e-18	1.0314551020154167e-7	6.303602230675202e-17	3.201741595385043e-8	-2.0960905577750217e-23	2.5822123298126943e-24	3.19354925250011e-10	5.630651959980506e-10	2.6029204847617483e-8
54500000	0.004999867389969305	-5.01404395310444e-22	-1.1834041794386824e-18	1.0314551020154167e-7	6.303602230675202e-17	3.201741595385043e-8	-2.0960904853423966e-23	2.5822123298126943e-24	3.19354925250011e-10	5.630651959980506e-10	2.6029204847617483e-8
54600000	0.004999867389969305	-5.01404395310437e-22	-1.1834041794386824e-18	1.0314551020154167e-7	6.303602230675202e-17	3.201741595385043e-8	-2.096090412909772e-23	2.5822123298126943e-24	3.19354925250011e-10	5.630651959980506e-10	2.6029204847617483e-8
54700000	0.004999867389969305	-5.014043953104302e-22	-1.1834041794386824e-18	1.0314551020154167e-7	6.303602230675202e-17	3.201741595385043e-8	-2.096090340477147e-23	2.5822123298126943e-24	3.19354925250011e-10	5.630651959980506e-10	2.6029204847617483e-8
54800000	0.004999867389969305	-5.014043953104233e-22	-1.1834041794386824e-18	1.0314551020154167e-7	6.303602230675202e-17	3.201741595385043e-8	-2.096090268044522e-23	2.5822123298126943e-24	3.19354925250011e-10	5.630651959980506e-10	2.6029204847617483e-8
54900000	0.004999867389969305	-5.014043953104163e-22	-1.1834041794386824e-18	1.0314551020154167e-7	6.303602230675202e-17	3.201741595385043e-8	-2.0960901956118973e-23	2.5822123298126943e-24	3.19354925250011e-10	5.630651959980506e-10	2.6029204847617483e-8
55000000	0.004999867389969305	-5.014043953104095e-22	-1.1834041794386824e-18	1.0314551020154167e-7	6.303602230675202e-17	3.201741595385043e-8	-2.0960901231792722e-23	2.5822123298126943e-24	3.19354925250011e-10	5.630651959980506e-10	2.6029204847617483e-8
55100000	0.004999867389969305	-5.014043953104025e-22	-1.1834041794386824e-18	1.0314551020154167e-7	6.303602230675202e-17	3.201741595385043e-8	-2.0960900507466474e-23	2.5822123298126943e-24	3.19354925250011e-10	5.630651959980506e-10	2.6029204847617483e-8
55200000	0.004999867389969305	-5.014043953103956e-22	-1.1834041794386824e-18	1.0314551020154167e-7	6.303602230675202e-17	3.201741595385043e-8	-2.0960899783140226e-23	2.5822123298126943e-24	3.19354925250011e-10	5.630651959980506e-10	2.6029204847617483e-8
55300000	0.004999867389969305	-5.014043953103888e-22	-1.1834041794386824e-18	1.0314551020154167e-7	6.303602230675202e-17	3.201741595385043e-8	-2.0960899058813976e-23	2.5822123298126943e-24	3.19354925250011e-10	5.630651959980506e-10	2.6029204847617483e-8
55400000	0.004999867389969305	-5.014043953103818e-22	-1.1834041794386824e-18	1.0314551020154167e-7	6.303602230675202e-17	3.201741595385043e-8	-2.0960898334487728e-23	2.5822123298126943e-24	3.19354925250011e-10	5.630651959980506e-10	2.6029204847617483e-8
55500000	0.004999867389969305	-5.01404395310375e-22	-1.1834041794386824e-18	1.0314551020154167e-7	6.303602230675202e-17	3.201741595385043e-8	-2.096089761016148e-23	2.5822123298126943e-24	3.19354925250011e-10	5.630651959980506e-10	2.6029204847617483e-8
55600000	0.004999867389969305	-5.01404395310368e-22	-1.1834041794386824e-18	1.0314551020154167e-7	6.303602230675202e-17	3.201741595385043e-8	-2.096089688583523e-23	2.5822123298126943e-24	3.19354925250011e-10	5.630651959980506e-10	2.6029204847617483e-8
55700000	0.004999867389969305	-5.014043953103611e-22	-1.1834041794386824e-18	1.0314551020154167e-7	6.303602230675202e-17	3.201741595385043e-8	-2.0960896161508982e-23	2.5822123298126943e-24	3.19354925250011e-10	5.630651959980506e-10	2.6029204847617483e-8
55800000	0.004999867389969305	-5.014043953103543e-22	-1.1834041794386824e-18	1.0314551020154167e-7	6.303602230675202e-17	3.201741595385043e-8	-2.0960895437182734e-23	2.5822123298126943e-24	3.19354925250011e-10	5.630651959980506e-10	2.6029204847617483e-8
55900000	0.004999867389969305	-5.014043953103473e-22	-1.1834041794386824e-18	1.0314551020154167e-7	6.303602230675202e-17	3.201741595385043e-8	-2.0960894712856484e-23	2.5822123298126943e-24	3.19354925250011e-10	5.630651959980506e-10	2.6029204847617483e-8
56000000	0.004999867389969305	-5.014043953103404e-22	-1.1834041794386824e-18	1.0314551020154167e-7	6.303602230675202e-17	3.201741595385043e-8	-2.0960893988530236e-23	2.5822123298126943e-24	3.19354925250011e-10	5.630651959980506e-10	2.6029204847617483e-8
56100000	0.004999867389969305	-5.014043953103336e-22	-1.1834041794386824e-18	1.0314551020154167e-7	6.303602230675202e-17	3.201741595385043e-8	-2.0960893264203988e-23	2.5822123298126943e-24	3.19354925250011e-10	5.630651959980506e-10	2.6029204847617483e-8
56200000	0.004999867389969305	-5.014043953103266e-22	-1.1834041794386824e-18	1.0314551020154167e-7	6.303602230675202e-17	3.201741595385043e-8	-2.0960892539877737e-23	2.5822123298126943e-24	3.19354925250011e-10	5.630651959980506e-10	2.6029204847617483e-8
56300000	0.004999867389969305	-5.014043953103198e-22	-1.1834041794386824e-18	1.0314551020154167e-7	6.303602230675202e-17	3.201741595385043e-8	-2.096089181555149e-23	2.5822123298126943e-24	3.19354925250011e-10	5.630651959980506e-10	2.6029204847617483e-8
56400000	0.004999867389969305	-5.014043953103128e-22	-1.1834041794386824e-18	1.0314551020154167e-7	6.303602230675202e-17	3.201741595385043e-8	-2.0960891091225242e-23	2.5822123298126943e-24	3.19354925250011e-10	5.630651959980506e-10	2.6029204847617483e-8
56500000	0.004999867389969305	-5.014043953103059e-22	-1.1834041794386824e-18	1.0314551020154167e-7	6.303602230675202e-17	3.201741595385043e-8	-2.096089036689899e-23	2.5822123298126943e-24	3.19354925250011e-10	5.630651959980506e-10	2.6029204847617483e-8
56600000	0.004999867389969305	-5.014043953102991e-22	-1.1834041794386824e-18	1.0314551020154167e-7	6.303602230675202e-17	3.201741595385043e-8	-2.0960889642572744e-23	2.5822123298126943e-24	3.19354925250011e-10	5.630651959980506e-10	2.6029204847617483e-8
56700000	0.004999867389969305	-5.014043953102921e-22	-1.1834041794386824e-18	1.0314551020154167e-7	6.303602230675202e-17	3.201741595385043e-8	-2.0960888918246493e-23	2.5822123298126943e-24	3.19354925250011e-10	5.630651959980506e-10	2.6029204847617483e-8
56800000	0.004999867389969305	-5.014043953102852e-22	-1.1834041794386824e-18	1.0314551020154167e-7	6.303602230675202e-17	3.201741595385043e-8	-2.0960888193920245e-23	2.5822123298126943e-24	3.19354925250011e-10	5.630651959980506e-10	2.6029204847617483e-8
56900000	0.004999867389969305	-5.014043953102783e-22	-1.1834041794386824e-18	1.0314551020154167e-7	6.303602230675202e-17	3.201741595385043e-8	-2.0960887469593997e-23	2.5822123298126943e-24	3.19354925250011e-10	5.630651959980506e-10	2.6029204847617483e-8
57000000	0.004999867389969305	-5.014043953102714e-22	-1.1834041794386824e-18	1.0314551020154167e-7	6.303602230675202e-17	3.201741595385043e-8	-2.0960886745267747e-23	2.5822123298126943e-24	3.19354925250011e-10	5.630651959980506e-10	2.6029204847617483e-8
57100000	0.004999867389969305	-5.014043953102646e-22	-1.1834041794386824e-18	1.0314551020154167e-7	6.303602230675202e-17	3.201741595385043e-8	-2.09608860209415e-23	2.5822123298126943e-24	3.19354925250011e-10	5.630651959980506e-10	2.6029204847617483e-8
57200000	0.004999867389969305	-5.014043953102576e-22	-1.1834041794386824e-18	1.0314551020154167e-7	6.303602230675202e-17	3.201741595385043e-8	-2.096088529661525e-23	2.5822123298126943e-24	3.19354925250011e-10	5.630651959980506e-10	2.6029204847617483e-8
57300000	0.004999867389969305	-5.014043953102507e-22	-1.1834041794386824e-18	1.0314551020154167e-7	6.303602230675202e-17	3.201741595385043e-8	-2.0960884572289e-23	2.5822123298126943e-24	3.19354925250011e-10	5.630651959980506e-10	2.6029204847617483e-8
57400000	0.004999867389969305	-5.014043953102438e-22	-1.1834041794386824e-18	1.0314551020154167e-7	6.303602230675202e-17	3.201741595385043e-8	-2.0960883847962753e-23	2.5822123298126943e-24	3.19354925250011e-10	5.630651959980506e-10	2.6029204847617483e-8
57500000	0.004999867389969305	-5.014043953102369e-22	-1.1834041794386824e-18	1.0314551020154167e-7	6.303602230675202e-17	3.201741595385043e-8	-2.0960883123636505e-23	2.5822123298126943e-24	3.19354925250011e-10	5.630651959980506e-10	2.6029204847617483e-8
57600000	0.004999867389969305	-5.0140439531023e-22	-1.1834041794386824e-18	1.0314551020154167e-7	6.303602230675202e-17	3.201741595385043e-8	-2.0960882399310255e-23	2.5822123298126943e-24	3.19354925250011e-10	5.630651959980506e-10	2.6029204847617483e-8
57700000	0.004999867389969305	-5.014043953102231e-22	-1.1834041794386824e-18	1.0314551020154167e-7	6.303602230675202e-17	3.201741595385043e-8	-2.0960881674984007e-23	2.5822123298126943e-24	3.19354925250011e-10	5.630651959980506e-10	2.6029204847617483e-8
57800000	0.004999867389969305	-5.014043953102162e-22	-1.1834041794386824e-18	1.0314551020154167e-7	6.303602230675202e-17	3.201741595385043e-8	-2.096088095065776e-23	2.5822123298126943e-24	3.19354925250011e-10	5.630651959980506e-10	2.6029204847617483e-8
57900000	0.004999867389969305	-5.014043953102093e-22	-1.1834041794386824e-18	1.0314551020154167e-7	6.303602230675202e-17	3.201741595385043e-8	-2.0960880226331508e-23	2.5822123298126943e-24	3.19354925250011e-10	5.630651959980506e-10	2.6029204847617483e-8
58000000	0.004999867389969305	-5.014043953102024e-22	-1.1834041794386824e-18	1.0314551020154167e-7	6.303602230675202e-17	3.201741595385043e-8	-2.096087950200526e-23	2.5822123298126943e-24	3.19354925250011e-10	5.630651959980506e-10	2.6029204847617483e-8
58100000	0.004999867389969305	-5.014043953101955e-22	-1.1834041794386824e-18	1.0314551020154167e-7	6.303602230675202e-17	3.201741595385043e-8	-2.0960878777679013e-23	2.5822123298126943e-24	3.19354925250011e-10	5.630651959980506e-10	2.6029204847617483e-8
58200000	0.004999867389969305	-5.014043953101886e-22	-1.1834041794386824e-18	1.0314551020154167e-7	6.303602230675202e-17	3.201741595385043e-8	-2.0960878053352762e-23	2.5822123298126943e-24	3.19354925250011e-10	5.630651959980506e-10	2.6029204847617483e-8
58300000	0.004999867389969305	-5.014043953101817e-22	-1.1834041794386824e-18	1.0314551020154167e-7	6.303602230675202e-17	3.201741595385043e-8	-2.0960877329026515e-23	2.5822123298126943e-24	3.19354925250011e-10	5.630651959980506e-10	2.6029204847617483e-8
58400000	0.004999867389969305	-5.014043953101747e-22	-1.1834041794386824e-18	1.0314551020154167e-7	6.303602230675202e-17	3.201741595385043e-8	-2.0960876604700264e-23	2.5822123298126943e-24	3.19354925250011e-10	5.630651959980506e-10	2.6029204847617483e-8
58500000	0.004999867389969305	-5.014043953101679e-22	-1.1834041794386824e-18	1.0314551020154167e-7	6.303602230675202e-17	3.201741595385043e-8	-2.0960875880374016e-23	2.5822123298126943e-24	3.19354925250011e-10	5.630651959980506e-10	2.6029204847617483e-8
58600000	0.004999867389969305	-5.01404395310161e-22	-1.1834041794386824e-18	1.0314551020154167e-7	6.303602230675202e-17	3.201741595385043e-8	-2.0960875156047768e-23	2.5822123298126943e-24	3.19354925250011e-10	5.630651959980506e-10	2.6029204847617483e-8
58700000	0.004999867389969305	-5.014043953101541e-22	-1.1834041794386824e-18	1.0314551020154167e-7	6.303602230675202e-17	3.201741595385043e-8	-2.0960874431721518e-23	2.5822123298126943e-24	3.19354925250011e-10	5.630651959980506e-10	2.6029204847617483e-8
58800000	0.004999867389969305	-5.014043953101472e-22	-1.1834041794386824e-18	1.0314551020154167e-7	6.303602230675202e-17	3.201741595385043e-8	-2.096087370739527e-23	2.5822123298126943e-24	3.19354925250011e-10	5.630651959980506e-10	2.6029204847617483e-8
58900000	0.004999867389969305	-5.014043953101402e-22	-1.1834041794386824e-18	1.0314551020154167e-7	6.303602230675202e-17	3.201741595385043e-8	-2.0960872983069022e-23	2.5822123298126943e-24	3.19354925250011e-10	5.630651959980506e-10	2.6029204847617483e-8
59000000	0.004999867389969305	-5.014043953101334e-22	-1.1834041794386824e-18	1.0314551020154167e-7	6.303602230675202e-17	3.201741595385043e-8	-2.0960872258742772e-23	2.5822123298126943e-24	3.19354925250011e-10	5.630651959980506e-10	2.6029204847617483e-8
59100000	0.004999867389969305	-5.014043953101265e-22	-1.1834041794386824e-18	1.0314551020154167e-7	6.303602230675202e-17	3.201741595385043e-8	-2.0960871534416524e-23	2.5822123298126943e-24	3.19354925250011e-10	5.630651959980506e-10	2.6029204847617483e-8
59200000	0.004999867389969305	-5.014043953101195e-22	-1.1834041794386824e-18	1.0314551020154167e-7	6.303602230675202e-17	3.201741595385043e-8	-2.0960870810090276e-23	2.5822123298126943e-24	3.19354925250011e-10	5.630651959980506e-10	2.6029204847617483e-8
59300000	0.004999867389969305	-5.014043953101127e-22	-1.1834041794386824e-18	1.0314551020154167e-7	6.303602230675202e-17	3.201741595385043e-8	-2.0960870085764025e-23	2.5822123298126943e-24	3.19354925250011e-10	5.630651959980506e-10	2.6029204847617483e-8
59400000	0.004999867389969305	-5.014043953101057e-22	-1.1834041794386824e-18	1.0314551020154167e-7	6.303602230675202e-17	3.201741595385043e-8	-2.0960869361437778e-23	2.5822123298126943e-24	3.19354925250011e-10	5.630651959980506e-10	2.6029204847617483e-8
59500000	0.004999867389969305	-5.014043953100989e-22	-1.1834041794386824e-18	1.0314551020154167e-7	6.303602230675202e-17	3.201741595385043e-8	-2.096086863711153e-23	2.5822123298126943e-24	3.19354925250011e-10	5.630651959980506e-10	2.6029204847617483e-8
59600000	0.004999867389969305	-5.01404395310092e-22	-1.1834041794386824e-18	1.0314551020154167e-7	6.303602230675202e-17	3.201741595385043e-8	-2.096086791278528e-23	2.5822123298126943e-24	3.19354925250011e-10	5.630651959980506e-10	2.6029204847617483e-8
59700000	0.004999867389969305	-5.01404395310085e-22	-1.1834041794386824e-18	1.0314551020154167e-7	6.303602230675202e-17	3.201741595385043e-8	-2.0960867188459032e-23	2.5822123298126943e-24	3.19354925250011e-10	5.630651959980506e-10	2.6029204847617483e-8
59800000	0.004999867389969305	-5.014043953100782e-22	-1.1834041794386824e-18	1.0314551020154167e-7	6.303602230675202e-17	3.201741595385043e-8	-2.0960866464132784e-23	2.5822123298126943e-24	3.19354925250011e-10	5.630651959980506e-10	2.6029204847617483e-8
59900000	0.004999867389969305	-5.014043953100712e-22	-1.1834041794386824e-18	1.0314551020154167e-7	6.303602230675202e-17	3.201741595385043e-8	-2.0960865739806533e-23	2.5822123298126943e-24	3.19354925250011e-10	5.630651959980506e-10	2.6029204847617483e-8
60000000	0.004999867389969305	-5.014043953100643e-22	-1.1834041794386824e-18	1.0314551020154167e-7	6.303602230675202e-17	3.201741595385043e-8	-2.0960865015480286e-23	2.5822123298126943e-24	3.19354925250011e-10	5.630651959980506e-10	2.6029204847617483e-8
60100000	0.004999867389969305	-5.014043953100575e-22	-1.1834041794386824e-18	1.0314551020154167e-7	6.303602230675202e-17	3.201741595385043e-8	-2.0960864291154038e-23	2.5822123298126943e-24	3.19354925250011e-10	5.630651959980506e-10	2.6029204847617483e-8
60200000	0.004999867389969305	-5.014043953100505e-22	-1.1834041794386824e-18	1.0314551020154167e-7	6.303602230675202e-17	3.201741595385043e-8	-2.0960863566827787e-23	2.5822123298126943e-24	3.19354925250011e-10	5.630651959980506e-10	2.6029204847617483e-8
60300000	0.004999867389969305	-5.014043953100437e-22	-1.1834041794386824e-18	1.0314551020154167e-7	6.303602230675202e-17	3.201741595385043e-8	-2.096086284250154e-23	2.5822123298126943e-24	3.19354925250011e-10	5.630651959980506e-10	2.6029204847617483e-8
60400000	0.004999867389969305	-5.014043953100367e-22	-1.1834041794386824e-18	1.0314551020154167e-7	6.303602230675202e-17	3.201741595385043e-8	-2.0960862118175292e-23	2.5822123298126943e-24	3.19354925250011e-10	5.630651959980506e-10	2.6029204847617483e-8
60500000	0.004999867389969305	-5.014043953100298e-22	-1.1834041794386824e-18	1.0314551020154167e-7	6.303602230675202e-17	3.201741595385043e-8	-2.096086139384904e-23	2.5822123298126943e-24	3.19354925250011e-10	5.630651959980506e-10	2.6029204847617483e-8
60600000	0.004999867389969305	-5.01404395310023e-22	-1.1834041794386824e-18	1.0314551020154167e-7	6.303602230675202e-17	3.201741595385043e-8	-2.0960860669522793e-23	2.5822123298126943e-24	3.19354925250011e-10	5.630651959980506e-10	2.6029204847617483e-8
60700000	0.004999867389969305	-5.01404395310016e-22	-1.1834041794386824e-18	1.0314551020154167e-7	6.303602230675202e-17	3.201741595385043e-8	-2.0960859945196543e-23	2.5822123298126943e-24	3.19354925250011e-10	5.630651959980506e-10	2.6029204847617483e-8
60800000	0.004999867389969305	-5.014043953100091e-22	-1.1834041794386824e-18	1.0314551020154167e-7	6.303602230675202e-17	3.201741595385043e-8	-2.0960859220870295e-23	2.5822123298126943e-24	3.19354925250011e-10	5.630651959980506e-10	2.6029204847617483e-8
60900000	0.004999867389969305	-5.014043953100022e-22	-1.1834041794386824e-18	1.0314551020154167e-7	6.303602230675202e-17	3.201741595385043e-8	-2.0960858496544047e-23	2.5822123298126943e-24	3.19354925250011e-10	5.630651959980506e-10	2.6029204847617483e-8
61000000	0.004999867389969305	-5.014043953099953e-22	-1.1834041794386824e-18	1.0314551020154167e-7	6.303602230675202e-17	3.201741595385043e-8	-2.0960857772217796e-23	2.5822123298126943e-24	3.19354925250011e-10	5.630651959980506e-10	2.6029204847617483e-8
61100000	0.004999867389969305	-5.014043953099885e-22	-1.1834041794386824e-18	1.0314551020154167e-7	6.303602230675202e-17	3.201741595385043e-8	-2.096085704789155e-23	2.5822123298126943e-24	3.19354925250011e-10	5.630651959980506e-10	2.6029204847617483e-8
61200000	0.004999867389969305	-5.014043953099815e-22	-1.1834041794386824e-18	1.0314551020154167e-7	6.303602230675202e-17	3.201741595385043e-8	-2.09608563235653e-23	2.5822123298126943e-24	3.19354925250011e-10	5.630651959980506e-10	2.6029204847617483e-8
61300000	0.004999867389969305	-5.014043953099746e-22	-1.1834041794386824e-18	1.0314551020154167e-7	6.303602230675202e-17	3.201741595385043e-8	-2.096085559923905e-23	2.5822123298126943e-24	3.19354925250011e-10	5.630651959980506e-10	2.6029204847617483e-8
61400000	0.004999867389969305	-5.014043953099677e-22	-1.1834041794386824e-18	1.0314551020154167e-7	6.303602230675202e-17	3.201741595385043e-8	-2.0960854874912803e-23	2.5822123298126943e-24	3.19354925250011e-10	5.630651959980506e-10	2.6029204847617483e-8
61500000	0.004999867389969305	-5.014043953099608e-22	-1.1834041794386824e-18	1.0314551020154167e-7	6.303602230675202e-17	3.201741595385043e-8	-2.0960854150586555e-23	2.5822123298126943e-24	3.19354925250011e-10	5.630651959980506e-10	2.6029204847617483e-8
61600000	0.004999867389969305	-5.014043953099539e-22	-1.1834041794386824e-18	1.0314551020154167e-7	6.303602230675202e-17	3.201741595385043e-8	-2.0960853426260304e-23	2.5822123298126943e-24	3.19354925250011e-10	5.630651959980506e-10	2.6029204847617483e-8
61700000	0.004999867389969305	-5.01404395309947e-22	-1.1834041794386824e-18	1.0314551020154167e-7	6.303602230675202e-17	3.201741595385043e-8	-2.0960852701934056e-23	2.5822123298126943e-24	3.19354925250011e-10	5.630651959980506e-10	2.6029204847617483e-8
61800000	0.004999867389969305	-5.014043953099401e-22	-1.1834041794386824e-18	1.0314551020154167e-7	6.303602230675202e-17	3.201741595385043e-8	-2.096085197760781e-23	2.5822123298126943e-24	3.19354925250011e-10	5.630651959980506e-10	2.6029204847617483e-8
61900000	0.004999867389969305	-5.014043953099332e-22	-1.1834041794386824e-18	1.0314551020154167e-7	6.303602230675202e-17	3.201741595385043e-8	-2.0960851253281558e-23	2.5822123298126943e-24	3.19354925250011e-10	5.630651959980506e-10	2.6029204847617483e-8
62000000	0.004999867389969305	-5.014043953099263e-22	-1.1834041794386824e-18	1.0314551020154167e-7	6.303602230675202e-17	3.201741595385043e-8	-2.096085052895531e-23	2.5822123298126943e-24	3.19354925250011e-10	5.630651959980506e-10	2.6029204847617483e-8
62100000	0.004999867389969305	-5.014043953099194e-22	-1.1834041794386824e-18	1.0314551020154167e-7	6.303602230675202e-17	3.201741595385043e-8	-2.0960849804629063e-23	2.5822123298126943e-24	3.19354925250011e-10	5.630651959980506e-10	2.6029204847617483e-8
62200000	0.004999867389969305	-5.014043953099125e-22	-1.1834041794386824e-18	1.0314551020154167e-7	6.303602230675202e-17	3.201741595385043e-8	-2.0960849080302812e-23	2.5822123298126943e-24	3.19354925250011e-10	5.630651959980506e-10	2.6029204847617483e-8
62300000	0.004999867389969305	-5.014043953099056e-22	-1.1834041794386824e-18	1.0314551020154167e-7	6.303602230675202e-17	3.201741595385043e-8	-2.0960848355976564e-23	2.5822123298126943e-24	3.19354925250011e-10	5.630651959980506e-10	2.6029204847617483e-8
62400000	0.004999867389969305	-5.014043953098986e-22	-1.1834041794386824e-18	1.0314551020154167e-7	6.303602230675202e-17	3.201741595385043e-8	-2.0960847631650317e-23	2.5822123298126943e-24	3.19354925250011e-10	5.630651959980506e-10	2.6029204847617483e-8
62500000	0.004999867389969305	-5.014043953098918e-22	-1.1834041794386824e-18	1.0314551020154167e-7	6.303602230675202e-17	3.201741595385043e-8	-2.0960846907324066e-23	2.5822123298126943e-24	3.19354925250011e-10	5.630651959980506e-10	2.6029204847617483e-8
62600000	0.004999867389969305	-5.014043953098848e-22	-1.1834041794386824e-18	1.0314551020154167e-7	6.303602230675202e-17	3.201741595385043e-8	-2.0960846182997818e-23	2.5822123298126943e-24	3.19354925250011e-10	5.630651959980506e-10	2.6029204847617483e-8
62700000	0.004999867389969305	-5.01404395309878e-22	-1.1834041794386824e-18	1.0314551020154167e-7	6.303602230675202e-17	3.201741595385043e-8	-2.096084545867157e-23	2.5822123298126943e-24	3.19354925250011e-10	5.630651959980506e-10	2.6029204847617483e-8
62800000	0.004999867389969305	-5.014043953098711e-22	-1.1834041794386824e-18	1.0314551020154167e-7	6.303602230675202e-17	3.201741595385043e-8	-2.096084473434532e-23	2.5822123298126943e-24	3.19354925250011e-10	5.630651959980506e-10	2.6029204847617483e-8
62900000	0.004999867389969305	-5.014043953098641e-22	-1.1834041794386824e-18	1.0314551020154167e-7	6.303602230675202e-17	3.201741595385043e-8	-2.0960844010019072e-23	2.5822123298126943e-24	3.19354925250011e-10	5.630651959980506e-10	2.6029204847617483e-8
63000000	0.004999867389969305	-5.014043953098573e-22	-1.1834041794386824e-18	1.0314551020154167e-7	6.303602230675202e-17	3.201741595385043e-8	-2.096084328569282e-23	2.5822123298126943e-24	3.19354925250011e-10	5.630651959980506e-10	2.6029204847617483e-8
63100000	0.004999867389969305	-5.014043953098503e-22	-1.1834041794386824e-18	1.0314551020154167e-7	6.303602230675202e-17	3.201741595385043e-8	-2.0960842561366574e-23	2.5822123298126943e-24	3.19354925250011e-10	5.630651959980506e-10	2.6029204847617483e-8
63200000	0.004999867389969305	-5.014043953098434e-22	-1.1834041794386824e-18	1.0314551020154167e-7	6.303602230675202e-17	3.201741595385043e-8	-2.0960841837040326e-23	2.5822123298126943e-24	3.19354925250011e-10	5.630651959980506e-10	2.6029204847617483e-8
63300000	0.004999867389969305	-5.014043953098366e-22	-1.1834041794386824e-18	1.0314551020154165e-7	6.303602230675202e-17	3.201741595385043e-8	-2.0960841112714075e-23	2.5822123298126943e-24	3.19354925250011e-10	5.630651959980506e-10	2.6029204847617483e-8
63400000	0.004999867389969305	-5.014043953098296e-22	-1.1834041794386824e-18	1.0314551020154165e-7	6.303602230675202e-17	3.201741595385043e-8	-2.0960840388387827e-23	2.5822123298126943e-24	3.19354925250011e-10	5.630651959980506e-10	2.602920484761748e-8
63500000	0.004999867389969305	-5.014043953098228e-22	-1.1834041794386824e-18	1.0314551020154165e-7	6.303602230675202e-17	3.201741595385043e-8	-2.096083966406158e-23	2.5822123298126943e-24	3.19354925250011e-10	5.630651959980506e-10	2.602920484761748e-8
63600000	0.004999867389969305	-5.014043953098158e-22	-1.1834041794386824e-18	1.0314551020154165e-7	6.303602230675202e-17	3.201741595385043e-8	-2.096083893973533e-23	2.5822123298126943e-24	3.19354925250011e-10	5.630651959980506e-10	2.602920484761748e-8
63700000	0.004999867389969305	-5.014043953098089e-22	-1.1834041794386824e-18	1.0314551020154165e-7	6.303602230675202e-17	3.201741595385043e-8	-2.096083821540908e-23	2.5822123298126943e-24	3.19354925250011e-10	5.630651959980506e-10	2.602920484761748e-8
63800000	0.004999867389969305	-5.014043953098021e-22	-1.1834041794386824e-18	1.0314551020154165e-7	6.303602230675202e-17	3.201741595385043e-8	-2.0960837491082834e-23	2.5822123298126943e-24	3.19354925250011e-10	5.630651959980506e-10	2.602920484761748e-8
63900000	0.004999867389969305	-5.014043953097951e-22	-1.1834041794386824e-18	1.0314551020154165e-7	6.303602230675202e-17	3.201741595385043e-8	-2.0960836766756583e-23	2.5822123298126943e-24	3.19354925250011e-10	5.630651959980506e-10	2.602920484761748e-8
64000000	0.004999867389969305	-5.014043953097882e-22	-1.1834041794386824e-18	1.0314551020154165e-7	6.303602230675202e-17	3.201741595385043e-8	-2.0960836042430335e-23	2.5822123298126943e-24	3.19354925250011e-10	5.630651959980506e-10	2.602920484761748e-8
64100000	0.004999867389969305	-5.014043953097813e-22	-1.1834041794386824e-18	1.0314551020154165e-7	6.303602230675202e-17	3.201741595385043e-8	-2.0960835318104088e-23	2.5822123298126943e-24	3.19354925250011e-10	5.630651959980506e-10	2.602920484761748e-8
64200000	0.004999867389969305	-5.014043953097744e-22	-1.1834041794386824e-18	1.0314551020154165e-7	6.303602230675202e-17	3.201741595385043e-8	-2.0960834593777837e-23	2.5822123298126943e-24	3.19354925250011e-10	5.630651959980506e-10	2.602920484761748e-8
64300000	0.004999867389969305	-5.014043953097676e-22	-1.1834041794386824e-18	1.0314551020154165e-7	6.303602230675202e-17	3.201741595385043e-8	-2.096083386945159e-23	2.5822123298126943e-24	3.19354925250011e-10	5.630651959980506e-10	2.602920484761748e-8
64400000	0.004999867389969305	-5.014043953097606e-22	-1.1834041794386824e-18	1.0314551020154165e-7	6.303602230675202e-17	3.201741595385043e-8	-2.096083314512534e-23	2.5822123298126943e-24	3.19354925250011e-10	5.630651959980506e-10	2.602920484761748e-8
64500000	0.004999867389969305	-5.014043953097537e-22	-1.1834041794386824e-18	1.0314551020154165e-7	6.303602230675202e-17	3.201741595385043e-8	-2.096083242079909e-23	2.5822123298126943e-24	3.19354925250011e-10	5.630651959980506e-10	2.602920484761748e-8
64600000	0.004999867389969305	-5.014043953097468e-22	-1.1834041794386824e-18	1.0314551020154165e-7	6.303602230675202e-17	3.201741595385043e-8	-2.0960831696472843e-23	2.5822123298126943e-24	3.19354925250011e-10	5.630651959980506e-10	2.602920484761748e-8
64700000	0.004999867389969305	-5.014043953097399e-22	-1.1834041794386824e-18	1.0314551020154165e-7	6.303602230675202e-17	3.201741595385043e-8	-2.0960830972146595e-23	2.5822123298126943e-24	3.19354925250011e-10	5.630651959980506e-10	2.602920484761748e-8
64800000	0.004999867389969305	-5.01404395309733e-22	-1.1834041794386824e-18	1.0314551020154165e-7	6.303602230675202e-17	3.201741595385043e-8	-2.0960830247820345e-23	2.5822123298126943e-24	3.19354925250011e-10	5.630651959980506e-10	2.602920484761748e-8
64900000	0.004999867389969305	-5.014043953097261e-22	-1.1834041794386824e-18	1.0314551020154165e-7	6.303602230675202e-17	3.201741595385043e-8	-2.0960829523494097e-23	2.5822123298126943e-24	3.19354925250011e-10	5.630651959980506e-10	2.602920484761748e-8
65000000	0.004999867389969305	-5.014043953097192e-22	-1.1834041794386824e-18	1.0314551020154165e-7	6.303602230675202e-17	3.201741595385043e-8	-2.0960828799167846e-23	2.5822123298126943e-24	3.19354925250011e-10	5.630651959980506e-10	2.602920484761748e-8
65100000	0.004999867389969305	-5.014043953097123e-22	-1.1834041794386824e-18	1.0314551020154165e-7	6.303602230675202e-17	3.201741595385043e-8	-2.0960828074841598e-23	2.5822123298126943e-24	3.19354925250011e-10	5.630651959980506e-10	2.602920484761748e-8
65200000	0.004999867389969305	-5.014043953097054e-22	-1.1834041794386824e-18	1.0314551020154165e-7	6.303602230675202e-17	3.201741595385043e-8	-2.096082735051535e-23	2.5822123298126943e-24	3.19354925250011e-10	5.630651959980506e-10	2.602920484761748e-8
65300000	0.004999867389969305	-5.014043953096985e-22	-1.1834041794386824e-18	1.0314551020154165e-7	6.303602230675202e-17	3.201741595385043e-8	-2.09608266261891e-23	2.5822123298126943e-24	3.19354925250011e-10	5.630651959980506e-10	2.602920484761748e-8
65400000	0.004999867389969305	-5.014043953096916e-22	-1.1834041794386824e-18	1.0314551020154165e-7	6.303602230675202e-17	3.201741595385043e-8	-2.0960825901862852e-23	2.5822123298126943e-24	3.19354925250011e-10	5.630651959980506e-10	2.602920484761748e-8
65500000	0.004999867389969305	-5.014043953096847e-22	-1.1834041794386824e-18	1.0314551020154165e-7	6.303602230675202e-17	3.201741595385043e-8	-2.0960825177536605e-23	2.5822123298126943e-24	3.19354925250011e-10	5.630651959980506e-10	2.602920484761748e-8
65600000	0.004999867389969305	-5.0140439530967775e-22	-1.1834041794386824e-18	1.0314551020154165e-7	6.303602230675202e-17	3.201741595385043e-8	-2.0960824453210354e-23	2.5822123298126943e-24	3.19354925250011e-10	5.630651959980506e-10	2.602920484761748e-8
65700000	0.004999867389969305	-5.014043953096709e-22	-1.1834041794386824e-18	1.0314551020154165e-7	6.303602230675202e-17	3.201741595385043e-8	-2.0960823728884106e-23	2.5822123298126943e-24	3.19354925250011e-10	5.630651959980506e-10	2.602920484761748e-8
65800000	0.004999867389969305	-5.01404395309664e-22	-1.1834041794386824e-18	1.0314551020154165e-7	6.303602230675202e-17	3.201741595385043e-8	-2.0960823004557858e-23	2.5822123298126943e-24	3.19354925250011e-10	5.630651959980506e-10	2.602920484761748e-8
65900000	0.004999867389969305	-5.014043953096571e-22	-1.1834041794386824e-18	1.0314551020154165e-7	6.303602230675202e-17	3.201741595385043e-8	-2.0960822280231608e-23	2.5822123298126943e-24	3.19354925250011e-10	5.630651959980506e-10	2.602920484761748e-8
66000000	0.004999867389969305	-5.014043953096502e-22	-1.1834041794386824e-18	1.0314551020154165e-7	6.303602230675202e-17	3.201741595385043e-8	-2.096082155590536e-23	2.5822123298126943e-24	3.19354925250011e-10	5.630651959980506e-10	2.602920484761748e-8
66100000	0.004999867389969305	-5.014043953096433e-22	-1.1834041794386824e-18	1.0314551020154165e-7	6.303602230675202e-17	3.201741595385043e-8	-2.0960820831579112e-23	2.5822123298126943e-24	3.19354925250011e-10	5.630651959980506e-10	2.602920484761748e-8
66200000	0.004999867389969305	-5.014043953096364e-22	-1.1834041794386824e-18	1.0314551020154165e-7	6.303602230675202e-17	3.201741595385043e-8	-2.0960820107252862e-23	2.5822123298126943e-24	3.19354925250011e-10	5.630651959980506e-10	2.602920484761748e-8
66300000	0.004999867389969305	-5.014043953096295e-22	-1.1834041794386824e-18	1.0314551020154165e-7	6.303602230675202e-17	3.201741595385043e-8	-2.0960819382926614e-23	2.5822123298126943e-24	3.19354925250011e-10	5.630651959980506e-10	2.602920484761748e-8
66400000	0.004999867389969305	-5.014043953096225e-22	-1.1834041794386824e-18	1.0314551020154165e-7	6.303602230675202e-17	3.201741595385043e-8	-2.0960818658600366e-23	2.5822123298126943e-24	3.19354925250011e-10	5.630651959980506e-10	2.602920484761748e-8
66500000	0.004999867389969305	-5.014043953096157e-22	-1.1834041794386824e-18	1.0314551020154165e-7	6.303602230675202e-17	3.201741595385043e-8	-2.0960817934274116e-23	2.5822123298126943e-24	3.19354925250011e-10	5.630651959980506e-10	2.602920484761748e-8
66600000	0.004999867389969305	-5.014043953096088e-22	-1.1834041794386824e-18	1.0314551020154165e-7	6.303602230675202e-17	3.201741595385043e-8	-2.0960817209947868e-23	2.5822123298126943e-24	3.19354925250011e-10	5.630651959980506e-10	2.602920484761748e-8
66700000	0.004999867389969305	-5.014043953096019e-22	-1.1834041794386824e-18	1.0314551020154165e-7	6.303602230675202e-17	3.201741595385043e-8	-2.0960816485621617e-23	2.5822123298126943e-24	3.19354925250011e-10	5.630651959980506e-10	2.602920484761748e-8
66800000	0.004999867389969305	-5.01404395309595e-22	-1.1834041794386824e-18	1.0314551020154165e-7	6.303602230675202e-17	3.201741595385043e-8	-2.096081576129537e-23	2.5822123298126943e-24	3.19354925250011e-10	5.630651959980506e-10	2.602920484761748e-8
66900000	0.004999867389969305	-5.01404395309588e-22	-1.1834041794386824e-18	1.0314551020154165e-7	6.303602230675202e-17	3.201741595385043e-8	-2.0960815036969122e-23	2.5822123298126943e-24	3.19354925250011e-10	5.630651959980506e-10	2.602920484761748e-8
67000000	0.004999867389969305	-5.014043953095812e-22	-1.1834041794386824e-18	1.0314551020154165e-7	6.303602230675202e-17	3.201741595385043e-8	-2.096081431264287e-23	2.5822123298126943e-24	3.19354925250011e-10	5.630651959980506e-10	2.602920484761748e-8
67100000	0.004999867389969305	-5.014043953095743e-22	-1.1834041794386824e-18	1.0314551020154165e-7	6.303602230675202e-17	3.201741595385043e-8	-2.0960813588316623e-23	2.5822123298126943e-24	3.19354925250011e-10	5.630651959980506e-10	2.602920484761748e-8
67200000	0.004999867389969305	-5.014043953095673e-22	-1.1834041794386824e-18	1.0314551020154165e-7	6.303602230675202e-17	3.201741595385043e-8	-2.0960812863990376e-23	2.5822123298126943e-24	3.19354925250011e-10	5.630651959980506e-10	2.602920484761748e-8
67300000	0.004999867389969305	-5.014043953095605e-22	-1.1834041794386824e-18	1.0314551020154165e-7	6.303602230675202e-17	3.201741595385043e-8	-2.0960812139664125e-23	2.5822123298126943e-24	3.19354925250011e-10	5.630651959980506e-10	2.602920484761748e-8
67400000	0.004999867389969305	-5.014043953095535e-22	-1.1834041794386824e-18	1.0314551020154165e-7	6.303602230675202e-17	3.201741595385043e-8	-2.0960811415337877e-23	2.5822123298126943e-24	3.19354925250011e-10	5.630651959980506e-10	2.602920484761748e-8
67500000	0.004999867389969305	-5.014043953095467e-22	-1.1834041794386824e-18	1.0314551020154165e-7	6.303602230675202e-17	3.201741595385043e-8	-2.096081069101163e-23	2.5822123298126943e-24	3.19354925250011e-10	5.630651959980506e-10	2.602920484761748e-8
67600000	0.004999867389969305	-5.014043953095398e-22	-1.1834041794386824e-18	1.0314551020154165e-7	6.303602230675202e-17	3.201741595385043e-8	-2.096080996668538e-23	2.5822123298126943e-24	3.19354925250011e-10	5.630651959980506e-10	2.602920484761748e-8
67700000	0.004999867389969305	-5.014043953095328e-22	-1.1834041794386824e-18	1.0314551020154165e-7	6.303602230675202e-17	3.201741595385043e-8	-2.096080924235913e-23	2.5822123298126943e-24	3.19354925250011e-10	5.630651959980506e-10	2.602920484761748e-8
67800000	0.004999867389969305	-5.01404395309526e-22	-1.1834041794386824e-18	1.0314551020154165e-7	6.303602230675202e-17	3.201741595385043e-8	-2.0960808518032883e-23	2.5822123298126943e-24	3.19354925250011e-10	5.630651959980506e-10	2.602920484761748e-8
67900000	0.004999867389969305	-5.01404395309519e-22	-1.1834041794386824e-18	1.0314551020154165e-7	6.303602230675202e-17	3.201741595385043e-8	-2.0960807793706633e-23	2.5822123298126943e-24	3.19354925250011e-10	5.630651959980506e-10	2.602920484761748e-8
68000000	0.004999867389969305	-5.014043953095121e-22	-1.1834041794386824e-18	1.0314551020154165e-7	6.303602230675202e-17	3.201741595385043e-8	-2.0960807069380385e-23	2.5822123298126943e-24	3.19354925250011e-10	5.630651959980506e-10	2.602920484761748e-8
68100000	0.004999867389969305	-5.014043953095053e-22	-1.1834041794386824e-18	1.0314551020154165e-7	6.303602230675202e-17	3.201741595385043e-8	-2.0960806345054137e-23	2.5822123298126943e-24	3.19354925250011e-10	5.630651959980506e-10	2.602920484761748e-8
68200000	0.004999867389969305	-5.014043953094983e-22	-1.1834041794386824e-18	1.0314551020154165e-7	6.303602230675202e-17	3.201741595385043e-8	-2.0960805620727887e-23	2.5822123298126943e-24	3.19354925250011e-10	5.630651959980506e-10	2.602920484761748e-8
68300000	0.004999867389969305	-5.014043953094915e-22	-1.1834041794386824e-18	1.0314551020154165e-7	6.303602230675202e-17	3.201741595385043e-8	-2.096080489640164e-23	2.5822123298126943e-24	3.19354925250011e-10	5.630651959980506e-10	2.602920484761748e-8
68400000	0.004999867389969305	-5.014043953094845e-22	-1.1834041794386824e-18	1.0314551020154165e-7	6.303602230675202e-17	3.201741595385043e-8	-2.0960804172075388e-23	2.5822123298126943e-24	3.19354925250011e-10	5.630651959980506e-10	2.602920484761748e-8
68500000	0.004999867389969305	-5.014043953094776e-22	-1.1834041794386824e-18	1.0314551020154165e-7	6.303602230675202e-17	3.201741595385043e-8	-2.096080344774914e-23	2.5822123298126943e-24	3.19354925250011e-10	5.630651959980506e-10	2.602920484761748e-8
68600000	0.004999867389969305	-5.014043953094708e-22	-1.1834041794386824e-18	1.0314551020154165e-7	6.303602230675202e-17	3.201741595385043e-8	-2.0960802723422893e-23	2.5822123298126943e-24	3.19354925250011e-10	5.630651959980506e-10	2.602920484761748e-8
68700000	0.004999867389969305	-5.014043953094638e-22	-1.1834041794386824e-18	1.0314551020154165e-7	6.303602230675202e-17	3.201741595385043e-8	-2.0960801999096642e-23	2.5822123298126943e-24	3.19354925250011e-10	5.630651959980506e-10	2.602920484761748e-8
68800000	0.004999867389969305	-5.014043953094569e-22	-1.1834041794386824e-18	1.0314551020154165e-7	6.303602230675202e-17	3.201741595385043e-8	-2.0960801274770394e-23	2.5822123298126943e-24	3.19354925250011e-10	5.630651959980506e-10	2.602920484761748e-8
68900000	0.004999867389969305	-5.0140439530945e-22	-1.1834041794386824e-18	1.0314551020154165e-7	6.303602230675202e-17	3.201741595385043e-8	-2.0960800550444147e-23	2.5822123298126943e-24	3.19354925250011e-10	5.630651959980506e-10	2.602920484761748e-8
69000000	0.004999867389969305	-5.014043953094431e-22	-1.1834041794386824e-18	1.0314551020154165e-7	6.303602230675202e-17	3.201741595385043e-8	-2.0960799826117896e-23	2.5822123298126943e-24	3.19354925250011e-10	5.630651959980506e-10	2.602920484761748e-8
69100000	0.004999867389969305	-5.014043953094363e-22	-1.1834041794386824e-18	1.0314551020154165e-7	6.303602230675202e-17	3.201741595385043e-8	-2.0960799101791648e-23	2.5822123298126943e-24	3.19354925250011e-10	5.630651959980506e-10	2.602920484761748e-8
69200000	0.004999867389969305	-5.014043953094293e-22	-1.1834041794386824e-18	1.0314551020154165e-7	6.303602230675202e-17	3.201741595385043e-8	-2.09607983774654e-23	2.5822123298126943e-24	3.19354925250011e-10	5.630651959980506e-10	2.602920484761748e-8
69300000	0.004999867389969305	-5.014043953094224e-22	-1.1834041794386824e-18	1.0314551020154165e-7	6.303602230675202e-17	3.201741595385043e-8	-2.096079765313915e-23	2.5822123298126943e-24	3.19354925250011e-10	5.630651959980506e-10	2.602920484761748e-8
69400000	0.004999867389969305	-5.014043953094155e-22	-1.1834041794386824e-18	1.0314551020154165e-7	6.303602230675202e-17	3.201741595385043e-8	-2.0960796928812902e-23	2.5822123298126943e-24	3.19354925250011e-10	5.630651959980506e-10	2.602920484761748e-8
69500000	0.004999867389969305	-5.014043953094086e-22	-1.1834041794386824e-18	1.0314551020154165e-7	6.303602230675202e-17	3.201741595385043e-8	-2.0960796204486654e-23	2.5822123298126943e-24	3.19354925250011e-10	5.630651959980506e-10	2.602920484761748e-8
69600000	0.004999867389969305	-5.014043953094017e-22	-1.1834041794386824e-18	1.0314551020154165e-7	6.303602230675202e-17	3.201741595385043e-8	-2.0960795480160404e-23	2.5822123298126943e-24	3.19354925250011e-10	5.630651959980506e-10	2.602920484761748e-8
69700000	0.004999867389969305	-5.014043953093948e-22	-1.1834041794386824e-18	1.0314551020154165e-7	6.303602230675202e-17	3.201741595385043e-8	-2.0960794755834156e-23	2.5822123298126943e-24	3.19354925250011e-10	5.630651959980506e-10	2.602920484761748e-8
69800000	0.004999867389969305	-5.014043953093879e-22	-1.1834041794386824e-18	1.0314551020154165e-7	6.303602230675202e-17	3.201741595385043e-8	-2.0960794031507908e-23	2.5822123298126943e-24	3.19354925250011e-10	5.630651959980506e-10	2.602920484761748e-8
69900000	0.004999867389969305	-5.01404395309381e-22	-1.1834041794386824e-18	1.0314551020154165e-7	6.303602230675202e-17	3.201741595385043e-8	-2.0960793307181658e-23	2.5822123298126943e-24	3.19354925250011e-10	5.630651959980506e-10	2.602920484761748e-8
70000000	0.004999867389969305	-5.014043953093741e-22	-1.1834041794386824e-18	1.0314551020154165e-7	6.303602230675202e-17	3.201741595385043e-8	-2.096079258285541e-23	2.5822123298126943e-24	3.19354925250011e-10	5.630651959980506e-10	2.602920484761748e-8
70100000	0.004999867389969305	-5.014043953093672e-22	-1.1834041794386824e-18	1.0314551020154165e-7	6.303602230675202e-17	3.201741595385043e-8	-2.0960791858529162e-23	2.5822123298126943e-24	3.19354925250011e-10	5.630651959980506e-10	2.602920484761748e-8
70200000	0.004999867389969305	-5.014043953093603e-22	-1.1834041794386824e-18	1.0314551020154165e-7	6.303602230675202e-17	3.201741595385043e-8	-2.096079113420291e-23	2.5822123298126943e-24	3.19354925250011e-10	5.630651959980506e-10	2.602920484761748e-8
70300000	0.004999867389969305	-5.014043953093534e-22	-1.1834041794386824e-18	1.0314551020154165e-7	6.303602230675202e-17	3.201741595385043e-8	-2.0960790409876664e-23	2.5822123298126943e-24	3.19354925250011e-10	5.630651959980506e-10	2.602920484761748e-8
70400000	0.004999867389969305	-5.014043953093464e-22	-1.1834041794386824e-18	1.0314551020154165e-7	6.303602230675202e-17	3.201741595385043e-8	-2.0960789685550416e-23	2.5822123298126943e-24	3.19354925250011e-10	5.630651959980506e-10	2.602920484761748e-8
70500000	0.004999867389969305	-5.014043953093396e-22	-1.1834041794386824e-18	1.0314551020154165e-7	6.303602230675202e-17	3.201741595385043e-8	-2.0960788961224165e-23	2.5822123298126943e-24	3.19354925250011e-10	5.630651959980506e-10	2.602920484761748e-8
70600000	0.004999867389969305	-5.014043953093327e-22	-1.1834041794386824e-18	1.0314551020154165e-7	6.303602230675202e-17	3.201741595385043e-8	-2.0960788236897918e-23	2.5822123298126943e-24	3.19354925250011e-10	5.630651959980506e-10	2.602920484761748e-8
70700000	0.004999867389969305	-5.014043953093258e-22	-1.1834041794386824e-18	1.0314551020154165e-7	6.303602230675202e-17	3.201741595385043e-8	-2.0960787512571667e-23	2.5822123298126943e-24	3.19354925250011e-10	5.630651959980506e-10	2.602920484761748e-8
70800000	0.004999867389969305	-5.014043953093189e-22	-1.1834041794386824e-18	1.0314551020154165e-7	6.303602230675202e-17	3.201741595385043e-8	-2.096078678824542e-23	2.5822123298126943e-24	3.19354925250011e-10	5.630651959980506e-10	2.602920484761748e-8
70900000	0.004999867389969305	-5.014043953093119e-22	-1.1834041794386824e-18	1.0314551020154165e-7	6.303602230675202e-17	3.201741595385043e-8	-2.096078606391917e-23	2.5822123298126943e-24	3.19354925250011e-10	5.630651959980506e-10	2.602920484761748e-8
71000000	0.004999867389969305	-5.014043953093051e-22	-1.1834041794386824e-18	1.0314551020154165e-7	6.303602230675202e-17	3.201741595385043e-8	-2.096078533959292e-23	2.5822123298126943e-24	3.19354925250011e-10	5.630651959980506e-10	2.602920484761748e-8
71100000	0.004999867389969305	-5.014043953092982e-22	-1.1834041794386824e-18	1.0314551020154165e-7	6.303602230675202e-17	3.201741595385043e-8	-2.0960784615266673e-23	2.5822123298126943e-24	3.19354925250011e-10	5.630651959980506e-10	2.602920484761748e-8
71200000	0.004999867389969305	-5.014043953092912e-22	-1.1834041794386824e-18	1.0314551020154165e-7	6.303602230675202e-17	3.201741595385043e-8	-2.0960783890940425e-23	2.5822123298126943e-24	3.19354925250011e-10	5.630651959980506e-10	2.602920484761748e-8
71300000	0.004999867389969305	-5.014043953092844e-22	-1.1834041794386824e-18	1.0314551020154165e-7	6.303602230675202e-17	3.201741595385043e-8	-2.0960783166614175e-23	2.5822123298126943e-24	3.19354925250011e-10	5.630651959980506e-10	2.602920484761748e-8
71400000	0.004999867389969305	-5.014043953092774e-22	-1.1834041794386824e-18	1.0314551020154165e-7	6.303602230675202e-17	3.201741595385043e-8	-2.0960782442287927e-23	2.5822123298126943e-24	3.19354925250011e-10	5.630651959980506e-10	2.602920484761748e-8
71500000	0.004999867389969305	-5.014043953092706e-22	-1.1834041794386824e-18	1.0314551020154165e-7	6.303602230675202e-17	3.201741595385043e-8	-2.096078171796168e-23	2.5822123298126943e-24	3.19354925250011e-10	5.630651959980506e-10	2.602920484761748e-8
71600000	0.004999867389969305	-5.014043953092637e-22	-1.1834041794386824e-18	1.0314551020154165e-7	6.303602230675202e-17	3.201741595385043e-8	-2.0960780993635429e-23	2.5822123298126943e-24	3.19354925250011e-10	5.630651959980506e-10	2.602920484761748e-8
71700000	0.004999867389969305	-5.014043953092567e-22	-1.1834041794386824e-18	1.0314551020154165e-7	6.303602230675202e-17	3.201741595385043e-8	-2.096078026930918e-23	2.5822123298126943e-24	3.19354925250011e-10	5.630651959980506e-10	2.602920484761748e-8
71800000	0.004999867389969305	-5.014043953092499e-22	-1.1834041794386824e-18	1.0314551020154165e-7	6.303602230675202e-17	3.201741595385043e-8	-2.0960779544982933e-23	2.5822123298126943e-24	3.19354925250011e-10	5.630651959980506e-10	2.602920484761748e-8
71900000	0.004999867389969305	-5.014043953092429e-22	-1.1834041794386824e-18	1.0314551020154165e-7	6.303602230675202e-17	3.201741595385043e-8	-2.0960778820656682e-23	2.5822123298126943e-24	3.19354925250011e-10	5.630651959980506e-10	2.602920484761748e-8
72000000	0.004999867389969305	-5.01404395309236e-22	-1.1834041794386824e-18	1.0314551020154165e-7	6.303602230675202e-17	3.201741595385043e-8	-2.0960778096330435e-23	2.5822123298126943e-24	3.19354925250011e-10	5.630651959980506e-10	2.602920484761748e-8
72100000	0.004999867389969305	-5.014043953092292e-22	-1.1834041794386824e-18	1.0314551020154165e-7	6.303602230675202e-17	3.201741595385043e-8	-2.0960777372004187e-23	2.5822123298126943e-24	3.19354925250011e-10	5.630651959980506e-10	2.602920484761748e-8
72200000	0.004999867389969305	-5.014043953092222e-22	-1.1834041794386824e-18	1.0314551020154165e-7	6.303602230675202e-17	3.201741595385043e-8	-2.0960776647677936e-23	2.5822123298126943e-24	3.19354925250011e-10	5.630651959980506e-10	2.602920484761748e-8
72300000	0.004999867389969305	-5.014043953092154e-22	-1.1834041794386824e-18	1.0314551020154165e-7	6.303602230675202e-17	3.201741595385043e-8	-2.096077592335169e-23	2.5822123298126943e-24	3.19354925250011e-10	5.630651959980506e-10	2.602920484761748e-8
72400000	0.004999867389969305	-5.014043953092084e-22	-1.1834041794386824e-18	1.0314551020154165e-7	6.303602230675202e-17	3.201741595385043e-8	-2.096077519902544e-23	2.5822123298126943e-24	3.19354925250011e-10	5.630651959980506e-10	2.602920484761748e-8
72500000	0.004999867389969305	-5.014043953092015e-22	-1.1834041794386824e-18	1.0314551020154165e-7	6.303602230675202e-17	3.201741595385043e-8	-2.096077447469919e-23	2.5822123298126943e-24	3.19354925250011e-10	5.630651959980506e-10	2.602920484761748e-8
72600000	0.004999867389969305	-5.014043953091946e-22	-1.1834041794386824e-18	1.0314551020154165e-7	6.303602230675202e-17	3.201741595385043e-8	-2.0960773750372942e-23	2.5822123298126943e-24	3.19354925250011e-10	5.630651959980506e-10	2.602920484761748e-8
72700000	0.004999867389969305	-5.014043953091877e-22	-1.1834041794386824e-18	1.0314551020154165e-7	6.303602230675202e-17	3.201741595385043e-8	-2.0960773026046695e-23	2.5822123298126943e-24	3.19354925250011e-10	5.630651959980506e-10	2.602920484761748e-8
72800000	0.004999867389969305	-5.014043953091808e-22	-1.1834041794386824e-18	1.0314551020154165e-7	6.303602230675202e-17	3.201741595385043e-8	-2.0960772301720444e-23	2.5822123298126943e-24	3.19354925250011e-10	5.630651959980506e-10	2.602920484761748e-8
72900000	0.004999867389969305	-5.014043953091739e-22	-1.1834041794386824e-18	1.0314551020154165e-7	6.303602230675202e-17	3.201741595385043e-8	-2.0960771577394196e-23	2.5822123298126943e-24	3.19354925250011e-10	5.630651959980506e-10	2.602920484761748e-8
73000000	0.004999867389969305	-5.01404395309167e-22	-1.1834041794386824e-18	1.0314551020154165e-7	6.303602230675202e-17	3.201741595385043e-8	-2.0960770853067946e-23	2.5822123298126943e-24	3.19354925250011e-10	5.630651959980506e-10	2.602920484761748e-8
73100000	0.004999867389969305	-5.014043953091601e-22	-1.1834041794386824e-18	1.0314551020154165e-7	6.303602230675202e-17	3.201741595385043e-8	-2.0960770128741698e-23	2.5822123298126943e-24	3.19354925250011e-10	5.630651959980506e-10	2.602920484761748e-8
73200000	0.004999867389969305	-5.014043953091532e-22	-1.1834041794386824e-18	1.0314551020154165e-7	6.303602230675202e-17	3.201741595385043e-8	-2.096076940441545e-23	2.5822123298126943e-24	3.19354925250011e-10	5.630651959980506e-10	2.602920484761748e-8
73300000	0.004999867389969305	-5.014043953091463e-22	-1.1834041794386824e-18	1.0314551020154165e-7	6.303602230675202e-17	3.201741595385043e-8	-2.09607686800892e-23	2.5822123298126943e-24	3.19354925250011e-10	5.630651959980506e-10	2.602920484761748e-8
73400000	0.004999867389969305	-5.014043953091394e-22	-1.1834041794386824e-18	1.0314551020154165e-7	6.303602230675202e-17	3.201741595385043e-8	-2.0960767955762952e-23	2.5822123298126943e-24	3.19354925250011e-10	5.630651959980506e-10	2.602920484761748e-8
73500000	0.004999867389969305	-5.014043953091325e-22	-1.1834041794386824e-18	1.0314551020154165e-7	6.303602230675202e-17	3.201741595385043e-8	-2.0960767231436704e-23	2.5822123298126943e-24	3.19354925250011e-10	5.630651959980506e-10	2.602920484761748e-8
73600000	0.004999867389969305	-5.0140439530912555e-22	-1.1834041794386824e-18	1.0314551020154165e-7	6.303602230675202e-17	3.201741595385043e-8	-2.0960766507110453e-23	2.5822123298126943e-24	3.19354925250011e-10	5.630651959980506e-10	2.602920484761748e-8
73700000	0.004999867389969305	-5.014043953091187e-22	-1.1834041794386824e-18	1.0314551020154165e-7	6.303602230675202e-17	3.201741595385043e-8	-2.0960765782784206e-23	2.5822123298126943e-24	3.19354925250011e-10	5.630651959980506e-10	2.602920484761748e-8
73800000	0.004999867389969305	-5.014043953091118e-22	-1.1834041794386824e-18	1.0314551020154165e-7	6.303602230675202e-17	3.201741595385043e-8	-2.0960765058457958e-23	2.5822123298126943e-24	3.19354925250011e-10	5.630651959980506e-10	2.602920484761748e-8
73900000	0.004999867389969305	-5.014043953091049e-22	-1.1834041794386824e-18	1.0314551020154165e-7	6.303602230675202e-17	3.201741595385043e-8	-2.0960764334131707e-23	2.5822123298126943e-24	3.19354925250011e-10	5.630651959980506e-10	2.602920484761748e-8
74000000	0.004999867389969305	-5.01404395309098e-22	-1.1834041794386824e-18	1.0314551020154165e-7	6.303602230675202e-17	3.201741595385043e-8	-2.096076360980546e-23	2.5822123298126943e-24	3.19354925250011e-10	5.630651959980506e-10	2.602920484761748e-8
74100000	0.004999867389969305	-5.01404395309091e-22	-1.1834041794386824e-18	1.0314551020154165e-7	6.303602230675202e-17	3.201741595385043e-8	-2.0960762885479212e-23	2.5822123298126943e-24	3.19354925250011e-10	5.630651959980506e-10	2.602920484761748e-8
74200000	0.004999867389969305	-5.014043953090842e-22	-1.1834041794386824e-18	1.0314551020154165e-7	6.303602230675202e-17	3.201741595385043e-8	-2.096076216115296e-23	2.5822123298126943e-24	3.19354925250011e-10	5.630651959980506e-10	2.602920484761748e-8
74300000	0.004999867389969305	-5.014043953090773e-22	-1.1834041794386824e-18	1.0314551020154165e-7	6.303602230675202e-17	3.201741595385043e-8	-2.0960761436826713e-23	2.5822123298126943e-24	3.19354925250011e-10	5.630651959980506e-10	2.602920484761748e-8
74400000	0.004999867389969305	-5.014043953090703e-22	-1.1834041794386824e-18	1.0314551020154165e-7	6.303602230675202e-17	3.201741595385043e-8	-2.0960760712500466e-23	2.5822123298126943e-24	3.19354925250011e-10	5.630651959980506e-10	2.602920484761748e-8
74500000	0.004999867389969305	-5.014043953090635e-22	-1.1834041794386824e-18	1.0314551020154165e-7	6.303602230675202e-17	3.201741595385043e-8	-2.0960759988174215e-23	2.5822123298126943e-24	3.19354925250011e-10	5.630651959980506e-10	2.602920484761748e-8
74600000	0.004999867389969305	-5.014043953090565e-22	-1.1834041794386824e-18	1.0314551020154165e-7	6.303602230675202e-17	3.201741595385043e-8	-2.0960759263847967e-23	2.5822123298126943e-24	3.19354925250011e-10	5.630651959980506e-10	2.602920484761748e-8
74700000	0.004999867389969305	-5.014043953090497e-22	-1.1834041794386824e-18	1.0314551020154165e-7	6.303602230675202e-17	3.201741595385043e-8	-2.096075853952172e-23	2.5822123298126943e-24	3.19354925250011e-10	5.630651959980506e-10	2.602920484761748e-8
74800000	0.004999867389969305	-5.014043953090428e-22	-1.1834041794386824e-18	1.0314551020154165e-7	6.303602230675202e-17	3.201741595385043e-8	-2.096075781519547e-23	2.5822123298126943e-24	3.19354925250011e-10	5.630651959980506e-10	2.602920484761748e-8
74900000	0.004999867389969305	-5.014043953090358e-22	-1.1834041794386824e-18	1.0314551020154165e-7	6.303602230675202e-17	3.201741595385043e-8	-2.096075709086922e-23	2.5822123298126943e-24	3.19354925250011e-10	5.630651959980506e-10	2.602920484761748e-8
75000000	0.004999867389969305	-5.01404395309029e-22	-1.1834041794386824e-18	1.0314551020154165e-7	6.303602230675202e-17	3.201741595385043e-8	-2.096075636654297e-23	2.5822123298126943e-24	3.19354925250011e-10	5.630651959980506e-10	2.602920484761748e-8
75100000	0.004999867389969305	-5.01404395309022e-22	-1.1834041794386824e-18	1.0314551020154165e-7	6.303602230675202e-17	3.201741595385043e-8	-2.0960755642216723e-23	2.5822123298126943e-24	3.19354925250011e-10	5.630651959980506e-10	2.602920484761748e-8
75200000	0.004999867389969305	-5.014043953090151e-22	-1.1834041794386824e-18	1.0314551020154165e-7	6.303602230675202e-17	3.201741595385043e-8	-2.0960754917890475e-23	2.5822123298126943e-24	3.19354925250011e-10	5.630651959980506e-10	2.602920484761748e-8
75300000	0.004999867389969305	-5.014043953090083e-22	-1.1834041794386824e-18	1.0314551020154165e-7	6.303602230675202e-17	3.201741595385043e-8	-2.0960754193564224e-23	2.5822123298126943e-24	3.19354925250011e-10	5.630651959980506e-10	2.602920484761748e-8
75400000	0.004999867389969305	-5.014043953090013e-22	-1.1834041794386824e-18	1.0314551020154165e-7	6.303602230675202e-17	3.201741595385043e-8	-2.0960753469237977e-23	2.5822123298126943e-24	3.19354925250011e-10	5.630651959980506e-10	2.602920484761748e-8
75500000	0.004999867389969305	-5.014043953089945e-22	-1.1834041794386824e-18	1.0314551020154165e-7	6.303602230675202e-17	3.201741595385043e-8	-2.096075274491173e-23	2.5822123298126943e-24	3.19354925250011e-10	5.630651959980506e-10	2.602920484761748e-8
75600000	0.004999867389969305	-5.014043953089875e-22	-1.1834041794386824e-18	1.0314551020154165e-7	6.303602230675202e-17	3.201741595385043e-8	-2.0960752020585478e-23	2.5822123298126943e-24	3.19354925250011e-10	5.630651959980506e-10	2.602920484761748e-8
75700000	0.004999867389969305	-5.014043953089806e-22	-1.1834041794386824e-18	1.0314551020154165e-7	6.303602230675202e-17	3.201741595385043e-8	-2.096075129625923e-23	2.5822123298126943e-24	3.19354925250011e-10	5.630651959980506e-10	2.602920484761748e-8
75800000	0.004999867389969305	-5.014043953089738e-22	-1.1834041794386824e-18	1.0314551020154165e-7	6.303602230675202e-17	3.201741595385043e-8	-2.0960750571932983e-23	2.5822123298126943e-24	3.19354925250011e-10	5.630651959980506e-10	2.602920484761748e-8
75900000	0.004999867389969305	-5.014043953089668e-22	-1.1834041794386824e-18	1.0314551020154165e-7	6.303602230675202e-17	3.201741595385043e-8	-2.0960749847606732e-23	2.5822123298126943e-24	3.19354925250011e-10	5.630651959980506e-10	2.602920484761748e-8
76000000	0.004999867389969305	-5.014043953089599e-22	-1.1834041794386824e-18	1.0314551020154165e-7	6.303602230675202e-17	3.201741595385043e-8	-2.0960749123280484e-23	2.5822123298126943e-24	3.19354925250011e-10	5.630651959980506e-10	2.602920484761748e-8
76100000	0.004999867389969305	-5.014043953089531e-22	-1.1834041794386824e-18	1.0314551020154165e-7	6.303602230675202e-17	3.201741595385043e-8	-2.0960748398954237e-23	2.5822123298126943e-24	3.19354925250011e-10	5.630651959980506e-10	2.602920484761748e-8
76200000	0.004999867389969305	-5.014043953089461e-22	-1.1834041794386824e-18	1.0314551020154165e-7	6.303602230675202e-17	3.201741595385043e-8	-2.0960747674627986e-23	2.5822123298126943e-24	3.19354925250011e-10	5.630651959980506e-10	2.602920484761748e-8
76300000	0.004999867389969305	-5.014043953089393e-22	-1.1834041794386824e-18	1.0314551020154165e-7	6.303602230675202e-17	3.201741595385043e-8	-2.0960746950301738e-23	2.5822123298126943e-24	3.19354925250011e-10	5.630651959980506e-10	2.602920484761748e-8
76400000	0.004999867389969305	-5.014043953089323e-22	-1.1834041794386824e-18	1.0314551020154165e-7	6.303602230675202e-17	3.201741595385043e-8	-2.096074622597549e-23	2.5822123298126943e-24	3.19354925250011e-10	5.630651959980506e-10	2.602920484761748e-8
76500000	0.004999867389969305	-5.014043953089254e-22	-1.1834041794386824e-18	1.0314551020154165e-7	6.303602230675202e-17	3.201741595385043e-8	-2.096074550164924e-23	2.5822123298126943e-24	3.19354925250011e-10	5.630651959980506e-10	2.602920484761748e-8
76600000	0.004999867389969305	-5.014043953089186e-22	-1.1834041794386824e-18	1.0314551020154165e-7	6.303602230675202e-17	3.201741595385043e-8	-2.0960744777322992e-23	2.5822123298126943e-24	3.19354925250011e-10	5.630651959980506e-10	2.602920484761748e-8
76700000	0.004999867389969305	-5.014043953089116e-22	-1.1834041794386824e-18	1.0314551020154165e-7	6.303602230675202e-17	3.201741595385043e-8	-2.0960744052996741e-23	2.5822123298126943e-24	3.19354925250011e-10	5.630651959980506e-10	2.602920484761748e-8
76800000	0.004999867389969305	-5.014043953089047e-22	-1.1834041794386824e-18	1.0314551020154165e-7	6.303602230675202e-17	3.201741595385043e-8	-2.0960743328670494e-23	2.5822123298126943e-24	3.19354925250011e-10	5.630651959980506e-10	2.602920484761748e-8
76900000	0.004999867389969305	-5.014043953088978e-22	-1.1834041794386824e-18	1.0314551020154165e-7	6.303602230675202e-17	3.201741595385043e-8	-2.0960742604344246e-23	2.5822123298126943e-24	3.19354925250011e-10	5.630651959980506e-10	2.602920484761748e-8
77000000	0.004999867389969305	-5.014043953088909e-22	-1.1834041794386824e-18	1.0314551020154165e-7	6.303602230675202e-17	3.201741595385043e-8	-2.0960741880017995e-23	2.5822123298126943e-24	3.19354925250011e-10	5.630651959980506e-10	2.602920484761748e-8
77100000	0.004999867389969305	-5.014043953088841e-22	-1.1834041794386824e-18	1.0314551020154165e-7	6.303602230675202e-17	3.201741595385043e-8	-2.0960741155691748e-23	2.5822123298126943e-24	3.19354925250011e-10	5.630651959980506e-10	2.602920484761748e-8
77200000	0.004999867389969305	-5.014043953088771e-22	-1.1834041794386824e-18	1.0314551020154165e-7	6.303602230675202e-17	3.201741595385043e-8	-2.09607404313655e-23	2.5822123298126943e-24	3.19354925250011e-10	5.630651959980506e-10	2.602920484761748e-8
77300000	0.004999867389969305	-5.014043953088702e-22	-1.1834041794386824e-18	1.0314551020154165e-7	6.303602230675202e-17	3.201741595385043e-8	-2.096073970703925e-23	2.5822123298126943e-24	3.19354925250011e-10	5.630651959980506e-10	2.602920484761748e-8
77400000	0.004999867389969305	-5.014043953088633e-22	-1.1834041794386824e-18	1.0314551020154165e-7	6.303602230675202e-17	3.201741595385043e-8	-2.0960738982713001e-23	2.5822123298126943e-24	3.19354925250011e-10	5.630651959980506e-10	2.602920484761748e-8
77500000	0.004999867389969305	-5.014043953088564e-22	-1.1834041794386824e-18	1.0314551020154165e-7	6.303602230675202e-17	3.201741595385043e-8	-2.0960738258386754e-23	2.5822123298126943e-24	3.19354925250011e-10	5.630651959980506e-10	2.602920484761748e-8
77600000	0.004999867389969305	-5.014043953088495e-22	-1.1834041794386824e-18	1.0314551020154165e-7	6.303602230675202e-17	3.201741595385043e-8	-2.0960737534060503e-23	2.5822123298126943e-24	3.19354925250011e-10	5.630651959980506e-10	2.602920484761748e-8
77700000	0.004999867389969305	-5.014043953088426e-22	-1.1834041794386824e-18	1.0314551020154165e-7	6.303602230675202e-17	3.201741595385043e-8	-2.0960736809734255e-23	2.5822123298126943e-24	3.19354925250011e-10	5.630651959980506e-10	2.602920484761748e-8
77800000	0.004999867389969305	-5.014043953088357e-22	-1.1834041794386824e-18	1.0314551020154165e-7	6.303602230675202e-17	3.201741595385043e-8	-2.0960736085408008e-23	2.5822123298126943e-24	3.19354925250011e-10	5.630651959980506e-10	2.602920484761748e-8
77900000	0.004999867389969305	-5.014043953088288e-22	-1.1834041794386824e-18	1.0314551020154165e-7	6.303602230675202e-17	3.201741595385043e-8	-2.0960735361081757e-23	2.5822123298126943e-24	3.19354925250011e-10	5.630651959980506e-10	2.602920484761748e-8
78000000	0.004999867389969305	-5.014043953088219e-22	-1.1834041794386824e-18	1.0314551020154165e-7	6.303602230675202e-17	3.201741595385043e-8	-2.096073463675551e-23	2.5822123298126943e-24	3.19354925250011e-10	5.630651959980506e-10	2.602920484761748e-8
78100000	0.004999867389969305	-5.01404395308815e-22	-1.1834041794386824e-18	1.0314551020154165e-7	6.303602230675202e-17	3.201741595385043e-8	-2.0960733912429262e-23	2.5822123298126943e-24	3.19354925250011e-10	5.630651959980506e-10	2.602920484761748e-8
78200000	0.004999867389969305	-5.014043953088081e-22	-1.1834041794386824e-18	1.0314551020154165e-7	6.303602230675202e-17	3.201741595385043e-8	-2.096073318810301e-23	2.5822123298126943e-24	3.19354925250011e-10	5.630651959980506e-10	2.602920484761748e-8
78300000	0.004999867389969305	-5.014043953088012e-22	-1.1834041794386824e-18	1.0314551020154165e-7	6.303602230675202e-17	3.201741595385043e-8	-2.0960732463776763e-23	2.5822123298126943e-24	3.19354925250011e-10	5.630651959980506e-10	2.602920484761748e-8
78400000	0.004999867389969305	-5.014043953087942e-22	-1.1834041794386824e-18	1.0314551020154165e-7	6.303602230675202e-17	3.201741595385043e-8	-2.0960731739450512e-23	2.5822123298126943e-24	3.19354925250011e-10	5.630651959980506e-10	2.602920484761748e-8
78500000	0.004999867389969305	-5.014043953087874e-22	-1.1834041794386824e-18	1.0314551020154165e-7	6.303602230675202e-17	3.201741595385043e-8	-2.0960731015124265e-23	2.5822123298126943e-24	3.19354925250011e-10	5.630651959980506e-10	2.602920484761748e-8
78600000	0.004999867389969305	-5.014043953087805e-22	-1.1834041794386824e-18	1.0314551020154165e-7	6.303602230675202e-17	3.201741595385043e-8	-2.0960730290798017e-23	2.5822123298126943e-24	3.19354925250011e-10	5.630651959980506e-10	2.602920484761748e-8
78700000	0.004999867389969305	-5.014043953087736e-22	-1.1834041794386824e-18	1.0314551020154165e-7	6.303602230675202e-17	3.201741595385043e-8	-2.0960729566471766e-23	2.5822123298126943e-24	3.19354925250011e-10	5.630651959980506e-10	2.602920484761748e-8
78800000	0.004999867389969305	-5.014043953087667e-22	-1.1834041794386824e-18	1.0314551020154165e-7	6.303602230675202e-17	3.201741595385043e-8	-2.096072884214552e-23	2.5822123298126943e-24	3.19354925250011e-10	5.630651959980506e-10	2.602920484761748e-8
78900000	0.004999867389969305	-5.014043953087597e-22	-1.1834041794386824e-18	1.0314551020154165e-7	6.303602230675202e-17	3.201741595385043e-8	-2.096072811781927e-23	2.5822123298126943e-24	3.19354925250011e-10	5.630651959980506e-10	2.602920484761748e-8
79000000	0.004999867389969305	-5.014043953087529e-22	-1.1834041794386824e-18	1.0314551020154165e-7	6.303602230675202e-17	3.201741595385043e-8	-2.096072739349302e-23	2.5822123298126943e-24	3.19354925250011e-10	5.630651959980506e-10	2.602920484761748e-8
79100000	0.004999867389969305	-5.01404395308746e-22	-1.1834041794386824e-18	1.0314551020154165e-7	6.303602230675202e-17	3.201741595385043e-8	-2.0960726669166772e-23	2.5822123298126943e-24	3.19354925250011e-10	5.630651959980506e-10	2.602920484761748e-8
79200000	0.004999867389969305	-5.01404395308739e-22	-1.1834041794386824e-18	1.0314551020154165e-7	6.303602230675202e-17	3.201741595385043e-8	-2.0960725944840525e-23	2.5822123298126943e-24	3.19354925250011e-10	5.630651959980506e-10	2.602920484761748e-8
79300000	0.004999867389969305	-5.014043953087322e-22	-1.1834041794386824e-18	1.0314551020154165e-7	6.303602230675202e-17	3.201741595385043e-8	-2.0960725220514274e-23	2.5822123298126943e-24	3.19354925250011e-10	5.630651959980506e-10	2.602920484761748e-8
79400000	0.004999867389969305	-5.014043953087252e-22	-1.1834041794386824e-18	1.0314551020154165e-7	6.303602230675202e-17	3.201741595385043e-8	-2.0960724496188026e-23	2.5822123298126943e-24	3.19354925250011e-10	5.630651959980506e-10	2.602920484761748e-8
79500000	0.004999867389969305	-5.014043953087184e-22	-1.1834041794386824e-18	1.0314551020154165e-7	6.303602230675202e-17	3.201741595385043e-8	-2.096072377186178e-23	2.5822123298126943e-24	3.19354925250011e-10	5.630651959980506e-10	2.602920484761748e-8
79600000	0.004999867389969305	-5.014043953087115e-22	-1.1834041794386824e-18	1.0314551020154165e-7	6.303602230675202e-17	3.201741595385043e-8	-2.0960723047535528e-23	2.5822123298126943e-24	3.19354925250011e-10	5.630651959980506e-10	2.602920484761748e-8
79700000	0.004999867389969305	-5.014043953087045e-22	-1.1834041794386824e-18	1.0314551020154165e-7	6.303602230675202e-17	3.201741595385043e-8	-2.096072232320928e-23	2.5822123298126943e-24	3.19354925250011e-10	5.630651959980506e-10	2.602920484761748e-8
79800000	0.004999867389969305	-5.014043953086977e-22	-1.1834041794386824e-18	1.0314551020154165e-7	6.303602230675202e-17	3.201741595385043e-8	-2.0960721598883033e-23	2.5822123298126943e-24	3.19354925250011e-10	5.630651959980506e-10	2.602920484761748e-8
79900000	0.004999867389969305	-5.014043953086907e-22	-1.1834041794386824e-18	1.0314551020154165e-7	6.303602230675202e-17	3.201741595385043e-8	-2.0960720874556782e-23	2.5822123298126943e-24	3.19354925250011e-10	5.630651959980506e-10	2.602920484761748e-8
80000000	0.004999867389969305	-5.014043953086838e-22	-1.1834041794386824e-18	1.0314551020154165e-7	6.303602230675202e-17	3.201741595385043e-8	-2.0960720150230534e-23	2.5822123298126943e-24	3.19354925250011e-10	5.630651959980506e-10	2.602920484761748e-8
80100000	0.004999867389969305	-5.01404395308677e-22	-1.1834041794386824e-18	1.0314551020154165e-7	6.303602230675202e-17	3.201741595385043e-8	-2.0960719425904286e-23	2.5822123298126943e-24	3.19354925250011e-10	5.630651959980506e-10	2.602920484761748e-8
80200000	0.004999867389969305	-5.0140439530867e-22	-1.1834041794386824e-18	1.0314551020154165e-7	6.303602230675202e-17	3.201741595385043e-8	-2.0960718701578036e-23	2.5822123298126943e-24	3.19354925250011e-10	5.630651959980506e-10	2.602920484761748e-8
80300000	0.004999867389969305	-5.014043953086632e-22	-1.1834041794386824e-18	1.0314551020154165e-7	6.303602230675202e-17	3.201741595385043e-8	-2.0960717977251788e-23	2.5822123298126943e-24	3.19354925250011e-10	5.630651959980506e-10	2.602920484761748e-8
80400000	0.004999867389969305	-5.014043953086562e-22	-1.1834041794386824e-18	1.0314551020154165e-7	6.303602230675202e-17	3.201741595385043e-8	-2.096071725292554e-23	2.5822123298126943e-24	3.19354925250011e-10	5.630651959980506e-10	2.602920484761748e-8
80500000	0.004999867389969305	-5.014043953086493e-22	-1.1834041794386824e-18	1.0314551020154165e-7	6.303602230675202e-17	3.201741595385043e-8	-2.096071652859929e-23	2.5822123298126943e-24	3.19354925250011e-10	5.630651959980506e-10	2.602920484761748e-8
80600000	0.004999867389969305	-5.014043953086425e-22	-1.1834041794386824e-18	1.0314551020154165e-7	6.303602230675202e-17	3.201741595385043e-8	-2.0960715804273042e-23	2.5822123298126943e-24	3.19354925250011e-10	5.630651959980506e-10	2.602920484761748e-8
80700000	0.004999867389969305	-5.014043953086355e-22	-1.1834041794386824e-18	1.0314551020154165e-7	6.303602230675202e-17	3.201741595385043e-8	-2.096071507994679e-23	2.5822123298126943e-24	3.19354925250011e-10	5.630651959980506e-10	2.602920484761748e-8
80800000	0.004999867389969305	-5.014043953086286e-22	-1.1834041794386824e-18	1.0314551020154165e-7	6.303602230675202e-17	3.201741595385043e-8	-2.0960714355620543e-23	2.5822123298126943e-24	3.19354925250011e-10	5.630651959980506e-10	2.602920484761748e-8
80900000	0.004999867389969305	-5.014043953086217e-22	-1.1834041794386824e-18	1.0314551020154165e-7	6.303602230675202e-17	3.201741595385043e-8	-2.0960713631294296e-23	2.5822123298126943e-24	3.19354925250011e-10	5.630651959980506e-10	2.602920484761748e-8
81000000	0.004999867389969305	-5.014043953086148e-22	-1.1834041794386824e-18	1.0314551020154165e-7	6.303602230675202e-17	3.201741595385043e-8	-2.0960712906968045e-23	2.5822123298126943e-24	3.19354925250011e-10	5.630651959980506e-10	2.602920484761748e-8
81100000	0.004999867389969305	-5.01404395308608e-22	-1.1834041794386824e-18	1.0314551020154165e-7	6.303602230675202e-17	3.201741595385043e-8	-2.0960712182641797e-23	2.5822123298126943e-24	3.19354925250011e-10	5.630651959980506e-10	2.602920484761748e-8
81200000	0.004999867389969305	-5.01404395308601e-22	-1.1834041794386824e-18	1.0314551020154165e-7	6.303602230675202e-17	3.201741595385043e-8	-2.096071145831555e-23	2.582212329812694e-24	3.19354925250011e-10	5.630651959980506e-10	2.602920484761748e-8
81300000	0.004999867389969305	-5.014043953085941e-22	-1.1834041794386824e-18	1.0314551020154165e-7	6.303602230675202e-17	3.201741595385043e-8	-2.09607107339893e-23	2.582212329812694e-24	3.19354925250011e-10	5.630651959980506e-10	2.602920484761748e-8
81400000	0.004999867389969305	-5.014043953085872e-22	-1.1834041794386824e-18	1.0314551020154165e-7	6.303602230675202e-17	3.201741595385043e-8	-2.096071000966305e-23	2.582212329812694e-24	3.19354925250011e-10	5.630651959980506e-10	2.602920484761748e-8
81500000	0.004999867389969305	-5.014043953085803e-22	-1.1834041794386824e-18	1.0314551020154165e-7	6.303602230675202e-17	3.201741595385043e-8	-2.0960709285336803e-23	2.582212329812694e-24	3.19354925250011e-10	5.630651959980506e-10	2.602920484761748e-8
81600000	0.004999867389969305	-5.014043953085734e-22	-1.1834041794386824e-18	1.0314551020154165e-7	6.303602230675202e-17	3.201741595385043e-8	-2.0960708561010553e-23	2.582212329812694e-24	3.19354925250011e-10	5.630651959980506e-10	2.602920484761748e-8
81700000	0.004999867389969305	-5.014043953085665e-22	-1.1834041794386824e-18	1.0314551020154165e-7	6.303602230675202e-17	3.201741595385043e-8	-2.0960707836684305e-23	2.582212329812694e-24	3.19354925250011e-10	5.630651959980506e-10	2.602920484761748e-8
81800000	0.004999867389969305	-5.014043953085596e-22	-1.1834041794386824e-18	1.0314551020154165e-7	6.303602230675202e-17	3.201741595385043e-8	-2.0960707112358057e-23	2.582212329812694e-24	3.19354925250011e-10	5.630651959980506e-10	2.602920484761748e-8
81900000	0.004999867389969305	-5.014043953085527e-22	-1.1834041794386824e-18	1.0314551020154165e-7	6.303602230675202e-17	3.201741595385043e-8	-2.0960706388031807e-23	2.582212329812694e-24	3.19354925250011e-10	5.630651959980506e-10	2.602920484761748e-8
82000000	0.004999867389969305	-5.014043953085458e-22	-1.1834041794386824e-18	1.0314551020154165e-7	6.303602230675202e-17	3.201741595385043e-8	-2.096070566370556e-23	2.582212329812694e-24	3.19354925250011e-10	5.630651959980506e-10	2.602920484761748e-8
82100000	0.004999867389969305	-5.014043953085389e-22	-1.1834041794386824e-18	1.0314551020154165e-7	6.303602230675202e-17	3.201741595385043e-8	-2.096070493937931e-23	2.582212329812694e-24	3.19354925250011e-10	5.630651959980506e-10	2.602920484761748e-8
82200000	0.004999867389969305	-5.01404395308532e-22	-1.1834041794386824e-18	1.0314551020154165e-7	6.303602230675202e-17	3.201741595385043e-8	-2.096070421505306e-23	2.582212329812694e-24	3.19354925250011e-10	5.630651959980506e-10	2.602920484761748e-8
82300000	0.004999867389969305	-5.014043953085251e-22	-1.1834041794386824e-18	1.0314551020154165e-7	6.303602230675202e-17	3.201741595385043e-8	-2.0960703490726813e-23	2.582212329812694e-24	3.19354925250011e-10	5.630651959980506e-10	2.602920484761748e-8
82400000	0.004999867389969305	-5.014043953085181e-22	-1.1834041794386824e-18	1.0314551020154165e-7	6.303602230675202e-17	3.201741595385043e-8	-2.0960702766400565e-23	2.582212329812694e-24	3.19354925250011e-10	5.630651959980506e-10	2.602920484761748e-8
82500000	0.004999867389969305	-5.014043953085113e-22	-1.1834041794386824e-18	1.0314551020154165e-7	6.303602230675202e-17	3.201741595385043e-8	-2.0960702042074314e-23	2.582212329812694e-24	3.19354925250011e-10	5.630651959980506e-10	2.602920484761748e-8
82600000	0.004999867389969305	-5.014043953085043e-22	-1.1834041794386824e-18	1.0314551020154165e-7	6.303602230675202e-17	3.201741595385043e-8	-2.0960701317748067e-23	2.582212329812694e-24	3.19354925250011e-10	5.630651959980506e-10	2.602920484761748e-8
82700000	0.004999867389969305	-5.014043953084975e-22	-1.1834041794386824e-18	1.0314551020154165e-7	6.303602230675202e-17	3.201741595385043e-8	-2.096070059342182e-23	2.582212329812694e-24	3.19354925250011e-10	5.630651959980506e-10	2.602920484761748e-8
82800000	0.004999867389969305	-5.014043953084906e-22	-1.1834041794386824e-18	1.0314551020154165e-7	6.303602230675202e-17	3.201741595385043e-8	-2.0960699869095568e-23	2.582212329812694e-24	3.19354925250011e-10	5.630651959980506e-10	2.602920484761748e-8
82900000	0.004999867389969305	-5.014043953084836e-22	-1.1834041794386824e-18	1.0314551020154165e-7	6.303602230675202e-17	3.201741595385043e-8	-2.096069914476932e-23	2.582212329812694e-24	3.19354925250011e-10	5.630651959980506e-10	2.602920484761748e-8
83000000	0.004999867389969305	-5.014043953084768e-22	-1.1834041794386824e-18	1.0314551020154165e-7	6.303602230675202e-17	3.201741595385043e-8	-2.096069842044307e-23	2.582212329812694e-24	3.19354925250011e-10	5.630651959980506e-10	2.602920484761748e-8
83100000	0.004999867389969305	-5.014043953084698e-22	-1.1834041794386824e-18	1.0314551020154165e-7	6.303602230675202e-17	3.201741595385043e-8	-2.0960697696116822e-23	2.582212329812694e-24	3.19354925250011e-10	5.630651959980506e-10	2.602920484761748e-8
83200000	0.004999867389969305	-5.014043953084629e-22	-1.1834041794386824e-18	1.0314551020154165e-7	6.303602230675202e-17	3.201741595385043e-8	-2.0960696971790574e-23	2.582212329812694e-24	3.19354925250011e-10	5.630651959980506e-10	2.602920484761748e-8
83300000	0.004999867389969305	-5.014043953084561e-22	-1.1834041794386824e-18	1.0314551020154165e-7	6.303602230675202e-17	3.201741595385043e-8	-2.0960696247464324e-23	2.582212329812694e-24	3.19354925250011e-10	5.630651959980506e-10	2.602920484761748e-8
83400000	0.004999867389969305	-5.014043953084491e-22	-1.1834041794386824e-18	1.0314551020154165e-7	6.303602230675202e-17	3.201741595385043e-8	-2.0960695523138076e-23	2.582212329812694e-24	3.19354925250011e-10	5.630651959980506e-10	2.602920484761748e-8
83500000	0.004999867389969305	-5.014043953084423e-22	-1.1834041794386824e-18	1.0314551020154165e-7	6.303602230675202e-17	3.201741595385043e-8	-2.0960694798811828e-23	2.582212329812694e-24	3.19354925250011e-10	5.630651959980506e-10	2.602920484761748e-8
83600000	0.004999867389969305	-5.014043953084353e-22	-1.1834041794386824e-18	1.0314551020154165e-7	6.303602230675202e-17	3.201741595385043e-8	-2.0960694074485578e-23	2.582212329812694e-24	3.19354925250011e-10	5.630651959980506e-10	2.602920484761748e-8
83700000	0.004999867389969305	-5.014043953084284e-22	-1.1834041794386824e-18	1.0314551020154165e-7	6.303602230675202e-17	3.201741595385043e-8	-2.096069335015933e-23	2.582212329812694e-24	3.19354925250011e-10	5.630651959980506e-10	2.602920484761748e-8
83800000	0.004999867389969305	-5.014043953084216e-22	-1.1834041794386824e-18	1.0314551020154165e-7	6.303602230675202e-17	3.201741595385043e-8	-2.0960692625833082e-23	2.582212329812694e-24	3.19354925250011e-10	5.630651959980506e-10	2.602920484761748e-8
83900000	0.004999867389969305	-5.014043953084146e-22	-1.1834041794386824e-18	1.0314551020154165e-7	6.303602230675202e-17	3.201741595385043e-8	-2.0960691901506832e-23	2.582212329812694e-24	3.19354925250011e-10	5.630651959980506e-10	2.602920484761748e-8
84000000	0.004999867389969305	-5.014043953084077e-22	-1.1834041794386824e-18	1.0314551020154165e-7	6.303602230675202e-17	3.201741595385043e-8	-2.0960691177180584e-23	2.582212329812694e-24	3.19354925250011e-10	5.630651959980506e-10	2.602920484761748e-8
84100000	0.004999867389969305	-5.014043953084008e-22	-1.1834041794386824e-18	1.0314551020154165e-7	6.303602230675202e-17	3.201741595385043e-8	-2.0960690452854336e-23	2.582212329812694e-24	3.19354925250011e-10	5.630651959980506e-10	2.602920484761748e-8
84200000	0.004999867389969305	-5.014043953083939e-22	-1.1834041794386824e-18	1.0314551020154165e-7	6.303602230675202e-17	3.201741595385043e-8	-2.0960689728528085e-23	2.582212329812694e-24	3.19354925250011e-10	5.630651959980506e-10	2.602920484761748e-8
84300000	0.004999867389969305	-5.014043953083871e-22	-1.1834041794386824e-18	1.0314551020154165e-7	6.303602230675202e-17	3.201741595385043e-8	-2.0960689004201838e-23	2.582212329812694e-24	3.19354925250011e-10	5.630651959980506e-10	2.602920484761748e-8
84400000	0.004999867389969305	-5.014043953083801e-22	-1.1834041794386824e-18	1.0314551020154165e-7	6.303602230675202e-17	3.201741595385043e-8	-2.096068827987559e-23	2.582212329812694e-24	3.19354925250011e-10	5.630651959980506e-10	2.602920484761748e-8
84500000	0.004999867389969305	-5.014043953083732e-22	-1.1834041794386824e-18	1.0314551020154165e-7	6.303602230675202e-17	3.201741595385043e-8	-2.096068755554934e-23	2.582212329812694e-24	3.19354925250011e-10	5.630651959980506e-10	2.602920484761748e-8
84600000	0.004999867389969305	-5.014043953083663e-22	-1.1834041794386824e-18	1.0314551020154165e-7	6.303602230675202e-17	3.201741595385043e-8	-2.0960686831223092e-23	2.582212329812694e-24	3.19354925250011e-10	5.630651959980506e-10	2.602920484761748e-8
84700000	0.004999867389969305	-5.014043953083594e-22	-1.1834041794386824e-18	1.0314551020154165e-7	6.303602230675202e-17	3.201741595385043e-8	-2.0960686106896844e-23	2.582212329812694e-24	3.19354925250011e-10	5.630651959980506e-10	2.602920484761748e-8
84800000	0.004999867389969305	-5.014043953083525e-22	-1.1834041794386824e-18	1.0314551020154165e-7	6.303602230675202e-17	3.201741595385043e-8	-2.0960685382570593e-23	2.582212329812694e-24	3.19354925250011e-10	5.630651959980506e-10	2.602920484761748e-8
84900000	0.004999867389969305	-5.014043953083456e-22	-1.1834041794386824e-18	1.0314551020154165e-7	6.303602230675202e-17	3.201741595385043e-8	-2.0960684658244345e-23	2.582212329812694e-24	3.19354925250011e-10	5.630651959980506e-10	2.602920484761748e-8
85000000	0.004999867389969305	-5.014043953083387e-22	-1.1834041794386824e-18	1.0314551020154165e-7	6.303602230675202e-17	3.201741595385043e-8	-2.0960683933918095e-23	2.582212329812694e-24	3.19354925250011e-10	5.630651959980506e-10	2.602920484761748e-8
85100000	0.004999867389969305	-5.014043953083318e-22	-1.1834041794386824e-18	1.0314551020154165e-7	6.303602230675202e-17	3.201741595385043e-8	-2.0960683209591847e-23	2.582212329812694e-24	3.19354925250011e-10	5.630651959980506e-10	2.602920484761748e-8
85200000	0.004999867389969305	-5.014043953083249e-22	-1.1834041794386824e-18	1.0314551020154165e-7	6.303602230675202e-17	3.201741595385043e-8	-2.09606824852656e-23	2.582212329812694e-24	3.19354925250011e-10	5.630651959980506e-10	2.602920484761748e-8
85300000	0.004999867389969305	-5.01404395308318e-22	-1.1834041794386824e-18	1.0314551020154165e-7	6.303602230675202e-17	3.201741595385043e-8	-2.096068176093935e-23	2.582212329812694e-24	3.19354925250011e-10	5.630651959980506e-10	2.602920484761748e-8
85400000	0.004999867389969305	-5.014043953083111e-22	-1.1834041794386824e-18	1.0314551020154165e-7	6.303602230675202e-17	3.201741595385043e-8	-2.09606810366131e-23	2.582212329812694e-24	3.19354925250011e-10	5.630651959980506e-10	2.602920484761748e-8
85500000	0.004999867389969305	-5.014043953083042e-22	-1.1834041794386824e-18	1.0314551020154165e-7	6.303602230675202e-17	3.201741595385043e-8	-2.0960680312286853e-23	2.582212329812694e-24	3.19354925250011e-10	5.630651959980506e-10	2.602920484761748e-8
85600000	0.004999867389969305	-5.014043953082972e-22	-1.1834041794386824e-18	1.0314551020154165e-7	6.303602230675202e-17	3.201741595385043e-8	-2.0960679587960603e-23	2.582212329812694e-24	3.19354925250011e-10	5.630651959980506e-10	2.602920484761748e-8
85700000	0.004999867389969305	-5.014043953082904e-22	-1.1834041794386824e-18	1.0314551020154165e-7	6.303602230675202e-17	3.201741595385043e-8	-2.0960678863634355e-23	2.582212329812694e-24	3.19354925250011e-10	5.630651959980506e-10	2.602920484761748e-8
85800000	0.004999867389969305	-5.014043953082835e-22	-1.1834041794386824e-18	1.0314551020154165e-7	6.303602230675202e-17	3.201741595385043e-8	-2.0960678139308107e-23	2.582212329812694e-24	3.19354925250011e-10	5.630651959980506e-10	2.602920484761748e-8
85900000	0.004999867389969305	-5.014043953082766e-22	-1.1834041794386824e-18	1.0314551020154165e-7	6.303602230675202e-17	3.201741595385043e-8	-2.0960677414981856e-23	2.582212329812694e-24	3.19354925250011e-10	5.630651959980506e-10	2.602920484761748e-8
86000000	0.004999867389969305	-5.014043953082697e-22	-1.1834041794386824e-18	1.0314551020154165e-7	6.303602230675202e-17	3.201741595385043e-8	-2.096067669065561e-23	2.582212329812694e-24	3.19354925250011e-10	5.630651959980506e-10	2.602920484761748e-8
86100000	0.004999867389969305	-5.014043953082628e-22	-1.1834041794386824e-18	1.0314551020154165e-7	6.303602230675202e-17	3.201741595385043e-8	-2.096067596632936e-23	2.582212329812694e-24	3.19354925250011e-10	5.630651959980506e-10	2.602920484761748e-8
86200000	0.004999867389969305	-5.014043953082559e-22	-1.1834041794386824e-18	1.0314551020154165e-7	6.303602230675202e-17	3.201741595385043e-8	-2.096067524200311e-23	2.582212329812694e-24	3.19354925250011e-10	5.630651959980506e-10	2.602920484761748e-8
86300000	0.004999867389969305	-5.01404395308249e-22	-1.1834041794386824e-18	1.0314551020154165e-7	6.303602230675202e-17	3.201741595385043e-8	-2.0960674517676863e-23	2.582212329812694e-24	3.19354925250011e-10	5.630651959980506e-10	2.602920484761748e-8
86400000	0.004999867389969305	-5.01404395308242e-22	-1.1834041794386824e-18	1.0314551020154165e-7	6.303602230675202e-17	3.201741595385043e-8	-2.0960673793350615e-23	2.582212329812694e-24	3.19354925250011e-10	5.630651959980506e-10	2.602920484761748e-8
86500000	0.004999867389969305	-5.014043953082352e-22	-1.1834041794386824e-18	1.0314551020154165e-7	6.303602230675202e-17	3.201741595385043e-8	-2.0960673069024364e-23	2.582212329812694e-24	3.19354925250011e-10	5.630651959980506e-10	2.602920484761748e-8
86600000	0.004999867389969305	-5.014043953082283e-22	-1.1834041794386824e-18	1.0314551020154165e-7	6.303602230675202e-17	3.201741595385043e-8	-2.0960672344698116e-23	2.582212329812694e-24	3.19354925250011e-10	5.630651959980506e-10	2.602920484761748e-8
86700000	0.004999867389969305	-5.014043953082214e-22	-1.1834041794386824e-18	1.0314551020154165e-7	6.303602230675202e-17	3.201741595385043e-8	-2.0960671620371866e-23	2.582212329812694e-24	3.19354925250011e-10	5.630651959980506e-10	2.602920484761748e-8
86800000	0.004999867389969305	-5.014043953082145e-22	-1.1834041794386824e-18	1.0314551020154165e-7	6.303602230675202e-17	3.201741595385043e-8	-2.0960670896045618e-23	2.582212329812694e-24	3.19354925250011e-10	5.630651959980506e-10	2.602920484761748e-8
86900000	0.004999867389969305	-5.014043953082075e-22	-1.1834041794386824e-18	1.0314551020154165e-7	6.303602230675202e-17	3.201741595385043e-8	-2.096067017171937e-23	2.582212329812694e-24	3.19354925250011e-10	5.630651959980506e-10	2.602920484761748e-8
87000000	0.004999867389969305	-5.014043953082007e-22	-1.1834041794386824e-18	1.0314551020154165e-7	6.303602230675202e-17	3.201741595385043e-8	-2.096066944739312e-23	2.582212329812694e-24	3.19354925250011e-10	5.630651959980506e-10	2.602920484761748e-8
87100000	0.004999867389969305	-5.014043953081938e-22	-1.1834041794386824e-18	1.0314551020154165e-7	6.303602230675202e-17	3.201741595385043e-8	-2.0960668723066872e-23	2.582212329812694e-24	3.19354925250011e-10	5.630651959980506e-10	2.602920484761748e-8
87200000	0.004999867389969305	-5.014043953081868e-22	-1.1834041794386824e-18	1.0314551020154165e-7	6.303602230675202e-17	3.201741595385043e-8	-2.0960667998740624e-23	2.582212329812694e-24	3.19354925250011e-10	5.630651959980506e-10	2.602920484761748e-8
87300000	0.004999867389969305	-5.0140439530818e-22	-1.1834041794386824e-18	1.0314551020154165e-7	6.303602230675202e-17	3.201741595385043e-8	-2.0960667274414374e-23	2.582212329812694e-24	3.19354925250011e-10	5.630651959980506e-10	2.602920484761748e-8
87400000	0.004999867389969305	-5.01404395308173e-22	-1.1834041794386824e-18	1.0314551020154165e-7	6.303602230675202e-17	3.201741595385043e-8	-2.0960666550088126e-23	2.582212329812694e-24	3.19354925250011e-10	5.630651959980506e-10	2.602920484761748e-8
87500000	0.004999867389969305	-5.014043953081662e-22	-1.1834041794386824e-18	1.0314551020154165e-7	6.303602230675202e-17	3.201741595385043e-8	-2.0960665825761878e-23	2.582212329812694e-24	3.19354925250011e-10	5.630651959980506e-10	2.602920484761748e-8
87600000	0.004999867389969305	-5.014043953081593e-22	-1.1834041794386824e-18	1.0314551020154165e-7	6.303602230675202e-17	3.201741595385043e-8	-2.0960665101435627e-23	2.582212329812694e-24	3.19354925250011e-10	5.630651959980506e-10	2.602920484761748e-8
87700000	0.004999867389969305	-5.014043953081523e-22	-1.1834041794386824e-18	1.0314551020154165e-7	6.303602230675202e-17	3.201741595385043e-8	-2.096066437710938e-23	2.582212329812694e-24	3.19354925250011e-10	5.630651959980506e-10	2.602920484761748e-8
87800000	0.004999867389969305	-5.014043953081455e-22	-1.1834041794386824e-18	1.0314551020154165e-7	6.303602230675202e-17	3.201741595385043e-8	-2.0960663652783132e-23	2.582212329812694e-24	3.19354925250011e-10	5.630651959980506e-10	2.602920484761748e-8
87900000	0.004999867389969305	-5.014043953081385e-22	-1.1834041794386824e-18	1.0314551020154165e-7	6.303602230675202e-17	3.201741595385043e-8	-2.096066292845688e-23	2.582212329812694e-24	3.19354925250011e-10	5.630651959980506e-10	2.602920484761748e-8
88000000	0.004999867389969305	-5.014043953081316e-22	-1.1834041794386824e-18	1.0314551020154165e-7	6.303602230675202e-17	3.201741595385043e-8	-2.0960662204130634e-23	2.582212329812694e-24	3.19354925250011e-10	5.630651959980506e-10	2.602920484761748e-8
88100000	0.004999867389969305	-5.014043953081248e-22	-1.1834041794386824e-18	1.0314551020154165e-7	6.303602230675202e-17	3.201741595385043e-8	-2.0960661479804386e-23	2.582212329812694e-24	3.19354925250011e-10	5.630651959980506e-10	2.602920484761748e-8
88200000	0.004999867389969305	-5.014043953081178e-22	-1.1834041794386824e-18	1.0314551020154165e-7	6.303602230675202e-17	3.201741595385043e-8	-2.0960660755478135e-23	2.582212329812694e-24	3.19354925250011e-10	5.630651959980506e-10	2.602920484761748e-8
88300000	0.004999867389969305	-5.01404395308111e-22	-1.1834041794386824e-18	1.0314551020154165e-7	6.303602230675202e-17	3.201741595385043e-8	-2.0960660031151887e-23	2.582212329812694e-24	3.19354925250011e-10	5.630651959980506e-10	2.602920484761748e-8
88400000	0.004999867389969305	-5.01404395308104e-22	-1.1834041794386824e-18	1.0314551020154165e-7	6.303602230675202e-17	3.201741595385043e-8	-2.096065930682564e-23	2.582212329812694e-24	3.19354925250011e-10	5.630651959980506e-10	2.602920484761748e-8
88500000	0.004999867389969305	-5.014043953080971e-22	-1.1834041794386824e-18	1.0314551020154165e-7	6.303602230675202e-17	3.201741595385043e-8	-2.096065858249939e-23	2.582212329812694e-24	3.19354925250011e-10	5.630651959980506e-10	2.602920484761748e-8
88600000	0.004999867389969305	-5.014043953080903e-22	-1.1834041794386824e-18	1.0314551020154165e-7	6.303602230675202e-17	3.201741595385043e-8	-2.096065785817314e-23	2.582212329812694e-24	3.19354925250011e-10	5.630651959980506e-10	2.602920484761748e-8
88700000	0.004999867389969305	-5.014043953080833e-22	-1.1834041794386824e-18	1.0314551020154165e-7	6.303602230675202e-17	3.201741595385043e-8	-2.096065713384689e-23	2.582212329812694e-24	3.19354925250011e-10	5.630651959980506e-10	2.602920484761748e-8
88800000	0.004999867389969305	-5.014043953080764e-22	-1.1834041794386824e-18	1.0314551020154165e-7	6.303602230675202e-17	3.201741595385043e-8	-2.0960656409520643e-23	2.582212329812694e-24	3.19354925250011e-10	5.630651959980506e-10	2.602920484761748e-8
88900000	0.004999867389969305	-5.014043953080695e-22	-1.1834041794386824e-18	1.0314551020154165e-7	6.303602230675202e-17	3.201741595385043e-8	-2.0960655685194395e-23	2.582212329812694e-24	3.19354925250011e-10	5.630651959980506e-10	2.602920484761748e-8
89000000	0.004999867389969305	-5.014043953080626e-22	-1.1834041794386824e-18	1.0314551020154165e-7	6.303602230675202e-17	3.201741595385043e-8	-2.0960654960868145e-23	2.582212329812694e-24	3.19354925250011e-10	5.630651959980506e-10	2.602920484761748e-8
89100000	0.004999867389969305	-5.014043953080558e-22	-1.1834041794386824e-18	1.0314551020154165e-7	6.303602230675202e-17	3.201741595385043e-8	-2.0960654236541897e-23	2.582212329812694e-24	3.19354925250011e-10	5.630651959980506e-10	2.602920484761748e-8
89200000	0.004999867389969305	-5.014043953080488e-22	-1.1834041794386824e-18	1.0314551020154165e-7	6.303602230675202e-17	3.201741595385043e-8	-2.096065351221565e-23	2.582212329812694e-24	3.19354925250011e-10	5.630651959980506e-10	2.602920484761748e-8
89300000	0.004999867389969305	-5.014043953080419e-22	-1.1834041794386824e-18	1.0314551020154165e-7	6.303602230675202e-17	3.201741595385043e-8	-2.0960652787889398e-23	2.582212329812694e-24	3.19354925250011e-10	5.630651959980506e-10	2.602920484761748e-8
89400000	0.004999867389969305	-5.01404395308035e-22	-1.1834041794386824e-18	1.0314551020154165e-7	6.303602230675202e-17	3.201741595385043e-8	-2.096065206356315e-23	2.582212329812694e-24	3.19354925250011e-10	5.630651959980506e-10	2.602920484761748e-8
89500000	0.004999867389969305	-5.014043953080281e-22	-1.1834041794386824e-18	1.0314551020154165e-7	6.303602230675202e-17	3.201741595385043e-8	-2.0960651339236903e-23	2.582212329812694e-24	3.19354925250011e-10	5.630651959980506e-10	2.602920484761748e-8
89600000	0.004999867389969305	-5.014043953080212e-22	-1.1834041794386824e-18	1.0314551020154165e-7	6.303602230675202e-17	3.201741595385043e-8	-2.0960650614910652e-23	2.582212329812694e-24	3.19354925250011e-10	5.630651959980506e-10	2.602920484761748e-8
89700000	0.004999867389969305	-5.014043953080143e-22	-1.1834041794386824e-18	1.0314551020154165e-7	6.303602230675202e-17	3.201741595385043e-8	-2.0960649890584405e-23	2.582212329812694e-24	3.19354925250011e-10	5.630651959980506e-10	2.602920484761748e-8
89800000	0.004999867389969305	-5.014043953080074e-22	-1.1834041794386824e-18	1.0314551020154165e-7	6.303602230675202e-17	3.201741595385043e-8	-2.0960649166258157e-23	2.582212329812694e-24	3.19354925250011e-10	5.630651959980506e-10	2.602920484761748e-8
89900000	0.004999867389969305	-5.014043953080005e-22	-1.1834041794386824e-18	1.0314551020154165e-7	6.303602230675202e-17	3.201741595385043e-8	-2.0960648441931906e-23	2.582212329812694e-24	3.19354925250011e-10	5.630651959980506e-10	2.602920484761748e-8
90000000	0.004999867389969305	-5.014043953079936e-22	-1.1834041794386824e-18	1.0314551020154165e-7	6.303602230675202e-17	3.201741595385043e-8	-2.0960647717605658e-23	2.582212329812694e-24	3.19354925250011e-10	5.630651959980506e-10	2.602920484761748e-8
90100000	0.004999867389969305	-5.014043953079867e-22	-1.1834041794386824e-18	1.0314551020154165e-7	6.303602230675202e-17	3.201741595385043e-8	-2.096064699327941e-23	2.582212329812694e-24	3.19354925250011e-10	5.630651959980506e-10	2.602920484761748e-8
90200000	0.004999867389969305	-5.014043953079798e-22	-1.1834041794386824e-18	1.0314551020154165e-7	6.303602230675202e-17	3.201741595385043e-8	-2.096064626895316e-23	2.582212329812694e-24	3.19354925250011e-10	5.630651959980506e-10	2.602920484761748e-8
90300000	0.004999867389969305	-5.014043953079729e-22	-1.1834041794386824e-18	1.0314551020154165e-7	6.303602230675202e-17	3.201741595385043e-8	-2.0960645544626912e-23	2.582212329812694e-24	3.19354925250011e-10	5.630651959980506e-10	2.602920484761748e-8
90400000	0.004999867389969305	-5.014043953079659e-22	-1.1834041794386824e-18	1.0314551020154165e-7	6.303602230675202e-17	3.201741595385043e-8	-2.0960644820300665e-23	2.582212329812694e-24	3.19354925250011e-10	5.630651959980506e-10	2.602920484761748e-8
90500000	0.004999867389969305	-5.014043953079591e-22	-1.1834041794386824e-18	1.0314551020154165e-7	6.303602230675202e-17	3.201741595385043e-8	-2.0960644095974414e-23	2.582212329812694e-24	3.19354925250011e-10	5.630651959980506e-10	2.602920484761748e-8
90600000	0.004999867389969305	-5.014043953079522e-22	-1.1834041794386824e-18	1.0314551020154165e-7	6.303602230675202e-17	3.201741595385043e-8	-2.0960643371648166e-23	2.582212329812694e-24	3.19354925250011e-10	5.630651959980506e-10	2.602920484761748e-8
90700000	0.004999867389969305	-5.014043953079453e-22	-1.1834041794386824e-18	1.0314551020154165e-7	6.303602230675202e-17	3.201741595385043e-8	-2.0960642647321918e-23	2.582212329812694e-24	3.19354925250011e-10	5.630651959980506e-10	2.602920484761748e-8
90800000	0.004999867389969305	-5.014043953079384e-22	-1.1834041794386824e-18	1.0314551020154165e-7	6.303602230675202e-17	3.201741595385043e-8	-2.0960641922995668e-23	2.582212329812694e-24	3.19354925250011e-10	5.630651959980506e-10	2.602920484761748e-8
90900000	0.004999867389969305	-5.014043953079314e-22	-1.1834041794386824e-18	1.0314551020154165e-7	6.303602230675202e-17	3.201741595385043e-8	-2.096064119866942e-23	2.582212329812694e-24	3.19354925250011e-10	5.630651959980506e-10	2.602920484761748e-8
91000000	0.004999867389969305	-5.014043953079246e-22	-1.1834041794386824e-18	1.0314551020154165e-7	6.303602230675202e-17	3.201741595385043e-8	-2.096064047434317e-23	2.582212329812694e-24	3.19354925250011e-10	5.630651959980506e-10	2.602920484761748e-8
91100000	0.004999867389969305	-5.014043953079177e-22	-1.1834041794386824e-18	1.0314551020154165e-7	6.303602230675202e-17	3.201741595385043e-8	-2.0960639750016922e-23	2.582212329812694e-24	3.19354925250011e-10	5.630651959980506e-10	2.602920484761748e-8
91200000	0.004999867389969305	-5.014043953079107e-22	-1.1834041794386824e-18	1.0314551020154165e-7	6.303602230675202e-17	3.201741595385043e-8	-2.0960639025690674e-23	2.582212329812694e-24	3.19354925250011e-10	5.630651959980506e-10	2.602920484761748e-8
91300000	0.004999867389969305	-5.014043953079039e-22	-1.1834041794386824e-18	1.0314551020154165e-7	6.303602230675202e-17	3.201741595385043e-8	-2.0960638301364423e-23	2.582212329812694e-24	3.19354925250011e-10	5.630651959980506e-10	2.602920484761748e-8
91400000	0.004999867389969305	-5.014043953078969e-22	-1.1834041794386824e-18	1.0314551020154165e-7	6.303602230675202e-17	3.201741595385043e-8	-2.0960637577038176e-23	2.582212329812694e-24	3.19354925250011e-10	5.630651959980506e-10	2.602920484761748e-8
91500000	0.004999867389969305	-5.014043953078901e-22	-1.1834041794386824e-18	1.0314551020154165e-7	6.303602230675202e-17	3.201741595385043e-8	-2.0960636852711928e-23	2.582212329812694e-24	3.19354925250011e-10	5.630651959980506e-10	2.602920484761748e-8
91600000	0.004999867389969305	-5.014043953078832e-22	-1.1834041794386824e-18	1.0314551020154165e-7	6.303602230675202e-17	3.201741595385043e-8	-2.0960636128385677e-23	2.582212329812694e-24	3.19354925250011e-10	5.630651959980506e-10	2.602920484761748e-8
91700000	0.004999867389969305	-5.014043953078762e-22	-1.1834041794386824e-18	1.0314551020154165e-7	6.303602230675202e-17	3.201741595385043e-8	-2.096063540405943e-23	2.582212329812694e-24	3.19354925250011e-10	5.630651959980506e-10	2.602920484761748e-8
91800000	0.004999867389969305	-5.014043953078694e-22	-1.1834041794386824e-18	1.0314551020154165e-7	6.303602230675202e-17	3.201741595385043e-8	-2.0960634679733182e-23	2.582212329812694e-24	3.19354925250011e-10	5.630651959980506e-10	2.602920484761748e-8
91900000	0.004999867389969305	-5.014043953078624e-22	-1.1834041794386824e-18	1.0314551020154165e-7	6.303602230675202e-17	3.201741595385043e-8	-2.096063395540693e-23	2.582212329812694e-24	3.19354925250011e-10	5.630651959980506e-10	2.602920484761748e-8
92000000	0.004999867389969305	-5.014043953078555e-22	-1.1834041794386824e-18	1.0314551020154165e-7	6.303602230675202e-17	3.201741595385043e-8	-2.0960633231080683e-23	2.582212329812694e-24	3.19354925250011e-10	5.630651959980506e-10	2.602920484761748e-8
92100000	0.004999867389969305	-5.014043953078487e-22	-1.1834041794386824e-18	1.0314551020154165e-7	6.303602230675202e-17	3.201741595385043e-8	-2.0960632506754436e-23	2.582212329812694e-24	3.19354925250011e-10	5.630651959980506e-10	2.602920484761748e-8
92200000	0.004999867389969305	-5.014043953078417e-22	-1.1834041794386824e-18	1.0314551020154165e-7	6.303602230675202e-17	3.201741595385043e-8	-2.0960631782428185e-23	2.582212329812694e-24	3.19354925250011e-10	5.630651959980506e-10	2.602920484761748e-8
92300000	0.004999867389969305	-5.014043953078349e-22	-1.1834041794386824e-18	1.0314551020154165e-7	6.303602230675202e-17	3.201741595385043e-8	-2.0960631058101937e-23	2.582212329812694e-24	3.19354925250011e-10	5.630651959980506e-10	2.602920484761748e-8
92400000	0.004999867389969305	-5.014043953078279e-22	-1.1834041794386824e-18	1.0314551020154165e-7	6.303602230675202e-17	3.201741595385043e-8	-2.096063033377569e-23	2.582212329812694e-24	3.19354925250011e-10	5.630651959980506e-10	2.602920484761748e-8
92500000	0.004999867389969305	-5.01404395307821e-22	-1.1834041794386824e-18	1.0314551020154165e-7	6.303602230675202e-17	3.201741595385043e-8	-2.096062960944944e-23	2.582212329812694e-24	3.19354925250011e-10	5.630651959980506e-10	2.602920484761748e-8
92600000	0.004999867389969305	-5.014043953078142e-22	-1.1834041794386824e-18	1.0314551020154165e-7	6.303602230675202e-17	3.201741595385043e-8	-2.096062888512319e-23	2.582212329812694e-24	3.19354925250011e-10	5.630651959980506e-10	2.602920484761748e-8
92700000	0.004999867389969305	-5.014043953078072e-22	-1.1834041794386824e-18	1.0314551020154165e-7	6.303602230675202e-17	3.201741595385043e-8	-2.0960628160796943e-23	2.582212329812694e-24	3.19354925250011e-10	5.630651959980506e-10	2.602920484761748e-8
92800000	0.004999867389969305	-5.014043953078003e-22	-1.1834041794386824e-18	1.0314551020154165e-7	6.303602230675202e-17	3.201741595385043e-8	-2.0960627436470693e-23	2.582212329812694e-24	3.19354925250011e-10	5.630651959980506e-10	2.602920484761748e-8
92900000	0.004999867389969305	-5.014043953077934e-22	-1.1834041794386824e-18	1.0314551020154165e-7	6.303602230675202e-17	3.201741595385043e-8	-2.0960626712144445e-23	2.582212329812694e-24	3.19354925250011e-10	5.630651959980506e-10	2.602920484761748e-8
93000000	0.004999867389969305	-5.014043953077865e-22	-1.1834041794386824e-18	1.0314551020154165e-7	6.303602230675202e-17	3.201741595385043e-8	-2.0960625987818194e-23	2.582212329812694e-24	3.19354925250011e-10	5.630651959980506e-10	2.602920484761748e-8
93100000	0.004999867389969305	-5.014043953077797e-22	-1.1834041794386824e-18	1.0314551020154165e-7	6.303602230675202e-17	3.201741595385043e-8	-2.0960625263491946e-23	2.582212329812694e-24	3.19354925250011e-10	5.630651959980506e-10	2.602920484761748e-8
93200000	0.004999867389969305	-5.014043953077727e-22	-1.1834041794386824e-18	1.0314551020154165e-7	6.303602230675202e-17	3.201741595385043e-8	-2.09606245391657e-23	2.582212329812694e-24	3.19354925250011e-10	5.630651959980506e-10	2.602920484761748e-8
93300000	0.004999867389969305	-5.014043953077658e-22	-1.1834041794386824e-18	1.0314551020154165e-7	6.303602230675202e-17	3.201741595385043e-8	-2.0960623814839448e-23	2.582212329812694e-24	3.19354925250011e-10	5.630651959980506e-10	2.602920484761748e-8
93400000	0.004999867389969305	-5.014043953077589e-22	-1.1834041794386824e-18	1.0314551020154165e-7	6.303602230675202e-17	3.201741595385043e-8	-2.09606230905132e-23	2.582212329812694e-24	3.19354925250011e-10	5.630651959980506e-10	2.602920484761748e-8
93500000	0.004999867389969305	-5.01404395307752e-22	-1.1834041794386824e-18	1.0314551020154165e-7	6.303602230675202e-17	3.201741595385043e-8	-2.0960622366186953e-23	2.582212329812694e-24	3.19354925250011e-10	5.630651959980506e-10	2.602920484761748e-8
93600000	0.004999867389969305	-5.014043953077451e-22	-1.1834041794386824e-18	1.0314551020154165e-7	6.303602230675202e-17	3.201741595385043e-8	-2.0960621641860702e-23	2.582212329812694e-24	3.19354925250011e-10	5.630651959980506e-10	2.602920484761748e-8
93700000	0.004999867389969305	-5.014043953077382e-22	-1.1834041794386824e-18	1.0314551020154165e-7	6.303602230675202e-17	3.201741595385043e-8	-2.0960620917534454e-23	2.582212329812694e-24	3.19354925250011e-10	5.630651959980506e-10	2.602920484761748e-8
93800000	0.004999867389969305	-5.014043953077313e-22	-1.1834041794386824e-18	1.0314551020154165e-7	6.303602230675202e-17	3.201741595385043e-8	-2.0960620193208207e-23	2.582212329812694e-24	3.19354925250011e-10	5.630651959980506e-10	2.602920484761748e-8
93900000	0.004999867389969305	-5.014043953077244e-22	-1.1834041794386824e-18	1.0314551020154165e-7	6.303602230675202e-17	3.201741595385043e-8	-2.0960619468881956e-23	2.582212329812694e-24	3.19354925250011e-10	5.630651959980506e-10	2.602920484761748e-8
94000000	0.004999867389969305	-5.014043953077175e-22	-1.1834041794386824e-18	1.0314551020154165e-7	6.303602230675202e-17	3.201741595385043e-8	-2.0960618744555708e-23	2.582212329812694e-24	3.19354925250011e-10	5.630651959980506e-10	2.602920484761748e-8
94100000	0.004999867389969305	-5.014043953077106e-22	-1.1834041794386824e-18	1.0314551020154165e-7	6.303602230675202e-17	3.201741595385043e-8	-2.096061802022946e-23	2.582212329812694e-24	3.19354925250011e-10	5.630651959980506e-10	2.602920484761748e-8
94200000	0.004999867389969305	-5.014043953077037e-22	-1.1834041794386824e-18	1.0314551020154165e-7	6.303602230675202e-17	3.201741595385043e-8	-2.096061729590321e-23	2.582212329812694e-24	3.19354925250011e-10	5.630651959980506e-10	2.602920484761748e-8
94300000	0.004999867389969305	-5.014043953076968e-22	-1.1834041794386824e-18	1.0314551020154165e-7	6.303602230675202e-17	3.201741595385043e-8	-2.0960616571576962e-23	2.582212329812694e-24	3.19354925250011e-10	5.630651959980506e-10	2.602920484761748e-8
94400000	0.004999867389969305	-5.014043953076898e-22	-1.1834041794386824e-18	1.0314551020154165e-7	6.303602230675202e-17	3.201741595385043e-8	-2.0960615847250714e-23	2.582212329812694e-24	3.19354925250011e-10	5.630651959980506e-10	2.602920484761748e-8
94500000	0.004999867389969305	-5.01404395307683e-22	-1.1834041794386824e-18	1.0314551020154165e-7	6.303602230675202e-17	3.201741595385043e-8	-2.0960615122924464e-23	2.582212329812694e-24	3.19354925250011e-10	5.630651959980506e-10	2.602920484761748e-8
94600000	0.004999867389969305	-5.014043953076761e-22	-1.1834041794386824e-18	1.0314551020154165e-7	6.303602230675202e-17	3.201741595385043e-8	-2.0960614398598216e-23	2.582212329812694e-24	3.19354925250011e-10	5.630651959980506e-10	2.602920484761748e-8
94700000	0.004999867389969305	-5.014043953076692e-22	-1.1834041794386824e-18	1.0314551020154165e-7	6.303602230675202e-17	3.201741595385043e-8	-2.0960613674271965e-23	2.582212329812694e-24	3.19354925250011e-10	5.630651959980506e-10	2.602920484761748e-8
94800000	0.004999867389969305	-5.014043953076623e-22	-1.1834041794386824e-18	1.0314551020154165e-7	6.303602230675202e-17	3.201741595385043e-8	-2.0960612949945717e-23	2.582212329812694e-24	3.19354925250011e-10	5.630651959980506e-10	2.602920484761748e-8
94900000	0.004999867389969305	-5.014043953076553e-22	-1.1834041794386824e-18	1.0314551020154165e-7	6.303602230675202e-17	3.201741595385043e-8	-2.096061222561947e-23	2.582212329812694e-24	3.19354925250011e-10	5.630651959980506e-10	2.602920484761748e-8
95000000	0.004999867389969305	-5.014043953076485e-22	-1.1834041794386824e-18	1.0314551020154165e-7	6.303602230675202e-17	3.201741595385043e-8	-2.096061150129322e-23	2.582212329812694e-24	3.19354925250011e-10	5.630651959980506e-10	2.602920484761748e-8
95100000	0.004999867389969305	-5.014043953076416e-22	-1.1834041794386824e-18	1.0314551020154165e-7	6.303602230675202e-17	3.201741595385043e-8	-2.096061077696697e-23	2.582212329812694e-24	3.19354925250011e-10	5.630651959980506e-10	2.602920484761748e-8
95200000	0.004999867389969305	-5.014043953076346e-22	-1.1834041794386824e-18	1.0314551020154165e-7	6.303602230675202e-17	3.201741595385043e-8	-2.0960610052640724e-23	2.582212329812694e-24	3.19354925250011e-10	5.630651959980506e-10	2.602920484761748e-8
95300000	0.004999867389969305	-5.014043953076278e-22	-1.1834041794386824e-18	1.0314551020154165e-7	6.303602230675202e-17	3.201741595385043e-8	-2.0960609328314473e-23	2.582212329812694e-24	3.19354925250011e-10	5.630651959980506e-10	2.602920484761748e-8
95400000	0.004999867389969305	-5.014043953076208e-22	-1.1834041794386824e-18	1.0314551020154165e-7	6.303602230675202e-17	3.201741595385043e-8	-2.0960608603988225e-23	2.582212329812694e-24	3.19354925250011e-10	5.630651959980506e-10	2.602920484761748e-8
95500000	0.004999867389969305	-5.01404395307614e-22	-1.1834041794386824e-18	1.0314551020154165e-7	6.303602230675202e-17	3.201741595385043e-8	-2.0960607879661978e-23	2.582212329812694e-24	3.19354925250011e-10	5.630651959980506e-10	2.602920484761748e-8
95600000	0.004999867389969305	-5.014043953076071e-22	-1.1834041794386824e-18	1.0314551020154165e-7	6.303602230675202e-17	3.201741595385043e-8	-2.0960607155335727e-23	2.582212329812694e-24	3.19354925250011e-10	5.630651959980506e-10	2.602920484761748e-8
95700000	0.004999867389969305	-5.014043953076001e-22	-1.1834041794386824e-18	1.0314551020154165e-7	6.303602230675202e-17	3.201741595385043e-8	-2.096060643100948e-23	2.582212329812694e-24	3.19354925250011e-10	5.630651959980506e-10	2.602920484761748e-8
95800000	0.004999867389969305	-5.014043953075933e-22	-1.1834041794386824e-18	1.0314551020154165e-7	6.303602230675202e-17	3.201741595385043e-8	-2.096060570668323e-23	2.582212329812694e-24	3.19354925250011e-10	5.630651959980506e-10	2.602920484761748e-8
95900000	0.004999867389969305	-5.014043953075863e-22	-1.1834041794386824e-18	1.0314551020154165e-7	6.303602230675202e-17	3.201741595385043e-8	-2.096060498235698e-23	2.582212329812694e-24	3.19354925250011e-10	5.630651959980506e-10	2.602920484761748e-8
96000000	0.004999867389969305	-5.014043953075794e-22	-1.1834041794386824e-18	1.0314551020154165e-7	6.303602230675202e-17	3.201741595385043e-8	-2.0960604258030733e-23	2.582212329812694e-24	3.19354925250011e-10	5.630651959980506e-10	2.602920484761748e-8
96100000	0.004999867389969305	-5.014043953075726e-22	-1.1834041794386824e-18	1.0314551020154165e-7	6.303602230675202e-17	3.201741595385043e-8	-2.0960603533704485e-23	2.582212329812694e-24	3.19354925250011e-10	5.630651959980506e-10	2.602920484761748e-8
96200000	0.004999867389969305	-5.014043953075656e-22	-1.1834041794386824e-18	1.0314551020154165e-7	6.303602230675202e-17	3.201741595385043e-8	-2.0960602809378235e-23	2.582212329812694e-24	3.19354925250011e-10	5.630651959980506e-10	2.602920484761748e-8
96300000	0.004999867389969305	-5.014043953075588e-22	-1.1834041794386824e-18	1.0314551020154165e-7	6.303602230675202e-17	3.201741595385043e-8	-2.0960602085051987e-23	2.582212329812694e-24	3.19354925250011e-10	5.630651959980506e-10	2.602920484761748e-8
96400000	0.004999867389969305	-5.014043953075518e-22	-1.1834041794386824e-18	1.0314551020154165e-7	6.303602230675202e-17	3.201741595385043e-8	-2.096060136072574e-23	2.582212329812694e-24	3.19354925250011e-10	5.630651959980506e-10	2.602920484761748e-8
96500000	0.004999867389969305	-5.014043953075449e-22	-1.1834041794386824e-18	1.0314551020154165e-7	6.303602230675202e-17	3.201741595385043e-8	-2.0960600636399488e-23	2.582212329812694e-24	3.19354925250011e-10	5.630651959980506e-10	2.602920484761748e-8
96600000	0.004999867389969305	-5.014043953075381e-22	-1.1834041794386824e-18	1.0314551020154165e-7	6.303602230675202e-17	3.201741595385043e-8	-2.096059991207324e-23	2.582212329812694e-24	3.19354925250011e-10	5.630651959980506e-10	2.602920484761748e-8
96700000	0.004999867389969305	-5.014043953075311e-22	-1.1834041794386824e-18	1.0314551020154165e-7	6.303602230675202e-17	3.201741595385043e-8	-2.0960599187746993e-23	2.582212329812694e-24	3.19354925250011e-10	5.630651959980506e-10	2.602920484761748e-8
96800000	0.004999867389969305	-5.014043953075242e-22	-1.1834041794386824e-18	1.0314551020154165e-7	6.303602230675202e-17	3.201741595385043e-8	-2.0960598463420742e-23	2.582212329812694e-24	3.19354925250011e-10	5.630651959980506e-10	2.602920484761748e-8
96900000	0.004999867389969305	-5.014043953075173e-22	-1.1834041794386824e-18	1.0314551020154165e-7	6.303602230675202e-17	3.201741595385043e-8	-2.0960597739094495e-23	2.582212329812694e-24	3.19354925250011e-10	5.630651959980506e-10	2.602920484761748e-8
97000000	0.004999867389969305	-5.014043953075104e-22	-1.1834041794386824e-18	1.0314551020154167e-7	6.303602230675202e-17	3.201741595385043e-8	-2.0960597014768244e-23	2.582212329812694e-24	3.19354925250011e-10	5.630651959980506e-10	2.6029204847617483e-8
97100000	0.004999867389969305	-5.014043953075036e-22	-1.1834041794386824e-18	1.0314551020154167e-7	6.303602230675202e-17	3.201741595385043e-8	-2.0960596290441996e-23	2.582212329812694e-24	3.19354925250011e-10	5.630651959980506e-10	2.6029204847617483e-8
97200000	0.004999867389969305	-5.014043953074966e-22	-1.1834041794386824e-18	1.0314551020154167e-7	6.303602230675202e-17	3.201741595385043e-8	-2.0960595566115748e-23	2.582212329812694e-24	3.19354925250011e-10	5.630651959980506e-10	2.6029204847617483e-8
97300000	0.004999867389969305	-5.014043953074897e-22	-1.1834041794386824e-18	1.0314551020154167e-7	6.303602230675202e-17	3.201741595385043e-8	-2.0960594841789498e-23	2.582212329812694e-24	3.19354925250011e-10	5.630651959980506e-10	2.6029204847617483e-8
97400000	0.004999867389969305	-5.014043953074828e-22	-1.1834041794386824e-18	1.0314551020154167e-7	6.303602230675202e-17	3.201741595385043e-8	-2.096059411746325e-23	2.582212329812694e-24	3.19354925250011e-10	5.630651959980506e-10	2.6029204847617483e-8
97500000	0.004999867389969305	-5.014043953074759e-22	-1.1834041794386824e-18	1.0314551020154167e-7	6.303602230675202e-17	3.201741595385043e-8	-2.0960593393137002e-23	2.582212329812694e-24	3.19354925250011e-10	5.630651959980506e-10	2.6029204847617483e-8
97600000	0.004999867389969305	-5.01404395307469e-22	-1.1834041794386824e-18	1.0314551020154167e-7	6.303602230675202e-17	3.201741595385043e-8	-2.0960592668810752e-23	2.5822123298126943e-24	3.19354925250011e-10	5.630651959980506e-10	2.6029204847617483e-8
97700000	0.004999867389969305	-5.014043953074621e-22	-1.1834041794386824e-18	1.0314551020154167e-7	6.303602230675202e-17	3.201741595385043e-8	-2.0960591944484504e-23	2.5822123298126943e-24	3.19354925250011e-10	5.630651959980506e-10	2.6029204847617483e-8
97800000	0.004999867389969305	-5.014043953074552e-22	-1.1834041794386824e-18	1.0314551020154167e-7	6.303602230675202e-17	3.201741595385043e-8	-2.0960591220158256e-23	2.5822123298126943e-24	3.19354925250011e-10	5.630651959980506e-10	2.6029204847617483e-8
97900000	0.004999867389969305	-5.014043953074483e-22	-1.1834041794386824e-18	1.0314551020154167e-7	6.303602230675202e-17	3.201741595385043e-8	-2.0960590495832006e-23	2.5822123298126943e-24	3.19354925250011e-10	5.630651959980506e-10	2.6029204847617483e-8
98000000	0.004999867389969305	-5.014043953074414e-22	-1.1834041794386824e-18	1.0314551020154167e-7	6.303602230675202e-17	3.201741595385043e-8	-2.0960589771505758e-23	2.5822123298126943e-24	3.19354925250011e-10	5.630651959980506e-10	2.6029204847617483e-8
98100000	0.004999867389969305	-5.014043953074345e-22	-1.1834041794386824e-18	1.0314551020154167e-7	6.303602230675202e-17	3.201741595385043e-8	-2.096058904717951e-23	2.5822123298126943e-24	3.19354925250011e-10	5.630651959980506e-10	2.6029204847617483e-8
98200000	0.004999867389969305	-5.014043953074276e-22	-1.1834041794386824e-18	1.0314551020154167e-7	6.303602230675202e-17	3.201741595385043e-8	-2.096058832285326e-23	2.5822123298126943e-24	3.19354925250011e-10	5.630651959980506e-10	2.6029204847617483e-8
98300000	0.004999867389969305	-5.014043953074207e-22	-1.1834041794386824e-18	1.0314551020154167e-7	6.303602230675202e-17	3.201741595385043e-8	-2.0960587598527012e-23	2.5822123298126943e-24	3.19354925250011e-10	5.630651959980506e-10	2.6029204847617483e-8
98400000	0.004999867389969305	-5.014043953074137e-22	-1.1834041794386824e-18	1.0314551020154167e-7	6.303602230675202e-17	3.201741595385043e-8	-2.0960586874200764e-23	2.5822123298126943e-24	3.19354925250011e-10	5.630651959980506e-10	2.6029204847617483e-8
98500000	0.004999867389969305	-5.014043953074069e-22	-1.1834041794386824e-18	1.0314551020154167e-7	6.303602230675202e-17	3.201741595385043e-8	-2.0960586149874513e-23	2.5822123298126943e-24	3.19354925250011e-10	5.630651959980506e-10	2.6029204847617483e-8
98600000	0.004999867389969305	-5.014043953074e-22	-1.1834041794386824e-18	1.0314551020154167e-7	6.303602230675202e-17	3.201741595385043e-8	-2.0960585425548266e-23	2.5822123298126943e-24	3.19354925250011e-10	5.630651959980506e-10	2.6029204847617483e-8
98700000	0.004999867389969305	-5.014043953073931e-22	-1.1834041794386824e-18	1.0314551020154167e-7	6.303602230675202e-17	3.201741595385043e-8	-2.0960584701222018e-23	2.5822123298126943e-24	3.19354925250011e-10	5.630651959980506e-10	2.6029204847617483e-8
98800000	0.004999867389969305	-5.014043953073862e-22	-1.1834041794386824e-18	1.0314551020154167e-7	6.303602230675202e-17	3.201741595385043e-8	-2.0960583976895767e-23	2.5822123298126943e-24	3.19354925250011e-10	5.630651959980506e-10	2.6029204847617483e-8
98900000	0.004999867389969305	-5.014043953073792e-22	-1.1834041794386824e-18	1.0314551020154167e-7	6.303602230675202e-17	3.201741595385043e-8	-2.096058325256952e-23	2.5822123298126943e-24	3.19354925250011e-10	5.630651959980506e-10	2.6029204847617483e-8
99000000	0.004999867389969305	-5.014043953073724e-22	-1.1834041794386824e-18	1.0314551020154167e-7	6.303602230675202e-17	3.201741595385043e-8	-2.0960582528243272e-23	2.5822123298126943e-24	3.19354925250011e-10	5.630651959980506e-10	2.6029204847617483e-8
99100000	0.004999867389969305	-5.014043953073655e-22	-1.1834041794386824e-18	1.0314551020154167e-7	6.303602230675202e-17	3.201741595385043e-8	-2.096058180391702e-23	2.5822123298126943e-24	3.19354925250011e-10	5.630651959980506e-10	2.6029204847617483e-8
99200000	0.004999867389969305	-5.014043953073585e-22	-1.1834041794386824e-18	1.0314551020154167e-7	6.303602230675202e-17	3.201741595385043e-8	-2.0960581079590773e-23	2.5822123298126943e-24	3.19354925250011e-10	5.630651959980506e-10	2.6029204847617483e-8
99300000	0.004999867389969305	-5.014043953073517e-22	-1.1834041794386824e-18	1.0314551020154167e-7	6.303602230675202e-17	3.201741595385043e-8	-2.0960580355264523e-23	2.5822123298126943e-24	3.19354925250011e-10	5.630651959980506e-10	2.6029204847617483e-8
99400000	0.004999867389969305	-5.014043953073447e-22	-1.1834041794386824e-18	1.0314551020154167e-7	6.303602230675202e-17	3.201741595385043e-8	-2.0960579630938275e-23	2.5822123298126943e-24	3.19354925250011e-10	5.630651959980506e-10	2.6029204847617483e-8
99500000	0.004999867389969305	-5.014043953073379e-22	-1.1834041794386824e-18	1.0314551020154167e-7	6.303602230675202e-17	3.201741595385043e-8	-2.0960578906612027e-23	2.5822123298126943e-24	3.19354925250011e-10	5.630651959980506e-10	2.6029204847617483e-8
99600000	0.004999867389969305	-5.01404395307331e-22	-1.1834041794386824e-18	1.0314551020154167e-7	6.303602230675202e-17	3.201741595385043e-8	-2.0960578182285777e-23	2.5822123298126943e-24	3.19354925250011e-10	5.630651959980506e-10	2.6029204847617483e-8
99700000	0.004999867389969305	-5.01404395307324e-22	-1.1834041794386824e-18	1.0314551020154167e-7	6.303602230675202e-17	3.201741595385043e-8	-2.096057745795953e-23	2.5822123298126943e-24	3.19354925250011e-10	5.630651959980506e-10	2.6029204847617483e-8
99800000	0.004999867389969305	-5.014043953073172e-22	-1.1834041794386824e-18	1.0314551020154167e-7	6.303602230675202e-17	3.201741595385043e-8	-2.096057673363328e-23	2.5822123298126943e-24	3.19354925250011e-10	5.630651959980506e-10	2.6029204847617483e-8
99900000	0.004999867389969305	-5.014043953073102e-22	-1.1834041794386824e-18	1.0314551020154167e-7	6.303602230675202e-17	3.201741595385043e-8	-2.096057600930703e-23	2.5822123298126943e-24	3.19354925250011e-10	5.630651959980506e-10	2.6029204847617483e-8
100000000	0.004999867389969305	-5.014043953073033e-22	-1.1834041794386824e-18	1.0314551020154167e-7	6.303602230675202e-17	3.201741595385043e-8	-2.0960575284980783e-23	2.5822123298126943e-24	3.19354925250011e-10	5.630651959980506e-10	2.6029204847617483e-8
