# Supplementary material for: Thermodynamics Underpinning the Microbial Community‐Level Nitrogen Energy Metabolism
Source: Environ Microbiol. 2025 Feb 16;27(2):e70055. doi: 10.1111/1462-2920.70055 (PMC11830459; doi:10.1111/1462-2920.70055)
Supplement: Supplementary file 1 — Data S1. [file EMI-27-e70055-s001.zip › SI/Nnetwork/Results/kdef_-10/Iin_-5/p_0.2/O2_-7.2_H_-11..csv]

time	N2	N2H4	N2H5	N2O	NH2OH	NH3	NH3OH	NH4	NO	NO2	NO3
0	0.00001	0.00001	0.00001	0.00001	0.00001	0.00001	0.00001	0.00001	0.00001	0.00001	0.00001
100000	0.004977437704058905	1.9476818193711623e-49	-3.304449471251502e-46	1.4368520074824077e-10	4.991682765690502e-15	0.00004512430391939299	-2.3150003109472725e-20	3.8384663137106316e-21	4.363214779883404e-14	3.9772632620871344e-13	1.460441003823828e-13
200000	0.004977437704058905	1.9476818193711604e-49	-1.1828533315198735e-45	1.4368520074824074e-10	4.991682765690501e-15	0.00004512430391939299	-2.3150003093906375e-20	3.685999560803342e-21	4.3632147798834036e-14	3.977263262087135e-13	1.460441003823828e-13
300000	0.004977437704058906	1.947681819371161e-49	-2.0352617085654408e-45	1.4368520074824074e-10	4.9916827656905e-15	0.000045124303919393	-2.3150003078342908e-20	3.686571534174809e-21	4.3632147798834036e-14	3.977263262087135e-13	1.460441003823828e-13
400000	0.004977437704058905	1.947681819371161e-49	-2.887670084429706e-45	1.4368520074824074e-10	4.991682765690501e-15	0.00004512430391939299	-2.3150003062779414e-20	3.685743580348986e-21	4.3632147798834036e-14	3.9772632620871344e-13	1.4604410038238276e-13
500000	0.004977437704058905	1.947681819371161e-49	-3.7400784604255334e-45	1.4368520074824074e-10	4.991682765690502e-15	0.00004512430391939299	-2.3150003047215923e-20	3.685071537035378e-21	4.3632147798834036e-14	3.9772632620871344e-13	1.4604410038238276e-13
600000	0.004977437704058905	1.947681819371161e-49	-4.592486835817123e-45	1.4368520074824074e-10	4.991682765690502e-15	0.00004512430391939299	-2.3150003031652447e-20	3.685074382869866e-21	4.3632147798834036e-14	3.9772632620871344e-13	1.4604410038238276e-13
700000	0.004977437704058905	1.9476818193711608e-49	-5.444895209447939e-45	1.4368520074824074e-10	4.991682765690502e-15	0.00004512430391939299	-2.3150003016088968e-20	3.685073235127766e-21	4.3632147798834036e-14	3.9772632620871344e-13	1.4604410038238276e-13
800000	0.004977437704058905	1.9476818193711604e-49	-6.297303582625579e-45	1.4368520074824074e-10	4.991682765690502e-15	0.00004512430391939299	-2.3150003000525492e-20	3.685070533174925e-21	4.3632147798834036e-14	3.9772632620871344e-13	1.460441003823828e-13
900000	0.004977437704058905	1.94768181937116e-49	-7.149711956437364e-45	1.4368520074824074e-10	4.991682765690502e-15	0.00004512430391939299	-2.3150002984962013e-20	3.685070018878034e-21	4.3632147798834036e-14	3.9772632620871344e-13	1.460441003823828e-13
1000000	0.004977437704058905	1.9476818193711597e-49	-8.002120330380758e-45	1.4368520074824074e-10	4.991682765690502e-15	0.00004512430391939299	-2.3150002969398534e-20	3.685070041797166e-21	4.3632147798834036e-14	3.9772632620871344e-13	1.4604410038238281e-13
1100000	0.004977437704058905	1.9476818193711593e-49	-8.854528704295969e-45	1.4368520074824074e-10	4.991682765690502e-15	0.00004512430391939299	-2.3150002953835058e-20	3.685070061910755e-21	4.3632147798834036e-14	3.9772632620871344e-13	1.4604410038238281e-13
1200000	0.004977437704058906	1.947681819371159e-49	-9.706937078184312e-45	1.4368520074824074e-10	4.991682765690502e-15	0.00004512430391939299	-2.315000293827158e-20	3.6850700793495175e-21	4.3632147798834036e-14	3.9772632620871344e-13	1.4604410038238281e-13
1300000	0.004977437704058906	1.947681819371159e-49	-1.0559345452047106e-44	1.4368520074824074e-10	4.991682765690502e-15	0.00004512430391939299	-2.31500029227081e-20	3.685070094244169e-21	4.3632147798834036e-14	3.9772632620871344e-13	1.4604410038238281e-13
1400000	0.004977437704058906	1.9476818193711585e-49	-1.1411753825885665e-44	1.4368520074824074e-10	4.991682765690502e-15	0.000045124303919393	-2.3150002907144624e-20	3.6850701067254245e-21	4.3632147798834036e-14	3.977263262087135e-13	1.4604410038238284e-13
1500000	0.004977437704058906	1.9476818193711585e-49	-1.2264162199701293e-44	1.4368520074824077e-10	4.991682765690502e-15	0.000045124303919393	-2.3150002891581145e-20	3.6850701169240014e-21	4.3632147798834036e-14	3.977263262087135e-13	1.4604410038238284e-13
1600000	0.004977437704058906	1.9476818193711585e-49	-1.3116570573495305e-44	1.4368520074824077e-10	4.991682765690502e-15	0.000045124303919393	-2.315000287601767e-20	3.6850701249706135e-21	4.3632147798834036e-14	3.977263262087135e-13	1.4604410038238284e-13
1700000	0.004977437704058906	1.947681819371158e-49	-1.3968978947269018e-44	1.4368520074824077e-10	4.991682765690502e-15	0.000045124303919393	-2.315000286045419e-20	3.6850701309959786e-21	4.3632147798834036e-14	3.977263262087135e-13	1.4604410038238284e-13
1800000	0.004977437704058906	1.947681819371158e-49	-1.4821387321023745e-44	1.4368520074824077e-10	4.991682765690502e-15	0.000045124303919393	-2.315000284489071e-20	3.685070135130811e-21	4.3632147798834036e-14	3.977263262087135e-13	1.4604410038238284e-13
1900000	0.004977437704058906	1.947681819371158e-49	-1.5673795694760796e-44	1.4368520074824077e-10	4.991682765690502e-15	0.000045124303919393	-2.3150002829327235e-20	3.685070137505827e-21	4.3632147798834036e-14	3.977263262087135e-13	1.4604410038238284e-13
2000000	0.004977437704058906	1.947681819371158e-49	-1.6526204068481484e-44	1.4368520074824077e-10	4.991682765690502e-15	0.000045124303919393	-2.3150002813763756e-20	3.685070138251743e-21	4.3632147798834036e-14	3.977263262087135e-13	1.4604410038238284e-13
2100000	0.004977437704058906	1.947681819371158e-49	-1.7378612442187124e-44	1.4368520074824077e-10	4.991682765690502e-15	0.000045124303919393	-2.3150002798200277e-20	3.685070137499274e-21	4.3632147798834036e-14	3.977263262087135e-13	1.4604410038238284e-13
2200000	0.004977437704058906	1.947681819371158e-49	-1.823102081587903e-44	1.4368520074824077e-10	4.991682765690502e-15	0.000045124303919393	-2.31500027826368e-20	3.685070135379136e-21	4.3632147798834036e-14	3.977263262087135e-13	1.4604410038238284e-13
2300000	0.004977437704058906	1.9476818193711585e-49	-1.908342918955851e-44	1.4368520074824077e-10	4.991682765690502e-15	0.000045124303919393	-2.3150002767073322e-20	3.685070132022045e-21	4.3632147798834036e-14	3.977263262087135e-13	1.4604410038238284e-13
2400000	0.004977437704058906	1.9476818193711585e-49	-1.993583756322688e-44	1.4368520074824077e-10	4.991682765690502e-15	0.000045124303919393	-2.3150002751509843e-20	3.6850701275587165e-21	4.3632147798834036e-14	3.977263262087135e-13	1.4604410038238284e-13
2500000	0.004977437704058906	1.9476818193711585e-49	-2.0788245936885449e-44	1.4368520074824077e-10	4.991682765690502e-15	0.000045124303919393	-2.3150002735946367e-20	3.685070122119867e-21	4.3632147798834036e-14	3.977263262087135e-13	1.4604410038238284e-13
2600000	0.004977437704058906	1.9476818193711585e-49	-2.1640654310535537e-44	1.4368520074824074e-10	4.991682765690502e-15	0.000045124303919393	-2.3150002720382888e-20	3.685070115836211e-21	4.3632147798834036e-14	3.977263262087135e-13	1.4604410038238284e-13
2700000	0.004977437704058906	1.947681819371159e-49	-2.249306268417845e-44	1.4368520074824074e-10	4.991682765690502e-15	0.000045124303919393	-2.315000270481941e-20	3.685070108838466e-21	4.3632147798834036e-14	3.977263262087135e-13	1.4604410038238284e-13
2800000	0.004977437704058906	1.947681819371159e-49	-2.3345471057815507e-44	1.4368520074824074e-10	4.991682765690502e-15	0.000045124303919393	-2.3150002689255933e-20	3.685070101257347e-21	4.3632147798834036e-14	3.9772632620871344e-13	1.4604410038238281e-13
2900000	0.004977437704058906	1.947681819371159e-49	-2.4197879431448015e-44	1.4368520074824074e-10	4.991682765690502e-15	0.00004512430391939299	-2.3150002673692454e-20	3.6850700932235685e-21	4.3632147798834036e-14	3.9772632620871344e-13	1.4604410038238281e-13
3000000	0.004977437704058906	1.9476818193711593e-49	-2.505028780507729e-44	1.4368520074824074e-10	4.991682765690502e-15	0.00004512430391939299	-2.3150002658128978e-20	3.6850700848678484e-21	4.3632147798834036e-14	3.9772632620871344e-13	1.4604410038238281e-13
3100000	0.004977437704058905	1.9476818193711593e-49	-2.5902696178704646e-44	1.4368520074824074e-10	4.991682765690502e-15	0.00004512430391939299	-2.31500026425655e-20	3.6850700763209016e-21	4.3632147798834036e-14	3.9772632620871344e-13	1.4604410038238281e-13
3200000	0.004977437704058905	1.9476818193711593e-49	-2.6755104552331393e-44	1.4368520074824074e-10	4.991682765690502e-15	0.00004512430391939299	-2.315000262700202e-20	3.685070067713444e-21	4.3632147798834036e-14	3.9772632620871344e-13	1.4604410038238281e-13
3300000	0.004977437704058905	1.9476818193711597e-49	-2.7607512925958847e-44	1.4368520074824074e-10	4.991682765690502e-15	0.00004512430391939299	-2.3150002611438544e-20	3.6850700591761905e-21	4.3632147798834036e-14	3.9772632620871344e-13	1.4604410038238281e-13
3400000	0.004977437704058905	1.9476818193711597e-49	-2.845992129958832e-44	1.4368520074824074e-10	4.991682765690503e-15	0.00004512430391939299	-2.3150002595875065e-20	3.6850700508398584e-21	4.3632147798834036e-14	3.9772632620871344e-13	1.4604410038238281e-13
3500000	0.004977437704058905	1.9476818193711597e-49	-2.9312329673221114e-44	1.4368520074824074e-10	4.991682765690503e-15	0.00004512430391939299	-2.3150002580311586e-20	3.685070042835163e-21	4.3632147798834036e-14	3.9772632620871344e-13	1.4604410038238281e-13
3600000	0.004977437704058905	1.94768181937116e-49	-3.016473804685856e-44	1.4368520074824074e-10	4.991682765690503e-15	0.00004512430391939299	-2.315000256474811e-20	3.68507003529282e-21	4.3632147798834036e-14	3.9772632620871344e-13	1.460441003823828e-13
3700000	0.004977437704058905	1.94768181937116e-49	-3.101714642050196e-44	1.4368520074824074e-10	4.991682765690503e-15	0.00004512430391939299	-2.315000254918463e-20	3.685070028343545e-21	4.3632147798834036e-14	3.9772632620871344e-13	1.460441003823828e-13
3800000	0.004977437704058905	1.94768181937116e-49	-3.1869554794152633e-44	1.4368520074824074e-10	4.991682765690503e-15	0.00004512430391939299	-2.3150002533621152e-20	3.6850700221180536e-21	4.3632147798834036e-14	3.9772632620871344e-13	1.460441003823828e-13
3900000	0.004977437704058905	1.94768181937116e-49	-3.2721963167811885e-44	1.4368520074824074e-10	4.991682765690503e-15	0.00004512430391939299	-2.3150002518057676e-20	3.6850700167470616e-21	4.3632147798834036e-14	3.9772632620871344e-13	1.460441003823828e-13
4000000	0.004977437704058905	1.9476818193711604e-49	-3.3574371541481033e-44	1.4368520074824074e-10	4.991682765690503e-15	0.00004512430391939299	-2.3150002502494197e-20	3.685070012361286e-21	4.3632147798834036e-14	3.9772632620871344e-13	1.460441003823828e-13
4100000	0.004977437704058905	1.9476818193711604e-49	-3.442677991516139e-44	1.4368520074824074e-10	4.991682765690503e-15	0.00004512430391939299	-2.315000248693072e-20	3.685070009091441e-21	4.3632147798834036e-14	3.9772632620871344e-13	1.460441003823828e-13
4200000	0.004977437704058905	1.9476818193711604e-49	-3.527918828885427e-44	1.4368520074824074e-10	4.991682765690503e-15	0.00004512430391939299	-2.3150002471367242e-20	3.685070007068244e-21	4.3632147798834036e-14	3.9772632620871344e-13	1.460441003823828e-13
4300000	0.004977437704058905	1.9476818193711604e-49	-3.6131596662560914e-44	1.4368520074824074e-10	4.991682765690503e-15	0.00004512430391939299	-2.3150002455803763e-20	3.685070006420341e-21	4.3632147798834036e-14	3.9772632620871344e-13	1.460441003823828e-13
4400000	0.004977437704058905	1.9476818193711604e-49	-3.6984005036257783e-44	1.4368520074824074e-10	4.991682765690503e-15	0.00004512430391939299	-2.3150002440240287e-20	3.685070006427377e-21	4.3632147798834036e-14	3.9772632620871344e-13	1.460441003823828e-13
4500000	0.004977437704058905	1.9476818193711604e-49	-3.7836413409925876e-44	1.4368520074824074e-10	4.991682765690503e-15	0.00004512430391939299	-2.3150002424676808e-20	3.685070006433581e-21	4.3632147798834036e-14	3.9772632620871344e-13	1.460441003823828e-13
4600000	0.004977437704058905	1.9476818193711604e-49	-3.868882178356651e-44	1.4368520074824074e-10	4.991682765690503e-15	0.00004512430391939299	-2.315000240911333e-20	3.685070006438991e-21	4.3632147798834036e-14	3.9772632620871344e-13	1.460441003823828e-13
4700000	0.004977437704058905	1.9476818193711604e-49	-3.9541230157181e-44	1.4368520074824074e-10	4.991682765690503e-15	0.00004512430391939299	-2.3150002393549853e-20	3.6850700064436456e-21	4.3632147798834036e-14	3.9772632620871344e-13	1.460441003823828e-13
4800000	0.004977437704058905	1.9476818193711604e-49	-4.0393638530770646e-44	1.4368520074824074e-10	4.991682765690503e-15	0.00004512430391939299	-2.3150002377986374e-20	3.6850700064475824e-21	4.3632147798834036e-14	3.9772632620871344e-13	1.460441003823828e-13
4900000	0.004977437704058905	1.9476818193711604e-49	-4.124604690433677e-44	1.4368520074824074e-10	4.991682765690503e-15	0.00004512430391939299	-2.3150002362422895e-20	3.685070006450839e-21	4.3632147798834036e-14	3.9772632620871344e-13	1.460441003823828e-13
5000000	0.004977437704058905	1.9476818193711604e-49	-4.2098455277880693e-44	1.4368520074824074e-10	4.991682765690503e-15	0.00004512430391939299	-2.315000234685942e-20	3.685070006453454e-21	4.3632147798834036e-14	3.9772632620871344e-13	1.460441003823828e-13
5100000	0.004977437704058905	1.9476818193711604e-49	-4.2950863651403715e-44	1.4368520074824074e-10	4.991682765690503e-15	0.00004512430391939299	-2.315000233129594e-20	3.685070006455465e-21	4.3632147798834036e-14	3.9772632620871344e-13	1.460441003823828e-13
5200000	0.004977437704058905	1.9476818193711604e-49	-4.380327202490715e-44	1.4368520074824074e-10	4.991682765690503e-15	0.00004512430391939299	-2.3150002315732464e-20	3.6850700064569104e-21	4.3632147798834036e-14	3.9772632620871344e-13	1.460441003823828e-13
5300000	0.004977437704058905	1.9476818193711604e-49	-4.465568039839232e-44	1.4368520074824074e-10	4.991682765690503e-15	0.00004512430391939299	-2.3150002300168985e-20	3.685070006457827e-21	4.3632147798834036e-14	3.9772632620871344e-13	1.460441003823828e-13
5400000	0.004977437704058905	1.9476818193711604e-49	-4.550808877186053e-44	1.4368520074824074e-10	4.991682765690503e-15	0.00004512430391939299	-2.3150002284605506e-20	3.685070006458254e-21	4.3632147798834036e-14	3.9772632620871344e-13	1.460441003823828e-13
5500000	0.004977437704058905	1.9476818193711604e-49	-4.636049714531309e-44	1.4368520074824074e-10	4.991682765690503e-15	0.00004512430391939299	-2.315000226904203e-20	3.6850700064582285e-21	4.3632147798834036e-14	3.9772632620871344e-13	1.460441003823828e-13
5600000	0.004977437704058905	1.9476818193711604e-49	-4.721290551875132e-44	1.4368520074824074e-10	4.991682765690503e-15	0.00004512430391939299	-2.315000225347855e-20	3.685070006457788e-21	4.3632147798834036e-14	3.9772632620871344e-13	1.460441003823828e-13
5700000	0.004977437704058905	1.9476818193711604e-49	-4.806531389217654e-44	1.4368520074824074e-10	4.991682765690503e-15	0.00004512430391939299	-2.3150002237915072e-20	3.685070006456972e-21	4.3632147798834036e-14	3.9772632620871344e-13	1.460441003823828e-13
5800000	0.004977437704058905	1.9476818193711604e-49	-4.891772226559004e-44	1.4368520074824074e-10	4.991682765690503e-15	0.00004512430391939299	-2.3150002222351596e-20	3.685070006455817e-21	4.3632147798834036e-14	3.9772632620871344e-13	1.460441003823828e-13
5900000	0.004977437704058905	1.94768181937116e-49	-4.977013063899316e-44	1.4368520074824074e-10	4.991682765690503e-15	0.00004512430391939299	-2.3150002206788117e-20	3.685070006454362e-21	4.3632147798834036e-14	3.9772632620871344e-13	1.460441003823828e-13
6000000	0.004977437704058905	1.94768181937116e-49	-5.062253901238719e-44	1.4368520074824074e-10	4.991682765690503e-15	0.00004512430391939299	-2.3150002191224638e-20	3.685070006452645e-21	4.3632147798834036e-14	3.9772632620871344e-13	1.460441003823828e-13
6100000	0.004977437704058905	1.94768181937116e-49	-5.147494738577345e-44	1.4368520074824074e-10	4.991682765690503e-15	0.00004512430391939299	-2.3150002175661162e-20	3.685070006450703e-21	4.3632147798834036e-14	3.9772632620871344e-13	1.460441003823828e-13
6200000	0.004977437704058905	1.94768181937116e-49	-5.232735575915326e-44	1.4368520074824074e-10	4.991682765690503e-15	0.00004512430391939299	-2.3150002160097683e-20	3.685070006448575e-21	4.3632147798834036e-14	3.9772632620871344e-13	1.460441003823828e-13
6300000	0.004977437704058905	1.94768181937116e-49	-5.317976413252792e-44	1.4368520074824074e-10	4.991682765690503e-15	0.00004512430391939299	-2.3150002144534207e-20	3.6850700064462975e-21	4.3632147798834036e-14	3.9772632620871344e-13	1.460441003823828e-13
6400000	0.004977437704058905	1.94768181937116e-49	-5.403217250589876e-44	1.4368520074824074e-10	4.991682765690503e-15	0.00004512430391939299	-2.3150002128970728e-20	3.6850700064439096e-21	4.3632147798834036e-14	3.9772632620871344e-13	1.460441003823828e-13
6500000	0.004977437704058905	1.94768181937116e-49	-5.488458087926708e-44	1.4368520074824074e-10	4.991682765690503e-15	0.00004512430391939299	-2.315000211340725e-20	3.685070006441449e-21	4.3632147798834036e-14	3.9772632620871344e-13	1.460441003823828e-13
6600000	0.004977437704058905	1.94768181937116e-49	-5.573698925263419e-44	1.4368520074824074e-10	4.991682765690503e-15	0.00004512430391939299	-2.3150002097843773e-20	3.685070006438953e-21	4.3632147798834036e-14	3.9772632620871344e-13	1.460441003823828e-13
6700000	0.004977437704058905	1.94768181937116e-49	-5.658939762600142e-44	1.4368520074824074e-10	4.991682765690502e-15	0.00004512430391939299	-2.3150002082280294e-20	3.685070006436462e-21	4.3632147798834036e-14	3.9772632620871344e-13	1.460441003823828e-13
6800000	0.004977437704058905	1.94768181937116e-49	-5.744180599937006e-44	1.4368520074824074e-10	4.991682765690502e-15	0.00004512430391939299	-2.3150002066716815e-20	3.685070006434011e-21	4.3632147798834036e-14	3.9772632620871344e-13	1.460441003823828e-13
6900000	0.004977437704058905	1.94768181937116e-49	-5.829421437274145e-44	1.4368520074824074e-10	4.991682765690502e-15	0.00004512430391939299	-2.315000205115334e-20	3.685070006431638e-21	4.3632147798834036e-14	3.9772632620871344e-13	1.460441003823828e-13
7000000	0.004977437704058905	1.9476818193711597e-49	-5.914662274611688e-44	1.4368520074824074e-10	4.991682765690502e-15	0.00004512430391939299	-2.315000203558986e-20	3.685070006429383e-21	4.3632147798834036e-14	3.9772632620871344e-13	1.460441003823828e-13
7100000	0.004977437704058905	1.9476818193711597e-49	-5.999903111949767e-44	1.4368520074824074e-10	4.991682765690502e-15	0.00004512430391939299	-2.315000202002638e-20	3.685070006427283e-21	4.3632147798834036e-14	3.9772632620871344e-13	1.460441003823828e-13
7200000	0.004977437704058905	1.9476818193711597e-49	-6.085143949288513e-44	1.4368520074824074e-10	4.991682765690502e-15	0.00004512430391939299	-2.3150002004462905e-20	3.6850700064253755e-21	4.3632147798834036e-14	3.9772632620871344e-13	1.460441003823828e-13
7300000	0.004977437704058905	1.9476818193711597e-49	-6.170384786628059e-44	1.4368520074824074e-10	4.991682765690502e-15	0.00004512430391939299	-2.3150001988899426e-20	3.6850700064236994e-21	4.3632147798834036e-14	3.9772632620871344e-13	1.460441003823828e-13
7400000	0.004977437704058905	1.9476818193711597e-49	-6.255625623968533e-44	1.4368520074824074e-10	4.991682765690502e-15	0.00004512430391939299	-2.315000197333595e-20	3.685070006422292e-21	4.3632147798834036e-14	3.9772632620871344e-13	1.460441003823828e-13
7500000	0.004977437704058905	1.9476818193711597e-49	-6.340866461310069e-44	1.4368520074824074e-10	4.991682765690502e-15	0.00004512430391939299	-2.315000195777247e-20	3.685070006421191e-21	4.3632147798834036e-14	3.9772632620871344e-13	1.460441003823828e-13
7600000	0.004977437704058905	1.9476818193711597e-49	-6.426107298652798e-44	1.4368520074824074e-10	4.991682765690502e-15	0.00004512430391939299	-2.3150001942208992e-20	3.685070006420434e-21	4.3632147798834036e-14	3.9772632620871344e-13	1.460441003823828e-13
7700000	0.004977437704058905	1.9476818193711597e-49	-6.511348135996851e-44	1.4368520074824074e-10	4.991682765690502e-15	0.00004512430391939299	-2.3150001926645516e-20	3.685070006420061e-21	4.3632147798834036e-14	3.9772632620871344e-13	1.460441003823828e-13
7800000	0.004977437704058905	1.9476818193711597e-49	-6.59658897334202e-44	1.4368520074824074e-10	4.991682765690502e-15	0.00004512430391939299	-2.3150001911082037e-20	3.685070006420029e-21	4.3632147798834036e-14	3.9772632620871344e-13	1.460441003823828e-13
7900000	0.004977437704058905	1.9476818193711597e-49	-6.681829810686983e-44	1.4368520074824074e-10	4.991682765690502e-15	0.00004512430391939299	-2.3150001895518558e-20	3.685070006420031e-21	4.3632147798834036e-14	3.9772632620871344e-13	1.460441003823828e-13
8000000	0.004977437704058905	1.9476818193711597e-49	-6.767070648031597e-44	1.4368520074824074e-10	4.991682765690502e-15	0.00004512430391939299	-2.3150001879955082e-20	3.685070006420033e-21	4.3632147798834036e-14	3.9772632620871344e-13	1.460441003823828e-13
8100000	0.004977437704058905	1.9476818193711597e-49	-6.852311485375866e-44	1.4368520074824074e-10	4.991682765690502e-15	0.00004512430391939299	-2.3150001864391603e-20	3.685070006420035e-21	4.3632147798834036e-14	3.9772632620871344e-13	1.460441003823828e-13
8200000	0.004977437704058905	1.9476818193711597e-49	-6.937552322719797e-44	1.4368520074824074e-10	4.991682765690502e-15	0.00004512430391939299	-2.3150001848828124e-20	3.685070006420037e-21	4.3632147798834036e-14	3.9772632620871344e-13	1.460441003823828e-13
8300000	0.004977437704058905	1.9476818193711597e-49	-7.022793160063395e-44	1.4368520074824074e-10	4.991682765690502e-15	0.00004512430391939299	-2.3150001833264648e-20	3.6850700064200386e-21	4.3632147798834036e-14	3.9772632620871344e-13	1.460441003823828e-13
8400000	0.004977437704058905	1.9476818193711597e-49	-7.108033997406666e-44	1.4368520074824074e-10	4.991682765690502e-15	0.00004512430391939299	-2.315000181770117e-20	3.685070006420041e-21	4.3632147798834036e-14	3.9772632620871344e-13	1.460441003823828e-13
8500000	0.004977437704058905	1.9476818193711597e-49	-7.193274834749612e-44	1.4368520074824074e-10	4.991682765690502e-15	0.00004512430391939299	-2.3150001802137693e-20	3.6850700064200424e-21	4.3632147798834036e-14	3.9772632620871344e-13	1.460441003823828e-13
8600000	0.004977437704058905	1.9476818193711597e-49	-7.278515672092243e-44	1.4368520074824074e-10	4.991682765690502e-15	0.00004512430391939299	-2.3150001786574214e-20	3.685070006420044e-21	4.3632147798834036e-14	3.9772632620871344e-13	1.460441003823828e-13
8700000	0.004977437704058905	1.9476818193711597e-49	-7.363756509434561e-44	1.4368520074824074e-10	4.991682765690502e-15	0.00004512430391939299	-2.3150001771010735e-20	3.6850700064200454e-21	4.3632147798834036e-14	3.9772632620871344e-13	1.460441003823828e-13
8800000	0.004977437704058905	1.9476818193711597e-49	-7.448997346776573e-44	1.4368520074824074e-10	4.991682765690502e-15	0.00004512430391939299	-2.315000175544726e-20	3.685070006420047e-21	4.3632147798834036e-14	3.9772632620871344e-13	1.460441003823828e-13
8900000	0.004977437704058905	1.9476818193711597e-49	-7.534238184118283e-44	1.4368520074824074e-10	4.991682765690502e-15	0.00004512430391939299	-2.315000173988378e-20	3.6850700064200484e-21	4.3632147798834036e-14	3.9772632620871344e-13	1.460441003823828e-13
9000000	0.004977437704058905	1.9476818193711597e-49	-7.619479021459699e-44	1.4368520074824074e-10	4.991682765690502e-15	0.00004512430391939299	-2.31500017243203e-20	3.685070006420049e-21	4.3632147798834036e-14	3.9772632620871344e-13	1.460441003823828e-13
9100000	0.004977437704058905	1.9476818193711597e-49	-7.704719858800824e-44	1.4368520074824074e-10	4.991682765690502e-15	0.00004512430391939299	-2.3150001708756825e-20	3.685070006420051e-21	4.3632147798834036e-14	3.9772632620871344e-13	1.460441003823828e-13
9200000	0.004977437704058905	1.9476818193711597e-49	-7.789960696141664e-44	1.4368520074824074e-10	4.991682765690502e-15	0.00004512430391939299	-2.3150001693193346e-20	3.685070006420052e-21	4.3632147798834036e-14	3.9772632620871344e-13	1.460441003823828e-13
9300000	0.004977437704058905	1.9476818193711597e-49	-7.875201533482224e-44	1.4368520074824074e-10	4.991682765690502e-15	0.00004512430391939299	-2.315000167762987e-20	3.685070006420053e-21	4.3632147798834036e-14	3.9772632620871344e-13	1.460441003823828e-13
9400000	0.004977437704058905	1.9476818193711597e-49	-7.96044237082251e-44	1.4368520074824074e-10	4.991682765690502e-15	0.00004512430391939299	-2.315000166206639e-20	3.685070006420054e-21	4.3632147798834036e-14	3.9772632620871344e-13	1.460441003823828e-13
9500000	0.004977437704058905	1.9476818193711597e-49	-8.045683208162528e-44	1.4368520074824074e-10	4.991682765690502e-15	0.00004512430391939299	-2.3150001646502912e-20	3.685070006420055e-21	4.3632147798834036e-14	3.9772632620871344e-13	1.460441003823828e-13
9600000	0.004977437704058905	1.9476818193711597e-49	-8.130924045502282e-44	1.4368520074824074e-10	4.991682765690502e-15	0.00004512430391939299	-2.3150001630939436e-20	3.685070006420056e-21	4.3632147798834036e-14	3.9772632620871344e-13	1.460441003823828e-13
9700000	0.004977437704058905	1.9476818193711597e-49	-8.216164882841776e-44	1.4368520074824074e-10	4.991682765690502e-15	0.00004512430391939299	-2.3150001615375957e-20	3.685070006420057e-21	4.3632147798834036e-14	3.9772632620871344e-13	1.460441003823828e-13
9800000	0.004977437704058905	1.9476818193711597e-49	-8.30140572018102e-44	1.4368520074824074e-10	4.991682765690502e-15	0.00004512430391939299	-2.3150001599812478e-20	3.6850700064200574e-21	4.3632147798834036e-14	3.9772632620871344e-13	1.460441003823828e-13
9900000	0.004977437704058905	1.9476818193711597e-49	-8.386646557520015e-44	1.4368520074824074e-10	4.991682765690502e-15	0.00004512430391939299	-2.3150001584249002e-20	3.685070006420058e-21	4.3632147798834036e-14	3.9772632620871344e-13	1.460441003823828e-13
10000000	0.004977437704058905	1.9476818193711597e-49	-8.47188739485877e-44	1.4368520074824074e-10	4.991682765690502e-15	0.00004512430391939299	-2.3150001568685523e-20	3.685070006420058e-21	4.3632147798834036e-14	3.9772632620871344e-13	1.460441003823828e-13
10100000	0.004977437704058905	1.9476818193711597e-49	-8.557128232197286e-44	1.4368520074824074e-10	4.991682765690502e-15	0.00004512430391939299	-2.3150001553122047e-20	3.685070006420059e-21	4.3632147798834036e-14	3.9772632620871344e-13	1.460441003823828e-13
10200000	0.004977437704058905	1.9476818193711597e-49	-8.642369069535572e-44	1.4368520074824074e-10	4.991682765690502e-15	0.00004512430391939299	-2.3150001537558568e-20	3.68507000642006e-21	4.3632147798834036e-14	3.9772632620871344e-13	1.460441003823828e-13
10300000	0.004977437704058905	1.9476818193711597e-49	-8.727609906873632e-44	1.4368520074824074e-10	4.991682765690502e-15	0.00004512430391939299	-2.315000152199509e-20	3.68507000642006e-21	4.3632147798834036e-14	3.9772632620871344e-13	1.460441003823828e-13
10400000	0.004977437704058905	1.9476818193711597e-49	-8.812850744211471e-44	1.4368520074824074e-10	4.991682765690502e-15	0.00004512430391939299	-2.3150001506431613e-20	3.6850700064200604e-21	4.3632147798834036e-14	3.9772632620871344e-13	1.460441003823828e-13
10500000	0.004977437704058905	1.9476818193711597e-49	-8.898091581549096e-44	1.4368520074824074e-10	4.991682765690502e-15	0.00004512430391939299	-2.3150001490868134e-20	3.6850700064200604e-21	4.3632147798834036e-14	3.9772632620871344e-13	1.460441003823828e-13
10600000	0.004977437704058905	1.9476818193711597e-49	-8.98333241888651e-44	1.4368520074824074e-10	4.991682765690502e-15	0.00004512430391939299	-2.3150001475304655e-20	3.685070006420061e-21	4.3632147798834036e-14	3.9772632620871344e-13	1.460441003823828e-13
10700000	0.004977437704058905	1.9476818193711597e-49	-9.06857325622372e-44	1.4368520074824074e-10	4.991682765690502e-15	0.00004512430391939299	-2.315000145974118e-20	3.685070006420061e-21	4.3632147798834036e-14	3.9772632620871344e-13	1.460441003823828e-13
10800000	0.004977437704058905	1.9476818193711597e-49	-9.153814093560732e-44	1.4368520074824074e-10	4.991682765690502e-15	0.00004512430391939299	-2.31500014441777e-20	3.685070006420061e-21	4.3632147798834036e-14	3.9772632620871344e-13	1.460441003823828e-13
10900000	0.004977437704058905	1.9476818193711597e-49	-9.23905493089755e-44	1.4368520074824074e-10	4.991682765690502e-15	0.00004512430391939299	-2.315000142861422e-20	3.685070006420061e-21	4.3632147798834036e-14	3.9772632620871344e-13	1.460441003823828e-13
11000000	0.004977437704058905	1.9476818193711597e-49	-9.324295768234177e-44	1.4368520074824074e-10	4.991682765690502e-15	0.00004512430391939299	-2.3150001413050745e-20	3.685070006420061e-21	4.3632147798834036e-14	3.9772632620871344e-13	1.460441003823828e-13
11100000	0.004977437704058905	1.9476818193711597e-49	-9.409536605570624e-44	1.4368520074824074e-10	4.991682765690502e-15	0.00004512430391939299	-2.3150001397487266e-20	3.685070006420061e-21	4.3632147798834036e-14	3.9772632620871344e-13	1.460441003823828e-13
11200000	0.004977437704058905	1.9476818193711597e-49	-9.494777442906892e-44	1.4368520074824074e-10	4.991682765690502e-15	0.00004512430391939299	-2.315000138192379e-20	3.685070006420061e-21	4.3632147798834036e-14	3.9772632620871344e-13	1.460441003823828e-13
11300000	0.004977437704058905	1.9476818193711597e-49	-9.580018280242988e-44	1.4368520074824074e-10	4.991682765690502e-15	0.00004512430391939299	-2.315000136636031e-20	3.685070006420061e-21	4.3632147798834036e-14	3.9772632620871344e-13	1.460441003823828e-13
11400000	0.004977437704058905	1.9476818193711597e-49	-9.66525911757892e-44	1.4368520074824074e-10	4.991682765690502e-15	0.00004512430391939299	-2.3150001350796832e-20	3.685070006420061e-21	4.3632147798834036e-14	3.9772632620871344e-13	1.460441003823828e-13
11500000	0.004977437704058905	1.9476818193711597e-49	-9.750499954914686e-44	1.4368520074824074e-10	4.991682765690502e-15	0.00004512430391939299	-2.3150001335233356e-20	3.685070006420061e-21	4.3632147798834036e-14	3.9772632620871344e-13	1.460441003823828e-13
11600000	0.004977437704058905	1.9476818193711597e-49	-9.835740792250298e-44	1.4368520074824074e-10	4.991682765690502e-15	0.00004512430391939299	-2.3150001319669877e-20	3.685070006420061e-21	4.3632147798834036e-14	3.9772632620871344e-13	1.460441003823828e-13
11700000	0.004977437704058905	1.9476818193711597e-49	-9.92098162958576e-44	1.4368520074824074e-10	4.991682765690502e-15	0.00004512430391939299	-2.3150001304106398e-20	3.6850700064200604e-21	4.3632147798834036e-14	3.9772632620871344e-13	1.460441003823828e-13
11800000	0.004977437704058905	1.9476818193711597e-49	-1.0006222466921075e-43	1.4368520074824074e-10	4.991682765690502e-15	0.00004512430391939299	-2.3150001288542922e-20	3.6850700064200604e-21	4.3632147798834036e-14	3.9772632620871344e-13	1.460441003823828e-13
11900000	0.004977437704058905	1.9476818193711597e-49	-1.0091463304256252e-43	1.4368520074824074e-10	4.991682765690502e-15	0.00004512430391939299	-2.3150001272979443e-20	3.68507000642006e-21	4.3632147798834036e-14	3.9772632620871344e-13	1.460441003823828e-13
12000000	0.004977437704058905	1.9476818193711597e-49	-1.0176704141591293e-43	1.4368520074824074e-10	4.991682765690502e-15	0.00004512430391939299	-2.3150001257415967e-20	3.68507000642006e-21	4.3632147798834036e-14	3.9772632620871344e-13	1.460441003823828e-13
12100000	0.004977437704058905	1.9476818193711597e-49	-1.0261944978926204e-43	1.4368520074824074e-10	4.991682765690502e-15	0.00004512430391939299	-2.3150001241852488e-20	3.685070006420059e-21	4.3632147798834036e-14	3.9772632620871344e-13	1.460441003823828e-13
12200000	0.004977437704058905	1.9476818193711597e-49	-1.0347185816260993e-43	1.4368520074824074e-10	4.991682765690502e-15	0.00004512430391939299	-2.315000122628901e-20	3.685070006420059e-21	4.3632147798834036e-14	3.9772632620871344e-13	1.460441003823828e-13
12300000	0.004977437704058905	1.9476818193711597e-49	-1.0432426653595663e-43	1.4368520074824074e-10	4.991682765690502e-15	0.00004512430391939299	-2.3150001210725533e-20	3.685070006420058e-21	4.3632147798834036e-14	3.9772632620871344e-13	1.460441003823828e-13
12400000	0.004977437704058905	1.9476818193711597e-49	-1.0517667490930218e-43	1.4368520074824074e-10	4.991682765690502e-15	0.00004512430391939299	-2.3150001195162054e-20	3.685070006420058e-21	4.3632147798834036e-14	3.9772632620871344e-13	1.460441003823828e-13
12500000	0.004977437704058905	1.9476818193711597e-49	-1.0602908328264668e-43	1.4368520074824074e-10	4.991682765690502e-15	0.00004512430391939299	-2.3150001179598575e-20	3.6850700064200574e-21	4.3632147798834036e-14	3.9772632620871344e-13	1.460441003823828e-13
12600000	0.004977437704058905	1.9476818193711597e-49	-1.0688149165599014e-43	1.4368520074824074e-10	4.991682765690502e-15	0.00004512430391939299	-2.31500011640351e-20	3.685070006420057e-21	4.3632147798834036e-14	3.9772632620871344e-13	1.460441003823828e-13
12700000	0.004977437704058905	1.9476818193711597e-49	-1.0773390002933265e-43	1.4368520074824074e-10	4.991682765690502e-15	0.00004512430391939299	-2.315000114847162e-20	3.685070006420057e-21	4.3632147798834036e-14	3.9772632620871344e-13	1.460441003823828e-13
12800000	0.004977437704058905	1.9476818193711597e-49	-1.0858630840267421e-43	1.4368520074824074e-10	4.991682765690502e-15	0.00004512430391939299	-2.315000113290814e-20	3.685070006420056e-21	4.3632147798834036e-14	3.9772632620871344e-13	1.460441003823828e-13
12900000	0.004977437704058905	1.9476818193711597e-49	-1.0943871677601495e-43	1.4368520074824074e-10	4.991682765690502e-15	0.00004512430391939299	-2.3150001117344665e-20	3.685070006420055e-21	4.3632147798834036e-14	3.9772632620871344e-13	1.460441003823828e-13
13000000	0.004977437704058905	1.9476818193711597e-49	-1.1029112514935484e-43	1.4368520074824074e-10	4.991682765690502e-15	0.00004512430391939299	-2.3150001101781186e-20	3.6850700064200544e-21	4.3632147798834036e-14	3.9772632620871344e-13	1.460441003823828e-13
13100000	0.004977437704058905	1.9476818193711597e-49	-1.11143533522694e-43	1.4368520074824074e-10	4.991682765690502e-15	0.00004512430391939299	-2.315000108621771e-20	3.685070006420054e-21	4.3632147798834036e-14	3.9772632620871344e-13	1.460441003823828e-13
13200000	0.004977437704058905	1.9476818193711597e-49	-1.1199594189603244e-43	1.4368520074824074e-10	4.991682765690502e-15	0.00004512430391939299	-2.315000107065423e-20	3.685070006420053e-21	4.3632147798834036e-14	3.9772632620871344e-13	1.460441003823828e-13
13300000	0.004977437704058905	1.9476818193711597e-49	-1.1284835026937025e-43	1.4368520074824074e-10	4.991682765690502e-15	0.00004512430391939299	-2.3150001055090752e-20	3.685070006420053e-21	4.3632147798834036e-14	3.9772632620871344e-13	1.460441003823828e-13
13400000	0.004977437704058905	1.9476818193711597e-49	-1.1370075864270746e-43	1.4368520074824074e-10	4.991682765690502e-15	0.00004512430391939299	-2.3150001039527276e-20	3.685070006420052e-21	4.3632147798834036e-14	3.9772632620871344e-13	1.460441003823828e-13
13500000	0.004977437704058905	1.9476818193711597e-49	-1.145531670160441e-43	1.4368520074824074e-10	4.991682765690502e-15	0.00004512430391939299	-2.3150001023963797e-20	3.6850700064200514e-21	4.3632147798834036e-14	3.9772632620871344e-13	1.460441003823828e-13
13600000	0.004977437704058905	1.94768181937116e-49	-1.154055753893803e-43	1.4368520074824074e-10	4.991682765690502e-15	0.00004512430391939299	-2.3150001008400318e-20	3.685070006420051e-21	4.3632147798834036e-14	3.9772632620871344e-13	1.460441003823828e-13
13700000	0.004977437704058905	1.94768181937116e-49	-1.1625798376271605e-43	1.4368520074824074e-10	4.991682765690502e-15	0.00004512430391939299	-2.3150000992836842e-20	3.68507000642005e-21	4.3632147798834036e-14	3.9772632620871344e-13	1.460441003823828e-13
13800000	0.004977437704058905	1.94768181937116e-49	-1.1711039213605141e-43	1.4368520074824074e-10	4.991682765690502e-15	0.00004512430391939299	-2.3150000977273363e-20	3.685070006420049e-21	4.3632147798834036e-14	3.9772632620871344e-13	1.460441003823828e-13
13900000	0.004977437704058905	1.94768181937116e-49	-1.1796280050938645e-43	1.4368520074824074e-10	4.991682765690502e-15	0.00004512430391939299	-2.3150000961709887e-20	3.6850700064200484e-21	4.3632147798834036e-14	3.9772632620871344e-13	1.460441003823828e-13
14000000	0.004977437704058905	1.94768181937116e-49	-1.1881520888272123e-43	1.4368520074824074e-10	4.991682765690502e-15	0.00004512430391939299	-2.3150000946146408e-20	3.685070006420048e-21	4.3632147798834036e-14	3.9772632620871344e-13	1.460441003823828e-13
14100000	0.004977437704058905	1.94768181937116e-49	-1.1966761725605577e-43	1.4368520074824074e-10	4.991682765690502e-15	0.00004512430391939299	-2.315000093058293e-20	3.685070006420047e-21	4.3632147798834036e-14	3.9772632620871344e-13	1.460441003823828e-13
14200000	0.004977437704058905	1.94768181937116e-49	-1.2052002562939017e-43	1.4368520074824074e-10	4.991682765690502e-15	0.00004512430391939299	-2.3150000915019453e-20	3.685070006420046e-21	4.3632147798834036e-14	3.9772632620871344e-13	1.460441003823828e-13
14300000	0.004977437704058905	1.94768181937116e-49	-1.2137243400272445e-43	1.4368520074824074e-10	4.991682765690502e-15	0.00004512430391939299	-2.3150000899455974e-20	3.6850700064200454e-21	4.3632147798834036e-14	3.9772632620871344e-13	1.460441003823828e-13
14400000	0.004977437704058905	1.94768181937116e-49	-1.2222484237605865e-43	1.4368520074824074e-10	4.991682765690502e-15	0.00004512430391939299	-2.3150000883892495e-20	3.685070006420045e-21	4.3632147798834036e-14	3.9772632620871344e-13	1.460441003823828e-13
14500000	0.004977437704058905	1.94768181937116e-49	-1.2307725074939287e-43	1.4368520074824074e-10	4.991682765690502e-15	0.00004512430391939299	-2.315000086832902e-20	3.685070006420044e-21	4.3632147798834036e-14	3.9772632620871344e-13	1.460441003823828e-13
14600000	0.004977437704058905	1.94768181937116e-49	-1.2392965912272713e-43	1.4368520074824074e-10	4.991682765690502e-15	0.00004512430391939299	-2.315000085276554e-20	3.685070006420043e-21	4.3632147798834036e-14	3.9772632620871344e-13	1.460441003823828e-13
14700000	0.004977437704058905	1.94768181937116e-49	-1.2478206749606149e-43	1.4368520074824074e-10	4.991682765690502e-15	0.00004512430391939299	-2.315000083720206e-20	3.6850700064200424e-21	4.3632147798834036e-14	3.9772632620871344e-13	1.460441003823828e-13
14800000	0.004977437704058905	1.94768181937116e-49	-1.25634475869396e-43	1.4368520074824074e-10	4.991682765690502e-15	0.00004512430391939299	-2.3150000821638585e-20	3.685070006420042e-21	4.3632147798834036e-14	3.9772632620871344e-13	1.460441003823828e-13
14900000	0.004977437704058905	1.94768181937116e-49	-1.2648688424273077e-43	1.4368520074824074e-10	4.991682765690502e-15	0.00004512430391939299	-2.3150000806075106e-20	3.685070006420041e-21	4.3632147798834036e-14	3.9772632620871344e-13	1.460441003823828e-13
15000000	0.004977437704058905	1.94768181937116e-49	-1.2733929261606576e-43	1.4368520074824074e-10	4.991682765690502e-15	0.00004512430391939299	-2.315000079051163e-20	3.68507000642004e-21	4.3632147798834036e-14	3.9772632620871344e-13	1.460441003823828e-13
15100000	0.004977437704058905	1.94768181937116e-49	-1.2819170098940108e-43	1.4368520074824074e-10	4.991682765690503e-15	0.00004512430391939299	-2.315000077494815e-20	3.685070006420039e-21	4.3632147798834036e-14	3.9772632620871344e-13	1.460441003823828e-13
15200000	0.004977437704058905	1.94768181937116e-49	-1.2904410936273677e-43	1.4368520074824074e-10	4.991682765690503e-15	0.00004512430391939299	-2.3150000759384672e-20	3.6850700064200386e-21	4.3632147798834036e-14	3.9772632620871344e-13	1.460441003823828e-13
15300000	0.004977437704058905	1.94768181937116e-49	-1.2989651773607289e-43	1.4368520074824074e-10	4.991682765690503e-15	0.00004512430391939299	-2.3150000743821196e-20	3.685070006420038e-21	4.3632147798834036e-14	3.9772632620871344e-13	1.460441003823828e-13
15400000	0.004977437704058905	1.94768181937116e-49	-1.3074892610940948e-43	1.4368520074824074e-10	4.991682765690503e-15	0.00004512430391939299	-2.3150000728257717e-20	3.685070006420037e-21	4.3632147798834036e-14	3.9772632620871344e-13	1.460441003823828e-13
15500000	0.004977437704058905	1.94768181937116e-49	-1.316013344827466e-43	1.4368520074824074e-10	4.991682765690503e-15	0.00004512430391939299	-2.3150000712694238e-20	3.685070006420036e-21	4.3632147798834036e-14	3.9772632620871344e-13	1.460441003823828e-13
15600000	0.004977437704058905	1.94768181937116e-49	-1.3245374285608433e-43	1.4368520074824074e-10	4.991682765690503e-15	0.00004512430391939299	-2.3150000697130762e-20	3.6850700064200356e-21	4.3632147798834036e-14	3.9772632620871344e-13	1.460441003823828e-13
15700000	0.004977437704058905	1.94768181937116e-49	-1.333061512294227e-43	1.4368520074824074e-10	4.991682765690503e-15	0.00004512430391939299	-2.3150000681567283e-20	3.685070006420035e-21	4.3632147798834036e-14	3.9772632620871344e-13	1.460441003823828e-13
15800000	0.004977437704058905	1.94768181937116e-49	-1.3415855960276173e-43	1.4368520074824074e-10	4.991682765690503e-15	0.00004512430391939299	-2.3150000666003807e-20	3.685070006420034e-21	4.3632147798834036e-14	3.9772632620871344e-13	1.460441003823828e-13
15900000	0.004977437704058905	1.94768181937116e-49	-1.3501096797610153e-43	1.4368520074824074e-10	4.991682765690503e-15	0.00004512430391939299	-2.3150000650440328e-20	3.685070006420033e-21	4.3632147798834036e-14	3.9772632620871344e-13	1.460441003823828e-13
16000000	0.004977437704058905	1.94768181937116e-49	-1.3586337634944214e-43	1.4368520074824074e-10	4.991682765690503e-15	0.00004512430391939299	-2.315000063487685e-20	3.685070006420033e-21	4.3632147798834036e-14	3.9772632620871344e-13	1.460441003823828e-13
16100000	0.004977437704058905	1.9476818193711604e-49	-1.367157847227836e-43	1.4368520074824074e-10	4.991682765690503e-15	0.00004512430391939299	-2.3150000619313373e-20	3.6850700064200326e-21	4.3632147798834036e-14	3.9772632620871344e-13	1.460441003823828e-13
16200000	0.004977437704058905	1.9476818193711604e-49	-1.3756819309612596e-43	1.4368520074824074e-10	4.991682765690503e-15	0.00004512430391939299	-2.3150000603749894e-20	3.685070006420032e-21	4.3632147798834036e-14	3.9772632620871344e-13	1.460441003823828e-13
16300000	0.004977437704058905	1.9476818193711604e-49	-1.384206014694693e-43	1.4368520074824074e-10	4.991682765690503e-15	0.00004512430391939299	-2.3150000588186415e-20	3.685070006420031e-21	4.3632147798834036e-14	3.9772632620871344e-13	1.460441003823828e-13
16400000	0.004977437704058905	1.9476818193711604e-49	-1.3927300984281364e-43	1.4368520074824074e-10	4.991682765690503e-15	0.00004512430391939299	-2.315000057262294e-20	3.685070006420031e-21	4.3632147798834036e-14	3.9772632620871344e-13	1.460441003823828e-13
16500000	0.004977437704058905	1.9476818193711604e-49	-1.4012541821615905e-43	1.4368520074824074e-10	4.991682765690503e-15	0.00004512430391939299	-2.315000055705946e-20	3.68507000642003e-21	4.3632147798834036e-14	3.9772632620871344e-13	1.460441003823828e-13
16600000	0.004977437704058905	1.9476818193711604e-49	-1.409778265895056e-43	1.4368520074824074e-10	4.991682765690503e-15	0.00004512430391939299	-2.3150000541495984e-20	3.68507000642003e-21	4.3632147798834036e-14	3.9772632620871344e-13	1.460441003823828e-13
16700000	0.004977437704058905	1.9476818193711604e-49	-1.4183023496285332e-43	1.4368520074824074e-10	4.991682765690503e-15	0.00004512430391939299	-2.3150000525932505e-20	3.6850700064200296e-21	4.3632147798834036e-14	3.9772632620871344e-13	1.460441003823828e-13
16800000	0.004977437704058905	1.9476818193711604e-49	-1.4268264333620226e-43	1.4368520074824074e-10	4.991682765690503e-15	0.00004512430391939299	-2.3150000510369026e-20	3.685070006420029e-21	4.3632147798834036e-14	3.9772632620871344e-13	1.460441003823828e-13
16900000	0.004977437704058905	1.9476818193711604e-49	-1.435350517095525e-43	1.4368520074824074e-10	4.991682765690503e-15	0.00004512430391939299	-2.315000049480555e-20	3.685070006420029e-21	4.3632147798834036e-14	3.9772632620871344e-13	1.460441003823828e-13
17000000	0.004977437704058905	1.9476818193711604e-49	-1.4438746008290407e-43	1.4368520074824074e-10	4.991682765690503e-15	0.00004512430391939299	-2.315000047924207e-20	3.685070006420029e-21	4.3632147798834036e-14	3.9772632620871344e-13	1.460441003823828e-13
17100000	0.004977437704058905	1.9476818193711604e-49	-1.4523986845625703e-43	1.4368520074824074e-10	4.991682765690503e-15	0.00004512430391939299	-2.3150000463678592e-20	3.685070006420028e-21	4.3632147798834036e-14	3.9772632620871344e-13	1.460441003823828e-13
17200000	0.004977437704058905	1.9476818193711604e-49	-1.4609227682961145e-43	1.4368520074824074e-10	4.991682765690503e-15	0.00004512430391939299	-2.3150000448115116e-20	3.685070006420028e-21	4.3632147798834036e-14	3.9772632620871344e-13	1.460441003823828e-13
17300000	0.004977437704058905	1.9476818193711604e-49	-1.4694468520296735e-43	1.4368520074824074e-10	4.991682765690503e-15	0.00004512430391939299	-2.3150000432551637e-20	3.685070006420028e-21	4.3632147798834036e-14	3.9772632620871344e-13	1.460441003823828e-13
17400000	0.004977437704058905	1.9476818193711604e-49	-1.4779709357632483e-43	1.4368520074824074e-10	4.991682765690503e-15	0.00004512430391939299	-2.3150000416988158e-20	3.685070006420027e-21	4.3632147798834036e-14	3.9772632620871344e-13	1.460441003823828e-13
17500000	0.004977437704058905	1.9476818193711604e-49	-1.4864950194968388e-43	1.4368520074824074e-10	4.991682765690503e-15	0.00004512430391939299	-2.3150000401424682e-20	3.685070006420027e-21	4.3632147798834036e-14	3.9772632620871344e-13	1.460441003823828e-13
17600000	0.004977437704058905	1.9476818193711604e-49	-1.4950191032304463e-43	1.4368520074824074e-10	4.991682765690503e-15	0.00004512430391939299	-2.3150000385861203e-20	3.685070006420027e-21	4.3632147798834036e-14	3.9772632620871344e-13	1.460441003823828e-13
17700000	0.004977437704058905	1.9476818193711604e-49	-1.5035431869640707e-43	1.4368520074824074e-10	4.991682765690503e-15	0.00004512430391939299	-2.3150000370297727e-20	3.685070006420027e-21	4.3632147798834036e-14	3.9772632620871344e-13	1.460441003823828e-13
17800000	0.004977437704058905	1.9476818193711604e-49	-1.5120672706977032e-43	1.4368520074824074e-10	4.991682765690503e-15	0.00004512430391939299	-2.3150000354734248e-20	3.685070006420027e-21	4.3632147798834036e-14	3.9772632620871344e-13	1.460441003823828e-13
17900000	0.004977437704058905	1.9476818193711604e-49	-1.5205913544313047e-43	1.4368520074824074e-10	4.991682765690503e-15	0.00004512430391939299	-2.315000033917077e-20	3.685070006420027e-21	4.3632147798834036e-14	3.9772632620871344e-13	1.460441003823828e-13
18000000	0.004977437704058905	1.9476818193711604e-49	-1.5291154381648712e-43	1.4368520074824074e-10	4.991682765690503e-15	0.00004512430391939299	-2.3150000323607293e-20	3.685070006420027e-21	4.3632147798834036e-14	3.9772632620871344e-13	1.460441003823828e-13
18100000	0.004977437704058905	1.9476818193711604e-49	-1.5376395218984031e-43	1.4368520074824074e-10	4.991682765690503e-15	0.00004512430391939299	-2.3150000308043814e-20	3.685070006420027e-21	4.3632147798834036e-14	3.9772632620871344e-13	1.460441003823828e-13
18200000	0.004977437704058905	1.9476818193711604e-49	-1.5461636056319013e-43	1.4368520074824074e-10	4.991682765690503e-15	0.00004512430391939299	-2.3150000292480335e-20	3.685070006420027e-21	4.3632147798834036e-14	3.9772632620871344e-13	1.460441003823828e-13
18300000	0.004977437704058905	1.9476818193711604e-49	-1.5546876893653664e-43	1.4368520074824074e-10	4.991682765690503e-15	0.00004512430391939299	-2.315000027691686e-20	3.685070006420027e-21	4.3632147798834036e-14	3.9772632620871344e-13	1.460441003823828e-13
18400000	0.004977437704058905	1.9476818193711604e-49	-1.5632117730987984e-43	1.4368520074824074e-10	4.991682765690503e-15	0.00004512430391939299	-2.315000026135338e-20	3.685070006420027e-21	4.3632147798834036e-14	3.9772632620871344e-13	1.460441003823828e-13
18500000	0.004977437704058905	1.9476818193711604e-49	-1.5717358568321981e-43	1.4368520074824074e-10	4.991682765690503e-15	0.00004512430391939299	-2.3150000245789904e-20	3.685070006420027e-21	4.3632147798834036e-14	3.9772632620871344e-13	1.460441003823828e-13
18600000	0.004977437704058905	1.9476818193711604e-49	-1.5802599405655662e-43	1.4368520074824074e-10	4.991682765690503e-15	0.00004512430391939299	-2.3150000230226425e-20	3.685070006420027e-21	4.3632147798834036e-14	3.9772632620871344e-13	1.460441003823828e-13
18700000	0.004977437704058905	1.9476818193711604e-49	-1.588784024298903e-43	1.4368520074824074e-10	4.991682765690503e-15	0.00004512430391939299	-2.3150000214662946e-20	3.685070006420027e-21	4.3632147798834036e-14	3.9772632620871344e-13	1.460441003823828e-13
18800000	0.004977437704058905	1.9476818193711604e-49	-1.5973081080322094e-43	1.4368520074824074e-10	4.991682765690503e-15	0.00004512430391939299	-2.315000019909947e-20	3.685070006420027e-21	4.3632147798834036e-14	3.9772632620871344e-13	1.460441003823828e-13
18900000	0.004977437704058905	1.9476818193711604e-49	-1.6058321917654855e-43	1.4368520074824074e-10	4.991682765690503e-15	0.00004512430391939299	-2.315000018353599e-20	3.685070006420027e-21	4.3632147798834036e-14	3.9772632620871344e-13	1.460441003823828e-13
19000000	0.004977437704058905	1.9476818193711604e-49	-1.6143562754987321e-43	1.4368520074824074e-10	4.991682765690503e-15	0.00004512430391939299	-2.3150000167972512e-20	3.685070006420027e-21	4.3632147798834036e-14	3.9772632620871344e-13	1.460441003823828e-13
19100000	0.004977437704058905	1.9476818193711604e-49	-1.6228803592319497e-43	1.4368520074824074e-10	4.991682765690503e-15	0.00004512430391939299	-2.3150000152409036e-20	3.685070006420027e-21	4.3632147798834036e-14	3.9772632620871344e-13	1.460441003823828e-13
19200000	0.004977437704058905	1.9476818193711604e-49	-1.6314044429651388e-43	1.4368520074824074e-10	4.991682765690503e-15	0.00004512430391939299	-2.3150000136845557e-20	3.685070006420027e-21	4.3632147798834036e-14	3.9772632620871344e-13	1.460441003823828e-13
19300000	0.004977437704058905	1.9476818193711604e-49	-1.6399285266983e-43	1.4368520074824074e-10	4.991682765690503e-15	0.00004512430391939299	-2.315000012128208e-20	3.685070006420027e-21	4.3632147798834036e-14	3.9772632620871344e-13	1.460441003823828e-13
19400000	0.004977437704058905	1.9476818193711604e-49	-1.6484526104314335e-43	1.4368520074824074e-10	4.991682765690503e-15	0.00004512430391939299	-2.3150000105718602e-20	3.685070006420027e-21	4.3632147798834036e-14	3.9772632620871344e-13	1.460441003823828e-13
19500000	0.004977437704058905	1.9476818193711604e-49	-1.6569766941645405e-43	1.4368520074824074e-10	4.991682765690503e-15	0.00004512430391939299	-2.3150000090155123e-20	3.685070006420027e-21	4.3632147798834036e-14	3.9772632620871344e-13	1.460441003823828e-13
19600000	0.004977437704058905	1.9476818193711604e-49	-1.6655007778976208e-43	1.4368520074824074e-10	4.991682765690503e-15	0.00004512430391939299	-2.3150000074591647e-20	3.685070006420027e-21	4.3632147798834036e-14	3.9772632620871344e-13	1.460441003823828e-13
19700000	0.004977437704058905	1.9476818193711604e-49	-1.6740248616306755e-43	1.4368520074824074e-10	4.991682765690503e-15	0.00004512430391939299	-2.3150000059028168e-20	3.685070006420027e-21	4.3632147798834036e-14	3.9772632620871344e-13	1.460441003823828e-13
19800000	0.004977437704058905	1.9476818193711604e-49	-1.6825489453637049e-43	1.4368520074824074e-10	4.991682765690503e-15	0.00004512430391939299	-2.315000004346469e-20	3.685070006420027e-21	4.3632147798834036e-14	3.9772632620871344e-13	1.460441003823828e-13
19900000	0.004977437704058905	1.9476818193711604e-49	-1.6910730290967095e-43	1.4368520074824074e-10	4.991682765690503e-15	0.00004512430391939299	-2.3150000027901213e-20	3.685070006420027e-21	4.3632147798834036e-14	3.9772632620871344e-13	1.460441003823828e-13
20000000	0.004977437704058905	1.9476818193711604e-49	-1.6995971128296901e-43	1.4368520074824074e-10	4.991682765690503e-15	0.00004512430391939299	-2.3150000012337734e-20	3.685070006420027e-21	4.3632147798834036e-14	3.9772632620871344e-13	1.460441003823828e-13
20100000	0.004977437704058905	1.9476818193711604e-49	-1.7081211965626468e-43	1.4368520074824074e-10	4.991682765690503e-15	0.00004512430391939299	-2.3149999996774258e-20	3.685070006420027e-21	4.3632147798834036e-14	3.9772632620871344e-13	1.460441003823828e-13
20200000	0.004977437704058905	1.9476818193711604e-49	-1.7166452802955804e-43	1.4368520074824074e-10	4.991682765690503e-15	0.00004512430391939299	-2.314999998121078e-20	3.685070006420027e-21	4.3632147798834036e-14	3.9772632620871344e-13	1.460441003823828e-13
20300000	0.004977437704058905	1.9476818193711604e-49	-1.7251693640284914e-43	1.4368520074824074e-10	4.991682765690503e-15	0.00004512430391939299	-2.31499999656473e-20	3.685070006420027e-21	4.3632147798834036e-14	3.9772632620871344e-13	1.460441003823828e-13
20400000	0.004977437704058905	1.9476818193711604e-49	-1.7336934477613804e-43	1.4368520074824074e-10	4.991682765690503e-15	0.00004512430391939299	-2.3149999950083824e-20	3.685070006420027e-21	4.3632147798834036e-14	3.9772632620871344e-13	1.460441003823828e-13
20500000	0.004977437704058905	1.9476818193711604e-49	-1.7422175314942479e-43	1.4368520074824074e-10	4.991682765690503e-15	0.00004512430391939299	-2.3149999934520345e-20	3.685070006420027e-21	4.3632147798834036e-14	3.9772632620871344e-13	1.460441003823828e-13
20600000	0.004977437704058905	1.9476818193711604e-49	-1.7507416152270944e-43	1.4368520074824074e-10	4.991682765690503e-15	0.00004512430391939299	-2.3149999918956866e-20	3.685070006420027e-21	4.3632147798834036e-14	3.9772632620871344e-13	1.460441003823828e-13
20700000	0.004977437704058905	1.9476818193711604e-49	-1.7592656989599207e-43	1.4368520074824074e-10	4.991682765690503e-15	0.00004512430391939299	-2.314999990339339e-20	3.685070006420027e-21	4.3632147798834036e-14	3.9772632620871344e-13	1.460441003823828e-13
20800000	0.004977437704058905	1.9476818193711604e-49	-1.7677897826927266e-43	1.4368520074824074e-10	4.991682765690503e-15	0.00004512430391939299	-2.314999988782991e-20	3.685070006420027e-21	4.3632147798834036e-14	3.9772632620871344e-13	1.460441003823828e-13
20900000	0.004977437704058905	1.9476818193711604e-49	-1.7763138664255136e-43	1.4368520074824074e-10	4.991682765690503e-15	0.00004512430391939299	-2.3149999872266432e-20	3.685070006420027e-21	4.3632147798834036e-14	3.9772632620871344e-13	1.460441003823828e-13
21000000	0.004977437704058905	1.9476818193711604e-49	-1.7848379501582815e-43	1.4368520074824074e-10	4.991682765690503e-15	0.00004512430391939299	-2.3149999856702956e-20	3.685070006420027e-21	4.3632147798834036e-14	3.9772632620871344e-13	1.460441003823828e-13
21100000	0.004977437704058905	1.9476818193711604e-49	-1.7933620338910313e-43	1.4368520074824074e-10	4.991682765690503e-15	0.00004512430391939299	-2.3149999841139477e-20	3.685070006420027e-21	4.3632147798834036e-14	3.9772632620871344e-13	1.460441003823828e-13
21200000	0.004977437704058905	1.9476818193711604e-49	-1.801886117623763e-43	1.4368520074824074e-10	4.991682765690503e-15	0.00004512430391939299	-2.3149999825576e-20	3.685070006420027e-21	4.3632147798834036e-14	3.9772632620871344e-13	1.460441003823828e-13
21300000	0.004977437704058905	1.9476818193711604e-49	-1.810410201356478e-43	1.4368520074824074e-10	4.991682765690503e-15	0.00004512430391939299	-2.3149999810012522e-20	3.685070006420027e-21	4.3632147798834036e-14	3.9772632620871344e-13	1.460441003823828e-13
21400000	0.004977437704058905	1.9476818193711604e-49	-1.818934285089176e-43	1.4368520074824074e-10	4.991682765690503e-15	0.00004512430391939299	-2.3149999794449043e-20	3.685070006420027e-21	4.3632147798834036e-14	3.9772632620871344e-13	1.460441003823828e-13
21500000	0.004977437704058905	1.9476818193711604e-49	-1.8274583688218576e-43	1.4368520074824074e-10	4.991682765690503e-15	0.00004512430391939299	-2.3149999778885567e-20	3.685070006420027e-21	4.3632147798834036e-14	3.9772632620871344e-13	1.460441003823828e-13
21600000	0.004977437704058905	1.9476818193711604e-49	-1.835982452554524e-43	1.4368520074824074e-10	4.991682765690503e-15	0.00004512430391939299	-2.3149999763322088e-20	3.685070006420027e-21	4.3632147798834036e-14	3.9772632620871344e-13	1.460441003823828e-13
21700000	0.004977437704058905	1.9476818193711604e-49	-1.8445065362871755e-43	1.4368520074824074e-10	4.991682765690503e-15	0.00004512430391939299	-2.314999974775861e-20	3.685070006420027e-21	4.3632147798834036e-14	3.9772632620871344e-13	1.460441003823828e-13
21800000	0.004977437704058905	1.9476818193711604e-49	-1.853030620019812e-43	1.4368520074824074e-10	4.991682765690503e-15	0.00004512430391939299	-2.3149999732195133e-20	3.685070006420027e-21	4.3632147798834036e-14	3.9772632620871344e-13	1.460441003823828e-13
21900000	0.004977437704058905	1.9476818193711604e-49	-1.8615547037524345e-43	1.4368520074824074e-10	4.991682765690503e-15	0.00004512430391939299	-2.3149999716631654e-20	3.685070006420027e-21	4.3632147798834036e-14	3.9772632620871344e-13	1.460441003823828e-13
22000000	0.004977437704058905	1.9476818193711604e-49	-1.870078787485044e-43	1.4368520074824074e-10	4.991682765690503e-15	0.00004512430391939299	-2.3149999701068178e-20	3.685070006420027e-21	4.3632147798834036e-14	3.9772632620871344e-13	1.460441003823828e-13
22100000	0.004977437704058905	1.9476818193711604e-49	-1.87860287121764e-43	1.4368520074824074e-10	4.991682765690503e-15	0.00004512430391939299	-2.31499996855047e-20	3.685070006420027e-21	4.3632147798834036e-14	3.9772632620871344e-13	1.460441003823828e-13
22200000	0.004977437704058905	1.9476818193711604e-49	-1.8871269549502242e-43	1.4368520074824074e-10	4.991682765690503e-15	0.00004512430391939299	-2.314999966994122e-20	3.685070006420027e-21	4.3632147798834036e-14	3.9772632620871344e-13	1.460441003823828e-13
22300000	0.004977437704058905	1.9476818193711604e-49	-1.8956510386827964e-43	1.4368520074824074e-10	4.991682765690503e-15	0.00004512430391939299	-2.3149999654377744e-20	3.685070006420027e-21	4.3632147798834036e-14	3.9772632620871344e-13	1.460441003823828e-13
22400000	0.004977437704058905	1.9476818193711604e-49	-1.904175122415357e-43	1.4368520074824074e-10	4.991682765690503e-15	0.00004512430391939299	-2.3149999638814265e-20	3.685070006420027e-21	4.3632147798834036e-14	3.9772632620871344e-13	1.460441003823828e-13
22500000	0.004977437704058905	1.9476818193711604e-49	-1.912699206147907e-43	1.4368520074824074e-10	4.991682765690503e-15	0.00004512430391939299	-2.3149999623250786e-20	3.685070006420027e-21	4.3632147798834036e-14	3.9772632620871344e-13	1.460441003823828e-13
22600000	0.004977437704058905	1.9476818193711604e-49	-1.9212232898804467e-43	1.4368520074824074e-10	4.991682765690503e-15	0.00004512430391939299	-2.314999960768731e-20	3.685070006420027e-21	4.3632147798834036e-14	3.9772632620871344e-13	1.460441003823828e-13
22700000	0.004977437704058905	1.9476818193711604e-49	-1.9297473736129766e-43	1.4368520074824074e-10	4.991682765690503e-15	0.00004512430391939299	-2.314999959212383e-20	3.685070006420027e-21	4.3632147798834036e-14	3.9772632620871344e-13	1.460441003823828e-13
22800000	0.004977437704058905	1.9476818193711604e-49	-1.9382714573454974e-43	1.4368520074824074e-10	4.991682765690503e-15	0.00004512430391939299	-2.3149999576560352e-20	3.685070006420027e-21	4.3632147798834036e-14	3.9772632620871344e-13	1.460441003823828e-13
22900000	0.004977437704058905	1.9476818193711604e-49	-1.94679554107801e-43	1.4368520074824074e-10	4.991682765690503e-15	0.00004512430391939299	-2.3149999560996876e-20	3.685070006420027e-21	4.3632147798834036e-14	3.9772632620871344e-13	1.460441003823828e-13
23000000	0.004977437704058905	1.9476818193711604e-49	-1.955319624810514e-43	1.4368520074824074e-10	4.991682765690503e-15	0.00004512430391939299	-2.3149999545433397e-20	3.685070006420027e-21	4.3632147798834036e-14	3.9772632620871344e-13	1.460441003823828e-13
23100000	0.004977437704058905	1.9476818193711604e-49	-1.9638437085430103e-43	1.4368520074824074e-10	4.991682765690503e-15	0.00004512430391939299	-2.314999952986992e-20	3.685070006420027e-21	4.3632147798834036e-14	3.9772632620871344e-13	1.460441003823828e-13
23200000	0.004977437704058905	1.9476818193711604e-49	-1.9723677922755e-43	1.4368520074824074e-10	4.991682765690503e-15	0.00004512430391939299	-2.3149999514306442e-20	3.685070006420027e-21	4.3632147798834036e-14	3.9772632620871344e-13	1.460441003823828e-13
23300000	0.004977437704058905	1.9476818193711604e-49	-1.980891876007983e-43	1.4368520074824077e-10	4.991682765690503e-15	0.00004512430391939299	-2.3149999498742963e-20	3.685070006420027e-21	4.3632147798834036e-14	3.9772632620871344e-13	1.460441003823828e-13
23400000	0.004977437704058905	1.9476818193711604e-49	-1.9894159597404603e-43	1.4368520074824077e-10	4.991682765690503e-15	0.00004512430391939299	-2.3149999483179487e-20	3.685070006420028e-21	4.3632147798834036e-14	3.9772632620871344e-13	1.460441003823828e-13
23500000	0.004977437704058905	1.9476818193711604e-49	-1.997940043472932e-43	1.4368520074824077e-10	4.991682765690503e-15	0.00004512430391939299	-2.3149999467616008e-20	3.685070006420028e-21	4.3632147798834036e-14	3.9772632620871344e-13	1.460441003823828e-13
23600000	0.004977437704058905	1.9476818193711604e-49	-2.0064641272053987e-43	1.4368520074824077e-10	4.991682765690503e-15	0.00004512430391939299	-2.314999945205253e-20	3.685070006420028e-21	4.3632147798834036e-14	3.9772632620871344e-13	1.460441003823828e-13
23700000	0.004977437704058905	1.9476818193711604e-49	-2.0149882109378613e-43	1.4368520074824077e-10	4.991682765690503e-15	0.00004512430391939299	-2.3149999436489053e-20	3.685070006420028e-21	4.3632147798834036e-14	3.9772632620871344e-13	1.460441003823828e-13
23800000	0.004977437704058905	1.9476818193711604e-49	-2.02351229467032e-43	1.4368520074824077e-10	4.991682765690503e-15	0.00004512430391939299	-2.3149999420925574e-20	3.685070006420028e-21	4.3632147798834036e-14	3.9772632620871344e-13	1.460441003823828e-13
23900000	0.004977437704058905	1.9476818193711604e-49	-2.032036378402776e-43	1.4368520074824077e-10	4.991682765690503e-15	0.00004512430391939299	-2.3149999405362098e-20	3.685070006420028e-21	4.3632147798834036e-14	3.9772632620871344e-13	1.460441003823828e-13
24000000	0.004977437704058905	1.9476818193711604e-49	-2.0405604621352285e-43	1.4368520074824077e-10	4.991682765690503e-15	0.00004512430391939299	-2.314999938979862e-20	3.685070006420028e-21	4.3632147798834036e-14	3.9772632620871344e-13	1.460441003823828e-13
24100000	0.004977437704058905	1.9476818193711604e-49	-2.0490845458676788e-43	1.4368520074824077e-10	4.991682765690503e-15	0.00004512430391939299	-2.314999937423514e-20	3.685070006420028e-21	4.3632147798834036e-14	3.9772632620871344e-13	1.460441003823828e-13
24200000	0.004977437704058905	1.9476818193711604e-49	-2.057608629600128e-43	1.4368520074824077e-10	4.991682765690503e-15	0.00004512430391939299	-2.3149999358671664e-20	3.685070006420028e-21	4.3632147798834036e-14	3.9772632620871344e-13	1.460441003823828e-13
24300000	0.004977437704058905	1.9476818193711604e-49	-2.0661327133325757e-43	1.4368520074824077e-10	4.991682765690503e-15	0.00004512430391939299	-2.3149999343108185e-20	3.685070006420028e-21	4.3632147798834036e-14	3.9772632620871344e-13	1.460441003823828e-13
24400000	0.004977437704058905	1.9476818193711604e-49	-2.074656797065023e-43	1.4368520074824077e-10	4.991682765690503e-15	0.00004512430391939299	-2.3149999327544706e-20	3.685070006420028e-21	4.3632147798834036e-14	3.9772632620871344e-13	1.460441003823828e-13
24500000	0.004977437704058905	1.9476818193711604e-49	-2.0831808807974703e-43	1.4368520074824077e-10	4.991682765690503e-15	0.00004512430391939299	-2.314999931198123e-20	3.685070006420028e-21	4.3632147798834036e-14	3.9772632620871344e-13	1.460441003823828e-13
24600000	0.004977437704058905	1.9476818193711604e-49	-2.0917049645299178e-43	1.4368520074824077e-10	4.991682765690503e-15	0.00004512430391939299	-2.314999929641775e-20	3.685070006420028e-21	4.3632147798834036e-14	3.9772632620871344e-13	1.460441003823828e-13
24700000	0.004977437704058905	1.9476818193711604e-49	-2.100229048262367e-43	1.4368520074824077e-10	4.991682765690502e-15	0.00004512430391939299	-2.3149999280854272e-20	3.685070006420028e-21	4.3632147798834036e-14	3.9772632620871344e-13	1.460441003823828e-13
24800000	0.004977437704058905	1.9476818193711604e-49	-2.108753131994817e-43	1.4368520074824077e-10	4.991682765690502e-15	0.00004512430391939299	-2.3149999265290796e-20	3.685070006420028e-21	4.3632147798834036e-14	3.9772632620871344e-13	1.460441003823828e-13
24900000	0.004977437704058905	1.9476818193711604e-49	-2.1172772157272694e-43	1.4368520074824077e-10	4.991682765690502e-15	0.00004512430391939299	-2.3149999249727317e-20	3.685070006420028e-21	4.3632147798834036e-14	3.9772632620871344e-13	1.460441003823828e-13
25000000	0.004977437704058905	1.9476818193711604e-49	-2.1258012994597245e-43	1.4368520074824077e-10	4.991682765690502e-15	0.00004512430391939299	-2.314999923416384e-20	3.685070006420028e-21	4.3632147798834036e-14	3.9772632620871344e-13	1.460441003823828e-13
25100000	0.004977437704058905	1.9476818193711604e-49	-2.1343253831921827e-43	1.4368520074824077e-10	4.991682765690502e-15	0.00004512430391939299	-2.3149999218600362e-20	3.685070006420028e-21	4.3632147798834036e-14	3.9772632620871344e-13	1.460441003823828e-13
25200000	0.004977437704058905	1.9476818193711604e-49	-2.1428494669246445e-43	1.4368520074824077e-10	4.991682765690502e-15	0.00004512430391939299	-2.3149999203036883e-20	3.685070006420028e-21	4.3632147798834036e-14	3.9772632620871344e-13	1.460441003823828e-13
25300000	0.004977437704058905	1.9476818193711604e-49	-2.151373550657111e-43	1.4368520074824077e-10	4.991682765690502e-15	0.00004512430391939299	-2.3149999187473407e-20	3.685070006420028e-21	4.3632147798834036e-14	3.9772632620871344e-13	1.460441003823828e-13
25400000	0.004977437704058905	1.9476818193711604e-49	-2.159897634389582e-43	1.4368520074824077e-10	4.991682765690502e-15	0.00004512430391939299	-2.3149999171909928e-20	3.685070006420028e-21	4.3632147798834036e-14	3.9772632620871344e-13	1.460441003823828e-13
25500000	0.004977437704058905	1.9476818193711604e-49	-2.1684217181220583e-43	1.4368520074824077e-10	4.991682765690502e-15	0.00004512430391939299	-2.314999915634645e-20	3.685070006420028e-21	4.3632147798834036e-14	3.9772632620871344e-13	1.460441003823828e-13
25600000	0.004977437704058905	1.9476818193711604e-49	-2.176945801854541e-43	1.4368520074824077e-10	4.991682765690502e-15	0.00004512430391939299	-2.3149999140782973e-20	3.685070006420028e-21	4.3632147798834036e-14	3.9772632620871344e-13	1.460441003823828e-13
25700000	0.004977437704058905	1.9476818193711604e-49	-2.1854698855870293e-43	1.4368520074824077e-10	4.991682765690502e-15	0.00004512430391939299	-2.3149999125219494e-20	3.685070006420028e-21	4.3632147798834036e-14	3.9772632620871344e-13	1.460441003823828e-13
25800000	0.004977437704058905	1.9476818193711604e-49	-2.193993969319525e-43	1.4368520074824077e-10	4.991682765690502e-15	0.00004512430391939299	-2.3149999109656018e-20	3.685070006420028e-21	4.3632147798834036e-14	3.9772632620871344e-13	1.460441003823828e-13
25900000	0.004977437704058905	1.9476818193711604e-49	-2.202518053052028e-43	1.4368520074824077e-10	4.991682765690502e-15	0.00004512430391939299	-2.314999909409254e-20	3.685070006420028e-21	4.3632147798834036e-14	3.9772632620871344e-13	1.460441003823828e-13
26000000	0.004977437704058905	1.9476818193711604e-49	-2.211042136784539e-43	1.4368520074824077e-10	4.991682765690502e-15	0.00004512430391939299	-2.314999907852906e-20	3.685070006420028e-21	4.3632147798834036e-14	3.9772632620871344e-13	1.460441003823828e-13
26100000	0.004977437704058905	1.9476818193711604e-49	-2.2195662205170586e-43	1.4368520074824077e-10	4.991682765690502e-15	0.00004512430391939299	-2.3149999062965584e-20	3.685070006420028e-21	4.3632147798834036e-14	3.9772632620871344e-13	1.460441003823828e-13
26200000	0.004977437704058905	1.9476818193711604e-49	-2.2280903042495874e-43	1.4368520074824077e-10	4.991682765690502e-15	0.00004512430391939299	-2.3149999047402105e-20	3.685070006420028e-21	4.3632147798834036e-14	3.9772632620871344e-13	1.460441003823828e-13
26300000	0.004977437704058905	1.9476818193711604e-49	-2.2366143879821257e-43	1.4368520074824077e-10	4.991682765690502e-15	0.00004512430391939299	-2.3149999031838626e-20	3.685070006420028e-21	4.3632147798834036e-14	3.9772632620871344e-13	1.460441003823828e-13
26400000	0.004977437704058905	1.9476818193711604e-49	-2.2451384717146743e-43	1.4368520074824077e-10	4.991682765690502e-15	0.00004512430391939299	-2.314999901627515e-20	3.685070006420028e-21	4.3632147798834036e-14	3.9772632620871344e-13	1.460441003823828e-13
26500000	0.004977437704058905	1.9476818193711604e-49	-2.2536625554472337e-43	1.4368520074824077e-10	4.991682765690502e-15	0.00004512430391939299	-2.314999900071167e-20	3.685070006420028e-21	4.3632147798834036e-14	3.9772632620871344e-13	1.460441003823828e-13
26600000	0.004977437704058905	1.9476818193711604e-49	-2.2621866391798043e-43	1.4368520074824077e-10	4.991682765690502e-15	0.00004512430391939299	-2.3149998985148195e-20	3.685070006420028e-21	4.3632147798834036e-14	3.9772632620871344e-13	1.460441003823828e-13
26700000	0.004977437704058905	1.9476818193711604e-49	-2.2707107229123864e-43	1.4368520074824077e-10	4.991682765690502e-15	0.00004512430391939299	-2.3149998969584716e-20	3.685070006420028e-21	4.3632147798834036e-14	3.9772632620871344e-13	1.460441003823828e-13
26800000	0.004977437704058905	1.9476818193711604e-49	-2.279234806644981e-43	1.4368520074824077e-10	4.991682765690502e-15	0.00004512430391939299	-2.3149998954021237e-20	3.685070006420028e-21	4.3632147798834036e-14	3.9772632620871344e-13	1.460441003823828e-13
26900000	0.004977437704058905	1.9476818193711604e-49	-2.2877588903775884e-43	1.4368520074824077e-10	4.991682765690502e-15	0.00004512430391939299	-2.314999893845776e-20	3.685070006420028e-21	4.3632147798834036e-14	3.9772632620871344e-13	1.460441003823828e-13
27000000	0.004977437704058905	1.9476818193711604e-49	-2.296282974110209e-43	1.4368520074824077e-10	4.991682765690502e-15	0.00004512430391939299	-2.3149998922894282e-20	3.685070006420028e-21	4.3632147798834036e-14	3.9772632620871344e-13	1.460441003823828e-13
27100000	0.004977437704058905	1.9476818193711604e-49	-2.304807057842844e-43	1.4368520074824077e-10	4.991682765690502e-15	0.00004512430391939299	-2.3149998907330803e-20	3.685070006420028e-21	4.3632147798834036e-14	3.9772632620871344e-13	1.460441003823828e-13
27200000	0.004977437704058905	1.9476818193711604e-49	-2.3133311415754933e-43	1.4368520074824077e-10	4.991682765690502e-15	0.00004512430391939299	-2.3149998891767327e-20	3.685070006420028e-21	4.3632147798834036e-14	3.9772632620871344e-13	1.460441003823828e-13
27300000	0.004977437704058905	1.9476818193711604e-49	-2.3218552253081574e-43	1.4368520074824077e-10	4.991682765690502e-15	0.00004512430391939299	-2.3149998876203848e-20	3.685070006420028e-21	4.3632147798834036e-14	3.9772632620871344e-13	1.460441003823828e-13
27400000	0.004977437704058905	1.9476818193711604e-49	-2.330379309040837e-43	1.4368520074824077e-10	4.991682765690502e-15	0.00004512430391939299	-2.314999886064037e-20	3.685070006420028e-21	4.3632147798834036e-14	3.9772632620871344e-13	1.460441003823828e-13
27500000	0.004977437704058905	1.9476818193711604e-49	-2.3389033927735327e-43	1.4368520074824077e-10	4.991682765690502e-15	0.00004512430391939299	-2.3149998845076893e-20	3.685070006420028e-21	4.3632147798834036e-14	3.9772632620871344e-13	1.460441003823828e-13
27600000	0.004977437704058905	1.9476818193711604e-49	-2.3474274765062454e-43	1.4368520074824077e-10	4.991682765690502e-15	0.00004512430391939299	-2.3149998829513414e-20	3.685070006420028e-21	4.3632147798834036e-14	3.9772632620871344e-13	1.460441003823828e-13
27700000	0.004977437704058905	1.9476818193711604e-49	-2.355951560238975e-43	1.4368520074824077e-10	4.991682765690502e-15	0.00004512430391939299	-2.3149998813949938e-20	3.685070006420028e-21	4.3632147798834036e-14	3.9772632620871344e-13	1.460441003823828e-13
27800000	0.004977437704058905	1.9476818193711604e-49	-2.3644756439717123e-43	1.4368520074824077e-10	4.991682765690502e-15	0.00004512430391939299	-2.314999879838646e-20	3.685070006420028e-21	4.3632147798834036e-14	3.9772632620871344e-13	1.460441003823828e-13
27900000	0.004977437704058905	1.9476818193711604e-49	-2.372999727704419e-43	1.4368520074824077e-10	4.991682765690502e-15	0.00004512430391939299	-2.314999878282298e-20	3.685070006420028e-21	4.3632147798834036e-14	3.9772632620871344e-13	1.460441003823828e-13
28000000	0.004977437704058905	1.9476818193711604e-49	-2.3815238114370904e-43	1.4368520074824077e-10	4.991682765690502e-15	0.00004512430391939299	-2.3149998767259504e-20	3.685070006420028e-21	4.3632147798834036e-14	3.9772632620871344e-13	1.460441003823828e-13
28100000	0.004977437704058905	1.9476818193711604e-49	-2.3900478951697275e-43	1.4368520074824077e-10	4.991682765690502e-15	0.00004512430391939299	-2.3149998751696025e-20	3.685070006420028e-21	4.3632147798834036e-14	3.9772632620871344e-13	1.460441003823828e-13
28200000	0.004977437704058905	1.9476818193711604e-49	-2.3985719789023307e-43	1.4368520074824077e-10	4.991682765690502e-15	0.00004512430391939299	-2.3149998736132546e-20	3.685070006420028e-21	4.3632147798834036e-14	3.9772632620871344e-13	1.460441003823828e-13
28300000	0.004977437704058905	1.9476818193711604e-49	-2.407096062634901e-43	1.4368520074824077e-10	4.991682765690502e-15	0.00004512430391939299	-2.314999872056907e-20	3.685070006420028e-21	4.3632147798834036e-14	3.9772632620871344e-13	1.460441003823828e-13
28400000	0.004977437704058905	1.9476818193711604e-49	-2.415620146367438e-43	1.4368520074824077e-10	4.991682765690502e-15	0.00004512430391939299	-2.314999870500559e-20	3.685070006420028e-21	4.3632147798834036e-14	3.9772632620871344e-13	1.460441003823828e-13
28500000	0.004977437704058905	1.9476818193711604e-49	-2.4241442300999428e-43	1.4368520074824077e-10	4.991682765690502e-15	0.00004512430391939299	-2.3149998689442115e-20	3.685070006420028e-21	4.3632147798834036e-14	3.9772632620871344e-13	1.460441003823828e-13
28600000	0.004977437704058905	1.9476818193711604e-49	-2.432668313832416e-43	1.4368520074824077e-10	4.991682765690502e-15	0.00004512430391939299	-2.3149998673878636e-20	3.685070006420028e-21	4.3632147798834036e-14	3.9772632620871344e-13	1.460441003823828e-13
28700000	0.004977437704058905	1.9476818193711604e-49	-2.4411923975648577e-43	1.4368520074824077e-10	4.991682765690502e-15	0.00004512430391939299	-2.3149998658315157e-20	3.685070006420028e-21	4.3632147798834036e-14	3.9772632620871344e-13	1.460441003823828e-13
28800000	0.004977437704058905	1.9476818193711604e-49	-2.4497164812972693e-43	1.4368520074824077e-10	4.991682765690502e-15	0.00004512430391939299	-2.314999864275168e-20	3.685070006420028e-21	4.3632147798834036e-14	3.9772632620871344e-13	1.460441003823828e-13
28900000	0.004977437704058905	1.9476818193711604e-49	-2.4582405650296507e-43	1.4368520074824077e-10	4.991682765690502e-15	0.00004512430391939299	-2.3149998627188202e-20	3.685070006420028e-21	4.3632147798834036e-14	3.9772632620871344e-13	1.460441003823828e-13
29000000	0.004977437704058905	1.9476818193711604e-49	-2.466764648762002e-43	1.4368520074824077e-10	4.991682765690502e-15	0.00004512430391939299	-2.3149998611624723e-20	3.685070006420028e-21	4.3632147798834036e-14	3.9772632620871344e-13	1.460441003823828e-13
29100000	0.004977437704058905	1.9476818193711604e-49	-2.475288732494325e-43	1.4368520074824077e-10	4.991682765690502e-15	0.00004512430391939299	-2.3149998596061247e-20	3.685070006420028e-21	4.3632147798834036e-14	3.9772632620871344e-13	1.460441003823828e-13
29200000	0.004977437704058905	1.9476818193711604e-49	-2.483812816226619e-43	1.4368520074824077e-10	4.991682765690502e-15	0.00004512430391939299	-2.3149998580497768e-20	3.685070006420028e-21	4.3632147798834036e-14	3.9772632620871344e-13	1.460441003823828e-13
29300000	0.004977437704058905	1.9476818193711604e-49	-2.4923368999588854e-43	1.4368520074824077e-10	4.991682765690502e-15	0.00004512430391939299	-2.3149998564934292e-20	3.685070006420028e-21	4.3632147798834036e-14	3.9772632620871344e-13	1.460441003823828e-13
29400000	0.004977437704058905	1.9476818193711604e-49	-2.500860983691124e-43	1.4368520074824077e-10	4.991682765690502e-15	0.00004512430391939299	-2.3149998549370813e-20	3.685070006420028e-21	4.3632147798834036e-14	3.9772632620871344e-13	1.460441003823828e-13
29500000	0.004977437704058905	1.9476818193711604e-49	-2.509385067423336e-43	1.4368520074824077e-10	4.991682765690502e-15	0.00004512430391939299	-2.3149998533807334e-20	3.685070006420028e-21	4.3632147798834036e-14	3.9772632620871344e-13	1.460441003823828e-13
29600000	0.004977437704058905	1.9476818193711604e-49	-2.5179091511555214e-43	1.4368520074824077e-10	4.991682765690502e-15	0.00004512430391939299	-2.3149998518243858e-20	3.685070006420028e-21	4.3632147798834036e-14	3.9772632620871344e-13	1.460441003823828e-13
29700000	0.004977437704058905	1.9476818193711604e-49	-2.5264332348876813e-43	1.4368520074824077e-10	4.991682765690502e-15	0.00004512430391939299	-2.314999850268038e-20	3.685070006420028e-21	4.3632147798834036e-14	3.9772632620871344e-13	1.460441003823828e-13
29800000	0.004977437704058905	1.9476818193711604e-49	-2.5349573186198154e-43	1.4368520074824077e-10	4.991682765690502e-15	0.00004512430391939299	-2.31499984871169e-20	3.685070006420028e-21	4.3632147798834036e-14	3.9772632620871344e-13	1.460441003823828e-13
29900000	0.004977437704058905	1.9476818193711604e-49	-2.5434814023519255e-43	1.4368520074824077e-10	4.991682765690502e-15	0.00004512430391939299	-2.3149998471553424e-20	3.685070006420028e-21	4.3632147798834036e-14	3.9772632620871344e-13	1.460441003823828e-13
30000000	0.004977437704058905	1.9476818193711604e-49	-2.552005486084011e-43	1.4368520074824077e-10	4.991682765690502e-15	0.00004512430391939299	-2.3149998455989945e-20	3.685070006420028e-21	4.3632147798834036e-14	3.9772632620871344e-13	1.460441003823828e-13
30100000	0.004977437704058905	1.9476818193711604e-49	-2.5605295698160725e-43	1.4368520074824077e-10	4.991682765690502e-15	0.00004512430391939299	-2.314999844042647e-20	3.685070006420028e-21	4.3632147798834036e-14	3.9772632620871344e-13	1.460441003823828e-13
30200000	0.004977437704058905	1.9476818193711604e-49	-2.5690536535481114e-43	1.4368520074824077e-10	4.991682765690502e-15	0.00004512430391939299	-2.314999842486299e-20	3.685070006420028e-21	4.3632147798834036e-14	3.9772632620871344e-13	1.460441003823828e-13
30300000	0.004977437704058905	1.9476818193711604e-49	-2.5775777372801275e-43	1.4368520074824077e-10	4.991682765690502e-15	0.00004512430391939299	-2.314999840929951e-20	3.685070006420028e-21	4.3632147798834036e-14	3.9772632620871344e-13	1.460441003823828e-13
30400000	0.004977437704058905	1.9476818193711604e-49	-2.5861018210121218e-43	1.4368520074824077e-10	4.991682765690502e-15	0.00004512430391939299	-2.3149998393736035e-20	3.685070006420028e-21	4.3632147798834036e-14	3.9772632620871344e-13	1.460441003823828e-13
30500000	0.004977437704058905	1.9476818193711604e-49	-2.594625904744094e-43	1.4368520074824077e-10	4.991682765690502e-15	0.00004512430391939299	-2.3149998378172556e-20	3.685070006420028e-21	4.3632147798834036e-14	3.9772632620871344e-13	1.460441003823828e-13
30600000	0.004977437704058905	1.9476818193711604e-49	-2.6031499884760458e-43	1.4368520074824077e-10	4.991682765690502e-15	0.00004512430391939299	-2.3149998362609077e-20	3.685070006420028e-21	4.3632147798834036e-14	3.9772632620871344e-13	1.460441003823828e-13
30700000	0.004977437704058905	1.9476818193711604e-49	-2.611674072207977e-43	1.4368520074824077e-10	4.991682765690502e-15	0.00004512430391939299	-2.31499983470456e-20	3.685070006420028e-21	4.3632147798834036e-14	3.9772632620871344e-13	1.460441003823828e-13
30800000	0.004977437704058905	1.9476818193711604e-49	-2.6201981559398885e-43	1.4368520074824077e-10	4.991682765690502e-15	0.00004512430391939299	-2.3149998331482122e-20	3.685070006420028e-21	4.3632147798834036e-14	3.9772632620871344e-13	1.460441003823828e-13
30900000	0.004977437704058905	1.9476818193711604e-49	-2.62872223967178e-43	1.4368520074824077e-10	4.991682765690502e-15	0.00004512430391939299	-2.3149998315918643e-20	3.685070006420028e-21	4.3632147798834036e-14	3.9772632620871344e-13	1.460441003823828e-13
31000000	0.004977437704058905	1.9476818193711604e-49	-2.637246323403653e-43	1.4368520074824077e-10	4.991682765690502e-15	0.00004512430391939299	-2.3149998300355167e-20	3.685070006420028e-21	4.3632147798834036e-14	3.9772632620871344e-13	1.460441003823828e-13
31100000	0.004977437704058905	1.9476818193711604e-49	-2.645770407135508e-43	1.4368520074824077e-10	4.991682765690502e-15	0.00004512430391939299	-2.3149998284791688e-20	3.685070006420028e-21	4.3632147798834036e-14	3.9772632620871344e-13	1.460441003823828e-13
31200000	0.004977437704058905	1.9476818193711604e-49	-2.654294490867345e-43	1.4368520074824077e-10	4.991682765690502e-15	0.00004512430391939299	-2.3149998269228212e-20	3.685070006420028e-21	4.3632147798834036e-14	3.9772632620871344e-13	1.460441003823828e-13
31300000	0.004977437704058905	1.9476818193711604e-49	-2.6628185745991648e-43	1.4368520074824077e-10	4.991682765690502e-15	0.00004512430391939299	-2.3149998253664733e-20	3.685070006420028e-21	4.3632147798834036e-14	3.9772632620871344e-13	1.460441003823828e-13
31400000	0.004977437704058905	1.9476818193711604e-49	-2.671342658330968e-43	1.4368520074824077e-10	4.991682765690502e-15	0.00004512430391939299	-2.3149998238101254e-20	3.685070006420028e-21	4.3632147798834036e-14	3.9772632620871344e-13	1.460441003823828e-13
31500000	0.004977437704058905	1.9476818193711604e-49	-2.679866742062755e-43	1.4368520074824077e-10	4.991682765690502e-15	0.00004512430391939299	-2.3149998222537778e-20	3.685070006420028e-21	4.3632147798834036e-14	3.9772632620871344e-13	1.460441003823828e-13
31600000	0.004977437704058905	1.9476818193711604e-49	-2.6883908257945263e-43	1.4368520074824077e-10	4.991682765690502e-15	0.00004512430391939299	-2.31499982069743e-20	3.685070006420028e-21	4.3632147798834036e-14	3.9772632620871344e-13	1.460441003823828e-13
31700000	0.004977437704058905	1.9476818193711604e-49	-2.6969149095262823e-43	1.4368520074824077e-10	4.991682765690502e-15	0.00004512430391939299	-2.314999819141082e-20	3.685070006420028e-21	4.3632147798834036e-14	3.9772632620871344e-13	1.460441003823828e-13
31800000	0.004977437704058905	1.9476818193711604e-49	-2.7054389932580245e-43	1.4368520074824077e-10	4.991682765690502e-15	0.00004512430391939299	-2.3149998175847344e-20	3.685070006420028e-21	4.3632147798834036e-14	3.9772632620871344e-13	1.460441003823828e-13
31900000	0.004977437704058905	1.9476818193711604e-49	-2.7139630769897523e-43	1.4368520074824077e-10	4.991682765690502e-15	0.00004512430391939299	-2.3149998160283865e-20	3.685070006420028e-21	4.3632147798834036e-14	3.9772632620871344e-13	1.460441003823828e-13
32000000	0.004977437704058905	1.9476818193711604e-49	-2.7224871607214666e-43	1.4368520074824077e-10	4.991682765690502e-15	0.00004512430391939299	-2.314999814472039e-20	3.685070006420028e-21	4.3632147798834036e-14	3.9772632620871344e-13	1.460441003823828e-13
32100000	0.004977437704058905	1.9476818193711604e-49	-2.7310112444531677e-43	1.4368520074824077e-10	4.991682765690502e-15	0.00004512430391939299	-2.314999812915691e-20	3.685070006420028e-21	4.3632147798834036e-14	3.9772632620871344e-13	1.460441003823828e-13
32200000	0.004977437704058905	1.9476818193711604e-49	-2.739535328184857e-43	1.4368520074824077e-10	4.991682765690502e-15	0.00004512430391939299	-2.314999811359343e-20	3.685070006420028e-21	4.3632147798834036e-14	3.9772632620871344e-13	1.460441003823828e-13
32300000	0.004977437704058905	1.9476818193711604e-49	-2.7480594119165337e-43	1.4368520074824077e-10	4.991682765690502e-15	0.00004512430391939299	-2.3149998098029955e-20	3.685070006420028e-21	4.3632147798834036e-14	3.9772632620871344e-13	1.460441003823828e-13
32400000	0.004977437704058905	1.9476818193711604e-49	-2.7565834956481998e-43	1.4368520074824077e-10	4.991682765690502e-15	0.00004512430391939299	-2.3149998082466476e-20	3.685070006420028e-21	4.3632147798834036e-14	3.9772632620871344e-13	1.460441003823828e-13
32500000	0.004977437704058905	1.9476818193711604e-49	-2.7651075793798547e-43	1.4368520074824077e-10	4.991682765690502e-15	0.00004512430391939299	-2.3149998066902997e-20	3.685070006420028e-21	4.3632147798834036e-14	3.9772632620871344e-13	1.460441003823828e-13
32600000	0.004977437704058905	1.9476818193711604e-49	-2.7736316631114997e-43	1.4368520074824077e-10	4.991682765690502e-15	0.00004512430391939299	-2.314999805133952e-20	3.685070006420028e-21	4.3632147798834036e-14	3.9772632620871344e-13	1.460441003823828e-13
32700000	0.004977437704058905	1.9476818193711604e-49	-2.7821557468431347e-43	1.4368520074824077e-10	4.991682765690502e-15	0.00004512430391939299	-2.3149998035776042e-20	3.685070006420028e-21	4.3632147798834036e-14	3.9772632620871344e-13	1.460441003823828e-13
32800000	0.004977437704058905	1.9476818193711604e-49	-2.7906798305747605e-43	1.4368520074824077e-10	4.991682765690502e-15	0.00004512430391939299	-2.3149998020212563e-20	3.685070006420028e-21	4.3632147798834036e-14	3.9772632620871344e-13	1.460441003823828e-13
32900000	0.004977437704058905	1.9476818193711604e-49	-2.799203914306378e-43	1.4368520074824077e-10	4.991682765690502e-15	0.00004512430391939299	-2.3149998004649087e-20	3.685070006420028e-21	4.3632147798834036e-14	3.9772632620871344e-13	1.460441003823828e-13
33000000	0.004977437704058905	1.9476818193711604e-49	-2.807727998037987e-43	1.4368520074824077e-10	4.991682765690502e-15	0.00004512430391939299	-2.3149997989085608e-20	3.685070006420028e-21	4.3632147798834036e-14	3.9772632620871344e-13	1.460441003823828e-13
33100000	0.004977437704058905	1.9476818193711604e-49	-2.8162520817695887e-43	1.4368520074824077e-10	4.991682765690502e-15	0.00004512430391939299	-2.3149997973522132e-20	3.685070006420028e-21	4.3632147798834036e-14	3.9772632620871344e-13	1.460441003823828e-13
33200000	0.004977437704058905	1.9476818193711604e-49	-2.8247761655011835e-43	1.4368520074824077e-10	4.991682765690502e-15	0.00004512430391939299	-2.3149997957958653e-20	3.685070006420028e-21	4.3632147798834036e-14	3.9772632620871344e-13	1.460441003823828e-13
33300000	0.004977437704058905	1.9476818193711604e-49	-2.8333002492327715e-43	1.4368520074824077e-10	4.991682765690502e-15	0.00004512430391939299	-2.3149997942395174e-20	3.685070006420028e-21	4.3632147798834036e-14	3.9772632620871344e-13	1.460441003823828e-13
33400000	0.004977437704058905	1.9476818193711604e-49	-2.841824332964354e-43	1.4368520074824077e-10	4.991682765690502e-15	0.00004512430391939299	-2.3149997926831698e-20	3.685070006420028e-21	4.3632147798834036e-14	3.9772632620871344e-13	1.460441003823828e-13
33500000	0.004977437704058905	1.9476818193711604e-49	-2.8503484166959308e-43	1.4368520074824077e-10	4.991682765690502e-15	0.00004512430391939299	-2.314999791126822e-20	3.685070006420028e-21	4.3632147798834036e-14	3.9772632620871344e-13	1.460441003823828e-13
33600000	0.004977437704058905	1.9476818193711604e-49	-2.8588725004275025e-43	1.4368520074824077e-10	4.991682765690502e-15	0.00004512430391939299	-2.314999789570474e-20	3.685070006420028e-21	4.3632147798834036e-14	3.9772632620871344e-13	1.460441003823828e-13
33700000	0.004977437704058905	1.9476818193711604e-49	-2.86739658415907e-43	1.4368520074824077e-10	4.991682765690502e-15	0.00004512430391939299	-2.3149997880141264e-20	3.685070006420028e-21	4.3632147798834036e-14	3.9772632620871344e-13	1.460441003823828e-13
33800000	0.004977437704058905	1.9476818193711604e-49	-2.875920667890634e-43	1.4368520074824077e-10	4.991682765690502e-15	0.00004512430391939299	-2.3149997864577785e-20	3.685070006420028e-21	4.3632147798834036e-14	3.9772632620871344e-13	1.460441003823828e-13
33900000	0.004977437704058905	1.9476818193711604e-49	-2.884444751622195e-43	1.4368520074824077e-10	4.991682765690502e-15	0.00004512430391939299	-2.314999784901431e-20	3.685070006420028e-21	4.3632147798834036e-14	3.9772632620871344e-13	1.460441003823828e-13
34000000	0.004977437704058905	1.94768181937116e-49	-2.8929688353537526e-43	1.4368520074824077e-10	4.991682765690503e-15	0.00004512430391939299	-2.314999783345083e-20	3.685070006420028e-21	4.3632147798834036e-14	3.9772632620871344e-13	1.460441003823828e-13
34100000	0.004977437704058905	1.94768181937116e-49	-2.9014929190853083e-43	1.4368520074824077e-10	4.991682765690503e-15	0.00004512430391939299	-2.314999781788735e-20	3.685070006420028e-21	4.3632147798834036e-14	3.9772632620871344e-13	1.460441003823828e-13
34200000	0.004977437704058905	1.94768181937116e-49	-2.910017002816862e-43	1.4368520074824077e-10	4.991682765690503e-15	0.00004512430391939299	-2.3149997802323875e-20	3.685070006420028e-21	4.3632147798834036e-14	3.9772632620871344e-13	1.460441003823828e-13
34300000	0.004977437704058905	1.94768181937116e-49	-2.918541086548415e-43	1.4368520074824077e-10	4.991682765690503e-15	0.00004512430391939299	-2.3149997786760396e-20	3.685070006420028e-21	4.3632147798834036e-14	3.9772632620871344e-13	1.460441003823828e-13
34400000	0.004977437704058905	1.94768181937116e-49	-2.9270651702799676e-43	1.4368520074824077e-10	4.991682765690503e-15	0.00004512430391939299	-2.3149997771196917e-20	3.685070006420028e-21	4.3632147798834036e-14	3.9772632620871344e-13	1.460441003823828e-13
34500000	0.004977437704058905	1.94768181937116e-49	-2.9355892540115198e-43	1.4368520074824077e-10	4.991682765690503e-15	0.00004512430391939299	-2.314999775563344e-20	3.685070006420028e-21	4.3632147798834036e-14	3.9772632620871344e-13	1.460441003823828e-13
34600000	0.004977437704058905	1.94768181937116e-49	-2.9441133377430724e-43	1.4368520074824077e-10	4.991682765690503e-15	0.00004512430391939299	-2.3149997740069962e-20	3.685070006420028e-21	4.3632147798834036e-14	3.9772632620871344e-13	1.460441003823828e-13
34700000	0.004977437704058905	1.94768181937116e-49	-2.952637421474626e-43	1.4368520074824074e-10	4.991682765690503e-15	0.00004512430391939299	-2.3149997724506483e-20	3.685070006420028e-21	4.3632147798834036e-14	3.9772632620871344e-13	1.460441003823828e-13
34800000	0.004977437704058905	1.94768181937116e-49	-2.961161505206182e-43	1.4368520074824074e-10	4.991682765690503e-15	0.00004512430391939299	-2.3149997708943007e-20	3.685070006420028e-21	4.3632147798834036e-14	3.9772632620871344e-13	1.460441003823828e-13
34900000	0.004977437704058905	1.94768181937116e-49	-2.9696855889377392e-43	1.4368520074824074e-10	4.991682765690503e-15	0.00004512430391939299	-2.3149997693379528e-20	3.685070006420028e-21	4.3632147798834036e-14	3.9772632620871344e-13	1.460441003823828e-13
35000000	0.004977437704058905	1.94768181937116e-49	-2.9782096726692994e-43	1.4368520074824074e-10	4.991682765690503e-15	0.00004512430391939299	-2.3149997677816052e-20	3.685070006420028e-21	4.3632147798834036e-14	3.9772632620871344e-13	1.460441003823828e-13
35100000	0.004977437704058905	1.94768181937116e-49	-2.9867337564008627e-43	1.4368520074824074e-10	4.991682765690503e-15	0.00004512430391939299	-2.3149997662252573e-20	3.685070006420028e-21	4.3632147798834036e-14	3.9772632620871344e-13	1.460441003823828e-13
35200000	0.004977437704058905	1.94768181937116e-49	-2.99525784013243e-43	1.4368520074824074e-10	4.991682765690503e-15	0.00004512430391939299	-2.3149997646689094e-20	3.685070006420028e-21	4.3632147798834036e-14	3.9772632620871344e-13	1.460441003823828e-13
35300000	0.004977437704058905	1.94768181937116e-49	-3.0037819238640013e-43	1.4368520074824074e-10	4.991682765690503e-15	0.00004512430391939299	-2.3149997631125618e-20	3.685070006420028e-21	4.3632147798834036e-14	3.9772632620871344e-13	1.460441003823828e-13
35400000	0.004977437704058905	1.94768181937116e-49	-3.0123060075955773e-43	1.4368520074824074e-10	4.991682765690503e-15	0.00004512430391939299	-2.314999761556214e-20	3.685070006420028e-21	4.3632147798834036e-14	3.9772632620871344e-13	1.460441003823828e-13
35500000	0.004977437704058905	1.94768181937116e-49	-3.0208300913271586e-43	1.4368520074824074e-10	4.991682765690503e-15	0.00004512430391939299	-2.314999759999866e-20	3.685070006420028e-21	4.3632147798834036e-14	3.9772632620871344e-13	1.460441003823828e-13
35600000	0.004977437704058905	1.94768181937116e-49	-3.0293541750587462e-43	1.4368520074824074e-10	4.991682765690503e-15	0.00004512430391939299	-2.3149997584435184e-20	3.685070006420028e-21	4.3632147798834036e-14	3.9772632620871344e-13	1.460441003823828e-13
35700000	0.004977437704058905	1.94768181937116e-49	-3.0378782587903398e-43	1.4368520074824074e-10	4.991682765690503e-15	0.00004512430391939299	-2.3149997568871705e-20	3.685070006420028e-21	4.3632147798834036e-14	3.9772632620871344e-13	1.460441003823828e-13
35800000	0.004977437704058905	1.94768181937116e-49	-3.0464023425219406e-43	1.4368520074824074e-10	4.991682765690503e-15	0.00004512430391939299	-2.314999755330823e-20	3.685070006420028e-21	4.3632147798834036e-14	3.9772632620871344e-13	1.460441003823828e-13
35900000	0.004977437704058905	1.94768181937116e-49	-3.0549264262535485e-43	1.4368520074824074e-10	4.991682765690503e-15	0.00004512430391939299	-2.314999753774475e-20	3.685070006420028e-21	4.3632147798834036e-14	3.9772632620871344e-13	1.460441003823828e-13
36000000	0.004977437704058905	1.94768181937116e-49	-3.0634505099851648e-43	1.4368520074824074e-10	4.991682765690503e-15	0.00004512430391939299	-2.314999752218127e-20	3.685070006420028e-21	4.3632147798834036e-14	3.9772632620871344e-13	1.460441003823828e-13
36100000	0.004977437704058905	1.94768181937116e-49	-3.0719745937167894e-43	1.4368520074824074e-10	4.991682765690503e-15	0.00004512430391939299	-2.3149997506617795e-20	3.685070006420028e-21	4.3632147798834036e-14	3.9772632620871344e-13	1.460441003823828e-13
36200000	0.004977437704058905	1.94768181937116e-49	-3.0804986774484232e-43	1.4368520074824074e-10	4.991682765690503e-15	0.00004512430391939299	-2.3149997491054316e-20	3.685070006420028e-21	4.3632147798834036e-14	3.9772632620871344e-13	1.460441003823828e-13
36300000	0.004977437704058905	1.94768181937116e-49	-3.089022761180067e-43	1.4368520074824074e-10	4.991682765690503e-15	0.00004512430391939299	-2.3149997475490837e-20	3.685070006420028e-21	4.3632147798834036e-14	3.9772632620871344e-13	1.460441003823828e-13
36400000	0.004977437704058905	1.94768181937116e-49	-3.0975468449117203e-43	1.4368520074824074e-10	4.991682765690503e-15	0.00004512430391939299	-2.314999745992736e-20	3.685070006420028e-21	4.3632147798834036e-14	3.9772632620871344e-13	1.460441003823828e-13
36500000	0.004977437704058905	1.94768181937116e-49	-3.106070928643385e-43	1.4368520074824074e-10	4.991682765690503e-15	0.00004512430391939299	-2.3149997444363882e-20	3.685070006420028e-21	4.3632147798834036e-14	3.9772632620871344e-13	1.460441003823828e-13
36600000	0.004977437704058905	1.94768181937116e-49	-3.1145950123750605e-43	1.4368520074824074e-10	4.991682765690503e-15	0.00004512430391939299	-2.3149997428800406e-20	3.685070006420028e-21	4.3632147798834036e-14	3.9772632620871344e-13	1.460441003823828e-13
36700000	0.004977437704058905	1.94768181937116e-49	-3.1231190961067477e-43	1.4368520074824074e-10	4.991682765690503e-15	0.00004512430391939299	-2.3149997413236927e-20	3.685070006420028e-21	4.3632147798834036e-14	3.9772632620871344e-13	1.460441003823828e-13
36800000	0.004977437704058905	1.94768181937116e-49	-3.131643179838447e-43	1.4368520074824074e-10	4.991682765690503e-15	0.00004512430391939299	-2.3149997397673448e-20	3.685070006420028e-21	4.3632147798834036e-14	3.9772632620871344e-13	1.460441003823828e-13
36900000	0.004977437704058905	1.94768181937116e-49	-3.14016726357016e-43	1.4368520074824074e-10	4.991682765690503e-15	0.00004512430391939299	-2.3149997382109972e-20	3.685070006420028e-21	4.3632147798834036e-14	3.9772632620871344e-13	1.460441003823828e-13
37000000	0.004977437704058905	1.94768181937116e-49	-3.1486913473018857e-43	1.4368520074824074e-10	4.991682765690503e-15	0.00004512430391939299	-2.3149997366546493e-20	3.685070006420028e-21	4.3632147798834036e-14	3.9772632620871344e-13	1.460441003823828e-13
37100000	0.004977437704058905	1.94768181937116e-49	-3.1572154310336254e-43	1.4368520074824074e-10	4.991682765690503e-15	0.00004512430391939299	-2.3149997350983014e-20	3.685070006420028e-21	4.3632147798834036e-14	3.9772632620871344e-13	1.460441003823828e-13
37200000	0.004977437704058905	1.94768181937116e-49	-3.16573951476538e-43	1.4368520074824074e-10	4.991682765690503e-15	0.00004512430391939299	-2.3149997335419538e-20	3.685070006420028e-21	4.3632147798834036e-14	3.9772632620871344e-13	1.460441003823828e-13
37300000	0.004977437704058905	1.94768181937116e-49	-3.174263598497149e-43	1.4368520074824074e-10	4.991682765690503e-15	0.00004512430391939299	-2.314999731985606e-20	3.685070006420028e-21	4.3632147798834036e-14	3.9772632620871344e-13	1.460441003823828e-13
37400000	0.004977437704058905	1.94768181937116e-49	-3.182787682228934e-43	1.4368520074824074e-10	4.991682765690503e-15	0.00004512430391939299	-2.314999730429258e-20	3.685070006420028e-21	4.3632147798834036e-14	3.9772632620871344e-13	1.460441003823828e-13
37500000	0.004977437704058905	1.94768181937116e-49	-3.1913117659607346e-43	1.4368520074824074e-10	4.991682765690503e-15	0.00004512430391939299	-2.3149997288729104e-20	3.685070006420028e-21	4.3632147798834036e-14	3.9772632620871344e-13	1.460441003823828e-13
37600000	0.004977437704058905	1.94768181937116e-49	-3.1998358496925524e-43	1.4368520074824074e-10	4.991682765690503e-15	0.00004512430391939299	-2.3149997273165625e-20	3.685070006420028e-21	4.3632147798834036e-14	3.9772632620871344e-13	1.460441003823828e-13
37700000	0.004977437704058905	1.94768181937116e-49	-3.208359933424387e-43	1.4368520074824074e-10	4.991682765690503e-15	0.00004512430391939299	-2.314999725760215e-20	3.685070006420028e-21	4.3632147798834036e-14	3.9772632620871344e-13	1.460441003823828e-13
37800000	0.004977437704058905	1.94768181937116e-49	-3.2168840171562295e-43	1.4368520074824074e-10	4.991682765690503e-15	0.00004512430391939299	-2.314999724203867e-20	3.685070006420028e-21	4.3632147798834036e-14	3.9772632620871344e-13	1.460441003823828e-13
37900000	0.004977437704058905	1.94768181937116e-49	-3.2254081008880413e-43	1.4368520074824074e-10	4.991682765690503e-15	0.00004512430391939299	-2.314999722647519e-20	3.685070006420028e-21	4.3632147798834036e-14	3.9772632620871344e-13	1.460441003823828e-13
38000000	0.004977437704058905	1.94768181937116e-49	-3.2339321846198177e-43	1.4368520074824074e-10	4.991682765690503e-15	0.00004512430391939299	-2.3149997210911716e-20	3.685070006420028e-21	4.3632147798834036e-14	3.9772632620871344e-13	1.460441003823828e-13
38100000	0.004977437704058905	1.94768181937116e-49	-3.24245626835156e-43	1.4368520074824074e-10	4.991682765690503e-15	0.00004512430391939299	-2.3149997195348237e-20	3.685070006420028e-21	4.3632147798834036e-14	3.9772632620871344e-13	1.460441003823828e-13
38200000	0.004977437704058905	1.94768181937116e-49	-3.250980352083268e-43	1.4368520074824074e-10	4.991682765690503e-15	0.00004512430391939299	-2.3149997179784758e-20	3.685070006420028e-21	4.3632147798834036e-14	3.9772632620871344e-13	1.460441003823828e-13
38300000	0.004977437704058905	1.94768181937116e-49	-3.2595044358149434e-43	1.4368520074824074e-10	4.991682765690503e-15	0.00004512430391939299	-2.3149997164221282e-20	3.685070006420028e-21	4.3632147798834036e-14	3.9772632620871344e-13	1.460441003823828e-13
38400000	0.004977437704058905	1.94768181937116e-49	-3.2680285195465856e-43	1.4368520074824074e-10	4.991682765690503e-15	0.00004512430391939299	-2.3149997148657803e-20	3.685070006420028e-21	4.3632147798834036e-14	3.9772632620871344e-13	1.460441003823828e-13
38500000	0.004977437704058905	1.94768181937116e-49	-3.2765526032781955e-43	1.4368520074824074e-10	4.991682765690503e-15	0.00004512430391939299	-2.3149997133094327e-20	3.685070006420028e-21	4.3632147798834036e-14	3.9772632620871344e-13	1.460441003823828e-13
38600000	0.004977437704058905	1.94768181937116e-49	-3.285076687009774e-43	1.4368520074824074e-10	4.991682765690503e-15	0.00004512430391939299	-2.3149997117530848e-20	3.685070006420028e-21	4.3632147798834036e-14	3.9772632620871344e-13	1.460441003823828e-13
38700000	0.004977437704058905	1.94768181937116e-49	-3.293600770741321e-43	1.4368520074824074e-10	4.991682765690503e-15	0.00004512430391939299	-2.314999710196737e-20	3.685070006420028e-21	4.3632147798834036e-14	3.9772632620871344e-13	1.460441003823828e-13
38800000	0.004977437704058905	1.94768181937116e-49	-3.3021248544728373e-43	1.4368520074824074e-10	4.991682765690503e-15	0.00004512430391939299	-2.3149997086403893e-20	3.685070006420028e-21	4.3632147798834036e-14	3.9772632620871344e-13	1.460441003823828e-13
38900000	0.004977437704058905	1.94768181937116e-49	-3.3106489382043237e-43	1.4368520074824074e-10	4.991682765690503e-15	0.00004512430391939299	-2.3149997070840414e-20	3.685070006420028e-21	4.3632147798834036e-14	3.9772632620871344e-13	1.460441003823828e-13
39000000	0.004977437704058905	1.94768181937116e-49	-3.3191730219357803e-43	1.4368520074824074e-10	4.991682765690503e-15	0.00004512430391939299	-2.3149997055276935e-20	3.685070006420028e-21	4.3632147798834036e-14	3.9772632620871344e-13	1.460441003823828e-13
39100000	0.004977437704058905	1.94768181937116e-49	-3.3276971056672082e-43	1.4368520074824074e-10	4.991682765690503e-15	0.00004512430391939299	-2.314999703971346e-20	3.685070006420028e-21	4.3632147798834036e-14	3.9772632620871344e-13	1.460441003823828e-13
39200000	0.004977437704058905	1.94768181937116e-49	-3.3362211893986075e-43	1.4368520074824074e-10	4.991682765690503e-15	0.00004512430391939299	-2.314999702414998e-20	3.685070006420028e-21	4.3632147798834036e-14	3.9772632620871344e-13	1.460441003823828e-13
39300000	0.004977437704058905	1.94768181937116e-49	-3.3447452731299784e-43	1.4368520074824074e-10	4.991682765690503e-15	0.00004512430391939299	-2.3149997008586504e-20	3.685070006420028e-21	4.3632147798834036e-14	3.9772632620871344e-13	1.460441003823828e-13
39400000	0.004977437704058905	1.94768181937116e-49	-3.3532693568613223e-43	1.4368520074824074e-10	4.991682765690503e-15	0.00004512430391939299	-2.3149996993023025e-20	3.685070006420028e-21	4.3632147798834036e-14	3.9772632620871344e-13	1.460441003823828e-13
39500000	0.004977437704058905	1.94768181937116e-49	-3.3617934405926395e-43	1.4368520074824074e-10	4.991682765690503e-15	0.00004512430391939299	-2.3149996977459546e-20	3.685070006420028e-21	4.3632147798834036e-14	3.9772632620871344e-13	1.460441003823828e-13
39600000	0.004977437704058905	1.94768181937116e-49	-3.37031752432393e-43	1.4368520074824074e-10	4.991682765690503e-15	0.00004512430391939299	-2.314999696189607e-20	3.685070006420028e-21	4.3632147798834036e-14	3.9772632620871344e-13	1.460441003823828e-13
39700000	0.004977437704058905	1.94768181937116e-49	-3.378841608055195e-43	1.4368520074824074e-10	4.991682765690503e-15	0.00004512430391939299	-2.314999694633259e-20	3.685070006420028e-21	4.3632147798834036e-14	3.9772632620871344e-13	1.460441003823828e-13
39800000	0.004977437704058905	1.94768181937116e-49	-3.3873656917864345e-43	1.4368520074824074e-10	4.991682765690503e-15	0.00004512430391939299	-2.3149996930769112e-20	3.685070006420028e-21	4.3632147798834036e-14	3.9772632620871344e-13	1.460441003823828e-13
39900000	0.004977437704058905	1.94768181937116e-49	-3.3958897755176493e-43	1.4368520074824074e-10	4.991682765690503e-15	0.00004512430391939299	-2.3149996915205636e-20	3.685070006420028e-21	4.3632147798834036e-14	3.9772632620871344e-13	1.460441003823828e-13
40000000	0.004977437704058905	1.94768181937116e-49	-3.40441385924884e-43	1.4368520074824074e-10	4.991682765690503e-15	0.00004512430391939299	-2.3149996899642157e-20	3.685070006420028e-21	4.3632147798834036e-14	3.9772632620871344e-13	1.460441003823828e-13
40100000	0.004977437704058905	1.94768181937116e-49	-3.412937942980007e-43	1.4368520074824074e-10	4.991682765690503e-15	0.00004512430391939299	-2.314999688407868e-20	3.685070006420028e-21	4.3632147798834036e-14	3.9772632620871344e-13	1.460441003823828e-13
40200000	0.004977437704058905	1.94768181937116e-49	-3.4214620267111505e-43	1.4368520074824074e-10	4.991682765690503e-15	0.00004512430391939299	-2.3149996868515202e-20	3.685070006420028e-21	4.3632147798834036e-14	3.9772632620871344e-13	1.460441003823828e-13
40300000	0.004977437704058905	1.94768181937116e-49	-3.4299861104422717e-43	1.4368520074824074e-10	4.991682765690503e-15	0.00004512430391939299	-2.3149996852951723e-20	3.685070006420028e-21	4.3632147798834036e-14	3.9772632620871344e-13	1.460441003823828e-13
40400000	0.004977437704058905	1.94768181937116e-49	-3.438510194173371e-43	1.4368520074824074e-10	4.991682765690503e-15	0.00004512430391939299	-2.3149996837388247e-20	3.685070006420028e-21	4.3632147798834036e-14	3.9772632620871344e-13	1.460441003823828e-13
40500000	0.004977437704058905	1.94768181937116e-49	-3.4470342779044485e-43	1.4368520074824074e-10	4.991682765690503e-15	0.00004512430391939299	-2.3149996821824768e-20	3.685070006420028e-21	4.3632147798834036e-14	3.9772632620871344e-13	1.460441003823828e-13
40600000	0.004977437704058905	1.94768181937116e-49	-3.455558361635505e-43	1.4368520074824074e-10	4.991682765690503e-15	0.00004512430391939299	-2.314999680626129e-20	3.685070006420028e-21	4.3632147798834036e-14	3.9772632620871344e-13	1.460441003823828e-13
40700000	0.004977437704058905	1.94768181937116e-49	-3.4640824453665416e-43	1.4368520074824074e-10	4.991682765690503e-15	0.00004512430391939299	-2.3149996790697813e-20	3.685070006420028e-21	4.3632147798834036e-14	3.9772632620871344e-13	1.460441003823828e-13
40800000	0.004977437704058905	1.94768181937116e-49	-3.472606529097558e-43	1.4368520074824074e-10	4.991682765690503e-15	0.00004512430391939299	-2.3149996775134334e-20	3.685070006420028e-21	4.3632147798834036e-14	3.9772632620871344e-13	1.460441003823828e-13
40900000	0.004977437704058905	1.94768181937116e-49	-3.4811306128285547e-43	1.4368520074824074e-10	4.991682765690503e-15	0.00004512430391939299	-2.3149996759570855e-20	3.685070006420028e-21	4.3632147798834036e-14	3.9772632620871344e-13	1.460441003823828e-13
41000000	0.004977437704058905	1.94768181937116e-49	-3.489654696559533e-43	1.4368520074824074e-10	4.991682765690503e-15	0.00004512430391939299	-2.314999674400738e-20	3.685070006420028e-21	4.3632147798834036e-14	3.9772632620871344e-13	1.460441003823828e-13
41100000	0.004977437704058905	1.94768181937116e-49	-3.498178780290493e-43	1.4368520074824074e-10	4.991682765690503e-15	0.00004512430391939299	-2.31499967284439e-20	3.685070006420028e-21	4.3632147798834036e-14	3.9772632620871344e-13	1.460441003823828e-13
41200000	0.004977437704058905	1.94768181937116e-49	-3.506702864021435e-43	1.4368520074824074e-10	4.991682765690503e-15	0.00004512430391939299	-2.3149996712880424e-20	3.685070006420028e-21	4.3632147798834036e-14	3.9772632620871344e-13	1.460441003823828e-13
41300000	0.004977437704058905	1.94768181937116e-49	-3.5152269477523598e-43	1.4368520074824074e-10	4.991682765690503e-15	0.00004512430391939299	-2.3149996697316945e-20	3.685070006420028e-21	4.3632147798834036e-14	3.9772632620871344e-13	1.460441003823828e-13
41400000	0.004977437704058905	1.94768181937116e-49	-3.523751031483268e-43	1.4368520074824074e-10	4.991682765690503e-15	0.00004512430391939299	-2.3149996681753466e-20	3.685070006420028e-21	4.3632147798834036e-14	3.9772632620871344e-13	1.460441003823828e-13
41500000	0.004977437704058905	1.94768181937116e-49	-3.5322751152141598e-43	1.4368520074824074e-10	4.991682765690503e-15	0.00004512430391939299	-2.314999666618999e-20	3.685070006420028e-21	4.3632147798834036e-14	3.9772632620871344e-13	1.460441003823828e-13
41600000	0.004977437704058905	1.94768181937116e-49	-3.5407991989450365e-43	1.4368520074824074e-10	4.991682765690503e-15	0.00004512430391939299	-2.314999665062651e-20	3.685070006420028e-21	4.3632147798834036e-14	3.9772632620871344e-13	1.460441003823828e-13
41700000	0.004977437704058905	1.94768181937116e-49	-3.549323282675898e-43	1.4368520074824074e-10	4.991682765690503e-15	0.00004512430391939299	-2.3149996635063032e-20	3.685070006420028e-21	4.3632147798834036e-14	3.9772632620871344e-13	1.460441003823828e-13
41800000	0.004977437704058905	1.94768181937116e-49	-3.5578473664067445e-43	1.4368520074824074e-10	4.991682765690503e-15	0.00004512430391939299	-2.3149996619499556e-20	3.685070006420028e-21	4.3632147798834036e-14	3.9772632620871344e-13	1.460441003823828e-13
41900000	0.004977437704058905	1.94768181937116e-49	-3.5663714501375773e-43	1.4368520074824074e-10	4.991682765690503e-15	0.00004512430391939299	-2.3149996603936077e-20	3.685070006420028e-21	4.3632147798834036e-14	3.9772632620871344e-13	1.460441003823828e-13
42000000	0.004977437704058905	1.94768181937116e-49	-3.5748955338683967e-43	1.4368520074824074e-10	4.991682765690503e-15	0.00004512430391939299	-2.31499965883726e-20	3.685070006420028e-21	4.3632147798834036e-14	3.9772632620871344e-13	1.460441003823828e-13
42100000	0.004977437704058905	1.94768181937116e-49	-3.5834196175992033e-43	1.4368520074824074e-10	4.991682765690503e-15	0.00004512430391939299	-2.3149996572809122e-20	3.685070006420028e-21	4.3632147798834036e-14	3.9772632620871344e-13	1.460441003823828e-13
42200000	0.004977437704058905	1.94768181937116e-49	-3.5919437013299976e-43	1.4368520074824074e-10	4.991682765690503e-15	0.00004512430391939299	-2.3149996557245643e-20	3.685070006420028e-21	4.3632147798834036e-14	3.9772632620871344e-13	1.460441003823828e-13
42300000	0.004977437704058905	1.94768181937116e-49	-3.60046778506078e-43	1.4368520074824074e-10	4.991682765690503e-15	0.00004512430391939299	-2.3149996541682167e-20	3.685070006420028e-21	4.3632147798834036e-14	3.9772632620871344e-13	1.460441003823828e-13
42400000	0.004977437704058905	1.94768181937116e-49	-3.60899186879155e-43	1.4368520074824074e-10	4.991682765690503e-15	0.00004512430391939299	-2.3149996526118688e-20	3.685070006420028e-21	4.3632147798834036e-14	3.9772632620871344e-13	1.460441003823828e-13
42500000	0.004977437704058905	1.94768181937116e-49	-3.61751595252231e-43	1.4368520074824074e-10	4.991682765690503e-15	0.00004512430391939299	-2.314999651055521e-20	3.685070006420028e-21	4.3632147798834036e-14	3.9772632620871344e-13	1.460441003823828e-13
42600000	0.004977437704058905	1.94768181937116e-49	-3.626040036253061e-43	1.4368520074824074e-10	4.991682765690503e-15	0.00004512430391939299	-2.3149996494991733e-20	3.685070006420028e-21	4.3632147798834036e-14	3.9772632620871344e-13	1.460441003823828e-13
42700000	0.004977437704058905	1.94768181937116e-49	-3.634564119983801e-43	1.4368520074824074e-10	4.991682765690503e-15	0.00004512430391939299	-2.3149996479428254e-20	3.685070006420028e-21	4.3632147798834036e-14	3.9772632620871344e-13	1.460441003823828e-13
42800000	0.004977437704058905	1.94768181937116e-49	-3.643088203714531e-43	1.4368520074824074e-10	4.991682765690503e-15	0.00004512430391939299	-2.3149996463864775e-20	3.685070006420028e-21	4.3632147798834036e-14	3.9772632620871344e-13	1.460441003823828e-13
42900000	0.004977437704058905	1.94768181937116e-49	-3.651612287445254e-43	1.4368520074824074e-10	4.991682765690503e-15	0.00004512430391939299	-2.31499964483013e-20	3.685070006420028e-21	4.3632147798834036e-14	3.9772632620871344e-13	1.460441003823828e-13
43000000	0.004977437704058905	1.94768181937116e-49	-3.6601363711759685e-43	1.4368520074824074e-10	4.991682765690503e-15	0.00004512430391939299	-2.314999643273782e-20	3.685070006420028e-21	4.3632147798834036e-14	3.9772632620871344e-13	1.460441003823828e-13
43100000	0.004977437704058905	1.94768181937116e-49	-3.668660454906675e-43	1.4368520074824074e-10	4.991682765690503e-15	0.00004512430391939299	-2.3149996417174344e-20	3.685070006420028e-21	4.3632147798834036e-14	3.9772632620871344e-13	1.460441003823828e-13
43200000	0.004977437704058905	1.94768181937116e-49	-3.6771845386373746e-43	1.4368520074824074e-10	4.991682765690503e-15	0.00004512430391939299	-2.3149996401610865e-20	3.685070006420028e-21	4.3632147798834036e-14	3.9772632620871344e-13	1.460441003823828e-13
43300000	0.004977437704058905	1.94768181937116e-49	-3.685708622368068e-43	1.4368520074824074e-10	4.991682765690503e-15	0.00004512430391939299	-2.3149996386047386e-20	3.685070006420028e-21	4.3632147798834036e-14	3.9772632620871344e-13	1.460441003823828e-13
43400000	0.004977437704058905	1.94768181937116e-49	-3.694232706098755e-43	1.4368520074824074e-10	4.991682765690503e-15	0.00004512430391939299	-2.314999637048391e-20	3.685070006420028e-21	4.3632147798834036e-14	3.9772632620871344e-13	1.460441003823828e-13
43500000	0.004977437704058905	1.94768181937116e-49	-3.702756789829437e-43	1.4368520074824074e-10	4.991682765690503e-15	0.00004512430391939299	-2.314999635492043e-20	3.685070006420028e-21	4.3632147798834036e-14	3.9772632620871344e-13	1.460441003823828e-13
43600000	0.004977437704058905	1.94768181937116e-49	-3.711280873560114e-43	1.4368520074824074e-10	4.991682765690503e-15	0.00004512430391939299	-2.3149996339356952e-20	3.685070006420028e-21	4.3632147798834036e-14	3.9772632620871344e-13	1.460441003823828e-13
43700000	0.004977437704058905	1.94768181937116e-49	-3.719804957290787e-43	1.4368520074824074e-10	4.991682765690503e-15	0.00004512430391939299	-2.3149996323793476e-20	3.685070006420028e-21	4.3632147798834036e-14	3.9772632620871344e-13	1.460441003823828e-13
43800000	0.004977437704058905	1.94768181937116e-49	-3.728329041021456e-43	1.4368520074824074e-10	4.991682765690503e-15	0.00004512430391939299	-2.3149996308229997e-20	3.685070006420028e-21	4.3632147798834036e-14	3.9772632620871344e-13	1.460441003823828e-13
43900000	0.004977437704058905	1.94768181937116e-49	-3.736853124752121e-43	1.4368520074824074e-10	4.991682765690503e-15	0.00004512430391939299	-2.314999629266652e-20	3.685070006420028e-21	4.3632147798834036e-14	3.9772632620871344e-13	1.460441003823828e-13
44000000	0.004977437704058905	1.94768181937116e-49	-3.745377208482785e-43	1.4368520074824074e-10	4.991682765690502e-15	0.00004512430391939299	-2.3149996277103042e-20	3.685070006420028e-21	4.3632147798834036e-14	3.9772632620871344e-13	1.460441003823828e-13
44100000	0.004977437704058905	1.94768181937116e-49	-3.753901292213445e-43	1.4368520074824074e-10	4.991682765690502e-15	0.00004512430391939299	-2.3149996261539563e-20	3.685070006420028e-21	4.3632147798834036e-14	3.9772632620871344e-13	1.460441003823828e-13
44200000	0.004977437704058905	1.94768181937116e-49	-3.762425375944104e-43	1.4368520074824074e-10	4.991682765690502e-15	0.00004512430391939299	-2.3149996245976087e-20	3.685070006420028e-21	4.3632147798834036e-14	3.9772632620871344e-13	1.460441003823828e-13
44300000	0.004977437704058905	1.94768181937116e-49	-3.770949459674762e-43	1.4368520074824074e-10	4.991682765690502e-15	0.00004512430391939299	-2.3149996230412608e-20	3.685070006420028e-21	4.3632147798834036e-14	3.9772632620871344e-13	1.460441003823828e-13
44400000	0.004977437704058905	1.94768181937116e-49	-3.77947354340542e-43	1.4368520074824074e-10	4.991682765690502e-15	0.00004512430391939299	-2.314999621484913e-20	3.685070006420028e-21	4.3632147798834036e-14	3.9772632620871344e-13	1.460441003823828e-13
44500000	0.004977437704058905	1.94768181937116e-49	-3.787997627136077e-43	1.4368520074824074e-10	4.991682765690502e-15	0.00004512430391939299	-2.3149996199285653e-20	3.685070006420028e-21	4.3632147798834036e-14	3.9772632620871344e-13	1.460441003823828e-13
44600000	0.004977437704058905	1.94768181937116e-49	-3.7965217108667346e-43	1.4368520074824074e-10	4.991682765690502e-15	0.00004512430391939299	-2.3149996183722174e-20	3.685070006420028e-21	4.3632147798834036e-14	3.9772632620871344e-13	1.460441003823828e-13
44700000	0.004977437704058905	1.94768181937116e-49	-3.8050457945973934e-43	1.4368520074824074e-10	4.991682765690502e-15	0.00004512430391939299	-2.3149996168158695e-20	3.685070006420028e-21	4.3632147798834036e-14	3.9772632620871344e-13	1.460441003823828e-13
44800000	0.004977437704058905	1.9476818193711604e-49	-3.813569878328054e-43	1.4368520074824074e-10	4.991682765690502e-15	0.00004512430391939299	-2.314999615259522e-20	3.685070006420028e-21	4.3632147798834036e-14	3.9772632620871344e-13	1.460441003823828e-13
44900000	0.004977437704058905	1.9476818193711604e-49	-3.822093962058717e-43	1.4368520074824074e-10	4.991682765690502e-15	0.00004512430391939299	-2.314999613703174e-20	3.685070006420028e-21	4.3632147798834036e-14	3.9772632620871344e-13	1.460441003823828e-13
45000000	0.004977437704058905	1.9476818193711604e-49	-3.830618045789382e-43	1.4368520074824074e-10	4.991682765690502e-15	0.00004512430391939299	-2.3149996121468264e-20	3.685070006420028e-21	4.3632147798834036e-14	3.9772632620871344e-13	1.460441003823828e-13
45100000	0.004977437704058905	1.9476818193711604e-49	-3.83914212952005e-43	1.4368520074824074e-10	4.991682765690502e-15	0.00004512430391939299	-2.3149996105904785e-20	3.685070006420028e-21	4.3632147798834036e-14	3.9772632620871344e-13	1.460441003823828e-13
45200000	0.004977437704058905	1.9476818193711604e-49	-3.847666213250723e-43	1.4368520074824074e-10	4.991682765690502e-15	0.00004512430391939299	-2.3149996090341306e-20	3.685070006420028e-21	4.3632147798834036e-14	3.9772632620871344e-13	1.460441003823828e-13
45300000	0.004977437704058905	1.9476818193711604e-49	-3.856190296981399e-43	1.4368520074824074e-10	4.991682765690502e-15	0.00004512430391939299	-2.314999607477783e-20	3.685070006420028e-21	4.3632147798834036e-14	3.9772632620871344e-13	1.460441003823828e-13
45400000	0.004977437704058905	1.9476818193711604e-49	-3.86471438071208e-43	1.4368520074824074e-10	4.991682765690502e-15	0.00004512430391939299	-2.314999605921435e-20	3.685070006420028e-21	4.3632147798834036e-14	3.9772632620871344e-13	1.460441003823828e-13
45500000	0.004977437704058905	1.9476818193711604e-49	-3.873238464442767e-43	1.4368520074824074e-10	4.991682765690502e-15	0.00004512430391939299	-2.3149996043650872e-20	3.685070006420028e-21	4.3632147798834036e-14	3.9772632620871344e-13	1.460441003823828e-13
45600000	0.004977437704058905	1.9476818193711604e-49	-3.881762548173459e-43	1.4368520074824074e-10	4.991682765690502e-15	0.00004512430391939299	-2.3149996028087396e-20	3.685070006420028e-21	4.3632147798834036e-14	3.9772632620871344e-13	1.460441003823828e-13
45700000	0.004977437704058905	1.9476818193711604e-49	-3.890286631904158e-43	1.4368520074824074e-10	4.991682765690502e-15	0.00004512430391939299	-2.3149996012523917e-20	3.685070006420028e-21	4.3632147798834036e-14	3.9772632620871344e-13	1.460441003823828e-13
45800000	0.004977437704058905	1.9476818193711604e-49	-3.898810715634864e-43	1.4368520074824074e-10	4.991682765690502e-15	0.00004512430391939299	-2.314999599696044e-20	3.685070006420028e-21	4.3632147798834036e-14	3.9772632620871344e-13	1.460441003823828e-13
45900000	0.004977437704058905	1.9476818193711604e-49	-3.907334799365577e-43	1.4368520074824074e-10	4.991682765690502e-15	0.00004512430391939299	-2.3149995981396962e-20	3.685070006420028e-21	4.3632147798834036e-14	3.9772632620871344e-13	1.460441003823828e-13
46000000	0.004977437704058905	1.9476818193711604e-49	-3.9158588830962985e-43	1.4368520074824074e-10	4.991682765690502e-15	0.00004512430391939299	-2.3149995965833483e-20	3.685070006420028e-21	4.3632147798834036e-14	3.9772632620871344e-13	1.460441003823828e-13
46100000	0.004977437704058905	1.9476818193711604e-49	-3.924382966827028e-43	1.4368520074824074e-10	4.991682765690502e-15	0.00004512430391939299	-2.3149995950270007e-20	3.685070006420028e-21	4.3632147798834036e-14	3.9772632620871344e-13	1.460441003823828e-13
46200000	0.004977437704058905	1.9476818193711604e-49	-3.932907050557767e-43	1.4368520074824074e-10	4.991682765690502e-15	0.00004512430391939299	-2.3149995934706528e-20	3.685070006420028e-21	4.3632147798834036e-14	3.9772632620871344e-13	1.460441003823828e-13
46300000	0.004977437704058905	1.9476818193711604e-49	-3.941431134288516e-43	1.4368520074824074e-10	4.991682765690502e-15	0.00004512430391939299	-2.314999591914305e-20	3.685070006420028e-21	4.3632147798834036e-14	3.9772632620871344e-13	1.460441003823828e-13
46400000	0.004977437704058905	1.9476818193711604e-49	-3.949955218019274e-43	1.4368520074824074e-10	4.991682765690502e-15	0.00004512430391939299	-2.3149995903579573e-20	3.685070006420028e-21	4.3632147798834036e-14	3.9772632620871344e-13	1.460441003823828e-13
46500000	0.004977437704058905	1.9476818193711604e-49	-3.9584793017500436e-43	1.4368520074824074e-10	4.991682765690502e-15	0.00004512430391939299	-2.3149995888016094e-20	3.685070006420028e-21	4.3632147798834036e-14	3.9772632620871344e-13	1.460441003823828e-13
46600000	0.004977437704058905	1.9476818193711604e-49	-3.967003385480824e-43	1.4368520074824074e-10	4.991682765690502e-15	0.00004512430391939299	-2.3149995872452618e-20	3.685070006420028e-21	4.3632147798834036e-14	3.9772632620871344e-13	1.460441003823828e-13
46700000	0.004977437704058905	1.9476818193711604e-49	-3.975527469211617e-43	1.4368520074824074e-10	4.991682765690502e-15	0.00004512430391939299	-2.314999585688914e-20	3.685070006420028e-21	4.3632147798834036e-14	3.9772632620871344e-13	1.460441003823828e-13
46800000	0.004977437704058905	1.9476818193711604e-49	-3.9840515529424216e-43	1.4368520074824074e-10	4.991682765690502e-15	0.00004512430391939299	-2.314999584132566e-20	3.685070006420028e-21	4.3632147798834036e-14	3.9772632620871344e-13	1.460441003823828e-13
46900000	0.004977437704058905	1.9476818193711604e-49	-3.992575636673239e-43	1.4368520074824074e-10	4.991682765690502e-15	0.00004512430391939299	-2.3149995825762184e-20	3.685070006420028e-21	4.3632147798834036e-14	3.9772632620871344e-13	1.460441003823828e-13
47000000	0.004977437704058905	1.9476818193711604e-49	-4.00109972040407e-43	1.4368520074824074e-10	4.991682765690502e-15	0.00004512430391939299	-2.3149995810198705e-20	3.685070006420028e-21	4.3632147798834036e-14	3.9772632620871344e-13	1.460441003823828e-13
47100000	0.004977437704058905	1.9476818193711604e-49	-4.009623804134915e-43	1.4368520074824074e-10	4.991682765690502e-15	0.00004512430391939299	-2.3149995794635226e-20	3.685070006420028e-21	4.3632147798834036e-14	3.9772632620871344e-13	1.460441003823828e-13
47200000	0.004977437704058905	1.9476818193711604e-49	-4.018147887865774e-43	1.4368520074824074e-10	4.991682765690502e-15	0.00004512430391939299	-2.314999577907175e-20	3.685070006420028e-21	4.3632147798834036e-14	3.9772632620871344e-13	1.460441003823828e-13
47300000	0.004977437704058905	1.9476818193711604e-49	-4.0266719715966486e-43	1.4368520074824074e-10	4.991682765690502e-15	0.00004512430391939299	-2.314999576350827e-20	3.685070006420028e-21	4.3632147798834036e-14	3.9772632620871344e-13	1.460441003823828e-13
47400000	0.004977437704058905	1.9476818193711604e-49	-4.0351960553275384e-43	1.4368520074824074e-10	4.991682765690502e-15	0.00004512430391939299	-2.3149995747944792e-20	3.685070006420028e-21	4.3632147798834036e-14	3.9772632620871344e-13	1.460441003823828e-13
47500000	0.004977437704058905	1.9476818193711604e-49	-4.043720139058444e-43	1.4368520074824074e-10	4.991682765690502e-15	0.00004512430391939299	-2.3149995732381316e-20	3.685070006420028e-21	4.3632147798834036e-14	3.9772632620871344e-13	1.460441003823828e-13
47600000	0.004977437704058905	1.9476818193711604e-49	-4.052244222789367e-43	1.4368520074824074e-10	4.991682765690502e-15	0.00004512430391939299	-2.3149995716817837e-20	3.685070006420028e-21	4.3632147798834036e-14	3.9772632620871344e-13	1.460441003823828e-13
47700000	0.004977437704058905	1.9476818193711604e-49	-4.060768306520307e-43	1.4368520074824074e-10	4.991682765690502e-15	0.00004512430391939299	-2.314999570125436e-20	3.685070006420028e-21	4.3632147798834036e-14	3.9772632620871344e-13	1.460441003823828e-13
47800000	0.004977437704058905	1.9476818193711604e-49	-4.069292390251255e-43	1.4368520074824074e-10	4.991682765690502e-15	0.00004512430391939299	-2.3149995685690882e-20	3.685070006420028e-21	4.3632147798834036e-14	3.9772632620871344e-13	1.460441003823828e-13
47900000	0.004977437704058905	1.9476818193711604e-49	-4.077816473982171e-43	1.4368520074824074e-10	4.991682765690502e-15	0.00004512430391939299	-2.3149995670127403e-20	3.685070006420028e-21	4.3632147798834036e-14	3.9772632620871344e-13	1.460441003823828e-13
48000000	0.004977437704058905	1.9476818193711604e-49	-4.086340557713053e-43	1.4368520074824074e-10	4.991682765690502e-15	0.00004512430391939299	-2.3149995654563927e-20	3.685070006420028e-21	4.3632147798834036e-14	3.9772632620871344e-13	1.460441003823828e-13
48100000	0.004977437704058905	1.9476818193711604e-49	-4.0948646414439e-43	1.4368520074824074e-10	4.991682765690502e-15	0.00004512430391939299	-2.3149995639000448e-20	3.685070006420028e-21	4.3632147798834036e-14	3.9772632620871344e-13	1.460441003823828e-13
48200000	0.004977437704058905	1.9476818193711604e-49	-4.103388725174714e-43	1.4368520074824074e-10	4.991682765690502e-15	0.00004512430391939299	-2.314999562343697e-20	3.685070006420028e-21	4.3632147798834036e-14	3.9772632620871344e-13	1.460441003823828e-13
48300000	0.004977437704058905	1.9476818193711604e-49	-4.111912808905494e-43	1.4368520074824074e-10	4.991682765690502e-15	0.00004512430391939299	-2.3149995607873493e-20	3.685070006420028e-21	4.3632147798834036e-14	3.9772632620871344e-13	1.460441003823828e-13
48400000	0.004977437704058905	1.9476818193711604e-49	-4.120436892636241e-43	1.4368520074824074e-10	4.991682765690502e-15	0.00004512430391939299	-2.3149995592310014e-20	3.685070006420028e-21	4.3632147798834036e-14	3.9772632620871344e-13	1.460441003823828e-13
48500000	0.004977437704058905	1.9476818193711604e-49	-4.128960976366956e-43	1.4368520074824074e-10	4.991682765690502e-15	0.00004512430391939299	-2.3149995576746538e-20	3.685070006420028e-21	4.3632147798834036e-14	3.9772632620871344e-13	1.460441003823828e-13
48600000	0.004977437704058905	1.9476818193711604e-49	-4.137485060097639e-43	1.4368520074824074e-10	4.991682765690502e-15	0.00004512430391939299	-2.314999556118306e-20	3.685070006420028e-21	4.3632147798834036e-14	3.9772632620871344e-13	1.460441003823828e-13
48700000	0.004977437704058905	1.9476818193711604e-49	-4.1460091438282915e-43	1.4368520074824074e-10	4.991682765690502e-15	0.00004512430391939299	-2.314999554561958e-20	3.685070006420028e-21	4.3632147798834036e-14	3.9772632620871344e-13	1.460441003823828e-13
48800000	0.004977437704058905	1.9476818193711604e-49	-4.154533227558913e-43	1.4368520074824074e-10	4.991682765690502e-15	0.00004512430391939299	-2.3149995530056104e-20	3.685070006420028e-21	4.3632147798834036e-14	3.9772632620871344e-13	1.460441003823828e-13
48900000	0.004977437704058905	1.9476818193711604e-49	-4.163057311289504e-43	1.4368520074824074e-10	4.991682765690502e-15	0.00004512430391939299	-2.3149995514492625e-20	3.685070006420028e-21	4.3632147798834036e-14	3.9772632620871344e-13	1.460441003823828e-13
49000000	0.004977437704058905	1.9476818193711604e-49	-4.1715813950200665e-43	1.4368520074824074e-10	4.991682765690502e-15	0.00004512430391939299	-2.3149995498929146e-20	3.685070006420028e-21	4.3632147798834036e-14	3.9772632620871344e-13	1.460441003823828e-13
49100000	0.004977437704058905	1.9476818193711604e-49	-4.180105478750599e-43	1.4368520074824074e-10	4.991682765690502e-15	0.00004512430391939299	-2.314999548336567e-20	3.685070006420028e-21	4.3632147798834036e-14	3.9772632620871344e-13	1.460441003823828e-13
49200000	0.004977437704058905	1.9476818193711604e-49	-4.188629562481103e-43	1.4368520074824074e-10	4.991682765690502e-15	0.00004512430391939299	-2.314999546780219e-20	3.685070006420028e-21	4.3632147798834036e-14	3.9772632620871344e-13	1.460441003823828e-13
49300000	0.004977437704058905	1.9476818193711604e-49	-4.1971536462115794e-43	1.4368520074824074e-10	4.991682765690502e-15	0.00004512430391939299	-2.3149995452238715e-20	3.685070006420028e-21	4.3632147798834036e-14	3.9772632620871344e-13	1.460441003823828e-13
49400000	0.004977437704058905	1.9476818193711604e-49	-4.205677729942029e-43	1.4368520074824074e-10	4.991682765690502e-15	0.00004512430391939299	-2.3149995436675236e-20	3.685070006420028e-21	4.3632147798834036e-14	3.9772632620871344e-13	1.460441003823828e-13
49500000	0.004977437704058905	1.9476818193711604e-49	-4.214201813672451e-43	1.4368520074824074e-10	4.991682765690502e-15	0.00004512430391939299	-2.3149995421111757e-20	3.685070006420028e-21	4.3632147798834036e-14	3.9772632620871344e-13	1.460441003823828e-13
49600000	0.004977437704058905	1.9476818193711604e-49	-4.222725897402846e-43	1.4368520074824074e-10	4.991682765690502e-15	0.00004512430391939299	-2.314999540554828e-20	3.685070006420028e-21	4.3632147798834036e-14	3.9772632620871344e-13	1.460441003823828e-13
49700000	0.004977437704058905	1.9476818193711604e-49	-4.231249981133216e-43	1.4368520074824074e-10	4.991682765690502e-15	0.00004512430391939299	-2.3149995389984802e-20	3.685070006420028e-21	4.3632147798834036e-14	3.9772632620871344e-13	1.460441003823828e-13
49800000	0.004977437704058905	1.9476818193711604e-49	-4.239774064863561e-43	1.4368520074824074e-10	4.991682765690502e-15	0.00004512430391939299	-2.3149995374421323e-20	3.685070006420028e-21	4.3632147798834036e-14	3.9772632620871344e-13	1.460441003823828e-13
49900000	0.004977437704058905	1.9476818193711604e-49	-4.2482981485938805e-43	1.4368520074824074e-10	4.991682765690502e-15	0.00004512430391939299	-2.3149995358857847e-20	3.685070006420028e-21	4.3632147798834036e-14	3.9772632620871344e-13	1.460441003823828e-13
50000000	0.004977437704058905	1.9476818193711604e-49	-4.256822232324176e-43	1.4368520074824074e-10	4.991682765690502e-15	0.00004512430391939299	-2.3149995343294368e-20	3.685070006420028e-21	4.3632147798834036e-14	3.9772632620871344e-13	1.460441003823828e-13
50100000	0.004977437704058905	1.9476818193711604e-49	-4.2653463160544486e-43	1.4368520074824074e-10	4.991682765690502e-15	0.00004512430391939299	-2.3149995327730892e-20	3.685070006420028e-21	4.3632147798834036e-14	3.9772632620871344e-13	1.460441003823828e-13
50200000	0.004977437704058905	1.9476818193711604e-49	-4.273870399784697e-43	1.4368520074824074e-10	4.991682765690502e-15	0.00004512430391939299	-2.3149995312167413e-20	3.685070006420028e-21	4.3632147798834036e-14	3.9772632620871344e-13	1.460441003823828e-13
50300000	0.004977437704058905	1.9476818193711604e-49	-4.2823944835149235e-43	1.4368520074824074e-10	4.991682765690502e-15	0.00004512430391939299	-2.3149995296603934e-20	3.685070006420028e-21	4.3632147798834036e-14	3.9772632620871344e-13	1.460441003823828e-13
50400000	0.004977437704058905	1.9476818193711604e-49	-4.2909185672451276e-43	1.4368520074824074e-10	4.991682765690502e-15	0.00004512430391939299	-2.3149995281040458e-20	3.685070006420028e-21	4.3632147798834036e-14	3.9772632620871344e-13	1.460441003823828e-13
50500000	0.004977437704058905	1.9476818193711604e-49	-4.299442650975311e-43	1.4368520074824074e-10	4.991682765690502e-15	0.00004512430391939299	-2.314999526547698e-20	3.685070006420028e-21	4.3632147798834036e-14	3.9772632620871344e-13	1.460441003823828e-13
50600000	0.004977437704058905	1.9476818193711604e-49	-4.307966734705473e-43	1.4368520074824074e-10	4.991682765690502e-15	0.00004512430391939299	-2.31499952499135e-20	3.685070006420028e-21	4.3632147798834036e-14	3.9772632620871344e-13	1.460441003823828e-13
50700000	0.004977437704058905	1.9476818193711604e-49	-4.316490818435614e-43	1.4368520074824074e-10	4.991682765690502e-15	0.00004512430391939299	-2.3149995234350024e-20	3.685070006420028e-21	4.3632147798834036e-14	3.9772632620871344e-13	1.460441003823828e-13
50800000	0.004977437704058905	1.9476818193711604e-49	-4.325014902165735e-43	1.4368520074824074e-10	4.991682765690502e-15	0.00004512430391939299	-2.3149995218786545e-20	3.685070006420028e-21	4.3632147798834036e-14	3.9772632620871344e-13	1.460441003823828e-13
50900000	0.004977437704058905	1.9476818193711604e-49	-4.333538985895837e-43	1.4368520074824074e-10	4.991682765690502e-15	0.00004512430391939299	-2.3149995203223066e-20	3.685070006420028e-21	4.3632147798834036e-14	3.9772632620871344e-13	1.460441003823828e-13
51000000	0.004977437704058905	1.9476818193711604e-49	-4.34206306962592e-43	1.4368520074824074e-10	4.991682765690502e-15	0.00004512430391939299	-2.314999518765959e-20	3.685070006420028e-21	4.3632147798834036e-14	3.9772632620871344e-13	1.460441003823828e-13
51100000	0.004977437704058905	1.9476818193711604e-49	-4.350587153355985e-43	1.4368520074824074e-10	4.991682765690502e-15	0.00004512430391939299	-2.314999517209611e-20	3.685070006420028e-21	4.3632147798834036e-14	3.9772632620871344e-13	1.460441003823828e-13
51200000	0.004977437704058905	1.9476818193711604e-49	-4.3591112370860324e-43	1.4368520074824074e-10	4.991682765690502e-15	0.00004512430391939299	-2.3149995156532635e-20	3.685070006420028e-21	4.3632147798834036e-14	3.9772632620871344e-13	1.460441003823828e-13
51300000	0.004977437704058905	1.9476818193711604e-49	-4.367635320816063e-43	1.4368520074824074e-10	4.991682765690502e-15	0.00004512430391939299	-2.3149995140969156e-20	3.685070006420028e-21	4.3632147798834036e-14	3.9772632620871344e-13	1.460441003823828e-13
51400000	0.004977437704058905	1.9476818193711604e-49	-4.376159404546076e-43	1.4368520074824074e-10	4.991682765690502e-15	0.00004512430391939299	-2.3149995125405677e-20	3.685070006420028e-21	4.3632147798834036e-14	3.9772632620871344e-13	1.460441003823828e-13
51500000	0.004977437704058905	1.9476818193711604e-49	-4.3846834882760726e-43	1.4368520074824074e-10	4.991682765690502e-15	0.00004512430391939299	-2.31499951098422e-20	3.685070006420028e-21	4.3632147798834036e-14	3.9772632620871344e-13	1.460441003823828e-13
51600000	0.004977437704058905	1.9476818193711604e-49	-4.393207572006054e-43	1.4368520074824074e-10	4.991682765690502e-15	0.00004512430391939299	-2.3149995094278722e-20	3.685070006420028e-21	4.3632147798834036e-14	3.9772632620871344e-13	1.460441003823828e-13
51700000	0.004977437704058905	1.9476818193711604e-49	-4.401731655736021e-43	1.4368520074824074e-10	4.991682765690502e-15	0.00004512430391939299	-2.3149995078715243e-20	3.685070006420028e-21	4.3632147798834036e-14	3.9772632620871344e-13	1.460441003823828e-13
51800000	0.004977437704058905	1.9476818193711604e-49	-4.4102557394659725e-43	1.4368520074824074e-10	4.991682765690502e-15	0.00004512430391939299	-2.3149995063151767e-20	3.685070006420028e-21	4.3632147798834036e-14	3.9772632620871344e-13	1.460441003823828e-13
51900000	0.004977437704058905	1.9476818193711604e-49	-4.4187798231959105e-43	1.4368520074824074e-10	4.991682765690502e-15	0.00004512430391939299	-2.3149995047588288e-20	3.685070006420028e-21	4.3632147798834036e-14	3.9772632620871344e-13	1.460441003823828e-13
52000000	0.004977437704058905	1.9476818193711604e-49	-4.427303906925835e-43	1.4368520074824074e-10	4.991682765690502e-15	0.00004512430391939299	-2.3149995032024812e-20	3.685070006420028e-21	4.3632147798834036e-14	3.9772632620871344e-13	1.460441003823828e-13
52100000	0.004977437704058905	1.9476818193711604e-49	-4.4358279906557466e-43	1.4368520074824074e-10	4.991682765690502e-15	0.00004512430391939299	-2.3149995016461333e-20	3.685070006420028e-21	4.3632147798834036e-14	3.9772632620871344e-13	1.460441003823828e-13
52200000	0.004977437704058905	1.94768181937116e-49	-4.4443520743856455e-43	1.4368520074824074e-10	4.991682765690502e-15	0.00004512430391939299	-2.3149995000897854e-20	3.685070006420028e-21	4.3632147798834036e-14	3.9772632620871344e-13	1.460441003823828e-13
52300000	0.004977437704058905	1.94768181937116e-49	-4.452876158115533e-43	1.4368520074824074e-10	4.991682765690502e-15	0.00004512430391939299	-2.3149994985334378e-20	3.685070006420028e-21	4.3632147798834036e-14	3.9772632620871344e-13	1.460441003823828e-13
52400000	0.004977437704058905	1.94768181937116e-49	-4.461400241845409e-43	1.4368520074824074e-10	4.991682765690502e-15	0.00004512430391939299	-2.31499949697709e-20	3.685070006420028e-21	4.3632147798834036e-14	3.9772632620871344e-13	1.460441003823828e-13
52500000	0.004977437704058905	1.94768181937116e-49	-4.469924325575274e-43	1.4368520074824074e-10	4.991682765690502e-15	0.00004512430391939299	-2.314999495420742e-20	3.685070006420028e-21	4.3632147798834036e-14	3.9772632620871344e-13	1.460441003823828e-13
52600000	0.004977437704058905	1.94768181937116e-49	-4.478448409305129e-43	1.4368520074824074e-10	4.991682765690502e-15	0.00004512430391939299	-2.3149994938643944e-20	3.685070006420028e-21	4.3632147798834036e-14	3.9772632620871344e-13	1.460441003823828e-13
52700000	0.004977437704058905	1.94768181937116e-49	-4.4869724930349745e-43	1.4368520074824074e-10	4.991682765690502e-15	0.00004512430391939299	-2.3149994923080465e-20	3.685070006420028e-21	4.3632147798834036e-14	3.9772632620871344e-13	1.460441003823828e-13
52800000	0.004977437704058905	1.94768181937116e-49	-4.4954965767648105e-43	1.4368520074824074e-10	4.991682765690502e-15	0.00004512430391939299	-2.3149994907516986e-20	3.685070006420028e-21	4.3632147798834036e-14	3.9772632620871344e-13	1.460441003823828e-13
52900000	0.004977437704058905	1.94768181937116e-49	-4.504020660494638e-43	1.4368520074824074e-10	4.991682765690502e-15	0.00004512430391939299	-2.314999489195351e-20	3.685070006420028e-21	4.3632147798834036e-14	3.9772632620871344e-13	1.460441003823828e-13
53000000	0.004977437704058905	1.94768181937116e-49	-4.512544744224457e-43	1.4368520074824074e-10	4.991682765690502e-15	0.00004512430391939299	-2.314999487639003e-20	3.685070006420028e-21	4.3632147798834036e-14	3.9772632620871344e-13	1.460441003823828e-13
53100000	0.004977437704058905	1.94768181937116e-49	-4.521068827954269e-43	1.4368520074824074e-10	4.991682765690502e-15	0.00004512430391939299	-2.3149994860826555e-20	3.685070006420028e-21	4.3632147798834036e-14	3.9772632620871344e-13	1.460441003823828e-13
53200000	0.004977437704058905	1.94768181937116e-49	-4.529592911684074e-43	1.4368520074824074e-10	4.991682765690502e-15	0.00004512430391939299	-2.3149994845263076e-20	3.685070006420028e-21	4.3632147798834036e-14	3.9772632620871344e-13	1.460441003823828e-13
53300000	0.004977437704058905	1.94768181937116e-49	-4.538116995413873e-43	1.4368520074824074e-10	4.991682765690502e-15	0.00004512430391939299	-2.3149994829699597e-20	3.685070006420028e-21	4.3632147798834036e-14	3.9772632620871344e-13	1.460441003823828e-13
53400000	0.004977437704058905	1.94768181937116e-49	-4.546641079143665e-43	1.4368520074824074e-10	4.991682765690502e-15	0.00004512430391939299	-2.314999481413612e-20	3.685070006420028e-21	4.3632147798834036e-14	3.9772632620871344e-13	1.460441003823828e-13
53500000	0.004977437704058905	1.94768181937116e-49	-4.5551651628734515e-43	1.4368520074824074e-10	4.991682765690502e-15	0.00004512430391939299	-2.3149994798572642e-20	3.685070006420028e-21	4.3632147798834036e-14	3.9772632620871344e-13	1.460441003823828e-13
53600000	0.004977437704058905	1.94768181937116e-49	-4.563689246603233e-43	1.4368520074824074e-10	4.991682765690502e-15	0.00004512430391939299	-2.3149994783009163e-20	3.685070006420028e-21	4.3632147798834036e-14	3.9772632620871344e-13	1.460441003823828e-13
53700000	0.004977437704058905	1.94768181937116e-49	-4.572213330333011e-43	1.4368520074824074e-10	4.991682765690502e-15	0.00004512430391939299	-2.3149994767445687e-20	3.685070006420028e-21	4.3632147798834036e-14	3.9772632620871344e-13	1.460441003823828e-13
53800000	0.004977437704058905	1.94768181937116e-49	-4.580737414062786e-43	1.4368520074824074e-10	4.991682765690502e-15	0.00004512430391939299	-2.3149994751882208e-20	3.685070006420028e-21	4.3632147798834036e-14	3.9772632620871344e-13	1.460441003823828e-13
53900000	0.004977437704058905	1.94768181937116e-49	-4.589261497792557e-43	1.4368520074824074e-10	4.991682765690502e-15	0.00004512430391939299	-2.3149994736318732e-20	3.685070006420028e-21	4.3632147798834036e-14	3.9772632620871344e-13	1.460441003823828e-13
54000000	0.004977437704058905	1.94768181937116e-49	-4.597785581522324e-43	1.4368520074824074e-10	4.991682765690502e-15	0.00004512430391939299	-2.3149994720755253e-20	3.685070006420028e-21	4.3632147798834036e-14	3.9772632620871344e-13	1.460441003823828e-13
54100000	0.004977437704058905	1.94768181937116e-49	-4.60630966525209e-43	1.4368520074824074e-10	4.991682765690503e-15	0.00004512430391939299	-2.3149994705191774e-20	3.685070006420028e-21	4.3632147798834036e-14	3.9772632620871344e-13	1.460441003823828e-13
54200000	0.004977437704058905	1.94768181937116e-49	-4.614833748981854e-43	1.4368520074824074e-10	4.991682765690503e-15	0.00004512430391939299	-2.3149994689628298e-20	3.685070006420028e-21	4.3632147798834036e-14	3.9772632620871344e-13	1.460441003823828e-13
54300000	0.004977437704058905	1.94768181937116e-49	-4.623357832711617e-43	1.4368520074824074e-10	4.991682765690503e-15	0.00004512430391939299	-2.314999467406482e-20	3.685070006420028e-21	4.3632147798834036e-14	3.9772632620871344e-13	1.460441003823828e-13
54400000	0.004977437704058905	1.94768181937116e-49	-4.63188191644138e-43	1.4368520074824074e-10	4.991682765690503e-15	0.00004512430391939299	-2.314999465850134e-20	3.685070006420028e-21	4.3632147798834036e-14	3.9772632620871344e-13	1.460441003823828e-13
54500000	0.004977437704058905	1.94768181937116e-49	-4.6404060001711426e-43	1.4368520074824074e-10	4.991682765690503e-15	0.00004512430391939299	-2.3149994642937864e-20	3.685070006420028e-21	4.3632147798834036e-14	3.9772632620871344e-13	1.460441003823828e-13
54600000	0.004977437704058905	1.94768181937116e-49	-4.648930083900905e-43	1.4368520074824074e-10	4.991682765690503e-15	0.00004512430391939299	-2.3149994627374385e-20	3.685070006420028e-21	4.3632147798834036e-14	3.9772632620871344e-13	1.460441003823828e-13
54700000	0.004977437704058905	1.94768181937116e-49	-4.657454167630669e-43	1.4368520074824074e-10	4.991682765690503e-15	0.00004512430391939299	-2.3149994611810906e-20	3.685070006420028e-21	4.3632147798834036e-14	3.9772632620871344e-13	1.460441003823828e-13
54800000	0.004977437704058905	1.94768181937116e-49	-4.665978251360435e-43	1.4368520074824074e-10	4.991682765690503e-15	0.00004512430391939299	-2.314999459624743e-20	3.685070006420028e-21	4.3632147798834036e-14	3.9772632620871344e-13	1.460441003823828e-13
54900000	0.004977437704058905	1.94768181937116e-49	-4.674502335090202e-43	1.4368520074824074e-10	4.991682765690503e-15	0.00004512430391939299	-2.314999458068395e-20	3.685070006420028e-21	4.3632147798834036e-14	3.9772632620871344e-13	1.460441003823828e-13
55000000	0.004977437704058905	1.94768181937116e-49	-4.683026418819973e-43	1.4368520074824074e-10	4.991682765690503e-15	0.00004512430391939299	-2.3149994565120475e-20	3.685070006420028e-21	4.3632147798834036e-14	3.9772632620871344e-13	1.460441003823828e-13
55100000	0.004977437704058905	1.94768181937116e-49	-4.691550502549746e-43	1.4368520074824074e-10	4.991682765690503e-15	0.00004512430391939299	-2.3149994549556996e-20	3.685070006420028e-21	4.3632147798834036e-14	3.9772632620871344e-13	1.460441003823828e-13
55200000	0.004977437704058905	1.94768181937116e-49	-4.700074586279524e-43	1.4368520074824074e-10	4.991682765690503e-15	0.00004512430391939299	-2.3149994533993517e-20	3.685070006420028e-21	4.3632147798834036e-14	3.9772632620871344e-13	1.460441003823828e-13
55300000	0.004977437704058905	1.94768181937116e-49	-4.708598670009305e-43	1.4368520074824074e-10	4.991682765690503e-15	0.00004512430391939299	-2.314999451843004e-20	3.685070006420028e-21	4.3632147798834036e-14	3.9772632620871344e-13	1.460441003823828e-13
55400000	0.004977437704058905	1.94768181937116e-49	-4.7171227537390916e-43	1.4368520074824074e-10	4.991682765690503e-15	0.00004512430391939299	-2.3149994502866562e-20	3.685070006420028e-21	4.3632147798834036e-14	3.9772632620871344e-13	1.460441003823828e-13
55500000	0.004977437704058905	1.9476818193711597e-49	-4.725646837468883e-43	1.4368520074824074e-10	4.991682765690503e-15	0.00004512430391939299	-2.3149994487303083e-20	3.685070006420028e-21	4.3632147798834036e-14	3.9772632620871344e-13	1.460441003823828e-13
55600000	0.004977437704058905	1.9476818193711597e-49	-4.734170921198681e-43	1.4368520074824074e-10	4.991682765690503e-15	0.00004512430391939299	-2.3149994471739607e-20	3.685070006420028e-21	4.3632147798834036e-14	3.9772632620871344e-13	1.460441003823828e-13
55700000	0.004977437704058905	1.9476818193711597e-49	-4.742695004928484e-43	1.4368520074824074e-10	4.991682765690503e-15	0.00004512430391939299	-2.3149994456176128e-20	3.685070006420028e-21	4.3632147798834036e-14	3.9772632620871344e-13	1.460441003823828e-13
55800000	0.004977437704058905	1.9476818193711597e-49	-4.7512190886582954e-43	1.4368520074824074e-10	4.991682765690503e-15	0.00004512430391939299	-2.3149994440612652e-20	3.685070006420028e-21	4.3632147798834036e-14	3.9772632620871344e-13	1.460441003823828e-13
55900000	0.004977437704058905	1.9476818193711597e-49	-4.759743172388113e-43	1.4368520074824074e-10	4.991682765690503e-15	0.00004512430391939299	-2.3149994425049173e-20	3.685070006420028e-21	4.3632147798834036e-14	3.9772632620871344e-13	1.460441003823828e-13
56000000	0.004977437704058905	1.9476818193711597e-49	-4.7682672561179396e-43	1.4368520074824074e-10	4.991682765690503e-15	0.00004512430391939299	-2.3149994409485694e-20	3.685070006420028e-21	4.3632147798834036e-14	3.9772632620871344e-13	1.460441003823828e-13
56100000	0.004977437704058905	1.9476818193711597e-49	-4.776791339847775e-43	1.4368520074824074e-10	4.991682765690503e-15	0.00004512430391939299	-2.3149994393922218e-20	3.685070006420028e-21	4.3632147798834036e-14	3.9772632620871344e-13	1.460441003823828e-13
56200000	0.004977437704058905	1.9476818193711597e-49	-4.785315423577619e-43	1.4368520074824074e-10	4.991682765690503e-15	0.00004512430391939299	-2.314999437835874e-20	3.685070006420028e-21	4.3632147798834036e-14	3.9772632620871344e-13	1.460441003823828e-13
56300000	0.004977437704058905	1.9476818193711597e-49	-4.793839507307472e-43	1.4368520074824074e-10	4.991682765690503e-15	0.00004512430391939299	-2.314999436279526e-20	3.685070006420028e-21	4.3632147798834036e-14	3.9772632620871344e-13	1.460441003823828e-13
56400000	0.004977437704058905	1.9476818193711597e-49	-4.802363591037336e-43	1.4368520074824074e-10	4.991682765690503e-15	0.00004512430391939299	-2.3149994347231784e-20	3.685070006420028e-21	4.3632147798834036e-14	3.9772632620871344e-13	1.460441003823828e-13
56500000	0.004977437704058905	1.9476818193711597e-49	-4.8108876747672104e-43	1.4368520074824074e-10	4.991682765690503e-15	0.00004512430391939299	-2.3149994331668305e-20	3.685070006420028e-21	4.3632147798834036e-14	3.9772632620871344e-13	1.460441003823828e-13
56600000	0.004977437704058905	1.9476818193711597e-49	-4.819411758497097e-43	1.4368520074824074e-10	4.991682765690503e-15	0.00004512430391939299	-2.314999431610483e-20	3.685070006420028e-21	4.3632147798834036e-14	3.9772632620871344e-13	1.460441003823828e-13
56700000	0.004977437704058905	1.9476818193711597e-49	-4.827935842226994e-43	1.4368520074824074e-10	4.991682765690503e-15	0.00004512430391939299	-2.314999430054135e-20	3.685070006420028e-21	4.3632147798834036e-14	3.9772632620871344e-13	1.460441003823828e-13
56800000	0.004977437704058905	1.9476818193711597e-49	-4.836459925956903e-43	1.4368520074824074e-10	4.991682765690503e-15	0.00004512430391939299	-2.314999428497787e-20	3.685070006420028e-21	4.3632147798834036e-14	3.9772632620871344e-13	1.460441003823828e-13
56900000	0.004977437704058905	1.9476818193711597e-49	-4.844984009686826e-43	1.4368520074824074e-10	4.991682765690503e-15	0.00004512430391939299	-2.3149994269414395e-20	3.685070006420028e-21	4.3632147798834036e-14	3.9772632620871344e-13	1.460441003823828e-13
57000000	0.004977437704058905	1.9476818193711597e-49	-4.8535080934167625e-43	1.4368520074824074e-10	4.991682765690503e-15	0.00004512430391939299	-2.3149994253850916e-20	3.685070006420028e-21	4.3632147798834036e-14	3.9772632620871344e-13	1.460441003823828e-13
57100000	0.004977437704058905	1.9476818193711597e-49	-4.862032177146712e-43	1.4368520074824074e-10	4.991682765690503e-15	0.00004512430391939299	-2.3149994238287437e-20	3.685070006420028e-21	4.3632147798834036e-14	3.9772632620871344e-13	1.460441003823828e-13
57200000	0.004977437704058905	1.9476818193711597e-49	-4.870556260876677e-43	1.4368520074824074e-10	4.991682765690503e-15	0.00004512430391939299	-2.314999422272396e-20	3.685070006420028e-21	4.3632147798834036e-14	3.9772632620871344e-13	1.460441003823828e-13
57300000	0.004977437704058905	1.9476818193711597e-49	-4.879080344606656e-43	1.4368520074824074e-10	4.991682765690503e-15	0.00004512430391939299	-2.3149994207160482e-20	3.685070006420028e-21	4.3632147798834036e-14	3.9772632620871344e-13	1.460441003823828e-13
57400000	0.004977437704058905	1.9476818193711597e-49	-4.887604428336651e-43	1.4368520074824074e-10	4.991682765690503e-15	0.00004512430391939299	-2.3149994191597003e-20	3.685070006420028e-21	4.3632147798834036e-14	3.9772632620871344e-13	1.460441003823828e-13
57500000	0.004977437704058905	1.9476818193711597e-49	-4.896128512066662e-43	1.4368520074824074e-10	4.991682765690503e-15	0.00004512430391939299	-2.3149994176033527e-20	3.685070006420028e-21	4.3632147798834036e-14	3.9772632620871344e-13	1.460441003823828e-13
57600000	0.004977437704058905	1.9476818193711597e-49	-4.90465259579669e-43	1.4368520074824074e-10	4.991682765690503e-15	0.00004512430391939299	-2.3149994160470048e-20	3.685070006420028e-21	4.3632147798834036e-14	3.9772632620871344e-13	1.460441003823828e-13
57700000	0.004977437704058905	1.9476818193711597e-49	-4.9131766795267345e-43	1.4368520074824074e-10	4.991682765690503e-15	0.00004512430391939299	-2.3149994144906572e-20	3.685070006420028e-21	4.3632147798834036e-14	3.9772632620871344e-13	1.460441003823828e-13
57800000	0.004977437704058905	1.9476818193711597e-49	-4.921700763256787e-43	1.4368520074824074e-10	4.991682765690503e-15	0.00004512430391939299	-2.3149994129343093e-20	3.685070006420028e-21	4.3632147798834036e-14	3.9772632620871344e-13	1.460441003823828e-13
57900000	0.004977437704058905	1.9476818193711597e-49	-4.930224846986809e-43	1.4368520074824074e-10	4.991682765690503e-15	0.00004512430391939299	-2.3149994113779614e-20	3.685070006420028e-21	4.3632147798834036e-14	3.9772632620871344e-13	1.460441003823828e-13
58000000	0.004977437704058905	1.9476818193711597e-49	-4.938748930716796e-43	1.4368520074824074e-10	4.991682765690503e-15	0.00004512430391939299	-2.3149994098216138e-20	3.685070006420028e-21	4.3632147798834036e-14	3.9772632620871344e-13	1.460441003823828e-13
58100000	0.004977437704058905	1.9476818193711597e-49	-4.9472730144467484e-43	1.4368520074824074e-10	4.991682765690503e-15	0.00004512430391939299	-2.314999408265266e-20	3.685070006420028e-21	4.3632147798834036e-14	3.9772632620871344e-13	1.460441003823828e-13
58200000	0.004977437704058905	1.9476818193711597e-49	-4.9557970981766665e-43	1.4368520074824074e-10	4.991682765690503e-15	0.00004512430391939299	-2.314999406708918e-20	3.685070006420028e-21	4.3632147798834036e-14	3.9772632620871344e-13	1.460441003823828e-13
58300000	0.004977437704058905	1.9476818193711597e-49	-4.964321181906552e-43	1.4368520074824074e-10	4.991682765690503e-15	0.00004512430391939299	-2.3149994051525704e-20	3.685070006420028e-21	4.3632147798834036e-14	3.9772632620871344e-13	1.460441003823828e-13
58400000	0.004977437704058905	1.9476818193711597e-49	-4.972845265636405e-43	1.4368520074824074e-10	4.991682765690503e-15	0.00004512430391939299	-2.3149994035962225e-20	3.685070006420028e-21	4.3632147798834036e-14	3.9772632620871344e-13	1.460441003823828e-13
58500000	0.004977437704058905	1.9476818193711597e-49	-4.981369349366225e-43	1.4368520074824074e-10	4.991682765690503e-15	0.00004512430391939299	-2.314999402039875e-20	3.685070006420028e-21	4.3632147798834036e-14	3.9772632620871344e-13	1.460441003823828e-13
58600000	0.004977437704058905	1.9476818193711597e-49	-4.989893433096013e-43	1.4368520074824074e-10	4.991682765690503e-15	0.00004512430391939299	-2.314999400483527e-20	3.685070006420028e-21	4.3632147798834036e-14	3.9772632620871344e-13	1.460441003823828e-13
58700000	0.004977437704058905	1.9476818193711597e-49	-4.99841751682577e-43	1.4368520074824074e-10	4.991682765690503e-15	0.00004512430391939299	-2.314999398927179e-20	3.685070006420028e-21	4.3632147798834036e-14	3.9772632620871344e-13	1.460441003823828e-13
58800000	0.004977437704058905	1.9476818193711597e-49	-5.006941600555497e-43	1.4368520074824074e-10	4.991682765690503e-15	0.00004512430391939299	-2.3149993973708315e-20	3.685070006420028e-21	4.3632147798834036e-14	3.9772632620871344e-13	1.460441003823828e-13
58900000	0.004977437704058905	1.9476818193711597e-49	-5.015465684285193e-43	1.4368520074824074e-10	4.991682765690503e-15	0.00004512430391939299	-2.3149993958144836e-20	3.685070006420028e-21	4.3632147798834036e-14	3.9772632620871344e-13	1.460441003823828e-13
59000000	0.004977437704058905	1.9476818193711597e-49	-5.02398976801486e-43	1.4368520074824074e-10	4.991682765690503e-15	0.00004512430391939299	-2.3149993942581357e-20	3.685070006420028e-21	4.3632147798834036e-14	3.9772632620871344e-13	1.460441003823828e-13
59100000	0.004977437704058905	1.9476818193711597e-49	-5.032513851744498e-43	1.4368520074824074e-10	4.991682765690503e-15	0.00004512430391939299	-2.314999392701788e-20	3.685070006420028e-21	4.3632147798834036e-14	3.9772632620871344e-13	1.460441003823828e-13
59200000	0.004977437704058905	1.9476818193711597e-49	-5.0410379354741074e-43	1.4368520074824074e-10	4.991682765690503e-15	0.00004512430391939299	-2.3149993911454402e-20	3.685070006420028e-21	4.3632147798834036e-14	3.9772632620871344e-13	1.460441003823828e-13
59300000	0.004977437704058905	1.9476818193711597e-49	-5.0495620192036885e-43	1.4368520074824074e-10	4.991682765690503e-15	0.00004512430391939299	-2.3149993895890926e-20	3.685070006420028e-21	4.3632147798834036e-14	3.9772632620871344e-13	1.460441003823828e-13
59400000	0.004977437704058905	1.9476818193711597e-49	-5.0580861029332426e-43	1.4368520074824074e-10	4.991682765690503e-15	0.00004512430391939299	-2.3149993880327447e-20	3.685070006420028e-21	4.3632147798834036e-14	3.9772632620871344e-13	1.460441003823828e-13
59500000	0.004977437704058905	1.9476818193711597e-49	-5.06661018666277e-43	1.4368520074824074e-10	4.991682765690503e-15	0.00004512430391939299	-2.3149993864763968e-20	3.685070006420028e-21	4.3632147798834036e-14	3.9772632620871344e-13	1.460441003823828e-13
59600000	0.004977437704058905	1.9476818193711597e-49	-5.075134270392271e-43	1.4368520074824074e-10	4.991682765690503e-15	0.00004512430391939299	-2.3149993849200492e-20	3.685070006420028e-21	4.3632147798834036e-14	3.9772632620871344e-13	1.460441003823828e-13
59700000	0.004977437704058905	1.9476818193711597e-49	-5.083658354121745e-43	1.4368520074824074e-10	4.991682765690503e-15	0.00004512430391939299	-2.3149993833637013e-20	3.685070006420028e-21	4.3632147798834036e-14	3.9772632620871344e-13	1.460441003823828e-13
59800000	0.004977437704058905	1.9476818193711597e-49	-5.092182437851195e-43	1.4368520074824074e-10	4.991682765690503e-15	0.00004512430391939299	-2.3149993818073534e-20	3.685070006420028e-21	4.3632147798834036e-14	3.9772632620871344e-13	1.460441003823828e-13
59900000	0.004977437704058905	1.9476818193711597e-49	-5.10070652158062e-43	1.4368520074824074e-10	4.991682765690503e-15	0.00004512430391939299	-2.3149993802510058e-20	3.685070006420028e-21	4.3632147798834036e-14	3.9772632620871344e-13	1.460441003823828e-13
60000000	0.004977437704058905	1.9476818193711597e-49	-5.109230605310021e-43	1.4368520074824074e-10	4.991682765690503e-15	0.00004512430391939299	-2.314999378694658e-20	3.685070006420028e-21	4.3632147798834036e-14	3.9772632620871344e-13	1.460441003823828e-13
60100000	0.004977437704058905	1.9476818193711597e-49	-5.117754689039398e-43	1.4368520074824074e-10	4.991682765690503e-15	0.00004512430391939299	-2.3149993771383103e-20	3.685070006420028e-21	4.3632147798834036e-14	3.9772632620871344e-13	1.460441003823828e-13
60200000	0.004977437704058905	1.9476818193711597e-49	-5.1262787727687524e-43	1.4368520074824074e-10	4.991682765690503e-15	0.00004512430391939299	-2.3149993755819624e-20	3.685070006420028e-21	4.3632147798834036e-14	3.9772632620871344e-13	1.460441003823828e-13
60300000	0.004977437704058905	1.9476818193711597e-49	-5.1348028564980834e-43	1.4368520074824074e-10	4.991682765690503e-15	0.00004512430391939299	-2.3149993740256145e-20	3.685070006420028e-21	4.3632147798834036e-14	3.9772632620871344e-13	1.460441003823828e-13
60400000	0.004977437704058905	1.9476818193711597e-49	-5.143326940227393e-43	1.4368520074824074e-10	4.991682765690503e-15	0.00004512430391939299	-2.314999372469267e-20	3.685070006420028e-21	4.3632147798834036e-14	3.9772632620871344e-13	1.460441003823828e-13
60500000	0.004977437704058905	1.9476818193711597e-49	-5.151851023956681e-43	1.4368520074824074e-10	4.991682765690503e-15	0.00004512430391939299	-2.314999370912919e-20	3.685070006420028e-21	4.3632147798834036e-14	3.9772632620871344e-13	1.460441003823828e-13
60600000	0.004977437704058905	1.9476818193711597e-49	-5.160375107685947e-43	1.4368520074824074e-10	4.991682765690503e-15	0.00004512430391939299	-2.314999369356571e-20	3.685070006420028e-21	4.3632147798834036e-14	3.9772632620871344e-13	1.460441003823828e-13
60700000	0.004977437704058905	1.9476818193711597e-49	-5.168899191415194e-43	1.4368520074824074e-10	4.991682765690503e-15	0.00004512430391939299	-2.3149993678002235e-20	3.685070006420028e-21	4.3632147798834036e-14	3.9772632620871344e-13	1.460441003823828e-13
60800000	0.004977437704058905	1.9476818193711597e-49	-5.177423275144421e-43	1.4368520074824074e-10	4.991682765690503e-15	0.00004512430391939299	-2.3149993662438756e-20	3.685070006420028e-21	4.3632147798834036e-14	3.9772632620871344e-13	1.460441003823828e-13
60900000	0.004977437704058905	1.9476818193711597e-49	-5.185947358873627e-43	1.4368520074824074e-10	4.991682765690503e-15	0.00004512430391939299	-2.3149993646875277e-20	3.685070006420028e-21	4.3632147798834036e-14	3.9772632620871344e-13	1.460441003823828e-13
61000000	0.004977437704058905	1.9476818193711597e-49	-5.194471442602816e-43	1.4368520074824074e-10	4.991682765690503e-15	0.00004512430391939299	-2.31499936313118e-20	3.685070006420028e-21	4.3632147798834036e-14	3.9772632620871344e-13	1.460441003823828e-13
61100000	0.004977437704058905	1.9476818193711597e-49	-5.202995526331986e-43	1.4368520074824074e-10	4.991682765690503e-15	0.00004512430391939299	-2.3149993615748322e-20	3.685070006420028e-21	4.3632147798834036e-14	3.9772632620871344e-13	1.460441003823828e-13
61200000	0.004977437704058905	1.9476818193711597e-49	-5.2115196100611384e-43	1.4368520074824074e-10	4.991682765690503e-15	0.00004512430391939299	-2.3149993600184846e-20	3.685070006420028e-21	4.3632147798834036e-14	3.9772632620871344e-13	1.460441003823828e-13
61300000	0.004977437704058905	1.9476818193711597e-49	-5.2200436937902735e-43	1.4368520074824074e-10	4.991682765690503e-15	0.00004512430391939299	-2.3149993584621367e-20	3.685070006420028e-21	4.3632147798834036e-14	3.9772632620871344e-13	1.460441003823828e-13
61400000	0.004977437704058905	1.9476818193711597e-49	-5.228567777519392e-43	1.4368520074824074e-10	4.991682765690503e-15	0.00004512430391939299	-2.3149993569057888e-20	3.685070006420028e-21	4.3632147798834036e-14	3.9772632620871344e-13	1.460441003823828e-13
61500000	0.004977437704058905	1.9476818193711597e-49	-5.2370918612484934e-43	1.4368520074824074e-10	4.991682765690503e-15	0.00004512430391939299	-2.3149993553494412e-20	3.685070006420028e-21	4.3632147798834036e-14	3.9772632620871344e-13	1.460441003823828e-13
61600000	0.004977437704058905	1.9476818193711597e-49	-5.24561594497758e-43	1.4368520074824074e-10	4.991682765690503e-15	0.00004512430391939299	-2.3149993537930933e-20	3.685070006420028e-21	4.3632147798834036e-14	3.9772632620871344e-13	1.460441003823828e-13
61700000	0.004977437704058905	1.9476818193711597e-49	-5.254140028706652e-43	1.4368520074824074e-10	4.991682765690503e-15	0.00004512430391939299	-2.3149993522367454e-20	3.685070006420028e-21	4.3632147798834036e-14	3.9772632620871344e-13	1.460441003823828e-13
61800000	0.004977437704058905	1.9476818193711597e-49	-5.262664112435709e-43	1.4368520074824074e-10	4.991682765690503e-15	0.00004512430391939299	-2.3149993506803978e-20	3.685070006420028e-21	4.3632147798834036e-14	3.9772632620871344e-13	1.460441003823828e-13
61900000	0.004977437704058905	1.9476818193711597e-49	-5.271188196164752e-43	1.4368520074824074e-10	4.991682765690503e-15	0.00004512430391939299	-2.31499934912405e-20	3.685070006420028e-21	4.3632147798834036e-14	3.9772632620871344e-13	1.460441003823828e-13
62000000	0.004977437704058905	1.9476818193711597e-49	-5.2797122798937816e-43	1.4368520074824074e-10	4.991682765690503e-15	0.00004512430391939299	-2.3149993475677023e-20	3.685070006420028e-21	4.3632147798834036e-14	3.9772632620871344e-13	1.460441003823828e-13
62100000	0.004977437704058905	1.9476818193711597e-49	-5.288236363622798e-43	1.4368520074824074e-10	4.991682765690503e-15	0.00004512430391939299	-2.3149993460113544e-20	3.685070006420028e-21	4.3632147798834036e-14	3.9772632620871344e-13	1.460441003823828e-13
62200000	0.004977437704058905	1.9476818193711597e-49	-5.296760447351802e-43	1.4368520074824074e-10	4.991682765690503e-15	0.00004512430391939299	-2.3149993444550065e-20	3.685070006420028e-21	4.3632147798834036e-14	3.9772632620871344e-13	1.460441003823828e-13
62300000	0.004977437704058905	1.9476818193711597e-49	-5.305284531080795e-43	1.4368520074824074e-10	4.991682765690503e-15	0.00004512430391939299	-2.314999342898659e-20	3.685070006420027e-21	4.3632147798834036e-14	3.9772632620871344e-13	1.460441003823828e-13
62400000	0.004977437704058905	1.9476818193711597e-49	-5.313808614809775e-43	1.4368520074824074e-10	4.991682765690503e-15	0.00004512430391939299	-2.314999341342311e-20	3.685070006420027e-21	4.3632147798834036e-14	3.9772632620871344e-13	1.460441003823828e-13
62500000	0.004977437704058905	1.9476818193711597e-49	-5.3223326985387455e-43	1.4368520074824074e-10	4.991682765690503e-15	0.00004512430391939299	-2.314999339785963e-20	3.685070006420027e-21	4.3632147798834036e-14	3.9772632620871344e-13	1.460441003823828e-13
62600000	0.004977437704058905	1.9476818193711597e-49	-5.330856782267706e-43	1.4368520074824074e-10	4.991682765690503e-15	0.00004512430391939299	-2.3149993382296155e-20	3.685070006420027e-21	4.3632147798834036e-14	3.9772632620871344e-13	1.460441003823828e-13
62700000	0.004977437704058905	1.9476818193711597e-49	-5.339380865996656e-43	1.4368520074824074e-10	4.991682765690503e-15	0.00004512430391939299	-2.3149993366732676e-20	3.685070006420027e-21	4.3632147798834036e-14	3.9772632620871344e-13	1.460441003823828e-13
62800000	0.004977437704058905	1.9476818193711597e-49	-5.347904949725598e-43	1.4368520074824074e-10	4.991682765690503e-15	0.00004512430391939299	-2.3149993351169197e-20	3.685070006420027e-21	4.3632147798834036e-14	3.9772632620871344e-13	1.460441003823828e-13
62900000	0.004977437704058905	1.9476818193711597e-49	-5.35642903345453e-43	1.4368520074824074e-10	4.991682765690503e-15	0.00004512430391939299	-2.314999333560572e-20	3.685070006420027e-21	4.3632147798834036e-14	3.9772632620871344e-13	1.460441003823828e-13
63000000	0.004977437704058905	1.9476818193711597e-49	-5.3649531171834545e-43	1.4368520074824074e-10	4.991682765690503e-15	0.00004512430391939299	-2.3149993320042242e-20	3.685070006420027e-21	4.3632147798834036e-14	3.9772632620871344e-13	1.460441003823828e-13
63100000	0.004977437704058905	1.9476818193711597e-49	-5.373477200912371e-43	1.4368520074824074e-10	4.991682765690503e-15	0.00004512430391939299	-2.3149993304478766e-20	3.685070006420027e-21	4.3632147798834036e-14	3.9772632620871344e-13	1.460441003823828e-13
63200000	0.004977437704058905	1.9476818193711597e-49	-5.382001284641281e-43	1.4368520074824074e-10	4.991682765690503e-15	0.00004512430391939299	-2.3149993288915287e-20	3.685070006420027e-21	4.3632147798834036e-14	3.9772632620871344e-13	1.460441003823828e-13
63300000	0.004977437704058905	1.9476818193711597e-49	-5.390525368370185e-43	1.4368520074824074e-10	4.991682765690503e-15	0.00004512430391939299	-2.3149993273351808e-20	3.685070006420027e-21	4.3632147798834036e-14	3.9772632620871344e-13	1.460441003823828e-13
63400000	0.004977437704058905	1.9476818193711597e-49	-5.399049452099082e-43	1.4368520074824074e-10	4.991682765690503e-15	0.00004512430391939299	-2.3149993257788332e-20	3.685070006420027e-21	4.3632147798834036e-14	3.9772632620871344e-13	1.460441003823828e-13
63500000	0.004977437704058905	1.9476818193711597e-49	-5.407573535827974e-43	1.4368520074824074e-10	4.991682765690503e-15	0.00004512430391939299	-2.3149993242224853e-20	3.685070006420027e-21	4.3632147798834036e-14	3.9772632620871344e-13	1.460441003823828e-13
63600000	0.004977437704058905	1.9476818193711597e-49	-5.416097619556861e-43	1.4368520074824074e-10	4.991682765690503e-15	0.00004512430391939299	-2.3149993226661374e-20	3.685070006420027e-21	4.3632147798834036e-14	3.9772632620871344e-13	1.460441003823828e-13
63700000	0.004977437704058905	1.9476818193711597e-49	-5.424621703285744e-43	1.4368520074824074e-10	4.991682765690503e-15	0.00004512430391939299	-2.3149993211097898e-20	3.685070006420027e-21	4.3632147798834036e-14	3.9772632620871344e-13	1.460441003823828e-13
63800000	0.004977437704058905	1.9476818193711597e-49	-5.433145787014623e-43	1.4368520074824074e-10	4.991682765690503e-15	0.00004512430391939299	-2.314999319553442e-20	3.685070006420027e-21	4.3632147798834036e-14	3.9772632620871344e-13	1.460441003823828e-13
63900000	0.004977437704058905	1.9476818193711597e-49	-5.4416698707434994e-43	1.4368520074824074e-10	4.991682765690503e-15	0.00004512430391939299	-2.3149993179970943e-20	3.685070006420027e-21	4.3632147798834036e-14	3.9772632620871344e-13	1.460441003823828e-13
64000000	0.004977437704058905	1.94768181937116e-49	-5.4501939544723724e-43	1.4368520074824074e-10	4.991682765690503e-15	0.00004512430391939299	-2.3149993164407464e-20	3.685070006420027e-21	4.3632147798834036e-14	3.9772632620871344e-13	1.460441003823828e-13
64100000	0.004977437704058905	1.94768181937116e-49	-5.458718038201243e-43	1.4368520074824074e-10	4.991682765690503e-15	0.00004512430391939299	-2.3149993148843985e-20	3.685070006420027e-21	4.3632147798834036e-14	3.9772632620871344e-13	1.460441003823828e-13
64200000	0.004977437704058905	1.94768181937116e-49	-5.467242121930112e-43	1.4368520074824074e-10	4.991682765690503e-15	0.00004512430391939299	-2.314999313328051e-20	3.685070006420027e-21	4.3632147798834036e-14	3.9772632620871344e-13	1.460441003823828e-13
64300000	0.004977437704058905	1.94768181937116e-49	-5.47576620565898e-43	1.4368520074824074e-10	4.991682765690503e-15	0.00004512430391939299	-2.314999311771703e-20	3.685070006420027e-21	4.3632147798834036e-14	3.9772632620871344e-13	1.460441003823828e-13
64400000	0.004977437704058905	1.94768181937116e-49	-5.4842902893878484e-43	1.4368520074824074e-10	4.991682765690503e-15	0.00004512430391939299	-2.314999310215355e-20	3.685070006420027e-21	4.3632147798834036e-14	3.9772632620871344e-13	1.460441003823828e-13
64500000	0.004977437704058905	1.94768181937116e-49	-5.492814373116716e-43	1.4368520074824074e-10	4.991682765690503e-15	0.00004512430391939299	-2.3149993086590075e-20	3.685070006420027e-21	4.3632147798834036e-14	3.9772632620871344e-13	1.460441003823828e-13
64600000	0.004977437704058905	1.94768181937116e-49	-5.501338456845584e-43	1.4368520074824074e-10	4.991682765690502e-15	0.00004512430391939299	-2.3149993071026596e-20	3.685070006420027e-21	4.3632147798834036e-14	3.9772632620871344e-13	1.460441003823828e-13
64700000	0.004977437704058905	1.94768181937116e-49	-5.509862540574453e-43	1.4368520074824074e-10	4.991682765690502e-15	0.00004512430391939299	-2.3149993055463117e-20	3.685070006420027e-21	4.3632147798834036e-14	3.9772632620871344e-13	1.460441003823828e-13
64800000	0.004977437704058905	1.94768181937116e-49	-5.518386624303324e-43	1.4368520074824074e-10	4.991682765690502e-15	0.00004512430391939299	-2.314999303989964e-20	3.685070006420027e-21	4.3632147798834036e-14	3.9772632620871344e-13	1.460441003823828e-13
64900000	0.004977437704058905	1.94768181937116e-49	-5.526910708032196e-43	1.4368520074824074e-10	4.991682765690502e-15	0.00004512430391939299	-2.3149993024336162e-20	3.685070006420027e-21	4.3632147798834036e-14	3.9772632620871344e-13	1.460441003823828e-13
65000000	0.004977437704058905	1.94768181937116e-49	-5.535434791761071e-43	1.4368520074824074e-10	4.991682765690502e-15	0.00004512430391939299	-2.3149993008772686e-20	3.685070006420027e-21	4.3632147798834036e-14	3.9772632620871344e-13	1.460441003823828e-13
65100000	0.004977437704058905	1.94768181937116e-49	-5.54395887548995e-43	1.4368520074824074e-10	4.991682765690502e-15	0.00004512430391939299	-2.3149992993209207e-20	3.685070006420027e-21	4.3632147798834036e-14	3.9772632620871344e-13	1.460441003823828e-13
65200000	0.004977437704058905	1.94768181937116e-49	-5.552482959218832e-43	1.4368520074824074e-10	4.991682765690502e-15	0.00004512430391939299	-2.3149992977645728e-20	3.685070006420027e-21	4.3632147798834036e-14	3.9772632620871344e-13	1.460441003823828e-13
65300000	0.004977437704058905	1.94768181937116e-49	-5.561007042947719e-43	1.4368520074824074e-10	4.991682765690502e-15	0.00004512430391939299	-2.3149992962082252e-20	3.685070006420027e-21	4.3632147798834036e-14	3.9772632620871344e-13	1.460441003823828e-13
65400000	0.004977437704058905	1.94768181937116e-49	-5.56953112667661e-43	1.4368520074824074e-10	4.991682765690502e-15	0.00004512430391939299	-2.3149992946518773e-20	3.685070006420027e-21	4.3632147798834036e-14	3.9772632620871344e-13	1.460441003823828e-13
65500000	0.004977437704058905	1.94768181937116e-49	-5.578055210405507e-43	1.4368520074824074e-10	4.991682765690502e-15	0.00004512430391939299	-2.3149992930955294e-20	3.685070006420027e-21	4.3632147798834036e-14	3.9772632620871344e-13	1.460441003823828e-13
65600000	0.004977437704058905	1.94768181937116e-49	-5.5865792941344095e-43	1.4368520074824074e-10	4.991682765690502e-15	0.00004512430391939299	-2.3149992915391818e-20	3.685070006420027e-21	4.3632147798834036e-14	3.9772632620871344e-13	1.460441003823828e-13
65700000	0.004977437704058905	1.94768181937116e-49	-5.595103377863318e-43	1.4368520074824074e-10	4.991682765690502e-15	0.00004512430391939299	-2.314999289982834e-20	3.685070006420027e-21	4.3632147798834036e-14	3.9772632620871344e-13	1.460441003823828e-13
65800000	0.004977437704058905	1.94768181937116e-49	-5.603627461592234e-43	1.4368520074824074e-10	4.991682765690502e-15	0.00004512430391939299	-2.3149992884264863e-20	3.685070006420027e-21	4.3632147798834036e-14	3.9772632620871344e-13	1.460441003823828e-13
65900000	0.004977437704058905	1.94768181937116e-49	-5.6121515453211575e-43	1.4368520074824074e-10	4.991682765690502e-15	0.00004512430391939299	-2.3149992868701384e-20	3.685070006420027e-21	4.3632147798834036e-14	3.9772632620871344e-13	1.460441003823828e-13
66000000	0.004977437704058905	1.94768181937116e-49	-5.6206756290500894e-43	1.4368520074824074e-10	4.991682765690502e-15	0.00004512430391939299	-2.3149992853137905e-20	3.685070006420027e-21	4.3632147798834036e-14	3.9772632620871344e-13	1.460441003823828e-13
66100000	0.004977437704058905	1.94768181937116e-49	-5.629199712779029e-43	1.4368520074824074e-10	4.991682765690502e-15	0.00004512430391939299	-2.314999283757443e-20	3.685070006420027e-21	4.3632147798834036e-14	3.9772632620871344e-13	1.460441003823828e-13
66200000	0.004977437704058905	1.94768181937116e-49	-5.637723796507978e-43	1.4368520074824074e-10	4.991682765690502e-15	0.00004512430391939299	-2.314999282201095e-20	3.685070006420027e-21	4.3632147798834036e-14	3.9772632620871344e-13	1.460441003823828e-13
66300000	0.004977437704058905	1.94768181937116e-49	-5.646247880236937e-43	1.4368520074824074e-10	4.991682765690502e-15	0.00004512430391939299	-2.314999280644747e-20	3.685070006420027e-21	4.3632147798834036e-14	3.9772632620871344e-13	1.460441003823828e-13
66400000	0.004977437704058905	1.94768181937116e-49	-5.6547719639659056e-43	1.4368520074824074e-10	4.991682765690502e-15	0.00004512430391939299	-2.3149992790883995e-20	3.685070006420027e-21	4.3632147798834036e-14	3.9772632620871344e-13	1.460441003823828e-13
66500000	0.004977437704058905	1.94768181937116e-49	-5.663296047694885e-43	1.4368520074824074e-10	4.991682765690502e-15	0.00004512430391939299	-2.3149992775320516e-20	3.685070006420027e-21	4.3632147798834036e-14	3.9772632620871344e-13	1.460441003823828e-13
66600000	0.004977437704058905	1.94768181937116e-49	-5.671820131423876e-43	1.4368520074824074e-10	4.991682765690502e-15	0.00004512430391939299	-2.314999275975704e-20	3.685070006420027e-21	4.3632147798834036e-14	3.9772632620871344e-13	1.460441003823828e-13
66700000	0.004977437704058905	1.94768181937116e-49	-5.680344215152879e-43	1.4368520074824074e-10	4.991682765690502e-15	0.00004512430391939299	-2.314999274419356e-20	3.685070006420027e-21	4.3632147798834036e-14	3.9772632620871344e-13	1.460441003823828e-13
66800000	0.004977437704058905	1.94768181937116e-49	-5.688868298881894e-43	1.4368520074824074e-10	4.991682765690502e-15	0.00004512430391939299	-2.3149992728630082e-20	3.685070006420027e-21	4.3632147798834036e-14	3.9772632620871344e-13	1.460441003823828e-13
66900000	0.004977437704058905	1.94768181937116e-49	-5.697392382610921e-43	1.4368520074824074e-10	4.991682765690502e-15	0.00004512430391939299	-2.3149992713066606e-20	3.685070006420027e-21	4.3632147798834036e-14	3.9772632620871344e-13	1.460441003823828e-13
67000000	0.004977437704058905	1.94768181937116e-49	-5.705916466339962e-43	1.4368520074824074e-10	4.991682765690502e-15	0.00004512430391939299	-2.3149992697503127e-20	3.685070006420027e-21	4.3632147798834036e-14	3.9772632620871344e-13	1.460441003823828e-13
67100000	0.004977437704058905	1.94768181937116e-49	-5.714440550069018e-43	1.4368520074824074e-10	4.991682765690502e-15	0.00004512430391939299	-2.3149992681939648e-20	3.685070006420027e-21	4.3632147798834036e-14	3.9772632620871344e-13	1.460441003823828e-13
67200000	0.004977437704058905	1.94768181937116e-49	-5.7229646337980875e-43	1.4368520074824074e-10	4.991682765690502e-15	0.00004512430391939299	-2.3149992666376172e-20	3.685070006420027e-21	4.3632147798834036e-14	3.9772632620871344e-13	1.460441003823828e-13
67300000	0.004977437704058905	1.94768181937116e-49	-5.7314887175271716e-43	1.4368520074824074e-10	4.991682765690502e-15	0.00004512430391939299	-2.3149992650812693e-20	3.685070006420027e-21	4.3632147798834036e-14	3.9772632620871344e-13	1.460441003823828e-13
67400000	0.004977437704058905	1.94768181937116e-49	-5.7400128012562716e-43	1.4368520074824074e-10	4.991682765690502e-15	0.00004512430391939299	-2.3149992635249214e-20	3.685070006420027e-21	4.3632147798834036e-14	3.9772632620871344e-13	1.460441003823828e-13
67500000	0.004977437704058905	1.94768181937116e-49	-5.7485368849853875e-43	1.4368520074824074e-10	4.991682765690502e-15	0.00004512430391939299	-2.3149992619685738e-20	3.685070006420027e-21	4.3632147798834036e-14	3.9772632620871344e-13	1.460441003823828e-13
67600000	0.004977437704058905	1.94768181937116e-49	-5.75706096871452e-43	1.4368520074824074e-10	4.991682765690502e-15	0.00004512430391939299	-2.314999260412226e-20	3.685070006420027e-21	4.3632147798834036e-14	3.9772632620871344e-13	1.460441003823828e-13
67700000	0.004977437704058905	1.94768181937116e-49	-5.76558505244367e-43	1.4368520074824074e-10	4.991682765690502e-15	0.00004512430391939299	-2.3149992588558783e-20	3.685070006420027e-21	4.3632147798834036e-14	3.9772632620871344e-13	1.460441003823828e-13
67800000	0.004977437704058905	1.94768181937116e-49	-5.7741091361728285e-43	1.4368520074824074e-10	4.991682765690502e-15	0.00004512430391939299	-2.3149992572995304e-20	3.685070006420027e-21	4.3632147798834036e-14	3.9772632620871344e-13	1.460441003823828e-13
67900000	0.004977437704058905	1.94768181937116e-49	-5.782633219901955e-43	1.4368520074824074e-10	4.991682765690502e-15	0.00004512430391939299	-2.3149992557431825e-20	3.685070006420027e-21	4.3632147798834036e-14	3.9772632620871344e-13	1.460441003823828e-13
68000000	0.004977437704058905	1.94768181937116e-49	-5.791157303631047e-43	1.4368520074824074e-10	4.991682765690502e-15	0.00004512430391939299	-2.314999254186835e-20	3.685070006420027e-21	4.3632147798834036e-14	3.9772632620871344e-13	1.460441003823828e-13
68100000	0.004977437704058905	1.94768181937116e-49	-5.799681387360105e-43	1.4368520074824074e-10	4.991682765690502e-15	0.00004512430391939299	-2.314999252630487e-20	3.685070006420027e-21	4.3632147798834036e-14	3.9772632620871344e-13	1.460441003823828e-13
68200000	0.004977437704058905	1.94768181937116e-49	-5.808205471089128e-43	1.4368520074824074e-10	4.991682765690502e-15	0.00004512430391939299	-2.314999251074139e-20	3.685070006420027e-21	4.3632147798834036e-14	3.9772632620871344e-13	1.460441003823828e-13
68300000	0.004977437704058905	1.94768181937116e-49	-5.816729554818118e-43	1.4368520074824074e-10	4.991682765690502e-15	0.00004512430391939299	-2.3149992495177915e-20	3.685070006420027e-21	4.3632147798834036e-14	3.9772632620871344e-13	1.460441003823828e-13
68400000	0.004977437704058905	1.94768181937116e-49	-5.825253638547076e-43	1.4368520074824074e-10	4.991682765690502e-15	0.00004512430391939299	-2.3149992479614436e-20	3.685070006420027e-21	4.3632147798834036e-14	3.9772632620871344e-13	1.460441003823828e-13
68500000	0.004977437704058905	1.94768181937116e-49	-5.833777722276001e-43	1.4368520074824074e-10	4.991682765690502e-15	0.00004512430391939299	-2.314999246405096e-20	3.685070006420027e-21	4.3632147798834036e-14	3.9772632620871344e-13	1.460441003823828e-13
68600000	0.004977437704058905	1.94768181937116e-49	-5.842301806004894e-43	1.4368520074824074e-10	4.991682765690502e-15	0.00004512430391939299	-2.314999244848748e-20	3.685070006420027e-21	4.3632147798834036e-14	3.9772632620871344e-13	1.460441003823828e-13
68700000	0.004977437704058905	1.94768181937116e-49	-5.850825889733757e-43	1.4368520074824074e-10	4.991682765690502e-15	0.00004512430391939299	-2.3149992432924002e-20	3.685070006420027e-21	4.3632147798834036e-14	3.9772632620871344e-13	1.460441003823828e-13
68800000	0.004977437704058905	1.94768181937116e-49	-5.859349973462588e-43	1.4368520074824074e-10	4.991682765690502e-15	0.00004512430391939299	-2.3149992417360526e-20	3.685070006420027e-21	4.3632147798834036e-14	3.9772632620871344e-13	1.460441003823828e-13
68900000	0.004977437704058905	1.94768181937116e-49	-5.8678740571913904e-43	1.4368520074824074e-10	4.991682765690502e-15	0.00004512430391939299	-2.3149992401797047e-20	3.685070006420027e-21	4.3632147798834036e-14	3.9772632620871344e-13	1.460441003823828e-13
69000000	0.004977437704058905	1.94768181937116e-49	-5.876398140920162e-43	1.4368520074824074e-10	4.991682765690502e-15	0.00004512430391939299	-2.3149992386233568e-20	3.685070006420027e-21	4.3632147798834036e-14	3.9772632620871344e-13	1.460441003823828e-13
69100000	0.004977437704058905	1.94768181937116e-49	-5.884922224648905e-43	1.4368520074824074e-10	4.991682765690502e-15	0.00004512430391939299	-2.3149992370670092e-20	3.685070006420027e-21	4.3632147798834036e-14	3.9772632620871344e-13	1.460441003823828e-13
69200000	0.004977437704058905	1.94768181937116e-49	-5.893446308377619e-43	1.4368520074824074e-10	4.991682765690502e-15	0.00004512430391939299	-2.3149992355106613e-20	3.685070006420027e-21	4.3632147798834036e-14	3.9772632620871344e-13	1.460441003823828e-13
69300000	0.004977437704058905	1.94768181937116e-49	-5.901970392106306e-43	1.4368520074824074e-10	4.991682765690502e-15	0.00004512430391939299	-2.3149992339543137e-20	3.685070006420027e-21	4.3632147798834036e-14	3.9772632620871344e-13	1.460441003823828e-13
69400000	0.004977437704058905	1.94768181937116e-49	-5.910494475834965e-43	1.4368520074824074e-10	4.991682765690502e-15	0.00004512430391939299	-2.3149992323979658e-20	3.685070006420027e-21	4.3632147798834036e-14	3.9772632620871344e-13	1.460441003823828e-13
69500000	0.004977437704058905	1.94768181937116e-49	-5.919018559563598e-43	1.4368520074824074e-10	4.991682765690502e-15	0.00004512430391939299	-2.314999230841618e-20	3.685070006420027e-21	4.3632147798834036e-14	3.9772632620871344e-13	1.460441003823828e-13
69600000	0.004977437704058905	1.94768181937116e-49	-5.927542643292203e-43	1.4368520074824074e-10	4.991682765690502e-15	0.00004512430391939299	-2.3149992292852703e-20	3.685070006420027e-21	4.3632147798834036e-14	3.9772632620871344e-13	1.460441003823828e-13
69700000	0.004977437704058905	1.94768181937116e-49	-5.936066727020783e-43	1.4368520074824074e-10	4.991682765690502e-15	0.00004512430391939299	-2.3149992277289224e-20	3.685070006420027e-21	4.3632147798834036e-14	3.9772632620871344e-13	1.460441003823828e-13
69800000	0.004977437704058905	1.94768181937116e-49	-5.944590810749338e-43	1.4368520074824074e-10	4.991682765690502e-15	0.00004512430391939299	-2.3149992261725745e-20	3.685070006420027e-21	4.3632147798834036e-14	3.9772632620871344e-13	1.460441003823828e-13
69900000	0.004977437704058905	1.94768181937116e-49	-5.953114894477868e-43	1.4368520074824074e-10	4.991682765690502e-15	0.00004512430391939299	-2.314999224616227e-20	3.685070006420027e-21	4.3632147798834036e-14	3.9772632620871344e-13	1.460441003823828e-13
70000000	0.004977437704058905	1.94768181937116e-49	-5.961638978206374e-43	1.4368520074824074e-10	4.991682765690502e-15	0.00004512430391939299	-2.314999223059879e-20	3.685070006420027e-21	4.3632147798834036e-14	3.9772632620871344e-13	1.460441003823828e-13
70100000	0.004977437704058905	1.94768181937116e-49	-5.970163061934856e-43	1.4368520074824074e-10	4.991682765690502e-15	0.00004512430391939299	-2.3149992215035314e-20	3.685070006420027e-21	4.3632147798834036e-14	3.9772632620871344e-13	1.460441003823828e-13
70200000	0.004977437704058905	1.94768181937116e-49	-5.978687145663315e-43	1.4368520074824074e-10	4.991682765690502e-15	0.00004512430391939299	-2.3149992199471835e-20	3.685070006420027e-21	4.3632147798834036e-14	3.9772632620871344e-13	1.460441003823828e-13
70300000	0.004977437704058905	1.94768181937116e-49	-5.987211229391751e-43	1.4368520074824074e-10	4.991682765690502e-15	0.00004512430391939299	-2.3149992183908356e-20	3.685070006420027e-21	4.3632147798834036e-14	3.9772632620871344e-13	1.460441003823828e-13
70400000	0.004977437704058905	1.94768181937116e-49	-5.9957353131201656e-43	1.4368520074824074e-10	4.991682765690502e-15	0.00004512430391939299	-2.314999216834488e-20	3.685070006420027e-21	4.3632147798834036e-14	3.9772632620871344e-13	1.460441003823828e-13
70500000	0.004977437704058905	1.94768181937116e-49	-6.004259396848559e-43	1.4368520074824074e-10	4.991682765690502e-15	0.00004512430391939299	-2.31499921527814e-20	3.685070006420027e-21	4.3632147798834036e-14	3.9772632620871344e-13	1.460441003823828e-13
70600000	0.004977437704058905	1.94768181937116e-49	-6.012783480576931e-43	1.4368520074824074e-10	4.991682765690502e-15	0.00004512430391939299	-2.3149992137217922e-20	3.685070006420027e-21	4.3632147798834036e-14	3.9772632620871344e-13	1.460441003823828e-13
70700000	0.004977437704058905	1.94768181937116e-49	-6.021307564305282e-43	1.4368520074824074e-10	4.991682765690502e-15	0.00004512430391939299	-2.3149992121654446e-20	3.685070006420027e-21	4.3632147798834036e-14	3.9772632620871344e-13	1.460441003823828e-13
70800000	0.004977437704058905	1.94768181937116e-49	-6.0298316480336136e-43	1.4368520074824074e-10	4.991682765690502e-15	0.00004512430391939299	-2.3149992106090967e-20	3.685070006420027e-21	4.3632147798834036e-14	3.9772632620871344e-13	1.460441003823828e-13
70900000	0.004977437704058905	1.94768181937116e-49	-6.038355731761926e-43	1.4368520074824074e-10	4.991682765690502e-15	0.00004512430391939299	-2.3149992090527488e-20	3.685070006420027e-21	4.3632147798834036e-14	3.9772632620871344e-13	1.460441003823828e-13
71000000	0.004977437704058905	1.94768181937116e-49	-6.04687981549022e-43	1.4368520074824074e-10	4.991682765690502e-15	0.00004512430391939299	-2.3149992074964012e-20	3.685070006420027e-21	4.3632147798834036e-14	3.9772632620871344e-13	1.460441003823828e-13
71100000	0.004977437704058905	1.94768181937116e-49	-6.0554038992184945e-43	1.4368520074824074e-10	4.991682765690502e-15	0.00004512430391939299	-2.3149992059400533e-20	3.685070006420027e-21	4.3632147798834036e-14	3.9772632620871344e-13	1.460441003823828e-13
71200000	0.004977437704058905	1.94768181937116e-49	-6.063927982946752e-43	1.4368520074824074e-10	4.991682765690502e-15	0.00004512430391939299	-2.3149992043837057e-20	3.685070006420027e-21	4.3632147798834036e-14	3.9772632620871344e-13	1.460441003823828e-13
71300000	0.004977437704058905	1.94768181937116e-49	-6.072452066674992e-43	1.4368520074824074e-10	4.991682765690502e-15	0.00004512430391939299	-2.3149992028273578e-20	3.685070006420027e-21	4.3632147798834036e-14	3.9772632620871344e-13	1.460441003823828e-13
71400000	0.004977437704058905	1.9476818193711604e-49	-6.080976150403215e-43	1.4368520074824074e-10	4.991682765690502e-15	0.00004512430391939299	-2.31499920127101e-20	3.685070006420027e-21	4.3632147798834036e-14	3.9772632620871344e-13	1.460441003823828e-13
71500000	0.004977437704058905	1.9476818193711604e-49	-6.089500234131422e-43	1.4368520074824074e-10	4.991682765690502e-15	0.00004512430391939299	-2.3149991997146623e-20	3.685070006420027e-21	4.3632147798834036e-14	3.9772632620871344e-13	1.460441003823828e-13
71600000	0.004977437704058905	1.9476818193711604e-49	-6.098024317859614e-43	1.4368520074824074e-10	4.991682765690502e-15	0.00004512430391939299	-2.3149991981583144e-20	3.685070006420027e-21	4.3632147798834036e-14	3.9772632620871344e-13	1.460441003823828e-13
71700000	0.004977437704058905	1.9476818193711604e-49	-6.106548401587791e-43	1.4368520074824074e-10	4.991682765690502e-15	0.00004512430391939299	-2.3149991966019665e-20	3.685070006420027e-21	4.3632147798834036e-14	3.9772632620871344e-13	1.460441003823828e-13
71800000	0.004977437704058905	1.9476818193711604e-49	-6.115072485315953e-43	1.4368520074824074e-10	4.991682765690502e-15	0.00004512430391939299	-2.314999195045619e-20	3.685070006420027e-21	4.3632147798834036e-14	3.9772632620871344e-13	1.460441003823828e-13
71900000	0.004977437704058905	1.9476818193711604e-49	-6.123596569044101e-43	1.4368520074824074e-10	4.991682765690502e-15	0.00004512430391939299	-2.314999193489271e-20	3.685070006420027e-21	4.3632147798834036e-14	3.9772632620871344e-13	1.460441003823828e-13
72000000	0.004977437704058905	1.9476818193711604e-49	-6.1321206527722355e-43	1.4368520074824074e-10	4.991682765690502e-15	0.00004512430391939299	-2.3149991919329234e-20	3.685070006420027e-21	4.3632147798834036e-14	3.9772632620871344e-13	1.460441003823828e-13
72100000	0.004977437704058905	1.9476818193711604e-49	-6.140644736500357e-43	1.4368520074824074e-10	4.991682765690502e-15	0.00004512430391939299	-2.3149991903765755e-20	3.685070006420027e-21	4.3632147798834036e-14	3.9772632620871344e-13	1.460441003823828e-13
72200000	0.004977437704058905	1.9476818193711604e-49	-6.1491688202284664e-43	1.4368520074824074e-10	4.991682765690502e-15	0.00004512430391939299	-2.3149991888202276e-20	3.685070006420027e-21	4.3632147798834036e-14	3.9772632620871344e-13	1.460441003823828e-13
72300000	0.004977437704058905	1.9476818193711604e-49	-6.157692903956564e-43	1.4368520074824074e-10	4.991682765690502e-15	0.00004512430391939299	-2.31499918726388e-20	3.685070006420027e-21	4.3632147798834036e-14	3.9772632620871344e-13	1.460441003823828e-13
72400000	0.004977437704058905	1.9476818193711604e-49	-6.16621698768465e-43	1.4368520074824074e-10	4.991682765690502e-15	0.00004512430391939299	-2.314999185707532e-20	3.685070006420027e-21	4.3632147798834036e-14	3.9772632620871344e-13	1.460441003823828e-13
72500000	0.004977437704058905	1.9476818193711604e-49	-6.174741071412725e-43	1.4368520074824074e-10	4.991682765690502e-15	0.00004512430391939299	-2.3149991841511842e-20	3.685070006420027e-21	4.3632147798834036e-14	3.9772632620871344e-13	1.460441003823828e-13
72600000	0.004977437704058905	1.9476818193711604e-49	-6.1832651551407905e-43	1.4368520074824074e-10	4.991682765690502e-15	0.00004512430391939299	-2.3149991825948366e-20	3.685070006420027e-21	4.3632147798834036e-14	3.9772632620871344e-13	1.460441003823828e-13
72700000	0.004977437704058905	1.9476818193711604e-49	-6.191789238868846e-43	1.4368520074824074e-10	4.991682765690502e-15	0.00004512430391939299	-2.3149991810384887e-20	3.685070006420027e-21	4.3632147798834036e-14	3.9772632620871344e-13	1.460441003823828e-13
72800000	0.004977437704058905	1.9476818193711604e-49	-6.2003133225968924e-43	1.4368520074824074e-10	4.991682765690502e-15	0.00004512430391939299	-2.3149991794821408e-20	3.685070006420027e-21	4.3632147798834036e-14	3.9772632620871344e-13	1.460441003823828e-13
72900000	0.004977437704058905	1.9476818193711604e-49	-6.20883740632493e-43	1.4368520074824074e-10	4.991682765690502e-15	0.00004512430391939299	-2.3149991779257932e-20	3.685070006420027e-21	4.3632147798834036e-14	3.9772632620871344e-13	1.460441003823828e-13
73000000	0.004977437704058905	1.9476818193711604e-49	-6.217361490052959e-43	1.4368520074824074e-10	4.991682765690502e-15	0.00004512430391939299	-2.3149991763694453e-20	3.685070006420027e-21	4.3632147798834036e-14	3.9772632620871344e-13	1.460441003823828e-13
73100000	0.004977437704058905	1.9476818193711604e-49	-6.2258855737809816e-43	1.4368520074824074e-10	4.991682765690502e-15	0.00004512430391939299	-2.3149991748130977e-20	3.685070006420027e-21	4.3632147798834036e-14	3.9772632620871344e-13	1.460441003823828e-13
73200000	0.004977437704058905	1.9476818193711604e-49	-6.234409657508997e-43	1.4368520074824074e-10	4.991682765690502e-15	0.00004512430391939299	-2.3149991732567498e-20	3.685070006420027e-21	4.3632147798834036e-14	3.9772632620871344e-13	1.460441003823828e-13
73300000	0.004977437704058905	1.9476818193711604e-49	-6.242933741237005e-43	1.4368520074824074e-10	4.991682765690502e-15	0.00004512430391939299	-2.314999171700402e-20	3.685070006420028e-21	4.3632147798834036e-14	3.9772632620871344e-13	1.460441003823828e-13
73400000	0.004977437704058905	1.9476818193711604e-49	-6.251457824965008e-43	1.4368520074824077e-10	4.991682765690502e-15	0.00004512430391939299	-2.3149991701440543e-20	3.685070006420028e-21	4.3632147798834036e-14	3.9772632620871344e-13	1.460441003823828e-13
73500000	0.004977437704058905	1.9476818193711604e-49	-6.2599819086930045e-43	1.4368520074824077e-10	4.991682765690502e-15	0.00004512430391939299	-2.3149991685877064e-20	3.685070006420028e-21	4.3632147798834036e-14	3.9772632620871344e-13	1.460441003823828e-13
73600000	0.004977437704058905	1.9476818193711604e-49	-6.268505992420997e-43	1.4368520074824077e-10	4.991682765690502e-15	0.00004512430391939299	-2.3149991670313585e-20	3.685070006420028e-21	4.3632147798834036e-14	3.9772632620871344e-13	1.460441003823828e-13
73700000	0.004977437704058905	1.9476818193711604e-49	-6.2770300761489846e-43	1.4368520074824077e-10	4.991682765690502e-15	0.00004512430391939299	-2.314999165475011e-20	3.685070006420028e-21	4.3632147798834036e-14	3.9772632620871344e-13	1.460441003823828e-13
73800000	0.004977437704058905	1.9476818193711604e-49	-6.2855541598769694e-43	1.4368520074824077e-10	4.991682765690502e-15	0.00004512430391939299	-2.314999163918663e-20	3.685070006420028e-21	4.3632147798834036e-14	3.9772632620871344e-13	1.460441003823828e-13
73900000	0.004977437704058905	1.9476818193711604e-49	-6.29407824360495e-43	1.4368520074824077e-10	4.991682765690503e-15	0.00004512430391939299	-2.3149991623623154e-20	3.685070006420028e-21	4.3632147798834036e-14	3.9772632620871344e-13	1.460441003823828e-13
74000000	0.004977437704058905	1.9476818193711604e-49	-6.302602327332928e-43	1.4368520074824077e-10	4.991682765690503e-15	0.00004512430391939299	-2.3149991608059675e-20	3.685070006420028e-21	4.3632147798834036e-14	3.9772632620871344e-13	1.460441003823828e-13
74100000	0.004977437704058905	1.9476818193711604e-49	-6.311126411060904e-43	1.4368520074824077e-10	4.991682765690503e-15	0.00004512430391939299	-2.3149991592496196e-20	3.685070006420028e-21	4.3632147798834036e-14	3.9772632620871344e-13	1.460441003823828e-13
74200000	0.004977437704058905	1.9476818193711604e-49	-6.3196504947888785e-43	1.4368520074824077e-10	4.991682765690503e-15	0.00004512430391939299	-2.314999157693272e-20	3.685070006420028e-21	4.3632147798834036e-14	3.9772632620871344e-13	1.460441003823828e-13
74300000	0.004977437704058905	1.9476818193711604e-49	-6.328174578516851e-43	1.4368520074824077e-10	4.991682765690503e-15	0.00004512430391939299	-2.314999156136924e-20	3.685070006420028e-21	4.3632147798834036e-14	3.9772632620871344e-13	1.460441003823828e-13
74400000	0.004977437704058905	1.9476818193711604e-49	-6.336698662244824e-43	1.4368520074824077e-10	4.991682765690503e-15	0.00004512430391939299	-2.3149991545805762e-20	3.685070006420028e-21	4.3632147798834036e-14	3.9772632620871344e-13	1.460441003823828e-13
74500000	0.004977437704058905	1.9476818193711604e-49	-6.345222745972797e-43	1.4368520074824077e-10	4.991682765690503e-15	0.00004512430391939299	-2.3149991530242286e-20	3.685070006420028e-21	4.3632147798834036e-14	3.9772632620871344e-13	1.460441003823828e-13
74600000	0.004977437704058905	1.9476818193711604e-49	-6.35374682970077e-43	1.4368520074824077e-10	4.991682765690503e-15	0.00004512430391939299	-2.3149991514678807e-20	3.685070006420028e-21	4.3632147798834036e-14	3.9772632620871344e-13	1.460441003823828e-13
74700000	0.004977437704058905	1.9476818193711604e-49	-6.3622709134287446e-43	1.4368520074824077e-10	4.991682765690503e-15	0.00004512430391939299	-2.3149991499115328e-20	3.685070006420028e-21	4.3632147798834036e-14	3.9772632620871344e-13	1.460441003823828e-13
74800000	0.004977437704058905	1.9476818193711604e-49	-6.37079499715672e-43	1.4368520074824077e-10	4.991682765690503e-15	0.00004512430391939299	-2.3149991483551852e-20	3.685070006420028e-21	4.3632147798834036e-14	3.9772632620871344e-13	1.460441003823828e-13
74900000	0.004977437704058905	1.9476818193711604e-49	-6.3793190808846975e-43	1.4368520074824077e-10	4.991682765690503e-15	0.00004512430391939299	-2.3149991467988373e-20	3.685070006420028e-21	4.3632147798834036e-14	3.9772632620871344e-13	1.460441003823828e-13
75000000	0.004977437704058905	1.9476818193711604e-49	-6.387843164612678e-43	1.4368520074824077e-10	4.991682765690503e-15	0.00004512430391939299	-2.3149991452424897e-20	3.685070006420028e-21	4.3632147798834036e-14	3.9772632620871344e-13	1.460441003823828e-13
75100000	0.004977437704058905	1.9476818193711604e-49	-6.396367248340662e-43	1.4368520074824077e-10	4.991682765690503e-15	0.00004512430391939299	-2.3149991436861418e-20	3.685070006420028e-21	4.3632147798834036e-14	3.9772632620871344e-13	1.460441003823828e-13
75200000	0.004977437704058905	1.9476818193711604e-49	-6.40489133206865e-43	1.4368520074824077e-10	4.991682765690503e-15	0.00004512430391939299	-2.314999142129794e-20	3.685070006420028e-21	4.3632147798834036e-14	3.9772632620871344e-13	1.460441003823828e-13
75300000	0.004977437704058905	1.9476818193711604e-49	-6.413415415796641e-43	1.4368520074824077e-10	4.991682765690503e-15	0.00004512430391939299	-2.3149991405734463e-20	3.685070006420028e-21	4.3632147798834036e-14	3.9772632620871344e-13	1.460441003823828e-13
75400000	0.004977437704058905	1.9476818193711604e-49	-6.421939499524638e-43	1.4368520074824077e-10	4.991682765690503e-15	0.00004512430391939299	-2.3149991390170984e-20	3.685070006420028e-21	4.3632147798834036e-14	3.9772632620871344e-13	1.460441003823828e-13
75500000	0.004977437704058905	1.9476818193711604e-49	-6.430463583252639e-43	1.4368520074824077e-10	4.991682765690503e-15	0.00004512430391939299	-2.3149991374607505e-20	3.685070006420028e-21	4.3632147798834036e-14	3.9772632620871344e-13	1.460441003823828e-13
75600000	0.004977437704058905	1.9476818193711608e-49	-6.438987666980647e-43	1.4368520074824077e-10	4.991682765690503e-15	0.00004512430391939299	-2.314999135904403e-20	3.685070006420028e-21	4.3632147798834036e-14	3.9772632620871344e-13	1.460441003823828e-13
75700000	0.004977437704058905	1.9476818193711608e-49	-6.447511750708661e-43	1.4368520074824077e-10	4.991682765690503e-15	0.00004512430391939299	-2.314999134348055e-20	3.685070006420028e-21	4.3632147798834036e-14	3.9772632620871344e-13	1.460441003823828e-13
75800000	0.004977437704058905	1.9476818193711608e-49	-6.456035834436682e-43	1.4368520074824077e-10	4.991682765690503e-15	0.00004512430391939299	-2.3149991327917074e-20	3.685070006420028e-21	4.3632147798834036e-14	3.9772632620871344e-13	1.460441003823828e-13
75900000	0.004977437704058905	1.9476818193711608e-49	-6.464559918164711e-43	1.4368520074824077e-10	4.991682765690503e-15	0.00004512430391939299	-2.3149991312353595e-20	3.685070006420028e-21	4.3632147798834036e-14	3.9772632620871344e-13	1.460441003823828e-13
76000000	0.004977437704058905	1.9476818193711608e-49	-6.4730840018927466e-43	1.4368520074824077e-10	4.991682765690503e-15	0.00004512430391939299	-2.3149991296790116e-20	3.685070006420028e-21	4.3632147798834036e-14	3.9772632620871344e-13	1.460441003823828e-13
76100000	0.004977437704058905	1.9476818193711608e-49	-6.481608085620792e-43	1.4368520074824077e-10	4.991682765690503e-15	0.00004512430391939299	-2.314999128122664e-20	3.685070006420028e-21	4.3632147798834036e-14	3.9772632620871344e-13	1.460441003823828e-13
76200000	0.004977437704058905	1.9476818193711608e-49	-6.490132169348846e-43	1.4368520074824077e-10	4.991682765690503e-15	0.00004512430391939299	-2.314999126566316e-20	3.685070006420028e-21	4.3632147798834036e-14	3.9772632620871344e-13	1.460441003823828e-13
76300000	0.004977437704058905	1.9476818193711608e-49	-6.49865625307691e-43	1.4368520074824077e-10	4.991682765690503e-15	0.00004512430391939299	-2.3149991250099682e-20	3.685070006420028e-21	4.3632147798834036e-14	3.9772632620871344e-13	1.460441003823828e-13
76400000	0.004977437704058905	1.9476818193711608e-49	-6.507180336804984e-43	1.4368520074824077e-10	4.991682765690503e-15	0.00004512430391939299	-2.3149991234536206e-20	3.685070006420028e-21	4.3632147798834036e-14	3.9772632620871344e-13	1.460441003823828e-13
76500000	0.004977437704058905	1.9476818193711608e-49	-6.515704420533068e-43	1.4368520074824077e-10	4.991682765690503e-15	0.00004512430391939299	-2.3149991218972727e-20	3.685070006420028e-21	4.3632147798834036e-14	3.9772632620871344e-13	1.460441003823828e-13
76600000	0.004977437704058905	1.9476818193711608e-49	-6.524228504261165e-43	1.4368520074824077e-10	4.991682765690503e-15	0.00004512430391939299	-2.314999120340925e-20	3.685070006420028e-21	4.3632147798834036e-14	3.9772632620871344e-13	1.460441003823828e-13
76700000	0.004977437704058905	1.9476818193711608e-49	-6.532752587989272e-43	1.4368520074824077e-10	4.991682765690503e-15	0.00004512430391939299	-2.3149991187845772e-20	3.685070006420028e-21	4.3632147798834036e-14	3.9772632620871344e-13	1.460441003823828e-13
76800000	0.004977437704058905	1.9476818193711608e-49	-6.5412766717173916e-43	1.4368520074824077e-10	4.991682765690503e-15	0.00004512430391939299	-2.3149991172282293e-20	3.685070006420028e-21	4.3632147798834036e-14	3.9772632620871344e-13	1.460441003823828e-13
76900000	0.004977437704058905	1.9476818193711608e-49	-6.5498007554455246e-43	1.4368520074824077e-10	4.991682765690503e-15	0.00004512430391939299	-2.3149991156718817e-20	3.685070006420028e-21	4.3632147798834036e-14	3.9772632620871344e-13	1.460441003823828e-13
77000000	0.004977437704058905	1.9476818193711608e-49	-6.558324839173671e-43	1.4368520074824077e-10	4.991682765690503e-15	0.00004512430391939299	-2.3149991141155338e-20	3.685070006420028e-21	4.3632147798834036e-14	3.9772632620871344e-13	1.460441003823828e-13
77100000	0.004977437704058905	1.9476818193711608e-49	-6.566848922901831e-43	1.4368520074824077e-10	4.991682765690503e-15	0.00004512430391939299	-2.314999112559186e-20	3.685070006420028e-21	4.3632147798834036e-14	3.9772632620871344e-13	1.460441003823828e-13
77200000	0.004977437704058905	1.9476818193711608e-49	-6.575373006630006e-43	1.4368520074824077e-10	4.991682765690503e-15	0.00004512430391939299	-2.3149991110028383e-20	3.685070006420028e-21	4.3632147798834036e-14	3.9772632620871344e-13	1.460441003823828e-13
77300000	0.004977437704058905	1.9476818193711608e-49	-6.583897090358195e-43	1.4368520074824077e-10	4.991682765690503e-15	0.00004512430391939299	-2.3149991094464904e-20	3.685070006420028e-21	4.3632147798834036e-14	3.9772632620871344e-13	1.460441003823828e-13
77400000	0.004977437704058905	1.9476818193711608e-49	-6.592421174086401e-43	1.4368520074824077e-10	4.991682765690503e-15	0.00004512430391939299	-2.3149991078901425e-20	3.685070006420028e-21	4.3632147798834036e-14	3.9772632620871344e-13	1.460441003823828e-13
77500000	0.004977437704058905	1.9476818193711608e-49	-6.600945257814621e-43	1.4368520074824077e-10	4.991682765690503e-15	0.00004512430391939299	-2.314999106333795e-20	3.685070006420028e-21	4.3632147798834036e-14	3.9772632620871344e-13	1.460441003823828e-13
77600000	0.004977437704058905	1.9476818193711608e-49	-6.6094693415428594e-43	1.4368520074824077e-10	4.991682765690503e-15	0.00004512430391939299	-2.314999104777447e-20	3.685070006420028e-21	4.3632147798834036e-14	3.9772632620871344e-13	1.460441003823828e-13
77700000	0.004977437704058905	1.9476818193711608e-49	-6.617993425271114e-43	1.4368520074824077e-10	4.991682765690503e-15	0.00004512430391939299	-2.3149991032210994e-20	3.685070006420028e-21	4.3632147798834036e-14	3.9772632620871344e-13	1.460441003823828e-13
77800000	0.004977437704058905	1.9476818193711608e-49	-6.626517508999377e-43	1.4368520074824077e-10	4.991682765690503e-15	0.00004512430391939299	-2.3149991016647515e-20	3.685070006420028e-21	4.3632147798834036e-14	3.9772632620871344e-13	1.460441003823828e-13
77900000	0.004977437704058905	1.9476818193711608e-49	-6.635041592727609e-43	1.4368520074824077e-10	4.991682765690503e-15	0.00004512430391939299	-2.3149991001084036e-20	3.685070006420028e-21	4.3632147798834036e-14	3.9772632620871344e-13	1.460441003823828e-13
78000000	0.004977437704058905	1.9476818193711608e-49	-6.643565676455806e-43	1.4368520074824077e-10	4.991682765690503e-15	0.00004512430391939299	-2.314999098552056e-20	3.685070006420028e-21	4.3632147798834036e-14	3.9772632620871344e-13	1.460441003823828e-13
78100000	0.004977437704058905	1.9476818193711608e-49	-6.652089760183969e-43	1.4368520074824077e-10	4.991682765690503e-15	0.00004512430391939299	-2.314999096995708e-20	3.685070006420028e-21	4.3632147798834036e-14	3.9772632620871344e-13	1.460441003823828e-13
78200000	0.004977437704058905	1.9476818193711608e-49	-6.660613843912097e-43	1.4368520074824077e-10	4.991682765690503e-15	0.00004512430391939299	-2.3149990954393602e-20	3.685070006420028e-21	4.3632147798834036e-14	3.9772632620871344e-13	1.460441003823828e-13
78300000	0.004977437704058905	1.9476818193711608e-49	-6.669137927640193e-43	1.4368520074824077e-10	4.991682765690503e-15	0.00004512430391939299	-2.3149990938830126e-20	3.685070006420028e-21	4.3632147798834036e-14	3.9772632620871344e-13	1.460441003823828e-13
78400000	0.004977437704058905	1.9476818193711608e-49	-6.6776620113682555e-43	1.4368520074824077e-10	4.991682765690503e-15	0.00004512430391939299	-2.3149990923266647e-20	3.685070006420028e-21	4.3632147798834036e-14	3.9772632620871344e-13	1.460441003823828e-13
78500000	0.004977437704058905	1.9476818193711608e-49	-6.686186095096286e-43	1.4368520074824077e-10	4.991682765690503e-15	0.00004512430391939299	-2.314999090770317e-20	3.685070006420028e-21	4.3632147798834036e-14	3.9772632620871344e-13	1.460441003823828e-13
78600000	0.004977437704058905	1.9476818193711608e-49	-6.694710178824284e-43	1.4368520074824077e-10	4.991682765690503e-15	0.00004512430391939299	-2.3149990892139692e-20	3.685070006420028e-21	4.3632147798834036e-14	3.9772632620871344e-13	1.460441003823828e-13
78700000	0.004977437704058905	1.9476818193711608e-49	-6.7032342625522515e-43	1.4368520074824077e-10	4.991682765690503e-15	0.00004512430391939299	-2.3149990876576213e-20	3.685070006420028e-21	4.3632147798834036e-14	3.9772632620871344e-13	1.460441003823828e-13
78800000	0.004977437704058905	1.9476818193711608e-49	-6.7117583462801885e-43	1.4368520074824077e-10	4.991682765690503e-15	0.00004512430391939299	-2.3149990861012737e-20	3.685070006420028e-21	4.3632147798834036e-14	3.9772632620871344e-13	1.460441003823828e-13
78900000	0.004977437704058905	1.9476818193711608e-49	-6.7202824300080945e-43	1.4368520074824077e-10	4.991682765690503e-15	0.00004512430391939299	-2.3149990845449258e-20	3.685070006420028e-21	4.3632147798834036e-14	3.9772632620871344e-13	1.460441003823828e-13
79000000	0.004977437704058905	1.9476818193711608e-49	-6.728806513735972e-43	1.4368520074824077e-10	4.991682765690503e-15	0.00004512430391939299	-2.314999082988578e-20	3.685070006420028e-21	4.3632147798834036e-14	3.9772632620871344e-13	1.460441003823828e-13
79100000	0.004977437704058905	1.9476818193711608e-49	-6.7373305974638204e-43	1.4368520074824077e-10	4.991682765690503e-15	0.00004512430391939299	-2.3149990814322303e-20	3.685070006420028e-21	4.3632147798834036e-14	3.9772632620871344e-13	1.460441003823828e-13
79200000	0.004977437704058905	1.9476818193711608e-49	-6.7458546811916396e-43	1.4368520074824077e-10	4.991682765690503e-15	0.00004512430391939299	-2.3149990798758824e-20	3.685070006420028e-21	4.3632147798834036e-14	3.9772632620871344e-13	1.460441003823828e-13
79300000	0.004977437704058905	1.9476818193711608e-49	-6.754378764919432e-43	1.4368520074824077e-10	4.991682765690503e-15	0.00004512430391939299	-2.314999078319535e-20	3.685070006420028e-21	4.3632147798834036e-14	3.9772632620871344e-13	1.460441003823828e-13
79400000	0.004977437704058905	1.9476818193711608e-49	-6.762902848647195e-43	1.4368520074824077e-10	4.991682765690503e-15	0.00004512430391939299	-2.314999076763187e-20	3.685070006420028e-21	4.3632147798834036e-14	3.9772632620871344e-13	1.460441003823828e-13
79500000	0.004977437704058905	1.9476818193711608e-49	-6.771426932374933e-43	1.4368520074824077e-10	4.991682765690503e-15	0.00004512430391939299	-2.314999075206839e-20	3.685070006420028e-21	4.3632147798834036e-14	3.9772632620871344e-13	1.460441003823828e-13
79600000	0.004977437704058905	1.9476818193711608e-49	-6.779951016102644e-43	1.4368520074824077e-10	4.991682765690503e-15	0.00004512430391939299	-2.3149990736504915e-20	3.685070006420028e-21	4.3632147798834036e-14	3.9772632620871344e-13	1.460441003823828e-13
79700000	0.004977437704058905	1.9476818193711608e-49	-6.788475099830328e-43	1.4368520074824077e-10	4.991682765690503e-15	0.00004512430391939299	-2.3149990720941436e-20	3.685070006420028e-21	4.3632147798834036e-14	3.9772632620871344e-13	1.460441003823828e-13
79800000	0.004977437704058905	1.9476818193711608e-49	-6.796999183557988e-43	1.4368520074824077e-10	4.991682765690503e-15	0.00004512430391939299	-2.3149990705377957e-20	3.685070006420028e-21	4.3632147798834036e-14	3.9772632620871344e-13	1.460441003823828e-13
79900000	0.004977437704058905	1.9476818193711608e-49	-6.805523267285623e-43	1.4368520074824077e-10	4.991682765690503e-15	0.00004512430391939299	-2.314999068981448e-20	3.685070006420028e-21	4.3632147798834036e-14	3.9772632620871344e-13	1.460441003823828e-13
80000000	0.004977437704058905	1.9476818193711608e-49	-6.814047351013235e-43	1.4368520074824077e-10	4.991682765690503e-15	0.00004512430391939299	-2.3149990674251002e-20	3.685070006420028e-21	4.3632147798834036e-14	3.9772632620871344e-13	1.460441003823828e-13
80100000	0.004977437704058905	1.9476818193711608e-49	-6.822571434740822e-43	1.4368520074824077e-10	4.991682765690503e-15	0.00004512430391939299	-2.3149990658687526e-20	3.685070006420028e-21	4.3632147798834036e-14	3.9772632620871344e-13	1.460441003823828e-13
80200000	0.004977437704058905	1.9476818193711608e-49	-6.831095518468386e-43	1.4368520074824077e-10	4.991682765690503e-15	0.00004512430391939299	-2.3149990643124047e-20	3.685070006420028e-21	4.3632147798834036e-14	3.9772632620871344e-13	1.460441003823828e-13
80300000	0.004977437704058905	1.9476818193711608e-49	-6.839619602195927e-43	1.4368520074824077e-10	4.991682765690503e-15	0.00004512430391939299	-2.3149990627560568e-20	3.685070006420028e-21	4.3632147798834036e-14	3.9772632620871344e-13	1.460441003823828e-13
80400000	0.004977437704058905	1.9476818193711608e-49	-6.848143685923447e-43	1.4368520074824077e-10	4.991682765690503e-15	0.00004512430391939299	-2.3149990611997092e-20	3.685070006420028e-21	4.3632147798834036e-14	3.9772632620871344e-13	1.460441003823828e-13
80500000	0.004977437704058905	1.9476818193711608e-49	-6.856667769650945e-43	1.4368520074824077e-10	4.991682765690503e-15	0.00004512430391939299	-2.3149990596433613e-20	3.685070006420028e-21	4.3632147798834036e-14	3.9772632620871344e-13	1.460441003823828e-13
80600000	0.004977437704058905	1.9476818193711608e-49	-6.865191853378422e-43	1.4368520074824077e-10	4.991682765690503e-15	0.00004512430391939299	-2.3149990580870134e-20	3.685070006420028e-21	4.3632147798834036e-14	3.9772632620871344e-13	1.460441003823828e-13
80700000	0.004977437704058905	1.9476818193711608e-49	-6.8737159371058786e-43	1.4368520074824077e-10	4.991682765690503e-15	0.00004512430391939299	-2.3149990565306658e-20	3.685070006420028e-21	4.3632147798834036e-14	3.9772632620871344e-13	1.460441003823828e-13
80800000	0.004977437704058905	1.9476818193711608e-49	-6.882240020833315e-43	1.4368520074824077e-10	4.991682765690503e-15	0.00004512430391939299	-2.314999054974318e-20	3.685070006420028e-21	4.3632147798834036e-14	3.9772632620871344e-13	1.460441003823828e-13
80900000	0.004977437704058905	1.9476818193711608e-49	-6.890764104560732e-43	1.4368520074824077e-10	4.991682765690503e-15	0.00004512430391939299	-2.31499905341797e-20	3.685070006420028e-21	4.3632147798834036e-14	3.9772632620871344e-13	1.460441003823828e-13
81000000	0.004977437704058905	1.9476818193711608e-49	-6.899288188288131e-43	1.4368520074824077e-10	4.991682765690503e-15	0.00004512430391939299	-2.3149990518616224e-20	3.685070006420028e-21	4.3632147798834036e-14	3.9772632620871344e-13	1.460441003823828e-13
81100000	0.004977437704058905	1.9476818193711608e-49	-6.907812272015511e-43	1.4368520074824077e-10	4.991682765690503e-15	0.00004512430391939299	-2.3149990503052745e-20	3.685070006420028e-21	4.3632147798834036e-14	3.9772632620871344e-13	1.460441003823828e-13
81200000	0.004977437704058905	1.9476818193711608e-49	-6.916336355742874e-43	1.4368520074824077e-10	4.991682765690503e-15	0.00004512430391939299	-2.314999048748927e-20	3.685070006420028e-21	4.3632147798834036e-14	3.9772632620871344e-13	1.460441003823828e-13
81300000	0.004977437704058905	1.9476818193711608e-49	-6.924860439470219e-43	1.4368520074824077e-10	4.991682765690503e-15	0.00004512430391939299	-2.314999047192579e-20	3.685070006420028e-21	4.3632147798834036e-14	3.9772632620871344e-13	1.460441003823828e-13
81400000	0.004977437704058905	1.9476818193711608e-49	-6.9333845231975476e-43	1.4368520074824077e-10	4.991682765690503e-15	0.00004512430391939299	-2.314999045636231e-20	3.685070006420028e-21	4.3632147798834036e-14	3.9772632620871344e-13	1.460441003823828e-13
81500000	0.004977437704058905	1.9476818193711608e-49	-6.941908606924859e-43	1.4368520074824077e-10	4.991682765690503e-15	0.00004512430391939299	-2.3149990440798835e-20	3.685070006420028e-21	4.3632147798834036e-14	3.9772632620871344e-13	1.460441003823828e-13
81600000	0.004977437704058905	1.9476818193711608e-49	-6.950432690652157e-43	1.4368520074824077e-10	4.991682765690503e-15	0.00004512430391939299	-2.3149990425235356e-20	3.685070006420028e-21	4.3632147798834036e-14	3.9772632620871344e-13	1.460441003823828e-13
81700000	0.004977437704058905	1.9476818193711608e-49	-6.958956774379438e-43	1.4368520074824077e-10	4.991682765690503e-15	0.00004512430391939299	-2.3149990409671877e-20	3.685070006420028e-21	4.3632147798834036e-14	3.9772632620871344e-13	1.460441003823828e-13
81800000	0.004977437704058905	1.9476818193711604e-49	-6.967480858106705e-43	1.4368520074824077e-10	4.991682765690503e-15	0.00004512430391939299	-2.31499903941084e-20	3.685070006420028e-21	4.3632147798834036e-14	3.9772632620871344e-13	1.460441003823828e-13
81900000	0.004977437704058905	1.9476818193711604e-49	-6.976004941833958e-43	1.4368520074824077e-10	4.991682765690503e-15	0.00004512430391939299	-2.3149990378544922e-20	3.685070006420028e-21	4.3632147798834036e-14	3.9772632620871344e-13	1.460441003823828e-13
82000000	0.004977437704058905	1.9476818193711604e-49	-6.984529025561198e-43	1.4368520074824077e-10	4.991682765690503e-15	0.00004512430391939299	-2.3149990362981446e-20	3.685070006420028e-21	4.3632147798834036e-14	3.9772632620871344e-13	1.460441003823828e-13
82100000	0.004977437704058905	1.9476818193711604e-49	-6.993053109288425e-43	1.4368520074824077e-10	4.991682765690503e-15	0.00004512430391939299	-2.3149990347417967e-20	3.685070006420028e-21	4.3632147798834036e-14	3.9772632620871344e-13	1.460441003823828e-13
82200000	0.004977437704058905	1.9476818193711604e-49	-7.001577193015639e-43	1.4368520074824077e-10	4.991682765690503e-15	0.00004512430391939299	-2.3149990331854488e-20	3.685070006420028e-21	4.3632147798834036e-14	3.9772632620871344e-13	1.460441003823828e-13
82300000	0.004977437704058905	1.9476818193711604e-49	-7.010101276742842e-43	1.4368520074824077e-10	4.991682765690503e-15	0.00004512430391939299	-2.3149990316291012e-20	3.685070006420028e-21	4.3632147798834036e-14	3.9772632620871344e-13	1.460441003823828e-13
82400000	0.004977437704058905	1.9476818193711604e-49	-7.018625360470033e-43	1.4368520074824077e-10	4.991682765690503e-15	0.00004512430391939299	-2.3149990300727533e-20	3.685070006420028e-21	4.3632147798834036e-14	3.9772632620871344e-13	1.460441003823828e-13
82500000	0.004977437704058905	1.9476818193711604e-49	-7.027149444197214e-43	1.4368520074824077e-10	4.991682765690503e-15	0.00004512430391939299	-2.3149990285164054e-20	3.685070006420028e-21	4.3632147798834036e-14	3.9772632620871344e-13	1.460441003823828e-13
82600000	0.004977437704058905	1.9476818193711604e-49	-7.035673527924384e-43	1.4368520074824077e-10	4.991682765690503e-15	0.00004512430391939299	-2.3149990269600578e-20	3.685070006420028e-21	4.3632147798834036e-14	3.9772632620871344e-13	1.460441003823828e-13
82700000	0.004977437704058905	1.9476818193711604e-49	-7.044197611651544e-43	1.4368520074824077e-10	4.991682765690503e-15	0.00004512430391939299	-2.31499902540371e-20	3.685070006420028e-21	4.3632147798834036e-14	3.9772632620871344e-13	1.460441003823828e-13
82800000	0.004977437704058905	1.9476818193711604e-49	-7.052721695378696e-43	1.4368520074824077e-10	4.991682765690503e-15	0.00004512430391939299	-2.314999023847362e-20	3.685070006420028e-21	4.3632147798834036e-14	3.9772632620871344e-13	1.460441003823828e-13
82900000	0.004977437704058905	1.9476818193711604e-49	-7.061245779105838e-43	1.4368520074824077e-10	4.991682765690503e-15	0.00004512430391939299	-2.3149990222910144e-20	3.685070006420028e-21	4.3632147798834036e-14	3.9772632620871344e-13	1.460441003823828e-13
83000000	0.004977437704058905	1.9476818193711604e-49	-7.069769862832973e-43	1.4368520074824077e-10	4.991682765690503e-15	0.00004512430391939299	-2.3149990207346665e-20	3.685070006420028e-21	4.3632147798834036e-14	3.9772632620871344e-13	1.460441003823828e-13
83100000	0.004977437704058905	1.9476818193711604e-49	-7.0782939465601e-43	1.4368520074824077e-10	4.991682765690503e-15	0.00004512430391939299	-2.314999019178319e-20	3.685070006420028e-21	4.3632147798834036e-14	3.9772632620871344e-13	1.460441003823828e-13
83200000	0.004977437704058905	1.9476818193711604e-49	-7.08681803028722e-43	1.4368520074824077e-10	4.991682765690503e-15	0.00004512430391939299	-2.314999017621971e-20	3.685070006420028e-21	4.3632147798834036e-14	3.9772632620871344e-13	1.460441003823828e-13
83300000	0.004977437704058905	1.9476818193711604e-49	-7.095342114014334e-43	1.4368520074824077e-10	4.991682765690503e-15	0.00004512430391939299	-2.314999016065623e-20	3.685070006420028e-21	4.3632147798834036e-14	3.9772632620871344e-13	1.460441003823828e-13
83400000	0.004977437704058905	1.9476818193711604e-49	-7.103866197741441e-43	1.4368520074824077e-10	4.991682765690503e-15	0.00004512430391939299	-2.3149990145092755e-20	3.685070006420028e-21	4.3632147798834036e-14	3.9772632620871344e-13	1.460441003823828e-13
83500000	0.004977437704058905	1.9476818193711604e-49	-7.112390281468543e-43	1.4368520074824077e-10	4.991682765690503e-15	0.00004512430391939299	-2.3149990129529276e-20	3.685070006420028e-21	4.3632147798834036e-14	3.9772632620871344e-13	1.460441003823828e-13
83600000	0.004977437704058905	1.9476818193711604e-49	-7.120914365195641e-43	1.4368520074824077e-10	4.991682765690503e-15	0.00004512430391939299	-2.3149990113965797e-20	3.685070006420028e-21	4.3632147798834036e-14	3.9772632620871344e-13	1.460441003823828e-13
83700000	0.004977437704058905	1.9476818193711604e-49	-7.129438448922734e-43	1.4368520074824077e-10	4.991682765690503e-15	0.00004512430391939299	-2.314999009840232e-20	3.685070006420028e-21	4.3632147798834036e-14	3.9772632620871344e-13	1.460441003823828e-13
83800000	0.004977437704058905	1.9476818193711604e-49	-7.137962532649823e-43	1.4368520074824077e-10	4.991682765690503e-15	0.00004512430391939299	-2.3149990082838842e-20	3.685070006420028e-21	4.3632147798834036e-14	3.9772632620871344e-13	1.460441003823828e-13
83900000	0.004977437704058905	1.9476818193711604e-49	-7.146486616376909e-43	1.4368520074824077e-10	4.991682765690502e-15	0.00004512430391939299	-2.3149990067275366e-20	3.685070006420028e-21	4.3632147798834036e-14	3.9772632620871344e-13	1.460441003823828e-13
84000000	0.004977437704058905	1.9476818193711604e-49	-7.155010700103992e-43	1.4368520074824077e-10	4.991682765690502e-15	0.00004512430391939299	-2.3149990051711887e-20	3.685070006420028e-21	4.3632147798834036e-14	3.9772632620871344e-13	1.460441003823828e-13
84100000	0.004977437704058905	1.94768181937116e-49	-7.163534783831073e-43	1.4368520074824077e-10	4.991682765690502e-15	0.00004512430391939299	-2.3149990036148408e-20	3.685070006420028e-21	4.3632147798834036e-14	3.9772632620871344e-13	1.460441003823828e-13
84200000	0.004977437704058905	1.94768181937116e-49	-7.172058867558153e-43	1.4368520074824077e-10	4.991682765690502e-15	0.00004512430391939299	-2.3149990020584932e-20	3.685070006420028e-21	4.3632147798834036e-14	3.9772632620871344e-13	1.460441003823828e-13
84300000	0.004977437704058905	1.94768181937116e-49	-7.180582951285231e-43	1.4368520074824077e-10	4.991682765690502e-15	0.00004512430391939299	-2.3149990005021453e-20	3.685070006420028e-21	4.3632147798834036e-14	3.9772632620871344e-13	1.460441003823828e-13
84400000	0.004977437704058905	1.94768181937116e-49	-7.189107035012309e-43	1.4368520074824077e-10	4.991682765690502e-15	0.00004512430391939299	-2.3149989989457974e-20	3.685070006420028e-21	4.3632147798834036e-14	3.9772632620871344e-13	1.460441003823828e-13
84500000	0.004977437704058905	1.94768181937116e-49	-7.197631118739387e-43	1.4368520074824074e-10	4.991682765690502e-15	0.00004512430391939299	-2.3149989973894498e-20	3.685070006420028e-21	4.3632147798834036e-14	3.9772632620871344e-13	1.460441003823828e-13
84600000	0.004977437704058905	1.94768181937116e-49	-7.206155202466464e-43	1.4368520074824074e-10	4.991682765690502e-15	0.00004512430391939299	-2.314998995833102e-20	3.685070006420028e-21	4.3632147798834036e-14	3.9772632620871344e-13	1.460441003823828e-13
84700000	0.004977437704058905	1.94768181937116e-49	-7.214679286193543e-43	1.4368520074824074e-10	4.991682765690502e-15	0.00004512430391939299	-2.314998994276754e-20	3.685070006420028e-21	4.3632147798834036e-14	3.9772632620871344e-13	1.460441003823828e-13
84800000	0.004977437704058905	1.94768181937116e-49	-7.223203369920624e-43	1.4368520074824074e-10	4.991682765690502e-15	0.00004512430391939299	-2.3149989927204064e-20	3.685070006420028e-21	4.3632147798834036e-14	3.9772632620871344e-13	1.460441003823828e-13
84900000	0.004977437704058905	1.94768181937116e-49	-7.231727453647708e-43	1.4368520074824074e-10	4.991682765690502e-15	0.00004512430391939299	-2.3149989911640585e-20	3.685070006420028e-21	4.3632147798834036e-14	3.9772632620871344e-13	1.460441003823828e-13
85000000	0.004977437704058905	1.94768181937116e-49	-7.240251537374794e-43	1.4368520074824074e-10	4.991682765690502e-15	0.00004512430391939299	-2.314998989607711e-20	3.685070006420028e-21	4.3632147798834036e-14	3.9772632620871344e-13	1.460441003823828e-13
85100000	0.004977437704058905	1.94768181937116e-49	-7.248775621101882e-43	1.4368520074824074e-10	4.991682765690502e-15	0.00004512430391939299	-2.314998988051363e-20	3.685070006420028e-21	4.3632147798834036e-14	3.9772632620871344e-13	1.460441003823828e-13
85200000	0.004977437704058905	1.94768181937116e-49	-7.257299704828974e-43	1.4368520074824074e-10	4.991682765690502e-15	0.00004512430391939299	-2.314998986495015e-20	3.685070006420028e-21	4.3632147798834036e-14	3.9772632620871344e-13	1.460441003823828e-13
85300000	0.004977437704058905	1.94768181937116e-49	-7.265823788556071e-43	1.4368520074824074e-10	4.991682765690502e-15	0.00004512430391939299	-2.3149989849386675e-20	3.685070006420028e-21	4.3632147798834036e-14	3.9772632620871344e-13	1.460441003823828e-13
85400000	0.004977437704058905	1.94768181937116e-49	-7.274347872283172e-43	1.4368520074824074e-10	4.991682765690502e-15	0.00004512430391939299	-2.3149989833823196e-20	3.685070006420028e-21	4.3632147798834036e-14	3.9772632620871344e-13	1.460441003823828e-13
85500000	0.004977437704058905	1.94768181937116e-49	-7.28287195601028e-43	1.4368520074824074e-10	4.991682765690502e-15	0.00004512430391939299	-2.3149989818259717e-20	3.685070006420028e-21	4.3632147798834036e-14	3.9772632620871344e-13	1.460441003823828e-13
85600000	0.004977437704058905	1.94768181937116e-49	-7.291396039737393e-43	1.4368520074824074e-10	4.991682765690502e-15	0.00004512430391939299	-2.314998980269624e-20	3.685070006420028e-21	4.3632147798834036e-14	3.9772632620871344e-13	1.460441003823828e-13
85700000	0.004977437704058905	1.94768181937116e-49	-7.299920123464512e-43	1.4368520074824074e-10	4.991682765690502e-15	0.00004512430391939299	-2.3149989787132762e-20	3.685070006420028e-21	4.3632147798834036e-14	3.9772632620871344e-13	1.460441003823828e-13
85800000	0.004977437704058905	1.94768181937116e-49	-7.308444207191637e-43	1.4368520074824074e-10	4.991682765690502e-15	0.00004512430391939299	-2.3149989771569286e-20	3.685070006420028e-21	4.3632147798834036e-14	3.9772632620871344e-13	1.460441003823828e-13
85900000	0.004977437704058905	1.94768181937116e-49	-7.31696829091877e-43	1.4368520074824074e-10	4.991682765690502e-15	0.00004512430391939299	-2.3149989756005807e-20	3.685070006420028e-21	4.3632147798834036e-14	3.9772632620871344e-13	1.460441003823828e-13
86000000	0.004977437704058905	1.94768181937116e-49	-7.325492374645912e-43	1.4368520074824074e-10	4.991682765690502e-15	0.00004512430391939299	-2.3149989740442328e-20	3.685070006420028e-21	4.3632147798834036e-14	3.9772632620871344e-13	1.460441003823828e-13
86100000	0.004977437704058905	1.94768181937116e-49	-7.334016458373063e-43	1.4368520074824074e-10	4.991682765690502e-15	0.00004512430391939299	-2.3149989724878852e-20	3.685070006420028e-21	4.3632147798834036e-14	3.9772632620871344e-13	1.460441003823828e-13
86200000	0.004977437704058905	1.94768181937116e-49	-7.342540542100221e-43	1.4368520074824074e-10	4.991682765690502e-15	0.00004512430391939299	-2.3149989709315373e-20	3.685070006420028e-21	4.3632147798834036e-14	3.9772632620871344e-13	1.460441003823828e-13
86300000	0.004977437704058905	1.9476818193711597e-49	-7.351064625827391e-43	1.4368520074824074e-10	4.991682765690502e-15	0.00004512430391939299	-2.3149989693751894e-20	3.685070006420028e-21	4.3632147798834036e-14	3.9772632620871344e-13	1.460441003823828e-13
86400000	0.004977437704058905	1.9476818193711597e-49	-7.35958870955457e-43	1.4368520074824074e-10	4.991682765690502e-15	0.00004512430391939299	-2.3149989678188418e-20	3.685070006420028e-21	4.3632147798834036e-14	3.9772632620871344e-13	1.460441003823828e-13
86500000	0.004977437704058905	1.9476818193711597e-49	-7.36811279328176e-43	1.4368520074824074e-10	4.991682765690502e-15	0.00004512430391939299	-2.314998966262494e-20	3.685070006420028e-21	4.3632147798834036e-14	3.9772632620871344e-13	1.460441003823828e-13
86600000	0.004977437704058905	1.9476818193711597e-49	-7.37663687700896e-43	1.4368520074824074e-10	4.991682765690502e-15	0.00004512430391939299	-2.3149989647061463e-20	3.685070006420028e-21	4.3632147798834036e-14	3.9772632620871344e-13	1.460441003823828e-13
86700000	0.004977437704058905	1.9476818193711597e-49	-7.385160960736173e-43	1.4368520074824074e-10	4.991682765690502e-15	0.00004512430391939299	-2.3149989631497984e-20	3.685070006420028e-21	4.3632147798834036e-14	3.9772632620871344e-13	1.460441003823828e-13
86800000	0.004977437704058905	1.9476818193711597e-49	-7.393685044463399e-43	1.4368520074824074e-10	4.991682765690502e-15	0.00004512430391939299	-2.3149989615934505e-20	3.685070006420028e-21	4.3632147798834036e-14	3.9772632620871344e-13	1.460441003823828e-13
86900000	0.004977437704058905	1.9476818193711597e-49	-7.402209128190636e-43	1.4368520074824074e-10	4.991682765690502e-15	0.00004512430391939299	-2.314998960037103e-20	3.685070006420028e-21	4.3632147798834036e-14	3.9772632620871344e-13	1.460441003823828e-13
87000000	0.004977437704058905	1.9476818193711597e-49	-7.410733211917887e-43	1.4368520074824074e-10	4.991682765690502e-15	0.00004512430391939299	-2.314998958480755e-20	3.685070006420028e-21	4.3632147798834036e-14	3.9772632620871344e-13	1.460441003823828e-13
87100000	0.004977437704058905	1.9476818193711597e-49	-7.419257295645153e-43	1.4368520074824074e-10	4.991682765690502e-15	0.00004512430391939299	-2.314998956924407e-20	3.685070006420028e-21	4.3632147798834036e-14	3.9772632620871344e-13	1.460441003823828e-13
87200000	0.004977437704058905	1.9476818193711597e-49	-7.427781379372433e-43	1.4368520074824074e-10	4.991682765690502e-15	0.00004512430391939299	-2.3149989553680595e-20	3.685070006420028e-21	4.3632147798834036e-14	3.9772632620871344e-13	1.460441003823828e-13
87300000	0.004977437704058905	1.9476818193711597e-49	-7.436305463099727e-43	1.4368520074824074e-10	4.991682765690502e-15	0.00004512430391939299	-2.3149989538117116e-20	3.685070006420028e-21	4.3632147798834036e-14	3.9772632620871344e-13	1.460441003823828e-13
87400000	0.004977437704058905	1.9476818193711597e-49	-7.444829546827037e-43	1.4368520074824074e-10	4.991682765690502e-15	0.00004512430391939299	-2.3149989522553637e-20	3.685070006420028e-21	4.3632147798834036e-14	3.9772632620871344e-13	1.460441003823828e-13
87500000	0.004977437704058905	1.9476818193711597e-49	-7.453353630554363e-43	1.4368520074824074e-10	4.991682765690502e-15	0.00004512430391939299	-2.314998950699016e-20	3.685070006420028e-21	4.3632147798834036e-14	3.9772632620871344e-13	1.460441003823828e-13
87600000	0.004977437704058905	1.9476818193711597e-49	-7.461877714281707e-43	1.4368520074824074e-10	4.991682765690502e-15	0.00004512430391939299	-2.3149989491426682e-20	3.685070006420028e-21	4.3632147798834036e-14	3.9772632620871344e-13	1.460441003823828e-13
87700000	0.004977437704058905	1.9476818193711597e-49	-7.470401798009066e-43	1.4368520074824074e-10	4.991682765690502e-15	0.00004512430391939299	-2.3149989475863206e-20	3.685070006420028e-21	4.3632147798834036e-14	3.9772632620871344e-13	1.460441003823828e-13
87800000	0.004977437704058905	1.9476818193711597e-49	-7.478925881736424e-43	1.4368520074824074e-10	4.991682765690502e-15	0.00004512430391939299	-2.3149989460299727e-20	3.685070006420028e-21	4.3632147798834036e-14	3.9772632620871344e-13	1.460441003823828e-13
87900000	0.004977437704058905	1.9476818193711597e-49	-7.487449965463696e-43	1.4368520074824074e-10	4.991682765690502e-15	0.00004512430391939299	-2.3149989444736248e-20	3.685070006420028e-21	4.3632147798834036e-14	3.9772632620871344e-13	1.460441003823828e-13
88000000	0.004977437704058905	1.9476818193711597e-49	-7.495974049190877e-43	1.4368520074824074e-10	4.991682765690502e-15	0.00004512430391939299	-2.3149989429172772e-20	3.685070006420028e-21	4.3632147798834036e-14	3.9772632620871344e-13	1.460441003823828e-13
88100000	0.004977437704058905	1.9476818193711597e-49	-7.50449813291797e-43	1.4368520074824074e-10	4.991682765690502e-15	0.00004512430391939299	-2.3149989413609293e-20	3.685070006420028e-21	4.3632147798834036e-14	3.9772632620871344e-13	1.460441003823828e-13
88200000	0.004977437704058905	1.9476818193711597e-49	-7.513022216644975e-43	1.4368520074824074e-10	4.991682765690502e-15	0.00004512430391939299	-2.3149989398045814e-20	3.685070006420028e-21	4.3632147798834036e-14	3.9772632620871344e-13	1.460441003823828e-13
88300000	0.004977437704058905	1.9476818193711597e-49	-7.521546300371897e-43	1.4368520074824074e-10	4.991682765690502e-15	0.00004512430391939299	-2.3149989382482338e-20	3.685070006420028e-21	4.3632147798834036e-14	3.9772632620871344e-13	1.460441003823828e-13
88400000	0.004977437704058905	1.9476818193711597e-49	-7.530070384098734e-43	1.4368520074824074e-10	4.991682765690502e-15	0.00004512430391939299	-2.314998936691886e-20	3.685070006420028e-21	4.3632147798834036e-14	3.9772632620871344e-13	1.460441003823828e-13
88500000	0.004977437704058905	1.9476818193711597e-49	-7.538594467825492e-43	1.4368520074824074e-10	4.991682765690502e-15	0.00004512430391939299	-2.3149989351355383e-20	3.685070006420028e-21	4.3632147798834036e-14	3.9772632620871344e-13	1.460441003823828e-13
88600000	0.004977437704058905	1.9476818193711597e-49	-7.547118551552173e-43	1.4368520074824074e-10	4.991682765690502e-15	0.00004512430391939299	-2.3149989335791904e-20	3.685070006420028e-21	4.3632147798834036e-14	3.9772632620871344e-13	1.460441003823828e-13
88700000	0.004977437704058905	1.9476818193711597e-49	-7.55564263527878e-43	1.4368520074824074e-10	4.991682765690502e-15	0.00004512430391939299	-2.3149989320228425e-20	3.685070006420028e-21	4.3632147798834036e-14	3.9772632620871344e-13	1.460441003823828e-13
88800000	0.004977437704058905	1.9476818193711597e-49	-7.564166719005312e-43	1.4368520074824074e-10	4.991682765690502e-15	0.00004512430391939299	-2.314998930466495e-20	3.685070006420028e-21	4.3632147798834036e-14	3.9772632620871344e-13	1.460441003823828e-13
88900000	0.004977437704058905	1.9476818193711597e-49	-7.572690802731775e-43	1.4368520074824074e-10	4.991682765690502e-15	0.00004512430391939299	-2.314998928910147e-20	3.685070006420028e-21	4.3632147798834036e-14	3.9772632620871344e-13	1.460441003823828e-13
89000000	0.004977437704058905	1.9476818193711597e-49	-7.581214886458169e-43	1.4368520074824074e-10	4.991682765690502e-15	0.00004512430391939299	-2.3149989273537994e-20	3.685070006420028e-21	4.3632147798834036e-14	3.9772632620871344e-13	1.460441003823828e-13
89100000	0.004977437704058905	1.9476818193711597e-49	-7.589738970184496e-43	1.4368520074824074e-10	4.991682765690502e-15	0.00004512430391939299	-2.3149989257974515e-20	3.685070006420028e-21	4.3632147798834036e-14	3.9772632620871344e-13	1.460441003823828e-13
89200000	0.004977437704058905	1.9476818193711597e-49	-7.598263053910761e-43	1.4368520074824074e-10	4.991682765690502e-15	0.00004512430391939299	-2.3149989242411036e-20	3.685070006420028e-21	4.3632147798834036e-14	3.9772632620871344e-13	1.460441003823828e-13
89300000	0.004977437704058905	1.9476818193711597e-49	-7.606787137636964e-43	1.4368520074824074e-10	4.991682765690502e-15	0.00004512430391939299	-2.314998922684756e-20	3.685070006420028e-21	4.3632147798834036e-14	3.9772632620871344e-13	1.460441003823828e-13
89400000	0.004977437704058905	1.9476818193711597e-49	-7.61531122136311e-43	1.4368520074824074e-10	4.991682765690502e-15	0.00004512430391939299	-2.314998921128408e-20	3.685070006420028e-21	4.3632147798834036e-14	3.9772632620871344e-13	1.460441003823828e-13
89500000	0.004977437704058905	1.9476818193711597e-49	-7.623835305089196e-43	1.4368520074824074e-10	4.991682765690502e-15	0.00004512430391939299	-2.3149989195720602e-20	3.685070006420028e-21	4.3632147798834036e-14	3.9772632620871344e-13	1.460441003823828e-13
89600000	0.004977437704058905	1.9476818193711597e-49	-7.63235938881523e-43	1.4368520074824074e-10	4.991682765690502e-15	0.00004512430391939299	-2.3149989180157126e-20	3.685070006420028e-21	4.3632147798834036e-14	3.9772632620871344e-13	1.460441003823828e-13
89700000	0.004977437704058905	1.9476818193711597e-49	-7.640883472541212e-43	1.4368520074824074e-10	4.991682765690502e-15	0.00004512430391939299	-2.3149989164593647e-20	3.685070006420028e-21	4.3632147798834036e-14	3.9772632620871344e-13	1.460441003823828e-13
89800000	0.004977437704058905	1.9476818193711597e-49	-7.649407556267144e-43	1.4368520074824074e-10	4.991682765690502e-15	0.00004512430391939299	-2.314998914903017e-20	3.685070006420028e-21	4.3632147798834036e-14	3.9772632620871344e-13	1.460441003823828e-13
89900000	0.004977437704058905	1.9476818193711597e-49	-7.65793163999303e-43	1.4368520074824074e-10	4.991682765690502e-15	0.00004512430391939299	-2.3149989133466692e-20	3.685070006420028e-21	4.3632147798834036e-14	3.9772632620871344e-13	1.460441003823828e-13
90000000	0.004977437704058905	1.9476818193711597e-49	-7.66645572371887e-43	1.4368520074824074e-10	4.991682765690502e-15	0.00004512430391939299	-2.3149989117903213e-20	3.685070006420028e-21	4.3632147798834036e-14	3.9772632620871344e-13	1.460441003823828e-13
90100000	0.004977437704058905	1.9476818193711597e-49	-7.674979807444667e-43	1.4368520074824074e-10	4.991682765690502e-15	0.00004512430391939299	-2.3149989102339737e-20	3.685070006420028e-21	4.3632147798834036e-14	3.9772632620871344e-13	1.460441003823828e-13
90200000	0.004977437704058905	1.9476818193711597e-49	-7.683503891170424e-43	1.4368520074824074e-10	4.991682765690502e-15	0.00004512430391939299	-2.3149989086776258e-20	3.685070006420028e-21	4.3632147798834036e-14	3.9772632620871344e-13	1.460441003823828e-13
90300000	0.004977437704058905	1.9476818193711597e-49	-7.692027974896144e-43	1.4368520074824074e-10	4.991682765690502e-15	0.00004512430391939299	-2.314998907121278e-20	3.685070006420028e-21	4.3632147798834036e-14	3.9772632620871344e-13	1.460441003823828e-13
90400000	0.004977437704058905	1.9476818193711597e-49	-7.700552058621827e-43	1.4368520074824074e-10	4.991682765690502e-15	0.00004512430391939299	-2.3149989055649303e-20	3.685070006420028e-21	4.3632147798834036e-14	3.9772632620871344e-13	1.460441003823828e-13
90500000	0.004977437704058905	1.9476818193711597e-49	-7.709076142347478e-43	1.4368520074824074e-10	4.991682765690502e-15	0.00004512430391939299	-2.3149989040085824e-20	3.685070006420028e-21	4.3632147798834036e-14	3.9772632620871344e-13	1.460441003823828e-13
90600000	0.004977437704058905	1.9476818193711597e-49	-7.717600226073097e-43	1.4368520074824074e-10	4.991682765690502e-15	0.00004512430391939299	-2.3149989024522348e-20	3.685070006420028e-21	4.3632147798834036e-14	3.9772632620871344e-13	1.460441003823828e-13
90700000	0.004977437704058905	1.9476818193711597e-49	-7.726124309798689e-43	1.4368520074824074e-10	4.991682765690502e-15	0.00004512430391939299	-2.314998900895887e-20	3.685070006420028e-21	4.3632147798834036e-14	3.9772632620871344e-13	1.460441003823828e-13
90800000	0.004977437704058905	1.9476818193711597e-49	-7.734648393524253e-43	1.4368520074824074e-10	4.991682765690502e-15	0.00004512430391939299	-2.314998899339539e-20	3.685070006420028e-21	4.3632147798834036e-14	3.9772632620871344e-13	1.460441003823828e-13
90900000	0.004977437704058905	1.9476818193711597e-49	-7.743172477249793e-43	1.4368520074824074e-10	4.991682765690502e-15	0.00004512430391939299	-2.3149988977831914e-20	3.685070006420028e-21	4.3632147798834036e-14	3.9772632620871344e-13	1.460441003823828e-13
91000000	0.004977437704058905	1.9476818193711597e-49	-7.751696560975313e-43	1.4368520074824074e-10	4.991682765690502e-15	0.00004512430391939299	-2.3149988962268435e-20	3.685070006420028e-21	4.3632147798834036e-14	3.9772632620871344e-13	1.460441003823828e-13
91100000	0.004977437704058905	1.9476818193711597e-49	-7.760220644700811e-43	1.4368520074824074e-10	4.991682765690502e-15	0.00004512430391939299	-2.3149988946704956e-20	3.685070006420028e-21	4.3632147798834036e-14	3.9772632620871344e-13	1.460441003823828e-13
91200000	0.004977437704058905	1.9476818193711597e-49	-7.768744728426294e-43	1.4368520074824074e-10	4.991682765690502e-15	0.00004512430391939299	-2.314998893114148e-20	3.685070006420028e-21	4.3632147798834036e-14	3.9772632620871344e-13	1.460441003823828e-13
91300000	0.004977437704058905	1.9476818193711597e-49	-7.777268812151763e-43	1.4368520074824074e-10	4.991682765690502e-15	0.00004512430391939299	-2.3149988915578e-20	3.685070006420028e-21	4.3632147798834036e-14	3.9772632620871344e-13	1.460441003823828e-13
91400000	0.004977437704058905	1.9476818193711597e-49	-7.785792895877219e-43	1.4368520074824074e-10	4.991682765690502e-15	0.00004512430391939299	-2.3149988900014525e-20	3.685070006420028e-21	4.3632147798834036e-14	3.9772632620871344e-13	1.460441003823828e-13
91500000	0.004977437704058905	1.9476818193711597e-49	-7.794316979602665e-43	1.4368520074824074e-10	4.991682765690502e-15	0.00004512430391939299	-2.3149988884451046e-20	3.685070006420028e-21	4.3632147798834036e-14	3.9772632620871344e-13	1.460441003823828e-13
91600000	0.004977437704058905	1.9476818193711597e-49	-7.802841063328103e-43	1.4368520074824074e-10	4.991682765690502e-15	0.00004512430391939299	-2.3149988868887567e-20	3.685070006420028e-21	4.3632147798834036e-14	3.9772632620871344e-13	1.460441003823828e-13
91700000	0.004977437704058905	1.9476818193711597e-49	-7.811365147053537e-43	1.4368520074824074e-10	4.991682765690502e-15	0.00004512430391939299	-2.314998885332409e-20	3.685070006420028e-21	4.3632147798834036e-14	3.9772632620871344e-13	1.460441003823828e-13
91800000	0.004977437704058905	1.9476818193711597e-49	-7.819889230778967e-43	1.4368520074824074e-10	4.991682765690503e-15	0.00004512430391939299	-2.3149988837760612e-20	3.685070006420028e-21	4.3632147798834036e-14	3.9772632620871344e-13	1.460441003823828e-13
91900000	0.004977437704058905	1.9476818193711597e-49	-7.828413314504396e-43	1.4368520074824074e-10	4.991682765690503e-15	0.00004512430391939299	-2.3149988822197133e-20	3.685070006420028e-21	4.3632147798834036e-14	3.9772632620871344e-13	1.460441003823828e-13
92000000	0.004977437704058905	1.94768181937116e-49	-7.836937398229828e-43	1.4368520074824074e-10	4.991682765690503e-15	0.00004512430391939299	-2.3149988806633657e-20	3.685070006420028e-21	4.3632147798834036e-14	3.9772632620871344e-13	1.460441003823828e-13
92100000	0.004977437704058905	1.94768181937116e-49	-7.845461481955263e-43	1.4368520074824074e-10	4.991682765690503e-15	0.00004512430391939299	-2.3149988791070178e-20	3.685070006420028e-21	4.3632147798834036e-14	3.9772632620871344e-13	1.460441003823828e-13
92200000	0.004977437704058905	1.94768181937116e-49	-7.853985565680704e-43	1.4368520074824074e-10	4.991682765690503e-15	0.00004512430391939299	-2.3149988775506702e-20	3.685070006420028e-21	4.3632147798834036e-14	3.9772632620871344e-13	1.460441003823828e-13
92300000	0.004977437704058905	1.94768181937116e-49	-7.862509649406155e-43	1.4368520074824074e-10	4.991682765690503e-15	0.00004512430391939299	-2.3149988759943223e-20	3.685070006420028e-21	4.3632147798834036e-14	3.9772632620871344e-13	1.460441003823828e-13
92400000	0.004977437704058905	1.94768181937116e-49	-7.871033733131616e-43	1.4368520074824074e-10	4.991682765690503e-15	0.00004512430391939299	-2.3149988744379744e-20	3.685070006420028e-21	4.3632147798834036e-14	3.9772632620871344e-13	1.460441003823828e-13
92500000	0.004977437704058905	1.94768181937116e-49	-7.87955781685709e-43	1.4368520074824074e-10	4.991682765690503e-15	0.00004512430391939299	-2.3149988728816268e-20	3.685070006420028e-21	4.3632147798834036e-14	3.9772632620871344e-13	1.460441003823828e-13
92600000	0.004977437704058905	1.94768181937116e-49	-7.888081900582582e-43	1.4368520074824074e-10	4.991682765690503e-15	0.00004512430391939299	-2.314998871325279e-20	3.685070006420028e-21	4.3632147798834036e-14	3.9772632620871344e-13	1.460441003823828e-13
92700000	0.004977437704058905	1.94768181937116e-49	-7.89660598430809e-43	1.4368520074824074e-10	4.991682765690503e-15	0.00004512430391939299	-2.314998869768931e-20	3.685070006420028e-21	4.3632147798834036e-14	3.9772632620871344e-13	1.460441003823828e-13
92800000	0.004977437704058905	1.94768181937116e-49	-7.905130068033619e-43	1.4368520074824074e-10	4.991682765690503e-15	0.00004512430391939299	-2.3149988682125834e-20	3.685070006420028e-21	4.3632147798834036e-14	3.9772632620871344e-13	1.460441003823828e-13
92900000	0.004977437704058905	1.94768181937116e-49	-7.91365415175917e-43	1.4368520074824074e-10	4.991682765690503e-15	0.00004512430391939299	-2.3149988666562355e-20	3.685070006420028e-21	4.3632147798834036e-14	3.9772632620871344e-13	1.460441003823828e-13
93000000	0.004977437704058905	1.94768181937116e-49	-7.922178235484747e-43	1.4368520074824074e-10	4.991682765690503e-15	0.00004512430391939299	-2.314998865099888e-20	3.685070006420028e-21	4.3632147798834036e-14	3.9772632620871344e-13	1.460441003823828e-13
93100000	0.004977437704058905	1.94768181937116e-49	-7.930702319210351e-43	1.4368520074824074e-10	4.991682765690503e-15	0.00004512430391939299	-2.31499886354354e-20	3.685070006420028e-21	4.3632147798834036e-14	3.9772632620871344e-13	1.460441003823828e-13
93200000	0.004977437704058905	1.94768181937116e-49	-7.939226402935984e-43	1.4368520074824074e-10	4.991682765690503e-15	0.00004512430391939299	-2.314998861987192e-20	3.685070006420028e-21	4.3632147798834036e-14	3.9772632620871344e-13	1.460441003823828e-13
93300000	0.004977437704058905	1.94768181937116e-49	-7.94775048666165e-43	1.4368520074824074e-10	4.991682765690503e-15	0.00004512430391939299	-2.3149988604308445e-20	3.685070006420028e-21	4.3632147798834036e-14	3.9772632620871344e-13	1.460441003823828e-13
93400000	0.004977437704058905	1.94768181937116e-49	-7.95627457038735e-43	1.4368520074824074e-10	4.991682765690503e-15	0.00004512430391939299	-2.3149988588744966e-20	3.685070006420028e-21	4.3632147798834036e-14	3.9772632620871344e-13	1.460441003823828e-13
93500000	0.004977437704058905	1.94768181937116e-49	-7.964798654113086e-43	1.4368520074824074e-10	4.991682765690503e-15	0.00004512430391939299	-2.3149988573181487e-20	3.685070006420028e-21	4.3632147798834036e-14	3.9772632620871344e-13	1.460441003823828e-13
93600000	0.004977437704058905	1.94768181937116e-49	-7.973322737838862e-43	1.4368520074824074e-10	4.991682765690503e-15	0.00004512430391939299	-2.314998855761801e-20	3.685070006420028e-21	4.3632147798834036e-14	3.9772632620871344e-13	1.460441003823828e-13
93700000	0.004977437704058905	1.94768181937116e-49	-7.98184682156468e-43	1.4368520074824074e-10	4.991682765690503e-15	0.00004512430391939299	-2.3149988542054532e-20	3.685070006420028e-21	4.3632147798834036e-14	3.9772632620871344e-13	1.460441003823828e-13
93800000	0.004977437704058905	1.94768181937116e-49	-7.99037090529054e-43	1.4368520074824074e-10	4.991682765690503e-15	0.00004512430391939299	-2.3149988526491056e-20	3.685070006420028e-21	4.3632147798834036e-14	3.9772632620871344e-13	1.460441003823828e-13
93900000	0.004977437704058905	1.94768181937116e-49	-7.99889498901644e-43	1.4368520074824074e-10	4.991682765690503e-15	0.00004512430391939299	-2.3149988510927577e-20	3.685070006420028e-21	4.3632147798834036e-14	3.9772632620871344e-13	1.460441003823828e-13
94000000	0.004977437704058905	1.94768181937116e-49	-8.00741907274228e-43	1.4368520074824074e-10	4.991682765690503e-15	0.00004512430391939299	-2.3149988495364098e-20	3.685070006420028e-21	4.3632147798834036e-14	3.9772632620871344e-13	1.460441003823828e-13
94100000	0.004977437704058905	1.94768181937116e-49	-8.015943156468029e-43	1.4368520074824074e-10	4.991682765690503e-15	0.00004512430391939299	-2.3149988479800622e-20	3.685070006420028e-21	4.3632147798834036e-14	3.9772632620871344e-13	1.460441003823828e-13
94200000	0.004977437704058905	1.94768181937116e-49	-8.024467240193687e-43	1.4368520074824074e-10	4.991682765690503e-15	0.00004512430391939299	-2.3149988464237143e-20	3.685070006420028e-21	4.3632147798834036e-14	3.9772632620871344e-13	1.460441003823828e-13
94300000	0.004977437704058905	1.94768181937116e-49	-8.032991323919259e-43	1.4368520074824074e-10	4.991682765690503e-15	0.00004512430391939299	-2.3149988448673664e-20	3.685070006420028e-21	4.3632147798834036e-14	3.9772632620871344e-13	1.460441003823828e-13
94400000	0.004977437704058905	1.94768181937116e-49	-8.041515407644745e-43	1.4368520074824074e-10	4.991682765690503e-15	0.00004512430391939299	-2.3149988433110188e-20	3.685070006420028e-21	4.3632147798834036e-14	3.9772632620871344e-13	1.460441003823828e-13
94500000	0.004977437704058905	1.94768181937116e-49	-8.050039491370147e-43	1.4368520074824074e-10	4.991682765690503e-15	0.00004512430391939299	-2.314998841754671e-20	3.685070006420028e-21	4.3632147798834036e-14	3.9772632620871344e-13	1.460441003823828e-13
94600000	0.004977437704058905	1.94768181937116e-49	-8.058563575095469e-43	1.4368520074824074e-10	4.991682765690503e-15	0.00004512430391939299	-2.3149988401983233e-20	3.685070006420028e-21	4.3632147798834036e-14	3.9772632620871344e-13	1.460441003823828e-13
94700000	0.004977437704058905	1.94768181937116e-49	-8.067087658820714e-43	1.4368520074824074e-10	4.991682765690503e-15	0.00004512430391939299	-2.3149988386419754e-20	3.685070006420028e-21	4.3632147798834036e-14	3.9772632620871344e-13	1.460441003823828e-13
94800000	0.004977437704058905	1.94768181937116e-49	-8.075611742545882e-43	1.4368520074824074e-10	4.991682765690503e-15	0.00004512430391939299	-2.3149988370856275e-20	3.685070006420028e-21	4.3632147798834036e-14	3.9772632620871344e-13	1.460441003823828e-13
94900000	0.004977437704058905	1.94768181937116e-49	-8.084135826270976e-43	1.4368520074824074e-10	4.991682765690503e-15	0.00004512430391939299	-2.31499883552928e-20	3.685070006420028e-21	4.3632147798834036e-14	3.9772632620871344e-13	1.460441003823828e-13
95000000	0.004977437704058905	1.94768181937116e-49	-8.092659909996e-43	1.4368520074824074e-10	4.991682765690503e-15	0.00004512430391939299	-2.314998833972932e-20	3.685070006420028e-21	4.3632147798834036e-14	3.9772632620871344e-13	1.460441003823828e-13
95100000	0.004977437704058905	1.94768181937116e-49	-8.101183993720954e-43	1.4368520074824074e-10	4.991682765690503e-15	0.00004512430391939299	-2.3149988324165844e-20	3.685070006420028e-21	4.3632147798834036e-14	3.9772632620871344e-13	1.460441003823828e-13
95200000	0.004977437704058905	1.94768181937116e-49	-8.109708077445841e-43	1.4368520074824074e-10	4.991682765690503e-15	0.00004512430391939299	-2.3149988308602365e-20	3.685070006420028e-21	4.3632147798834036e-14	3.9772632620871344e-13	1.460441003823828e-13
95300000	0.004977437704058905	1.94768181937116e-49	-8.118232161170664e-43	1.4368520074824074e-10	4.991682765690503e-15	0.00004512430391939299	-2.3149988293038886e-20	3.685070006420028e-21	4.3632147798834036e-14	3.9772632620871344e-13	1.460441003823828e-13
95400000	0.004977437704058905	1.94768181937116e-49	-8.126756244895425e-43	1.4368520074824074e-10	4.991682765690503e-15	0.00004512430391939299	-2.314998827747541e-20	3.685070006420028e-21	4.3632147798834036e-14	3.9772632620871344e-13	1.460441003823828e-13
95500000	0.004977437704058905	1.94768181937116e-49	-8.135280328620128e-43	1.4368520074824074e-10	4.991682765690503e-15	0.00004512430391939299	-2.314998826191193e-20	3.685070006420028e-21	4.3632147798834036e-14	3.9772632620871344e-13	1.460441003823828e-13
95600000	0.004977437704058905	1.94768181937116e-49	-8.143804412344773e-43	1.4368520074824074e-10	4.991682765690503e-15	0.00004512430391939299	-2.3149988246348452e-20	3.685070006420028e-21	4.3632147798834036e-14	3.9772632620871344e-13	1.460441003823828e-13
95700000	0.004977437704058905	1.94768181937116e-49	-8.152328496069362e-43	1.4368520074824074e-10	4.991682765690503e-15	0.00004512430391939299	-2.3149988230784976e-20	3.685070006420028e-21	4.3632147798834036e-14	3.9772632620871344e-13	1.460441003823828e-13
95800000	0.004977437704058905	1.94768181937116e-49	-8.1608525797939e-43	1.4368520074824074e-10	4.991682765690503e-15	0.00004512430391939299	-2.3149988215221497e-20	3.685070006420028e-21	4.3632147798834036e-14	3.9772632620871344e-13	1.460441003823828e-13
95900000	0.004977437704058905	1.94768181937116e-49	-8.169376663518387e-43	1.4368520074824074e-10	4.991682765690503e-15	0.00004512430391939299	-2.314998819965802e-20	3.685070006420028e-21	4.3632147798834036e-14	3.9772632620871344e-13	1.460441003823828e-13
96000000	0.004977437704058905	1.94768181937116e-49	-8.177900747242825e-43	1.4368520074824074e-10	4.991682765690503e-15	0.00004512430391939299	-2.3149988184094542e-20	3.685070006420028e-21	4.3632147798834036e-14	3.9772632620871344e-13	1.460441003823828e-13
96100000	0.004977437704058905	1.94768181937116e-49	-8.186424830967218e-43	1.4368520074824074e-10	4.991682765690503e-15	0.00004512430391939299	-2.3149988168531063e-20	3.685070006420028e-21	4.3632147798834036e-14	3.9772632620871344e-13	1.460441003823828e-13
96200000	0.004977437704058905	1.94768181937116e-49	-8.194948914691568e-43	1.4368520074824074e-10	4.991682765690503e-15	0.00004512430391939299	-2.3149988152967587e-20	3.685070006420028e-21	4.3632147798834036e-14	3.9772632620871344e-13	1.460441003823828e-13
96300000	0.004977437704058905	1.94768181937116e-49	-8.203472998415877e-43	1.4368520074824074e-10	4.991682765690503e-15	0.00004512430391939299	-2.3149988137404108e-20	3.685070006420028e-21	4.3632147798834036e-14	3.9772632620871344e-13	1.460441003823828e-13
96400000	0.004977437704058905	1.94768181937116e-49	-8.211997082140148e-43	1.4368520074824074e-10	4.991682765690503e-15	0.00004512430391939299	-2.314998812184063e-20	3.685070006420028e-21	4.3632147798834036e-14	3.9772632620871344e-13	1.460441003823828e-13
96500000	0.004977437704058905	1.94768181937116e-49	-8.220521165864383e-43	1.4368520074824074e-10	4.991682765690503e-15	0.00004512430391939299	-2.3149988106277153e-20	3.685070006420028e-21	4.3632147798834036e-14	3.9772632620871344e-13	1.460441003823828e-13
96600000	0.004977437704058905	1.94768181937116e-49	-8.229045249588582e-43	1.4368520074824074e-10	4.991682765690503e-15	0.00004512430391939299	-2.3149988090713674e-20	3.685070006420028e-21	4.3632147798834036e-14	3.9772632620871344e-13	1.460441003823828e-13
96700000	0.004977437704058905	1.94768181937116e-49	-8.23756933331275e-43	1.4368520074824074e-10	4.991682765690503e-15	0.00004512430391939299	-2.3149988075150198e-20	3.685070006420027e-21	4.3632147798834036e-14	3.9772632620871344e-13	1.460441003823828e-13
96800000	0.004977437704058905	1.94768181937116e-49	-8.24609341703689e-43	1.4368520074824074e-10	4.991682765690503e-15	0.00004512430391939299	-2.314998805958672e-20	3.685070006420027e-21	4.3632147798834036e-14	3.9772632620871344e-13	1.460441003823828e-13
96900000	0.004977437704058905	1.94768181937116e-49	-8.254617500761003e-43	1.4368520074824074e-10	4.991682765690503e-15	0.00004512430391939299	-2.314998804402324e-20	3.685070006420027e-21	4.3632147798834036e-14	3.9772632620871344e-13	1.460441003823828e-13
97000000	0.004977437704058905	1.94768181937116e-49	-8.26314158448509e-43	1.4368520074824074e-10	4.991682765690503e-15	0.00004512430391939299	-2.3149988028459764e-20	3.685070006420027e-21	4.3632147798834036e-14	3.9772632620871344e-13	1.460441003823828e-13
97100000	0.004977437704058905	1.94768181937116e-49	-8.271665668209156e-43	1.4368520074824074e-10	4.991682765690503e-15	0.00004512430391939299	-2.3149988012896285e-20	3.685070006420027e-21	4.3632147798834036e-14	3.9772632620871344e-13	1.460441003823828e-13
97200000	0.004977437704058905	1.94768181937116e-49	-8.280189751933202e-43	1.4368520074824074e-10	4.991682765690503e-15	0.00004512430391939299	-2.3149987997332806e-20	3.685070006420027e-21	4.3632147798834036e-14	3.9772632620871344e-13	1.460441003823828e-13
97300000	0.004977437704058905	1.94768181937116e-49	-8.288713835657228e-43	1.4368520074824074e-10	4.991682765690503e-15	0.00004512430391939299	-2.314998798176933e-20	3.685070006420027e-21	4.3632147798834036e-14	3.9772632620871344e-13	1.460441003823828e-13
97400000	0.004977437704058905	1.94768181937116e-49	-8.297237919381241e-43	1.4368520074824074e-10	4.991682765690503e-15	0.00004512430391939299	-2.314998796620585e-20	3.685070006420027e-21	4.3632147798834036e-14	3.9772632620871344e-13	1.460441003823828e-13
97500000	0.004977437704058905	1.94768181937116e-49	-8.30576200310524e-43	1.4368520074824074e-10	4.991682765690503e-15	0.00004512430391939299	-2.3149987950642375e-20	3.685070006420027e-21	4.3632147798834036e-14	3.9772632620871344e-13	1.460441003823828e-13
97600000	0.004977437704058905	1.94768181937116e-49	-8.31428608682923e-43	1.4368520074824074e-10	4.991682765690503e-15	0.00004512430391939299	-2.3149987935078896e-20	3.685070006420027e-21	4.3632147798834036e-14	3.9772632620871344e-13	1.460441003823828e-13
97700000	0.004977437704058905	1.9476818193711597e-49	-8.32281017055321e-43	1.4368520074824074e-10	4.991682765690503e-15	0.00004512430391939299	-2.3149987919515417e-20	3.685070006420027e-21	4.3632147798834036e-14	3.9772632620871344e-13	1.460441003823828e-13
97800000	0.004977437704058905	1.9476818193711597e-49	-8.331334254277184e-43	1.4368520074824074e-10	4.991682765690503e-15	0.00004512430391939299	-2.314998790395194e-20	3.685070006420027e-21	4.3632147798834036e-14	3.9772632620871344e-13	1.460441003823828e-13
97900000	0.004977437704058905	1.9476818193711597e-49	-8.339858338001155e-43	1.4368520074824074e-10	4.991682765690503e-15	0.00004512430391939299	-2.3149987888388462e-20	3.685070006420027e-21	4.3632147798834036e-14	3.9772632620871344e-13	1.460441003823828e-13
98000000	0.004977437704058905	1.9476818193711597e-49	-8.348382421725125e-43	1.4368520074824074e-10	4.991682765690502e-15	0.00004512430391939299	-2.3149987872824983e-20	3.685070006420027e-21	4.3632147798834036e-14	3.9772632620871344e-13	1.460441003823828e-13
98100000	0.004977437704058905	1.9476818193711597e-49	-8.356906505449096e-43	1.4368520074824074e-10	4.991682765690502e-15	0.00004512430391939299	-2.3149987857261507e-20	3.685070006420027e-21	4.3632147798834036e-14	3.9772632620871344e-13	1.460441003823828e-13
98200000	0.004977437704058905	1.9476818193711597e-49	-8.36543058917307e-43	1.4368520074824074e-10	4.991682765690502e-15	0.00004512430391939299	-2.3149987841698028e-20	3.685070006420027e-21	4.3632147798834036e-14	3.9772632620871344e-13	1.460441003823828e-13
98300000	0.004977437704058905	1.9476818193711597e-49	-8.373954672897049e-43	1.4368520074824074e-10	4.991682765690502e-15	0.00004512430391939299	-2.3149987826134552e-20	3.685070006420027e-21	4.3632147798834036e-14	3.9772632620871344e-13	1.460441003823828e-13
98400000	0.004977437704058905	1.9476818193711597e-49	-8.382478756621037e-43	1.4368520074824074e-10	4.991682765690502e-15	0.00004512430391939299	-2.3149987810571073e-20	3.685070006420027e-21	4.3632147798834036e-14	3.9772632620871344e-13	1.460441003823828e-13
98500000	0.004977437704058905	1.9476818193711597e-49	-8.391002840345036e-43	1.4368520074824074e-10	4.991682765690502e-15	0.00004512430391939299	-2.3149987795007594e-20	3.685070006420027e-21	4.3632147798834036e-14	3.9772632620871344e-13	1.460441003823828e-13
98600000	0.004977437704058905	1.9476818193711597e-49	-8.399526924069045e-43	1.4368520074824074e-10	4.991682765690502e-15	0.00004512430391939299	-2.3149987779444118e-20	3.685070006420027e-21	4.3632147798834036e-14	3.9772632620871344e-13	1.460441003823828e-13
98700000	0.004977437704058905	1.9476818193711597e-49	-8.408051007793072e-43	1.4368520074824074e-10	4.991682765690502e-15	0.00004512430391939299	-2.314998776388064e-20	3.685070006420027e-21	4.3632147798834036e-14	3.9772632620871344e-13	1.460441003823828e-13
98800000	0.004977437704058905	1.9476818193711597e-49	-8.416575091517114e-43	1.4368520074824074e-10	4.991682765690502e-15	0.00004512430391939299	-2.314998774831716e-20	3.685070006420027e-21	4.3632147798834036e-14	3.9772632620871344e-13	1.460441003823828e-13
98900000	0.004977437704058905	1.9476818193711597e-49	-8.425099175241176e-43	1.4368520074824074e-10	4.991682765690502e-15	0.00004512430391939299	-2.3149987732753684e-20	3.685070006420027e-21	4.3632147798834036e-14	3.9772632620871344e-13	1.460441003823828e-13
99000000	0.004977437704058905	1.9476818193711597e-49	-8.43362325896526e-43	1.4368520074824074e-10	4.991682765690502e-15	0.00004512430391939299	-2.3149987717190205e-20	3.685070006420027e-21	4.3632147798834036e-14	3.9772632620871344e-13	1.460441003823828e-13
99100000	0.004977437704058905	1.9476818193711597e-49	-8.44214734268937e-43	1.4368520074824074e-10	4.991682765690502e-15	0.00004512430391939299	-2.314998770162673e-20	3.685070006420027e-21	4.3632147798834036e-14	3.9772632620871344e-13	1.460441003823828e-13
99200000	0.004977437704058905	1.9476818193711597e-49	-8.450671426413505e-43	1.4368520074824074e-10	4.991682765690502e-15	0.00004512430391939299	-2.314998768606325e-20	3.685070006420027e-21	4.3632147798834036e-14	3.9772632620871344e-13	1.460441003823828e-13
99300000	0.004977437704058905	1.9476818193711597e-49	-8.45919551013767e-43	1.4368520074824074e-10	4.991682765690502e-15	0.00004512430391939299	-2.314998767049977e-20	3.685070006420027e-21	4.3632147798834036e-14	3.9772632620871344e-13	1.460441003823828e-13
99400000	0.004977437704058905	1.9476818193711597e-49	-8.467719593861866e-43	1.4368520074824074e-10	4.991682765690502e-15	0.00004512430391939299	-2.3149987654936295e-20	3.685070006420027e-21	4.3632147798834036e-14	3.9772632620871344e-13	1.460441003823828e-13
99500000	0.004977437704058905	1.9476818193711597e-49	-8.476243677586095e-43	1.4368520074824074e-10	4.991682765690502e-15	0.00004512430391939299	-2.3149987639372816e-20	3.685070006420027e-21	4.3632147798834036e-14	3.9772632620871344e-13	1.460441003823828e-13
99600000	0.004977437704058905	1.9476818193711597e-49	-8.484767761310361e-43	1.4368520074824074e-10	4.991682765690502e-15	0.00004512430391939299	-2.3149987623809337e-20	3.685070006420027e-21	4.3632147798834036e-14	3.9772632620871344e-13	1.460441003823828e-13
99700000	0.004977437704058905	1.9476818193711597e-49	-8.493291845034665e-43	1.4368520074824074e-10	4.991682765690502e-15	0.00004512430391939299	-2.314998760824586e-20	3.685070006420027e-21	4.3632147798834036e-14	3.9772632620871344e-13	1.460441003823828e-13
99800000	0.004977437704058905	1.9476818193711597e-49	-8.501815928759009e-43	1.4368520074824074e-10	4.991682765690502e-15	0.00004512430391939299	-2.3149987592682382e-20	3.685070006420027e-21	4.3632147798834036e-14	3.9772632620871344e-13	1.460441003823828e-13
99900000	0.004977437704058905	1.9476818193711597e-49	-8.510340012483396e-43	1.4368520074824074e-10	4.991682765690502e-15	0.00004512430391939299	-2.3149987577118906e-20	3.685070006420027e-21	4.3632147798834036e-14	3.9772632620871344e-13	1.460441003823828e-13
100000000	0.004977437704058905	1.9476818193711597e-49	-8.518864096207829e-43	1.4368520074824074e-10	4.991682765690502e-15	0.00004512430391939299	-2.3149987561555427e-20	3.685070006420027e-21	4.3632147798834036e-14	3.9772632620871344e-13	1.460441003823828e-13
