# Supplementary material for: Thermodynamics Underpinning the Microbial Community‐Level Nitrogen Energy Metabolism
Source: Environ Microbiol. 2025 Feb 16;27(2):e70055. doi: 10.1111/1462-2920.70055 (PMC11830459; doi:10.1111/1462-2920.70055)
Supplement: Supplementary file 1 — Data S1. [file EMI-27-e70055-s001.zip › SI/Nnetwork/Results/kdef_-10/Iin_-5/p_0.2/O2_-8.8_H_-9..csv]

time	N2	N2H4	N2H5	N2O	NH2OH	NH3	NH3OH	NH4	NO	NO2	NO3
0	0.00001	0.00001	0.00001	0.00001	0.00001	0.00001	0.00001	0.00001	0.00001	0.00001	0.00001
100000	0.004654219053886085	1.7599316590961657e-49	-3.526199774533761e-49	7.064724281539411e-12	1.2119135652682601e-14	0.0006915618780595056	-1.4258451943120668e-22	5.6476319400832914e-18	1.1050464107767723e-15	2.4265906553868615e-14	1.3795230247142415e-15
200000	0.004654219053886087	1.759931659096168e-49	-3.532468093831577e-49	7.064724281539415e-12	1.2119135652682103e-14	0.0006915618780595056	-8.162625763021273e-23	5.647631864342388e-18	1.1050464107767723e-15	2.4265906553782052e-14	1.3795230247129367e-15
300000	0.004654219053886087	1.7599316590961684e-49	-3.538736412122429e-49	7.0647242815394155e-12	1.2119135652682106e-14	0.0006915618780595056	-8.16224793221018e-23	5.647631864892667e-18	1.1050464107767723e-15	2.426590655378268e-14	1.3795230247129458e-15
400000	0.004654219053886087	1.7599316590961676e-49	-3.545004730124824e-49	7.064724281539414e-12	1.2119135652682103e-14	0.0006915618780595056	-8.161870101399087e-23	5.6476318642536024e-18	1.1050464107767723e-15	2.426590655378195e-14	1.3795230247129351e-15
500000	0.004654219053886086	1.759931659096167e-49	-3.551273048089901e-49	7.064724281539412e-12	1.2119135652682098e-14	0.0006915618780595056	-8.161492270587994e-23	5.647631863460673e-18	1.1050464107767723e-15	2.4265906553781046e-14	1.3795230247129221e-15
600000	0.004654219053886086	1.7599316590961665e-49	-3.557541366129843e-49	7.064724281539412e-12	1.2119135652682096e-14	0.0006915618780595056	-8.161114439776902e-23	5.647631863332087e-18	1.1050464107767723e-15	2.4265906553780897e-14	1.37952302471292e-15
700000	0.004654219053886086	1.7599316590961665e-49	-3.5638096837487224e-49	7.064724281539412e-12	1.2119135652682096e-14	0.0006915618780595056	-8.160736608965809e-23	5.6476318633333446e-18	1.1050464107767723e-15	2.4265906553780897e-14	1.37952302471292e-15
800000	0.004654219053886086	1.7599316590961665e-49	-3.5700780010865746e-49	7.064724281539412e-12	1.2119135652682096e-14	0.0006915618780595056	-8.160358778154716e-23	5.6476318633316906e-18	1.1050464107767723e-15	2.4265906553780897e-14	1.37952302471292e-15
900000	0.004654219053886086	1.759931659096167e-49	-3.576346318394539e-49	7.064724281539413e-12	1.2119135652682096e-14	0.0006915618780595056	-8.159980947343624e-23	5.647631863329727e-18	1.1050464107767723e-15	2.4265906553780894e-14	1.37952302471292e-15
1000000	0.004654219053886086	1.759931659096167e-49	-3.58261463586382e-49	7.064724281539413e-12	1.2119135652682096e-14	0.0006915618780595056	-8.159603116532531e-23	5.647631863329444e-18	1.1050464107767723e-15	2.4265906553780894e-14	1.37952302471292e-15
1100000	0.004654219053886086	1.759931659096167e-49	-3.588882953356159e-49	7.064724281539413e-12	1.2119135652682096e-14	0.0006915618780595056	-8.159225285721439e-23	5.6476318633294596e-18	1.1050464107767723e-15	2.4265906553780894e-14	1.37952302471292e-15
1200000	0.004654219053886086	1.7599316590961672e-49	-3.595151270842242e-49	7.064724281539414e-12	1.2119135652682096e-14	0.0006915618780595056	-8.158847454910346e-23	5.6476318633294735e-18	1.1050464107767725e-15	2.4265906553780894e-14	1.37952302471292e-15
1300000	0.004654219053886086	1.7599316590961672e-49	-3.60141958832232e-49	7.064724281539414e-12	1.2119135652682096e-14	0.0006915618780595056	-8.158469624099253e-23	5.647631863329486e-18	1.1050464107767725e-15	2.4265906553780894e-14	1.37952302471292e-15
1400000	0.004654219053886086	1.7599316590961672e-49	-3.607687905796643e-49	7.064724281539414e-12	1.2119135652682096e-14	0.0006915618780595056	-8.158091793288161e-23	5.6476318633294966e-18	1.1050464107767725e-15	2.4265906553780894e-14	1.3795230247129197e-15
1500000	0.004654219053886085	1.7599316590961672e-49	-3.613956223265464e-49	7.064724281539414e-12	1.2119135652682096e-14	0.0006915618780595056	-8.157713962477068e-23	5.6476318633295066e-18	1.1050464107767725e-15	2.4265906553780894e-14	1.3795230247129197e-15
1600000	0.004654219053886085	1.7599316590961672e-49	-3.620224540729033e-49	7.064724281539414e-12	1.2119135652682096e-14	0.0006915618780595056	-8.157336131665976e-23	5.647631863329514e-18	1.1050464107767725e-15	2.4265906553780894e-14	1.3795230247129197e-15
1700000	0.004654219053886085	1.7599316590961672e-49	-3.626492858187601e-49	7.064724281539415e-12	1.2119135652682096e-14	0.0006915618780595056	-8.156958300854883e-23	5.647631863329521e-18	1.1050464107767725e-15	2.4265906553780894e-14	1.3795230247129197e-15
1800000	0.004654219053886085	1.7599316590961672e-49	-3.632761175641419e-49	7.064724281539415e-12	1.2119135652682096e-14	0.0006915618780595056	-8.15658047004379e-23	5.6476318633295266e-18	1.1050464107767725e-15	2.4265906553780894e-14	1.3795230247129197e-15
1900000	0.004654219053886085	1.7599316590961672e-49	-3.6390294930907394e-49	7.064724281539415e-12	1.2119135652682096e-14	0.0006915618780595056	-8.156202639232698e-23	5.6476318633295305e-18	1.1050464107767725e-15	2.4265906553780894e-14	1.3795230247129197e-15
2000000	0.004654219053886085	1.7599316590961672e-49	-3.6452978105358125e-49	7.064724281539415e-12	1.2119135652682096e-14	0.0006915618780595056	-8.155824808421605e-23	5.6476318633295335e-18	1.1050464107767725e-15	2.4265906553780894e-14	1.3795230247129197e-15
2100000	0.004654219053886085	1.7599316590961672e-49	-3.65156612797689e-49	7.064724281539415e-12	1.2119135652682096e-14	0.0006915618780595056	-8.155446977610513e-23	5.647631863329536e-18	1.1050464107767725e-15	2.4265906553780894e-14	1.3795230247129197e-15
2200000	0.004654219053886085	1.7599316590961672e-49	-3.657834445414222e-49	7.064724281539415e-12	1.2119135652682096e-14	0.0006915618780595056	-8.15506914679942e-23	5.647631863329537e-18	1.1050464107767725e-15	2.4265906553780894e-14	1.3795230247129197e-15
2300000	0.004654219053886085	1.7599316590961672e-49	-3.66410276284806e-49	7.064724281539415e-12	1.2119135652682096e-14	0.0006915618780595056	-8.154691315988327e-23	5.647631863329537e-18	1.1050464107767725e-15	2.4265906553780894e-14	1.3795230247129197e-15
2400000	0.004654219053886085	1.7599316590961672e-49	-3.670371080278656e-49	7.064724281539415e-12	1.2119135652682096e-14	0.0006915618780595056	-8.154313485177235e-23	5.647631863329536e-18	1.1050464107767725e-15	2.4265906553780894e-14	1.3795230247129197e-15
2500000	0.004654219053886085	1.7599316590961672e-49	-3.676639397706259e-49	7.064724281539415e-12	1.2119135652682096e-14	0.0006915618780595056	-8.153935654366142e-23	5.647631863329534e-18	1.1050464107767725e-15	2.4265906553780894e-14	1.3795230247129197e-15
2600000	0.004654219053886085	1.7599316590961672e-49	-3.682907715131123e-49	7.064724281539415e-12	1.2119135652682096e-14	0.0006915618780595056	-8.15355782355505e-23	5.647631863329532e-18	1.1050464107767725e-15	2.4265906553780894e-14	1.3795230247129197e-15
2700000	0.004654219053886085	1.7599316590961672e-49	-3.689176032553497e-49	7.064724281539414e-12	1.2119135652682096e-14	0.0006915618780595056	-8.153179992743957e-23	5.64763186332953e-18	1.1050464107767725e-15	2.4265906553780894e-14	1.3795230247129197e-15
2800000	0.004654219053886085	1.7599316590961672e-49	-3.695444349973633e-49	7.064724281539414e-12	1.2119135652682096e-14	0.0006915618780595056	-8.152802161932864e-23	5.647631863329526e-18	1.1050464107767725e-15	2.4265906553780894e-14	1.3795230247129197e-15
2900000	0.004654219053886085	1.7599316590961672e-49	-3.701712667391783e-49	7.064724281539414e-12	1.2119135652682096e-14	0.0006915618780595056	-8.152424331121772e-23	5.647631863329522e-18	1.1050464107767725e-15	2.4265906553780894e-14	1.3795230247129197e-15
3000000	0.004654219053886085	1.759931659096167e-49	-3.707980984808196e-49	7.064724281539414e-12	1.2119135652682096e-14	0.0006915618780595056	-8.152046500310679e-23	5.647631863329517e-18	1.1050464107767725e-15	2.4265906553780894e-14	1.3795230247129197e-15
3100000	0.004654219053886085	1.759931659096167e-49	-3.714249302223125e-49	7.064724281539414e-12	1.2119135652682096e-14	0.0006915618780595056	-8.151668669499586e-23	5.647631863329513e-18	1.1050464107767725e-15	2.4265906553780894e-14	1.3795230247129197e-15
3200000	0.004654219053886085	1.759931659096167e-49	-3.720517619636819e-49	7.064724281539414e-12	1.2119135652682096e-14	0.0006915618780595056	-8.151290838688494e-23	5.647631863329507e-18	1.1050464107767725e-15	2.4265906553780894e-14	1.3795230247129197e-15
3300000	0.004654219053886085	1.759931659096167e-49	-3.726785937049532e-49	7.064724281539414e-12	1.2119135652682096e-14	0.0006915618780595056	-8.150913007877401e-23	5.647631863329502e-18	1.1050464107767725e-15	2.4265906553780894e-14	1.3795230247129197e-15
3400000	0.004654219053886085	1.759931659096167e-49	-3.7330542544615134e-49	7.064724281539414e-12	1.2119135652682096e-14	0.0006915618780595056	-8.150535177066309e-23	5.6476318633294966e-18	1.1050464107767725e-15	2.4265906553780894e-14	1.3795230247129197e-15
3500000	0.004654219053886085	1.759931659096167e-49	-3.739322571873015e-49	7.064724281539414e-12	1.2119135652682096e-14	0.0006915618780595056	-8.150157346255216e-23	5.6476318633294904e-18	1.1050464107767725e-15	2.426590655378089e-14	1.3795230247129197e-15
3600000	0.004654219053886084	1.759931659096167e-49	-3.7455908892842866e-49	7.064724281539413e-12	1.2119135652682096e-14	0.0006915618780595056	-8.149779515444123e-23	5.647631863329485e-18	1.1050464107767725e-15	2.426590655378089e-14	1.3795230247129197e-15
3700000	0.004654219053886084	1.7599316590961665e-49	-3.7518592066955805e-49	7.064724281539413e-12	1.2119135652682096e-14	0.0006915618780595056	-8.149401684633031e-23	5.647631863329479e-18	1.1050464107767725e-15	2.426590655378089e-14	1.3795230247129197e-15
3800000	0.004654219053886084	1.7599316590961665e-49	-3.758127524107148e-49	7.064724281539413e-12	1.2119135652682096e-14	0.0006915618780595056	-8.149023853821938e-23	5.6476318633294735e-18	1.1050464107767723e-15	2.426590655378089e-14	1.3795230247129197e-15
3900000	0.004654219053886084	1.7599316590961665e-49	-3.76439584151924e-49	7.064724281539413e-12	1.2119135652682096e-14	0.0006915618780595056	-8.148646023010846e-23	5.647631863329468e-18	1.1050464107767723e-15	2.426590655378089e-14	1.3795230247129197e-15
4000000	0.004654219053886084	1.7599316590961665e-49	-3.770664158932107e-49	7.064724281539413e-12	1.2119135652682096e-14	0.0006915618780595056	-8.148268192199753e-23	5.647631863329463e-18	1.1050464107767723e-15	2.426590655378089e-14	1.3795230247129197e-15
4100000	0.004654219053886084	1.7599316590961665e-49	-3.7769324763460015e-49	7.064724281539413e-12	1.2119135652682096e-14	0.0006915618780595056	-8.14789036138866e-23	5.647631863329457e-18	1.1050464107767723e-15	2.426590655378089e-14	1.3795230247129197e-15
4200000	0.004654219053886084	1.7599316590961665e-49	-3.7832007937611734e-49	7.064724281539413e-12	1.2119135652682096e-14	0.0006915618780595056	-8.147512530577568e-23	5.647631863329453e-18	1.1050464107767723e-15	2.426590655378089e-14	1.3795230247129197e-15
4300000	0.004654219053886084	1.7599316590961665e-49	-3.7894691111778745e-49	7.064724281539412e-12	1.2119135652682096e-14	0.0006915618780595056	-8.147134699766475e-23	5.647631863329448e-18	1.1050464107767723e-15	2.426590655378089e-14	1.3795230247129197e-15
4400000	0.004654219053886084	1.759931659096166e-49	-3.7957374285963554e-49	7.064724281539412e-12	1.2119135652682096e-14	0.0006915618780595056	-8.146756868955384e-23	5.647631863329444e-18	1.1050464107767723e-15	2.426590655378089e-14	1.3795230247129197e-15
4500000	0.004654219053886084	1.759931659096166e-49	-3.802005746016868e-49	7.064724281539412e-12	1.2119135652682096e-14	0.0006915618780595056	-8.14637903814429e-23	5.647631863329441e-18	1.1050464107767723e-15	2.426590655378089e-14	1.3795230247129197e-15
4600000	0.004654219053886084	1.759931659096166e-49	-3.808274063439662e-49	7.064724281539412e-12	1.2119135652682096e-14	0.0006915618780595056	-8.146001207333197e-23	5.647631863329438e-18	1.1050464107767723e-15	2.426590655378089e-14	1.3795230247129197e-15
4700000	0.004654219053886084	1.759931659096166e-49	-3.81454238086499e-49	7.064724281539412e-12	1.2119135652682096e-14	0.0006915618780595056	-8.145623376522106e-23	5.6476318633294365e-18	1.1050464107767723e-15	2.426590655378089e-14	1.3795230247129197e-15
4800000	0.004654219053886084	1.759931659096166e-49	-3.820810698293103e-49	7.064724281539412e-12	1.2119135652682096e-14	0.0006915618780595056	-8.145245545711012e-23	5.647631863329435e-18	1.1050464107767723e-15	2.426590655378089e-14	1.3795230247129197e-15
4900000	0.004654219053886084	1.759931659096166e-49	-3.8270790157242514e-49	7.064724281539412e-12	1.2119135652682096e-14	0.0006915618780595056	-8.144867714899921e-23	5.647631863329434e-18	1.1050464107767723e-15	2.426590655378089e-14	1.3795230247129197e-15
5000000	0.004654219053886084	1.759931659096166e-49	-3.833347333155056e-49	7.064724281539412e-12	1.2119135652682096e-14	0.0006915618780595056	-8.144489884088828e-23	5.647631863329434e-18	1.1050464107767723e-15	2.426590655378089e-14	1.3795230247129197e-15
5100000	0.004654219053886084	1.759931659096166e-49	-3.839615650579535e-49	7.064724281539412e-12	1.2119135652682096e-14	0.0006915618780595056	-8.144112053277735e-23	5.647631863329434e-18	1.1050464107767723e-15	2.426590655378089e-14	1.3795230247129197e-15
5200000	0.004654219053886084	1.759931659096166e-49	-3.8458839679978315e-49	7.064724281539412e-12	1.2119135652682096e-14	0.0006915618780595056	-8.143734222466643e-23	5.647631863329434e-18	1.1050464107767723e-15	2.426590655378089e-14	1.3795230247129197e-15
5300000	0.004654219053886084	1.759931659096166e-49	-3.852152285410197e-49	7.064724281539412e-12	1.2119135652682096e-14	0.0006915618780595056	-8.14335639165555e-23	5.647631863329434e-18	1.1050464107767723e-15	2.426590655378089e-14	1.3795230247129197e-15
5400000	0.004654219053886084	1.759931659096166e-49	-3.858420602816884e-49	7.064724281539412e-12	1.2119135652682096e-14	0.0006915618780595056	-8.142978560844458e-23	5.647631863329434e-18	1.1050464107767723e-15	2.426590655378089e-14	1.3795230247129197e-15
5500000	0.004654219053886084	1.759931659096166e-49	-3.8646889202181406e-49	7.064724281539412e-12	1.2119135652682096e-14	0.0006915618780595056	-8.142600730033365e-23	5.647631863329434e-18	1.1050464107767723e-15	2.426590655378089e-14	1.3795230247129197e-15
5600000	0.004654219053886084	1.759931659096166e-49	-3.870957237614221e-49	7.064724281539412e-12	1.2119135652682096e-14	0.0006915618780595056	-8.142222899222272e-23	5.647631863329434e-18	1.1050464107767723e-15	2.426590655378089e-14	1.3795230247129197e-15
5700000	0.004654219053886084	1.759931659096166e-49	-3.8772255550053745e-49	7.064724281539412e-12	1.2119135652682096e-14	0.0006915618780595056	-8.14184506841118e-23	5.647631863329434e-18	1.1050464107767723e-15	2.426590655378089e-14	1.3795230247129197e-15
5800000	0.004654219053886084	1.759931659096166e-49	-3.883493872391853e-49	7.064724281539412e-12	1.2119135652682096e-14	0.0006915618780595056	-8.141467237600087e-23	5.647631863329434e-18	1.1050464107767723e-15	2.426590655378089e-14	1.3795230247129197e-15
5900000	0.004654219053886084	1.759931659096166e-49	-3.889762189773907e-49	7.064724281539412e-12	1.2119135652682096e-14	0.0006915618780595056	-8.141089406788995e-23	5.647631863329434e-18	1.1050464107767723e-15	2.426590655378089e-14	1.3795230247129197e-15
6000000	0.004654219053886084	1.759931659096166e-49	-3.8960305071517884e-49	7.064724281539412e-12	1.2119135652682096e-14	0.0006915618780595056	-8.140711575977902e-23	5.647631863329434e-18	1.1050464107767723e-15	2.426590655378089e-14	1.3795230247129197e-15
6100000	0.004654219053886084	1.759931659096166e-49	-3.902298824525748e-49	7.064724281539412e-12	1.2119135652682096e-14	0.0006915618780595056	-8.140333745166809e-23	5.647631863329434e-18	1.1050464107767723e-15	2.426590655378089e-14	1.3795230247129197e-15
6200000	0.004654219053886084	1.759931659096166e-49	-3.908567141896037e-49	7.064724281539412e-12	1.2119135652682096e-14	0.0006915618780595056	-8.139955914355717e-23	5.647631863329434e-18	1.1050464107767723e-15	2.426590655378089e-14	1.3795230247129197e-15
6300000	0.004654219053886084	1.759931659096166e-49	-3.914835459262906e-49	7.064724281539412e-12	1.2119135652682096e-14	0.0006915618780595056	-8.139578083544624e-23	5.647631863329434e-18	1.1050464107767723e-15	2.426590655378089e-14	1.3795230247129197e-15
6400000	0.004654219053886084	1.759931659096166e-49	-3.921103776626607e-49	7.064724281539412e-12	1.2119135652682096e-14	0.0006915618780595056	-8.139200252733532e-23	5.647631863329434e-18	1.1050464107767723e-15	2.426590655378089e-14	1.3795230247129197e-15
6500000	0.004654219053886084	1.759931659096166e-49	-3.92737209398739e-49	7.064724281539412e-12	1.2119135652682096e-14	0.0006915618780595056	-8.138822421922439e-23	5.647631863329434e-18	1.1050464107767723e-15	2.426590655378089e-14	1.3795230247129197e-15
6600000	0.004654219053886084	1.759931659096166e-49	-3.933640411345508e-49	7.064724281539412e-12	1.2119135652682096e-14	0.0006915618780595056	-8.138444591111346e-23	5.647631863329434e-18	1.1050464107767723e-15	2.426590655378089e-14	1.3795230247129197e-15
6700000	0.004654219053886084	1.759931659096166e-49	-3.9399087287012106e-49	7.064724281539412e-12	1.2119135652682096e-14	0.0006915618780595056	-8.138066760300254e-23	5.647631863329434e-18	1.1050464107767723e-15	2.426590655378089e-14	1.3795230247129197e-15
6800000	0.004654219053886084	1.759931659096166e-49	-3.9461770460547494e-49	7.064724281539412e-12	1.2119135652682096e-14	0.0006915618780595056	-8.137688929489161e-23	5.647631863329434e-18	1.1050464107767723e-15	2.426590655378089e-14	1.3795230247129197e-15
6900000	0.004654219053886085	1.759931659096166e-49	-3.9524453634063755e-49	7.064724281539412e-12	1.2119135652682096e-14	0.0006915618780595056	-8.137311098678069e-23	5.647631863329434e-18	1.1050464107767723e-15	2.426590655378089e-14	1.3795230247129197e-15
7000000	0.004654219053886085	1.7599316590961665e-49	-3.95871368075634e-49	7.064724281539412e-12	1.2119135652682096e-14	0.0006915618780595056	-8.136933267866976e-23	5.647631863329434e-18	1.1050464107767723e-15	2.426590655378089e-14	1.3795230247129197e-15
7100000	0.004654219053886085	1.7599316590961665e-49	-3.964981998104894e-49	7.064724281539412e-12	1.2119135652682096e-14	0.0006915618780595056	-8.136555437055883e-23	5.647631863329434e-18	1.1050464107767723e-15	2.426590655378089e-14	1.3795230247129197e-15
7200000	0.004654219053886085	1.7599316590961665e-49	-3.971250315452289e-49	7.064724281539412e-12	1.2119135652682096e-14	0.0006915618780595056	-8.136177606244791e-23	5.647631863329434e-18	1.1050464107767723e-15	2.426590655378089e-14	1.3795230247129197e-15
7300000	0.004654219053886085	1.7599316590961665e-49	-3.977518632798776e-49	7.064724281539412e-12	1.2119135652682096e-14	0.0006915618780595056	-8.135799775433698e-23	5.647631863329434e-18	1.1050464107767723e-15	2.426590655378089e-14	1.3795230247129197e-15
7400000	0.004654219053886085	1.7599316590961665e-49	-3.983786950144606e-49	7.064724281539412e-12	1.2119135652682096e-14	0.0006915618780595056	-8.135421944622606e-23	5.647631863329434e-18	1.1050464107767723e-15	2.426590655378089e-14	1.3795230247129197e-15
7500000	0.004654219053886085	1.7599316590961665e-49	-3.9900552674900296e-49	7.064724281539412e-12	1.2119135652682096e-14	0.0006915618780595056	-8.135044113811513e-23	5.647631863329434e-18	1.1050464107767723e-15	2.426590655378089e-14	1.37952302471292e-15
7600000	0.004654219053886085	1.7599316590961665e-49	-3.996323584835299e-49	7.064724281539413e-12	1.2119135652682096e-14	0.0006915618780595056	-8.13466628300042e-23	5.647631863329434e-18	1.1050464107767723e-15	2.4265906553780894e-14	1.37952302471292e-15
7700000	0.004654219053886085	1.7599316590961665e-49	-4.002591902180664e-49	7.064724281539413e-12	1.2119135652682096e-14	0.0006915618780595056	-8.134288452189328e-23	5.647631863329434e-18	1.1050464107767723e-15	2.4265906553780894e-14	1.37952302471292e-15
7800000	0.004654219053886085	1.7599316590961665e-49	-4.008860219526378e-49	7.064724281539413e-12	1.2119135652682096e-14	0.0006915618780595056	-8.133910621378235e-23	5.647631863329434e-18	1.1050464107767723e-15	2.4265906553780894e-14	1.37952302471292e-15
7900000	0.004654219053886085	1.7599316590961665e-49	-4.015128536872689e-49	7.064724281539413e-12	1.2119135652682096e-14	0.0006915618780595056	-8.133532790567143e-23	5.647631863329434e-18	1.1050464107767723e-15	2.4265906553780894e-14	1.37952302471292e-15
8000000	0.004654219053886085	1.7599316590961665e-49	-4.021396854219851e-49	7.064724281539413e-12	1.2119135652682096e-14	0.0006915618780595056	-8.13315495975605e-23	5.647631863329434e-18	1.1050464107767723e-15	2.4265906553780894e-14	1.37952302471292e-15
8100000	0.004654219053886086	1.7599316590961665e-49	-4.027665171568113e-49	7.064724281539413e-12	1.2119135652682096e-14	0.0006915618780595056	-8.132777128944957e-23	5.647631863329434e-18	1.1050464107767723e-15	2.4265906553780894e-14	1.37952302471292e-15
8200000	0.004654219053886086	1.759931659096167e-49	-4.0339334889177285e-49	7.064724281539413e-12	1.2119135652682096e-14	0.0006915618780595056	-8.132399298133865e-23	5.647631863329434e-18	1.1050464107767723e-15	2.4265906553780894e-14	1.37952302471292e-15
8300000	0.004654219053886086	1.759931659096167e-49	-4.0402018062689466e-49	7.064724281539413e-12	1.2119135652682096e-14	0.0006915618780595056	-8.132021467322772e-23	5.647631863329434e-18	1.1050464107767723e-15	2.4265906553780894e-14	1.37952302471292e-15
8400000	0.004654219053886086	1.759931659096167e-49	-4.046470123622019e-49	7.064724281539413e-12	1.2119135652682096e-14	0.0006915618780595056	-8.131643636511679e-23	5.647631863329434e-18	1.1050464107767723e-15	2.4265906553780894e-14	1.37952302471292e-15
8500000	0.004654219053886086	1.759931659096167e-49	-4.052738440977196e-49	7.064724281539413e-12	1.2119135652682096e-14	0.0006915618780595056	-8.131265805700587e-23	5.647631863329434e-18	1.1050464107767723e-15	2.4265906553780894e-14	1.37952302471292e-15
8600000	0.004654219053886086	1.759931659096167e-49	-4.059006758334731e-49	7.064724281539413e-12	1.2119135652682096e-14	0.0006915618780595056	-8.130887974889494e-23	5.647631863329434e-18	1.1050464107767723e-15	2.4265906553780894e-14	1.37952302471292e-15
8700000	0.004654219053886086	1.759931659096167e-49	-4.065275075694873e-49	7.064724281539413e-12	1.2119135652682096e-14	0.0006915618780595056	-8.130510144078402e-23	5.647631863329434e-18	1.1050464107767723e-15	2.4265906553780894e-14	1.37952302471292e-15
8800000	0.004654219053886086	1.759931659096167e-49	-4.071543393057875e-49	7.064724281539413e-12	1.2119135652682096e-14	0.0006915618780595056	-8.13013231326731e-23	5.647631863329434e-18	1.1050464107767723e-15	2.4265906553780894e-14	1.37952302471292e-15
8900000	0.004654219053886086	1.759931659096167e-49	-4.0778117104239375e-49	7.064724281539413e-12	1.2119135652682096e-14	0.0006915618780595056	-8.129754482456218e-23	5.647631863329434e-18	1.1050464107767723e-15	2.4265906553780894e-14	1.37952302471292e-15
9000000	0.004654219053886086	1.759931659096167e-49	-4.0840800277905126e-49	7.064724281539413e-12	1.2119135652682096e-14	0.0006915618780595056	-8.129376651645125e-23	5.647631863329434e-18	1.1050464107767723e-15	2.4265906553780894e-14	1.37952302471292e-15
9100000	0.004654219053886086	1.759931659096167e-49	-4.0903483451560576e-49	7.064724281539413e-12	1.2119135652682096e-14	0.0006915618780595056	-8.128998820834031e-23	5.647631863329434e-18	1.1050464107767723e-15	2.4265906553780894e-14	1.37952302471292e-15
9200000	0.004654219053886086	1.759931659096167e-49	-4.0966166625205885e-49	7.064724281539413e-12	1.2119135652682096e-14	0.0006915618780595056	-8.12862099002294e-23	5.647631863329434e-18	1.1050464107767723e-15	2.4265906553780894e-14	1.37952302471292e-15
9300000	0.004654219053886086	1.759931659096167e-49	-4.102884979884121e-49	7.064724281539413e-12	1.2119135652682096e-14	0.0006915618780595056	-8.128243159211847e-23	5.647631863329434e-18	1.1050464107767723e-15	2.4265906553780894e-14	1.37952302471292e-15
9400000	0.004654219053886086	1.759931659096167e-49	-4.109153297246672e-49	7.064724281539413e-12	1.2119135652682096e-14	0.0006915618780595056	-8.127865328400755e-23	5.647631863329434e-18	1.1050464107767723e-15	2.4265906553780894e-14	1.37952302471292e-15
9500000	0.004654219053886086	1.759931659096167e-49	-4.1154216146082544e-49	7.064724281539413e-12	1.2119135652682096e-14	0.0006915618780595056	-8.127487497589662e-23	5.647631863329434e-18	1.1050464107767723e-15	2.4265906553780894e-14	1.37952302471292e-15
9600000	0.004654219053886086	1.759931659096167e-49	-4.121689931968886e-49	7.064724281539413e-12	1.2119135652682096e-14	0.0006915618780595056	-8.127109666778569e-23	5.647631863329434e-18	1.1050464107767723e-15	2.4265906553780894e-14	1.37952302471292e-15
9700000	0.004654219053886086	1.759931659096167e-49	-4.1279582493285826e-49	7.064724281539413e-12	1.2119135652682096e-14	0.0006915618780595056	-8.126731835967477e-23	5.647631863329434e-18	1.1050464107767723e-15	2.4265906553780894e-14	1.37952302471292e-15
9800000	0.004654219053886086	1.759931659096167e-49	-4.1342265666873584e-49	7.064724281539413e-12	1.2119135652682096e-14	0.0006915618780595056	-8.126354005156384e-23	5.647631863329434e-18	1.1050464107767723e-15	2.4265906553780894e-14	1.37952302471292e-15
9900000	0.004654219053886086	1.759931659096167e-49	-4.140494884045231e-49	7.064724281539413e-12	1.2119135652682096e-14	0.0006915618780595056	-8.125976174345292e-23	5.647631863329434e-18	1.1050464107767723e-15	2.4265906553780894e-14	1.37952302471292e-15
10000000	0.004654219053886086	1.759931659096167e-49	-4.146763201402215e-49	7.064724281539413e-12	1.2119135652682096e-14	0.0006915618780595056	-8.125598343534199e-23	5.647631863329434e-18	1.1050464107767723e-15	2.4265906553780894e-14	1.37952302471292e-15
10100000	0.004654219053886086	1.7599316590961672e-49	-4.153031518758326e-49	7.064724281539413e-12	1.2119135652682096e-14	0.0006915618780595056	-8.125220512723106e-23	5.647631863329434e-18	1.1050464107767723e-15	2.4265906553780894e-14	1.37952302471292e-15
10200000	0.004654219053886086	1.7599316590961672e-49	-4.15929983611358e-49	7.064724281539413e-12	1.2119135652682096e-14	0.0006915618780595056	-8.124842681912014e-23	5.647631863329434e-18	1.1050464107767723e-15	2.4265906553780894e-14	1.37952302471292e-15
10300000	0.004654219053886086	1.7599316590961672e-49	-4.165568153467993e-49	7.064724281539413e-12	1.2119135652682096e-14	0.0006915618780595056	-8.124464851100921e-23	5.647631863329434e-18	1.1050464107767723e-15	2.4265906553780894e-14	1.37952302471292e-15
10400000	0.004654219053886086	1.7599316590961672e-49	-4.1718364708215806e-49	7.064724281539413e-12	1.2119135652682096e-14	0.0006915618780595056	-8.124087020289829e-23	5.647631863329434e-18	1.1050464107767723e-15	2.4265906553780894e-14	1.37952302471292e-15
10500000	0.004654219053886086	1.7599316590961672e-49	-4.178104788174358e-49	7.064724281539413e-12	1.2119135652682096e-14	0.0006915618780595056	-8.123709189478736e-23	5.647631863329434e-18	1.1050464107767723e-15	2.4265906553780894e-14	1.37952302471292e-15
10600000	0.004654219053886086	1.7599316590961672e-49	-4.184373105526341e-49	7.064724281539413e-12	1.2119135652682096e-14	0.0006915618780595056	-8.123331358667643e-23	5.647631863329434e-18	1.1050464107767723e-15	2.4265906553780894e-14	1.37952302471292e-15
10700000	0.004654219053886087	1.7599316590961672e-49	-4.190641422877547e-49	7.064724281539413e-12	1.2119135652682096e-14	0.0006915618780595056	-8.122953527856551e-23	5.647631863329434e-18	1.1050464107767723e-15	2.4265906553780894e-14	1.37952302471292e-15
10800000	0.004654219053886087	1.7599316590961672e-49	-4.196909740227989e-49	7.064724281539413e-12	1.2119135652682096e-14	0.0006915618780595056	-8.122575697045458e-23	5.647631863329434e-18	1.1050464107767723e-15	2.4265906553780894e-14	1.37952302471292e-15
10900000	0.004654219053886087	1.7599316590961672e-49	-4.203178057577685e-49	7.064724281539413e-12	1.2119135652682096e-14	0.0006915618780595056	-8.122197866234366e-23	5.647631863329434e-18	1.1050464107767723e-15	2.4265906553780894e-14	1.37952302471292e-15
11000000	0.004654219053886087	1.7599316590961672e-49	-4.20944637492665e-49	7.064724281539413e-12	1.2119135652682096e-14	0.0006915618780595056	-8.121820035423273e-23	5.647631863329434e-18	1.1050464107767723e-15	2.4265906553780894e-14	1.37952302471292e-15
11100000	0.004654219053886087	1.7599316590961672e-49	-4.2157146922748985e-49	7.064724281539413e-12	1.2119135652682096e-14	0.0006915618780595056	-8.121442204612181e-23	5.647631863329434e-18	1.1050464107767723e-15	2.4265906553780894e-14	1.37952302471292e-15
11200000	0.004654219053886087	1.7599316590961672e-49	-4.2219830096224476e-49	7.064724281539413e-12	1.2119135652682096e-14	0.0006915618780595056	-8.121064373801088e-23	5.647631863329434e-18	1.1050464107767723e-15	2.4265906553780894e-14	1.37952302471292e-15
11300000	0.004654219053886087	1.7599316590961672e-49	-4.228251326969313e-49	7.064724281539413e-12	1.2119135652682096e-14	0.0006915618780595056	-8.120686542989995e-23	5.647631863329434e-18	1.1050464107767723e-15	2.4265906553780894e-14	1.37952302471292e-15
11400000	0.004654219053886087	1.7599316590961672e-49	-4.23451964431551e-49	7.064724281539413e-12	1.2119135652682096e-14	0.0006915618780595056	-8.120308712178903e-23	5.647631863329434e-18	1.1050464107767723e-15	2.4265906553780894e-14	1.37952302471292e-15
11500000	0.004654219053886087	1.7599316590961672e-49	-4.240787961661054e-49	7.064724281539413e-12	1.2119135652682096e-14	0.0006915618780595056	-8.11993088136781e-23	5.647631863329434e-18	1.1050464107767723e-15	2.4265906553780894e-14	1.37952302471292e-15
11600000	0.004654219053886087	1.7599316590961672e-49	-4.247056279005961e-49	7.064724281539413e-12	1.2119135652682096e-14	0.0006915618780595056	-8.119553050556718e-23	5.647631863329434e-18	1.1050464107767723e-15	2.4265906553780894e-14	1.37952302471292e-15
11700000	0.004654219053886087	1.7599316590961672e-49	-4.2533245963502474e-49	7.064724281539413e-12	1.2119135652682096e-14	0.0006915618780595056	-8.119175219745625e-23	5.647631863329434e-18	1.1050464107767723e-15	2.4265906553780894e-14	1.37952302471292e-15
11800000	0.004654219053886087	1.7599316590961672e-49	-4.259592913693928e-49	7.064724281539413e-12	1.2119135652682096e-14	0.0006915618780595056	-8.118797388934532e-23	5.647631863329434e-18	1.1050464107767723e-15	2.4265906553780894e-14	1.37952302471292e-15
11900000	0.004654219053886087	1.7599316590961672e-49	-4.265861231037019e-49	7.064724281539413e-12	1.2119135652682096e-14	0.0006915618780595056	-8.11841955812344e-23	5.647631863329434e-18	1.1050464107767723e-15	2.4265906553780894e-14	1.37952302471292e-15
12000000	0.004654219053886087	1.7599316590961672e-49	-4.272129548379536e-49	7.064724281539413e-12	1.2119135652682096e-14	0.0006915618780595056	-8.118041727312347e-23	5.647631863329434e-18	1.1050464107767723e-15	2.4265906553780894e-14	1.37952302471292e-15
12100000	0.004654219053886087	1.7599316590961672e-49	-4.278397865721495e-49	7.064724281539413e-12	1.2119135652682096e-14	0.0006915618780595056	-8.117663896501255e-23	5.647631863329434e-18	1.1050464107767723e-15	2.4265906553780894e-14	1.37952302471292e-15
12200000	0.004654219053886087	1.7599316590961672e-49	-4.2846661830629106e-49	7.064724281539413e-12	1.2119135652682096e-14	0.0006915618780595056	-8.117286065690162e-23	5.647631863329435e-18	1.1050464107767723e-15	2.4265906553780894e-14	1.37952302471292e-15
12300000	0.004654219053886087	1.7599316590961672e-49	-4.2909345004038e-49	7.064724281539413e-12	1.2119135652682096e-14	0.0006915618780595056	-8.116908234879069e-23	5.647631863329435e-18	1.1050464107767723e-15	2.4265906553780894e-14	1.37952302471292e-15
12400000	0.004654219053886087	1.7599316590961672e-49	-4.2972028177441785e-49	7.064724281539413e-12	1.2119135652682096e-14	0.0006915618780595056	-8.116530404067977e-23	5.647631863329435e-18	1.1050464107767723e-15	2.4265906553780894e-14	1.37952302471292e-15
12500000	0.004654219053886087	1.7599316590961672e-49	-4.303471135084061e-49	7.064724281539413e-12	1.2119135652682096e-14	0.0006915618780595056	-8.116152573256884e-23	5.647631863329435e-18	1.1050464107767723e-15	2.4265906553780894e-14	1.37952302471292e-15
12600000	0.004654219053886087	1.7599316590961672e-49	-4.309739452423464e-49	7.064724281539413e-12	1.2119135652682096e-14	0.0006915618780595056	-8.115774742445792e-23	5.647631863329435e-18	1.1050464107767723e-15	2.4265906553780894e-14	1.37952302471292e-15
12700000	0.004654219053886087	1.7599316590961672e-49	-4.316007769762403e-49	7.064724281539413e-12	1.2119135652682096e-14	0.0006915618780595056	-8.115396911634699e-23	5.647631863329435e-18	1.1050464107767723e-15	2.4265906553780894e-14	1.37952302471292e-15
12800000	0.004654219053886087	1.7599316590961672e-49	-4.322276087100894e-49	7.064724281539413e-12	1.2119135652682096e-14	0.0006915618780595056	-8.115019080823606e-23	5.647631863329435e-18	1.1050464107767723e-15	2.4265906553780894e-14	1.37952302471292e-15
12900000	0.004654219053886087	1.7599316590961672e-49	-4.328544404438952e-49	7.064724281539413e-12	1.2119135652682096e-14	0.0006915618780595056	-8.114641250012514e-23	5.647631863329435e-18	1.1050464107767723e-15	2.4265906553780894e-14	1.37952302471292e-15
13000000	0.004654219053886087	1.7599316590961672e-49	-4.334812721776593e-49	7.064724281539413e-12	1.2119135652682096e-14	0.0006915618780595056	-8.114263419201421e-23	5.647631863329435e-18	1.1050464107767723e-15	2.4265906553780894e-14	1.37952302471292e-15
13100000	0.004654219053886087	1.7599316590961672e-49	-4.341081039113834e-49	7.064724281539413e-12	1.2119135652682096e-14	0.0006915618780595056	-8.11388558839033e-23	5.647631863329435e-18	1.1050464107767723e-15	2.4265906553780894e-14	1.37952302471292e-15
13200000	0.004654219053886087	1.7599316590961672e-49	-4.3473493564506884e-49	7.064724281539413e-12	1.2119135652682096e-14	0.0006915618780595056	-8.113507757579237e-23	5.647631863329435e-18	1.1050464107767723e-15	2.4265906553780894e-14	1.37952302471292e-15
13300000	0.004654219053886087	1.759931659096167e-49	-4.353617673787174e-49	7.064724281539413e-12	1.2119135652682096e-14	0.0006915618780595056	-8.113129926768145e-23	5.647631863329435e-18	1.1050464107767723e-15	2.4265906553780894e-14	1.37952302471292e-15
13400000	0.004654219053886087	1.759931659096167e-49	-4.359885991123305e-49	7.064724281539413e-12	1.2119135652682096e-14	0.0006915618780595056	-8.112752095957052e-23	5.647631863329435e-18	1.1050464107767723e-15	2.4265906553780894e-14	1.37952302471292e-15
13500000	0.004654219053886087	1.759931659096167e-49	-4.366154308459098e-49	7.064724281539413e-12	1.2119135652682096e-14	0.0006915618780595056	-8.112374265145959e-23	5.647631863329435e-18	1.1050464107767723e-15	2.4265906553780894e-14	1.37952302471292e-15
13600000	0.004654219053886087	1.759931659096167e-49	-4.372422625794568e-49	7.064724281539413e-12	1.2119135652682096e-14	0.0006915618780595056	-8.111996434334867e-23	5.647631863329435e-18	1.1050464107767723e-15	2.4265906553780894e-14	1.37952302471292e-15
13700000	0.004654219053886087	1.759931659096167e-49	-4.378690943129732e-49	7.064724281539413e-12	1.2119135652682096e-14	0.0006915618780595056	-8.111618603523774e-23	5.647631863329435e-18	1.1050464107767723e-15	2.4265906553780894e-14	1.37952302471292e-15
13800000	0.004654219053886087	1.759931659096167e-49	-4.384959260464605e-49	7.064724281539413e-12	1.2119135652682096e-14	0.0006915618780595056	-8.111240772712682e-23	5.647631863329435e-18	1.1050464107767723e-15	2.4265906553780894e-14	1.37952302471292e-15
13900000	0.004654219053886087	1.759931659096167e-49	-4.391227577799202e-49	7.064724281539413e-12	1.2119135652682096e-14	0.0006915618780595056	-8.110862941901589e-23	5.647631863329435e-18	1.1050464107767723e-15	2.4265906553780894e-14	1.37952302471292e-15
14000000	0.004654219053886087	1.759931659096167e-49	-4.39749589513354e-49	7.064724281539413e-12	1.2119135652682096e-14	0.0006915618780595056	-8.110485111090496e-23	5.647631863329435e-18	1.1050464107767723e-15	2.4265906553780894e-14	1.37952302471292e-15
14100000	0.004654219053886087	1.759931659096167e-49	-4.403764212467633e-49	7.064724281539413e-12	1.2119135652682096e-14	0.0006915618780595056	-8.110107280279404e-23	5.647631863329435e-18	1.1050464107767723e-15	2.4265906553780894e-14	1.37952302471292e-15
14200000	0.004654219053886087	1.759931659096167e-49	-4.410032529801499e-49	7.064724281539413e-12	1.2119135652682096e-14	0.0006915618780595056	-8.109729449468311e-23	5.647631863329435e-18	1.1050464107767723e-15	2.4265906553780894e-14	1.37952302471292e-15
14300000	0.004654219053886086	1.759931659096167e-49	-4.4163008471351524e-49	7.064724281539413e-12	1.2119135652682096e-14	0.0006915618780595056	-8.109351618657219e-23	5.647631863329435e-18	1.1050464107767723e-15	2.4265906553780894e-14	1.37952302471292e-15
14400000	0.004654219053886086	1.759931659096167e-49	-4.4225691644686085e-49	7.064724281539413e-12	1.2119135652682096e-14	0.0006915618780595056	-8.108973787846126e-23	5.647631863329435e-18	1.1050464107767723e-15	2.4265906553780894e-14	1.37952302471292e-15
14500000	0.004654219053886086	1.759931659096167e-49	-4.428837481801884e-49	7.064724281539413e-12	1.2119135652682096e-14	0.0006915618780595056	-8.108595957035033e-23	5.647631863329435e-18	1.1050464107767723e-15	2.4265906553780894e-14	1.37952302471292e-15
14600000	0.004654219053886086	1.759931659096167e-49	-4.4351057991349935e-49	7.064724281539413e-12	1.2119135652682096e-14	0.0006915618780595056	-8.108218126223941e-23	5.647631863329435e-18	1.1050464107767723e-15	2.4265906553780894e-14	1.37952302471292e-15
14700000	0.004654219053886086	1.759931659096167e-49	-4.441374116467954e-49	7.064724281539413e-12	1.2119135652682096e-14	0.0006915618780595056	-8.107840295412848e-23	5.647631863329435e-18	1.1050464107767723e-15	2.4265906553780894e-14	1.37952302471292e-15
14800000	0.004654219053886086	1.759931659096167e-49	-4.447642433800781e-49	7.064724281539413e-12	1.2119135652682096e-14	0.0006915618780595056	-8.107462464601756e-23	5.647631863329435e-18	1.1050464107767723e-15	2.4265906553780894e-14	1.37952302471292e-15
14900000	0.004654219053886086	1.759931659096167e-49	-4.4539107511334885e-49	7.064724281539413e-12	1.2119135652682096e-14	0.0006915618780595056	-8.107084633790663e-23	5.647631863329435e-18	1.1050464107767723e-15	2.4265906553780894e-14	1.37952302471292e-15
15000000	0.004654219053886086	1.759931659096167e-49	-4.4601790684660945e-49	7.064724281539413e-12	1.2119135652682096e-14	0.0006915618780595056	-8.106706802979571e-23	5.647631863329435e-18	1.1050464107767723e-15	2.4265906553780894e-14	1.37952302471292e-15
15100000	0.004654219053886086	1.759931659096167e-49	-4.466447385798614e-49	7.064724281539413e-12	1.2119135652682096e-14	0.0006915618780595056	-8.106328972168478e-23	5.647631863329435e-18	1.1050464107767723e-15	2.4265906553780894e-14	1.37952302471292e-15
15200000	0.004654219053886086	1.759931659096167e-49	-4.472715703131062e-49	7.064724281539413e-12	1.2119135652682096e-14	0.0006915618780595056	-8.105951141357385e-23	5.647631863329435e-18	1.1050464107767723e-15	2.4265906553780894e-14	1.37952302471292e-15
15300000	0.004654219053886086	1.759931659096167e-49	-4.4789840204634546e-49	7.064724281539413e-12	1.2119135652682096e-14	0.0006915618780595056	-8.105573310546293e-23	5.647631863329435e-18	1.1050464107767723e-15	2.4265906553780894e-14	1.37952302471292e-15
15400000	0.004654219053886086	1.759931659096167e-49	-4.485252337795808e-49	7.064724281539413e-12	1.2119135652682096e-14	0.0006915618780595056	-8.1051954797352e-23	5.647631863329435e-18	1.1050464107767723e-15	2.4265906553780894e-14	1.37952302471292e-15
15500000	0.004654219053886086	1.759931659096167e-49	-4.491520655128137e-49	7.064724281539413e-12	1.2119135652682096e-14	0.0006915618780595056	-8.104817648924108e-23	5.647631863329435e-18	1.1050464107767723e-15	2.4265906553780894e-14	1.37952302471292e-15
15600000	0.004654219053886086	1.759931659096167e-49	-4.497788972460458e-49	7.064724281539413e-12	1.2119135652682096e-14	0.0006915618780595056	-8.104439818113015e-23	5.647631863329435e-18	1.1050464107767723e-15	2.4265906553780894e-14	1.37952302471292e-15
15700000	0.004654219053886086	1.759931659096167e-49	-4.504057289792787e-49	7.064724281539413e-12	1.2119135652682096e-14	0.0006915618780595056	-8.104061987301922e-23	5.647631863329435e-18	1.1050464107767723e-15	2.4265906553780894e-14	1.37952302471292e-15
15800000	0.004654219053886086	1.759931659096167e-49	-4.5103256071251395e-49	7.064724281539413e-12	1.2119135652682096e-14	0.0006915618780595056	-8.10368415649083e-23	5.647631863329435e-18	1.1050464107767723e-15	2.4265906553780894e-14	1.37952302471292e-15
15900000	0.004654219053886086	1.759931659096167e-49	-4.5165939244575305e-49	7.064724281539413e-12	1.2119135652682096e-14	0.0006915618780595056	-8.103306325679737e-23	5.647631863329435e-18	1.1050464107767723e-15	2.4265906553780894e-14	1.37952302471292e-15
16000000	0.004654219053886086	1.759931659096167e-49	-4.522862241789976e-49	7.064724281539413e-12	1.2119135652682096e-14	0.0006915618780595056	-8.102928494868645e-23	5.647631863329435e-18	1.1050464107767723e-15	2.4265906553780894e-14	1.37952302471292e-15
16100000	0.004654219053886086	1.759931659096167e-49	-4.529130559122493e-49	7.064724281539413e-12	1.2119135652682096e-14	0.0006915618780595056	-8.102550664057552e-23	5.647631863329435e-18	1.1050464107767723e-15	2.4265906553780894e-14	1.37952302471292e-15
16200000	0.004654219053886086	1.759931659096167e-49	-4.535398876455096e-49	7.064724281539413e-12	1.2119135652682096e-14	0.0006915618780595056	-8.102172833246459e-23	5.647631863329435e-18	1.1050464107767723e-15	2.4265906553780894e-14	1.37952302471292e-15
16300000	0.004654219053886086	1.759931659096167e-49	-4.5416671937878e-49	7.064724281539413e-12	1.2119135652682096e-14	0.0006915618780595056	-8.101795002435367e-23	5.647631863329435e-18	1.1050464107767723e-15	2.4265906553780894e-14	1.37952302471292e-15
16400000	0.004654219053886086	1.759931659096167e-49	-4.547935511120622e-49	7.064724281539413e-12	1.2119135652682096e-14	0.0006915618780595056	-8.101417171624274e-23	5.647631863329435e-18	1.1050464107767723e-15	2.4265906553780894e-14	1.37952302471292e-15
16500000	0.004654219053886086	1.759931659096167e-49	-4.554203828453577e-49	7.064724281539412e-12	1.2119135652682096e-14	0.0006915618780595056	-8.101039340813182e-23	5.647631863329435e-18	1.1050464107767723e-15	2.4265906553780894e-14	1.37952302471292e-15
16600000	0.004654219053886086	1.7599316590961665e-49	-4.560472145786682e-49	7.064724281539412e-12	1.2119135652682096e-14	0.0006915618780595056	-8.100661510002089e-23	5.647631863329435e-18	1.1050464107767723e-15	2.4265906553780894e-14	1.37952302471292e-15
16700000	0.004654219053886086	1.7599316590961665e-49	-4.566740463119951e-49	7.064724281539412e-12	1.2119135652682096e-14	0.0006915618780595056	-8.100283679190997e-23	5.647631863329435e-18	1.1050464107767723e-15	2.4265906553780894e-14	1.37952302471292e-15
16800000	0.004654219053886086	1.7599316590961665e-49	-4.5730087804534006e-49	7.064724281539412e-12	1.2119135652682096e-14	0.0006915618780595056	-8.099905848379904e-23	5.647631863329435e-18	1.1050464107767723e-15	2.4265906553780894e-14	1.37952302471292e-15
16900000	0.004654219053886086	1.7599316590961665e-49	-4.5792770977870466e-49	7.064724281539412e-12	1.2119135652682096e-14	0.0006915618780595056	-8.099528017568811e-23	5.647631863329435e-18	1.1050464107767723e-15	2.4265906553780894e-14	1.37952302471292e-15
17000000	0.004654219053886086	1.7599316590961665e-49	-4.5855454151209045e-49	7.064724281539412e-12	1.2119135652682096e-14	0.0006915618780595056	-8.09915018675772e-23	5.647631863329435e-18	1.1050464107767723e-15	2.4265906553780894e-14	1.37952302471292e-15
17100000	0.004654219053886086	1.7599316590961665e-49	-4.59181373245499e-49	7.064724281539412e-12	1.2119135652682096e-14	0.0006915618780595056	-8.098772355946626e-23	5.647631863329435e-18	1.1050464107767723e-15	2.4265906553780894e-14	1.37952302471292e-15
17200000	0.004654219053886086	1.7599316590961665e-49	-4.598082049789319e-49	7.064724281539412e-12	1.2119135652682096e-14	0.0006915618780595056	-8.098394525135535e-23	5.647631863329435e-18	1.1050464107767723e-15	2.4265906553780894e-14	1.37952302471292e-15
17300000	0.004654219053886086	1.7599316590961665e-49	-4.604350367123907e-49	7.064724281539412e-12	1.2119135652682096e-14	0.0006915618780595056	-8.098016694324442e-23	5.647631863329435e-18	1.1050464107767723e-15	2.4265906553780894e-14	1.37952302471292e-15
17400000	0.004654219053886086	1.7599316590961665e-49	-4.6106186844587694e-49	7.064724281539412e-12	1.2119135652682096e-14	0.0006915618780595056	-8.097638863513349e-23	5.647631863329435e-18	1.1050464107767723e-15	2.4265906553780894e-14	1.37952302471292e-15
17500000	0.004654219053886086	1.7599316590961665e-49	-4.616887001793923e-49	7.064724281539412e-12	1.2119135652682096e-14	0.0006915618780595056	-8.097261032702257e-23	5.647631863329435e-18	1.1050464107767723e-15	2.4265906553780894e-14	1.37952302471292e-15
17600000	0.004654219053886086	1.7599316590961665e-49	-4.6231553191293826e-49	7.064724281539412e-12	1.2119135652682096e-14	0.0006915618780595056	-8.096883201891164e-23	5.647631863329435e-18	1.1050464107767723e-15	2.4265906553780894e-14	1.37952302471292e-15
17700000	0.004654219053886086	1.7599316590961665e-49	-4.629423636465164e-49	7.064724281539412e-12	1.2119135652682096e-14	0.0006915618780595056	-8.096505371080072e-23	5.647631863329435e-18	1.1050464107767723e-15	2.4265906553780894e-14	1.37952302471292e-15
17800000	0.004654219053886086	1.7599316590961665e-49	-4.635691953801283e-49	7.064724281539412e-12	1.2119135652682096e-14	0.0006915618780595056	-8.096127540268979e-23	5.647631863329435e-18	1.1050464107767723e-15	2.4265906553780894e-14	1.37952302471292e-15
17900000	0.004654219053886086	1.7599316590961665e-49	-4.641960271137756e-49	7.064724281539412e-12	1.2119135652682096e-14	0.0006915618780595056	-8.095749709457886e-23	5.647631863329435e-18	1.1050464107767723e-15	2.4265906553780894e-14	1.37952302471292e-15
18000000	0.004654219053886086	1.7599316590961665e-49	-4.648228588474598e-49	7.064724281539412e-12	1.2119135652682096e-14	0.0006915618780595056	-8.095371878646794e-23	5.647631863329435e-18	1.1050464107767723e-15	2.4265906553780894e-14	1.37952302471292e-15
18100000	0.004654219053886086	1.7599316590961665e-49	-4.654496905811824e-49	7.064724281539412e-12	1.2119135652682096e-14	0.0006915618780595056	-8.094994047835701e-23	5.647631863329435e-18	1.1050464107767723e-15	2.4265906553780894e-14	1.37952302471292e-15
18200000	0.004654219053886086	1.7599316590961665e-49	-4.660765223149451e-49	7.064724281539412e-12	1.2119135652682096e-14	0.0006915618780595056	-8.094616217024609e-23	5.647631863329435e-18	1.1050464107767723e-15	2.4265906553780894e-14	1.37952302471292e-15
18300000	0.004654219053886086	1.7599316590961665e-49	-4.667033540487494e-49	7.064724281539412e-12	1.2119135652682096e-14	0.0006915618780595056	-8.094238386213516e-23	5.647631863329435e-18	1.1050464107767723e-15	2.4265906553780894e-14	1.37952302471292e-15
18400000	0.004654219053886086	1.7599316590961665e-49	-4.67330185782597e-49	7.064724281539412e-12	1.2119135652682096e-14	0.0006915618780595056	-8.093860555402423e-23	5.647631863329435e-18	1.1050464107767723e-15	2.4265906553780894e-14	1.37952302471292e-15
18500000	0.004654219053886086	1.7599316590961665e-49	-4.679570175164893e-49	7.064724281539412e-12	1.2119135652682096e-14	0.0006915618780595056	-8.093482724591331e-23	5.647631863329435e-18	1.1050464107767723e-15	2.4265906553780894e-14	1.37952302471292e-15
18600000	0.004654219053886086	1.7599316590961665e-49	-4.685838492504279e-49	7.064724281539412e-12	1.2119135652682096e-14	0.0006915618780595056	-8.093104893780238e-23	5.647631863329435e-18	1.1050464107767723e-15	2.4265906553780894e-14	1.37952302471292e-15
18700000	0.004654219053886086	1.7599316590961665e-49	-4.692106809844145e-49	7.064724281539412e-12	1.2119135652682096e-14	0.0006915618780595056	-8.092727062969146e-23	5.647631863329435e-18	1.1050464107767723e-15	2.4265906553780894e-14	1.37952302471292e-15
18800000	0.004654219053886086	1.7599316590961665e-49	-4.6983751271845056e-49	7.064724281539412e-12	1.2119135652682096e-14	0.0006915618780595056	-8.092349232158053e-23	5.647631863329435e-18	1.1050464107767723e-15	2.4265906553780894e-14	1.37952302471292e-15
18900000	0.004654219053886086	1.7599316590961665e-49	-4.704643444525359e-49	7.064724281539412e-12	1.2119135652682096e-14	0.0006915618780595056	-8.091971401346961e-23	5.647631863329435e-18	1.1050464107767723e-15	2.4265906553780894e-14	1.37952302471292e-15
19000000	0.004654219053886086	1.7599316590961665e-49	-4.710911761865736e-49	7.064724281539412e-12	1.2119135652682096e-14	0.0006915618780595056	-8.091593570535868e-23	5.647631863329435e-18	1.1050464107767723e-15	2.4265906553780894e-14	1.37952302471292e-15
19100000	0.004654219053886086	1.7599316590961665e-49	-4.7171800792050835e-49	7.064724281539412e-12	1.2119135652682096e-14	0.0006915618780595056	-8.091215739724775e-23	5.647631863329435e-18	1.1050464107767723e-15	2.4265906553780894e-14	1.37952302471292e-15
19200000	0.004654219053886086	1.7599316590961665e-49	-4.7234483965434165e-49	7.064724281539412e-12	1.2119135652682096e-14	0.0006915618780595056	-8.090837908913683e-23	5.647631863329435e-18	1.1050464107767723e-15	2.4265906553780894e-14	1.37952302471292e-15
19300000	0.004654219053886086	1.7599316590961665e-49	-4.7297167138807505e-49	7.064724281539412e-12	1.2119135652682096e-14	0.0006915618780595056	-8.09046007810259e-23	5.647631863329435e-18	1.1050464107767723e-15	2.4265906553780894e-14	1.37952302471292e-15
19400000	0.004654219053886086	1.7599316590961665e-49	-4.7359850312171024e-49	7.064724281539412e-12	1.2119135652682096e-14	0.0006915618780595056	-8.090082247291498e-23	5.647631863329435e-18	1.1050464107767723e-15	2.4265906553780894e-14	1.37952302471292e-15
19500000	0.004654219053886086	1.7599316590961665e-49	-4.742253348552487e-49	7.064724281539412e-12	1.2119135652682096e-14	0.0006915618780595056	-8.089704416480405e-23	5.647631863329435e-18	1.1050464107767723e-15	2.4265906553780894e-14	1.37952302471292e-15
19600000	0.004654219053886086	1.7599316590961665e-49	-4.748521665886921e-49	7.064724281539412e-12	1.2119135652682096e-14	0.0006915618780595056	-8.089326585669312e-23	5.647631863329435e-18	1.1050464107767723e-15	2.4265906553780894e-14	1.37952302471292e-15
19700000	0.004654219053886086	1.7599316590961665e-49	-4.754789983220419e-49	7.064724281539412e-12	1.2119135652682096e-14	0.0006915618780595056	-8.08894875485822e-23	5.647631863329435e-18	1.1050464107767723e-15	2.4265906553780894e-14	1.37952302471292e-15
19800000	0.004654219053886086	1.7599316590961665e-49	-4.7610583005529975e-49	7.064724281539412e-12	1.2119135652682096e-14	0.0006915618780595056	-8.088570924047127e-23	5.647631863329435e-18	1.1050464107767723e-15	2.4265906553780894e-14	1.37952302471292e-15
19900000	0.004654219053886086	1.7599316590961665e-49	-4.7673266178846715e-49	7.064724281539412e-12	1.2119135652682096e-14	0.0006915618780595056	-8.088193093236035e-23	5.647631863329435e-18	1.1050464107767723e-15	2.4265906553780894e-14	1.37952302471292e-15
20000000	0.004654219053886086	1.7599316590961665e-49	-4.7735949352154574e-49	7.064724281539412e-12	1.2119135652682096e-14	0.0006915618780595056	-8.087815262424942e-23	5.647631863329435e-18	1.1050464107767723e-15	2.4265906553780894e-14	1.37952302471292e-15
20100000	0.004654219053886086	1.7599316590961665e-49	-4.7798632525453705e-49	7.064724281539412e-12	1.2119135652682096e-14	0.0006915618780595056	-8.087437431613849e-23	5.647631863329435e-18	1.1050464107767723e-15	2.4265906553780894e-14	1.37952302471292e-15
20200000	0.004654219053886086	1.7599316590961665e-49	-4.786131569874426e-49	7.064724281539412e-12	1.2119135652682096e-14	0.0006915618780595056	-8.087059600802757e-23	5.647631863329435e-18	1.1050464107767723e-15	2.4265906553780894e-14	1.37952302471292e-15
20300000	0.004654219053886086	1.7599316590961665e-49	-4.792399887202641e-49	7.064724281539412e-12	1.2119135652682096e-14	0.0006915618780595056	-8.086681769991664e-23	5.647631863329435e-18	1.1050464107767723e-15	2.4265906553780894e-14	1.37952302471292e-15
20400000	0.004654219053886086	1.7599316590961665e-49	-4.79866820453003e-49	7.064724281539412e-12	1.2119135652682096e-14	0.0006915618780595056	-8.086303939180572e-23	5.647631863329435e-18	1.1050464107767723e-15	2.4265906553780894e-14	1.37952302471292e-15
20500000	0.004654219053886086	1.7599316590961665e-49	-4.80493652185661e-49	7.064724281539412e-12	1.2119135652682096e-14	0.0006915618780595056	-8.085926108369479e-23	5.647631863329435e-18	1.1050464107767723e-15	2.4265906553780894e-14	1.37952302471292e-15
20600000	0.004654219053886086	1.7599316590961665e-49	-4.811204839182395e-49	7.064724281539412e-12	1.2119135652682096e-14	0.0006915618780595056	-8.085548277558386e-23	5.647631863329435e-18	1.1050464107767723e-15	2.4265906553780894e-14	1.37952302471292e-15
20700000	0.004654219053886086	1.7599316590961665e-49	-4.817473156507402e-49	7.064724281539412e-12	1.2119135652682096e-14	0.0006915618780595056	-8.085170446747294e-23	5.647631863329435e-18	1.1050464107767723e-15	2.4265906553780894e-14	1.37952302471292e-15
20800000	0.004654219053886086	1.7599316590961665e-49	-4.823741473831647e-49	7.064724281539412e-12	1.2119135652682096e-14	0.0006915618780595056	-8.084792615936201e-23	5.647631863329435e-18	1.1050464107767723e-15	2.4265906553780894e-14	1.37952302471292e-15
20900000	0.004654219053886086	1.7599316590961665e-49	-4.830009791155144e-49	7.064724281539412e-12	1.2119135652682096e-14	0.0006915618780595056	-8.08441478512511e-23	5.647631863329435e-18	1.1050464107767723e-15	2.4265906553780894e-14	1.37952302471292e-15
21000000	0.004654219053886086	1.7599316590961665e-49	-4.8362781084779105e-49	7.064724281539412e-12	1.2119135652682096e-14	0.0006915618780595056	-8.084036954314016e-23	5.647631863329435e-18	1.1050464107767723e-15	2.4265906553780894e-14	1.37952302471292e-15
21100000	0.004654219053886086	1.7599316590961665e-49	-4.842546425799961e-49	7.064724281539412e-12	1.2119135652682096e-14	0.0006915618780595056	-8.083659123502925e-23	5.647631863329435e-18	1.1050464107767723e-15	2.4265906553780894e-14	1.37952302471292e-15
21200000	0.004654219053886086	1.7599316590961665e-49	-4.848814743121312e-49	7.064724281539412e-12	1.2119135652682096e-14	0.0006915618780595056	-8.083281292691832e-23	5.647631863329435e-18	1.1050464107767723e-15	2.4265906553780894e-14	1.37952302471292e-15
21300000	0.004654219053886086	1.7599316590961665e-49	-4.85508306044198e-49	7.064724281539412e-12	1.2119135652682096e-14	0.0006915618780595056	-8.082903461880738e-23	5.647631863329435e-18	1.1050464107767723e-15	2.4265906553780894e-14	1.37952302471292e-15
21400000	0.004654219053886086	1.7599316590961665e-49	-4.861351377761978e-49	7.064724281539412e-12	1.2119135652682096e-14	0.0006915618780595056	-8.082525631069647e-23	5.647631863329435e-18	1.1050464107767723e-15	2.4265906553780894e-14	1.37952302471292e-15
21500000	0.004654219053886086	1.7599316590961665e-49	-4.8676196950813245e-49	7.064724281539412e-12	1.2119135652682096e-14	0.0006915618780595056	-8.082147800258554e-23	5.647631863329435e-18	1.1050464107767723e-15	2.4265906553780894e-14	1.37952302471292e-15
21600000	0.004654219053886086	1.7599316590961665e-49	-4.8738880124000336e-49	7.064724281539412e-12	1.2119135652682096e-14	0.0006915618780595056	-8.081769969447462e-23	5.647631863329435e-18	1.1050464107767723e-15	2.4265906553780894e-14	1.37952302471292e-15
21700000	0.004654219053886086	1.7599316590961665e-49	-4.880156329718121e-49	7.064724281539412e-12	1.2119135652682096e-14	0.0006915618780595056	-8.081392138636369e-23	5.647631863329435e-18	1.1050464107767723e-15	2.4265906553780894e-14	1.37952302471292e-15
21800000	0.004654219053886086	1.7599316590961665e-49	-4.886424647035604e-49	7.064724281539412e-12	1.2119135652682096e-14	0.0006915618780595056	-8.081014307825276e-23	5.647631863329435e-18	1.1050464107767723e-15	2.4265906553780894e-14	1.37952302471292e-15
21900000	0.004654219053886086	1.7599316590961665e-49	-4.892692964352497e-49	7.064724281539412e-12	1.2119135652682096e-14	0.0006915618780595056	-8.080636477014184e-23	5.647631863329435e-18	1.1050464107767723e-15	2.4265906553780894e-14	1.37952302471292e-15
22000000	0.004654219053886086	1.7599316590961665e-49	-4.8989612816688155e-49	7.064724281539412e-12	1.2119135652682096e-14	0.0006915618780595056	-8.080258646203091e-23	5.647631863329435e-18	1.1050464107767723e-15	2.4265906553780894e-14	1.37952302471292e-15
22100000	0.004654219053886086	1.7599316590961665e-49	-4.9052295989845764e-49	7.064724281539412e-12	1.2119135652682096e-14	0.0006915618780595056	-8.079880815391999e-23	5.647631863329435e-18	1.1050464107767723e-15	2.4265906553780894e-14	1.37952302471292e-15
22200000	0.004654219053886086	1.7599316590961665e-49	-4.911497916299794e-49	7.064724281539412e-12	1.2119135652682096e-14	0.0006915618780595056	-8.079502984580906e-23	5.647631863329435e-18	1.1050464107767723e-15	2.4265906553780894e-14	1.37952302471292e-15
22300000	0.004654219053886086	1.7599316590961665e-49	-4.9177662336144855e-49	7.064724281539412e-12	1.2119135652682096e-14	0.0006915618780595056	-8.079125153769813e-23	5.647631863329435e-18	1.1050464107767723e-15	2.4265906553780894e-14	1.37952302471292e-15
22400000	0.004654219053886086	1.7599316590961665e-49	-4.9240345509286656e-49	7.064724281539412e-12	1.2119135652682096e-14	0.0006915618780595056	-8.078747322958721e-23	5.647631863329435e-18	1.1050464107767723e-15	2.4265906553780894e-14	1.37952302471292e-15
22500000	0.004654219053886086	1.7599316590961665e-49	-4.93030286824235e-49	7.064724281539412e-12	1.2119135652682096e-14	0.0006915618780595056	-8.078369492147628e-23	5.647631863329435e-18	1.1050464107767723e-15	2.4265906553780894e-14	1.37952302471292e-15
22600000	0.004654219053886086	1.7599316590961665e-49	-4.936571185555555e-49	7.064724281539412e-12	1.2119135652682096e-14	0.0006915618780595056	-8.077991661336536e-23	5.647631863329435e-18	1.1050464107767723e-15	2.4265906553780894e-14	1.37952302471292e-15
22700000	0.004654219053886086	1.7599316590961665e-49	-4.942839502868296e-49	7.064724281539412e-12	1.2119135652682096e-14	0.0006915618780595056	-8.077613830525443e-23	5.647631863329435e-18	1.1050464107767723e-15	2.4265906553780894e-14	1.37952302471292e-15
22800000	0.004654219053886086	1.7599316590961665e-49	-4.949107820180588e-49	7.064724281539412e-12	1.2119135652682096e-14	0.0006915618780595056	-8.07723599971435e-23	5.647631863329435e-18	1.1050464107767723e-15	2.4265906553780894e-14	1.37952302471292e-15
22900000	0.004654219053886086	1.7599316590961665e-49	-4.955376137492448e-49	7.064724281539412e-12	1.2119135652682096e-14	0.0006915618780595056	-8.076858168903258e-23	5.647631863329435e-18	1.1050464107767723e-15	2.4265906553780894e-14	1.37952302471292e-15
23000000	0.004654219053886086	1.7599316590961665e-49	-4.961644454803891e-49	7.064724281539412e-12	1.2119135652682096e-14	0.0006915618780595056	-8.076480338092165e-23	5.647631863329435e-18	1.1050464107767723e-15	2.4265906553780894e-14	1.37952302471292e-15
23100000	0.004654219053886086	1.7599316590961665e-49	-4.967912772114934e-49	7.064724281539412e-12	1.2119135652682096e-14	0.0006915618780595056	-8.076102507281073e-23	5.647631863329435e-18	1.1050464107767723e-15	2.4265906553780894e-14	1.37952302471292e-15
23200000	0.004654219053886086	1.7599316590961665e-49	-4.97418108942559e-49	7.064724281539412e-12	1.2119135652682096e-14	0.0006915618780595056	-8.07572467646998e-23	5.647631863329435e-18	1.1050464107767723e-15	2.4265906553780894e-14	1.37952302471292e-15
23300000	0.004654219053886086	1.7599316590961665e-49	-4.980449406735878e-49	7.064724281539412e-12	1.2119135652682096e-14	0.0006915618780595056	-8.075346845658888e-23	5.647631863329435e-18	1.1050464107767723e-15	2.4265906553780894e-14	1.37952302471292e-15
23400000	0.004654219053886086	1.7599316590961665e-49	-4.986717724045811e-49	7.064724281539412e-12	1.2119135652682096e-14	0.0006915618780595056	-8.074969014847795e-23	5.647631863329435e-18	1.1050464107767723e-15	2.4265906553780894e-14	1.37952302471292e-15
23500000	0.004654219053886086	1.7599316590961665e-49	-4.9929860413554055e-49	7.064724281539412e-12	1.2119135652682096e-14	0.0006915618780595056	-8.074591184036702e-23	5.647631863329435e-18	1.1050464107767723e-15	2.4265906553780894e-14	1.37952302471292e-15
23600000	0.004654219053886086	1.7599316590961665e-49	-4.999254358664678e-49	7.064724281539412e-12	1.2119135652682096e-14	0.0006915618780595056	-8.07421335322561e-23	5.647631863329435e-18	1.1050464107767723e-15	2.4265906553780894e-14	1.37952302471292e-15
23700000	0.004654219053886086	1.7599316590961665e-49	-5.0055226759736434e-49	7.064724281539412e-12	1.2119135652682096e-14	0.0006915618780595056	-8.073835522414517e-23	5.647631863329435e-18	1.1050464107767723e-15	2.4265906553780894e-14	1.37952302471292e-15
23800000	0.004654219053886086	1.7599316590961665e-49	-5.011790993282318e-49	7.064724281539412e-12	1.2119135652682096e-14	0.0006915618780595056	-8.073457691603425e-23	5.647631863329435e-18	1.1050464107767723e-15	2.4265906553780894e-14	1.37952302471292e-15
23900000	0.004654219053886086	1.7599316590961665e-49	-5.0180593105907175e-49	7.064724281539412e-12	1.2119135652682096e-14	0.0006915618780595056	-8.073079860792332e-23	5.647631863329435e-18	1.1050464107767723e-15	2.4265906553780894e-14	1.37952302471292e-15
24000000	0.004654219053886086	1.7599316590961665e-49	-5.024327627898857e-49	7.064724281539412e-12	1.2119135652682096e-14	0.0006915618780595056	-8.072702029981239e-23	5.647631863329435e-18	1.1050464107767723e-15	2.4265906553780894e-14	1.37952302471292e-15
24100000	0.004654219053886086	1.7599316590961665e-49	-5.0305959452067524e-49	7.064724281539412e-12	1.2119135652682096e-14	0.0006915618780595056	-8.072324199170147e-23	5.647631863329435e-18	1.1050464107767723e-15	2.4265906553780894e-14	1.37952302471292e-15
24200000	0.004654219053886086	1.7599316590961665e-49	-5.03686426251442e-49	7.064724281539412e-12	1.2119135652682096e-14	0.0006915618780595056	-8.071946368359054e-23	5.647631863329435e-18	1.1050464107767723e-15	2.4265906553780894e-14	1.37952302471292e-15
24300000	0.004654219053886086	1.7599316590961665e-49	-5.043132579821875e-49	7.064724281539412e-12	1.2119135652682096e-14	0.0006915618780595056	-8.071568537547962e-23	5.647631863329434e-18	1.1050464107767723e-15	2.4265906553780894e-14	1.37952302471292e-15
24400000	0.004654219053886086	1.7599316590961665e-49	-5.049400897129133e-49	7.064724281539412e-12	1.2119135652682096e-14	0.0006915618780595056	-8.071190706736869e-23	5.647631863329434e-18	1.1050464107767723e-15	2.4265906553780894e-14	1.37952302471292e-15
24500000	0.004654219053886086	1.7599316590961665e-49	-5.05566921443621e-49	7.064724281539412e-12	1.2119135652682096e-14	0.0006915618780595056	-8.070812875925776e-23	5.647631863329434e-18	1.1050464107767723e-15	2.4265906553780894e-14	1.37952302471292e-15
24600000	0.004654219053886086	1.7599316590961665e-49	-5.061937531743122e-49	7.064724281539412e-12	1.2119135652682096e-14	0.0006915618780595056	-8.070435045114684e-23	5.647631863329434e-18	1.1050464107767723e-15	2.4265906553780894e-14	1.37952302471292e-15
24700000	0.004654219053886086	1.7599316590961665e-49	-5.068205849049884e-49	7.064724281539412e-12	1.2119135652682096e-14	0.0006915618780595056	-8.070057214303591e-23	5.647631863329434e-18	1.1050464107767723e-15	2.4265906553780894e-14	1.37952302471292e-15
24800000	0.004654219053886086	1.7599316590961665e-49	-5.074474166356512e-49	7.064724281539412e-12	1.2119135652682096e-14	0.0006915618780595056	-8.0696793834925e-23	5.647631863329434e-18	1.1050464107767723e-15	2.4265906553780894e-14	1.37952302471292e-15
24900000	0.004654219053886086	1.7599316590961665e-49	-5.080742483663022e-49	7.064724281539412e-12	1.2119135652682096e-14	0.0006915618780595056	-8.069301552681406e-23	5.647631863329434e-18	1.1050464107767723e-15	2.4265906553780894e-14	1.37952302471292e-15
25000000	0.004654219053886086	1.7599316590961665e-49	-5.08701080096943e-49	7.064724281539412e-12	1.2119135652682096e-14	0.0006915618780595056	-8.068923721870315e-23	5.647631863329434e-18	1.1050464107767723e-15	2.4265906553780894e-14	1.37952302471292e-15
25100000	0.004654219053886086	1.7599316590961665e-49	-5.093279118275751e-49	7.064724281539412e-12	1.2119135652682096e-14	0.0006915618780595056	-8.068545891059222e-23	5.647631863329434e-18	1.1050464107767723e-15	2.4265906553780894e-14	1.37952302471292e-15
25200000	0.004654219053886086	1.7599316590961665e-49	-5.099547435582001e-49	7.064724281539412e-12	1.2119135652682096e-14	0.0006915618780595056	-8.068168060248128e-23	5.647631863329434e-18	1.1050464107767723e-15	2.4265906553780894e-14	1.37952302471292e-15
25300000	0.004654219053886086	1.7599316590961665e-49	-5.105815752888196e-49	7.064724281539412e-12	1.2119135652682096e-14	0.0006915618780595056	-8.067790229437037e-23	5.647631863329434e-18	1.1050464107767723e-15	2.4265906553780894e-14	1.37952302471292e-15
25400000	0.004654219053886086	1.7599316590961665e-49	-5.112084070194351e-49	7.064724281539412e-12	1.2119135652682096e-14	0.0006915618780595056	-8.067412398625944e-23	5.647631863329434e-18	1.1050464107767723e-15	2.4265906553780894e-14	1.37952302471292e-15
25500000	0.004654219053886086	1.7599316590961665e-49	-5.118352387500482e-49	7.064724281539412e-12	1.2119135652682096e-14	0.0006915618780595056	-8.067034567814852e-23	5.647631863329434e-18	1.1050464107767723e-15	2.4265906553780894e-14	1.37952302471292e-15
25600000	0.004654219053886086	1.7599316590961665e-49	-5.124620704806605e-49	7.064724281539412e-12	1.2119135652682096e-14	0.0006915618780595056	-8.066656737003759e-23	5.647631863329434e-18	1.1050464107767723e-15	2.4265906553780894e-14	1.37952302471292e-15
25700000	0.004654219053886086	1.7599316590961665e-49	-5.130889022112736e-49	7.064724281539412e-12	1.2119135652682096e-14	0.0006915618780595056	-8.066278906192666e-23	5.647631863329434e-18	1.1050464107767723e-15	2.4265906553780894e-14	1.37952302471292e-15
25800000	0.004654219053886086	1.759931659096167e-49	-5.13715733941889e-49	7.064724281539412e-12	1.2119135652682096e-14	0.0006915618780595056	-8.065901075381574e-23	5.647631863329434e-18	1.1050464107767723e-15	2.4265906553780894e-14	1.37952302471292e-15
25900000	0.004654219053886086	1.759931659096167e-49	-5.143425656725083e-49	7.064724281539412e-12	1.2119135652682096e-14	0.0006915618780595056	-8.065523244570481e-23	5.647631863329434e-18	1.1050464107767723e-15	2.4265906553780894e-14	1.37952302471292e-15
26000000	0.004654219053886086	1.759931659096167e-49	-5.149693974031331e-49	7.064724281539412e-12	1.2119135652682096e-14	0.0006915618780595056	-8.065145413759389e-23	5.647631863329434e-18	1.1050464107767723e-15	2.4265906553780894e-14	1.37952302471292e-15
26100000	0.004654219053886086	1.759931659096167e-49	-5.155962291337649e-49	7.064724281539412e-12	1.2119135652682096e-14	0.0006915618780595056	-8.064767582948296e-23	5.647631863329434e-18	1.1050464107767723e-15	2.4265906553780894e-14	1.37952302471292e-15
26200000	0.004654219053886086	1.759931659096167e-49	-5.162230608644054e-49	7.064724281539412e-12	1.2119135652682096e-14	0.0006915618780595056	-8.064389752137203e-23	5.647631863329434e-18	1.1050464107767723e-15	2.4265906553780894e-14	1.37952302471292e-15
26300000	0.004654219053886086	1.759931659096167e-49	-5.16849892595056e-49	7.064724281539412e-12	1.2119135652682096e-14	0.0006915618780595056	-8.064011921326111e-23	5.647631863329434e-18	1.1050464107767723e-15	2.4265906553780894e-14	1.37952302471292e-15
26400000	0.004654219053886086	1.759931659096167e-49	-5.174767243257184e-49	7.064724281539412e-12	1.2119135652682096e-14	0.0006915618780595056	-8.063634090515018e-23	5.647631863329434e-18	1.1050464107767723e-15	2.4265906553780894e-14	1.37952302471292e-15
26500000	0.004654219053886086	1.759931659096167e-49	-5.181035560563941e-49	7.064724281539412e-12	1.2119135652682096e-14	0.0006915618780595056	-8.063256259703926e-23	5.647631863329434e-18	1.1050464107767723e-15	2.4265906553780894e-14	1.37952302471292e-15
26600000	0.004654219053886086	1.759931659096167e-49	-5.187303877870847e-49	7.064724281539412e-12	1.2119135652682096e-14	0.0006915618780595056	-8.062878428892833e-23	5.647631863329434e-18	1.1050464107767723e-15	2.4265906553780894e-14	1.37952302471292e-15
26700000	0.004654219053886086	1.759931659096167e-49	-5.1935721951779184e-49	7.064724281539412e-12	1.2119135652682096e-14	0.0006915618780595056	-8.062500598081741e-23	5.647631863329434e-18	1.1050464107767723e-15	2.4265906553780894e-14	1.37952302471292e-15
26800000	0.004654219053886086	1.759931659096167e-49	-5.19984051248517e-49	7.064724281539412e-12	1.2119135652682096e-14	0.0006915618780595056	-8.062122767270648e-23	5.647631863329434e-18	1.1050464107767723e-15	2.4265906553780894e-14	1.37952302471292e-15
26900000	0.004654219053886086	1.759931659096167e-49	-5.206108829792618e-49	7.064724281539412e-12	1.2119135652682096e-14	0.0006915618780595056	-8.061744936459555e-23	5.647631863329434e-18	1.1050464107767723e-15	2.4265906553780894e-14	1.37952302471292e-15
27000000	0.004654219053886086	1.759931659096167e-49	-5.212377147100277e-49	7.064724281539412e-12	1.2119135652682096e-14	0.0006915618780595056	-8.061367105648463e-23	5.647631863329434e-18	1.1050464107767723e-15	2.4265906553780894e-14	1.37952302471292e-15
27100000	0.004654219053886086	1.759931659096167e-49	-5.218645464408165e-49	7.064724281539412e-12	1.2119135652682096e-14	0.0006915618780595056	-8.06098927483737e-23	5.647631863329434e-18	1.1050464107767723e-15	2.4265906553780894e-14	1.37952302471292e-15
27200000	0.004654219053886086	1.759931659096167e-49	-5.2249137817162954e-49	7.064724281539412e-12	1.2119135652682096e-14	0.0006915618780595056	-8.060611444026278e-23	5.647631863329434e-18	1.1050464107767723e-15	2.4265906553780894e-14	1.37952302471292e-15
27300000	0.004654219053886086	1.759931659096167e-49	-5.2311820990246855e-49	7.064724281539412e-12	1.2119135652682096e-14	0.0006915618780595056	-8.060233613215185e-23	5.647631863329434e-18	1.1050464107767723e-15	2.4265906553780894e-14	1.37952302471292e-15
27400000	0.004654219053886086	1.759931659096167e-49	-5.23745041633335e-49	7.064724281539412e-12	1.2119135652682096e-14	0.0006915618780595056	-8.059855782404092e-23	5.647631863329434e-18	1.1050464107767723e-15	2.4265906553780894e-14	1.37952302471292e-15
27500000	0.004654219053886086	1.759931659096167e-49	-5.243718733642305e-49	7.064724281539412e-12	1.2119135652682096e-14	0.0006915618780595056	-8.059477951593e-23	5.647631863329434e-18	1.1050464107767723e-15	2.4265906553780894e-14	1.37952302471292e-15
27600000	0.004654219053886086	1.759931659096167e-49	-5.2499870509515664e-49	7.064724281539412e-12	1.2119135652682096e-14	0.0006915618780595056	-8.059100120781907e-23	5.647631863329434e-18	1.1050464107767723e-15	2.4265906553780894e-14	1.37952302471292e-15
27700000	0.004654219053886086	1.759931659096167e-49	-5.25625536826115e-49	7.064724281539412e-12	1.2119135652682096e-14	0.0006915618780595056	-8.058722289970815e-23	5.647631863329434e-18	1.1050464107767723e-15	2.4265906553780894e-14	1.37952302471292e-15
27800000	0.004654219053886086	1.759931659096167e-49	-5.262523685571071e-49	7.064724281539412e-12	1.2119135652682096e-14	0.0006915618780595056	-8.058344459159722e-23	5.647631863329434e-18	1.1050464107767723e-15	2.4265906553780894e-14	1.37952302471292e-15
27900000	0.004654219053886086	1.759931659096167e-49	-5.268792002881345e-49	7.064724281539412e-12	1.2119135652682096e-14	0.0006915618780595056	-8.057966628348629e-23	5.647631863329434e-18	1.1050464107767723e-15	2.4265906553780894e-14	1.37952302471292e-15
28000000	0.004654219053886086	1.759931659096167e-49	-5.275060320191989e-49	7.064724281539412e-12	1.2119135652682096e-14	0.0006915618780595056	-8.057588797537537e-23	5.647631863329434e-18	1.1050464107767723e-15	2.4265906553780894e-14	1.37952302471292e-15
28100000	0.004654219053886086	1.759931659096167e-49	-5.2813286375030176e-49	7.064724281539412e-12	1.2119135652682096e-14	0.0006915618780595056	-8.057210966726444e-23	5.647631863329434e-18	1.1050464107767723e-15	2.4265906553780894e-14	1.37952302471292e-15
28200000	0.004654219053886086	1.759931659096167e-49	-5.287596954814446e-49	7.064724281539412e-12	1.2119135652682096e-14	0.0006915618780595056	-8.056833135915352e-23	5.647631863329434e-18	1.1050464107767723e-15	2.4265906553780894e-14	1.37952302471292e-15
28300000	0.004654219053886086	1.759931659096167e-49	-5.293865272126292e-49	7.064724281539412e-12	1.2119135652682096e-14	0.0006915618780595056	-8.056455305104259e-23	5.647631863329434e-18	1.1050464107767723e-15	2.4265906553780894e-14	1.37952302471292e-15
28400000	0.004654219053886086	1.759931659096167e-49	-5.300133589438569e-49	7.064724281539412e-12	1.2119135652682096e-14	0.0006915618780595056	-8.056077474293166e-23	5.647631863329434e-18	1.1050464107767723e-15	2.4265906553780894e-14	1.37952302471292e-15
28500000	0.004654219053886086	1.759931659096167e-49	-5.306401906751294e-49	7.064724281539412e-12	1.2119135652682096e-14	0.0006915618780595056	-8.055699643482074e-23	5.647631863329434e-18	1.1050464107767723e-15	2.4265906553780894e-14	1.37952302471292e-15
28600000	0.004654219053886086	1.759931659096167e-49	-5.3126702240644825e-49	7.064724281539412e-12	1.2119135652682096e-14	0.0006915618780595056	-8.055321812670981e-23	5.647631863329434e-18	1.1050464107767723e-15	2.4265906553780894e-14	1.37952302471292e-15
28700000	0.004654219053886086	1.759931659096167e-49	-5.31893854137815e-49	7.064724281539412e-12	1.2119135652682096e-14	0.0006915618780595056	-8.05494398185989e-23	5.647631863329434e-18	1.1050464107767723e-15	2.4265906553780894e-14	1.37952302471292e-15
28800000	0.004654219053886086	1.759931659096167e-49	-5.3252068586923124e-49	7.064724281539412e-12	1.2119135652682096e-14	0.0006915618780595056	-8.054566151048796e-23	5.647631863329434e-18	1.1050464107767723e-15	2.4265906553780894e-14	1.37952302471292e-15
28900000	0.004654219053886086	1.759931659096167e-49	-5.331475176006968e-49	7.064724281539412e-12	1.2119135652682096e-14	0.0006915618780595056	-8.054188320237705e-23	5.647631863329434e-18	1.1050464107767723e-15	2.4265906553780894e-14	1.37952302471292e-15
29000000	0.004654219053886086	1.759931659096167e-49	-5.3377434933211466e-49	7.064724281539412e-12	1.2119135652682096e-14	0.0006915618780595056	-8.053810489426611e-23	5.647631863329434e-18	1.1050464107767723e-15	2.4265906553780894e-14	1.37952302471292e-15
29100000	0.004654219053886086	1.759931659096167e-49	-5.344011810634295e-49	7.064724281539412e-12	1.2119135652682096e-14	0.0006915618780595056	-8.053432658615518e-23	5.647631863329434e-18	1.1050464107767723e-15	2.4265906553780894e-14	1.37952302471292e-15
29200000	0.004654219053886086	1.759931659096167e-49	-5.35028012794643e-49	7.064724281539412e-12	1.2119135652682096e-14	0.0006915618780595056	-8.053054827804427e-23	5.647631863329434e-18	1.1050464107767723e-15	2.4265906553780894e-14	1.37952302471292e-15
29300000	0.004654219053886086	1.759931659096167e-49	-5.3565484452575664e-49	7.064724281539412e-12	1.2119135652682096e-14	0.0006915618780595056	-8.052676996993334e-23	5.647631863329434e-18	1.1050464107767723e-15	2.4265906553780894e-14	1.37952302471292e-15
29400000	0.004654219053886086	1.759931659096167e-49	-5.36281676256772e-49	7.064724281539412e-12	1.2119135652682096e-14	0.0006915618780595056	-8.052299166182242e-23	5.647631863329434e-18	1.1050464107767723e-15	2.4265906553780894e-14	1.37952302471292e-15
29500000	0.004654219053886086	1.759931659096167e-49	-5.369085079876907e-49	7.064724281539412e-12	1.2119135652682096e-14	0.0006915618780595056	-8.051921335371149e-23	5.647631863329434e-18	1.1050464107767723e-15	2.4265906553780894e-14	1.37952302471292e-15
29600000	0.004654219053886086	1.759931659096167e-49	-5.3753533971851424e-49	7.064724281539412e-12	1.2119135652682096e-14	0.0006915618780595056	-8.051543504560056e-23	5.647631863329434e-18	1.1050464107767723e-15	2.4265906553780894e-14	1.37952302471292e-15
29700000	0.004654219053886086	1.759931659096167e-49	-5.381621714492442e-49	7.064724281539412e-12	1.2119135652682096e-14	0.0006915618780595056	-8.051165673748964e-23	5.647631863329434e-18	1.1050464107767723e-15	2.4265906553780894e-14	1.37952302471292e-15
29800000	0.004654219053886086	1.759931659096167e-49	-5.3878900317988224e-49	7.064724281539412e-12	1.2119135652682096e-14	0.0006915618780595056	-8.050787842937871e-23	5.647631863329434e-18	1.1050464107767723e-15	2.4265906553780894e-14	1.37952302471292e-15
29900000	0.004654219053886086	1.759931659096167e-49	-5.3941583491042985e-49	7.064724281539412e-12	1.2119135652682096e-14	0.0006915618780595056	-8.050410012126779e-23	5.647631863329434e-18	1.1050464107767723e-15	2.4265906553780894e-14	1.37952302471292e-15
30000000	0.004654219053886086	1.759931659096167e-49	-5.400426666408886e-49	7.064724281539412e-12	1.2119135652682096e-14	0.0006915618780595056	-8.050032181315686e-23	5.647631863329434e-18	1.1050464107767723e-15	2.4265906553780894e-14	1.37952302471292e-15
30100000	0.004654219053886086	1.759931659096167e-49	-5.406694983712601e-49	7.064724281539412e-12	1.2119135652682096e-14	0.0006915618780595056	-8.049654350504593e-23	5.647631863329434e-18	1.1050464107767723e-15	2.4265906553780894e-14	1.37952302471292e-15
30200000	0.004654219053886086	1.759931659096167e-49	-5.4129633010154585e-49	7.064724281539412e-12	1.2119135652682096e-14	0.0006915618780595056	-8.049276519693501e-23	5.647631863329434e-18	1.1050464107767723e-15	2.4265906553780894e-14	1.37952302471292e-15
30300000	0.004654219053886086	1.759931659096167e-49	-5.419231618317475e-49	7.064724281539412e-12	1.2119135652682096e-14	0.0006915618780595056	-8.048898688882408e-23	5.647631863329434e-18	1.1050464107767723e-15	2.4265906553780894e-14	1.37952302471292e-15
30400000	0.004654219053886086	1.759931659096167e-49	-5.425499935618667e-49	7.064724281539412e-12	1.2119135652682096e-14	0.0006915618780595056	-8.048520858071316e-23	5.647631863329434e-18	1.1050464107767723e-15	2.4265906553780894e-14	1.37952302471292e-15
30500000	0.004654219053886086	1.759931659096167e-49	-5.431768252919048e-49	7.064724281539412e-12	1.2119135652682096e-14	0.0006915618780595056	-8.048143027260223e-23	5.647631863329434e-18	1.1050464107767723e-15	2.4265906553780894e-14	1.37952302471292e-15
30600000	0.004654219053886086	1.759931659096167e-49	-5.438036570218635e-49	7.064724281539412e-12	1.2119135652682096e-14	0.0006915618780595056	-8.04776519644913e-23	5.647631863329434e-18	1.1050464107767723e-15	2.4265906553780894e-14	1.37952302471292e-15
30700000	0.004654219053886086	1.759931659096167e-49	-5.444304887517444e-49	7.064724281539412e-12	1.2119135652682096e-14	0.0006915618780595056	-8.047387365638038e-23	5.647631863329434e-18	1.1050464107767723e-15	2.4265906553780894e-14	1.37952302471292e-15
30800000	0.004654219053886086	1.759931659096167e-49	-5.450573204815491e-49	7.064724281539412e-12	1.2119135652682096e-14	0.0006915618780595056	-8.047009534826945e-23	5.647631863329434e-18	1.1050464107767723e-15	2.4265906553780894e-14	1.37952302471292e-15
30900000	0.004654219053886086	1.759931659096167e-49	-5.45684152211279e-49	7.064724281539412e-12	1.2119135652682096e-14	0.0006915618780595056	-8.046631704015853e-23	5.647631863329434e-18	1.1050464107767723e-15	2.4265906553780894e-14	1.37952302471292e-15
31000000	0.004654219053886086	1.759931659096167e-49	-5.463109839409358e-49	7.064724281539412e-12	1.2119135652682096e-14	0.0006915618780595056	-8.04625387320476e-23	5.647631863329434e-18	1.1050464107767723e-15	2.4265906553780894e-14	1.37952302471292e-15
31100000	0.004654219053886086	1.759931659096167e-49	-5.469378156705211e-49	7.064724281539412e-12	1.2119135652682096e-14	0.0006915618780595056	-8.045876042393668e-23	5.647631863329434e-18	1.1050464107767723e-15	2.4265906553780894e-14	1.37952302471292e-15
31200000	0.004654219053886086	1.759931659096167e-49	-5.475646474000364e-49	7.064724281539412e-12	1.2119135652682096e-14	0.0006915618780595056	-8.045498211582575e-23	5.647631863329434e-18	1.1050464107767723e-15	2.4265906553780894e-14	1.37952302471292e-15
31300000	0.004654219053886086	1.759931659096167e-49	-5.4819147912948325e-49	7.064724281539412e-12	1.2119135652682096e-14	0.0006915618780595056	-8.045120380771482e-23	5.647631863329434e-18	1.1050464107767723e-15	2.4265906553780894e-14	1.37952302471292e-15
31400000	0.004654219053886086	1.759931659096167e-49	-5.4881831085886336e-49	7.064724281539412e-12	1.2119135652682096e-14	0.0006915618780595056	-8.04474254996039e-23	5.647631863329434e-18	1.1050464107767723e-15	2.4265906553780894e-14	1.37952302471292e-15
31500000	0.004654219053886086	1.759931659096167e-49	-5.494451425881781e-49	7.064724281539412e-12	1.2119135652682096e-14	0.0006915618780595056	-8.044364719149297e-23	5.647631863329434e-18	1.1050464107767723e-15	2.4265906553780894e-14	1.37952302471292e-15
31600000	0.004654219053886086	1.759931659096167e-49	-5.5007197431742926e-49	7.064724281539412e-12	1.2119135652682096e-14	0.0006915618780595056	-8.043986888338205e-23	5.647631863329434e-18	1.1050464107767723e-15	2.4265906553780894e-14	1.37952302471292e-15
31700000	0.004654219053886086	1.759931659096167e-49	-5.5069880604661824e-49	7.064724281539412e-12	1.2119135652682096e-14	0.0006915618780595056	-8.043609057527112e-23	5.647631863329434e-18	1.1050464107767723e-15	2.4265906553780894e-14	1.37952302471292e-15
31800000	0.004654219053886086	1.759931659096167e-49	-5.513256377757467e-49	7.064724281539412e-12	1.2119135652682096e-14	0.0006915618780595056	-8.043231226716019e-23	5.647631863329434e-18	1.1050464107767723e-15	2.4265906553780894e-14	1.37952302471292e-15
31900000	0.004654219053886086	1.759931659096167e-49	-5.519524695048162e-49	7.064724281539412e-12	1.2119135652682096e-14	0.0006915618780595056	-8.042853395904927e-23	5.647631863329434e-18	1.1050464107767723e-15	2.4265906553780894e-14	1.37952302471292e-15
32000000	0.004654219053886086	1.759931659096167e-49	-5.525793012338282e-49	7.064724281539412e-12	1.2119135652682096e-14	0.0006915618780595056	-8.042475565093834e-23	5.647631863329434e-18	1.1050464107767723e-15	2.4265906553780894e-14	1.37952302471292e-15
32100000	0.004654219053886086	1.759931659096167e-49	-5.5320613296278445e-49	7.064724281539412e-12	1.2119135652682096e-14	0.0006915618780595056	-8.042097734282742e-23	5.647631863329434e-18	1.1050464107767723e-15	2.4265906553780894e-14	1.37952302471292e-15
32200000	0.004654219053886086	1.759931659096167e-49	-5.538329646916864e-49	7.064724281539412e-12	1.2119135652682096e-14	0.0006915618780595056	-8.041719903471649e-23	5.647631863329434e-18	1.1050464107767723e-15	2.4265906553780894e-14	1.37952302471292e-15
32300000	0.004654219053886086	1.759931659096167e-49	-5.544597964205357e-49	7.064724281539412e-12	1.2119135652682096e-14	0.0006915618780595056	-8.041342072660556e-23	5.647631863329434e-18	1.1050464107767723e-15	2.4265906553780894e-14	1.37952302471292e-15
32400000	0.004654219053886086	1.759931659096167e-49	-5.550866281493339e-49	7.064724281539412e-12	1.2119135652682096e-14	0.0006915618780595056	-8.040964241849464e-23	5.647631863329434e-18	1.1050464107767723e-15	2.4265906553780894e-14	1.37952302471292e-15
32500000	0.004654219053886086	1.759931659096167e-49	-5.557134598780825e-49	7.064724281539412e-12	1.2119135652682096e-14	0.0006915618780595056	-8.040586411038371e-23	5.647631863329434e-18	1.1050464107767723e-15	2.4265906553780894e-14	1.37952302471292e-15
32600000	0.004654219053886086	1.759931659096167e-49	-5.563402916067832e-49	7.064724281539412e-12	1.2119135652682096e-14	0.0006915618780595056	-8.04020858022728e-23	5.647631863329434e-18	1.1050464107767723e-15	2.4265906553780894e-14	1.37952302471292e-15
32700000	0.004654219053886086	1.759931659096167e-49	-5.569671233354375e-49	7.064724281539412e-12	1.2119135652682096e-14	0.0006915618780595056	-8.039830749416186e-23	5.647631863329434e-18	1.1050464107767723e-15	2.4265906553780894e-14	1.37952302471292e-15
32800000	0.004654219053886086	1.759931659096167e-49	-5.575939550640469e-49	7.064724281539412e-12	1.2119135652682096e-14	0.0006915618780595056	-8.039452918605093e-23	5.647631863329434e-18	1.1050464107767723e-15	2.4265906553780894e-14	1.37952302471292e-15
32900000	0.004654219053886086	1.759931659096167e-49	-5.5822078679261315e-49	7.064724281539412e-12	1.2119135652682096e-14	0.0006915618780595056	-8.039075087794001e-23	5.647631863329434e-18	1.1050464107767723e-15	2.4265906553780894e-14	1.37952302471292e-15
33000000	0.004654219053886086	1.759931659096167e-49	-5.588476185211377e-49	7.064724281539412e-12	1.2119135652682096e-14	0.0006915618780595056	-8.038697256982908e-23	5.647631863329434e-18	1.1050464107767723e-15	2.4265906553780894e-14	1.37952302471292e-15
33100000	0.004654219053886086	1.759931659096167e-49	-5.594744502496221e-49	7.064724281539412e-12	1.2119135652682096e-14	0.0006915618780595056	-8.038319426171817e-23	5.647631863329434e-18	1.1050464107767723e-15	2.4265906553780894e-14	1.37952302471292e-15
33200000	0.004654219053886086	1.759931659096167e-49	-5.601012819780679e-49	7.064724281539412e-12	1.2119135652682096e-14	0.0006915618780595056	-8.037941595360724e-23	5.647631863329434e-18	1.1050464107767723e-15	2.4265906553780894e-14	1.37952302471292e-15
33300000	0.004654219053886086	1.759931659096167e-49	-5.607281137064768e-49	7.064724281539412e-12	1.2119135652682096e-14	0.0006915618780595056	-8.037563764549632e-23	5.647631863329434e-18	1.1050464107767723e-15	2.4265906553780894e-14	1.37952302471292e-15
33400000	0.004654219053886086	1.759931659096167e-49	-5.613549454348503e-49	7.064724281539412e-12	1.2119135652682096e-14	0.0006915618780595056	-8.037185933738539e-23	5.647631863329434e-18	1.1050464107767723e-15	2.4265906553780894e-14	1.37952302471292e-15
33500000	0.004654219053886086	1.759931659096167e-49	-5.6198177716319e-49	7.064724281539412e-12	1.2119135652682096e-14	0.0006915618780595056	-8.036808102927446e-23	5.647631863329434e-18	1.1050464107767723e-15	2.4265906553780894e-14	1.37952302471292e-15
33600000	0.004654219053886086	1.759931659096167e-49	-5.626086088914974e-49	7.064724281539412e-12	1.2119135652682096e-14	0.0006915618780595056	-8.036430272116354e-23	5.647631863329434e-18	1.1050464107767723e-15	2.4265906553780894e-14	1.37952302471292e-15
33700000	0.004654219053886086	1.759931659096167e-49	-5.632354406197741e-49	7.064724281539412e-12	1.2119135652682096e-14	0.0006915618780595056	-8.036052441305261e-23	5.647631863329434e-18	1.1050464107767723e-15	2.4265906553780894e-14	1.37952302471292e-15
33800000	0.004654219053886086	1.759931659096167e-49	-5.638622723480218e-49	7.064724281539412e-12	1.2119135652682096e-14	0.0006915618780595056	-8.035674610494169e-23	5.647631863329434e-18	1.1050464107767723e-15	2.4265906553780894e-14	1.37952302471292e-15
33900000	0.004654219053886086	1.759931659096167e-49	-5.644891040762419e-49	7.064724281539412e-12	1.2119135652682096e-14	0.0006915618780595056	-8.035296779683076e-23	5.647631863329434e-18	1.1050464107767723e-15	2.4265906553780894e-14	1.37952302471292e-15
34000000	0.004654219053886086	1.759931659096167e-49	-5.6511593580443604e-49	7.064724281539412e-12	1.2119135652682096e-14	0.0006915618780595056	-8.034918948871983e-23	5.647631863329434e-18	1.1050464107767723e-15	2.4265906553780894e-14	1.37952302471292e-15
34100000	0.004654219053886086	1.759931659096167e-49	-5.657427675326058e-49	7.064724281539412e-12	1.2119135652682096e-14	0.0006915618780595056	-8.034541118060891e-23	5.647631863329434e-18	1.1050464107767723e-15	2.4265906553780894e-14	1.37952302471292e-15
34200000	0.004654219053886086	1.759931659096167e-49	-5.663695992607527e-49	7.064724281539412e-12	1.2119135652682096e-14	0.0006915618780595056	-8.034163287249798e-23	5.647631863329434e-18	1.1050464107767723e-15	2.4265906553780894e-14	1.37952302471292e-15
34300000	0.004654219053886086	1.759931659096167e-49	-5.669964309888784e-49	7.064724281539412e-12	1.2119135652682096e-14	0.0006915618780595056	-8.033785456438706e-23	5.647631863329434e-18	1.1050464107767723e-15	2.4265906553780894e-14	1.37952302471292e-15
34400000	0.004654219053886086	1.759931659096167e-49	-5.676232627169844e-49	7.064724281539412e-12	1.2119135652682096e-14	0.0006915618780595056	-8.033407625627613e-23	5.647631863329434e-18	1.1050464107767723e-15	2.4265906553780894e-14	1.37952302471292e-15
34500000	0.004654219053886086	1.759931659096167e-49	-5.682500944450723e-49	7.064724281539412e-12	1.2119135652682096e-14	0.0006915618780595056	-8.03302979481652e-23	5.647631863329434e-18	1.1050464107767723e-15	2.4265906553780894e-14	1.37952302471292e-15
34600000	0.004654219053886086	1.759931659096167e-49	-5.688769261731436e-49	7.064724281539412e-12	1.2119135652682096e-14	0.0006915618780595056	-8.032651964005428e-23	5.647631863329434e-18	1.1050464107767723e-15	2.4265906553780894e-14	1.37952302471292e-15
34700000	0.004654219053886086	1.759931659096167e-49	-5.6950375790120006e-49	7.064724281539412e-12	1.2119135652682096e-14	0.0006915618780595056	-8.032274133194335e-23	5.647631863329434e-18	1.1050464107767723e-15	2.4265906553780894e-14	1.37952302471292e-15
34800000	0.004654219053886086	1.759931659096167e-49	-5.7013058962924304e-49	7.064724281539412e-12	1.2119135652682096e-14	0.0006915618780595056	-8.031896302383243e-23	5.647631863329434e-18	1.1050464107767723e-15	2.4265906553780894e-14	1.37952302471292e-15
34900000	0.004654219053886086	1.759931659096167e-49	-5.7075742135727424e-49	7.064724281539412e-12	1.2119135652682096e-14	0.0006915618780595056	-8.03151847157215e-23	5.647631863329434e-18	1.1050464107767723e-15	2.4265906553780894e-14	1.37952302471292e-15
35000000	0.004654219053886086	1.759931659096167e-49	-5.713842530852953e-49	7.064724281539412e-12	1.2119135652682096e-14	0.0006915618780595056	-8.031140640761058e-23	5.647631863329434e-18	1.1050464107767723e-15	2.4265906553780894e-14	1.37952302471292e-15
35100000	0.004654219053886086	1.759931659096167e-49	-5.7201108481330756e-49	7.064724281539412e-12	1.2119135652682096e-14	0.0006915618780595056	-8.030762809949965e-23	5.647631863329434e-18	1.1050464107767723e-15	2.4265906553780894e-14	1.37952302471292e-15
35200000	0.004654219053886086	1.759931659096167e-49	-5.726379165413127e-49	7.064724281539412e-12	1.2119135652682096e-14	0.0006915618780595056	-8.030384979138872e-23	5.647631863329434e-18	1.1050464107767723e-15	2.4265906553780894e-14	1.37952302471292e-15
35300000	0.004654219053886086	1.759931659096167e-49	-5.732647482693124e-49	7.064724281539412e-12	1.2119135652682096e-14	0.0006915618780595056	-8.03000714832778e-23	5.647631863329434e-18	1.1050464107767723e-15	2.4265906553780894e-14	1.37952302471292e-15
35400000	0.004654219053886086	1.759931659096167e-49	-5.7389157999730804e-49	7.064724281539412e-12	1.2119135652682096e-14	0.0006915618780595056	-8.029629317516687e-23	5.647631863329434e-18	1.1050464107767723e-15	2.4265906553780894e-14	1.37952302471292e-15
35500000	0.004654219053886086	1.759931659096167e-49	-5.7451841172530134e-49	7.064724281539412e-12	1.2119135652682096e-14	0.0006915618780595056	-8.029251486705595e-23	5.647631863329434e-18	1.1050464107767723e-15	2.4265906553780894e-14	1.37952302471292e-15
35600000	0.004654219053886086	1.759931659096167e-49	-5.751452434532939e-49	7.064724281539412e-12	1.2119135652682096e-14	0.0006915618780595056	-8.028873655894502e-23	5.647631863329434e-18	1.1050464107767723e-15	2.4265906553780894e-14	1.37952302471292e-15
35700000	0.004654219053886086	1.759931659096167e-49	-5.757720751812871e-49	7.064724281539412e-12	1.2119135652682096e-14	0.0006915618780595056	-8.028495825083409e-23	5.647631863329434e-18	1.1050464107767723e-15	2.4265906553780894e-14	1.37952302471292e-15
35800000	0.004654219053886086	1.759931659096167e-49	-5.763989069092827e-49	7.0647242815394115e-12	1.2119135652682096e-14	0.0006915618780595056	-8.028117994272317e-23	5.647631863329434e-18	1.1050464107767723e-15	2.4265906553780894e-14	1.37952302471292e-15
35900000	0.004654219053886086	1.759931659096167e-49	-5.770257386372822e-49	7.0647242815394115e-12	1.2119135652682096e-14	0.0006915618780595056	-8.027740163461224e-23	5.647631863329434e-18	1.1050464107767723e-15	2.4265906553780894e-14	1.37952302471292e-15
36000000	0.004654219053886086	1.759931659096167e-49	-5.776525703652871e-49	7.0647242815394115e-12	1.2119135652682096e-14	0.0006915618780595056	-8.027362332650132e-23	5.647631863329434e-18	1.1050464107767723e-15	2.4265906553780894e-14	1.37952302471292e-15
36100000	0.004654219053886086	1.759931659096167e-49	-5.782794020932992e-49	7.0647242815394115e-12	1.2119135652682096e-14	0.0006915618780595056	-8.026984501839039e-23	5.647631863329434e-18	1.1050464107767723e-15	2.4265906553780894e-14	1.37952302471292e-15
36200000	0.004654219053886086	1.759931659096167e-49	-5.789062338213198e-49	7.0647242815394115e-12	1.2119135652682096e-14	0.0006915618780595056	-8.026606671027946e-23	5.647631863329434e-18	1.1050464107767723e-15	2.4265906553780894e-14	1.37952302471292e-15
36300000	0.004654219053886086	1.759931659096167e-49	-5.795330655493506e-49	7.0647242815394115e-12	1.2119135652682096e-14	0.0006915618780595056	-8.026228840216854e-23	5.647631863329434e-18	1.1050464107767723e-15	2.4265906553780894e-14	1.37952302471292e-15
36400000	0.004654219053886086	1.759931659096167e-49	-5.801598972773932e-49	7.0647242815394115e-12	1.2119135652682096e-14	0.0006915618780595056	-8.025851009405761e-23	5.647631863329434e-18	1.1050464107767723e-15	2.4265906553780894e-14	1.37952302471292e-15
36500000	0.004654219053886086	1.759931659096167e-49	-5.807867290054491e-49	7.0647242815394115e-12	1.2119135652682096e-14	0.0006915618780595056	-8.025473178594669e-23	5.647631863329434e-18	1.1050464107767723e-15	2.4265906553780894e-14	1.37952302471292e-15
36600000	0.004654219053886086	1.759931659096167e-49	-5.8141356073351994e-49	7.0647242815394115e-12	1.2119135652682096e-14	0.0006915618780595056	-8.025095347783576e-23	5.647631863329434e-18	1.1050464107767723e-15	2.4265906553780894e-14	1.37952302471292e-15
36700000	0.004654219053886086	1.759931659096167e-49	-5.820403924616072e-49	7.0647242815394115e-12	1.2119135652682096e-14	0.0006915618780595056	-8.024717516972484e-23	5.647631863329434e-18	1.1050464107767723e-15	2.4265906553780894e-14	1.37952302471292e-15
36800000	0.004654219053886086	1.759931659096167e-49	-5.8266722418971256e-49	7.0647242815394115e-12	1.2119135652682096e-14	0.0006915618780595056	-8.024339686161391e-23	5.647631863329434e-18	1.1050464107767723e-15	2.4265906553780894e-14	1.37952302471292e-15
36900000	0.004654219053886086	1.759931659096167e-49	-5.832940559178375e-49	7.0647242815394115e-12	1.2119135652682096e-14	0.0006915618780595056	-8.023961855350298e-23	5.647631863329434e-18	1.1050464107767723e-15	2.4265906553780894e-14	1.37952302471292e-15
37000000	0.004654219053886086	1.759931659096167e-49	-5.839208876459837e-49	7.0647242815394115e-12	1.2119135652682096e-14	0.0006915618780595056	-8.023584024539207e-23	5.647631863329434e-18	1.1050464107767723e-15	2.4265906553780894e-14	1.37952302471292e-15
37100000	0.004654219053886086	1.759931659096167e-49	-5.8454771937415265e-49	7.0647242815394115e-12	1.2119135652682096e-14	0.0006915618780595056	-8.023206193728113e-23	5.647631863329434e-18	1.1050464107767723e-15	2.4265906553780894e-14	1.37952302471292e-15
37200000	0.004654219053886086	1.759931659096167e-49	-5.851745511023459e-49	7.0647242815394115e-12	1.2119135652682096e-14	0.0006915618780595056	-8.022828362917022e-23	5.647631863329434e-18	1.1050464107767723e-15	2.4265906553780894e-14	1.37952302471292e-15
37300000	0.004654219053886086	1.759931659096167e-49	-5.85801382830565e-49	7.0647242815394115e-12	1.2119135652682096e-14	0.0006915618780595056	-8.022450532105929e-23	5.647631863329434e-18	1.1050464107767723e-15	2.4265906553780894e-14	1.37952302471292e-15
37400000	0.004654219053886086	1.759931659096167e-49	-5.864282145588117e-49	7.0647242815394115e-12	1.2119135652682096e-14	0.0006915618780595056	-8.022072701294836e-23	5.647631863329434e-18	1.1050464107767723e-15	2.4265906553780894e-14	1.37952302471292e-15
37500000	0.004654219053886086	1.759931659096167e-49	-5.870550462870874e-49	7.0647242815394115e-12	1.2119135652682096e-14	0.0006915618780595056	-8.021694870483744e-23	5.647631863329434e-18	1.1050464107767723e-15	2.4265906553780894e-14	1.37952302471292e-15
37600000	0.004654219053886086	1.759931659096167e-49	-5.8768187801539375e-49	7.0647242815394115e-12	1.2119135652682096e-14	0.0006915618780595056	-8.021317039672651e-23	5.647631863329434e-18	1.1050464107767723e-15	2.4265906553780894e-14	1.37952302471292e-15
37700000	0.004654219053886086	1.759931659096167e-49	-5.883087097437322e-49	7.0647242815394115e-12	1.2119135652682096e-14	0.0006915618780595056	-8.020939208861559e-23	5.647631863329434e-18	1.1050464107767723e-15	2.4265906553780894e-14	1.37952302471292e-15
37800000	0.004654219053886086	1.759931659096167e-49	-5.889355414721045e-49	7.0647242815394115e-12	1.2119135652682096e-14	0.0006915618780595056	-8.020561378050466e-23	5.647631863329434e-18	1.1050464107767723e-15	2.4265906553780894e-14	1.37952302471292e-15
37900000	0.004654219053886086	1.759931659096167e-49	-5.895623732005122e-49	7.0647242815394115e-12	1.2119135652682096e-14	0.0006915618780595056	-8.020183547239373e-23	5.647631863329434e-18	1.1050464107767723e-15	2.4265906553780894e-14	1.37952302471292e-15
38000000	0.004654219053886086	1.759931659096167e-49	-5.901892049289567e-49	7.0647242815394115e-12	1.2119135652682096e-14	0.0006915618780595056	-8.019805716428281e-23	5.647631863329434e-18	1.1050464107767723e-15	2.4265906553780894e-14	1.37952302471292e-15
38100000	0.004654219053886086	1.759931659096167e-49	-5.908160366574398e-49	7.0647242815394115e-12	1.2119135652682096e-14	0.0006915618780595056	-8.019427885617188e-23	5.647631863329434e-18	1.1050464107767723e-15	2.4265906553780894e-14	1.37952302471292e-15
38200000	0.004654219053886086	1.759931659096167e-49	-5.9144286838596285e-49	7.0647242815394115e-12	1.2119135652682096e-14	0.0006915618780595056	-8.019050054806096e-23	5.647631863329434e-18	1.1050464107767723e-15	2.4265906553780894e-14	1.37952302471292e-15
38300000	0.004654219053886086	1.759931659096167e-49	-5.9206970011452755e-49	7.0647242815394115e-12	1.2119135652682096e-14	0.0006915618780595056	-8.018672223995003e-23	5.647631863329434e-18	1.1050464107767723e-15	2.4265906553780894e-14	1.37952302471292e-15
38400000	0.004654219053886086	1.759931659096167e-49	-5.926965318431355e-49	7.0647242815394115e-12	1.2119135652682096e-14	0.0006915618780595056	-8.01829439318391e-23	5.647631863329434e-18	1.1050464107767723e-15	2.4265906553780894e-14	1.37952302471292e-15
38500000	0.004654219053886086	1.759931659096167e-49	-5.9332336357178815e-49	7.0647242815394115e-12	1.2119135652682096e-14	0.0006915618780595056	-8.017916562372818e-23	5.647631863329434e-18	1.1050464107767723e-15	2.4265906553780894e-14	1.37952302471292e-15
38600000	0.004654219053886086	1.759931659096167e-49	-5.9395019530048716e-49	7.0647242815394115e-12	1.2119135652682096e-14	0.0006915618780595056	-8.017538731561725e-23	5.647631863329434e-18	1.1050464107767723e-15	2.4265906553780894e-14	1.37952302471292e-15
38700000	0.004654219053886086	1.759931659096167e-49	-5.945770270292341e-49	7.0647242815394115e-12	1.2119135652682096e-14	0.0006915618780595056	-8.017160900750633e-23	5.647631863329434e-18	1.1050464107767723e-15	2.4265906553780894e-14	1.37952302471292e-15
38800000	0.004654219053886086	1.759931659096167e-49	-5.952038587580305e-49	7.0647242815394115e-12	1.2119135652682096e-14	0.0006915618780595056	-8.01678306993954e-23	5.647631863329434e-18	1.1050464107767723e-15	2.4265906553780894e-14	1.37952302471292e-15
38900000	0.004654219053886086	1.759931659096167e-49	-5.958306904868763e-49	7.0647242815394115e-12	1.2119135652682096e-14	0.0006915618780595056	-8.016405239128448e-23	5.647631863329434e-18	1.1050464107767723e-15	2.4265906553780894e-14	1.37952302471292e-15
39000000	0.004654219053886086	1.759931659096167e-49	-5.9645752221567434e-49	7.0647242815394115e-12	1.2119135652682096e-14	0.0006915618780595056	-8.016027408317355e-23	5.647631863329434e-18	1.1050464107767723e-15	2.4265906553780894e-14	1.37952302471292e-15
39100000	0.004654219053886086	1.759931659096167e-49	-5.970843539443694e-49	7.0647242815394115e-12	1.2119135652682096e-14	0.0006915618780595056	-8.015649577506262e-23	5.647631863329434e-18	1.1050464107767723e-15	2.4265906553780894e-14	1.37952302471292e-15
39200000	0.004654219053886086	1.759931659096167e-49	-5.9771118567296305e-49	7.0647242815394115e-12	1.2119135652682096e-14	0.0006915618780595056	-8.01527174669517e-23	5.647631863329434e-18	1.1050464107767723e-15	2.4265906553780894e-14	1.37952302471292e-15
39300000	0.004654219053886086	1.759931659096167e-49	-5.983380174014569e-49	7.0647242815394115e-12	1.2119135652682096e-14	0.0006915618780595056	-8.014893915884077e-23	5.647631863329434e-18	1.1050464107767723e-15	2.4265906553780894e-14	1.37952302471292e-15
39400000	0.004654219053886086	1.759931659096167e-49	-5.989648491298525e-49	7.0647242815394115e-12	1.2119135652682096e-14	0.0006915618780595056	-8.014516085072985e-23	5.647631863329434e-18	1.1050464107767723e-15	2.4265906553780894e-14	1.37952302471292e-15
39500000	0.004654219053886086	1.759931659096167e-49	-5.995916808581513e-49	7.0647242815394115e-12	1.2119135652682096e-14	0.0006915618780595056	-8.014138254261892e-23	5.647631863329434e-18	1.1050464107767723e-15	2.4265906553780894e-14	1.37952302471292e-15
39600000	0.004654219053886086	1.759931659096167e-49	-6.00218512586355e-49	7.0647242815394115e-12	1.2119135652682096e-14	0.0006915618780595056	-8.013760423450799e-23	5.647631863329434e-18	1.1050464107767723e-15	2.4265906553780894e-14	1.37952302471292e-15
39700000	0.004654219053886086	1.759931659096167e-49	-6.0084534431446524e-49	7.0647242815394115e-12	1.2119135652682096e-14	0.0006915618780595056	-8.013382592639707e-23	5.647631863329434e-18	1.1050464107767723e-15	2.4265906553780894e-14	1.37952302471292e-15
39800000	0.004654219053886086	1.759931659096167e-49	-6.014721760424834e-49	7.0647242815394115e-12	1.2119135652682096e-14	0.0006915618780595056	-8.013004761828614e-23	5.647631863329434e-18	1.1050464107767723e-15	2.4265906553780894e-14	1.37952302471292e-15
39900000	0.004654219053886086	1.759931659096167e-49	-6.020990077704112e-49	7.0647242815394115e-12	1.2119135652682096e-14	0.0006915618780595056	-8.012626931017522e-23	5.647631863329434e-18	1.1050464107767723e-15	2.4265906553780894e-14	1.37952302471292e-15
40000000	0.004654219053886086	1.759931659096167e-49	-6.027258394982501e-49	7.0647242815394115e-12	1.2119135652682096e-14	0.0006915618780595056	-8.012249100206429e-23	5.647631863329434e-18	1.1050464107767723e-15	2.4265906553780894e-14	1.37952302471292e-15
40100000	0.004654219053886086	1.759931659096167e-49	-6.033526712260018e-49	7.0647242815394115e-12	1.2119135652682096e-14	0.0006915618780595056	-8.011871269395336e-23	5.647631863329434e-18	1.1050464107767723e-15	2.4265906553780894e-14	1.37952302471292e-15
40200000	0.004654219053886086	1.759931659096167e-49	-6.0397950295366776e-49	7.0647242815394115e-12	1.2119135652682096e-14	0.0006915618780595056	-8.011493438584244e-23	5.647631863329434e-18	1.1050464107767723e-15	2.4265906553780894e-14	1.37952302471292e-15
40300000	0.004654219053886086	1.759931659096167e-49	-6.046063346812496e-49	7.0647242815394115e-12	1.2119135652682096e-14	0.0006915618780595056	-8.011115607773151e-23	5.647631863329434e-18	1.1050464107767723e-15	2.4265906553780894e-14	1.37952302471292e-15
40400000	0.004654219053886086	1.759931659096167e-49	-6.052331664087489e-49	7.0647242815394115e-12	1.2119135652682096e-14	0.0006915618780595056	-8.010737776962059e-23	5.647631863329434e-18	1.1050464107767723e-15	2.4265906553780894e-14	1.37952302471292e-15
40500000	0.004654219053886086	1.759931659096167e-49	-6.0585999813616726e-49	7.0647242815394115e-12	1.2119135652682096e-14	0.0006915618780595056	-8.010359946150966e-23	5.647631863329434e-18	1.1050464107767723e-15	2.4265906553780894e-14	1.37952302471292e-15
40600000	0.004654219053886086	1.759931659096167e-49	-6.064868298635062e-49	7.0647242815394115e-12	1.2119135652682096e-14	0.0006915618780595056	-8.009982115339873e-23	5.647631863329434e-18	1.1050464107767723e-15	2.4265906553780894e-14	1.37952302471292e-15
40700000	0.004654219053886086	1.759931659096167e-49	-6.071136615907673e-49	7.0647242815394115e-12	1.2119135652682096e-14	0.0006915618780595056	-8.009604284528781e-23	5.647631863329434e-18	1.1050464107767723e-15	2.4265906553780894e-14	1.37952302471292e-15
40800000	0.004654219053886086	1.759931659096167e-49	-6.077404933179521e-49	7.0647242815394115e-12	1.2119135652682096e-14	0.0006915618780595056	-8.009226453717688e-23	5.647631863329434e-18	1.1050464107767723e-15	2.4265906553780894e-14	1.37952302471292e-15
40900000	0.004654219053886086	1.759931659096167e-49	-6.083673250450622e-49	7.0647242815394115e-12	1.2119135652682096e-14	0.0006915618780595056	-8.008848622906597e-23	5.647631863329434e-18	1.1050464107767723e-15	2.4265906553780894e-14	1.37952302471292e-15
41000000	0.004654219053886086	1.759931659096167e-49	-6.089941567720992e-49	7.0647242815394115e-12	1.2119135652682096e-14	0.0006915618780595056	-8.008470792095503e-23	5.647631863329434e-18	1.1050464107767723e-15	2.4265906553780894e-14	1.37952302471292e-15
41100000	0.004654219053886086	1.759931659096167e-49	-6.096209884990647e-49	7.0647242815394115e-12	1.2119135652682096e-14	0.0006915618780595056	-8.008092961284412e-23	5.647631863329434e-18	1.1050464107767723e-15	2.4265906553780894e-14	1.37952302471292e-15
41200000	0.004654219053886086	1.759931659096167e-49	-6.1024782022596016e-49	7.0647242815394115e-12	1.2119135652682096e-14	0.0006915618780595056	-8.007715130473319e-23	5.647631863329434e-18	1.1050464107767723e-15	2.4265906553780894e-14	1.37952302471292e-15
41300000	0.004654219053886086	1.759931659096167e-49	-6.1087465195278725e-49	7.0647242815394115e-12	1.2119135652682096e-14	0.0006915618780595056	-8.007337299662225e-23	5.647631863329434e-18	1.1050464107767723e-15	2.4265906553780894e-14	1.37952302471292e-15
41400000	0.004654219053886086	1.759931659096167e-49	-6.115014836795475e-49	7.0647242815394115e-12	1.2119135652682096e-14	0.0006915618780595056	-8.006959468851134e-23	5.647631863329434e-18	1.1050464107767723e-15	2.4265906553780894e-14	1.37952302471292e-15
41500000	0.004654219053886086	1.759931659096167e-49	-6.121283154062425e-49	7.0647242815394115e-12	1.2119135652682096e-14	0.0006915618780595056	-8.00658163804004e-23	5.647631863329434e-18	1.1050464107767723e-15	2.4265906553780894e-14	1.37952302471292e-15
41600000	0.004654219053886086	1.759931659096167e-49	-6.127551471328737e-49	7.0647242815394115e-12	1.2119135652682096e-14	0.0006915618780595056	-8.006203807228949e-23	5.647631863329434e-18	1.1050464107767723e-15	2.4265906553780894e-14	1.37952302471292e-15
41700000	0.004654219053886086	1.759931659096167e-49	-6.133819788594429e-49	7.0647242815394115e-12	1.2119135652682096e-14	0.0006915618780595056	-8.005825976417856e-23	5.647631863329434e-18	1.1050464107767723e-15	2.4265906553780894e-14	1.37952302471292e-15
41800000	0.004654219053886086	1.759931659096167e-49	-6.140088105859516e-49	7.0647242815394115e-12	1.2119135652682096e-14	0.0006915618780595056	-8.005448145606763e-23	5.647631863329434e-18	1.1050464107767723e-15	2.4265906553780894e-14	1.37952302471292e-15
41900000	0.004654219053886086	1.759931659096167e-49	-6.146356423124012e-49	7.0647242815394115e-12	1.2119135652682096e-14	0.0006915618780595056	-8.005070314795671e-23	5.647631863329434e-18	1.1050464107767723e-15	2.4265906553780894e-14	1.37952302471292e-15
42000000	0.004654219053886086	1.759931659096167e-49	-6.152624740387935e-49	7.0647242815394115e-12	1.2119135652682096e-14	0.0006915618780595056	-8.004692483984578e-23	5.647631863329434e-18	1.1050464107767723e-15	2.4265906553780894e-14	1.37952302471292e-15
42100000	0.004654219053886086	1.759931659096167e-49	-6.158893057651299e-49	7.0647242815394115e-12	1.2119135652682096e-14	0.0006915618780595056	-8.004314653173486e-23	5.647631863329434e-18	1.1050464107767723e-15	2.4265906553780894e-14	1.37952302471292e-15
42200000	0.004654219053886086	1.759931659096167e-49	-6.16516137491412e-49	7.0647242815394115e-12	1.2119135652682096e-14	0.0006915618780595056	-8.003936822362393e-23	5.647631863329434e-18	1.1050464107767723e-15	2.4265906553780894e-14	1.37952302471292e-15
42300000	0.004654219053886086	1.759931659096167e-49	-6.171429692176416e-49	7.0647242815394115e-12	1.2119135652682096e-14	0.0006915618780595056	-8.0035589915513e-23	5.647631863329434e-18	1.1050464107767723e-15	2.4265906553780894e-14	1.37952302471292e-15
42400000	0.004654219053886086	1.759931659096167e-49	-6.177698009438199e-49	7.0647242815394115e-12	1.2119135652682096e-14	0.0006915618780595056	-8.003181160740208e-23	5.647631863329434e-18	1.1050464107767723e-15	2.4265906553780894e-14	1.37952302471292e-15
42500000	0.004654219053886086	1.759931659096167e-49	-6.183966326699488e-49	7.0647242815394115e-12	1.2119135652682096e-14	0.0006915618780595056	-8.002803329929115e-23	5.647631863329434e-18	1.1050464107767723e-15	2.4265906553780894e-14	1.37952302471292e-15
42600000	0.004654219053886086	1.759931659096167e-49	-6.190234643960296e-49	7.0647242815394115e-12	1.2119135652682096e-14	0.0006915618780595056	-8.002425499118023e-23	5.647631863329434e-18	1.1050464107767723e-15	2.4265906553780894e-14	1.37952302471292e-15
42700000	0.004654219053886086	1.759931659096167e-49	-6.1965029612206406e-49	7.0647242815394115e-12	1.2119135652682096e-14	0.0006915618780595056	-8.00204766830693e-23	5.647631863329434e-18	1.1050464107767723e-15	2.4265906553780894e-14	1.37952302471292e-15
42800000	0.004654219053886086	1.759931659096167e-49	-6.202771278480537e-49	7.0647242815394115e-12	1.2119135652682096e-14	0.0006915618780595056	-8.001669837495837e-23	5.647631863329434e-18	1.1050464107767723e-15	2.4265906553780894e-14	1.37952302471292e-15
42900000	0.004654219053886086	1.759931659096167e-49	-6.209039595740001e-49	7.0647242815394115e-12	1.2119135652682096e-14	0.0006915618780595056	-8.001292006684745e-23	5.647631863329434e-18	1.1050464107767723e-15	2.4265906553780894e-14	1.37952302471292e-15
43000000	0.004654219053886086	1.759931659096167e-49	-6.215307912999048e-49	7.0647242815394115e-12	1.2119135652682096e-14	0.0006915618780595056	-8.000914175873652e-23	5.647631863329434e-18	1.1050464107767723e-15	2.4265906553780894e-14	1.37952302471292e-15
43100000	0.004654219053886086	1.759931659096167e-49	-6.2215762302576935e-49	7.0647242815394115e-12	1.2119135652682096e-14	0.0006915618780595056	-8.00053634506256e-23	5.647631863329434e-18	1.1050464107767723e-15	2.4265906553780894e-14	1.37952302471292e-15
43200000	0.004654219053886086	1.759931659096167e-49	-6.227844547515954e-49	7.0647242815394115e-12	1.2119135652682096e-14	0.0006915618780595056	-8.000158514251467e-23	5.647631863329434e-18	1.1050464107767723e-15	2.4265906553780894e-14	1.37952302471292e-15
43300000	0.004654219053886086	1.759931659096167e-49	-6.234112864773845e-49	7.0647242815394115e-12	1.2119135652682096e-14	0.0006915618780595056	-7.999780683440375e-23	5.647631863329434e-18	1.1050464107767723e-15	2.4265906553780894e-14	1.37952302471292e-15
43400000	0.004654219053886086	1.759931659096167e-49	-6.240381182031382e-49	7.0647242815394115e-12	1.2119135652682096e-14	0.0006915618780595056	-7.999402852629282e-23	5.647631863329434e-18	1.1050464107767723e-15	2.4265906553780894e-14	1.37952302471292e-15
43500000	0.004654219053886086	1.759931659096167e-49	-6.24664949928858e-49	7.0647242815394115e-12	1.2119135652682096e-14	0.0006915618780595056	-7.999025021818189e-23	5.647631863329434e-18	1.1050464107767723e-15	2.4265906553780894e-14	1.37952302471292e-15
43600000	0.004654219053886086	1.759931659096167e-49	-6.2529178165454566e-49	7.0647242815394115e-12	1.2119135652682096e-14	0.0006915618780595056	-7.998647191007097e-23	5.647631863329434e-18	1.1050464107767723e-15	2.4265906553780894e-14	1.37952302471292e-15
43700000	0.004654219053886086	1.759931659096167e-49	-6.259186133802026e-49	7.0647242815394115e-12	1.2119135652682096e-14	0.0006915618780595056	-7.998269360196004e-23	5.647631863329434e-18	1.1050464107767723e-15	2.4265906553780894e-14	1.37952302471292e-15
43800000	0.004654219053886086	1.759931659096167e-49	-6.265454451058304e-49	7.0647242815394115e-12	1.2119135652682096e-14	0.0006915618780595056	-7.997891529384912e-23	5.647631863329434e-18	1.1050464107767723e-15	2.4265906553780894e-14	1.37952302471292e-15
43900000	0.004654219053886086	1.759931659096167e-49	-6.271722768314307e-49	7.0647242815394115e-12	1.2119135652682096e-14	0.0006915618780595056	-7.997513698573819e-23	5.647631863329434e-18	1.1050464107767723e-15	2.4265906553780894e-14	1.37952302471292e-15
44000000	0.004654219053886086	1.759931659096167e-49	-6.2779910855700505e-49	7.0647242815394115e-12	1.2119135652682096e-14	0.0006915618780595056	-7.997135867762726e-23	5.647631863329434e-18	1.1050464107767723e-15	2.4265906553780894e-14	1.37952302471292e-15
44100000	0.004654219053886086	1.759931659096167e-49	-6.2842594028255495e-49	7.0647242815394115e-12	1.2119135652682096e-14	0.0006915618780595056	-7.996758036951634e-23	5.647631863329434e-18	1.1050464107767723e-15	2.4265906553780894e-14	1.37952302471292e-15
44200000	0.004654219053886086	1.759931659096167e-49	-6.2905277200808206e-49	7.0647242815394115e-12	1.2119135652682096e-14	0.0006915618780595056	-7.996380206140541e-23	5.647631863329434e-18	1.1050464107767723e-15	2.4265906553780894e-14	1.37952302471292e-15
44300000	0.004654219053886086	1.759931659096167e-49	-6.296796037335879e-49	7.0647242815394115e-12	1.2119135652682096e-14	0.0006915618780595056	-7.996002375329449e-23	5.647631863329434e-18	1.1050464107767723e-15	2.4265906553780894e-14	1.37952302471292e-15
44400000	0.004654219053886086	1.759931659096167e-49	-6.3030643545907414e-49	7.0647242815394115e-12	1.2119135652682096e-14	0.0006915618780595056	-7.995624544518356e-23	5.647631863329434e-18	1.1050464107767723e-15	2.4265906553780894e-14	1.37952302471292e-15
44500000	0.004654219053886086	1.759931659096167e-49	-6.309332671845422e-49	7.0647242815394115e-12	1.2119135652682096e-14	0.0006915618780595056	-7.995246713707263e-23	5.647631863329434e-18	1.1050464107767723e-15	2.4265906553780894e-14	1.37952302471292e-15
44600000	0.004654219053886086	1.7599316590961665e-49	-6.3156009890999375e-49	7.0647242815394115e-12	1.2119135652682096e-14	0.0006915618780595056	-7.994868882896171e-23	5.647631863329434e-18	1.1050464107767723e-15	2.4265906553780894e-14	1.37952302471292e-15
44700000	0.004654219053886086	1.7599316590961665e-49	-6.321869306354304e-49	7.0647242815394115e-12	1.2119135652682096e-14	0.0006915618780595056	-7.994491052085078e-23	5.647631863329434e-18	1.1050464107767723e-15	2.4265906553780894e-14	1.37952302471292e-15
44800000	0.004654219053886086	1.7599316590961665e-49	-6.328137623608536e-49	7.0647242815394115e-12	1.2119135652682096e-14	0.0006915618780595056	-7.994113221273986e-23	5.647631863329434e-18	1.1050464107767723e-15	2.4265906553780894e-14	1.37952302471292e-15
44900000	0.004654219053886086	1.7599316590961665e-49	-6.33440594086265e-49	7.0647242815394115e-12	1.2119135652682096e-14	0.0006915618780595056	-7.993735390462893e-23	5.647631863329434e-18	1.1050464107767723e-15	2.4265906553780894e-14	1.37952302471292e-15
45000000	0.004654219053886086	1.7599316590961665e-49	-6.340674258116661e-49	7.0647242815394115e-12	1.2119135652682096e-14	0.0006915618780595056	-7.993357559651802e-23	5.647631863329434e-18	1.1050464107767723e-15	2.4265906553780894e-14	1.37952302471292e-15
45100000	0.004654219053886086	1.7599316590961665e-49	-6.346942575370586e-49	7.0647242815394115e-12	1.2119135652682096e-14	0.0006915618780595056	-7.992979728840709e-23	5.647631863329434e-18	1.1050464107767723e-15	2.4265906553780894e-14	1.37952302471292e-15
45200000	0.004654219053886086	1.7599316590961665e-49	-6.3532108926244394e-49	7.0647242815394115e-12	1.2119135652682096e-14	0.0006915618780595056	-7.992601898029615e-23	5.647631863329434e-18	1.1050464107767723e-15	2.4265906553780894e-14	1.37952302471292e-15
45300000	0.004654219053886086	1.7599316590961665e-49	-6.3594792098782376e-49	7.0647242815394115e-12	1.2119135652682096e-14	0.0006915618780595056	-7.992224067218524e-23	5.647631863329434e-18	1.1050464107767723e-15	2.4265906553780894e-14	1.37952302471292e-15
45400000	0.004654219053886086	1.7599316590961665e-49	-6.365747527131997e-49	7.0647242815394115e-12	1.2119135652682096e-14	0.0006915618780595056	-7.99184623640743e-23	5.647631863329434e-18	1.1050464107767723e-15	2.4265906553780894e-14	1.37952302471292e-15
45500000	0.004654219053886086	1.7599316590961665e-49	-6.372015844385731e-49	7.0647242815394115e-12	1.2119135652682096e-14	0.0006915618780595056	-7.991468405596339e-23	5.647631863329434e-18	1.1050464107767723e-15	2.4265906553780894e-14	1.37952302471292e-15
45600000	0.004654219053886086	1.7599316590961665e-49	-6.378284161639459e-49	7.0647242815394115e-12	1.2119135652682096e-14	0.0006915618780595056	-7.991090574785246e-23	5.647631863329434e-18	1.1050464107767723e-15	2.4265906553780894e-14	1.37952302471292e-15
45700000	0.004654219053886086	1.7599316590961665e-49	-6.384552478893193e-49	7.0647242815394115e-12	1.2119135652682096e-14	0.0006915618780595056	-7.990712743974153e-23	5.647631863329434e-18	1.1050464107767723e-15	2.4265906553780894e-14	1.37952302471292e-15
45800000	0.004654219053886086	1.7599316590961665e-49	-6.39082079614695e-49	7.0647242815394115e-12	1.2119135652682096e-14	0.0006915618780595056	-7.990334913163061e-23	5.647631863329434e-18	1.1050464107767723e-15	2.4265906553780894e-14	1.37952302471292e-15
45900000	0.004654219053886086	1.7599316590961665e-49	-6.397089113400748e-49	7.0647242815394115e-12	1.2119135652682096e-14	0.0006915618780595056	-7.989957082351968e-23	5.647631863329434e-18	1.1050464107767723e-15	2.4265906553780894e-14	1.37952302471292e-15
46000000	0.004654219053886086	1.7599316590961665e-49	-6.403357430654599e-49	7.0647242815394115e-12	1.2119135652682096e-14	0.0006915618780595056	-7.989579251540876e-23	5.647631863329434e-18	1.1050464107767723e-15	2.4265906553780894e-14	1.37952302471292e-15
46100000	0.004654219053886086	1.7599316590961665e-49	-6.409625747908521e-49	7.0647242815394115e-12	1.2119135652682096e-14	0.0006915618780595056	-7.989201420729783e-23	5.647631863329434e-18	1.1050464107767723e-15	2.4265906553780894e-14	1.37952302471292e-15
46200000	0.004654219053886086	1.7599316590961665e-49	-6.415894065162529e-49	7.0647242815394115e-12	1.2119135652682096e-14	0.0006915618780595056	-7.98882358991869e-23	5.647631863329434e-18	1.1050464107767723e-15	2.4265906553780894e-14	1.37952302471292e-15
46300000	0.004654219053886086	1.7599316590961665e-49	-6.422162382416639e-49	7.0647242815394115e-12	1.2119135652682096e-14	0.0006915618780595056	-7.988445759107598e-23	5.647631863329434e-18	1.1050464107767723e-15	2.4265906553780894e-14	1.37952302471292e-15
46400000	0.004654219053886086	1.7599316590961665e-49	-6.4284306996708665e-49	7.064724281539412e-12	1.2119135652682096e-14	0.0006915618780595056	-7.988067928296505e-23	5.647631863329434e-18	1.1050464107767723e-15	2.4265906553780894e-14	1.37952302471292e-15
46500000	0.004654219053886086	1.7599316590961665e-49	-6.4346990169252275e-49	7.064724281539412e-12	1.2119135652682096e-14	0.0006915618780595056	-7.987690097485413e-23	5.647631863329434e-18	1.1050464107767723e-15	2.4265906553780894e-14	1.37952302471292e-15
46600000	0.004654219053886086	1.7599316590961665e-49	-6.4409673341797375e-49	7.064724281539412e-12	1.2119135652682096e-14	0.0006915618780595056	-7.98731226667432e-23	5.647631863329434e-18	1.1050464107767723e-15	2.4265906553780894e-14	1.37952302471292e-15
46700000	0.004654219053886086	1.7599316590961665e-49	-6.447235651434412e-49	7.064724281539412e-12	1.2119135652682096e-14	0.0006915618780595056	-7.986934435863228e-23	5.647631863329434e-18	1.1050464107767723e-15	2.4265906553780894e-14	1.37952302471292e-15
46800000	0.004654219053886086	1.7599316590961665e-49	-6.453503968689268e-49	7.064724281539412e-12	1.2119135652682096e-14	0.0006915618780595056	-7.986556605052135e-23	5.647631863329434e-18	1.1050464107767723e-15	2.4265906553780894e-14	1.37952302471292e-15
46900000	0.004654219053886086	1.7599316590961665e-49	-6.4597722859443194e-49	7.064724281539412e-12	1.2119135652682096e-14	0.0006915618780595056	-7.986178774241042e-23	5.647631863329434e-18	1.1050464107767723e-15	2.4265906553780894e-14	1.37952302471292e-15
47000000	0.004654219053886086	1.7599316590961665e-49	-6.466040603199583e-49	7.064724281539412e-12	1.2119135652682096e-14	0.0006915618780595056	-7.98580094342995e-23	5.647631863329434e-18	1.1050464107767723e-15	2.4265906553780894e-14	1.37952302471292e-15
47100000	0.004654219053886086	1.7599316590961665e-49	-6.472308920455074e-49	7.064724281539412e-12	1.2119135652682096e-14	0.0006915618780595056	-7.985423112618857e-23	5.647631863329434e-18	1.1050464107767723e-15	2.4265906553780894e-14	1.37952302471292e-15
47200000	0.004654219053886086	1.7599316590961665e-49	-6.478577237710809e-49	7.064724281539412e-12	1.2119135652682096e-14	0.0006915618780595056	-7.985045281807765e-23	5.647631863329434e-18	1.1050464107767723e-15	2.4265906553780894e-14	1.37952302471292e-15
47300000	0.004654219053886086	1.7599316590961665e-49	-6.484845554966802e-49	7.064724281539412e-12	1.2119135652682096e-14	0.0006915618780595056	-7.984667450996672e-23	5.647631863329434e-18	1.1050464107767723e-15	2.4265906553780894e-14	1.37952302471292e-15
47400000	0.004654219053886086	1.7599316590961665e-49	-6.49111387222307e-49	7.064724281539412e-12	1.2119135652682096e-14	0.0006915618780595056	-7.984289620185579e-23	5.647631863329434e-18	1.1050464107767723e-15	2.4265906553780894e-14	1.37952302471292e-15
47500000	0.004654219053886086	1.7599316590961665e-49	-6.4973821894796295e-49	7.064724281539412e-12	1.2119135652682096e-14	0.0006915618780595056	-7.983911789374487e-23	5.647631863329434e-18	1.1050464107767723e-15	2.4265906553780894e-14	1.37952302471292e-15
47600000	0.004654219053886086	1.7599316590961665e-49	-6.503650506736494e-49	7.064724281539412e-12	1.2119135652682096e-14	0.0006915618780595056	-7.983533958563394e-23	5.647631863329434e-18	1.1050464107767723e-15	2.4265906553780894e-14	1.37952302471292e-15
47700000	0.004654219053886086	1.7599316590961665e-49	-6.509918823993681e-49	7.064724281539412e-12	1.2119135652682096e-14	0.0006915618780595056	-7.983156127752302e-23	5.647631863329434e-18	1.1050464107767723e-15	2.4265906553780894e-14	1.37952302471292e-15
47800000	0.004654219053886086	1.7599316590961665e-49	-6.516187141251206e-49	7.064724281539412e-12	1.2119135652682096e-14	0.0006915618780595056	-7.982778296941209e-23	5.647631863329434e-18	1.1050464107767723e-15	2.4265906553780894e-14	1.37952302471292e-15
47900000	0.004654219053886086	1.7599316590961665e-49	-6.5224554585090845e-49	7.064724281539412e-12	1.2119135652682096e-14	0.0006915618780595056	-7.982400466130116e-23	5.647631863329434e-18	1.1050464107767723e-15	2.4265906553780894e-14	1.37952302471292e-15
48000000	0.004654219053886086	1.7599316590961665e-49	-6.528723775767332e-49	7.064724281539412e-12	1.2119135652682096e-14	0.0006915618780595056	-7.982022635319024e-23	5.647631863329434e-18	1.1050464107767723e-15	2.4265906553780894e-14	1.37952302471292e-15
48100000	0.004654219053886086	1.7599316590961665e-49	-6.5349920930259636e-49	7.064724281539412e-12	1.2119135652682096e-14	0.0006915618780595056	-7.981644804507931e-23	5.647631863329434e-18	1.1050464107767723e-15	2.4265906553780894e-14	1.37952302471292e-15
48200000	0.004654219053886086	1.7599316590961665e-49	-6.5412604102849965e-49	7.064724281539412e-12	1.2119135652682096e-14	0.0006915618780595056	-7.981266973696839e-23	5.647631863329434e-18	1.1050464107767723e-15	2.4265906553780894e-14	1.37952302471292e-15
48300000	0.004654219053886086	1.7599316590961665e-49	-6.547528727544446e-49	7.064724281539412e-12	1.2119135652682096e-14	0.0006915618780595056	-7.980889142885746e-23	5.647631863329434e-18	1.1050464107767723e-15	2.4265906553780894e-14	1.37952302471292e-15
48400000	0.004654219053886086	1.7599316590961665e-49	-6.553797044804326e-49	7.064724281539412e-12	1.2119135652682096e-14	0.0006915618780595056	-7.980511312074653e-23	5.647631863329434e-18	1.1050464107767723e-15	2.4265906553780894e-14	1.37952302471292e-15
48500000	0.004654219053886086	1.7599316590961665e-49	-6.560065362064655e-49	7.064724281539412e-12	1.2119135652682096e-14	0.0006915618780595056	-7.980133481263561e-23	5.647631863329434e-18	1.1050464107767723e-15	2.4265906553780894e-14	1.37952302471292e-15
48600000	0.004654219053886086	1.7599316590961665e-49	-6.566333679325447e-49	7.064724281539412e-12	1.2119135652682096e-14	0.0006915618780595056	-7.979755650452468e-23	5.647631863329434e-18	1.1050464107767723e-15	2.4265906553780894e-14	1.37952302471292e-15
48700000	0.004654219053886086	1.7599316590961665e-49	-6.572601996586719e-49	7.064724281539412e-12	1.2119135652682096e-14	0.0006915618780595056	-7.979377819641376e-23	5.647631863329434e-18	1.1050464107767723e-15	2.4265906553780894e-14	1.37952302471292e-15
48800000	0.004654219053886086	1.7599316590961665e-49	-6.578870313848485e-49	7.064724281539412e-12	1.2119135652682096e-14	0.0006915618780595056	-7.978999988830283e-23	5.647631863329434e-18	1.1050464107767723e-15	2.4265906553780894e-14	1.37952302471292e-15
48900000	0.004654219053886086	1.7599316590961665e-49	-6.585138631110744e-49	7.064724281539412e-12	1.2119135652682096e-14	0.0006915618780595056	-7.978622158019192e-23	5.647631863329434e-18	1.1050464107767723e-15	2.4265906553780894e-14	1.37952302471292e-15
49000000	0.004654219053886086	1.7599316590961665e-49	-6.591406948372527e-49	7.064724281539412e-12	1.2119135652682096e-14	0.0006915618780595056	-7.978244327208098e-23	5.647631863329434e-18	1.1050464107767723e-15	2.4265906553780894e-14	1.37952302471292e-15
49100000	0.004654219053886086	1.7599316590961665e-49	-6.5976752656332795e-49	7.064724281539412e-12	1.2119135652682096e-14	0.0006915618780595056	-7.977866496397005e-23	5.647631863329434e-18	1.1050464107767723e-15	2.4265906553780894e-14	1.37952302471292e-15
49200000	0.004654219053886086	1.7599316590961665e-49	-6.603943582893018e-49	7.064724281539412e-12	1.2119135652682096e-14	0.0006915618780595056	-7.977488665585914e-23	5.647631863329434e-18	1.1050464107767723e-15	2.4265906553780894e-14	1.37952302471292e-15
49300000	0.004654219053886086	1.7599316590961665e-49	-6.610211900151758e-49	7.064724281539412e-12	1.2119135652682096e-14	0.0006915618780595056	-7.97711083477482e-23	5.647631863329434e-18	1.1050464107767723e-15	2.4265906553780894e-14	1.37952302471292e-15
49400000	0.004654219053886086	1.7599316590961665e-49	-6.616480217409515e-49	7.064724281539412e-12	1.2119135652682096e-14	0.0006915618780595056	-7.976733003963729e-23	5.647631863329434e-18	1.1050464107767723e-15	2.4265906553780894e-14	1.37952302471292e-15
49500000	0.004654219053886086	1.7599316590961665e-49	-6.6227485346663055e-49	7.064724281539412e-12	1.2119135652682096e-14	0.0006915618780595056	-7.976355173152636e-23	5.647631863329434e-18	1.1050464107767723e-15	2.4265906553780894e-14	1.37952302471292e-15
49600000	0.004654219053886086	1.7599316590961665e-49	-6.629016851922145e-49	7.064724281539412e-12	1.2119135652682096e-14	0.0006915618780595056	-7.975977342341543e-23	5.647631863329434e-18	1.1050464107767723e-15	2.4265906553780894e-14	1.37952302471292e-15
49700000	0.004654219053886086	1.7599316590961665e-49	-6.635285169177048e-49	7.064724281539412e-12	1.2119135652682096e-14	0.0006915618780595056	-7.975599511530451e-23	5.647631863329434e-18	1.1050464107767723e-15	2.4265906553780894e-14	1.37952302471292e-15
49800000	0.004654219053886086	1.7599316590961665e-49	-6.6415534864310325e-49	7.064724281539412e-12	1.2119135652682096e-14	0.0006915618780595056	-7.975221680719358e-23	5.647631863329434e-18	1.1050464107767723e-15	2.4265906553780894e-14	1.37952302471292e-15
49900000	0.004654219053886086	1.7599316590961665e-49	-6.647821803684112e-49	7.064724281539412e-12	1.2119135652682096e-14	0.0006915618780595056	-7.974843849908266e-23	5.647631863329434e-18	1.1050464107767723e-15	2.4265906553780894e-14	1.37952302471292e-15
50000000	0.004654219053886086	1.7599316590961665e-49	-6.6540901209363035e-49	7.064724281539412e-12	1.2119135652682096e-14	0.0006915618780595056	-7.974466019097173e-23	5.647631863329434e-18	1.1050464107767723e-15	2.4265906553780894e-14	1.37952302471292e-15
50100000	0.004654219053886086	1.7599316590961665e-49	-6.660358438187622e-49	7.064724281539412e-12	1.2119135652682096e-14	0.0006915618780595056	-7.97408818828608e-23	5.647631863329434e-18	1.1050464107767723e-15	2.4265906553780894e-14	1.37952302471292e-15
50200000	0.004654219053886086	1.7599316590961665e-49	-6.666626755438084e-49	7.064724281539412e-12	1.2119135652682096e-14	0.0006915618780595056	-7.973710357474988e-23	5.647631863329434e-18	1.1050464107767723e-15	2.4265906553780894e-14	1.37952302471292e-15
50300000	0.004654219053886086	1.7599316590961665e-49	-6.672895072687704e-49	7.064724281539412e-12	1.2119135652682096e-14	0.0006915618780595056	-7.973332526663895e-23	5.647631863329434e-18	1.1050464107767723e-15	2.4265906553780894e-14	1.37952302471292e-15
50400000	0.004654219053886086	1.7599316590961665e-49	-6.679163389936499e-49	7.064724281539412e-12	1.2119135652682096e-14	0.0006915618780595056	-7.972954695852803e-23	5.647631863329434e-18	1.1050464107767723e-15	2.4265906553780894e-14	1.37952302471292e-15
50500000	0.004654219053886086	1.7599316590961665e-49	-6.685431707184484e-49	7.064724281539412e-12	1.2119135652682096e-14	0.0006915618780595056	-7.97257686504171e-23	5.647631863329434e-18	1.1050464107767723e-15	2.4265906553780894e-14	1.37952302471292e-15
50600000	0.004654219053886086	1.7599316590961665e-49	-6.691700024431675e-49	7.064724281539412e-12	1.2119135652682096e-14	0.0006915618780595056	-7.972199034230617e-23	5.647631863329434e-18	1.1050464107767723e-15	2.4265906553780894e-14	1.37952302471292e-15
50700000	0.004654219053886086	1.7599316590961665e-49	-6.6979683416780874e-49	7.064724281539412e-12	1.2119135652682096e-14	0.0006915618780595056	-7.971821203419525e-23	5.647631863329434e-18	1.1050464107767723e-15	2.4265906553780894e-14	1.37952302471292e-15
50800000	0.004654219053886086	1.7599316590961665e-49	-6.7042366589237376e-49	7.064724281539412e-12	1.2119135652682096e-14	0.0006915618780595056	-7.971443372608432e-23	5.647631863329434e-18	1.1050464107767723e-15	2.4265906553780894e-14	1.37952302471292e-15
50900000	0.004654219053886086	1.7599316590961665e-49	-6.710504976168641e-49	7.064724281539412e-12	1.2119135652682096e-14	0.0006915618780595056	-7.97106554179734e-23	5.647631863329434e-18	1.1050464107767723e-15	2.4265906553780894e-14	1.37952302471292e-15
51000000	0.004654219053886086	1.7599316590961665e-49	-6.716773293412813e-49	7.064724281539412e-12	1.2119135652682096e-14	0.0006915618780595056	-7.970687710986247e-23	5.647631863329434e-18	1.1050464107767723e-15	2.4265906553780894e-14	1.37952302471292e-15
51100000	0.004654219053886086	1.7599316590961665e-49	-6.723041610656269e-49	7.064724281539412e-12	1.2119135652682096e-14	0.0006915618780595056	-7.970309880175155e-23	5.647631863329434e-18	1.1050464107767723e-15	2.4265906553780894e-14	1.37952302471292e-15
51200000	0.004654219053886086	1.7599316590961665e-49	-6.729309927899026e-49	7.064724281539412e-12	1.2119135652682096e-14	0.0006915618780595056	-7.969932049364062e-23	5.647631863329434e-18	1.1050464107767723e-15	2.4265906553780894e-14	1.37952302471292e-15
51300000	0.004654219053886086	1.7599316590961665e-49	-6.735578245141098e-49	7.064724281539412e-12	1.2119135652682096e-14	0.0006915618780595056	-7.969554218552969e-23	5.647631863329434e-18	1.1050464107767723e-15	2.4265906553780894e-14	1.37952302471292e-15
51400000	0.004654219053886086	1.7599316590961665e-49	-6.741846562382503e-49	7.064724281539412e-12	1.2119135652682096e-14	0.0006915618780595056	-7.969176387741877e-23	5.647631863329434e-18	1.1050464107767723e-15	2.4265906553780894e-14	1.37952302471292e-15
51500000	0.004654219053886086	1.7599316590961665e-49	-6.748114879623255e-49	7.064724281539412e-12	1.2119135652682096e-14	0.0006915618780595056	-7.968798556930784e-23	5.647631863329434e-18	1.1050464107767723e-15	2.4265906553780894e-14	1.37952302471292e-15
51600000	0.004654219053886086	1.7599316590961665e-49	-6.7543831968633695e-49	7.064724281539412e-12	1.2119135652682096e-14	0.0006915618780595056	-7.968420726119692e-23	5.647631863329434e-18	1.1050464107767723e-15	2.4265906553780894e-14	1.37952302471292e-15
51700000	0.004654219053886086	1.7599316590961665e-49	-6.760651514102863e-49	7.064724281539412e-12	1.2119135652682096e-14	0.0006915618780595056	-7.968042895308599e-23	5.647631863329434e-18	1.1050464107767723e-15	2.4265906553780894e-14	1.37952302471292e-15
51800000	0.004654219053886086	1.7599316590961665e-49	-6.7669198313417506e-49	7.064724281539412e-12	1.2119135652682096e-14	0.0006915618780595056	-7.967665064497506e-23	5.647631863329434e-18	1.1050464107767723e-15	2.4265906553780894e-14	1.37952302471292e-15
51900000	0.004654219053886086	1.7599316590961665e-49	-6.77318814858005e-49	7.064724281539412e-12	1.2119135652682096e-14	0.0006915618780595056	-7.967287233686414e-23	5.647631863329434e-18	1.1050464107767723e-15	2.4265906553780894e-14	1.37952302471292e-15
52000000	0.004654219053886086	1.7599316590961665e-49	-6.779456465817774e-49	7.064724281539412e-12	1.2119135652682096e-14	0.0006915618780595056	-7.966909402875321e-23	5.647631863329434e-18	1.1050464107767723e-15	2.4265906553780894e-14	1.37952302471292e-15
52100000	0.004654219053886086	1.7599316590961665e-49	-6.78572478305494e-49	7.064724281539412e-12	1.2119135652682096e-14	0.0006915618780595056	-7.966531572064229e-23	5.647631863329434e-18	1.1050464107767723e-15	2.4265906553780894e-14	1.37952302471292e-15
52200000	0.004654219053886086	1.7599316590961665e-49	-6.7919931002915635e-49	7.064724281539412e-12	1.2119135652682096e-14	0.0006915618780595056	-7.966153741253136e-23	5.647631863329434e-18	1.1050464107767723e-15	2.4265906553780894e-14	1.37952302471292e-15
52300000	0.004654219053886086	1.7599316590961665e-49	-6.7982614175276604e-49	7.064724281539412e-12	1.2119135652682096e-14	0.0006915618780595056	-7.965775910442043e-23	5.647631863329434e-18	1.1050464107767723e-15	2.4265906553780894e-14	1.37952302471292e-15
52400000	0.004654219053886086	1.7599316590961665e-49	-6.804529734763246e-49	7.064724281539412e-12	1.2119135652682096e-14	0.0006915618780595056	-7.965398079630951e-23	5.647631863329434e-18	1.1050464107767723e-15	2.4265906553780894e-14	1.37952302471292e-15
52500000	0.004654219053886086	1.7599316590961665e-49	-6.810798051998336e-49	7.064724281539412e-12	1.2119135652682096e-14	0.0006915618780595056	-7.965020248819858e-23	5.647631863329434e-18	1.1050464107767723e-15	2.4265906553780894e-14	1.37952302471292e-15
52600000	0.004654219053886086	1.7599316590961665e-49	-6.817066369232947e-49	7.064724281539412e-12	1.2119135652682096e-14	0.0006915618780595056	-7.964642418008766e-23	5.647631863329434e-18	1.1050464107767723e-15	2.4265906553780894e-14	1.37952302471292e-15
52700000	0.004654219053886086	1.7599316590961665e-49	-6.823334686467093e-49	7.064724281539412e-12	1.2119135652682096e-14	0.0006915618780595056	-7.964264587197673e-23	5.647631863329434e-18	1.1050464107767723e-15	2.4265906553780894e-14	1.37952302471292e-15
52800000	0.004654219053886086	1.7599316590961665e-49	-6.829603003700791e-49	7.064724281539412e-12	1.2119135652682096e-14	0.0006915618780595056	-7.96388675638658e-23	5.647631863329434e-18	1.1050464107767723e-15	2.4265906553780894e-14	1.37952302471292e-15
52900000	0.004654219053886086	1.7599316590961665e-49	-6.8358713209340564e-49	7.064724281539412e-12	1.2119135652682096e-14	0.0006915618780595056	-7.963508925575488e-23	5.647631863329434e-18	1.1050464107767723e-15	2.4265906553780894e-14	1.37952302471292e-15
53000000	0.004654219053886086	1.7599316590961665e-49	-6.842139638166905e-49	7.064724281539412e-12	1.2119135652682096e-14	0.0006915618780595056	-7.963131094764395e-23	5.647631863329434e-18	1.1050464107767723e-15	2.4265906553780894e-14	1.37952302471292e-15
53100000	0.004654219053886086	1.7599316590961665e-49	-6.848407955399353e-49	7.064724281539412e-12	1.2119135652682096e-14	0.0006915618780595056	-7.962753263953304e-23	5.647631863329434e-18	1.1050464107767723e-15	2.4265906553780894e-14	1.37952302471292e-15
53200000	0.004654219053886086	1.7599316590961665e-49	-6.854676272631416e-49	7.064724281539412e-12	1.2119135652682096e-14	0.0006915618780595056	-7.96237543314221e-23	5.647631863329434e-18	1.1050464107767723e-15	2.4265906553780894e-14	1.37952302471292e-15
53300000	0.004654219053886086	1.7599316590961665e-49	-6.860944589863108e-49	7.064724281539412e-12	1.2119135652682096e-14	0.0006915618780595056	-7.961997602331119e-23	5.647631863329434e-18	1.1050464107767723e-15	2.4265906553780894e-14	1.37952302471292e-15
53400000	0.004654219053886086	1.7599316590961665e-49	-6.867212907094447e-49	7.064724281539412e-12	1.2119135652682096e-14	0.0006915618780595056	-7.961619771520026e-23	5.647631863329434e-18	1.1050464107767723e-15	2.4265906553780894e-14	1.37952302471292e-15
53500000	0.004654219053886086	1.7599316590961665e-49	-6.873481224325448e-49	7.064724281539412e-12	1.2119135652682096e-14	0.0006915618780595056	-7.961241940708933e-23	5.647631863329434e-18	1.1050464107767723e-15	2.4265906553780894e-14	1.37952302471292e-15
53600000	0.004654219053886086	1.7599316590961665e-49	-6.879749541556125e-49	7.064724281539412e-12	1.2119135652682096e-14	0.0006915618780595056	-7.960864109897841e-23	5.647631863329434e-18	1.1050464107767723e-15	2.4265906553780894e-14	1.37952302471292e-15
53700000	0.004654219053886086	1.7599316590961665e-49	-6.886017858786496e-49	7.064724281539412e-12	1.2119135652682096e-14	0.0006915618780595056	-7.960486279086748e-23	5.647631863329434e-18	1.1050464107767723e-15	2.4265906553780894e-14	1.37952302471292e-15
53800000	0.004654219053886086	1.7599316590961665e-49	-6.892286176016577e-49	7.064724281539412e-12	1.2119135652682096e-14	0.0006915618780595056	-7.960108448275656e-23	5.647631863329434e-18	1.1050464107767723e-15	2.4265906553780894e-14	1.37952302471292e-15
53900000	0.004654219053886086	1.7599316590961665e-49	-6.89855449324638e-49	7.064724281539412e-12	1.2119135652682096e-14	0.0006915618780595056	-7.959730617464563e-23	5.647631863329434e-18	1.1050464107767723e-15	2.4265906553780894e-14	1.37952302471292e-15
54000000	0.004654219053886086	1.7599316590961665e-49	-6.904822810475926e-49	7.064724281539412e-12	1.2119135652682096e-14	0.0006915618780595056	-7.95935278665347e-23	5.647631863329434e-18	1.1050464107767723e-15	2.4265906553780894e-14	1.37952302471292e-15
54100000	0.004654219053886086	1.7599316590961665e-49	-6.911091127705227e-49	7.064724281539412e-12	1.2119135652682096e-14	0.0006915618780595056	-7.958974955842378e-23	5.647631863329434e-18	1.1050464107767723e-15	2.4265906553780894e-14	1.37952302471292e-15
54200000	0.004654219053886086	1.7599316590961665e-49	-6.9173594449343e-49	7.064724281539412e-12	1.2119135652682096e-14	0.0006915618780595056	-7.958597125031285e-23	5.647631863329434e-18	1.1050464107767723e-15	2.4265906553780894e-14	1.37952302471292e-15
54300000	0.004654219053886086	1.7599316590961665e-49	-6.923627762163161e-49	7.064724281539412e-12	1.2119135652682096e-14	0.0006915618780595056	-7.958219294220193e-23	5.647631863329434e-18	1.1050464107767723e-15	2.4265906553780894e-14	1.37952302471292e-15
54400000	0.004654219053886086	1.7599316590961665e-49	-6.929896079391824e-49	7.064724281539412e-12	1.2119135652682096e-14	0.0006915618780595056	-7.9578414634091e-23	5.647631863329434e-18	1.1050464107767723e-15	2.4265906553780894e-14	1.37952302471292e-15
54500000	0.004654219053886086	1.7599316590961665e-49	-6.936164396620308e-49	7.064724281539412e-12	1.2119135652682096e-14	0.0006915618780595056	-7.957463632598007e-23	5.647631863329434e-18	1.1050464107767723e-15	2.4265906553780894e-14	1.37952302471292e-15
54600000	0.004654219053886086	1.7599316590961665e-49	-6.942432713848625e-49	7.064724281539412e-12	1.2119135652682096e-14	0.0006915618780595056	-7.957085801786915e-23	5.647631863329434e-18	1.1050464107767723e-15	2.4265906553780894e-14	1.37952302471292e-15
54700000	0.004654219053886086	1.759931659096167e-49	-6.948701031076792e-49	7.064724281539412e-12	1.2119135652682096e-14	0.0006915618780595056	-7.956707970975822e-23	5.647631863329434e-18	1.1050464107767723e-15	2.4265906553780894e-14	1.37952302471292e-15
54800000	0.004654219053886086	1.759931659096167e-49	-6.954969348304826e-49	7.064724281539412e-12	1.2119135652682096e-14	0.0006915618780595056	-7.95633014016473e-23	5.647631863329434e-18	1.1050464107767723e-15	2.4265906553780894e-14	1.37952302471292e-15
54900000	0.004654219053886086	1.759931659096167e-49	-6.961237665532742e-49	7.064724281539412e-12	1.2119135652682096e-14	0.0006915618780595056	-7.955952309353637e-23	5.647631863329434e-18	1.1050464107767723e-15	2.4265906553780894e-14	1.37952302471292e-15
55000000	0.004654219053886086	1.759931659096167e-49	-6.967505982760555e-49	7.064724281539412e-12	1.2119135652682096e-14	0.0006915618780595056	-7.955574478542545e-23	5.647631863329434e-18	1.1050464107767723e-15	2.4265906553780894e-14	1.37952302471292e-15
55100000	0.004654219053886086	1.759931659096167e-49	-6.973774299988283e-49	7.064724281539412e-12	1.2119135652682096e-14	0.0006915618780595056	-7.955196647731452e-23	5.647631863329434e-18	1.1050464107767723e-15	2.4265906553780894e-14	1.37952302471292e-15
55200000	0.004654219053886086	1.759931659096167e-49	-6.980042617215938e-49	7.064724281539412e-12	1.2119135652682096e-14	0.0006915618780595056	-7.954818816920359e-23	5.647631863329434e-18	1.1050464107767723e-15	2.4265906553780894e-14	1.37952302471292e-15
55300000	0.004654219053886086	1.759931659096167e-49	-6.986310934443538e-49	7.064724281539412e-12	1.2119135652682096e-14	0.0006915618780595056	-7.954440986109267e-23	5.647631863329434e-18	1.1050464107767723e-15	2.4265906553780894e-14	1.37952302471292e-15
55400000	0.004654219053886086	1.759931659096167e-49	-6.9925792516711e-49	7.064724281539412e-12	1.2119135652682096e-14	0.0006915618780595056	-7.954063155298174e-23	5.647631863329434e-18	1.1050464107767723e-15	2.4265906553780894e-14	1.37952302471292e-15
55500000	0.004654219053886086	1.759931659096167e-49	-6.998847568898635e-49	7.064724281539412e-12	1.2119135652682096e-14	0.0006915618780595056	-7.953685324487082e-23	5.647631863329434e-18	1.1050464107767723e-15	2.4265906553780894e-14	1.37952302471292e-15
55600000	0.004654219053886086	1.759931659096167e-49	-7.005115886126165e-49	7.064724281539412e-12	1.2119135652682096e-14	0.0006915618780595056	-7.953307493675989e-23	5.647631863329434e-18	1.1050464107767723e-15	2.4265906553780894e-14	1.37952302471292e-15
55700000	0.004654219053886086	1.759931659096167e-49	-7.0113842033537e-49	7.064724281539412e-12	1.2119135652682096e-14	0.0006915618780595056	-7.952929662864896e-23	5.647631863329434e-18	1.1050464107767723e-15	2.4265906553780894e-14	1.37952302471292e-15
55800000	0.004654219053886086	1.759931659096167e-49	-7.01765252058126e-49	7.064724281539412e-12	1.2119135652682096e-14	0.0006915618780595056	-7.952551832053804e-23	5.647631863329434e-18	1.1050464107767723e-15	2.4265906553780894e-14	1.37952302471292e-15
55900000	0.004654219053886086	1.759931659096167e-49	-7.023920837808858e-49	7.064724281539412e-12	1.2119135652682096e-14	0.0006915618780595056	-7.952174001242711e-23	5.647631863329434e-18	1.1050464107767723e-15	2.4265906553780894e-14	1.37952302471292e-15
56000000	0.004654219053886086	1.759931659096167e-49	-7.030189155036512e-49	7.064724281539412e-12	1.2119135652682096e-14	0.0006915618780595056	-7.951796170431619e-23	5.647631863329434e-18	1.1050464107767723e-15	2.4265906553780894e-14	1.37952302471292e-15
56100000	0.004654219053886086	1.759931659096167e-49	-7.036457472264237e-49	7.064724281539412e-12	1.2119135652682096e-14	0.0006915618780595056	-7.951418339620526e-23	5.647631863329434e-18	1.1050464107767723e-15	2.4265906553780894e-14	1.37952302471292e-15
56200000	0.004654219053886086	1.759931659096167e-49	-7.042725789492046e-49	7.064724281539412e-12	1.2119135652682096e-14	0.0006915618780595056	-7.951040508809433e-23	5.647631863329434e-18	1.1050464107767723e-15	2.4265906553780894e-14	1.37952302471292e-15
56300000	0.004654219053886086	1.759931659096167e-49	-7.048994106719958e-49	7.064724281539412e-12	1.2119135652682096e-14	0.0006915618780595056	-7.950662677998341e-23	5.647631863329434e-18	1.1050464107767723e-15	2.4265906553780894e-14	1.37952302471292e-15
56400000	0.004654219053886086	1.759931659096167e-49	-7.055262423947988e-49	7.064724281539412e-12	1.2119135652682096e-14	0.0006915618780595056	-7.950284847187248e-23	5.647631863329434e-18	1.1050464107767723e-15	2.4265906553780894e-14	1.37952302471292e-15
56500000	0.004654219053886086	1.759931659096167e-49	-7.061530741176151e-49	7.064724281539412e-12	1.2119135652682096e-14	0.0006915618780595056	-7.949907016376156e-23	5.647631863329434e-18	1.1050464107767723e-15	2.4265906553780894e-14	1.37952302471292e-15
56600000	0.004654219053886086	1.759931659096167e-49	-7.067799058404463e-49	7.064724281539412e-12	1.2119135652682096e-14	0.0006915618780595056	-7.949529185565063e-23	5.647631863329434e-18	1.1050464107767723e-15	2.4265906553780894e-14	1.37952302471292e-15
56700000	0.004654219053886086	1.759931659096167e-49	-7.074067375632939e-49	7.064724281539412e-12	1.2119135652682096e-14	0.0006915618780595056	-7.949151354753971e-23	5.647631863329434e-18	1.1050464107767723e-15	2.4265906553780894e-14	1.37952302471292e-15
56800000	0.004654219053886086	1.759931659096167e-49	-7.080335692861596e-49	7.064724281539412e-12	1.2119135652682096e-14	0.0006915618780595056	-7.948773523942878e-23	5.647631863329434e-18	1.1050464107767723e-15	2.4265906553780894e-14	1.37952302471292e-15
56900000	0.004654219053886086	1.759931659096167e-49	-7.086604010090449e-49	7.064724281539412e-12	1.2119135652682096e-14	0.0006915618780595056	-7.948395693131785e-23	5.647631863329434e-18	1.1050464107767723e-15	2.4265906553780894e-14	1.37952302471292e-15
57000000	0.004654219053886086	1.759931659096167e-49	-7.092872327319514e-49	7.064724281539412e-12	1.2119135652682096e-14	0.0006915618780595056	-7.948017862320694e-23	5.647631863329434e-18	1.1050464107767723e-15	2.4265906553780894e-14	1.37952302471292e-15
57100000	0.004654219053886086	1.759931659096167e-49	-7.099140644548808e-49	7.064724281539412e-12	1.2119135652682096e-14	0.0006915618780595056	-7.9476400315096e-23	5.647631863329434e-18	1.1050464107767723e-15	2.4265906553780894e-14	1.37952302471292e-15
57200000	0.004654219053886086	1.759931659096167e-49	-7.105408961778345e-49	7.064724281539412e-12	1.2119135652682096e-14	0.0006915618780595056	-7.947262200698509e-23	5.647631863329434e-18	1.1050464107767723e-15	2.4265906553780894e-14	1.37952302471292e-15
57300000	0.004654219053886086	1.759931659096167e-49	-7.11167727900814e-49	7.064724281539412e-12	1.2119135652682096e-14	0.0006915618780595056	-7.946884369887416e-23	5.647631863329434e-18	1.1050464107767723e-15	2.4265906553780894e-14	1.37952302471292e-15
57400000	0.004654219053886086	1.759931659096167e-49	-7.11794559623821e-49	7.064724281539412e-12	1.2119135652682096e-14	0.0006915618780595056	-7.946506539076323e-23	5.647631863329434e-18	1.1050464107767723e-15	2.4265906553780894e-14	1.37952302471292e-15
57500000	0.004654219053886086	1.759931659096167e-49	-7.124213913468571e-49	7.064724281539412e-12	1.2119135652682096e-14	0.0006915618780595056	-7.946128708265231e-23	5.647631863329434e-18	1.1050464107767723e-15	2.4265906553780894e-14	1.37952302471292e-15
57600000	0.004654219053886086	1.759931659096167e-49	-7.130482230699238e-49	7.064724281539412e-12	1.2119135652682096e-14	0.0006915618780595056	-7.945750877454138e-23	5.647631863329434e-18	1.1050464107767723e-15	2.4265906553780894e-14	1.37952302471292e-15
57700000	0.004654219053886086	1.759931659096167e-49	-7.136750547930227e-49	7.064724281539412e-12	1.2119135652682096e-14	0.0006915618780595056	-7.945373046643046e-23	5.647631863329434e-18	1.1050464107767723e-15	2.4265906553780894e-14	1.37952302471292e-15
57800000	0.004654219053886086	1.759931659096167e-49	-7.143018865161553e-49	7.064724281539412e-12	1.2119135652682096e-14	0.0006915618780595056	-7.944995215831953e-23	5.647631863329434e-18	1.1050464107767723e-15	2.4265906553780894e-14	1.37952302471292e-15
57900000	0.004654219053886086	1.759931659096167e-49	-7.149287182393233e-49	7.064724281539412e-12	1.2119135652682096e-14	0.0006915618780595056	-7.94461738502086e-23	5.647631863329434e-18	1.1050464107767723e-15	2.4265906553780894e-14	1.37952302471292e-15
58000000	0.004654219053886086	1.759931659096167e-49	-7.155555499625283e-49	7.064724281539412e-12	1.2119135652682096e-14	0.0006915618780595056	-7.944239554209768e-23	5.647631863329434e-18	1.1050464107767723e-15	2.4265906553780894e-14	1.37952302471292e-15
58100000	0.004654219053886086	1.759931659096167e-49	-7.161823816857717e-49	7.064724281539412e-12	1.2119135652682096e-14	0.0006915618780595056	-7.943861723398675e-23	5.647631863329434e-18	1.1050464107767723e-15	2.4265906553780894e-14	1.37952302471292e-15
58200000	0.004654219053886086	1.759931659096167e-49	-7.16809213409055e-49	7.064724281539412e-12	1.2119135652682096e-14	0.0006915618780595056	-7.943483892587583e-23	5.647631863329434e-18	1.1050464107767723e-15	2.4265906553780894e-14	1.37952302471292e-15
58300000	0.004654219053886086	1.759931659096167e-49	-7.174360451323802e-49	7.064724281539412e-12	1.2119135652682096e-14	0.0006915618780595056	-7.94310606177649e-23	5.647631863329434e-18	1.1050464107767723e-15	2.4265906553780894e-14	1.37952302471292e-15
58400000	0.004654219053886086	1.759931659096167e-49	-7.180628768557484e-49	7.064724281539412e-12	1.2119135652682096e-14	0.0006915618780595056	-7.942728230965397e-23	5.647631863329434e-18	1.1050464107767723e-15	2.4265906553780894e-14	1.37952302471292e-15
58500000	0.004654219053886086	1.759931659096167e-49	-7.186897085791615e-49	7.064724281539412e-12	1.2119135652682096e-14	0.0006915618780595056	-7.942350400154305e-23	5.647631863329434e-18	1.1050464107767723e-15	2.4265906553780894e-14	1.37952302471292e-15
58600000	0.004654219053886086	1.759931659096167e-49	-7.19316540302621e-49	7.064724281539412e-12	1.2119135652682096e-14	0.0006915618780595056	-7.941972569343212e-23	5.647631863329434e-18	1.1050464107767723e-15	2.4265906553780894e-14	1.37952302471292e-15
58700000	0.004654219053886086	1.759931659096167e-49	-7.199433720261282e-49	7.064724281539412e-12	1.2119135652682096e-14	0.0006915618780595056	-7.94159473853212e-23	5.647631863329434e-18	1.1050464107767723e-15	2.4265906553780894e-14	1.37952302471292e-15
58800000	0.004654219053886086	1.759931659096167e-49	-7.20570203749685e-49	7.064724281539412e-12	1.2119135652682096e-14	0.0006915618780595056	-7.941216907721027e-23	5.647631863329434e-18	1.1050464107767723e-15	2.4265906553780894e-14	1.37952302471292e-15
58900000	0.004654219053886086	1.759931659096167e-49	-7.211970354732911e-49	7.064724281539412e-12	1.2119135652682096e-14	0.0006915618780595056	-7.940839076909935e-23	5.647631863329434e-18	1.1050464107767723e-15	2.4265906553780894e-14	1.37952302471292e-15
59000000	0.004654219053886086	1.759931659096167e-49	-7.218238671968496e-49	7.064724281539412e-12	1.2119135652682096e-14	0.0006915618780595056	-7.940461246098842e-23	5.647631863329434e-18	1.1050464107767723e-15	2.4265906553780894e-14	1.37952302471292e-15
59100000	0.004654219053886086	1.759931659096167e-49	-7.22450698920305e-49	7.064724281539412e-12	1.2119135652682096e-14	0.0006915618780595056	-7.940083415287749e-23	5.647631863329434e-18	1.1050464107767723e-15	2.4265906553780894e-14	1.37952302471292e-15
59200000	0.004654219053886086	1.759931659096167e-49	-7.23077530643659e-49	7.064724281539412e-12	1.2119135652682096e-14	0.0006915618780595056	-7.939705584476657e-23	5.647631863329434e-18	1.1050464107767723e-15	2.4265906553780894e-14	1.37952302471292e-15
59300000	0.004654219053886086	1.759931659096167e-49	-7.237043623669132e-49	7.064724281539412e-12	1.2119135652682096e-14	0.0006915618780595056	-7.939327753665564e-23	5.647631863329434e-18	1.1050464107767723e-15	2.4265906553780894e-14	1.37952302471292e-15
59400000	0.004654219053886086	1.759931659096167e-49	-7.243311940900691e-49	7.064724281539412e-12	1.2119135652682096e-14	0.0006915618780595056	-7.938949922854472e-23	5.647631863329434e-18	1.1050464107767723e-15	2.4265906553780894e-14	1.37952302471292e-15
59500000	0.004654219053886086	1.759931659096167e-49	-7.249580258131284e-49	7.064724281539412e-12	1.2119135652682096e-14	0.0006915618780595056	-7.938572092043379e-23	5.647631863329434e-18	1.1050464107767723e-15	2.4265906553780894e-14	1.37952302471292e-15
59600000	0.004654219053886086	1.759931659096167e-49	-7.255848575360925e-49	7.064724281539412e-12	1.2119135652682096e-14	0.0006915618780595056	-7.938194261232286e-23	5.647631863329434e-18	1.1050464107767723e-15	2.4265906553780894e-14	1.37952302471292e-15
59700000	0.004654219053886086	1.759931659096167e-49	-7.26211689258963e-49	7.064724281539412e-12	1.2119135652682096e-14	0.0006915618780595056	-7.937816430421194e-23	5.647631863329434e-18	1.1050464107767723e-15	2.4265906553780894e-14	1.37952302471292e-15
59800000	0.004654219053886086	1.759931659096167e-49	-7.268385209817417e-49	7.064724281539412e-12	1.2119135652682096e-14	0.0006915618780595056	-7.937438599610101e-23	5.647631863329434e-18	1.1050464107767723e-15	2.4265906553780894e-14	1.37952302471292e-15
59900000	0.004654219053886086	1.759931659096167e-49	-7.274653527044298e-49	7.064724281539412e-12	1.2119135652682096e-14	0.0006915618780595056	-7.937060768799009e-23	5.647631863329434e-18	1.1050464107767723e-15	2.4265906553780894e-14	1.37952302471292e-15
60000000	0.004654219053886086	1.759931659096167e-49	-7.280921844270291e-49	7.064724281539412e-12	1.2119135652682096e-14	0.0006915618780595056	-7.936682937987916e-23	5.647631863329434e-18	1.1050464107767723e-15	2.4265906553780894e-14	1.37952302471292e-15
60100000	0.004654219053886086	1.759931659096167e-49	-7.287190161495411e-49	7.064724281539412e-12	1.2119135652682096e-14	0.0006915618780595056	-7.936305107176823e-23	5.647631863329434e-18	1.1050464107767723e-15	2.4265906553780894e-14	1.37952302471292e-15
60200000	0.004654219053886086	1.759931659096167e-49	-7.293458478719675e-49	7.064724281539412e-12	1.2119135652682096e-14	0.0006915618780595056	-7.935927276365731e-23	5.647631863329434e-18	1.1050464107767723e-15	2.4265906553780894e-14	1.37952302471292e-15
60300000	0.004654219053886086	1.759931659096167e-49	-7.299726795943098e-49	7.064724281539412e-12	1.2119135652682096e-14	0.0006915618780595056	-7.935549445554638e-23	5.647631863329434e-18	1.1050464107767723e-15	2.4265906553780894e-14	1.37952302471292e-15
60400000	0.004654219053886086	1.759931659096167e-49	-7.305995113165694e-49	7.064724281539412e-12	1.2119135652682096e-14	0.0006915618780595056	-7.935171614743546e-23	5.647631863329434e-18	1.1050464107767723e-15	2.4265906553780894e-14	1.37952302471292e-15
60500000	0.004654219053886086	1.759931659096167e-49	-7.31226343038748e-49	7.064724281539412e-12	1.2119135652682096e-14	0.0006915618780595056	-7.934793783932453e-23	5.647631863329434e-18	1.1050464107767723e-15	2.4265906553780894e-14	1.37952302471292e-15
60600000	0.004654219053886086	1.759931659096167e-49	-7.318531747608474e-49	7.064724281539412e-12	1.2119135652682096e-14	0.0006915618780595056	-7.93441595312136e-23	5.647631863329434e-18	1.1050464107767723e-15	2.4265906553780894e-14	1.37952302471292e-15
60700000	0.004654219053886086	1.759931659096167e-49	-7.324800064828689e-49	7.064724281539412e-12	1.2119135652682096e-14	0.0006915618780595056	-7.934038122310268e-23	5.647631863329434e-18	1.1050464107767723e-15	2.4265906553780894e-14	1.37952302471292e-15
60800000	0.004654219053886086	1.759931659096167e-49	-7.33106838204814e-49	7.064724281539412e-12	1.2119135652682096e-14	0.0006915618780595056	-7.933660291499175e-23	5.647631863329434e-18	1.1050464107767723e-15	2.4265906553780894e-14	1.37952302471292e-15
60900000	0.004654219053886086	1.759931659096167e-49	-7.337336699266846e-49	7.064724281539412e-12	1.2119135652682096e-14	0.0006915618780595056	-7.933282460688083e-23	5.647631863329434e-18	1.1050464107767723e-15	2.4265906553780894e-14	1.37952302471292e-15
61000000	0.004654219053886086	1.759931659096167e-49	-7.343605016484819e-49	7.064724281539412e-12	1.2119135652682096e-14	0.0006915618780595056	-7.93290462987699e-23	5.647631863329434e-18	1.1050464107767723e-15	2.4265906553780894e-14	1.37952302471292e-15
61100000	0.004654219053886086	1.759931659096167e-49	-7.349873333702077e-49	7.064724281539412e-12	1.2119135652682096e-14	0.0006915618780595056	-7.932526799065899e-23	5.647631863329434e-18	1.1050464107767723e-15	2.4265906553780894e-14	1.37952302471292e-15
61200000	0.004654219053886086	1.759931659096167e-49	-7.356141650918635e-49	7.064724281539412e-12	1.2119135652682096e-14	0.0006915618780595056	-7.932148968254806e-23	5.647631863329434e-18	1.1050464107767723e-15	2.4265906553780894e-14	1.37952302471292e-15
61300000	0.004654219053886086	1.759931659096167e-49	-7.36240996813451e-49	7.064724281539412e-12	1.2119135652682096e-14	0.0006915618780595056	-7.931771137443712e-23	5.647631863329434e-18	1.1050464107767723e-15	2.4265906553780894e-14	1.37952302471292e-15
61400000	0.004654219053886086	1.759931659096167e-49	-7.368678285349717e-49	7.064724281539412e-12	1.2119135652682096e-14	0.0006915618780595056	-7.931393306632621e-23	5.647631863329434e-18	1.1050464107767723e-15	2.4265906553780894e-14	1.37952302471292e-15
61500000	0.004654219053886086	1.759931659096167e-49	-7.37494660256427e-49	7.064724281539412e-12	1.2119135652682096e-14	0.0006915618780595056	-7.931015475821528e-23	5.647631863329434e-18	1.1050464107767723e-15	2.4265906553780894e-14	1.37952302471292e-15
61600000	0.004654219053886086	1.759931659096167e-49	-7.381214919778186e-49	7.064724281539412e-12	1.2119135652682096e-14	0.0006915618780595056	-7.930637645010436e-23	5.647631863329434e-18	1.1050464107767723e-15	2.4265906553780894e-14	1.37952302471292e-15
61700000	0.004654219053886086	1.759931659096167e-49	-7.387483236991483e-49	7.064724281539412e-12	1.2119135652682096e-14	0.0006915618780595056	-7.930259814199343e-23	5.647631863329434e-18	1.1050464107767723e-15	2.4265906553780894e-14	1.37952302471292e-15
61800000	0.004654219053886086	1.759931659096167e-49	-7.393751554204172e-49	7.064724281539412e-12	1.2119135652682096e-14	0.0006915618780595056	-7.92988198338825e-23	5.647631863329434e-18	1.1050464107767723e-15	2.4265906553780894e-14	1.37952302471292e-15
61900000	0.004654219053886086	1.759931659096167e-49	-7.400019871416273e-49	7.064724281539412e-12	1.2119135652682096e-14	0.0006915618780595056	-7.929504152577158e-23	5.647631863329434e-18	1.1050464107767723e-15	2.4265906553780894e-14	1.37952302471292e-15
62000000	0.004654219053886086	1.759931659096167e-49	-7.406288188627798e-49	7.064724281539412e-12	1.2119135652682096e-14	0.0006915618780595056	-7.929126321766065e-23	5.647631863329434e-18	1.1050464107767723e-15	2.4265906553780894e-14	1.37952302471292e-15
62100000	0.004654219053886086	1.759931659096167e-49	-7.412556505838766e-49	7.064724281539412e-12	1.2119135652682096e-14	0.0006915618780595056	-7.928748490954973e-23	5.647631863329434e-18	1.1050464107767723e-15	2.4265906553780894e-14	1.37952302471292e-15
62200000	0.004654219053886086	1.759931659096167e-49	-7.418824823049192e-49	7.064724281539412e-12	1.2119135652682096e-14	0.0006915618780595056	-7.92837066014388e-23	5.647631863329434e-18	1.1050464107767723e-15	2.4265906553780894e-14	1.37952302471292e-15
62300000	0.004654219053886086	1.759931659096167e-49	-7.42509314025909e-49	7.064724281539412e-12	1.2119135652682096e-14	0.0006915618780595056	-7.927992829332787e-23	5.647631863329434e-18	1.1050464107767723e-15	2.4265906553780894e-14	1.37952302471292e-15
62400000	0.004654219053886086	1.759931659096167e-49	-7.431361457468478e-49	7.064724281539412e-12	1.2119135652682096e-14	0.0006915618780595056	-7.927614998521695e-23	5.647631863329434e-18	1.1050464107767723e-15	2.4265906553780894e-14	1.37952302471292e-15
62500000	0.004654219053886086	1.759931659096167e-49	-7.43762977467737e-49	7.064724281539412e-12	1.2119135652682096e-14	0.0006915618780595056	-7.927237167710602e-23	5.647631863329434e-18	1.1050464107767723e-15	2.4265906553780894e-14	1.37952302471292e-15
62600000	0.004654219053886086	1.759931659096167e-49	-7.443898091885783e-49	7.064724281539412e-12	1.2119135652682096e-14	0.0006915618780595056	-7.92685933689951e-23	5.647631863329434e-18	1.1050464107767723e-15	2.4265906553780894e-14	1.37952302471292e-15
62700000	0.004654219053886086	1.759931659096167e-49	-7.45016640909373e-49	7.064724281539412e-12	1.2119135652682096e-14	0.0006915618780595056	-7.926481506088417e-23	5.647631863329434e-18	1.1050464107767723e-15	2.4265906553780894e-14	1.37952302471292e-15
62800000	0.004654219053886086	1.759931659096167e-49	-7.456434726301231e-49	7.064724281539412e-12	1.2119135652682096e-14	0.0006915618780595056	-7.926103675277324e-23	5.647631863329434e-18	1.1050464107767723e-15	2.4265906553780894e-14	1.37952302471292e-15
62900000	0.004654219053886086	1.759931659096167e-49	-7.462703043508299e-49	7.064724281539412e-12	1.2119135652682096e-14	0.0006915618780595056	-7.925725844466232e-23	5.647631863329434e-18	1.1050464107767723e-15	2.4265906553780894e-14	1.37952302471292e-15
63000000	0.004654219053886086	1.759931659096167e-49	-7.468971360714949e-49	7.064724281539412e-12	1.2119135652682096e-14	0.0006915618780595056	-7.925348013655139e-23	5.647631863329434e-18	1.1050464107767723e-15	2.4265906553780894e-14	1.37952302471292e-15
63100000	0.004654219053886086	1.759931659096167e-49	-7.475239677921199e-49	7.064724281539412e-12	1.2119135652682096e-14	0.0006915618780595056	-7.924970182844047e-23	5.647631863329434e-18	1.1050464107767723e-15	2.4265906553780894e-14	1.37952302471292e-15
63200000	0.004654219053886086	1.759931659096167e-49	-7.481507995127062e-49	7.064724281539412e-12	1.2119135652682096e-14	0.0006915618780595056	-7.924592352032954e-23	5.647631863329434e-18	1.1050464107767723e-15	2.4265906553780894e-14	1.37952302471292e-15
63300000	0.004654219053886086	1.759931659096167e-49	-7.487776312332557e-49	7.064724281539412e-12	1.2119135652682096e-14	0.0006915618780595056	-7.924214521221862e-23	5.647631863329434e-18	1.1050464107767723e-15	2.4265906553780894e-14	1.37952302471292e-15
63400000	0.004654219053886086	1.759931659096167e-49	-7.494044629537697e-49	7.064724281539412e-12	1.2119135652682096e-14	0.0006915618780595056	-7.923836690410769e-23	5.647631863329434e-18	1.1050464107767723e-15	2.4265906553780894e-14	1.37952302471292e-15
63500000	0.004654219053886086	1.759931659096167e-49	-7.5003129467425e-49	7.064724281539412e-12	1.2119135652682096e-14	0.0006915618780595056	-7.923458859599676e-23	5.647631863329434e-18	1.1050464107767723e-15	2.4265906553780894e-14	1.37952302471292e-15
63600000	0.004654219053886086	1.759931659096167e-49	-7.50658126394698e-49	7.064724281539412e-12	1.2119135652682096e-14	0.0006915618780595056	-7.923081028788584e-23	5.647631863329434e-18	1.1050464107767723e-15	2.4265906553780894e-14	1.37952302471292e-15
63700000	0.004654219053886086	1.759931659096167e-49	-7.512849581151152e-49	7.064724281539412e-12	1.2119135652682096e-14	0.0006915618780595056	-7.922703197977491e-23	5.647631863329434e-18	1.1050464107767723e-15	2.4265906553780894e-14	1.37952302471292e-15
63800000	0.004654219053886086	1.759931659096167e-49	-7.519117898355036e-49	7.064724281539412e-12	1.2119135652682096e-14	0.0006915618780595056	-7.922325367166399e-23	5.647631863329434e-18	1.1050464107767723e-15	2.4265906553780894e-14	1.37952302471292e-15
63900000	0.004654219053886086	1.759931659096167e-49	-7.525386215558641e-49	7.064724281539412e-12	1.2119135652682096e-14	0.0006915618780595056	-7.921947536355306e-23	5.647631863329434e-18	1.1050464107767723e-15	2.4265906553780894e-14	1.37952302471292e-15
64000000	0.004654219053886086	1.759931659096167e-49	-7.531654532761988e-49	7.064724281539412e-12	1.2119135652682096e-14	0.0006915618780595056	-7.921569705544213e-23	5.647631863329434e-18	1.1050464107767723e-15	2.4265906553780894e-14	1.37952302471292e-15
64100000	0.004654219053886086	1.759931659096167e-49	-7.537922849965092e-49	7.064724281539412e-12	1.2119135652682096e-14	0.0006915618780595056	-7.921191874733121e-23	5.647631863329434e-18	1.1050464107767723e-15	2.4265906553780894e-14	1.37952302471292e-15
64200000	0.004654219053886086	1.759931659096167e-49	-7.544191167167967e-49	7.064724281539412e-12	1.2119135652682096e-14	0.0006915618780595056	-7.920814043922028e-23	5.647631863329434e-18	1.1050464107767723e-15	2.4265906553780894e-14	1.37952302471292e-15
64300000	0.004654219053886086	1.759931659096167e-49	-7.550459484370628e-49	7.064724281539412e-12	1.2119135652682096e-14	0.0006915618780595056	-7.920436213110936e-23	5.647631863329434e-18	1.1050464107767723e-15	2.4265906553780894e-14	1.37952302471292e-15
64400000	0.004654219053886086	1.759931659096167e-49	-7.556727801573094e-49	7.064724281539412e-12	1.2119135652682096e-14	0.0006915618780595056	-7.920058382299843e-23	5.647631863329434e-18	1.1050464107767723e-15	2.4265906553780894e-14	1.37952302471292e-15
64500000	0.004654219053886086	1.759931659096167e-49	-7.56299611877538e-49	7.064724281539412e-12	1.2119135652682096e-14	0.0006915618780595056	-7.91968055148875e-23	5.647631863329434e-18	1.1050464107767723e-15	2.4265906553780894e-14	1.37952302471292e-15
64600000	0.004654219053886086	1.759931659096167e-49	-7.569264435977499e-49	7.064724281539412e-12	1.2119135652682096e-14	0.0006915618780595056	-7.919302720677658e-23	5.647631863329434e-18	1.1050464107767723e-15	2.4265906553780894e-14	1.37952302471292e-15
64700000	0.004654219053886086	1.759931659096167e-49	-7.575532753179468e-49	7.064724281539412e-12	1.2119135652682096e-14	0.0006915618780595056	-7.918924889866565e-23	5.647631863329434e-18	1.1050464107767723e-15	2.4265906553780894e-14	1.37952302471292e-15
64800000	0.004654219053886086	1.759931659096167e-49	-7.581801070381303e-49	7.064724281539412e-12	1.2119135652682096e-14	0.0006915618780595056	-7.918547059055473e-23	5.647631863329434e-18	1.1050464107767723e-15	2.4265906553780894e-14	1.37952302471292e-15
64900000	0.004654219053886086	1.759931659096167e-49	-7.588069387583022e-49	7.064724281539412e-12	1.2119135652682096e-14	0.0006915618780595056	-7.91816922824438e-23	5.647631863329434e-18	1.1050464107767723e-15	2.4265906553780894e-14	1.37952302471292e-15
65000000	0.004654219053886086	1.759931659096167e-49	-7.594337704784637e-49	7.064724281539412e-12	1.2119135652682096e-14	0.0006915618780595056	-7.917791397433289e-23	5.647631863329434e-18	1.1050464107767723e-15	2.4265906553780894e-14	1.37952302471292e-15
65100000	0.004654219053886086	1.759931659096167e-49	-7.600606021986165e-49	7.0647242815394115e-12	1.2119135652682096e-14	0.0006915618780595056	-7.917413566622196e-23	5.647631863329434e-18	1.1050464107767723e-15	2.4265906553780894e-14	1.37952302471292e-15
65200000	0.004654219053886086	1.759931659096167e-49	-7.606874339187622e-49	7.0647242815394115e-12	1.2119135652682096e-14	0.0006915618780595056	-7.917035735811102e-23	5.647631863329434e-18	1.1050464107767723e-15	2.4265906553780894e-14	1.37952302471292e-15
65300000	0.004654219053886086	1.759931659096167e-49	-7.613142656389025e-49	7.0647242815394115e-12	1.2119135652682096e-14	0.0006915618780595056	-7.916657905000011e-23	5.647631863329434e-18	1.1050464107767723e-15	2.4265906553780894e-14	1.37952302471292e-15
65400000	0.004654219053886086	1.759931659096167e-49	-7.619410973590387e-49	7.0647242815394115e-12	1.2119135652682096e-14	0.0006915618780595056	-7.916280074188918e-23	5.647631863329434e-18	1.1050464107767723e-15	2.4265906553780894e-14	1.37952302471292e-15
65500000	0.004654219053886086	1.759931659096167e-49	-7.625679290791726e-49	7.0647242815394115e-12	1.2119135652682096e-14	0.0006915618780595056	-7.915902243377826e-23	5.647631863329434e-18	1.1050464107767723e-15	2.4265906553780894e-14	1.37952302471292e-15
65600000	0.004654219053886086	1.759931659096167e-49	-7.631947607993055e-49	7.0647242815394115e-12	1.2119135652682096e-14	0.0006915618780595056	-7.915524412566733e-23	5.647631863329434e-18	1.1050464107767723e-15	2.4265906553780894e-14	1.37952302471292e-15
65700000	0.004654219053886086	1.759931659096167e-49	-7.638215925194394e-49	7.0647242815394115e-12	1.2119135652682096e-14	0.0006915618780595056	-7.91514658175564e-23	5.647631863329434e-18	1.1050464107767723e-15	2.4265906553780894e-14	1.37952302471292e-15
65800000	0.004654219053886086	1.759931659096167e-49	-7.644484242395755e-49	7.0647242815394115e-12	1.2119135652682096e-14	0.0006915618780595056	-7.914768750944548e-23	5.647631863329434e-18	1.1050464107767723e-15	2.4265906553780894e-14	1.37952302471292e-15
65900000	0.004654219053886086	1.759931659096167e-49	-7.650752559597156e-49	7.0647242815394115e-12	1.2119135652682096e-14	0.0006915618780595056	-7.914390920133455e-23	5.647631863329434e-18	1.1050464107767723e-15	2.4265906553780894e-14	1.37952302471292e-15
66000000	0.004654219053886086	1.759931659096167e-49	-7.657020876798612e-49	7.0647242815394115e-12	1.2119135652682096e-14	0.0006915618780595056	-7.914013089322363e-23	5.647631863329434e-18	1.1050464107767723e-15	2.4265906553780894e-14	1.37952302471292e-15
66100000	0.004654219053886086	1.759931659096167e-49	-7.663289194000137e-49	7.0647242815394115e-12	1.2119135652682096e-14	0.0006915618780595056	-7.91363525851127e-23	5.647631863329434e-18	1.1050464107767723e-15	2.4265906553780894e-14	1.37952302471292e-15
66200000	0.004654219053886086	1.759931659096167e-49	-7.669557511201749e-49	7.0647242815394115e-12	1.2119135652682096e-14	0.0006915618780595056	-7.913257427700177e-23	5.647631863329434e-18	1.1050464107767723e-15	2.4265906553780894e-14	1.37952302471292e-15
66300000	0.004654219053886086	1.759931659096167e-49	-7.675825828403463e-49	7.0647242815394115e-12	1.2119135652682096e-14	0.0006915618780595056	-7.912879596889085e-23	5.647631863329434e-18	1.1050464107767723e-15	2.4265906553780894e-14	1.37952302471292e-15
66400000	0.004654219053886086	1.759931659096167e-49	-7.682094145605294e-49	7.0647242815394115e-12	1.2119135652682096e-14	0.0006915618780595056	-7.912501766077992e-23	5.647631863329434e-18	1.1050464107767723e-15	2.4265906553780894e-14	1.37952302471292e-15
66500000	0.004654219053886086	1.759931659096167e-49	-7.688362462807258e-49	7.0647242815394115e-12	1.2119135652682096e-14	0.0006915618780595056	-7.9121239352669e-23	5.647631863329434e-18	1.1050464107767723e-15	2.4265906553780894e-14	1.37952302471292e-15
66600000	0.004654219053886086	1.759931659096167e-49	-7.694630780009373e-49	7.0647242815394115e-12	1.2119135652682096e-14	0.0006915618780595056	-7.911746104455807e-23	5.647631863329434e-18	1.1050464107767723e-15	2.4265906553780894e-14	1.37952302471292e-15
66700000	0.004654219053886086	1.759931659096167e-49	-7.70089909721165e-49	7.0647242815394115e-12	1.2119135652682096e-14	0.0006915618780595056	-7.911368273644715e-23	5.647631863329434e-18	1.1050464107767723e-15	2.4265906553780894e-14	1.37952302471292e-15
66800000	0.004654219053886086	1.759931659096167e-49	-7.70716741441411e-49	7.0647242815394115e-12	1.2119135652682096e-14	0.0006915618780595056	-7.910990442833622e-23	5.647631863329434e-18	1.1050464107767723e-15	2.4265906553780894e-14	1.37952302471292e-15
66900000	0.004654219053886086	1.759931659096167e-49	-7.713435731616765e-49	7.0647242815394115e-12	1.2119135652682096e-14	0.0006915618780595056	-7.910612612022529e-23	5.647631863329434e-18	1.1050464107767723e-15	2.4265906553780894e-14	1.37952302471292e-15
67000000	0.004654219053886086	1.759931659096167e-49	-7.719704048819633e-49	7.0647242815394115e-12	1.2119135652682096e-14	0.0006915618780595056	-7.910234781211437e-23	5.647631863329434e-18	1.1050464107767723e-15	2.4265906553780894e-14	1.37952302471292e-15
67100000	0.004654219053886086	1.759931659096167e-49	-7.725972366022728e-49	7.0647242815394115e-12	1.2119135652682096e-14	0.0006915618780595056	-7.909856950400344e-23	5.647631863329434e-18	1.1050464107767723e-15	2.4265906553780894e-14	1.37952302471292e-15
67200000	0.004654219053886086	1.759931659096167e-49	-7.732240683226066e-49	7.0647242815394115e-12	1.2119135652682096e-14	0.0006915618780595056	-7.909479119589252e-23	5.647631863329434e-18	1.1050464107767723e-15	2.4265906553780894e-14	1.37952302471292e-15
67300000	0.004654219053886086	1.759931659096167e-49	-7.738509000429662e-49	7.0647242815394115e-12	1.2119135652682096e-14	0.0006915618780595056	-7.909101288778159e-23	5.647631863329434e-18	1.1050464107767723e-15	2.4265906553780894e-14	1.37952302471292e-15
67400000	0.004654219053886086	1.759931659096167e-49	-7.744777317633535e-49	7.0647242815394115e-12	1.2119135652682096e-14	0.0006915618780595056	-7.908723457967066e-23	5.647631863329434e-18	1.1050464107767723e-15	2.4265906553780894e-14	1.37952302471292e-15
67500000	0.004654219053886086	1.759931659096167e-49	-7.751045634837698e-49	7.0647242815394115e-12	1.2119135652682096e-14	0.0006915618780595056	-7.908345627155974e-23	5.647631863329434e-18	1.1050464107767723e-15	2.4265906553780894e-14	1.37952302471292e-15
67600000	0.004654219053886086	1.759931659096167e-49	-7.757313952042166e-49	7.0647242815394115e-12	1.2119135652682096e-14	0.0006915618780595056	-7.907967796344881e-23	5.647631863329434e-18	1.1050464107767723e-15	2.4265906553780894e-14	1.37952302471292e-15
67700000	0.004654219053886086	1.759931659096167e-49	-7.763582269246958e-49	7.0647242815394115e-12	1.2119135652682096e-14	0.0006915618780595056	-7.907589965533789e-23	5.647631863329434e-18	1.1050464107767723e-15	2.4265906553780894e-14	1.37952302471292e-15
67800000	0.004654219053886086	1.759931659096167e-49	-7.769850586452086e-49	7.0647242815394115e-12	1.2119135652682096e-14	0.0006915618780595056	-7.907212134722696e-23	5.647631863329434e-18	1.1050464107767723e-15	2.4265906553780894e-14	1.37952302471292e-15
67900000	0.004654219053886086	1.759931659096167e-49	-7.776118903657567e-49	7.0647242815394115e-12	1.2119135652682096e-14	0.0006915618780595056	-7.906834303911603e-23	5.647631863329434e-18	1.1050464107767723e-15	2.4265906553780894e-14	1.37952302471292e-15
68000000	0.004654219053886086	1.759931659096167e-49	-7.782387220863418e-49	7.0647242815394115e-12	1.2119135652682096e-14	0.0006915618780595056	-7.906456473100511e-23	5.647631863329434e-18	1.1050464107767723e-15	2.4265906553780894e-14	1.37952302471292e-15
68100000	0.004654219053886086	1.759931659096167e-49	-7.788655538069655e-49	7.0647242815394115e-12	1.2119135652682096e-14	0.0006915618780595056	-7.906078642289418e-23	5.647631863329434e-18	1.1050464107767723e-15	2.4265906553780894e-14	1.37952302471292e-15
68200000	0.004654219053886086	1.759931659096167e-49	-7.794923855276291e-49	7.0647242815394115e-12	1.2119135652682096e-14	0.0006915618780595056	-7.905700811478326e-23	5.647631863329434e-18	1.1050464107767723e-15	2.4265906553780894e-14	1.37952302471292e-15
68300000	0.004654219053886086	1.759931659096167e-49	-7.801192172483344e-49	7.0647242815394115e-12	1.2119135652682096e-14	0.0006915618780595056	-7.905322980667233e-23	5.647631863329434e-18	1.1050464107767723e-15	2.4265906553780894e-14	1.37952302471292e-15
68400000	0.004654219053886086	1.759931659096167e-49	-7.807460489690828e-49	7.0647242815394115e-12	1.2119135652682096e-14	0.0006915618780595056	-7.904945149856141e-23	5.647631863329434e-18	1.1050464107767723e-15	2.4265906553780894e-14	1.37952302471292e-15
68500000	0.004654219053886086	1.759931659096167e-49	-7.81372880689876e-49	7.0647242815394115e-12	1.2119135652682096e-14	0.0006915618780595056	-7.904567319045048e-23	5.647631863329434e-18	1.1050464107767723e-15	2.4265906553780894e-14	1.37952302471292e-15
68600000	0.004654219053886086	1.759931659096167e-49	-7.819997124107156e-49	7.0647242815394115e-12	1.2119135652682096e-14	0.0006915618780595056	-7.904189488233955e-23	5.647631863329434e-18	1.1050464107767723e-15	2.4265906553780894e-14	1.37952302471292e-15
68700000	0.004654219053886086	1.759931659096167e-49	-7.826265441316032e-49	7.0647242815394115e-12	1.2119135652682096e-14	0.0006915618780595056	-7.903811657422863e-23	5.647631863329434e-18	1.1050464107767723e-15	2.4265906553780894e-14	1.37952302471292e-15
68800000	0.004654219053886086	1.759931659096167e-49	-7.832533758525401e-49	7.0647242815394115e-12	1.2119135652682096e-14	0.0006915618780595056	-7.90343382661177e-23	5.647631863329434e-18	1.1050464107767723e-15	2.4265906553780894e-14	1.37952302471292e-15
68900000	0.004654219053886086	1.759931659096167e-49	-7.838802075735265e-49	7.0647242815394115e-12	1.2119135652682096e-14	0.0006915618780595056	-7.903055995800679e-23	5.647631863329434e-18	1.1050464107767723e-15	2.4265906553780894e-14	1.37952302471292e-15
69000000	0.004654219053886086	1.759931659096167e-49	-7.845070392944651e-49	7.0647242815394115e-12	1.2119135652682096e-14	0.0006915618780595056	-7.902678164989585e-23	5.647631863329434e-18	1.1050464107767723e-15	2.4265906553780894e-14	1.37952302471292e-15
69100000	0.004654219053886086	1.759931659096167e-49	-7.851338710153007e-49	7.0647242815394115e-12	1.2119135652682096e-14	0.0006915618780595056	-7.902300334178492e-23	5.647631863329434e-18	1.1050464107767723e-15	2.4265906553780894e-14	1.37952302471292e-15
69200000	0.004654219053886086	1.759931659096167e-49	-7.85760702736035e-49	7.0647242815394115e-12	1.2119135652682096e-14	0.0006915618780595056	-7.9019225033674e-23	5.647631863329434e-18	1.1050464107767723e-15	2.4265906553780894e-14	1.37952302471292e-15
69300000	0.004654219053886086	1.759931659096167e-49	-7.863875344566693e-49	7.0647242815394115e-12	1.2119135652682096e-14	0.0006915618780595056	-7.901544672556308e-23	5.647631863329434e-18	1.1050464107767723e-15	2.4265906553780894e-14	1.37952302471292e-15
69400000	0.004654219053886086	1.759931659096167e-49	-7.870143661772054e-49	7.0647242815394115e-12	1.2119135652682096e-14	0.0006915618780595056	-7.901166841745216e-23	5.647631863329434e-18	1.1050464107767723e-15	2.4265906553780894e-14	1.37952302471292e-15
69500000	0.004654219053886086	1.759931659096167e-49	-7.876411978976448e-49	7.0647242815394115e-12	1.2119135652682096e-14	0.0006915618780595056	-7.900789010934123e-23	5.647631863329434e-18	1.1050464107767723e-15	2.4265906553780894e-14	1.37952302471292e-15
69600000	0.004654219053886086	1.759931659096167e-49	-7.882680296179891e-49	7.0647242815394115e-12	1.2119135652682096e-14	0.0006915618780595056	-7.90041118012303e-23	5.647631863329434e-18	1.1050464107767723e-15	2.4265906553780894e-14	1.37952302471292e-15
69700000	0.004654219053886086	1.759931659096167e-49	-7.8889486133824e-49	7.0647242815394115e-12	1.2119135652682096e-14	0.0006915618780595056	-7.900033349311938e-23	5.647631863329434e-18	1.1050464107767723e-15	2.4265906553780894e-14	1.37952302471292e-15
69800000	0.004654219053886086	1.759931659096167e-49	-7.895216930583986e-49	7.0647242815394115e-12	1.2119135652682096e-14	0.0006915618780595056	-7.899655518500845e-23	5.647631863329434e-18	1.1050464107767723e-15	2.4265906553780894e-14	1.37952302471292e-15
69900000	0.004654219053886086	1.759931659096167e-49	-7.90148524778467e-49	7.0647242815394115e-12	1.2119135652682096e-14	0.0006915618780595056	-7.899277687689753e-23	5.647631863329434e-18	1.1050464107767723e-15	2.4265906553780894e-14	1.37952302471292e-15
70000000	0.004654219053886086	1.759931659096167e-49	-7.907753564984464e-49	7.0647242815394115e-12	1.2119135652682096e-14	0.0006915618780595056	-7.89889985687866e-23	5.647631863329434e-18	1.1050464107767723e-15	2.4265906553780894e-14	1.37952302471292e-15
70100000	0.004654219053886086	1.759931659096167e-49	-7.914021882183387e-49	7.0647242815394115e-12	1.2119135652682096e-14	0.0006915618780595056	-7.898522026067567e-23	5.647631863329434e-18	1.1050464107767723e-15	2.4265906553780894e-14	1.37952302471292e-15
70200000	0.004654219053886086	1.759931659096167e-49	-7.920290199381453e-49	7.0647242815394115e-12	1.2119135652682096e-14	0.0006915618780595056	-7.898144195256475e-23	5.647631863329434e-18	1.1050464107767723e-15	2.4265906553780894e-14	1.37952302471292e-15
70300000	0.004654219053886086	1.759931659096167e-49	-7.926558516578676e-49	7.0647242815394115e-12	1.2119135652682096e-14	0.0006915618780595056	-7.897766364445382e-23	5.647631863329434e-18	1.1050464107767723e-15	2.4265906553780894e-14	1.37952302471292e-15
70400000	0.004654219053886086	1.759931659096167e-49	-7.932826833775075e-49	7.0647242815394115e-12	1.2119135652682096e-14	0.0006915618780595056	-7.89738853363429e-23	5.647631863329434e-18	1.1050464107767723e-15	2.4265906553780894e-14	1.37952302471292e-15
70500000	0.004654219053886086	1.759931659096167e-49	-7.939095150970663e-49	7.0647242815394115e-12	1.2119135652682096e-14	0.0006915618780595056	-7.897010702823197e-23	5.647631863329434e-18	1.1050464107767723e-15	2.4265906553780894e-14	1.37952302471292e-15
70600000	0.004654219053886086	1.759931659096167e-49	-7.945363468165458e-49	7.0647242815394115e-12	1.2119135652682096e-14	0.0006915618780595056	-7.896632872012104e-23	5.647631863329434e-18	1.1050464107767723e-15	2.4265906553780894e-14	1.37952302471292e-15
70700000	0.004654219053886086	1.759931659096167e-49	-7.951631785359476e-49	7.0647242815394115e-12	1.2119135652682096e-14	0.0006915618780595056	-7.896255041201012e-23	5.647631863329434e-18	1.1050464107767723e-15	2.4265906553780894e-14	1.37952302471292e-15
70800000	0.004654219053886086	1.759931659096167e-49	-7.957900102552728e-49	7.0647242815394115e-12	1.2119135652682096e-14	0.0006915618780595056	-7.895877210389919e-23	5.647631863329434e-18	1.1050464107767723e-15	2.4265906553780894e-14	1.37952302471292e-15
70900000	0.004654219053886086	1.759931659096167e-49	-7.964168419745235e-49	7.0647242815394115e-12	1.2119135652682096e-14	0.0006915618780595056	-7.895499379578827e-23	5.647631863329434e-18	1.1050464107767723e-15	2.4265906553780894e-14	1.37952302471292e-15
71000000	0.004654219053886086	1.759931659096167e-49	-7.970436736937011e-49	7.0647242815394115e-12	1.2119135652682096e-14	0.0006915618780595056	-7.895121548767734e-23	5.647631863329434e-18	1.1050464107767723e-15	2.4265906553780894e-14	1.37952302471292e-15
71100000	0.004654219053886086	1.759931659096167e-49	-7.976705054128072e-49	7.0647242815394115e-12	1.2119135652682096e-14	0.0006915618780595056	-7.894743717956642e-23	5.647631863329434e-18	1.1050464107767723e-15	2.4265906553780894e-14	1.37952302471292e-15
71200000	0.004654219053886086	1.759931659096167e-49	-7.982973371318432e-49	7.0647242815394115e-12	1.2119135652682096e-14	0.0006915618780595056	-7.894365887145549e-23	5.647631863329434e-18	1.1050464107767723e-15	2.4265906553780894e-14	1.37952302471292e-15
71300000	0.004654219053886086	1.759931659096167e-49	-7.989241688508109e-49	7.0647242815394115e-12	1.2119135652682096e-14	0.0006915618780595056	-7.893988056334456e-23	5.647631863329434e-18	1.1050464107767723e-15	2.4265906553780894e-14	1.37952302471292e-15
71400000	0.004654219053886086	1.759931659096167e-49	-7.995510005697117e-49	7.0647242815394115e-12	1.2119135652682096e-14	0.0006915618780595056	-7.893610225523364e-23	5.647631863329434e-18	1.1050464107767723e-15	2.4265906553780894e-14	1.37952302471292e-15
71500000	0.004654219053886086	1.759931659096167e-49	-8.001778322885471e-49	7.0647242815394115e-12	1.2119135652682096e-14	0.0006915618780595056	-7.893232394712271e-23	5.647631863329434e-18	1.1050464107767723e-15	2.4265906553780894e-14	1.37952302471292e-15
71600000	0.004654219053886086	1.759931659096167e-49	-8.008046640073191e-49	7.0647242815394115e-12	1.2119135652682096e-14	0.0006915618780595056	-7.892854563901179e-23	5.647631863329434e-18	1.1050464107767723e-15	2.4265906553780894e-14	1.37952302471292e-15
71700000	0.004654219053886086	1.759931659096167e-49	-8.014314957260288e-49	7.0647242815394115e-12	1.2119135652682096e-14	0.0006915618780595056	-7.892476733090086e-23	5.647631863329434e-18	1.1050464107767723e-15	2.4265906553780894e-14	1.37952302471292e-15
71800000	0.004654219053886086	1.759931659096167e-49	-8.02058327444678e-49	7.0647242815394115e-12	1.2119135652682096e-14	0.0006915618780595056	-7.892098902278993e-23	5.647631863329434e-18	1.1050464107767723e-15	2.4265906553780894e-14	1.37952302471292e-15
71900000	0.004654219053886086	1.759931659096167e-49	-8.026851591632682e-49	7.0647242815394115e-12	1.2119135652682096e-14	0.0006915618780595056	-7.891721071467901e-23	5.647631863329434e-18	1.1050464107767723e-15	2.4265906553780894e-14	1.37952302471292e-15
72000000	0.004654219053886086	1.759931659096167e-49	-8.03311990881801e-49	7.0647242815394115e-12	1.2119135652682096e-14	0.0006915618780595056	-7.891343240656808e-23	5.647631863329434e-18	1.1050464107767723e-15	2.4265906553780894e-14	1.37952302471292e-15
72100000	0.004654219053886086	1.759931659096167e-49	-8.03938822600278e-49	7.0647242815394115e-12	1.2119135652682096e-14	0.0006915618780595056	-7.890965409845716e-23	5.647631863329434e-18	1.1050464107767723e-15	2.4265906553780894e-14	1.37952302471292e-15
72200000	0.004654219053886086	1.759931659096167e-49	-8.045656543187007e-49	7.0647242815394115e-12	1.2119135652682096e-14	0.0006915618780595056	-7.890587579034623e-23	5.647631863329434e-18	1.1050464107767723e-15	2.4265906553780894e-14	1.37952302471292e-15
72300000	0.004654219053886086	1.759931659096167e-49	-8.051924860370708e-49	7.0647242815394115e-12	1.2119135652682096e-14	0.0006915618780595056	-7.89020974822353e-23	5.647631863329434e-18	1.1050464107767723e-15	2.4265906553780894e-14	1.37952302471292e-15
72400000	0.004654219053886086	1.759931659096167e-49	-8.058193177553897e-49	7.0647242815394115e-12	1.2119135652682096e-14	0.0006915618780595056	-7.889831917412438e-23	5.647631863329434e-18	1.1050464107767723e-15	2.4265906553780894e-14	1.37952302471292e-15
72500000	0.004654219053886086	1.759931659096167e-49	-8.06446149473659e-49	7.0647242815394115e-12	1.2119135652682096e-14	0.0006915618780595056	-7.889454086601345e-23	5.647631863329434e-18	1.1050464107767723e-15	2.4265906553780894e-14	1.37952302471292e-15
72600000	0.004654219053886086	1.759931659096167e-49	-8.070729811918804e-49	7.0647242815394115e-12	1.2119135652682096e-14	0.0006915618780595056	-7.889076255790253e-23	5.647631863329434e-18	1.1050464107767723e-15	2.4265906553780894e-14	1.37952302471292e-15
72700000	0.004654219053886086	1.759931659096167e-49	-8.076998129100555e-49	7.0647242815394115e-12	1.2119135652682096e-14	0.0006915618780595056	-7.88869842497916e-23	5.647631863329434e-18	1.1050464107767723e-15	2.4265906553780894e-14	1.37952302471292e-15
72800000	0.004654219053886086	1.759931659096167e-49	-8.083266446281857e-49	7.0647242815394115e-12	1.2119135652682096e-14	0.0006915618780595056	-7.888320594168069e-23	5.647631863329434e-18	1.1050464107767723e-15	2.4265906553780894e-14	1.37952302471292e-15
72900000	0.004654219053886086	1.759931659096167e-49	-8.089534763462726e-49	7.0647242815394115e-12	1.2119135652682096e-14	0.0006915618780595056	-7.887942763356975e-23	5.647631863329434e-18	1.1050464107767723e-15	2.4265906553780894e-14	1.37952302471292e-15
73000000	0.004654219053886086	1.759931659096167e-49	-8.095803080643179e-49	7.0647242815394115e-12	1.2119135652682096e-14	0.0006915618780595056	-7.887564932545882e-23	5.647631863329434e-18	1.1050464107767723e-15	2.4265906553780894e-14	1.37952302471292e-15
73100000	0.004654219053886086	1.759931659096167e-49	-8.10207139782323e-49	7.0647242815394115e-12	1.2119135652682096e-14	0.0006915618780595056	-7.88718710173479e-23	5.647631863329434e-18	1.1050464107767723e-15	2.4265906553780894e-14	1.37952302471292e-15
73200000	0.004654219053886086	1.759931659096167e-49	-8.108339715002896e-49	7.0647242815394115e-12	1.2119135652682096e-14	0.0006915618780595056	-7.886809270923697e-23	5.647631863329434e-18	1.1050464107767723e-15	2.4265906553780894e-14	1.37952302471292e-15
73300000	0.004654219053886086	1.759931659096167e-49	-8.114608032182193e-49	7.0647242815394115e-12	1.2119135652682096e-14	0.0006915618780595056	-7.886431440112606e-23	5.647631863329434e-18	1.1050464107767723e-15	2.4265906553780894e-14	1.37952302471292e-15
73400000	0.004654219053886086	1.759931659096167e-49	-8.120876349361136e-49	7.0647242815394115e-12	1.2119135652682096e-14	0.0006915618780595056	-7.886053609301513e-23	5.647631863329434e-18	1.1050464107767723e-15	2.4265906553780894e-14	1.37952302471292e-15
73500000	0.004654219053886086	1.759931659096167e-49	-8.12714466653974e-49	7.0647242815394115e-12	1.2119135652682096e-14	0.0006915618780595056	-7.88567577849042e-23	5.647631863329434e-18	1.1050464107767723e-15	2.4265906553780894e-14	1.37952302471292e-15
73600000	0.004654219053886086	1.759931659096167e-49	-8.133412983718021e-49	7.0647242815394115e-12	1.2119135652682096e-14	0.0006915618780595056	-7.885297947679328e-23	5.647631863329434e-18	1.1050464107767723e-15	2.4265906553780894e-14	1.37952302471292e-15
73700000	0.004654219053886086	1.759931659096167e-49	-8.139681300895996e-49	7.0647242815394115e-12	1.2119135652682096e-14	0.0006915618780595056	-7.884920116868235e-23	5.647631863329434e-18	1.1050464107767723e-15	2.4265906553780894e-14	1.37952302471292e-15
73800000	0.004654219053886086	1.759931659096167e-49	-8.14594961807368e-49	7.0647242815394115e-12	1.2119135652682096e-14	0.0006915618780595056	-7.884542286057143e-23	5.647631863329434e-18	1.1050464107767723e-15	2.4265906553780894e-14	1.37952302471292e-15
73900000	0.004654219053886086	1.759931659096167e-49	-8.152217935251088e-49	7.0647242815394115e-12	1.2119135652682096e-14	0.0006915618780595056	-7.88416445524605e-23	5.647631863329434e-18	1.1050464107767723e-15	2.4265906553780894e-14	1.37952302471292e-15
74000000	0.004654219053886086	1.759931659096167e-49	-8.158486252428238e-49	7.0647242815394115e-12	1.2119135652682096e-14	0.0006915618780595056	-7.883786624434957e-23	5.647631863329434e-18	1.1050464107767723e-15	2.4265906553780894e-14	1.37952302471292e-15
74100000	0.004654219053886086	1.759931659096167e-49	-8.164754569605141e-49	7.0647242815394115e-12	1.2119135652682096e-14	0.0006915618780595056	-7.883408793623865e-23	5.647631863329434e-18	1.1050464107767723e-15	2.4265906553780894e-14	1.37952302471292e-15
74200000	0.004654219053886086	1.759931659096167e-49	-8.171022886781819e-49	7.0647242815394115e-12	1.2119135652682096e-14	0.0006915618780595056	-7.883030962812772e-23	5.647631863329434e-18	1.1050464107767723e-15	2.4265906553780894e-14	1.37952302471292e-15
74300000	0.004654219053886086	1.759931659096167e-49	-8.177291203958284e-49	7.0647242815394115e-12	1.2119135652682096e-14	0.0006915618780595056	-7.88265313200168e-23	5.647631863329434e-18	1.1050464107767723e-15	2.4265906553780894e-14	1.37952302471292e-15
74400000	0.004654219053886086	1.759931659096167e-49	-8.183559521134551e-49	7.0647242815394115e-12	1.2119135652682096e-14	0.0006915618780595056	-7.882275301190587e-23	5.647631863329434e-18	1.1050464107767723e-15	2.4265906553780894e-14	1.37952302471292e-15
74500000	0.004654219053886086	1.759931659096167e-49	-8.189827838310637e-49	7.0647242815394115e-12	1.2119135652682096e-14	0.0006915618780595056	-7.881897470379495e-23	5.647631863329434e-18	1.1050464107767723e-15	2.4265906553780894e-14	1.37952302471292e-15
74600000	0.004654219053886086	1.759931659096167e-49	-8.196096155486558e-49	7.0647242815394115e-12	1.2119135652682096e-14	0.0006915618780595056	-7.881519639568402e-23	5.647631863329434e-18	1.1050464107767723e-15	2.4265906553780894e-14	1.37952302471292e-15
74700000	0.004654219053886086	1.759931659096167e-49	-8.20236447266233e-49	7.0647242815394115e-12	1.2119135652682096e-14	0.0006915618780595056	-7.881141808757309e-23	5.647631863329434e-18	1.1050464107767723e-15	2.4265906553780894e-14	1.37952302471292e-15
74800000	0.004654219053886086	1.759931659096167e-49	-8.208632789837967e-49	7.0647242815394115e-12	1.2119135652682096e-14	0.0006915618780595056	-7.880763977946217e-23	5.647631863329434e-18	1.1050464107767723e-15	2.4265906553780894e-14	1.37952302471292e-15
74900000	0.004654219053886086	1.759931659096167e-49	-8.214901107013486e-49	7.0647242815394115e-12	1.2119135652682096e-14	0.0006915618780595056	-7.880386147135124e-23	5.647631863329434e-18	1.1050464107767723e-15	2.4265906553780894e-14	1.37952302471292e-15
75000000	0.004654219053886086	1.759931659096167e-49	-8.221169424188904e-49	7.0647242815394115e-12	1.2119135652682096e-14	0.0006915618780595056	-7.880008316324032e-23	5.647631863329434e-18	1.1050464107767723e-15	2.4265906553780894e-14	1.37952302471292e-15
75100000	0.004654219053886086	1.759931659096167e-49	-8.227437741364234e-49	7.0647242815394115e-12	1.2119135652682096e-14	0.0006915618780595056	-7.879630485512939e-23	5.647631863329434e-18	1.1050464107767723e-15	2.4265906553780894e-14	1.37952302471292e-15
75200000	0.004654219053886086	1.759931659096167e-49	-8.233706058539493e-49	7.0647242815394115e-12	1.2119135652682096e-14	0.0006915618780595056	-7.879252654701846e-23	5.647631863329434e-18	1.1050464107767723e-15	2.4265906553780894e-14	1.37952302471292e-15
75300000	0.004654219053886086	1.759931659096167e-49	-8.239974375714698e-49	7.0647242815394115e-12	1.2119135652682096e-14	0.0006915618780595056	-7.878874823890754e-23	5.647631863329434e-18	1.1050464107767723e-15	2.4265906553780894e-14	1.37952302471292e-15
75400000	0.004654219053886086	1.759931659096167e-49	-8.246242692889862e-49	7.0647242815394115e-12	1.2119135652682096e-14	0.0006915618780595056	-7.878496993079661e-23	5.647631863329434e-18	1.1050464107767723e-15	2.4265906553780894e-14	1.37952302471292e-15
75500000	0.004654219053886086	1.759931659096167e-49	-8.252511010065002e-49	7.0647242815394115e-12	1.2119135652682096e-14	0.0006915618780595056	-7.878119162268569e-23	5.647631863329434e-18	1.1050464107767723e-15	2.4265906553780894e-14	1.37952302471292e-15
75600000	0.004654219053886086	1.759931659096167e-49	-8.258779327240134e-49	7.064724281539412e-12	1.2119135652682096e-14	0.0006915618780595056	-7.877741331457476e-23	5.647631863329434e-18	1.1050464107767723e-15	2.4265906553780894e-14	1.37952302471292e-15
75700000	0.004654219053886086	1.759931659096167e-49	-8.265047644415274e-49	7.064724281539412e-12	1.2119135652682096e-14	0.0006915618780595056	-7.877363500646383e-23	5.647631863329434e-18	1.1050464107767723e-15	2.4265906553780894e-14	1.37952302471292e-15
75800000	0.004654219053886086	1.7599316590961665e-49	-8.271315961590438e-49	7.064724281539412e-12	1.2119135652682096e-14	0.0006915618780595056	-7.876985669835291e-23	5.647631863329434e-18	1.1050464107767723e-15	2.4265906553780894e-14	1.37952302471292e-15
75900000	0.004654219053886086	1.7599316590961665e-49	-8.27758427876564e-49	7.064724281539412e-12	1.2119135652682096e-14	0.0006915618780595056	-7.876607839024198e-23	5.647631863329434e-18	1.1050464107767723e-15	2.4265906553780894e-14	1.37952302471292e-15
76000000	0.004654219053886086	1.7599316590961665e-49	-8.283852595940897e-49	7.064724281539412e-12	1.2119135652682096e-14	0.0006915618780595056	-7.876230008213106e-23	5.647631863329434e-18	1.1050464107767723e-15	2.4265906553780894e-14	1.37952302471292e-15
76100000	0.004654219053886086	1.7599316590961665e-49	-8.290120913116226e-49	7.064724281539412e-12	1.2119135652682096e-14	0.0006915618780595056	-7.875852177402013e-23	5.647631863329434e-18	1.1050464107767723e-15	2.4265906553780894e-14	1.37952302471292e-15
76200000	0.004654219053886086	1.7599316590961665e-49	-8.296389230291639e-49	7.064724281539412e-12	1.2119135652682096e-14	0.0006915618780595056	-7.875474346590921e-23	5.647631863329434e-18	1.1050464107767723e-15	2.4265906553780894e-14	1.37952302471292e-15
76300000	0.004654219053886086	1.7599316590961665e-49	-8.302657547467154e-49	7.064724281539412e-12	1.2119135652682096e-14	0.0006915618780595056	-7.875096515779828e-23	5.647631863329434e-18	1.1050464107767723e-15	2.4265906553780894e-14	1.37952302471292e-15
76400000	0.004654219053886086	1.7599316590961665e-49	-8.308925864642788e-49	7.064724281539412e-12	1.2119135652682096e-14	0.0006915618780595056	-7.874718684968735e-23	5.647631863329434e-18	1.1050464107767723e-15	2.4265906553780894e-14	1.37952302471292e-15
76500000	0.004654219053886086	1.7599316590961665e-49	-8.315194181818554e-49	7.064724281539412e-12	1.2119135652682096e-14	0.0006915618780595056	-7.874340854157643e-23	5.647631863329434e-18	1.1050464107767723e-15	2.4265906553780894e-14	1.37952302471292e-15
76600000	0.004654219053886086	1.7599316590961665e-49	-8.32146249899447e-49	7.064724281539412e-12	1.2119135652682096e-14	0.0006915618780595056	-7.87396302334655e-23	5.647631863329434e-18	1.1050464107767723e-15	2.4265906553780894e-14	1.37952302471292e-15
76700000	0.004654219053886086	1.7599316590961665e-49	-8.32773081617055e-49	7.064724281539412e-12	1.2119135652682096e-14	0.0006915618780595056	-7.873585192535458e-23	5.647631863329434e-18	1.1050464107767723e-15	2.4265906553780894e-14	1.37952302471292e-15
76800000	0.004654219053886086	1.7599316590961665e-49	-8.333999133346812e-49	7.064724281539412e-12	1.2119135652682096e-14	0.0006915618780595056	-7.873207361724365e-23	5.647631863329434e-18	1.1050464107767723e-15	2.4265906553780894e-14	1.37952302471292e-15
76900000	0.004654219053886086	1.7599316590961665e-49	-8.340267450523269e-49	7.064724281539412e-12	1.2119135652682096e-14	0.0006915618780595056	-7.872829530913272e-23	5.647631863329434e-18	1.1050464107767723e-15	2.4265906553780894e-14	1.37952302471292e-15
77000000	0.004654219053886086	1.7599316590961665e-49	-8.346535767699937e-49	7.064724281539412e-12	1.2119135652682096e-14	0.0006915618780595056	-7.87245170010218e-23	5.647631863329434e-18	1.1050464107767723e-15	2.4265906553780894e-14	1.37952302471292e-15
77100000	0.004654219053886086	1.7599316590961665e-49	-8.352804084876835e-49	7.064724281539412e-12	1.2119135652682096e-14	0.0006915618780595056	-7.872073869291087e-23	5.647631863329434e-18	1.1050464107767723e-15	2.4265906553780894e-14	1.37952302471292e-15
77200000	0.004654219053886086	1.7599316590961665e-49	-8.359072402053974e-49	7.064724281539412e-12	1.2119135652682096e-14	0.0006915618780595056	-7.871696038479996e-23	5.647631863329434e-18	1.1050464107767723e-15	2.4265906553780894e-14	1.37952302471292e-15
77300000	0.004654219053886086	1.7599316590961665e-49	-8.365340719231373e-49	7.064724281539412e-12	1.2119135652682096e-14	0.0006915618780595056	-7.871318207668903e-23	5.647631863329434e-18	1.1050464107767723e-15	2.4265906553780894e-14	1.37952302471292e-15
77400000	0.004654219053886086	1.7599316590961665e-49	-8.371609036409047e-49	7.064724281539412e-12	1.2119135652682096e-14	0.0006915618780595056	-7.87094037685781e-23	5.647631863329434e-18	1.1050464107767723e-15	2.4265906553780894e-14	1.37952302471292e-15
77500000	0.004654219053886086	1.7599316590961665e-49	-8.377877353587011e-49	7.064724281539412e-12	1.2119135652682096e-14	0.0006915618780595056	-7.870562546046718e-23	5.647631863329434e-18	1.1050464107767723e-15	2.4265906553780894e-14	1.37952302471292e-15
77600000	0.004654219053886086	1.7599316590961665e-49	-8.384145670765283e-49	7.064724281539412e-12	1.2119135652682096e-14	0.0006915618780595056	-7.870184715235625e-23	5.647631863329434e-18	1.1050464107767723e-15	2.4265906553780894e-14	1.37952302471292e-15
77700000	0.004654219053886086	1.7599316590961665e-49	-8.390413987943876e-49	7.064724281539412e-12	1.2119135652682096e-14	0.0006915618780595056	-7.869806884424533e-23	5.647631863329434e-18	1.1050464107767723e-15	2.4265906553780894e-14	1.37952302471292e-15
77800000	0.004654219053886086	1.7599316590961665e-49	-8.396682305122805e-49	7.064724281539412e-12	1.2119135652682096e-14	0.0006915618780595056	-7.86942905361344e-23	5.647631863329434e-18	1.1050464107767723e-15	2.4265906553780894e-14	1.37952302471292e-15
77900000	0.004654219053886086	1.7599316590961665e-49	-8.40295062230209e-49	7.064724281539412e-12	1.2119135652682096e-14	0.0006915618780595056	-7.869051222802347e-23	5.647631863329434e-18	1.1050464107767723e-15	2.4265906553780894e-14	1.37952302471292e-15
78000000	0.004654219053886086	1.7599316590961665e-49	-8.409218939481742e-49	7.064724281539412e-12	1.2119135652682096e-14	0.0006915618780595056	-7.868673391991255e-23	5.647631863329434e-18	1.1050464107767723e-15	2.4265906553780894e-14	1.37952302471292e-15
78100000	0.004654219053886086	1.7599316590961665e-49	-8.41548725666178e-49	7.064724281539412e-12	1.2119135652682096e-14	0.0006915618780595056	-7.868295561180162e-23	5.647631863329434e-18	1.1050464107767723e-15	2.4265906553780894e-14	1.37952302471292e-15
78200000	0.004654219053886086	1.7599316590961665e-49	-8.421755573842219e-49	7.064724281539412e-12	1.2119135652682096e-14	0.0006915618780595056	-7.86791773036907e-23	5.647631863329434e-18	1.1050464107767723e-15	2.4265906553780894e-14	1.37952302471292e-15
78300000	0.004654219053886086	1.7599316590961665e-49	-8.428023891023073e-49	7.064724281539412e-12	1.2119135652682096e-14	0.0006915618780595056	-7.867539899557977e-23	5.647631863329434e-18	1.1050464107767723e-15	2.4265906553780894e-14	1.37952302471292e-15
78400000	0.004654219053886086	1.7599316590961665e-49	-8.43429220820436e-49	7.064724281539412e-12	1.2119135652682096e-14	0.0006915618780595056	-7.867162068746885e-23	5.647631863329434e-18	1.1050464107767723e-15	2.4265906553780894e-14	1.37952302471292e-15
78500000	0.004654219053886086	1.7599316590961665e-49	-8.440560525386093e-49	7.064724281539412e-12	1.2119135652682096e-14	0.0006915618780595056	-7.866784237935792e-23	5.647631863329434e-18	1.1050464107767723e-15	2.4265906553780894e-14	1.37952302471292e-15
78600000	0.004654219053886086	1.7599316590961665e-49	-8.446828842568292e-49	7.064724281539412e-12	1.2119135652682096e-14	0.0006915618780595056	-7.866406407124699e-23	5.647631863329434e-18	1.1050464107767723e-15	2.4265906553780894e-14	1.37952302471292e-15
78700000	0.004654219053886086	1.7599316590961665e-49	-8.453097159750968e-49	7.064724281539412e-12	1.2119135652682096e-14	0.0006915618780595056	-7.866028576313607e-23	5.647631863329434e-18	1.1050464107767723e-15	2.4265906553780894e-14	1.37952302471292e-15
78800000	0.004654219053886086	1.7599316590961665e-49	-8.45936547693414e-49	7.064724281539412e-12	1.2119135652682096e-14	0.0006915618780595056	-7.865650745502514e-23	5.647631863329434e-18	1.1050464107767723e-15	2.4265906553780894e-14	1.37952302471292e-15
78900000	0.004654219053886086	1.7599316590961665e-49	-8.465633794117805e-49	7.064724281539412e-12	1.2119135652682096e-14	0.0006915618780595056	-7.865272914691422e-23	5.647631863329434e-18	1.1050464107767723e-15	2.4265906553780894e-14	1.37952302471292e-15
79000000	0.004654219053886086	1.7599316590961665e-49	-8.471902111300992e-49	7.064724281539412e-12	1.2119135652682096e-14	0.0006915618780595056	-7.864895083880329e-23	5.647631863329434e-18	1.1050464107767723e-15	2.4265906553780894e-14	1.37952302471292e-15
79100000	0.004654219053886086	1.7599316590961665e-49	-8.478170428483151e-49	7.064724281539412e-12	1.2119135652682096e-14	0.0006915618780595056	-7.864517253069236e-23	5.647631863329434e-18	1.1050464107767723e-15	2.4265906553780894e-14	1.37952302471292e-15
79200000	0.004654219053886086	1.7599316590961665e-49	-8.484438745664295e-49	7.064724281539412e-12	1.2119135652682096e-14	0.0006915618780595056	-7.864139422258144e-23	5.647631863329434e-18	1.1050464107767723e-15	2.4265906553780894e-14	1.37952302471292e-15
79300000	0.004654219053886086	1.7599316590961665e-49	-8.490707062844441e-49	7.064724281539412e-12	1.2119135652682096e-14	0.0006915618780595056	-7.863761591447051e-23	5.647631863329434e-18	1.1050464107767723e-15	2.4265906553780894e-14	1.37952302471292e-15
79400000	0.004654219053886086	1.7599316590961665e-49	-8.496975380023604e-49	7.064724281539412e-12	1.2119135652682096e-14	0.0006915618780595056	-7.863383760635959e-23	5.647631863329434e-18	1.1050464107767723e-15	2.4265906553780894e-14	1.37952302471292e-15
79500000	0.004654219053886086	1.7599316590961665e-49	-8.5032436972018e-49	7.064724281539412e-12	1.2119135652682096e-14	0.0006915618780595056	-7.863005929824866e-23	5.647631863329434e-18	1.1050464107767723e-15	2.4265906553780894e-14	1.37952302471292e-15
79600000	0.004654219053886086	1.7599316590961665e-49	-8.509512014379045e-49	7.064724281539412e-12	1.2119135652682096e-14	0.0006915618780595056	-7.862628099013773e-23	5.647631863329434e-18	1.1050464107767723e-15	2.4265906553780894e-14	1.37952302471292e-15
79700000	0.004654219053886086	1.7599316590961665e-49	-8.515780331555353e-49	7.064724281539412e-12	1.2119135652682096e-14	0.0006915618780595056	-7.862250268202681e-23	5.647631863329434e-18	1.1050464107767723e-15	2.4265906553780894e-14	1.37952302471292e-15
79800000	0.004654219053886086	1.7599316590961665e-49	-8.522048648730744e-49	7.064724281539412e-12	1.2119135652682096e-14	0.0006915618780595056	-7.861872437391588e-23	5.647631863329434e-18	1.1050464107767723e-15	2.4265906553780894e-14	1.37952302471292e-15
79900000	0.004654219053886086	1.7599316590961665e-49	-8.528316965905229e-49	7.064724281539412e-12	1.2119135652682096e-14	0.0006915618780595056	-7.861494606580496e-23	5.647631863329434e-18	1.1050464107767723e-15	2.4265906553780894e-14	1.37952302471292e-15
80000000	0.004654219053886086	1.7599316590961665e-49	-8.534585283078825e-49	7.064724281539412e-12	1.2119135652682096e-14	0.0006915618780595056	-7.861116775769403e-23	5.647631863329434e-18	1.1050464107767723e-15	2.4265906553780894e-14	1.37952302471292e-15
80100000	0.004654219053886086	1.7599316590961665e-49	-8.54085360025155e-49	7.064724281539412e-12	1.2119135652682096e-14	0.0006915618780595056	-7.86073894495831e-23	5.647631863329434e-18	1.1050464107767723e-15	2.4265906553780894e-14	1.37952302471292e-15
80200000	0.004654219053886086	1.7599316590961665e-49	-8.547121917423417e-49	7.064724281539412e-12	1.2119135652682096e-14	0.0006915618780595056	-7.860361114147218e-23	5.647631863329434e-18	1.1050464107767723e-15	2.4265906553780894e-14	1.37952302471292e-15
80300000	0.004654219053886086	1.7599316590961665e-49	-8.553390234594443e-49	7.064724281539412e-12	1.2119135652682096e-14	0.0006915618780595056	-7.859983283336125e-23	5.647631863329434e-18	1.1050464107767723e-15	2.4265906553780894e-14	1.37952302471292e-15
80400000	0.004654219053886086	1.7599316590961665e-49	-8.559658551764643e-49	7.064724281539412e-12	1.2119135652682096e-14	0.0006915618780595056	-7.859605452525033e-23	5.647631863329434e-18	1.1050464107767723e-15	2.4265906553780894e-14	1.37952302471292e-15
80500000	0.004654219053886086	1.7599316590961665e-49	-8.565926868934034e-49	7.064724281539412e-12	1.2119135652682096e-14	0.0006915618780595056	-7.85922762171394e-23	5.647631863329434e-18	1.1050464107767723e-15	2.4265906553780894e-14	1.37952302471292e-15
80600000	0.004654219053886086	1.7599316590961665e-49	-8.57219518610263e-49	7.064724281539412e-12	1.2119135652682096e-14	0.0006915618780595056	-7.858849790902847e-23	5.647631863329434e-18	1.1050464107767723e-15	2.4265906553780894e-14	1.37952302471292e-15
80700000	0.004654219053886086	1.7599316590961665e-49	-8.578463503270449e-49	7.064724281539412e-12	1.2119135652682096e-14	0.0006915618780595056	-7.858471960091755e-23	5.647631863329434e-18	1.1050464107767723e-15	2.4265906553780894e-14	1.37952302471292e-15
80800000	0.004654219053886086	1.7599316590961665e-49	-8.584731820437505e-49	7.064724281539412e-12	1.2119135652682096e-14	0.0006915618780595056	-7.858094129280662e-23	5.647631863329434e-18	1.1050464107767723e-15	2.4265906553780894e-14	1.37952302471292e-15
80900000	0.004654219053886086	1.7599316590961665e-49	-8.591000137603813e-49	7.064724281539412e-12	1.2119135652682096e-14	0.0006915618780595056	-7.85771629846957e-23	5.647631863329434e-18	1.1050464107767723e-15	2.4265906553780894e-14	1.37952302471292e-15
81000000	0.004654219053886086	1.7599316590961665e-49	-8.59726845476939e-49	7.064724281539412e-12	1.2119135652682096e-14	0.0006915618780595056	-7.857338467658477e-23	5.647631863329434e-18	1.1050464107767723e-15	2.4265906553780894e-14	1.37952302471292e-15
81100000	0.004654219053886086	1.7599316590961665e-49	-8.603536771934252e-49	7.064724281539412e-12	1.2119135652682096e-14	0.0006915618780595056	-7.856960636847386e-23	5.647631863329434e-18	1.1050464107767723e-15	2.4265906553780894e-14	1.37952302471292e-15
81200000	0.004654219053886086	1.7599316590961665e-49	-8.609805089098415e-49	7.064724281539412e-12	1.2119135652682096e-14	0.0006915618780595056	-7.856582806036293e-23	5.647631863329434e-18	1.1050464107767723e-15	2.4265906553780894e-14	1.37952302471292e-15
81300000	0.004654219053886086	1.7599316590961665e-49	-8.616073406261893e-49	7.064724281539412e-12	1.2119135652682096e-14	0.0006915618780595056	-7.8562049752252e-23	5.647631863329434e-18	1.1050464107767723e-15	2.4265906553780894e-14	1.37952302471292e-15
81400000	0.004654219053886086	1.7599316590961665e-49	-8.622341723424704e-49	7.064724281539412e-12	1.2119135652682096e-14	0.0006915618780595056	-7.855827144414108e-23	5.647631863329434e-18	1.1050464107767723e-15	2.4265906553780894e-14	1.37952302471292e-15
81500000	0.004654219053886086	1.7599316590961665e-49	-8.62861004058686e-49	7.064724281539412e-12	1.2119135652682096e-14	0.0006915618780595056	-7.855449313603015e-23	5.647631863329434e-18	1.1050464107767723e-15	2.4265906553780894e-14	1.37952302471292e-15
81600000	0.004654219053886086	1.7599316590961665e-49	-8.634878357748381e-49	7.064724281539412e-12	1.2119135652682096e-14	0.0006915618780595056	-7.855071482791923e-23	5.647631863329434e-18	1.1050464107767723e-15	2.4265906553780894e-14	1.37952302471292e-15
81700000	0.004654219053886086	1.7599316590961665e-49	-8.64114667490928e-49	7.064724281539412e-12	1.2119135652682096e-14	0.0006915618780595056	-7.85469365198083e-23	5.647631863329434e-18	1.1050464107767723e-15	2.4265906553780894e-14	1.37952302471292e-15
81800000	0.004654219053886086	1.7599316590961665e-49	-8.647414992069574e-49	7.064724281539412e-12	1.2119135652682096e-14	0.0006915618780595056	-7.854315821169737e-23	5.647631863329434e-18	1.1050464107767723e-15	2.4265906553780894e-14	1.37952302471292e-15
81900000	0.004654219053886086	1.7599316590961665e-49	-8.653683309229278e-49	7.064724281539412e-12	1.2119135652682096e-14	0.0006915618780595056	-7.853937990358645e-23	5.647631863329434e-18	1.1050464107767723e-15	2.4265906553780894e-14	1.37952302471292e-15
82000000	0.004654219053886086	1.7599316590961665e-49	-8.659951626388408e-49	7.064724281539412e-12	1.2119135652682096e-14	0.0006915618780595056	-7.853560159547552e-23	5.647631863329434e-18	1.1050464107767723e-15	2.4265906553780894e-14	1.37952302471292e-15
82100000	0.004654219053886086	1.7599316590961665e-49	-8.66621994354698e-49	7.064724281539412e-12	1.2119135652682096e-14	0.0006915618780595056	-7.85318232873646e-23	5.647631863329434e-18	1.1050464107767723e-15	2.4265906553780894e-14	1.37952302471292e-15
82200000	0.004654219053886086	1.7599316590961665e-49	-8.67248826070501e-49	7.064724281539412e-12	1.2119135652682096e-14	0.0006915618780595056	-7.852804497925367e-23	5.647631863329434e-18	1.1050464107767723e-15	2.4265906553780894e-14	1.37952302471292e-15
82300000	0.004654219053886086	1.7599316590961665e-49	-8.678756577862512e-49	7.064724281539412e-12	1.2119135652682096e-14	0.0006915618780595056	-7.852426667114274e-23	5.647631863329434e-18	1.1050464107767723e-15	2.4265906553780894e-14	1.37952302471292e-15
82400000	0.004654219053886086	1.7599316590961665e-49	-8.685024895019502e-49	7.064724281539412e-12	1.2119135652682096e-14	0.0006915618780595056	-7.852048836303182e-23	5.647631863329434e-18	1.1050464107767723e-15	2.4265906553780894e-14	1.37952302471292e-15
82500000	0.004654219053886086	1.7599316590961665e-49	-8.691293212175997e-49	7.064724281539412e-12	1.2119135652682096e-14	0.0006915618780595056	-7.851671005492089e-23	5.647631863329434e-18	1.1050464107767723e-15	2.4265906553780894e-14	1.37952302471292e-15
82600000	0.004654219053886086	1.7599316590961665e-49	-8.697561529332014e-49	7.064724281539412e-12	1.2119135652682096e-14	0.0006915618780595056	-7.851293174680997e-23	5.647631863329434e-18	1.1050464107767723e-15	2.4265906553780894e-14	1.37952302471292e-15
82700000	0.004654219053886086	1.7599316590961665e-49	-8.703829846487566e-49	7.064724281539412e-12	1.2119135652682096e-14	0.0006915618780595056	-7.850915343869904e-23	5.647631863329434e-18	1.1050464107767723e-15	2.4265906553780894e-14	1.37952302471292e-15
82800000	0.004654219053886086	1.7599316590961665e-49	-8.710098163642669e-49	7.064724281539412e-12	1.2119135652682096e-14	0.0006915618780595056	-7.850537513058812e-23	5.647631863329434e-18	1.1050464107767723e-15	2.4265906553780894e-14	1.37952302471292e-15
82900000	0.004654219053886086	1.7599316590961665e-49	-8.716366480797341e-49	7.064724281539412e-12	1.2119135652682096e-14	0.0006915618780595056	-7.850159682247719e-23	5.647631863329434e-18	1.1050464107767723e-15	2.4265906553780894e-14	1.37952302471292e-15
83000000	0.004654219053886086	1.7599316590961665e-49	-8.722634797951595e-49	7.064724281539412e-12	1.2119135652682096e-14	0.0006915618780595056	-7.849781851436626e-23	5.647631863329434e-18	1.1050464107767723e-15	2.4265906553780894e-14	1.37952302471292e-15
83100000	0.004654219053886086	1.7599316590961665e-49	-8.728903115105449e-49	7.064724281539412e-12	1.2119135652682096e-14	0.0006915618780595056	-7.849404020625534e-23	5.647631863329434e-18	1.1050464107767723e-15	2.4265906553780894e-14	1.37952302471292e-15
83200000	0.004654219053886086	1.7599316590961665e-49	-8.735171432258917e-49	7.064724281539412e-12	1.2119135652682096e-14	0.0006915618780595056	-7.849026189814441e-23	5.647631863329434e-18	1.1050464107767723e-15	2.4265906553780894e-14	1.37952302471292e-15
83300000	0.004654219053886086	1.7599316590961665e-49	-8.741439749412015e-49	7.064724281539412e-12	1.2119135652682096e-14	0.0006915618780595056	-7.848648359003349e-23	5.647631863329434e-18	1.1050464107767723e-15	2.4265906553780894e-14	1.37952302471292e-15
83400000	0.004654219053886086	1.7599316590961665e-49	-8.74770806656476e-49	7.064724281539412e-12	1.2119135652682096e-14	0.0006915618780595056	-7.848270528192256e-23	5.647631863329434e-18	1.1050464107767723e-15	2.4265906553780894e-14	1.37952302471292e-15
83500000	0.004654219053886086	1.7599316590961665e-49	-8.753976383717166e-49	7.064724281539412e-12	1.2119135652682096e-14	0.0006915618780595056	-7.847892697381163e-23	5.647631863329434e-18	1.1050464107767723e-15	2.4265906553780894e-14	1.37952302471292e-15
83600000	0.004654219053886086	1.7599316590961665e-49	-8.760244700869249e-49	7.064724281539412e-12	1.2119135652682096e-14	0.0006915618780595056	-7.847514866570071e-23	5.647631863329434e-18	1.1050464107767723e-15	2.4265906553780894e-14	1.37952302471292e-15
83700000	0.004654219053886086	1.7599316590961665e-49	-8.766513018021025e-49	7.064724281539412e-12	1.2119135652682096e-14	0.0006915618780595056	-7.847137035758978e-23	5.647631863329434e-18	1.1050464107767723e-15	2.4265906553780894e-14	1.37952302471292e-15
83800000	0.004654219053886086	1.7599316590961665e-49	-8.772781335172512e-49	7.064724281539412e-12	1.2119135652682096e-14	0.0006915618780595056	-7.846759204947886e-23	5.647631863329434e-18	1.1050464107767723e-15	2.4265906553780894e-14	1.37952302471292e-15
83900000	0.004654219053886086	1.7599316590961665e-49	-8.779049652323723e-49	7.064724281539412e-12	1.2119135652682096e-14	0.0006915618780595056	-7.846381374136793e-23	5.647631863329434e-18	1.1050464107767723e-15	2.4265906553780894e-14	1.37952302471292e-15
84000000	0.004654219053886086	1.7599316590961665e-49	-8.785317969474672e-49	7.064724281539412e-12	1.2119135652682096e-14	0.0006915618780595056	-7.8460035433257e-23	5.647631863329434e-18	1.1050464107767723e-15	2.4265906553780894e-14	1.37952302471292e-15
84100000	0.004654219053886086	1.7599316590961665e-49	-8.791586286625379e-49	7.064724281539412e-12	1.2119135652682096e-14	0.0006915618780595056	-7.845625712514608e-23	5.647631863329434e-18	1.1050464107767723e-15	2.4265906553780894e-14	1.37952302471292e-15
84200000	0.004654219053886086	1.7599316590961665e-49	-8.797854603775858e-49	7.064724281539412e-12	1.2119135652682096e-14	0.0006915618780595056	-7.845247881703515e-23	5.647631863329434e-18	1.1050464107767723e-15	2.4265906553780894e-14	1.37952302471292e-15
84300000	0.004654219053886086	1.7599316590961665e-49	-8.804122920926124e-49	7.064724281539412e-12	1.2119135652682096e-14	0.0006915618780595056	-7.844870050892423e-23	5.647631863329434e-18	1.1050464107767723e-15	2.4265906553780894e-14	1.37952302471292e-15
84400000	0.004654219053886086	1.7599316590961665e-49	-8.810391238076194e-49	7.064724281539412e-12	1.2119135652682096e-14	0.0006915618780595056	-7.84449222008133e-23	5.647631863329434e-18	1.1050464107767723e-15	2.4265906553780894e-14	1.37952302471292e-15
84500000	0.004654219053886086	1.7599316590961665e-49	-8.816659555226082e-49	7.064724281539412e-12	1.2119135652682096e-14	0.0006915618780595056	-7.844114389270238e-23	5.647631863329434e-18	1.1050464107767723e-15	2.4265906553780894e-14	1.37952302471292e-15
84600000	0.004654219053886086	1.7599316590961665e-49	-8.822927872375805e-49	7.064724281539412e-12	1.2119135652682096e-14	0.0006915618780595056	-7.843736558459145e-23	5.647631863329434e-18	1.1050464107767723e-15	2.4265906553780894e-14	1.37952302471292e-15
84700000	0.004654219053886086	1.7599316590961665e-49	-8.829196189525379e-49	7.064724281539412e-12	1.2119135652682096e-14	0.0006915618780595056	-7.843358727648052e-23	5.647631863329434e-18	1.1050464107767723e-15	2.4265906553780894e-14	1.37952302471292e-15
84800000	0.004654219053886086	1.7599316590961665e-49	-8.835464506674818e-49	7.064724281539412e-12	1.2119135652682096e-14	0.0006915618780595056	-7.84298089683696e-23	5.647631863329434e-18	1.1050464107767723e-15	2.4265906553780894e-14	1.37952302471292e-15
84900000	0.004654219053886086	1.7599316590961665e-49	-8.84173282382414e-49	7.064724281539412e-12	1.2119135652682096e-14	0.0006915618780595056	-7.842603066025867e-23	5.647631863329434e-18	1.1050464107767723e-15	2.4265906553780894e-14	1.37952302471292e-15
85000000	0.004654219053886086	1.7599316590961665e-49	-8.848001140973357e-49	7.064724281539412e-12	1.2119135652682096e-14	0.0006915618780595056	-7.842225235214776e-23	5.647631863329434e-18	1.1050464107767723e-15	2.4265906553780894e-14	1.37952302471292e-15
85100000	0.004654219053886086	1.7599316590961665e-49	-8.85426945812249e-49	7.064724281539412e-12	1.2119135652682096e-14	0.0006915618780595056	-7.841847404403683e-23	5.647631863329434e-18	1.1050464107767723e-15	2.4265906553780894e-14	1.37952302471292e-15
85200000	0.004654219053886086	1.7599316590961665e-49	-8.860537775271551e-49	7.064724281539412e-12	1.2119135652682096e-14	0.0006915618780595056	-7.84146957359259e-23	5.647631863329434e-18	1.1050464107767723e-15	2.4265906553780894e-14	1.37952302471292e-15
85300000	0.004654219053886086	1.7599316590961665e-49	-8.866806092420558e-49	7.064724281539412e-12	1.2119135652682096e-14	0.0006915618780595056	-7.841091742781498e-23	5.647631863329434e-18	1.1050464107767723e-15	2.4265906553780894e-14	1.37952302471292e-15
85400000	0.004654219053886086	1.759931659096167e-49	-8.873074409569523e-49	7.064724281539412e-12	1.2119135652682096e-14	0.0006915618780595056	-7.840713911970405e-23	5.647631863329434e-18	1.1050464107767723e-15	2.4265906553780894e-14	1.37952302471292e-15
85500000	0.004654219053886086	1.759931659096167e-49	-8.879342726718466e-49	7.064724281539412e-12	1.2119135652682096e-14	0.0006915618780595056	-7.840336081159313e-23	5.647631863329434e-18	1.1050464107767723e-15	2.4265906553780894e-14	1.37952302471292e-15
85600000	0.004654219053886086	1.759931659096167e-49	-8.8856110438674e-49	7.064724281539412e-12	1.2119135652682096e-14	0.0006915618780595056	-7.83995825034822e-23	5.647631863329434e-18	1.1050464107767723e-15	2.4265906553780894e-14	1.37952302471292e-15
85700000	0.004654219053886086	1.759931659096167e-49	-8.891879361016342e-49	7.0647242815394115e-12	1.2119135652682096e-14	0.0006915618780595056	-7.839580419537127e-23	5.647631863329434e-18	1.1050464107767723e-15	2.4265906553780894e-14	1.37952302471292e-15
85800000	0.004654219053886086	1.759931659096167e-49	-8.898147678165306e-49	7.0647242815394115e-12	1.2119135652682096e-14	0.0006915618780595056	-7.839202588726035e-23	5.647631863329434e-18	1.1050464107767723e-15	2.4265906553780894e-14	1.37952302471292e-15
85900000	0.004654219053886086	1.759931659096167e-49	-8.904415995314312e-49	7.0647242815394115e-12	1.2119135652682096e-14	0.0006915618780595056	-7.838824757914942e-23	5.647631863329434e-18	1.1050464107767723e-15	2.4265906553780894e-14	1.37952302471292e-15
86000000	0.004654219053886086	1.759931659096167e-49	-8.91068431246337e-49	7.0647242815394115e-12	1.2119135652682096e-14	0.0006915618780595056	-7.83844692710385e-23	5.647631863329434e-18	1.1050464107767723e-15	2.4265906553780894e-14	1.37952302471292e-15
86100000	0.004654219053886086	1.759931659096167e-49	-8.9169526296125e-49	7.0647242815394115e-12	1.2119135652682096e-14	0.0006915618780595056	-7.838069096292757e-23	5.647631863329434e-18	1.1050464107767723e-15	2.4265906553780894e-14	1.37952302471292e-15
86200000	0.004654219053886086	1.759931659096167e-49	-8.923220946761716e-49	7.0647242815394115e-12	1.2119135652682096e-14	0.0006915618780595056	-7.837691265481665e-23	5.647631863329434e-18	1.1050464107767723e-15	2.4265906553780894e-14	1.37952302471292e-15
86300000	0.004654219053886086	1.759931659096167e-49	-8.929489263911032e-49	7.0647242815394115e-12	1.2119135652682096e-14	0.0006915618780595056	-7.837313434670572e-23	5.647631863329434e-18	1.1050464107767723e-15	2.4265906553780894e-14	1.37952302471292e-15
86400000	0.004654219053886086	1.759931659096167e-49	-8.935757581060467e-49	7.0647242815394115e-12	1.2119135652682096e-14	0.0006915618780595056	-7.836935603859479e-23	5.647631863329434e-18	1.1050464107767723e-15	2.4265906553780894e-14	1.37952302471292e-15
86500000	0.004654219053886086	1.759931659096167e-49	-8.942025898210036e-49	7.0647242815394115e-12	1.2119135652682096e-14	0.0006915618780595056	-7.836557773048387e-23	5.647631863329434e-18	1.1050464107767723e-15	2.4265906553780894e-14	1.37952302471292e-15
86600000	0.004654219053886086	1.759931659096167e-49	-8.948294215359754e-49	7.0647242815394115e-12	1.2119135652682096e-14	0.0006915618780595056	-7.836179942237294e-23	5.647631863329434e-18	1.1050464107767723e-15	2.4265906553780894e-14	1.37952302471292e-15
86700000	0.004654219053886086	1.759931659096167e-49	-8.954562532509637e-49	7.0647242815394115e-12	1.2119135652682096e-14	0.0006915618780595056	-7.835802111426202e-23	5.647631863329434e-18	1.1050464107767723e-15	2.4265906553780894e-14	1.37952302471292e-15
86800000	0.004654219053886086	1.759931659096167e-49	-8.960830849659699e-49	7.0647242815394115e-12	1.2119135652682096e-14	0.0006915618780595056	-7.835424280615109e-23	5.647631863329434e-18	1.1050464107767723e-15	2.4265906553780894e-14	1.37952302471292e-15
86900000	0.004654219053886086	1.759931659096167e-49	-8.967099166809958e-49	7.0647242815394115e-12	1.2119135652682096e-14	0.0006915618780595056	-7.835046449804016e-23	5.647631863329434e-18	1.1050464107767723e-15	2.4265906553780894e-14	1.37952302471292e-15
87000000	0.004654219053886086	1.759931659096167e-49	-8.973367483960429e-49	7.0647242815394115e-12	1.2119135652682096e-14	0.0006915618780595056	-7.834668618992924e-23	5.647631863329434e-18	1.1050464107767723e-15	2.4265906553780894e-14	1.37952302471292e-15
87100000	0.004654219053886086	1.759931659096167e-49	-8.979635801111128e-49	7.0647242815394115e-12	1.2119135652682096e-14	0.0006915618780595056	-7.834290788181831e-23	5.647631863329434e-18	1.1050464107767723e-15	2.4265906553780894e-14	1.37952302471292e-15
87200000	0.004654219053886086	1.759931659096167e-49	-8.985904118262069e-49	7.0647242815394115e-12	1.2119135652682096e-14	0.0006915618780595056	-7.833912957370739e-23	5.647631863329434e-18	1.1050464107767723e-15	2.4265906553780894e-14	1.37952302471292e-15
87300000	0.004654219053886086	1.759931659096167e-49	-8.99217243541327e-49	7.0647242815394115e-12	1.2119135652682096e-14	0.0006915618780595056	-7.833535126559646e-23	5.647631863329434e-18	1.1050464107767723e-15	2.4265906553780894e-14	1.37952302471292e-15
87400000	0.004654219053886086	1.759931659096167e-49	-8.998440752564746e-49	7.0647242815394115e-12	1.2119135652682096e-14	0.0006915618780595056	-7.833157295748553e-23	5.647631863329434e-18	1.1050464107767723e-15	2.4265906553780894e-14	1.37952302471292e-15
87500000	0.004654219053886086	1.759931659096167e-49	-9.004709069716513e-49	7.0647242815394115e-12	1.2119135652682096e-14	0.0006915618780595056	-7.832779464937461e-23	5.647631863329434e-18	1.1050464107767723e-15	2.4265906553780894e-14	1.37952302471292e-15
87600000	0.004654219053886086	1.759931659096167e-49	-9.010977386868586e-49	7.0647242815394115e-12	1.2119135652682096e-14	0.0006915618780595056	-7.832401634126368e-23	5.647631863329434e-18	1.1050464107767723e-15	2.4265906553780894e-14	1.37952302471292e-15
87700000	0.004654219053886086	1.759931659096167e-49	-9.01724570402098e-49	7.0647242815394115e-12	1.2119135652682096e-14	0.0006915618780595056	-7.832023803315276e-23	5.647631863329434e-18	1.1050464107767723e-15	2.4265906553780894e-14	1.37952302471292e-15
87800000	0.004654219053886086	1.759931659096167e-49	-9.023514021173712e-49	7.0647242815394115e-12	1.2119135652682096e-14	0.0006915618780595056	-7.831645972504183e-23	5.647631863329434e-18	1.1050464107767723e-15	2.4265906553780894e-14	1.37952302471292e-15
87900000	0.004654219053886086	1.759931659096167e-49	-9.029782338326798e-49	7.0647242815394115e-12	1.2119135652682096e-14	0.0006915618780595056	-7.83126814169309e-23	5.647631863329434e-18	1.1050464107767723e-15	2.4265906553780894e-14	1.37952302471292e-15
88000000	0.004654219053886086	1.759931659096167e-49	-9.036050655480252e-49	7.0647242815394115e-12	1.2119135652682096e-14	0.0006915618780595056	-7.830890310881998e-23	5.647631863329434e-18	1.1050464107767723e-15	2.4265906553780894e-14	1.37952302471292e-15
88100000	0.004654219053886086	1.759931659096167e-49	-9.042318972634093e-49	7.0647242815394115e-12	1.2119135652682096e-14	0.0006915618780595056	-7.830512480070905e-23	5.647631863329434e-18	1.1050464107767723e-15	2.4265906553780894e-14	1.37952302471292e-15
88200000	0.004654219053886086	1.759931659096167e-49	-9.048587289788332e-49	7.0647242815394115e-12	1.2119135652682096e-14	0.0006915618780595056	-7.830134649259813e-23	5.647631863329434e-18	1.1050464107767723e-15	2.4265906553780894e-14	1.37952302471292e-15
88300000	0.004654219053886086	1.759931659096167e-49	-9.054855606942988e-49	7.0647242815394115e-12	1.2119135652682096e-14	0.0006915618780595056	-7.82975681844872e-23	5.647631863329434e-18	1.1050464107767723e-15	2.4265906553780894e-14	1.37952302471292e-15
88400000	0.004654219053886086	1.759931659096167e-49	-9.061123924098077e-49	7.0647242815394115e-12	1.2119135652682096e-14	0.0006915618780595056	-7.829378987637628e-23	5.647631863329434e-18	1.1050464107767723e-15	2.4265906553780894e-14	1.37952302471292e-15
88500000	0.004654219053886086	1.759931659096167e-49	-9.067392241253613e-49	7.0647242815394115e-12	1.2119135652682096e-14	0.0006915618780595056	-7.829001156826535e-23	5.647631863329434e-18	1.1050464107767723e-15	2.4265906553780894e-14	1.37952302471292e-15
88600000	0.004654219053886086	1.759931659096167e-49	-9.073660558409613e-49	7.0647242815394115e-12	1.2119135652682096e-14	0.0006915618780595056	-7.828623326015442e-23	5.647631863329434e-18	1.1050464107767723e-15	2.4265906553780894e-14	1.37952302471292e-15
88700000	0.004654219053886086	1.759931659096167e-49	-9.079928875566091e-49	7.0647242815394115e-12	1.2119135652682096e-14	0.0006915618780595056	-7.82824549520435e-23	5.647631863329434e-18	1.1050464107767723e-15	2.4265906553780894e-14	1.37952302471292e-15
88800000	0.004654219053886086	1.759931659096167e-49	-9.086197192723065e-49	7.0647242815394115e-12	1.2119135652682096e-14	0.0006915618780595056	-7.827867664393257e-23	5.647631863329434e-18	1.1050464107767723e-15	2.4265906553780894e-14	1.37952302471292e-15
88900000	0.004654219053886086	1.759931659096167e-49	-9.092465509880505e-49	7.0647242815394115e-12	1.2119135652682096e-14	0.0006915618780595056	-7.827489833582166e-23	5.647631863329434e-18	1.1050464107767723e-15	2.4265906553780894e-14	1.37952302471292e-15
89000000	0.004654219053886086	1.759931659096167e-49	-9.098733827035992e-49	7.0647242815394115e-12	1.2119135652682096e-14	0.0006915618780595056	-7.827112002771072e-23	5.647631863329434e-18	1.1050464107767723e-15	2.4265906553780894e-14	1.37952302471292e-15
89100000	0.004654219053886086	1.759931659096167e-49	-9.105002144188192e-49	7.0647242815394115e-12	1.2119135652682096e-14	0.0006915618780595056	-7.82673417195998e-23	5.647631863329434e-18	1.1050464107767723e-15	2.4265906553780894e-14	1.37952302471292e-15
89200000	0.004654219053886086	1.759931659096167e-49	-9.111270461337194e-49	7.0647242815394115e-12	1.2119135652682096e-14	0.0006915618780595056	-7.826356341148888e-23	5.647631863329434e-18	1.1050464107767723e-15	2.4265906553780894e-14	1.37952302471292e-15
89300000	0.004654219053886086	1.759931659096167e-49	-9.117538778483092e-49	7.0647242815394115e-12	1.2119135652682096e-14	0.0006915618780595056	-7.825978510337795e-23	5.647631863329434e-18	1.1050464107767723e-15	2.4265906553780894e-14	1.37952302471292e-15
89400000	0.004654219053886086	1.759931659096167e-49	-9.123807095625977e-49	7.0647242815394115e-12	1.2119135652682096e-14	0.0006915618780595056	-7.825600679526703e-23	5.647631863329434e-18	1.1050464107767723e-15	2.4265906553780894e-14	1.37952302471292e-15
89500000	0.004654219053886086	1.759931659096167e-49	-9.130075412765943e-49	7.0647242815394115e-12	1.2119135652682096e-14	0.0006915618780595056	-7.82522284871561e-23	5.647631863329434e-18	1.1050464107767723e-15	2.4265906553780894e-14	1.37952302471292e-15
89600000	0.004654219053886086	1.759931659096167e-49	-9.136343729903076e-49	7.0647242815394115e-12	1.2119135652682096e-14	0.0006915618780595056	-7.824845017904517e-23	5.647631863329434e-18	1.1050464107767723e-15	2.4265906553780894e-14	1.37952302471292e-15
89700000	0.004654219053886086	1.759931659096167e-49	-9.142612047037472e-49	7.0647242815394115e-12	1.2119135652682096e-14	0.0006915618780595056	-7.824467187093425e-23	5.647631863329434e-18	1.1050464107767723e-15	2.4265906553780894e-14	1.37952302471292e-15
89800000	0.004654219053886086	1.759931659096167e-49	-9.148880364169222e-49	7.0647242815394115e-12	1.2119135652682096e-14	0.0006915618780595056	-7.824089356282332e-23	5.647631863329434e-18	1.1050464107767723e-15	2.4265906553780894e-14	1.37952302471292e-15
89900000	0.004654219053886086	1.759931659096167e-49	-9.155148681298416e-49	7.0647242815394115e-12	1.2119135652682096e-14	0.0006915618780595056	-7.82371152547124e-23	5.647631863329434e-18	1.1050464107767723e-15	2.4265906553780894e-14	1.37952302471292e-15
90000000	0.004654219053886086	1.759931659096167e-49	-9.161416998425146e-49	7.0647242815394115e-12	1.2119135652682096e-14	0.0006915618780595056	-7.823333694660147e-23	5.647631863329434e-18	1.1050464107767723e-15	2.4265906553780894e-14	1.37952302471292e-15
90100000	0.004654219053886086	1.759931659096167e-49	-9.167685315549505e-49	7.0647242815394115e-12	1.2119135652682096e-14	0.0006915618780595056	-7.822955863849054e-23	5.647631863329434e-18	1.1050464107767723e-15	2.4265906553780894e-14	1.37952302471292e-15
90200000	0.004654219053886086	1.759931659096167e-49	-9.173953632671583e-49	7.0647242815394115e-12	1.2119135652682096e-14	0.0006915618780595056	-7.822578033037962e-23	5.647631863329434e-18	1.1050464107767723e-15	2.4265906553780894e-14	1.37952302471292e-15
90300000	0.004654219053886086	1.759931659096167e-49	-9.180221949791473e-49	7.0647242815394115e-12	1.2119135652682096e-14	0.0006915618780595056	-7.822200202226869e-23	5.647631863329434e-18	1.1050464107767723e-15	2.4265906553780894e-14	1.37952302471292e-15
90400000	0.004654219053886086	1.759931659096167e-49	-9.186490266909265e-49	7.0647242815394115e-12	1.2119135652682096e-14	0.0006915618780595056	-7.821822371415777e-23	5.647631863329434e-18	1.1050464107767723e-15	2.4265906553780894e-14	1.37952302471292e-15
90500000	0.004654219053886086	1.759931659096167e-49	-9.192758584025052e-49	7.0647242815394115e-12	1.2119135652682096e-14	0.0006915618780595056	-7.821444540604684e-23	5.647631863329434e-18	1.1050464107767723e-15	2.4265906553780894e-14	1.37952302471292e-15
90600000	0.004654219053886086	1.759931659096167e-49	-9.199026901138925e-49	7.0647242815394115e-12	1.2119135652682096e-14	0.0006915618780595056	-7.821066709793591e-23	5.647631863329434e-18	1.1050464107767723e-15	2.4265906553780894e-14	1.37952302471292e-15
90700000	0.004654219053886086	1.759931659096167e-49	-9.205295218250975e-49	7.0647242815394115e-12	1.2119135652682096e-14	0.0006915618780595056	-7.820688878982499e-23	5.647631863329434e-18	1.1050464107767723e-15	2.4265906553780894e-14	1.37952302471292e-15
90800000	0.004654219053886086	1.759931659096167e-49	-9.211563535361294e-49	7.0647242815394115e-12	1.2119135652682096e-14	0.0006915618780595056	-7.820311048171406e-23	5.647631863329434e-18	1.1050464107767723e-15	2.4265906553780894e-14	1.37952302471292e-15
90900000	0.004654219053886086	1.759931659096167e-49	-9.217831852469974e-49	7.0647242815394115e-12	1.2119135652682096e-14	0.0006915618780595056	-7.819933217360314e-23	5.647631863329434e-18	1.1050464107767723e-15	2.4265906553780894e-14	1.37952302471292e-15
91000000	0.004654219053886086	1.759931659096167e-49	-9.224100169577108e-49	7.0647242815394115e-12	1.2119135652682096e-14	0.0006915618780595056	-7.819555386549221e-23	5.647631863329434e-18	1.1050464107767723e-15	2.4265906553780894e-14	1.37952302471292e-15
91100000	0.004654219053886086	1.759931659096167e-49	-9.230368486682784e-49	7.0647242815394115e-12	1.2119135652682096e-14	0.0006915618780595056	-7.819177555738129e-23	5.647631863329434e-18	1.1050464107767723e-15	2.4265906553780894e-14	1.37952302471292e-15
91200000	0.004654219053886086	1.759931659096167e-49	-9.236636803787095e-49	7.0647242815394115e-12	1.2119135652682096e-14	0.0006915618780595056	-7.818799724927036e-23	5.647631863329434e-18	1.1050464107767723e-15	2.4265906553780894e-14	1.37952302471292e-15
91300000	0.004654219053886086	1.759931659096167e-49	-9.242905120890133e-49	7.0647242815394115e-12	1.2119135652682096e-14	0.0006915618780595056	-7.818421894115943e-23	5.647631863329434e-18	1.1050464107767723e-15	2.4265906553780894e-14	1.37952302471292e-15
91400000	0.004654219053886086	1.759931659096167e-49	-9.249173437991992e-49	7.0647242815394115e-12	1.2119135652682096e-14	0.0006915618780595056	-7.818044063304851e-23	5.647631863329434e-18	1.1050464107767723e-15	2.4265906553780894e-14	1.37952302471292e-15
91500000	0.004654219053886086	1.759931659096167e-49	-9.25544175509276e-49	7.0647242815394115e-12	1.2119135652682096e-14	0.0006915618780595056	-7.817666232493758e-23	5.647631863329434e-18	1.1050464107767723e-15	2.4265906553780894e-14	1.37952302471292e-15
91600000	0.004654219053886086	1.759931659096167e-49	-9.261710072192527e-49	7.0647242815394115e-12	1.2119135652682096e-14	0.0006915618780595056	-7.817288401682666e-23	5.647631863329434e-18	1.1050464107767723e-15	2.4265906553780894e-14	1.37952302471292e-15
91700000	0.004654219053886086	1.759931659096167e-49	-9.267978389291391e-49	7.0647242815394115e-12	1.2119135652682096e-14	0.0006915618780595056	-7.816910570871573e-23	5.647631863329434e-18	1.1050464107767723e-15	2.4265906553780894e-14	1.37952302471292e-15
91800000	0.004654219053886086	1.759931659096167e-49	-9.274246706389438e-49	7.0647242815394115e-12	1.2119135652682096e-14	0.0006915618780595056	-7.81653274006048e-23	5.647631863329434e-18	1.1050464107767723e-15	2.4265906553780894e-14	1.37952302471292e-15
91900000	0.004654219053886086	1.759931659096167e-49	-9.280515023486763e-49	7.0647242815394115e-12	1.2119135652682096e-14	0.0006915618780595056	-7.816154909249388e-23	5.647631863329434e-18	1.1050464107767723e-15	2.4265906553780894e-14	1.37952302471292e-15
92000000	0.004654219053886086	1.759931659096167e-49	-9.286783340583454e-49	7.0647242815394115e-12	1.2119135652682096e-14	0.0006915618780595056	-7.815777078438295e-23	5.647631863329434e-18	1.1050464107767723e-15	2.4265906553780894e-14	1.37952302471292e-15
92100000	0.004654219053886086	1.759931659096167e-49	-9.293051657679606e-49	7.0647242815394115e-12	1.2119135652682096e-14	0.0006915618780595056	-7.815399247627203e-23	5.647631863329434e-18	1.1050464107767723e-15	2.4265906553780894e-14	1.37952302471292e-15
92200000	0.004654219053886086	1.759931659096167e-49	-9.299319974775308e-49	7.0647242815394115e-12	1.2119135652682096e-14	0.0006915618780595056	-7.81502141681611e-23	5.647631863329434e-18	1.1050464107767723e-15	2.4265906553780894e-14	1.37952302471292e-15
92300000	0.004654219053886086	1.759931659096167e-49	-9.305588291870655e-49	7.0647242815394115e-12	1.2119135652682096e-14	0.0006915618780595056	-7.814643586005017e-23	5.647631863329434e-18	1.1050464107767723e-15	2.4265906553780894e-14	1.37952302471292e-15
92400000	0.004654219053886086	1.759931659096167e-49	-9.311856608965734e-49	7.0647242815394115e-12	1.2119135652682096e-14	0.0006915618780595056	-7.814265755193925e-23	5.647631863329434e-18	1.1050464107767723e-15	2.4265906553780894e-14	1.37952302471292e-15
92500000	0.004654219053886086	1.759931659096167e-49	-9.31812492606064e-49	7.0647242815394115e-12	1.2119135652682096e-14	0.0006915618780595056	-7.813887924382832e-23	5.647631863329434e-18	1.1050464107767723e-15	2.4265906553780894e-14	1.37952302471292e-15
92600000	0.004654219053886086	1.759931659096167e-49	-9.324393243155465e-49	7.0647242815394115e-12	1.2119135652682096e-14	0.0006915618780595056	-7.81351009357174e-23	5.647631863329434e-18	1.1050464107767723e-15	2.4265906553780894e-14	1.37952302471292e-15
92700000	0.004654219053886086	1.759931659096167e-49	-9.330661560250296e-49	7.0647242815394115e-12	1.2119135652682096e-14	0.0006915618780595056	-7.813132262760647e-23	5.647631863329434e-18	1.1050464107767723e-15	2.4265906553780894e-14	1.37952302471292e-15
92800000	0.004654219053886086	1.759931659096167e-49	-9.33692987734523e-49	7.064724281539412e-12	1.2119135652682096e-14	0.0006915618780595056	-7.812754431949555e-23	5.647631863329434e-18	1.1050464107767723e-15	2.4265906553780894e-14	1.37952302471292e-15
92900000	0.004654219053886086	1.759931659096167e-49	-9.343198194440355e-49	7.064724281539412e-12	1.2119135652682096e-14	0.0006915618780595056	-7.812376601138462e-23	5.647631863329434e-18	1.1050464107767723e-15	2.4265906553780894e-14	1.37952302471292e-15
93000000	0.004654219053886086	1.759931659096167e-49	-9.349466511535765e-49	7.064724281539412e-12	1.2119135652682096e-14	0.0006915618780595056	-7.811998770327369e-23	5.647631863329434e-18	1.1050464107767723e-15	2.4265906553780894e-14	1.37952302471292e-15
93100000	0.004654219053886086	1.759931659096167e-49	-9.35573482863155e-49	7.064724281539412e-12	1.2119135652682096e-14	0.0006915618780595056	-7.811620939516278e-23	5.647631863329434e-18	1.1050464107767723e-15	2.4265906553780894e-14	1.37952302471292e-15
93200000	0.004654219053886086	1.759931659096167e-49	-9.362003145727802e-49	7.064724281539412e-12	1.2119135652682096e-14	0.0006915618780595056	-7.811243108705184e-23	5.647631863329434e-18	1.1050464107767723e-15	2.4265906553780894e-14	1.37952302471292e-15
93300000	0.004654219053886086	1.759931659096167e-49	-9.368271462824612e-49	7.064724281539412e-12	1.2119135652682096e-14	0.0006915618780595056	-7.810865277894093e-23	5.647631863329434e-18	1.1050464107767723e-15	2.4265906553780894e-14	1.37952302471292e-15
93400000	0.004654219053886086	1.759931659096167e-49	-9.374539779922073e-49	7.064724281539412e-12	1.2119135652682096e-14	0.0006915618780595056	-7.810487447083e-23	5.647631863329434e-18	1.1050464107767723e-15	2.4265906553780894e-14	1.37952302471292e-15
93500000	0.004654219053886086	1.759931659096167e-49	-9.380808097020275e-49	7.064724281539412e-12	1.2119135652682096e-14	0.0006915618780595056	-7.810109616271907e-23	5.647631863329434e-18	1.1050464107767723e-15	2.4265906553780894e-14	1.37952302471292e-15
93600000	0.004654219053886086	1.759931659096167e-49	-9.38707641411931e-49	7.064724281539412e-12	1.2119135652682096e-14	0.0006915618780595056	-7.809731785460815e-23	5.647631863329434e-18	1.1050464107767723e-15	2.4265906553780894e-14	1.37952302471292e-15
93700000	0.004654219053886086	1.759931659096167e-49	-9.393344731219271e-49	7.064724281539412e-12	1.2119135652682096e-14	0.0006915618780595056	-7.809353954649722e-23	5.647631863329434e-18	1.1050464107767723e-15	2.4265906553780894e-14	1.37952302471292e-15
93800000	0.004654219053886086	1.759931659096167e-49	-9.399613048320248e-49	7.064724281539412e-12	1.2119135652682096e-14	0.0006915618780595056	-7.80897612383863e-23	5.647631863329434e-18	1.1050464107767723e-15	2.4265906553780894e-14	1.37952302471292e-15
93900000	0.004654219053886086	1.759931659096167e-49	-9.405881365422333e-49	7.064724281539412e-12	1.2119135652682096e-14	0.0006915618780595056	-7.808598293027537e-23	5.647631863329434e-18	1.1050464107767723e-15	2.4265906553780894e-14	1.37952302471292e-15
94000000	0.004654219053886086	1.759931659096167e-49	-9.412149682525618e-49	7.064724281539412e-12	1.2119135652682096e-14	0.0006915618780595056	-7.808220462216444e-23	5.647631863329434e-18	1.1050464107767723e-15	2.4265906553780894e-14	1.37952302471292e-15
94100000	0.004654219053886086	1.759931659096167e-49	-9.418417999630193e-49	7.064724281539412e-12	1.2119135652682096e-14	0.0006915618780595056	-7.807842631405352e-23	5.647631863329434e-18	1.1050464107767723e-15	2.4265906553780894e-14	1.37952302471292e-15
94200000	0.004654219053886086	1.759931659096167e-49	-9.424686316736152e-49	7.064724281539412e-12	1.2119135652682096e-14	0.0006915618780595056	-7.807464800594259e-23	5.647631863329434e-18	1.1050464107767723e-15	2.4265906553780894e-14	1.37952302471292e-15
94300000	0.004654219053886086	1.759931659096167e-49	-9.430954633843586e-49	7.064724281539412e-12	1.2119135652682096e-14	0.0006915618780595056	-7.807086969783167e-23	5.647631863329434e-18	1.1050464107767723e-15	2.4265906553780894e-14	1.37952302471292e-15
94400000	0.004654219053886086	1.759931659096167e-49	-9.437222950952584e-49	7.064724281539412e-12	1.2119135652682096e-14	0.0006915618780595056	-7.806709138972074e-23	5.647631863329434e-18	1.1050464107767723e-15	2.4265906553780894e-14	1.37952302471292e-15
94500000	0.004654219053886086	1.759931659096167e-49	-9.4434912680624e-49	7.064724281539412e-12	1.2119135652682096e-14	0.0006915618780595056	-7.806331308160981e-23	5.647631863329434e-18	1.1050464107767723e-15	2.4265906553780894e-14	1.37952302471292e-15
94600000	0.004654219053886086	1.759931659096167e-49	-9.449759585169338e-49	7.064724281539412e-12	1.2119135652682096e-14	0.0006915618780595056	-7.805953477349889e-23	5.647631863329434e-18	1.1050464107767723e-15	2.4265906553780894e-14	1.37952302471292e-15
94700000	0.004654219053886086	1.759931659096167e-49	-9.456027902273026e-49	7.064724281539412e-12	1.2119135652682096e-14	0.0006915618780595056	-7.805575646538796e-23	5.647631863329434e-18	1.1050464107767723e-15	2.4265906553780894e-14	1.37952302471292e-15
94800000	0.004654219053886086	1.759931659096167e-49	-9.462296219373556e-49	7.064724281539412e-12	1.2119135652682096e-14	0.0006915618780595056	-7.805197815727704e-23	5.647631863329434e-18	1.1050464107767723e-15	2.4265906553780894e-14	1.37952302471292e-15
94900000	0.004654219053886086	1.759931659096167e-49	-9.468564536471021e-49	7.064724281539412e-12	1.2119135652682096e-14	0.0006915618780595056	-7.804819984916611e-23	5.647631863329434e-18	1.1050464107767723e-15	2.4265906553780894e-14	1.37952302471292e-15
95000000	0.004654219053886086	1.759931659096167e-49	-9.474832853565512e-49	7.064724281539412e-12	1.2119135652682096e-14	0.0006915618780595056	-7.804442154105519e-23	5.647631863329434e-18	1.1050464107767723e-15	2.4265906553780894e-14	1.37952302471292e-15
95100000	0.004654219053886086	1.759931659096167e-49	-9.48110117065712e-49	7.064724281539412e-12	1.2119135652682096e-14	0.0006915618780595056	-7.804064323294426e-23	5.647631863329434e-18	1.1050464107767723e-15	2.4265906553780894e-14	1.37952302471292e-15
95200000	0.004654219053886086	1.759931659096167e-49	-9.487369487745938e-49	7.064724281539412e-12	1.2119135652682096e-14	0.0006915618780595056	-7.803686492483333e-23	5.647631863329434e-18	1.1050464107767723e-15	2.4265906553780894e-14	1.37952302471292e-15
95300000	0.004654219053886086	1.759931659096167e-49	-9.493637804832057e-49	7.064724281539412e-12	1.2119135652682096e-14	0.0006915618780595056	-7.803308661672241e-23	5.647631863329434e-18	1.1050464107767723e-15	2.4265906553780894e-14	1.37952302471292e-15
95400000	0.004654219053886086	1.759931659096167e-49	-9.499906121915567e-49	7.064724281539412e-12	1.2119135652682096e-14	0.0006915618780595056	-7.802930830861148e-23	5.647631863329434e-18	1.1050464107767723e-15	2.4265906553780894e-14	1.37952302471292e-15
95500000	0.004654219053886086	1.759931659096167e-49	-9.506174438996562e-49	7.064724281539412e-12	1.2119135652682096e-14	0.0006915618780595056	-7.802553000050056e-23	5.647631863329434e-18	1.1050464107767723e-15	2.4265906553780894e-14	1.37952302471292e-15
95600000	0.004654219053886086	1.759931659096167e-49	-9.512442756075132e-49	7.064724281539412e-12	1.2119135652682096e-14	0.0006915618780595056	-7.802175169238963e-23	5.647631863329434e-18	1.1050464107767723e-15	2.4265906553780894e-14	1.37952302471292e-15
95700000	0.004654219053886086	1.759931659096167e-49	-9.518711073151369e-49	7.064724281539412e-12	1.2119135652682096e-14	0.0006915618780595056	-7.80179733842787e-23	5.647631863329434e-18	1.1050464107767723e-15	2.4265906553780894e-14	1.37952302471292e-15
95800000	0.004654219053886086	1.759931659096167e-49	-9.524979390225365e-49	7.064724281539412e-12	1.2119135652682096e-14	0.0006915618780595056	-7.801419507616778e-23	5.647631863329434e-18	1.1050464107767723e-15	2.4265906553780894e-14	1.37952302471292e-15
95900000	0.004654219053886086	1.759931659096167e-49	-9.53124770729721e-49	7.064724281539412e-12	1.2119135652682096e-14	0.0006915618780595056	-7.801041676805685e-23	5.647631863329434e-18	1.1050464107767723e-15	2.4265906553780894e-14	1.37952302471292e-15
96000000	0.004654219053886086	1.759931659096167e-49	-9.537516024366997e-49	7.064724281539412e-12	1.2119135652682096e-14	0.0006915618780595056	-7.800663845994593e-23	5.647631863329434e-18	1.1050464107767723e-15	2.4265906553780894e-14	1.37952302471292e-15
96100000	0.004654219053886086	1.759931659096167e-49	-9.543784341434819e-49	7.064724281539412e-12	1.2119135652682096e-14	0.0006915618780595056	-7.8002860151835e-23	5.647631863329434e-18	1.1050464107767723e-15	2.4265906553780894e-14	1.37952302471292e-15
96200000	0.004654219053886086	1.759931659096167e-49	-9.550052658500765e-49	7.064724281539412e-12	1.2119135652682096e-14	0.0006915618780595056	-7.799908184372407e-23	5.647631863329434e-18	1.1050464107767723e-15	2.4265906553780894e-14	1.37952302471292e-15
96300000	0.004654219053886086	1.759931659096167e-49	-9.556320975564926e-49	7.064724281539412e-12	1.2119135652682096e-14	0.0006915618780595056	-7.799530353561315e-23	5.647631863329434e-18	1.1050464107767723e-15	2.4265906553780894e-14	1.37952302471292e-15
96400000	0.004654219053886086	1.759931659096167e-49	-9.562589292627397e-49	7.064724281539412e-12	1.2119135652682096e-14	0.0006915618780595056	-7.799152522750222e-23	5.647631863329434e-18	1.1050464107767723e-15	2.4265906553780894e-14	1.37952302471292e-15
96500000	0.004654219053886086	1.759931659096167e-49	-9.568857609688268e-49	7.064724281539412e-12	1.2119135652682096e-14	0.0006915618780595056	-7.79877469193913e-23	5.647631863329434e-18	1.1050464107767723e-15	2.4265906553780894e-14	1.37952302471292e-15
96600000	0.004654219053886086	1.759931659096167e-49	-9.575125926747629e-49	7.064724281539412e-12	1.2119135652682096e-14	0.0006915618780595056	-7.798396861128037e-23	5.647631863329434e-18	1.1050464107767723e-15	2.4265906553780894e-14	1.37952302471292e-15
96700000	0.004654219053886086	1.759931659096167e-49	-9.581394243805574e-49	7.064724281539412e-12	1.2119135652682096e-14	0.0006915618780595056	-7.798019030316944e-23	5.647631863329434e-18	1.1050464107767723e-15	2.4265906553780894e-14	1.37952302471292e-15
96800000	0.004654219053886086	1.759931659096167e-49	-9.587662560862192e-49	7.064724281539412e-12	1.2119135652682096e-14	0.0006915618780595056	-7.797641199505852e-23	5.647631863329434e-18	1.1050464107767723e-15	2.4265906553780894e-14	1.37952302471292e-15
96900000	0.004654219053886086	1.759931659096167e-49	-9.593930877917576e-49	7.064724281539412e-12	1.2119135652682096e-14	0.0006915618780595056	-7.797263368694759e-23	5.647631863329434e-18	1.1050464107767723e-15	2.4265906553780894e-14	1.37952302471292e-15
97000000	0.004654219053886086	1.759931659096167e-49	-9.600199194971818e-49	7.064724281539412e-12	1.2119135652682096e-14	0.0006915618780595056	-7.796885537883668e-23	5.647631863329434e-18	1.1050464107767723e-15	2.4265906553780894e-14	1.37952302471292e-15
97100000	0.004654219053886086	1.759931659096167e-49	-9.606467512025009e-49	7.064724281539412e-12	1.2119135652682096e-14	0.0006915618780595056	-7.796507707072574e-23	5.647631863329434e-18	1.1050464107767723e-15	2.4265906553780894e-14	1.37952302471292e-15
97200000	0.004654219053886086	1.759931659096167e-49	-9.612735829077241e-49	7.064724281539412e-12	1.2119135652682096e-14	0.0006915618780595056	-7.796129876261483e-23	5.647631863329434e-18	1.1050464107767723e-15	2.4265906553780894e-14	1.37952302471292e-15
97300000	0.004654219053886086	1.759931659096167e-49	-9.619004146128606e-49	7.064724281539412e-12	1.2119135652682096e-14	0.0006915618780595056	-7.79575204545039e-23	5.647631863329434e-18	1.1050464107767723e-15	2.4265906553780894e-14	1.37952302471292e-15
97400000	0.004654219053886086	1.759931659096167e-49	-9.625272463179193e-49	7.064724281539412e-12	1.2119135652682096e-14	0.0006915618780595056	-7.795374214639296e-23	5.647631863329434e-18	1.1050464107767723e-15	2.4265906553780894e-14	1.37952302471292e-15
97500000	0.004654219053886086	1.759931659096167e-49	-9.631540780229098e-49	7.064724281539412e-12	1.2119135652682096e-14	0.0006915618780595056	-7.794996383828205e-23	5.647631863329434e-18	1.1050464107767723e-15	2.4265906553780894e-14	1.37952302471292e-15
97600000	0.004654219053886086	1.759931659096167e-49	-9.637809097278409e-49	7.064724281539412e-12	1.2119135652682096e-14	0.0006915618780595056	-7.794618553017112e-23	5.647631863329434e-18	1.1050464107767723e-15	2.4265906553780894e-14	1.37952302471292e-15
97700000	0.004654219053886086	1.759931659096167e-49	-9.644077414327216e-49	7.064724281539412e-12	1.2119135652682096e-14	0.0006915618780595056	-7.79424072220602e-23	5.647631863329434e-18	1.1050464107767723e-15	2.4265906553780894e-14	1.37952302471292e-15
97800000	0.004654219053886086	1.759931659096167e-49	-9.650345731375615e-49	7.064724281539412e-12	1.2119135652682096e-14	0.0006915618780595056	-7.793862891394927e-23	5.647631863329434e-18	1.1050464107767723e-15	2.4265906553780894e-14	1.37952302471292e-15
97900000	0.004654219053886086	1.759931659096167e-49	-9.656614048423697e-49	7.064724281539412e-12	1.2119135652682096e-14	0.0006915618780595056	-7.793485060583834e-23	5.647631863329434e-18	1.1050464107767723e-15	2.4265906553780894e-14	1.37952302471292e-15
98000000	0.004654219053886086	1.759931659096167e-49	-9.662882365471552e-49	7.064724281539412e-12	1.2119135652682096e-14	0.0006915618780595056	-7.793107229772742e-23	5.647631863329434e-18	1.1050464107767723e-15	2.4265906553780894e-14	1.37952302471292e-15
98100000	0.004654219053886086	1.759931659096167e-49	-9.669150682519271e-49	7.064724281539412e-12	1.2119135652682096e-14	0.0006915618780595056	-7.792729398961649e-23	5.647631863329434e-18	1.1050464107767723e-15	2.4265906553780894e-14	1.37952302471292e-15
98200000	0.004654219053886086	1.759931659096167e-49	-9.675418999566947e-49	7.064724281539412e-12	1.2119135652682096e-14	0.0006915618780595056	-7.792351568150557e-23	5.647631863329434e-18	1.1050464107767723e-15	2.4265906553780894e-14	1.37952302471292e-15
98300000	0.004654219053886086	1.7599316590961665e-49	-9.68168731661467e-49	7.064724281539412e-12	1.2119135652682096e-14	0.0006915618780595056	-7.791973737339464e-23	5.647631863329434e-18	1.1050464107767723e-15	2.4265906553780894e-14	1.37952302471292e-15
98400000	0.004654219053886086	1.7599316590961665e-49	-9.687955633662534e-49	7.064724281539412e-12	1.2119135652682096e-14	0.0006915618780595056	-7.791595906528371e-23	5.647631863329434e-18	1.1050464107767723e-15	2.4265906553780894e-14	1.37952302471292e-15
98500000	0.004654219053886086	1.7599316590961665e-49	-9.694223950710628e-49	7.064724281539412e-12	1.2119135652682096e-14	0.0006915618780595056	-7.791218075717279e-23	5.647631863329434e-18	1.1050464107767723e-15	2.4265906553780894e-14	1.37952302471292e-15
98600000	0.004654219053886086	1.7599316590961665e-49	-9.700492267759047e-49	7.064724281539412e-12	1.2119135652682096e-14	0.0006915618780595056	-7.790840244906186e-23	5.647631863329434e-18	1.1050464107767723e-15	2.4265906553780894e-14	1.37952302471292e-15
98700000	0.004654219053886086	1.7599316590961665e-49	-9.706760584807877e-49	7.064724281539412e-12	1.2119135652682096e-14	0.0006915618780595056	-7.790462414095094e-23	5.647631863329434e-18	1.1050464107767723e-15	2.4265906553780894e-14	1.37952302471292e-15
98800000	0.004654219053886086	1.7599316590961665e-49	-9.713028901857216e-49	7.064724281539412e-12	1.2119135652682096e-14	0.0006915618780595056	-7.790084583284001e-23	5.647631863329434e-18	1.1050464107767723e-15	2.4265906553780894e-14	1.37952302471292e-15
98900000	0.004654219053886086	1.7599316590961665e-49	-9.71929721890715e-49	7.064724281539412e-12	1.2119135652682096e-14	0.0006915618780595056	-7.789706752472909e-23	5.647631863329434e-18	1.1050464107767723e-15	2.4265906553780894e-14	1.37952302471292e-15
99000000	0.004654219053886086	1.7599316590961665e-49	-9.725565535957776e-49	7.064724281539412e-12	1.2119135652682096e-14	0.0006915618780595056	-7.789328921661816e-23	5.647631863329434e-18	1.1050464107767723e-15	2.4265906553780894e-14	1.37952302471292e-15
99100000	0.004654219053886086	1.7599316590961665e-49	-9.731833853009181e-49	7.064724281539412e-12	1.2119135652682096e-14	0.0006915618780595056	-7.788951090850723e-23	5.647631863329434e-18	1.1050464107767723e-15	2.4265906553780894e-14	1.37952302471292e-15
99200000	0.004654219053886086	1.7599316590961665e-49	-9.738102170061458e-49	7.064724281539412e-12	1.2119135652682096e-14	0.0006915618780595056	-7.788573260039631e-23	5.647631863329434e-18	1.1050464107767723e-15	2.4265906553780894e-14	1.37952302471292e-15
99300000	0.004654219053886086	1.7599316590961665e-49	-9.7443704871147e-49	7.064724281539412e-12	1.2119135652682096e-14	0.0006915618780595056	-7.788195429228538e-23	5.647631863329434e-18	1.1050464107767723e-15	2.4265906553780894e-14	1.37952302471292e-15
99400000	0.004654219053886086	1.7599316590961665e-49	-9.750638804168996e-49	7.064724281539412e-12	1.2119135652682096e-14	0.0006915618780595056	-7.787817598417446e-23	5.647631863329434e-18	1.1050464107767723e-15	2.4265906553780894e-14	1.37952302471292e-15
99500000	0.004654219053886086	1.7599316590961665e-49	-9.75690712122444e-49	7.064724281539412e-12	1.2119135652682096e-14	0.0006915618780595056	-7.787439767606353e-23	5.647631863329434e-18	1.1050464107767723e-15	2.4265906553780894e-14	1.37952302471292e-15
99600000	0.004654219053886086	1.7599316590961665e-49	-9.763175438281122e-49	7.064724281539412e-12	1.2119135652682096e-14	0.0006915618780595056	-7.78706193679526e-23	5.647631863329434e-18	1.1050464107767723e-15	2.4265906553780894e-14	1.37952302471292e-15
99700000	0.004654219053886086	1.7599316590961665e-49	-9.769443755339136e-49	7.064724281539412e-12	1.2119135652682096e-14	0.0006915618780595056	-7.786684105984168e-23	5.647631863329434e-18	1.1050464107767723e-15	2.4265906553780894e-14	1.37952302471292e-15
99800000	0.004654219053886086	1.7599316590961665e-49	-9.77571207239857e-49	7.064724281539412e-12	1.2119135652682096e-14	0.0006915618780595056	-7.786306275173075e-23	5.647631863329434e-18	1.1050464107767723e-15	2.4265906553780894e-14	1.37952302471292e-15
99900000	0.004654219053886086	1.7599316590961665e-49	-9.781980389459516e-49	7.064724281539412e-12	1.2119135652682096e-14	0.0006915618780595056	-7.785928444361983e-23	5.647631863329434e-18	1.1050464107767723e-15	2.4265906553780894e-14	1.37952302471292e-15
100000000	0.004654219053886086	1.7599316590961665e-49	-9.788248706522069e-49	7.064724281539412e-12	1.2119135652682096e-14	0.0006915618780595056	-7.78555061355089e-23	5.647631863329434e-18	1.1050464107767723e-15	2.4265906553780894e-14	1.37952302471292e-15
