# Supplementary material for: Thermodynamics Underpinning the Microbial Community‐Level Nitrogen Energy Metabolism
Source: Environ Microbiol. 2025 Feb 16;27(2):e70055. doi: 10.1111/1462-2920.70055 (PMC11830459; doi:10.1111/1462-2920.70055)
Supplement: Supplementary file 1 — Data S1. [file EMI-27-e70055-s001.zip › SI/Nnetwork/Results/kdef_-10/Iin_-5/p_0.2/O2_-4.2_H_-6.5.csv]

time	N2	N2H4	N2H5	N2O	NH2OH	NH3	NH3OH	NH4	NO	NO2	NO3
0	0.00001	0.00001	0.00001	0.00001	0.00001	0.00001	0.00001	0.00001	0.00001	0.00001	0.00001
100000	0.0049998513810633775	7.156358430350643e-50	7.956628244844686e-65	2.0993461571291767e-8	7.986650118315311e-16	2.543230664242024e-7	-1.8990844457585792e-20	6.565751620002308e-19	3.389415992761056e-11	7.088568457382822e-11	8.231030369828547e-10
200000	0.0049998513810633775	7.156358430350658e-50	7.956628244919349e-65	2.099346157129177e-8	7.98665011831933e-16	2.543230664242023e-7	-1.82216488360028e-20	6.565751694194066e-19	3.389415992761057e-11	7.088568457383927e-11	8.231030369828575e-10
300000	0.0049998513810633775	7.156358430350653e-50	7.95662824491839e-65	2.099346157129177e-8	7.986650118319403e-16	2.543230664242023e-7	-1.8221565192307726e-20	6.565751693244528e-19	3.389415992761057e-11	7.088568457383913e-11	8.231030369828575e-10
400000	0.0049998513810633775	7.156358430350644e-50	7.956628244914643e-65	2.0993461571291767e-8	7.986650118319684e-16	2.543230664242023e-7	-1.8221481548612655e-20	6.565751689523269e-19	3.389415992761057e-11	7.088568457383857e-11	8.231030369828573e-10
500000	0.0049998513810633775	7.156358430350644e-50	7.956628244914658e-65	2.0993461571291763e-8	7.986650118319683e-16	2.543230664242023e-7	-1.8221397904917583e-20	6.565751689538662e-19	3.389415992761057e-11	7.088568457383859e-11	8.231030369828573e-10
600000	0.0049998513810633775	7.156358430350647e-50	7.956628244914636e-65	2.0993461571291763e-8	7.986650118319684e-16	2.543230664242023e-7	-1.8221314261222515e-20	6.565751689517012e-19	3.389415992761057e-11	7.088568457383859e-11	8.231030369828572e-10
700000	0.0049998513810633775	7.156358430350648e-50	7.956628244914636e-65	2.0993461571291763e-8	7.986650118319684e-16	2.543230664242023e-7	-1.8221230617527443e-20	6.565751689516415e-19	3.389415992761057e-11	7.088568457383859e-11	8.231030369828572e-10
800000	0.0049998513810633775	7.156358430350649e-50	7.956628244914638e-65	2.0993461571291763e-8	7.986650118319683e-16	2.543230664242023e-7	-1.822114697383237e-20	6.565751689516683e-19	3.389415992761057e-11	7.088568457383859e-11	8.231030369828572e-10
900000	0.0049998513810633775	7.15635843035065e-50	7.956628244914638e-65	2.0993461571291763e-8	7.986650118319683e-16	2.543230664242023e-7	-1.82210633301373e-20	6.565751689516898e-19	3.389415992761057e-11	7.088568457383859e-11	8.231030369828572e-10
1000000	0.0049998513810633775	7.156358430350651e-50	7.95662824491464e-65	2.0993461571291763e-8	7.986650118319683e-16	2.543230664242023e-7	-1.8220979686442228e-20	6.565751689517062e-19	3.389415992761057e-11	7.088568457383859e-11	8.231030369828572e-10
1100000	0.004999851381063378	7.156358430350651e-50	7.95662824491464e-65	2.0993461571291763e-8	7.986650118319682e-16	2.543230664242023e-7	-1.822089604274716e-20	6.565751689517183e-19	3.389415992761057e-11	7.088568457383859e-11	8.231030369828572e-10
1200000	0.004999851381063378	7.1563584303506515e-50	7.95662824491464e-65	2.0993461571291763e-8	7.986650118319682e-16	2.543230664242023e-7	-1.8220812399052088e-20	6.565751689517263e-19	3.389415992761057e-11	7.088568457383859e-11	8.231030369828572e-10
1300000	0.004999851381063378	7.1563584303506515e-50	7.95662824491464e-65	2.0993461571291763e-8	7.986650118319682e-16	2.543230664242023e-7	-1.8220728755357017e-20	6.565751689517304e-19	3.389415992761057e-11	7.088568457383859e-11	8.231030369828572e-10
1400000	0.004999851381063378	7.1563584303506515e-50	7.95662824491464e-65	2.0993461571291763e-8	7.986650118319682e-16	2.543230664242023e-7	-1.8220645111661945e-20	6.565751689517313e-19	3.389415992761057e-11	7.088568457383859e-11	8.231030369828572e-10
1500000	0.004999851381063378	7.156358430350651e-50	7.95662824491464e-65	2.0993461571291763e-8	7.986650118319682e-16	2.543230664242023e-7	-1.8220561467966874e-20	6.565751689517293e-19	3.389415992761057e-11	7.088568457383859e-11	8.231030369828572e-10
1600000	0.004999851381063378	7.156358430350651e-50	7.95662824491464e-65	2.0993461571291763e-8	7.986650118319683e-16	2.543230664242023e-7	-1.8220477824271805e-20	6.565751689517246e-19	3.389415992761057e-11	7.088568457383859e-11	8.231030369828572e-10
1700000	0.0049998513810633775	7.156358430350651e-50	7.95662824491464e-65	2.0993461571291763e-8	7.986650118319683e-16	2.543230664242023e-7	-1.8220394180576733e-20	6.565751689517179e-19	3.389415992761057e-11	7.088568457383859e-11	8.231030369828572e-10
1800000	0.0049998513810633775	7.15635843035065e-50	7.95662824491464e-65	2.0993461571291763e-8	7.986650118319683e-16	2.543230664242023e-7	-1.8220310536881662e-20	6.565751689517095e-19	3.389415992761057e-11	7.088568457383859e-11	8.231030369828572e-10
1900000	0.0049998513810633775	7.156358430350649e-50	7.95662824491464e-65	2.0993461571291763e-8	7.986650118319683e-16	2.543230664242023e-7	-1.822022689318659e-20	6.565751689516997e-19	3.389415992761057e-11	7.088568457383859e-11	8.231030369828572e-10
2000000	0.0049998513810633775	7.156358430350649e-50	7.956628244914638e-65	2.0993461571291763e-8	7.986650118319683e-16	2.543230664242023e-7	-1.822014324949152e-20	6.56575168951689e-19	3.389415992761057e-11	7.088568457383859e-11	8.231030369828572e-10
2100000	0.0049998513810633775	7.156358430350648e-50	7.956628244914638e-65	2.0993461571291767e-8	7.986650118319684e-16	2.543230664242023e-7	-1.8220059605796447e-20	6.565751689516777e-19	3.389415992761057e-11	7.088568457383859e-11	8.231030369828572e-10
2200000	0.0049998513810633775	7.156358430350647e-50	7.956628244914638e-65	2.0993461571291767e-8	7.986650118319684e-16	2.5432306642420233e-7	-1.821997596210138e-20	6.565751689516663e-19	3.389415992761057e-11	7.088568457383859e-11	8.231030369828572e-10
2300000	0.0049998513810633775	7.156358430350647e-50	7.956628244914638e-65	2.0993461571291767e-8	7.986650118319684e-16	2.5432306642420233e-7	-1.8219892318406307e-20	6.565751689516551e-19	3.389415992761057e-11	7.088568457383859e-11	8.231030369828572e-10
2400000	0.0049998513810633775	7.156358430350646e-50	7.956628244914638e-65	2.0993461571291767e-8	7.986650118319684e-16	2.5432306642420233e-7	-1.8219808674711236e-20	6.565751689516445e-19	3.389415992761057e-11	7.088568457383859e-11	8.231030369828573e-10
2500000	0.0049998513810633775	7.156358430350646e-50	7.956628244914636e-65	2.0993461571291767e-8	7.986650118319685e-16	2.5432306642420233e-7	-1.8219725031016164e-20	6.565751689516351e-19	3.389415992761057e-11	7.088568457383859e-11	8.231030369828573e-10
2600000	0.0049998513810633775	7.156358430350645e-50	7.956628244914636e-65	2.0993461571291767e-8	7.986650118319685e-16	2.5432306642420233e-7	-1.8219641387321093e-20	6.56575168951627e-19	3.389415992761057e-11	7.088568457383859e-11	8.231030369828573e-10
2700000	0.0049998513810633775	7.156358430350645e-50	7.956628244914636e-65	2.0993461571291767e-8	7.986650118319685e-16	2.5432306642420233e-7	-1.8219557743626024e-20	6.565751689516208e-19	3.389415992761057e-11	7.088568457383859e-11	8.231030369828573e-10
2800000	0.0049998513810633775	7.156358430350644e-50	7.956628244914636e-65	2.0993461571291767e-8	7.986650118319685e-16	2.5432306642420233e-7	-1.8219474099930952e-20	6.565751689516168e-19	3.389415992761057e-11	7.088568457383859e-11	8.231030369828573e-10
2900000	0.0049998513810633775	7.156358430350644e-50	7.956628244914636e-65	2.0993461571291767e-8	7.986650118319685e-16	2.5432306642420233e-7	-1.821939045623588e-20	6.565751689516154e-19	3.389415992761057e-11	7.088568457383859e-11	8.231030369828573e-10
3000000	0.0049998513810633775	7.156358430350644e-50	7.956628244914636e-65	2.0993461571291767e-8	7.986650118319685e-16	2.5432306642420233e-7	-1.821930681254081e-20	6.565751689516154e-19	3.389415992761057e-11	7.088568457383859e-11	8.231030369828573e-10
3100000	0.0049998513810633775	7.156358430350644e-50	7.956628244914636e-65	2.0993461571291767e-8	7.986650118319685e-16	2.5432306642420233e-7	-1.8219223168845738e-20	6.565751689516154e-19	3.389415992761057e-11	7.088568457383859e-11	8.231030369828573e-10
3200000	0.0049998513810633775	7.156358430350644e-50	7.956628244914636e-65	2.0993461571291767e-8	7.986650118319685e-16	2.5432306642420233e-7	-1.8219139525150666e-20	6.565751689516154e-19	3.389415992761057e-11	7.088568457383859e-11	8.231030369828573e-10
3300000	0.0049998513810633775	7.156358430350644e-50	7.956628244914636e-65	2.0993461571291767e-8	7.986650118319685e-16	2.5432306642420233e-7	-1.8219055881455598e-20	6.565751689516155e-19	3.389415992761057e-11	7.088568457383859e-11	8.231030369828573e-10
3400000	0.0049998513810633775	7.156358430350644e-50	7.956628244914636e-65	2.0993461571291767e-8	7.986650118319685e-16	2.5432306642420233e-7	-1.8218972237760526e-20	6.565751689516155e-19	3.389415992761057e-11	7.088568457383859e-11	8.231030369828573e-10
3500000	0.0049998513810633775	7.156358430350644e-50	7.956628244914636e-65	2.0993461571291767e-8	7.986650118319685e-16	2.5432306642420233e-7	-1.8218888594065455e-20	6.565751689516155e-19	3.389415992761057e-11	7.088568457383859e-11	8.231030369828573e-10
3600000	0.0049998513810633775	7.156358430350644e-50	7.956628244914636e-65	2.0993461571291767e-8	7.986650118319685e-16	2.5432306642420233e-7	-1.8218804950370383e-20	6.565751689516155e-19	3.389415992761057e-11	7.088568457383859e-11	8.231030369828573e-10
3700000	0.0049998513810633775	7.156358430350645e-50	7.956628244914636e-65	2.0993461571291767e-8	7.986650118319685e-16	2.5432306642420233e-7	-1.8218721306675312e-20	6.565751689516155e-19	3.389415992761057e-11	7.088568457383859e-11	8.231030369828573e-10
3800000	0.0049998513810633775	7.156358430350645e-50	7.956628244914638e-65	2.0993461571291767e-8	7.986650118319685e-16	2.5432306642420233e-7	-1.8218637662980243e-20	6.565751689516155e-19	3.389415992761057e-11	7.088568457383859e-11	8.231030369828573e-10
3900000	0.0049998513810633775	7.156358430350645e-50	7.956628244914638e-65	2.0993461571291767e-8	7.986650118319685e-16	2.5432306642420233e-7	-1.821855401928517e-20	6.565751689516155e-19	3.389415992761057e-11	7.088568457383859e-11	8.231030369828573e-10
4000000	0.0049998513810633775	7.156358430350646e-50	7.956628244914638e-65	2.0993461571291767e-8	7.986650118319685e-16	2.5432306642420233e-7	-1.82184703755901e-20	6.565751689516155e-19	3.389415992761057e-11	7.088568457383859e-11	8.231030369828573e-10
4100000	0.0049998513810633775	7.156358430350646e-50	7.956628244914638e-65	2.0993461571291767e-8	7.986650118319685e-16	2.5432306642420233e-7	-1.8218386731895028e-20	6.565751689516154e-19	3.389415992761057e-11	7.088568457383859e-11	8.231030369828573e-10
4200000	0.0049998513810633775	7.156358430350646e-50	7.956628244914638e-65	2.0993461571291767e-8	7.986650118319685e-16	2.5432306642420233e-7	-1.8218303088199957e-20	6.565751689516154e-19	3.389415992761057e-11	7.08856845738386e-11	8.231030369828573e-10
4300000	0.0049998513810633775	7.156358430350647e-50	7.956628244914638e-65	2.0993461571291767e-8	7.986650118319685e-16	2.5432306642420233e-7	-1.8218219444504888e-20	6.565751689516154e-19	3.389415992761057e-11	7.08856845738386e-11	8.231030369828573e-10
4400000	0.0049998513810633775	7.156358430350647e-50	7.956628244914638e-65	2.0993461571291767e-8	7.986650118319685e-16	2.5432306642420233e-7	-1.8218135800809817e-20	6.565751689516154e-19	3.389415992761057e-11	7.08856845738386e-11	8.231030369828572e-10
4500000	0.0049998513810633775	7.156358430350648e-50	7.956628244914638e-65	2.0993461571291767e-8	7.986650118319685e-16	2.5432306642420233e-7	-1.8218052157114745e-20	6.565751689516154e-19	3.389415992761057e-11	7.08856845738386e-11	8.231030369828572e-10
4600000	0.0049998513810633775	7.156358430350648e-50	7.956628244914638e-65	2.0993461571291767e-8	7.986650118319685e-16	2.5432306642420233e-7	-1.8217968513419674e-20	6.565751689516154e-19	3.389415992761057e-11	7.08856845738386e-11	8.231030369828572e-10
4700000	0.0049998513810633775	7.156358430350648e-50	7.95662824491464e-65	2.0993461571291767e-8	7.986650118319685e-16	2.5432306642420233e-7	-1.8217884869724602e-20	6.565751689516154e-19	3.389415992761057e-11	7.08856845738386e-11	8.231030369828572e-10
4800000	0.0049998513810633775	7.156358430350649e-50	7.95662824491464e-65	2.0993461571291767e-8	7.986650118319685e-16	2.5432306642420233e-7	-1.821780122602953e-20	6.565751689516154e-19	3.389415992761057e-11	7.08856845738386e-11	8.231030369828572e-10
4900000	0.0049998513810633775	7.156358430350649e-50	7.95662824491464e-65	2.0993461571291767e-8	7.986650118319685e-16	2.5432306642420233e-7	-1.8217717582334462e-20	6.565751689516154e-19	3.389415992761057e-11	7.08856845738386e-11	8.231030369828572e-10
5000000	0.0049998513810633775	7.156358430350649e-50	7.95662824491464e-65	2.0993461571291767e-8	7.986650118319685e-16	2.5432306642420233e-7	-1.821763393863939e-20	6.565751689516154e-19	3.389415992761057e-11	7.08856845738386e-11	8.231030369828572e-10
5100000	0.0049998513810633775	7.15635843035065e-50	7.95662824491464e-65	2.0993461571291767e-8	7.986650118319685e-16	2.5432306642420233e-7	-1.821755029494432e-20	6.565751689516154e-19	3.389415992761057e-11	7.08856845738386e-11	8.231030369828572e-10
5200000	0.0049998513810633775	7.15635843035065e-50	7.95662824491464e-65	2.0993461571291767e-8	7.986650118319685e-16	2.5432306642420233e-7	-1.8217466651249247e-20	6.565751689516154e-19	3.389415992761057e-11	7.08856845738386e-11	8.231030369828572e-10
5300000	0.0049998513810633775	7.15635843035065e-50	7.95662824491464e-65	2.0993461571291767e-8	7.986650118319685e-16	2.5432306642420233e-7	-1.8217383007554176e-20	6.565751689516154e-19	3.389415992761057e-11	7.08856845738386e-11	8.231030369828572e-10
5400000	0.0049998513810633775	7.156358430350651e-50	7.95662824491464e-65	2.0993461571291767e-8	7.986650118319685e-16	2.5432306642420233e-7	-1.8217299363859107e-20	6.565751689516154e-19	3.389415992761057e-11	7.08856845738386e-11	8.231030369828572e-10
5500000	0.0049998513810633775	7.156358430350651e-50	7.95662824491464e-65	2.0993461571291767e-8	7.986650118319685e-16	2.5432306642420233e-7	-1.8217215720164036e-20	6.565751689516154e-19	3.389415992761057e-11	7.08856845738386e-11	8.231030369828572e-10
5600000	0.0049998513810633775	7.156358430350651e-50	7.95662824491464e-65	2.0993461571291767e-8	7.986650118319685e-16	2.5432306642420233e-7	-1.8217132076468964e-20	6.565751689516154e-19	3.389415992761057e-11	7.08856845738386e-11	8.231030369828572e-10
5700000	0.0049998513810633775	7.156358430350651e-50	7.95662824491464e-65	2.0993461571291767e-8	7.986650118319685e-16	2.5432306642420233e-7	-1.8217048432773893e-20	6.565751689516154e-19	3.389415992761057e-11	7.08856845738386e-11	8.231030369828572e-10
5800000	0.0049998513810633775	7.156358430350651e-50	7.95662824491464e-65	2.0993461571291767e-8	7.986650118319685e-16	2.5432306642420233e-7	-1.821696478907882e-20	6.565751689516154e-19	3.389415992761057e-11	7.08856845738386e-11	8.231030369828572e-10
5900000	0.0049998513810633775	7.1563584303506515e-50	7.95662824491464e-65	2.0993461571291767e-8	7.986650118319685e-16	2.5432306642420233e-7	-1.821688114538375e-20	6.565751689516154e-19	3.389415992761057e-11	7.08856845738386e-11	8.231030369828572e-10
6000000	0.0049998513810633775	7.1563584303506515e-50	7.95662824491464e-65	2.0993461571291767e-8	7.986650118319685e-16	2.5432306642420233e-7	-1.821679750168868e-20	6.565751689516154e-19	3.389415992761057e-11	7.08856845738386e-11	8.231030369828572e-10
6100000	0.0049998513810633775	7.1563584303506515e-50	7.95662824491464e-65	2.0993461571291767e-8	7.986650118319685e-16	2.5432306642420233e-7	-1.821671385799361e-20	6.565751689516154e-19	3.389415992761057e-11	7.08856845738386e-11	8.231030369828572e-10
6200000	0.0049998513810633775	7.1563584303506515e-50	7.95662824491464e-65	2.0993461571291767e-8	7.986650118319685e-16	2.5432306642420233e-7	-1.8216630214298538e-20	6.565751689516154e-19	3.389415992761057e-11	7.08856845738386e-11	8.231030369828572e-10
6300000	0.0049998513810633775	7.1563584303506515e-50	7.956628244914641e-65	2.0993461571291767e-8	7.986650118319685e-16	2.5432306642420233e-7	-1.8216546570603466e-20	6.565751689516154e-19	3.389415992761057e-11	7.08856845738386e-11	8.231030369828572e-10
6400000	0.0049998513810633775	7.1563584303506515e-50	7.956628244914641e-65	2.0993461571291767e-8	7.986650118319685e-16	2.5432306642420233e-7	-1.8216462926908395e-20	6.565751689516154e-19	3.389415992761057e-11	7.08856845738386e-11	8.231030369828572e-10
6500000	0.0049998513810633775	7.1563584303506515e-50	7.956628244914641e-65	2.0993461571291767e-8	7.986650118319685e-16	2.5432306642420233e-7	-1.8216379283213326e-20	6.565751689516154e-19	3.389415992761057e-11	7.08856845738386e-11	8.231030369828572e-10
6600000	0.0049998513810633775	7.156358430350652e-50	7.956628244914641e-65	2.0993461571291767e-8	7.986650118319685e-16	2.5432306642420233e-7	-1.8216295639518255e-20	6.565751689516154e-19	3.389415992761057e-11	7.08856845738386e-11	8.231030369828572e-10
6700000	0.0049998513810633775	7.156358430350652e-50	7.956628244914641e-65	2.0993461571291767e-8	7.986650118319685e-16	2.5432306642420233e-7	-1.8216211995823183e-20	6.565751689516154e-19	3.389415992761057e-11	7.08856845738386e-11	8.231030369828572e-10
6800000	0.0049998513810633775	7.156358430350652e-50	7.956628244914641e-65	2.0993461571291767e-8	7.986650118319685e-16	2.5432306642420233e-7	-1.8216128352128112e-20	6.565751689516154e-19	3.389415992761057e-11	7.08856845738386e-11	8.231030369828572e-10
6900000	0.0049998513810633775	7.156358430350652e-50	7.956628244914641e-65	2.0993461571291767e-8	7.986650118319685e-16	2.5432306642420233e-7	-1.821604470843304e-20	6.565751689516154e-19	3.389415992761057e-11	7.08856845738386e-11	8.231030369828572e-10
7000000	0.0049998513810633775	7.156358430350652e-50	7.956628244914641e-65	2.0993461571291767e-8	7.986650118319685e-16	2.5432306642420233e-7	-1.8215961064737968e-20	6.565751689516154e-19	3.389415992761057e-11	7.08856845738386e-11	8.231030369828572e-10
7100000	0.0049998513810633775	7.156358430350652e-50	7.956628244914641e-65	2.0993461571291767e-8	7.986650118319685e-16	2.5432306642420233e-7	-1.82158774210429e-20	6.565751689516154e-19	3.389415992761057e-11	7.088568457383861e-11	8.231030369828572e-10
7200000	0.0049998513810633775	7.156358430350652e-50	7.956628244914641e-65	2.0993461571291767e-8	7.986650118319685e-16	2.5432306642420233e-7	-1.8215793777347828e-20	6.565751689516154e-19	3.389415992761057e-11	7.088568457383861e-11	8.231030369828572e-10
7300000	0.0049998513810633775	7.156358430350652e-50	7.956628244914641e-65	2.0993461571291767e-8	7.986650118319685e-16	2.5432306642420233e-7	-1.8215710133652757e-20	6.565751689516154e-19	3.389415992761057e-11	7.088568457383861e-11	8.231030369828572e-10
7400000	0.0049998513810633775	7.156358430350652e-50	7.956628244914641e-65	2.0993461571291767e-8	7.986650118319685e-16	2.5432306642420233e-7	-1.8215626489957685e-20	6.565751689516154e-19	3.389415992761057e-11	7.088568457383861e-11	8.231030369828572e-10
7500000	0.0049998513810633775	7.156358430350652e-50	7.956628244914641e-65	2.0993461571291767e-8	7.986650118319685e-16	2.5432306642420233e-7	-1.8215542846262614e-20	6.565751689516154e-19	3.389415992761057e-11	7.088568457383861e-11	8.231030369828572e-10
7600000	0.0049998513810633775	7.156358430350652e-50	7.956628244914641e-65	2.0993461571291767e-8	7.986650118319685e-16	2.5432306642420233e-7	-1.8215459202567545e-20	6.565751689516154e-19	3.389415992761057e-11	7.088568457383861e-11	8.231030369828572e-10
7700000	0.0049998513810633775	7.156358430350652e-50	7.956628244914641e-65	2.0993461571291767e-8	7.986650118319685e-16	2.5432306642420233e-7	-1.8215375558872474e-20	6.565751689516154e-19	3.389415992761057e-11	7.088568457383861e-11	8.231030369828572e-10
7800000	0.0049998513810633775	7.156358430350652e-50	7.956628244914641e-65	2.0993461571291767e-8	7.986650118319685e-16	2.5432306642420233e-7	-1.8215291915177402e-20	6.565751689516154e-19	3.389415992761057e-11	7.088568457383861e-11	8.231030369828572e-10
7900000	0.0049998513810633775	7.156358430350652e-50	7.956628244914641e-65	2.0993461571291767e-8	7.986650118319685e-16	2.5432306642420233e-7	-1.821520827148233e-20	6.565751689516154e-19	3.389415992761057e-11	7.088568457383861e-11	8.231030369828572e-10
8000000	0.0049998513810633775	7.156358430350652e-50	7.956628244914641e-65	2.0993461571291767e-8	7.986650118319685e-16	2.5432306642420233e-7	-1.821512462778726e-20	6.565751689516154e-19	3.389415992761057e-11	7.088568457383861e-11	8.231030369828572e-10
8100000	0.0049998513810633775	7.156358430350652e-50	7.956628244914641e-65	2.0993461571291767e-8	7.986650118319685e-16	2.5432306642420233e-7	-1.8215040984092187e-20	6.565751689516154e-19	3.389415992761057e-11	7.088568457383861e-11	8.231030369828572e-10
8200000	0.0049998513810633775	7.156358430350652e-50	7.956628244914641e-65	2.0993461571291767e-8	7.986650118319685e-16	2.5432306642420233e-7	-1.821495734039712e-20	6.565751689516154e-19	3.389415992761057e-11	7.088568457383861e-11	8.231030369828572e-10
8300000	0.0049998513810633775	7.156358430350652e-50	7.956628244914641e-65	2.0993461571291767e-8	7.986650118319685e-16	2.5432306642420233e-7	-1.8214873696702047e-20	6.565751689516154e-19	3.389415992761057e-11	7.088568457383861e-11	8.231030369828572e-10
8400000	0.0049998513810633775	7.156358430350652e-50	7.956628244914641e-65	2.0993461571291767e-8	7.986650118319685e-16	2.5432306642420233e-7	-1.8214790053006976e-20	6.565751689516154e-19	3.389415992761057e-11	7.088568457383861e-11	8.231030369828572e-10
8500000	0.0049998513810633775	7.156358430350652e-50	7.956628244914641e-65	2.0993461571291767e-8	7.986650118319685e-16	2.5432306642420233e-7	-1.8214706409311904e-20	6.565751689516154e-19	3.389415992761057e-11	7.088568457383861e-11	8.231030369828572e-10
8600000	0.0049998513810633775	7.156358430350652e-50	7.956628244914641e-65	2.0993461571291767e-8	7.986650118319685e-16	2.5432306642420233e-7	-1.8214622765616833e-20	6.565751689516154e-19	3.389415992761057e-11	7.088568457383861e-11	8.231030369828572e-10
8700000	0.0049998513810633775	7.156358430350652e-50	7.95662824491464e-65	2.0993461571291767e-8	7.986650118319685e-16	2.5432306642420233e-7	-1.8214539121921764e-20	6.565751689516154e-19	3.389415992761057e-11	7.088568457383861e-11	8.231030369828572e-10
8800000	0.0049998513810633775	7.1563584303506515e-50	7.95662824491464e-65	2.0993461571291767e-8	7.986650118319685e-16	2.5432306642420233e-7	-1.8214455478226693e-20	6.565751689516154e-19	3.389415992761057e-11	7.088568457383861e-11	8.231030369828572e-10
8900000	0.0049998513810633775	7.1563584303506515e-50	7.95662824491464e-65	2.0993461571291767e-8	7.986650118319685e-16	2.5432306642420233e-7	-1.821437183453162e-20	6.565751689516154e-19	3.389415992761057e-11	7.088568457383861e-11	8.231030369828572e-10
9000000	0.0049998513810633775	7.1563584303506515e-50	7.95662824491464e-65	2.0993461571291767e-8	7.986650118319685e-16	2.5432306642420233e-7	-1.821428819083655e-20	6.565751689516154e-19	3.389415992761057e-11	7.088568457383861e-11	8.231030369828572e-10
9100000	0.0049998513810633775	7.1563584303506515e-50	7.95662824491464e-65	2.0993461571291767e-8	7.986650118319685e-16	2.5432306642420233e-7	-1.8214204547141478e-20	6.565751689516154e-19	3.389415992761057e-11	7.088568457383861e-11	8.231030369828572e-10
9200000	0.0049998513810633775	7.1563584303506515e-50	7.95662824491464e-65	2.0993461571291767e-8	7.986650118319685e-16	2.5432306642420233e-7	-1.8214120903446406e-20	6.565751689516154e-19	3.389415992761057e-11	7.088568457383861e-11	8.231030369828572e-10
9300000	0.0049998513810633775	7.1563584303506515e-50	7.95662824491464e-65	2.0993461571291767e-8	7.986650118319685e-16	2.5432306642420233e-7	-1.8214037259751338e-20	6.565751689516154e-19	3.389415992761057e-11	7.088568457383861e-11	8.231030369828572e-10
9400000	0.0049998513810633775	7.1563584303506515e-50	7.95662824491464e-65	2.0993461571291767e-8	7.986650118319685e-16	2.5432306642420233e-7	-1.8213953616056266e-20	6.565751689516154e-19	3.389415992761057e-11	7.088568457383861e-11	8.231030369828572e-10
9500000	0.0049998513810633775	7.1563584303506515e-50	7.95662824491464e-65	2.0993461571291767e-8	7.986650118319685e-16	2.5432306642420233e-7	-1.8213869972361195e-20	6.565751689516154e-19	3.389415992761057e-11	7.088568457383861e-11	8.231030369828572e-10
9600000	0.0049998513810633775	7.1563584303506515e-50	7.95662824491464e-65	2.0993461571291767e-8	7.986650118319685e-16	2.5432306642420233e-7	-1.8213786328666123e-20	6.565751689516154e-19	3.389415992761057e-11	7.088568457383861e-11	8.231030369828572e-10
9700000	0.0049998513810633775	7.156358430350651e-50	7.95662824491464e-65	2.0993461571291767e-8	7.986650118319685e-16	2.5432306642420233e-7	-1.8213702684971052e-20	6.565751689516154e-19	3.389415992761057e-11	7.088568457383861e-11	8.231030369828572e-10
9800000	0.0049998513810633775	7.156358430350651e-50	7.95662824491464e-65	2.0993461571291767e-8	7.986650118319685e-16	2.5432306642420233e-7	-1.8213619041275983e-20	6.565751689516154e-19	3.389415992761057e-11	7.088568457383861e-11	8.231030369828572e-10
9900000	0.0049998513810633775	7.156358430350651e-50	7.95662824491464e-65	2.0993461571291767e-8	7.986650118319685e-16	2.5432306642420233e-7	-1.8213535397580912e-20	6.565751689516154e-19	3.389415992761057e-11	7.088568457383861e-11	8.231030369828572e-10
10000000	0.0049998513810633775	7.156358430350651e-50	7.95662824491464e-65	2.0993461571291767e-8	7.986650118319685e-16	2.5432306642420233e-7	-1.821345175388584e-20	6.565751689516154e-19	3.389415992761057e-11	7.088568457383861e-11	8.231030369828572e-10
10100000	0.0049998513810633775	7.156358430350651e-50	7.95662824491464e-65	2.0993461571291767e-8	7.986650118319685e-16	2.5432306642420233e-7	-1.8213368110190768e-20	6.565751689516154e-19	3.389415992761057e-11	7.088568457383861e-11	8.231030369828572e-10
10200000	0.0049998513810633775	7.156358430350651e-50	7.95662824491464e-65	2.0993461571291767e-8	7.986650118319685e-16	2.5432306642420233e-7	-1.8213284466495697e-20	6.565751689516154e-19	3.389415992761057e-11	7.088568457383861e-11	8.231030369828572e-10
10300000	0.0049998513810633775	7.156358430350651e-50	7.95662824491464e-65	2.0993461571291767e-8	7.986650118319685e-16	2.5432306642420233e-7	-1.8213200822800625e-20	6.565751689516154e-19	3.389415992761057e-11	7.088568457383861e-11	8.231030369828572e-10
10400000	0.0049998513810633775	7.15635843035065e-50	7.95662824491464e-65	2.0993461571291767e-8	7.986650118319685e-16	2.5432306642420233e-7	-1.8213117179105557e-20	6.565751689516154e-19	3.389415992761057e-11	7.088568457383861e-11	8.231030369828572e-10
10500000	0.0049998513810633775	7.15635843035065e-50	7.95662824491464e-65	2.0993461571291767e-8	7.986650118319685e-16	2.5432306642420233e-7	-1.8213033535410485e-20	6.565751689516154e-19	3.389415992761057e-11	7.088568457383861e-11	8.231030369828572e-10
10600000	0.0049998513810633775	7.15635843035065e-50	7.95662824491464e-65	2.0993461571291767e-8	7.986650118319685e-16	2.5432306642420233e-7	-1.8212949891715414e-20	6.565751689516154e-19	3.389415992761057e-11	7.088568457383861e-11	8.231030369828572e-10
10700000	0.0049998513810633775	7.15635843035065e-50	7.95662824491464e-65	2.0993461571291767e-8	7.986650118319685e-16	2.5432306642420233e-7	-1.8212866248020342e-20	6.565751689516154e-19	3.389415992761057e-11	7.088568457383861e-11	8.231030369828572e-10
10800000	0.0049998513810633775	7.15635843035065e-50	7.95662824491464e-65	2.0993461571291767e-8	7.986650118319685e-16	2.5432306642420233e-7	-1.821278260432527e-20	6.565751689516154e-19	3.389415992761057e-11	7.088568457383861e-11	8.231030369828572e-10
10900000	0.0049998513810633775	7.156358430350649e-50	7.95662824491464e-65	2.0993461571291767e-8	7.986650118319685e-16	2.5432306642420233e-7	-1.82126989606302e-20	6.565751689516154e-19	3.389415992761057e-11	7.08856845738386e-11	8.231030369828572e-10
11000000	0.0049998513810633775	7.156358430350649e-50	7.95662824491464e-65	2.0993461571291767e-8	7.986650118319685e-16	2.5432306642420233e-7	-1.821261531693513e-20	6.565751689516154e-19	3.389415992761057e-11	7.08856845738386e-11	8.231030369828572e-10
11100000	0.0049998513810633775	7.156358430350649e-50	7.95662824491464e-65	2.0993461571291767e-8	7.986650118319685e-16	2.5432306642420233e-7	-1.821253167324006e-20	6.565751689516154e-19	3.389415992761057e-11	7.08856845738386e-11	8.231030369828572e-10
11200000	0.0049998513810633775	7.156358430350649e-50	7.956628244914638e-65	2.0993461571291767e-8	7.986650118319685e-16	2.5432306642420233e-7	-1.8212448029544987e-20	6.565751689516154e-19	3.389415992761057e-11	7.08856845738386e-11	8.231030369828572e-10
11300000	0.0049998513810633775	7.156358430350649e-50	7.956628244914638e-65	2.0993461571291767e-8	7.986650118319685e-16	2.5432306642420233e-7	-1.8212364385849916e-20	6.565751689516154e-19	3.389415992761057e-11	7.08856845738386e-11	8.231030369828572e-10
11400000	0.0049998513810633775	7.156358430350649e-50	7.956628244914638e-65	2.0993461571291767e-8	7.986650118319685e-16	2.5432306642420233e-7	-1.8212280742154844e-20	6.565751689516154e-19	3.389415992761057e-11	7.08856845738386e-11	8.231030369828572e-10
11500000	0.0049998513810633775	7.156358430350648e-50	7.956628244914638e-65	2.0993461571291767e-8	7.986650118319685e-16	2.5432306642420233e-7	-1.8212197098459776e-20	6.565751689516154e-19	3.389415992761057e-11	7.08856845738386e-11	8.231030369828572e-10
11600000	0.0049998513810633775	7.156358430350648e-50	7.956628244914638e-65	2.0993461571291767e-8	7.986650118319685e-16	2.5432306642420233e-7	-1.8212113454764704e-20	6.565751689516154e-19	3.389415992761057e-11	7.08856845738386e-11	8.231030369828572e-10
11700000	0.0049998513810633775	7.156358430350648e-50	7.956628244914638e-65	2.0993461571291767e-8	7.986650118319685e-16	2.5432306642420233e-7	-1.8212029811069633e-20	6.565751689516154e-19	3.389415992761057e-11	7.08856845738386e-11	8.231030369828572e-10
11800000	0.0049998513810633775	7.156358430350648e-50	7.956628244914638e-65	2.0993461571291767e-8	7.986650118319685e-16	2.5432306642420233e-7	-1.821194616737456e-20	6.565751689516154e-19	3.389415992761057e-11	7.08856845738386e-11	8.231030369828572e-10
11900000	0.0049998513810633775	7.156358430350648e-50	7.956628244914638e-65	2.0993461571291767e-8	7.986650118319685e-16	2.5432306642420233e-7	-1.821186252367949e-20	6.565751689516154e-19	3.389415992761057e-11	7.08856845738386e-11	8.231030369828572e-10
12000000	0.0049998513810633775	7.156358430350647e-50	7.956628244914638e-65	2.0993461571291767e-8	7.986650118319685e-16	2.5432306642420233e-7	-1.8211778879984418e-20	6.565751689516154e-19	3.389415992761057e-11	7.08856845738386e-11	8.231030369828572e-10
12100000	0.0049998513810633775	7.156358430350647e-50	7.956628244914638e-65	2.0993461571291767e-8	7.986650118319685e-16	2.5432306642420233e-7	-1.821169523628935e-20	6.565751689516154e-19	3.389415992761057e-11	7.08856845738386e-11	8.231030369828572e-10
12200000	0.0049998513810633775	7.156358430350647e-50	7.956628244914638e-65	2.0993461571291767e-8	7.986650118319685e-16	2.5432306642420233e-7	-1.8211611592594278e-20	6.565751689516154e-19	3.389415992761057e-11	7.08856845738386e-11	8.231030369828572e-10
12300000	0.0049998513810633775	7.156358430350647e-50	7.956628244914638e-65	2.0993461571291767e-8	7.986650118319685e-16	2.5432306642420233e-7	-1.8211527948899206e-20	6.565751689516154e-19	3.389415992761057e-11	7.08856845738386e-11	8.231030369828572e-10
12400000	0.0049998513810633775	7.156358430350647e-50	7.956628244914638e-65	2.0993461571291767e-8	7.986650118319685e-16	2.5432306642420233e-7	-1.8211444305204135e-20	6.565751689516154e-19	3.389415992761057e-11	7.08856845738386e-11	8.231030369828572e-10
12500000	0.0049998513810633775	7.156358430350647e-50	7.956628244914638e-65	2.0993461571291767e-8	7.986650118319685e-16	2.5432306642420233e-7	-1.8211360661509063e-20	6.565751689516154e-19	3.389415992761057e-11	7.08856845738386e-11	8.231030369828572e-10
12600000	0.0049998513810633775	7.156358430350646e-50	7.956628244914638e-65	2.0993461571291767e-8	7.986650118319685e-16	2.5432306642420233e-7	-1.8211277017813995e-20	6.565751689516154e-19	3.389415992761057e-11	7.08856845738386e-11	8.231030369828572e-10
12700000	0.0049998513810633775	7.156358430350646e-50	7.956628244914638e-65	2.0993461571291767e-8	7.986650118319685e-16	2.5432306642420233e-7	-1.8211193374118923e-20	6.565751689516154e-19	3.389415992761057e-11	7.08856845738386e-11	8.231030369828572e-10
12800000	0.0049998513810633775	7.156358430350646e-50	7.956628244914638e-65	2.0993461571291767e-8	7.986650118319685e-16	2.5432306642420233e-7	-1.8211109730423852e-20	6.565751689516154e-19	3.389415992761057e-11	7.08856845738386e-11	8.231030369828573e-10
12900000	0.0049998513810633775	7.156358430350646e-50	7.956628244914638e-65	2.0993461571291767e-8	7.986650118319685e-16	2.5432306642420233e-7	-1.821102608672878e-20	6.565751689516154e-19	3.389415992761057e-11	7.08856845738386e-11	8.231030369828573e-10
13000000	0.0049998513810633775	7.156358430350646e-50	7.956628244914638e-65	2.0993461571291767e-8	7.986650118319685e-16	2.5432306642420233e-7	-1.821094244303371e-20	6.565751689516154e-19	3.389415992761057e-11	7.08856845738386e-11	8.231030369828573e-10
13100000	0.0049998513810633775	7.156358430350646e-50	7.956628244914638e-65	2.0993461571291767e-8	7.986650118319685e-16	2.5432306642420233e-7	-1.8210858799338637e-20	6.565751689516154e-19	3.389415992761057e-11	7.08856845738386e-11	8.231030369828573e-10
13200000	0.0049998513810633775	7.156358430350645e-50	7.956628244914638e-65	2.0993461571291767e-8	7.986650118319685e-16	2.5432306642420233e-7	-1.821077515564357e-20	6.565751689516154e-19	3.389415992761057e-11	7.08856845738386e-11	8.231030369828573e-10
13300000	0.0049998513810633775	7.156358430350645e-50	7.956628244914638e-65	2.0993461571291767e-8	7.986650118319685e-16	2.5432306642420233e-7	-1.8210691511948497e-20	6.565751689516154e-19	3.389415992761057e-11	7.08856845738386e-11	8.231030369828573e-10
13400000	0.0049998513810633775	7.156358430350645e-50	7.956628244914636e-65	2.0993461571291767e-8	7.986650118319685e-16	2.5432306642420233e-7	-1.8210607868253425e-20	6.565751689516154e-19	3.389415992761057e-11	7.08856845738386e-11	8.231030369828573e-10
13500000	0.0049998513810633775	7.156358430350645e-50	7.956628244914636e-65	2.0993461571291767e-8	7.986650118319685e-16	2.5432306642420233e-7	-1.8210524224558354e-20	6.565751689516154e-19	3.389415992761057e-11	7.08856845738386e-11	8.231030369828573e-10
13600000	0.0049998513810633775	7.156358430350645e-50	7.956628244914636e-65	2.0993461571291767e-8	7.986650118319685e-16	2.5432306642420233e-7	-1.8210440580863282e-20	6.565751689516154e-19	3.389415992761057e-11	7.08856845738386e-11	8.231030369828573e-10
13700000	0.0049998513810633775	7.156358430350645e-50	7.956628244914636e-65	2.0993461571291767e-8	7.986650118319685e-16	2.5432306642420233e-7	-1.8210356937168214e-20	6.565751689516154e-19	3.389415992761057e-11	7.08856845738386e-11	8.231030369828573e-10
13800000	0.0049998513810633775	7.156358430350644e-50	7.956628244914636e-65	2.0993461571291767e-8	7.986650118319685e-16	2.5432306642420233e-7	-1.8210273293473142e-20	6.565751689516154e-19	3.389415992761057e-11	7.08856845738386e-11	8.231030369828573e-10
13900000	0.0049998513810633775	7.156358430350644e-50	7.956628244914636e-65	2.0993461571291767e-8	7.986650118319685e-16	2.5432306642420233e-7	-1.821018964977807e-20	6.565751689516154e-19	3.389415992761057e-11	7.08856845738386e-11	8.231030369828573e-10
14000000	0.0049998513810633775	7.156358430350644e-50	7.956628244914636e-65	2.0993461571291767e-8	7.986650118319685e-16	2.5432306642420233e-7	-1.8210106006083e-20	6.565751689516154e-19	3.389415992761057e-11	7.08856845738386e-11	8.231030369828573e-10
14100000	0.0049998513810633775	7.156358430350644e-50	7.956628244914636e-65	2.0993461571291767e-8	7.986650118319685e-16	2.5432306642420233e-7	-1.8210022362387928e-20	6.565751689516154e-19	3.389415992761057e-11	7.08856845738386e-11	8.231030369828573e-10
14200000	0.0049998513810633775	7.156358430350644e-50	7.956628244914636e-65	2.0993461571291767e-8	7.986650118319685e-16	2.5432306642420233e-7	-1.8209938718692856e-20	6.565751689516154e-19	3.389415992761057e-11	7.08856845738386e-11	8.231030369828573e-10
14300000	0.0049998513810633775	7.156358430350644e-50	7.956628244914636e-65	2.0993461571291767e-8	7.986650118319685e-16	2.5432306642420233e-7	-1.8209855074997788e-20	6.565751689516154e-19	3.389415992761057e-11	7.08856845738386e-11	8.231030369828573e-10
14400000	0.0049998513810633775	7.156358430350644e-50	7.956628244914636e-65	2.0993461571291767e-8	7.986650118319685e-16	2.5432306642420233e-7	-1.8209771431302716e-20	6.565751689516154e-19	3.389415992761057e-11	7.08856845738386e-11	8.231030369828573e-10
14500000	0.0049998513810633775	7.156358430350644e-50	7.956628244914636e-65	2.0993461571291767e-8	7.986650118319685e-16	2.5432306642420233e-7	-1.8209687787607644e-20	6.565751689516154e-19	3.389415992761057e-11	7.08856845738386e-11	8.231030369828573e-10
14600000	0.0049998513810633775	7.156358430350643e-50	7.956628244914636e-65	2.0993461571291767e-8	7.986650118319685e-16	2.5432306642420233e-7	-1.8209604143912573e-20	6.565751689516154e-19	3.389415992761057e-11	7.08856845738386e-11	8.231030369828573e-10
14700000	0.0049998513810633775	7.156358430350643e-50	7.956628244914636e-65	2.0993461571291767e-8	7.986650118319685e-16	2.5432306642420233e-7	-1.82095205002175e-20	6.565751689516154e-19	3.389415992761057e-11	7.08856845738386e-11	8.231030369828573e-10
14800000	0.0049998513810633775	7.156358430350643e-50	7.956628244914636e-65	2.0993461571291767e-8	7.986650118319685e-16	2.5432306642420233e-7	-1.8209436856522433e-20	6.565751689516154e-19	3.389415992761057e-11	7.08856845738386e-11	8.231030369828573e-10
14900000	0.0049998513810633775	7.156358430350643e-50	7.956628244914636e-65	2.0993461571291767e-8	7.986650118319685e-16	2.5432306642420233e-7	-1.820935321282736e-20	6.565751689516154e-19	3.389415992761057e-11	7.08856845738386e-11	8.231030369828573e-10
15000000	0.0049998513810633775	7.156358430350643e-50	7.956628244914636e-65	2.0993461571291767e-8	7.986650118319685e-16	2.5432306642420233e-7	-1.820926956913229e-20	6.565751689516154e-19	3.389415992761057e-11	7.08856845738386e-11	8.231030369828573e-10
15100000	0.0049998513810633775	7.156358430350643e-50	7.956628244914636e-65	2.0993461571291767e-8	7.986650118319685e-16	2.5432306642420233e-7	-1.8209185925437218e-20	6.565751689516154e-19	3.389415992761057e-11	7.08856845738386e-11	8.231030369828573e-10
15200000	0.0049998513810633775	7.156358430350643e-50	7.956628244914636e-65	2.0993461571291767e-8	7.986650118319685e-16	2.5432306642420233e-7	-1.8209102281742147e-20	6.565751689516154e-19	3.389415992761057e-11	7.08856845738386e-11	8.231030369828573e-10
15300000	0.0049998513810633775	7.156358430350643e-50	7.956628244914636e-65	2.0993461571291767e-8	7.986650118319685e-16	2.5432306642420233e-7	-1.8209018638047075e-20	6.565751689516154e-19	3.389415992761057e-11	7.08856845738386e-11	8.231030369828573e-10
15400000	0.0049998513810633775	7.156358430350643e-50	7.956628244914636e-65	2.0993461571291767e-8	7.986650118319685e-16	2.5432306642420233e-7	-1.8208934994352006e-20	6.565751689516154e-19	3.389415992761057e-11	7.08856845738386e-11	8.231030369828573e-10
15500000	0.0049998513810633775	7.156358430350643e-50	7.956628244914636e-65	2.0993461571291767e-8	7.986650118319685e-16	2.5432306642420233e-7	-1.8208851350656935e-20	6.565751689516154e-19	3.389415992761057e-11	7.08856845738386e-11	8.231030369828573e-10
15600000	0.0049998513810633775	7.156358430350643e-50	7.956628244914636e-65	2.0993461571291767e-8	7.986650118319685e-16	2.5432306642420233e-7	-1.8208767706961863e-20	6.565751689516154e-19	3.389415992761057e-11	7.08856845738386e-11	8.231030369828573e-10
15700000	0.0049998513810633775	7.156358430350643e-50	7.956628244914636e-65	2.0993461571291767e-8	7.986650118319685e-16	2.5432306642420233e-7	-1.8208684063266792e-20	6.565751689516154e-19	3.389415992761057e-11	7.08856845738386e-11	8.231030369828573e-10
15800000	0.0049998513810633775	7.156358430350643e-50	7.956628244914636e-65	2.0993461571291767e-8	7.986650118319685e-16	2.5432306642420233e-7	-1.820860041957172e-20	6.565751689516154e-19	3.389415992761057e-11	7.08856845738386e-11	8.231030369828573e-10
15900000	0.0049998513810633775	7.156358430350643e-50	7.956628244914636e-65	2.0993461571291767e-8	7.986650118319685e-16	2.5432306642420233e-7	-1.820851677587665e-20	6.565751689516154e-19	3.389415992761057e-11	7.08856845738386e-11	8.231030369828573e-10
16000000	0.0049998513810633775	7.156358430350643e-50	7.956628244914636e-65	2.0993461571291767e-8	7.986650118319685e-16	2.5432306642420233e-7	-1.820843313218158e-20	6.565751689516154e-19	3.389415992761057e-11	7.08856845738386e-11	8.231030369828573e-10
16100000	0.0049998513810633775	7.156358430350643e-50	7.956628244914636e-65	2.0993461571291767e-8	7.986650118319685e-16	2.5432306642420233e-7	-1.820834948848651e-20	6.565751689516154e-19	3.389415992761057e-11	7.08856845738386e-11	8.231030369828573e-10
16200000	0.0049998513810633775	7.156358430350643e-50	7.956628244914636e-65	2.0993461571291767e-8	7.986650118319685e-16	2.5432306642420233e-7	-1.8208265844791437e-20	6.565751689516154e-19	3.389415992761057e-11	7.08856845738386e-11	8.231030369828573e-10
16300000	0.0049998513810633775	7.156358430350643e-50	7.956628244914636e-65	2.0993461571291767e-8	7.986650118319685e-16	2.5432306642420233e-7	-1.8208182201096366e-20	6.565751689516154e-19	3.389415992761057e-11	7.08856845738386e-11	8.231030369828573e-10
16400000	0.0049998513810633775	7.156358430350643e-50	7.956628244914636e-65	2.0993461571291767e-8	7.986650118319685e-16	2.5432306642420233e-7	-1.8208098557401294e-20	6.565751689516154e-19	3.389415992761057e-11	7.08856845738386e-11	8.231030369828573e-10
16500000	0.0049998513810633775	7.156358430350642e-50	7.956628244914636e-65	2.0993461571291767e-8	7.986650118319685e-16	2.5432306642420233e-7	-1.8208014913706225e-20	6.565751689516154e-19	3.389415992761057e-11	7.08856845738386e-11	8.231030369828573e-10
16600000	0.0049998513810633775	7.156358430350642e-50	7.956628244914636e-65	2.0993461571291767e-8	7.986650118319685e-16	2.5432306642420233e-7	-1.8207931270011154e-20	6.565751689516154e-19	3.389415992761057e-11	7.08856845738386e-11	8.231030369828573e-10
16700000	0.0049998513810633775	7.156358430350642e-50	7.956628244914636e-65	2.0993461571291767e-8	7.986650118319685e-16	2.5432306642420233e-7	-1.8207847626316082e-20	6.565751689516154e-19	3.389415992761057e-11	7.08856845738386e-11	8.231030369828573e-10
16800000	0.0049998513810633775	7.156358430350642e-50	7.956628244914636e-65	2.0993461571291767e-8	7.986650118319685e-16	2.5432306642420233e-7	-1.820776398262101e-20	6.565751689516154e-19	3.389415992761057e-11	7.08856845738386e-11	8.231030369828573e-10
16900000	0.0049998513810633775	7.156358430350642e-50	7.956628244914636e-65	2.0993461571291767e-8	7.986650118319685e-16	2.5432306642420233e-7	-1.820768033892594e-20	6.565751689516154e-19	3.389415992761057e-11	7.08856845738386e-11	8.231030369828573e-10
17000000	0.0049998513810633775	7.156358430350642e-50	7.956628244914636e-65	2.0993461571291767e-8	7.986650118319685e-16	2.5432306642420233e-7	-1.8207596695230868e-20	6.565751689516154e-19	3.389415992761057e-11	7.08856845738386e-11	8.231030369828573e-10
17100000	0.0049998513810633775	7.156358430350642e-50	7.956628244914636e-65	2.0993461571291767e-8	7.986650118319685e-16	2.5432306642420233e-7	-1.82075130515358e-20	6.565751689516154e-19	3.389415992761057e-11	7.08856845738386e-11	8.231030369828573e-10
17200000	0.0049998513810633775	7.156358430350642e-50	7.956628244914636e-65	2.0993461571291767e-8	7.986650118319685e-16	2.5432306642420233e-7	-1.8207429407840728e-20	6.565751689516154e-19	3.389415992761057e-11	7.08856845738386e-11	8.231030369828573e-10
17300000	0.0049998513810633775	7.156358430350642e-50	7.956628244914636e-65	2.0993461571291767e-8	7.986650118319685e-16	2.5432306642420233e-7	-1.8207345764145656e-20	6.565751689516154e-19	3.389415992761057e-11	7.08856845738386e-11	8.231030369828573e-10
17400000	0.0049998513810633775	7.156358430350642e-50	7.956628244914636e-65	2.0993461571291767e-8	7.986650118319685e-16	2.5432306642420233e-7	-1.8207262120450585e-20	6.565751689516154e-19	3.389415992761057e-11	7.08856845738386e-11	8.231030369828573e-10
17500000	0.0049998513810633775	7.156358430350642e-50	7.956628244914636e-65	2.0993461571291767e-8	7.986650118319685e-16	2.5432306642420233e-7	-1.8207178476755513e-20	6.565751689516154e-19	3.389415992761057e-11	7.08856845738386e-11	8.231030369828573e-10
17600000	0.0049998513810633775	7.156358430350642e-50	7.956628244914636e-65	2.0993461571291767e-8	7.986650118319685e-16	2.5432306642420233e-7	-1.8207094833060444e-20	6.565751689516154e-19	3.389415992761057e-11	7.08856845738386e-11	8.231030369828573e-10
17700000	0.0049998513810633775	7.156358430350642e-50	7.956628244914636e-65	2.0993461571291767e-8	7.986650118319685e-16	2.5432306642420233e-7	-1.8207011189365373e-20	6.565751689516154e-19	3.389415992761057e-11	7.08856845738386e-11	8.231030369828573e-10
17800000	0.0049998513810633775	7.156358430350642e-50	7.956628244914636e-65	2.0993461571291767e-8	7.986650118319685e-16	2.5432306642420233e-7	-1.82069275456703e-20	6.565751689516154e-19	3.389415992761057e-11	7.08856845738386e-11	8.231030369828573e-10
17900000	0.0049998513810633775	7.156358430350643e-50	7.956628244914636e-65	2.0993461571291767e-8	7.986650118319685e-16	2.5432306642420233e-7	-1.820684390197523e-20	6.565751689516154e-19	3.389415992761057e-11	7.08856845738386e-11	8.231030369828573e-10
18000000	0.0049998513810633775	7.156358430350643e-50	7.956628244914636e-65	2.0993461571291767e-8	7.986650118319685e-16	2.5432306642420233e-7	-1.8206760258280158e-20	6.565751689516154e-19	3.389415992761057e-11	7.08856845738386e-11	8.231030369828573e-10
18100000	0.0049998513810633775	7.156358430350643e-50	7.956628244914636e-65	2.0993461571291767e-8	7.986650118319685e-16	2.5432306642420233e-7	-1.8206676614585087e-20	6.565751689516154e-19	3.389415992761057e-11	7.08856845738386e-11	8.231030369828573e-10
18200000	0.0049998513810633775	7.156358430350643e-50	7.956628244914636e-65	2.0993461571291767e-8	7.986650118319685e-16	2.5432306642420233e-7	-1.8206592970890018e-20	6.565751689516154e-19	3.389415992761057e-11	7.08856845738386e-11	8.231030369828573e-10
18300000	0.0049998513810633775	7.156358430350643e-50	7.956628244914636e-65	2.0993461571291767e-8	7.986650118319685e-16	2.5432306642420233e-7	-1.8206509327194947e-20	6.565751689516154e-19	3.389415992761057e-11	7.08856845738386e-11	8.231030369828573e-10
18400000	0.0049998513810633775	7.156358430350643e-50	7.956628244914636e-65	2.0993461571291767e-8	7.986650118319685e-16	2.5432306642420233e-7	-1.8206425683499875e-20	6.565751689516154e-19	3.389415992761057e-11	7.08856845738386e-11	8.231030369828573e-10
18500000	0.0049998513810633775	7.156358430350643e-50	7.956628244914636e-65	2.0993461571291767e-8	7.986650118319685e-16	2.5432306642420233e-7	-1.8206342039804803e-20	6.565751689516154e-19	3.389415992761057e-11	7.08856845738386e-11	8.231030369828573e-10
18600000	0.0049998513810633775	7.156358430350643e-50	7.956628244914636e-65	2.0993461571291767e-8	7.986650118319685e-16	2.5432306642420233e-7	-1.8206258396109732e-20	6.565751689516154e-19	3.389415992761057e-11	7.08856845738386e-11	8.231030369828573e-10
18700000	0.0049998513810633775	7.156358430350643e-50	7.956628244914636e-65	2.0993461571291767e-8	7.986650118319685e-16	2.5432306642420233e-7	-1.8206174752414663e-20	6.565751689516154e-19	3.389415992761057e-11	7.08856845738386e-11	8.231030369828573e-10
18800000	0.0049998513810633775	7.156358430350643e-50	7.956628244914636e-65	2.0993461571291767e-8	7.986650118319685e-16	2.5432306642420233e-7	-1.8206091108719592e-20	6.565751689516154e-19	3.389415992761057e-11	7.08856845738386e-11	8.231030369828573e-10
18900000	0.0049998513810633775	7.156358430350643e-50	7.956628244914636e-65	2.0993461571291767e-8	7.986650118319685e-16	2.5432306642420233e-7	-1.820600746502452e-20	6.565751689516154e-19	3.389415992761057e-11	7.08856845738386e-11	8.231030369828573e-10
19000000	0.0049998513810633775	7.156358430350643e-50	7.956628244914636e-65	2.0993461571291767e-8	7.986650118319685e-16	2.5432306642420233e-7	-1.820592382132945e-20	6.565751689516154e-19	3.389415992761057e-11	7.08856845738386e-11	8.231030369828573e-10
19100000	0.0049998513810633775	7.156358430350643e-50	7.956628244914636e-65	2.0993461571291767e-8	7.986650118319685e-16	2.5432306642420233e-7	-1.8205840177634377e-20	6.565751689516154e-19	3.389415992761057e-11	7.08856845738386e-11	8.231030369828573e-10
19200000	0.0049998513810633775	7.156358430350643e-50	7.956628244914636e-65	2.0993461571291767e-8	7.986650118319685e-16	2.5432306642420233e-7	-1.8205756533939306e-20	6.565751689516154e-19	3.389415992761057e-11	7.08856845738386e-11	8.231030369828573e-10
19300000	0.0049998513810633775	7.156358430350643e-50	7.956628244914636e-65	2.0993461571291767e-8	7.986650118319685e-16	2.5432306642420233e-7	-1.8205672890244237e-20	6.565751689516154e-19	3.389415992761057e-11	7.08856845738386e-11	8.231030369828573e-10
19400000	0.0049998513810633775	7.156358430350643e-50	7.956628244914636e-65	2.0993461571291767e-8	7.986650118319685e-16	2.5432306642420233e-7	-1.8205589246549166e-20	6.565751689516154e-19	3.389415992761057e-11	7.08856845738386e-11	8.231030369828573e-10
19500000	0.0049998513810633775	7.156358430350643e-50	7.956628244914636e-65	2.0993461571291767e-8	7.986650118319685e-16	2.5432306642420233e-7	-1.8205505602854094e-20	6.565751689516154e-19	3.389415992761057e-11	7.08856845738386e-11	8.231030369828573e-10
19600000	0.0049998513810633775	7.156358430350643e-50	7.956628244914636e-65	2.0993461571291767e-8	7.986650118319685e-16	2.5432306642420233e-7	-1.8205421959159022e-20	6.565751689516154e-19	3.389415992761057e-11	7.08856845738386e-11	8.231030369828573e-10
19700000	0.0049998513810633775	7.156358430350643e-50	7.956628244914636e-65	2.0993461571291767e-8	7.986650118319685e-16	2.5432306642420233e-7	-1.820533831546395e-20	6.565751689516154e-19	3.389415992761057e-11	7.08856845738386e-11	8.231030369828573e-10
19800000	0.0049998513810633775	7.156358430350643e-50	7.956628244914636e-65	2.0993461571291767e-8	7.986650118319685e-16	2.5432306642420233e-7	-1.8205254671768882e-20	6.565751689516154e-19	3.389415992761057e-11	7.08856845738386e-11	8.231030369828573e-10
19900000	0.0049998513810633775	7.156358430350643e-50	7.956628244914636e-65	2.0993461571291767e-8	7.986650118319685e-16	2.5432306642420233e-7	-1.820517102807381e-20	6.565751689516154e-19	3.389415992761057e-11	7.08856845738386e-11	8.231030369828573e-10
20000000	0.0049998513810633775	7.156358430350643e-50	7.956628244914636e-65	2.0993461571291767e-8	7.986650118319685e-16	2.5432306642420233e-7	-1.820508738437874e-20	6.565751689516154e-19	3.389415992761057e-11	7.08856845738386e-11	8.231030369828573e-10
20100000	0.0049998513810633775	7.156358430350643e-50	7.956628244914636e-65	2.0993461571291767e-8	7.986650118319685e-16	2.5432306642420233e-7	-1.8205003740683668e-20	6.565751689516154e-19	3.389415992761057e-11	7.08856845738386e-11	8.231030369828573e-10
20200000	0.0049998513810633775	7.156358430350643e-50	7.956628244914636e-65	2.0993461571291767e-8	7.986650118319685e-16	2.5432306642420233e-7	-1.8204920096988596e-20	6.565751689516154e-19	3.389415992761057e-11	7.08856845738386e-11	8.231030369828573e-10
20300000	0.0049998513810633775	7.156358430350643e-50	7.956628244914636e-65	2.0993461571291767e-8	7.986650118319685e-16	2.5432306642420233e-7	-1.8204836453293525e-20	6.565751689516154e-19	3.389415992761057e-11	7.08856845738386e-11	8.231030369828573e-10
20400000	0.0049998513810633775	7.156358430350644e-50	7.956628244914636e-65	2.0993461571291767e-8	7.986650118319685e-16	2.5432306642420233e-7	-1.8204752809598456e-20	6.565751689516154e-19	3.389415992761057e-11	7.08856845738386e-11	8.231030369828573e-10
20500000	0.0049998513810633775	7.156358430350644e-50	7.956628244914636e-65	2.0993461571291767e-8	7.986650118319685e-16	2.5432306642420233e-7	-1.8204669165903385e-20	6.565751689516154e-19	3.389415992761057e-11	7.08856845738386e-11	8.231030369828573e-10
20600000	0.0049998513810633775	7.156358430350644e-50	7.956628244914636e-65	2.0993461571291767e-8	7.986650118319685e-16	2.5432306642420233e-7	-1.8204585522208313e-20	6.565751689516154e-19	3.389415992761057e-11	7.08856845738386e-11	8.231030369828573e-10
20700000	0.0049998513810633775	7.156358430350644e-50	7.956628244914636e-65	2.0993461571291767e-8	7.986650118319685e-16	2.5432306642420233e-7	-1.820450187851324e-20	6.565751689516154e-19	3.389415992761057e-11	7.08856845738386e-11	8.231030369828573e-10
20800000	0.0049998513810633775	7.156358430350644e-50	7.956628244914636e-65	2.0993461571291767e-8	7.986650118319685e-16	2.5432306642420233e-7	-1.820441823481817e-20	6.565751689516154e-19	3.389415992761057e-11	7.08856845738386e-11	8.231030369828573e-10
20900000	0.0049998513810633775	7.156358430350644e-50	7.956628244914636e-65	2.0993461571291763e-8	7.986650118319685e-16	2.543230664242023e-7	-1.8204334591123098e-20	6.565751689516154e-19	3.389415992761057e-11	7.08856845738386e-11	8.231030369828573e-10
21000000	0.0049998513810633775	7.156358430350644e-50	7.956628244914636e-65	2.0993461571291763e-8	7.986650118319685e-16	2.543230664242023e-7	-1.820425094742803e-20	6.565751689516154e-19	3.389415992761057e-11	7.08856845738386e-11	8.231030369828573e-10
21100000	0.0049998513810633775	7.156358430350644e-50	7.956628244914636e-65	2.0993461571291763e-8	7.986650118319685e-16	2.543230664242023e-7	-1.8204167303732958e-20	6.565751689516154e-19	3.389415992761057e-11	7.08856845738386e-11	8.231030369828573e-10
21200000	0.0049998513810633775	7.156358430350644e-50	7.956628244914636e-65	2.0993461571291763e-8	7.986650118319685e-16	2.543230664242023e-7	-1.8204083660037887e-20	6.565751689516154e-19	3.389415992761057e-11	7.08856845738386e-11	8.231030369828573e-10
21300000	0.0049998513810633775	7.156358430350644e-50	7.956628244914636e-65	2.0993461571291763e-8	7.986650118319685e-16	2.543230664242023e-7	-1.8204000016342815e-20	6.565751689516154e-19	3.389415992761057e-11	7.08856845738386e-11	8.231030369828573e-10
21400000	0.0049998513810633775	7.156358430350644e-50	7.956628244914636e-65	2.0993461571291763e-8	7.986650118319685e-16	2.543230664242023e-7	-1.8203916372647744e-20	6.565751689516154e-19	3.389415992761057e-11	7.08856845738386e-11	8.231030369828573e-10
21500000	0.0049998513810633775	7.156358430350644e-50	7.956628244914636e-65	2.0993461571291763e-8	7.986650118319685e-16	2.543230664242023e-7	-1.8203832728952675e-20	6.565751689516154e-19	3.389415992761057e-11	7.08856845738386e-11	8.231030369828573e-10
21600000	0.0049998513810633775	7.156358430350644e-50	7.956628244914636e-65	2.0993461571291763e-8	7.986650118319684e-16	2.543230664242023e-7	-1.8203749085257604e-20	6.565751689516154e-19	3.389415992761057e-11	7.08856845738386e-11	8.231030369828573e-10
21700000	0.0049998513810633775	7.156358430350644e-50	7.956628244914636e-65	2.0993461571291763e-8	7.986650118319684e-16	2.543230664242023e-7	-1.8203665441562532e-20	6.565751689516154e-19	3.389415992761057e-11	7.08856845738386e-11	8.231030369828573e-10
21800000	0.0049998513810633775	7.156358430350644e-50	7.956628244914636e-65	2.0993461571291763e-8	7.986650118319684e-16	2.543230664242023e-7	-1.820358179786746e-20	6.565751689516154e-19	3.389415992761057e-11	7.08856845738386e-11	8.231030369828573e-10
21900000	0.0049998513810633775	7.156358430350644e-50	7.956628244914636e-65	2.0993461571291763e-8	7.986650118319684e-16	2.543230664242023e-7	-1.820349815417239e-20	6.565751689516154e-19	3.389415992761057e-11	7.08856845738386e-11	8.231030369828573e-10
22000000	0.0049998513810633775	7.156358430350644e-50	7.956628244914636e-65	2.0993461571291763e-8	7.986650118319684e-16	2.543230664242023e-7	-1.8203414510477317e-20	6.565751689516154e-19	3.389415992761057e-11	7.08856845738386e-11	8.231030369828573e-10
22100000	0.0049998513810633775	7.156358430350645e-50	7.956628244914636e-65	2.0993461571291763e-8	7.986650118319684e-16	2.543230664242023e-7	-1.820333086678225e-20	6.565751689516154e-19	3.389415992761057e-11	7.08856845738386e-11	8.231030369828573e-10
22200000	0.0049998513810633775	7.156358430350645e-50	7.956628244914636e-65	2.0993461571291763e-8	7.986650118319684e-16	2.543230664242023e-7	-1.8203247223087177e-20	6.565751689516154e-19	3.389415992761057e-11	7.08856845738386e-11	8.231030369828573e-10
22300000	0.0049998513810633775	7.156358430350645e-50	7.956628244914636e-65	2.0993461571291763e-8	7.986650118319684e-16	2.543230664242023e-7	-1.8203163579392106e-20	6.565751689516154e-19	3.389415992761057e-11	7.08856845738386e-11	8.231030369828573e-10
22400000	0.0049998513810633775	7.156358430350645e-50	7.956628244914636e-65	2.0993461571291763e-8	7.986650118319684e-16	2.543230664242023e-7	-1.8203079935697034e-20	6.565751689516154e-19	3.389415992761057e-11	7.08856845738386e-11	8.231030369828573e-10
22500000	0.0049998513810633775	7.156358430350645e-50	7.956628244914636e-65	2.0993461571291763e-8	7.986650118319684e-16	2.543230664242023e-7	-1.8202996292001963e-20	6.565751689516154e-19	3.389415992761057e-11	7.08856845738386e-11	8.231030369828573e-10
22600000	0.0049998513810633775	7.156358430350645e-50	7.956628244914636e-65	2.0993461571291763e-8	7.986650118319684e-16	2.543230664242023e-7	-1.8202912648306894e-20	6.565751689516154e-19	3.389415992761057e-11	7.08856845738386e-11	8.231030369828573e-10
22700000	0.0049998513810633775	7.156358430350645e-50	7.956628244914636e-65	2.0993461571291763e-8	7.986650118319684e-16	2.543230664242023e-7	-1.8202829004611823e-20	6.565751689516154e-19	3.389415992761057e-11	7.08856845738386e-11	8.231030369828573e-10
22800000	0.0049998513810633775	7.156358430350645e-50	7.956628244914636e-65	2.0993461571291763e-8	7.986650118319684e-16	2.543230664242023e-7	-1.820274536091675e-20	6.565751689516154e-19	3.389415992761057e-11	7.08856845738386e-11	8.231030369828573e-10
22900000	0.0049998513810633775	7.156358430350645e-50	7.956628244914636e-65	2.0993461571291763e-8	7.986650118319684e-16	2.543230664242023e-7	-1.820266171722168e-20	6.565751689516154e-19	3.389415992761057e-11	7.08856845738386e-11	8.231030369828573e-10
23000000	0.0049998513810633775	7.156358430350645e-50	7.956628244914636e-65	2.0993461571291763e-8	7.986650118319684e-16	2.543230664242023e-7	-1.8202578073526608e-20	6.565751689516154e-19	3.389415992761057e-11	7.08856845738386e-11	8.231030369828573e-10
23100000	0.0049998513810633775	7.156358430350645e-50	7.956628244914636e-65	2.0993461571291763e-8	7.986650118319684e-16	2.543230664242023e-7	-1.8202494429831536e-20	6.565751689516154e-19	3.389415992761057e-11	7.08856845738386e-11	8.231030369828573e-10
23200000	0.0049998513810633775	7.156358430350645e-50	7.956628244914636e-65	2.0993461571291763e-8	7.986650118319684e-16	2.543230664242023e-7	-1.8202410786136468e-20	6.565751689516154e-19	3.389415992761057e-11	7.08856845738386e-11	8.231030369828573e-10
23300000	0.0049998513810633775	7.156358430350645e-50	7.956628244914636e-65	2.0993461571291763e-8	7.986650118319684e-16	2.543230664242023e-7	-1.8202327142441396e-20	6.565751689516154e-19	3.389415992761057e-11	7.08856845738386e-11	8.231030369828573e-10
23400000	0.0049998513810633775	7.156358430350645e-50	7.956628244914636e-65	2.0993461571291763e-8	7.986650118319684e-16	2.543230664242023e-7	-1.8202243498746325e-20	6.565751689516154e-19	3.389415992761057e-11	7.08856845738386e-11	8.231030369828573e-10
23500000	0.0049998513810633775	7.156358430350645e-50	7.956628244914636e-65	2.0993461571291763e-8	7.986650118319684e-16	2.543230664242023e-7	-1.8202159855051253e-20	6.565751689516154e-19	3.389415992761057e-11	7.08856845738386e-11	8.231030369828573e-10
23600000	0.0049998513810633775	7.156358430350645e-50	7.956628244914636e-65	2.0993461571291763e-8	7.986650118319684e-16	2.543230664242023e-7	-1.8202076211356182e-20	6.565751689516154e-19	3.389415992761057e-11	7.08856845738386e-11	8.231030369828573e-10
23700000	0.0049998513810633775	7.156358430350645e-50	7.956628244914636e-65	2.0993461571291763e-8	7.986650118319684e-16	2.543230664242023e-7	-1.8201992567661113e-20	6.565751689516154e-19	3.389415992761057e-11	7.08856845738386e-11	8.231030369828573e-10
23800000	0.0049998513810633775	7.156358430350645e-50	7.956628244914636e-65	2.0993461571291763e-8	7.986650118319684e-16	2.543230664242023e-7	-1.820190892396604e-20	6.565751689516154e-19	3.389415992761057e-11	7.08856845738386e-11	8.231030369828573e-10
23900000	0.0049998513810633775	7.156358430350646e-50	7.956628244914636e-65	2.0993461571291763e-8	7.986650118319684e-16	2.543230664242023e-7	-1.820182528027097e-20	6.565751689516154e-19	3.389415992761057e-11	7.08856845738386e-11	8.231030369828573e-10
24000000	0.0049998513810633775	7.156358430350646e-50	7.956628244914636e-65	2.0993461571291763e-8	7.986650118319684e-16	2.543230664242023e-7	-1.8201741636575898e-20	6.565751689516154e-19	3.389415992761057e-11	7.08856845738386e-11	8.231030369828573e-10
24100000	0.0049998513810633775	7.156358430350646e-50	7.956628244914636e-65	2.0993461571291763e-8	7.986650118319684e-16	2.543230664242023e-7	-1.8201657992880827e-20	6.565751689516154e-19	3.389415992761057e-11	7.08856845738386e-11	8.231030369828573e-10
24200000	0.0049998513810633775	7.156358430350646e-50	7.956628244914636e-65	2.0993461571291763e-8	7.986650118319684e-16	2.543230664242023e-7	-1.8201574349185755e-20	6.565751689516154e-19	3.389415992761057e-11	7.08856845738386e-11	8.231030369828573e-10
24300000	0.0049998513810633775	7.156358430350646e-50	7.956628244914636e-65	2.0993461571291763e-8	7.986650118319684e-16	2.543230664242023e-7	-1.8201490705490687e-20	6.565751689516154e-19	3.389415992761057e-11	7.08856845738386e-11	8.231030369828573e-10
24400000	0.0049998513810633775	7.156358430350646e-50	7.956628244914636e-65	2.0993461571291763e-8	7.986650118319684e-16	2.543230664242023e-7	-1.8201407061795615e-20	6.565751689516154e-19	3.389415992761057e-11	7.08856845738386e-11	8.231030369828573e-10
24500000	0.0049998513810633775	7.156358430350646e-50	7.956628244914636e-65	2.0993461571291763e-8	7.986650118319684e-16	2.543230664242023e-7	-1.8201323418100544e-20	6.565751689516154e-19	3.389415992761057e-11	7.08856845738386e-11	8.231030369828573e-10
24600000	0.0049998513810633775	7.156358430350646e-50	7.956628244914636e-65	2.0993461571291763e-8	7.986650118319684e-16	2.543230664242023e-7	-1.8201239774405472e-20	6.565751689516154e-19	3.389415992761057e-11	7.08856845738386e-11	8.231030369828573e-10
24700000	0.0049998513810633775	7.156358430350646e-50	7.956628244914636e-65	2.0993461571291763e-8	7.986650118319684e-16	2.543230664242023e-7	-1.82011561307104e-20	6.565751689516154e-19	3.389415992761057e-11	7.08856845738386e-11	8.231030369828573e-10
24800000	0.0049998513810633775	7.156358430350646e-50	7.956628244914636e-65	2.0993461571291763e-8	7.986650118319684e-16	2.543230664242023e-7	-1.8201072487015332e-20	6.565751689516154e-19	3.389415992761057e-11	7.08856845738386e-11	8.231030369828573e-10
24900000	0.0049998513810633775	7.156358430350646e-50	7.956628244914636e-65	2.0993461571291763e-8	7.986650118319684e-16	2.543230664242023e-7	-1.820098884332026e-20	6.565751689516154e-19	3.389415992761057e-11	7.08856845738386e-11	8.231030369828573e-10
25000000	0.0049998513810633775	7.156358430350646e-50	7.956628244914636e-65	2.0993461571291763e-8	7.986650118319684e-16	2.543230664242023e-7	-1.820090519962519e-20	6.565751689516154e-19	3.389415992761057e-11	7.08856845738386e-11	8.231030369828573e-10
25100000	0.0049998513810633775	7.156358430350646e-50	7.956628244914636e-65	2.0993461571291763e-8	7.986650118319684e-16	2.543230664242023e-7	-1.8200821555930117e-20	6.565751689516154e-19	3.389415992761057e-11	7.08856845738386e-11	8.231030369828573e-10
25200000	0.0049998513810633775	7.156358430350646e-50	7.956628244914636e-65	2.0993461571291763e-8	7.986650118319684e-16	2.543230664242023e-7	-1.8200737912235046e-20	6.565751689516154e-19	3.389415992761057e-11	7.08856845738386e-11	8.231030369828573e-10
25300000	0.0049998513810633775	7.156358430350646e-50	7.956628244914636e-65	2.0993461571291763e-8	7.986650118319684e-16	2.543230664242023e-7	-1.8200654268539974e-20	6.565751689516154e-19	3.389415992761057e-11	7.08856845738386e-11	8.231030369828573e-10
25400000	0.0049998513810633775	7.156358430350646e-50	7.956628244914636e-65	2.0993461571291763e-8	7.986650118319684e-16	2.543230664242023e-7	-1.8200570624844906e-20	6.565751689516154e-19	3.389415992761057e-11	7.08856845738386e-11	8.231030369828573e-10
25500000	0.0049998513810633775	7.156358430350646e-50	7.956628244914636e-65	2.0993461571291763e-8	7.986650118319684e-16	2.543230664242023e-7	-1.8200486981149834e-20	6.565751689516154e-19	3.389415992761057e-11	7.08856845738386e-11	8.231030369828573e-10
25600000	0.0049998513810633775	7.156358430350646e-50	7.956628244914636e-65	2.0993461571291763e-8	7.986650118319684e-16	2.543230664242023e-7	-1.8200403337454763e-20	6.565751689516154e-19	3.389415992761057e-11	7.08856845738386e-11	8.231030369828573e-10
25700000	0.0049998513810633775	7.156358430350646e-50	7.956628244914636e-65	2.0993461571291763e-8	7.986650118319684e-16	2.543230664242023e-7	-1.820031969375969e-20	6.565751689516154e-19	3.389415992761057e-11	7.08856845738386e-11	8.231030369828573e-10
25800000	0.0049998513810633775	7.156358430350646e-50	7.956628244914636e-65	2.0993461571291763e-8	7.986650118319684e-16	2.543230664242023e-7	-1.820023605006462e-20	6.565751689516154e-19	3.389415992761057e-11	7.08856845738386e-11	8.231030369828573e-10
25900000	0.0049998513810633775	7.156358430350646e-50	7.956628244914636e-65	2.0993461571291763e-8	7.986650118319684e-16	2.543230664242023e-7	-1.8200152406369548e-20	6.565751689516154e-19	3.389415992761057e-11	7.08856845738386e-11	8.231030369828573e-10
26000000	0.0049998513810633775	7.156358430350646e-50	7.956628244914636e-65	2.0993461571291763e-8	7.986650118319684e-16	2.543230664242023e-7	-1.820006876267448e-20	6.565751689516154e-19	3.389415992761057e-11	7.08856845738386e-11	8.231030369828573e-10
26100000	0.0049998513810633775	7.156358430350646e-50	7.956628244914636e-65	2.0993461571291763e-8	7.986650118319684e-16	2.543230664242023e-7	-1.8199985118979408e-20	6.565751689516154e-19	3.389415992761057e-11	7.08856845738386e-11	8.231030369828573e-10
26200000	0.0049998513810633775	7.156358430350646e-50	7.956628244914636e-65	2.0993461571291763e-8	7.986650118319684e-16	2.543230664242023e-7	-1.8199901475284336e-20	6.565751689516154e-19	3.389415992761057e-11	7.08856845738386e-11	8.231030369828573e-10
26300000	0.0049998513810633775	7.156358430350646e-50	7.956628244914636e-65	2.0993461571291763e-8	7.986650118319684e-16	2.543230664242023e-7	-1.8199817831589265e-20	6.565751689516154e-19	3.389415992761057e-11	7.08856845738386e-11	8.231030369828573e-10
26400000	0.0049998513810633775	7.156358430350646e-50	7.956628244914636e-65	2.0993461571291763e-8	7.986650118319684e-16	2.543230664242023e-7	-1.8199734187894193e-20	6.565751689516154e-19	3.389415992761057e-11	7.08856845738386e-11	8.231030369828573e-10
26500000	0.0049998513810633775	7.156358430350646e-50	7.956628244914636e-65	2.0993461571291763e-8	7.986650118319684e-16	2.543230664242023e-7	-1.8199650544199125e-20	6.565751689516154e-19	3.389415992761057e-11	7.08856845738386e-11	8.231030369828573e-10
26600000	0.0049998513810633775	7.156358430350646e-50	7.956628244914636e-65	2.0993461571291763e-8	7.986650118319684e-16	2.543230664242023e-7	-1.8199566900504053e-20	6.565751689516154e-19	3.389415992761057e-11	7.08856845738386e-11	8.231030369828573e-10
26700000	0.0049998513810633775	7.156358430350647e-50	7.956628244914636e-65	2.0993461571291763e-8	7.986650118319684e-16	2.543230664242023e-7	-1.8199483256808982e-20	6.565751689516154e-19	3.389415992761057e-11	7.08856845738386e-11	8.231030369828573e-10
26800000	0.0049998513810633775	7.156358430350647e-50	7.956628244914636e-65	2.0993461571291763e-8	7.986650118319684e-16	2.543230664242023e-7	-1.819939961311391e-20	6.565751689516154e-19	3.389415992761057e-11	7.08856845738386e-11	8.231030369828573e-10
26900000	0.0049998513810633775	7.156358430350647e-50	7.956628244914636e-65	2.0993461571291763e-8	7.986650118319684e-16	2.543230664242023e-7	-1.819931596941884e-20	6.565751689516154e-19	3.389415992761057e-11	7.08856845738386e-11	8.231030369828573e-10
27000000	0.0049998513810633775	7.156358430350647e-50	7.956628244914636e-65	2.0993461571291763e-8	7.986650118319684e-16	2.543230664242023e-7	-1.8199232325723767e-20	6.565751689516154e-19	3.389415992761057e-11	7.08856845738386e-11	8.231030369828573e-10
27100000	0.0049998513810633775	7.156358430350647e-50	7.956628244914636e-65	2.0993461571291763e-8	7.986650118319684e-16	2.543230664242023e-7	-1.8199148682028698e-20	6.565751689516154e-19	3.389415992761057e-11	7.08856845738386e-11	8.231030369828573e-10
27200000	0.0049998513810633775	7.156358430350647e-50	7.956628244914636e-65	2.0993461571291763e-8	7.986650118319684e-16	2.543230664242023e-7	-1.8199065038333627e-20	6.565751689516154e-19	3.389415992761057e-11	7.08856845738386e-11	8.231030369828573e-10
27300000	0.0049998513810633775	7.156358430350647e-50	7.956628244914636e-65	2.0993461571291763e-8	7.986650118319684e-16	2.543230664242023e-7	-1.8198981394638555e-20	6.565751689516154e-19	3.389415992761057e-11	7.08856845738386e-11	8.231030369828573e-10
27400000	0.0049998513810633775	7.156358430350647e-50	7.956628244914636e-65	2.0993461571291763e-8	7.986650118319684e-16	2.543230664242023e-7	-1.8198897750943484e-20	6.565751689516154e-19	3.389415992761057e-11	7.08856845738386e-11	8.231030369828573e-10
27500000	0.0049998513810633775	7.156358430350647e-50	7.956628244914636e-65	2.0993461571291763e-8	7.986650118319684e-16	2.543230664242023e-7	-1.8198814107248412e-20	6.565751689516154e-19	3.389415992761057e-11	7.08856845738386e-11	8.231030369828573e-10
27600000	0.0049998513810633775	7.156358430350647e-50	7.956628244914636e-65	2.0993461571291763e-8	7.986650118319684e-16	2.543230664242023e-7	-1.8198730463553344e-20	6.565751689516154e-19	3.389415992761057e-11	7.08856845738386e-11	8.231030369828573e-10
27700000	0.0049998513810633775	7.156358430350647e-50	7.956628244914636e-65	2.0993461571291763e-8	7.986650118319684e-16	2.543230664242023e-7	-1.8198646819858272e-20	6.565751689516154e-19	3.389415992761057e-11	7.08856845738386e-11	8.231030369828573e-10
27800000	0.0049998513810633775	7.156358430350647e-50	7.956628244914636e-65	2.0993461571291763e-8	7.986650118319684e-16	2.543230664242023e-7	-1.81985631761632e-20	6.565751689516154e-19	3.389415992761057e-11	7.08856845738386e-11	8.231030369828573e-10
27900000	0.0049998513810633775	7.156358430350647e-50	7.956628244914636e-65	2.0993461571291763e-8	7.986650118319684e-16	2.543230664242023e-7	-1.819847953246813e-20	6.565751689516154e-19	3.389415992761057e-11	7.08856845738386e-11	8.231030369828573e-10
28000000	0.0049998513810633775	7.156358430350647e-50	7.956628244914636e-65	2.0993461571291763e-8	7.986650118319684e-16	2.543230664242023e-7	-1.8198395888773057e-20	6.565751689516154e-19	3.389415992761057e-11	7.08856845738386e-11	8.231030369828573e-10
28100000	0.0049998513810633775	7.156358430350647e-50	7.956628244914636e-65	2.0993461571291763e-8	7.986650118319684e-16	2.543230664242023e-7	-1.8198312245077986e-20	6.565751689516154e-19	3.389415992761057e-11	7.08856845738386e-11	8.231030369828573e-10
28200000	0.0049998513810633775	7.156358430350647e-50	7.956628244914636e-65	2.0993461571291763e-8	7.986650118319684e-16	2.543230664242023e-7	-1.8198228601382917e-20	6.565751689516154e-19	3.389415992761057e-11	7.08856845738386e-11	8.231030369828573e-10
28300000	0.0049998513810633775	7.156358430350647e-50	7.956628244914636e-65	2.0993461571291763e-8	7.986650118319684e-16	2.543230664242023e-7	-1.8198144957687846e-20	6.565751689516154e-19	3.389415992761057e-11	7.08856845738386e-11	8.231030369828573e-10
28400000	0.0049998513810633775	7.156358430350647e-50	7.956628244914636e-65	2.0993461571291763e-8	7.986650118319684e-16	2.543230664242023e-7	-1.8198061313992774e-20	6.565751689516154e-19	3.389415992761057e-11	7.08856845738386e-11	8.231030369828573e-10
28500000	0.0049998513810633775	7.156358430350647e-50	7.956628244914636e-65	2.0993461571291763e-8	7.986650118319684e-16	2.543230664242023e-7	-1.8197977670297703e-20	6.565751689516154e-19	3.389415992761057e-11	7.08856845738386e-11	8.231030369828573e-10
28600000	0.0049998513810633775	7.156358430350647e-50	7.956628244914636e-65	2.0993461571291763e-8	7.986650118319684e-16	2.543230664242023e-7	-1.819789402660263e-20	6.565751689516154e-19	3.389415992761057e-11	7.08856845738386e-11	8.231030369828573e-10
28700000	0.0049998513810633775	7.156358430350647e-50	7.956628244914636e-65	2.0993461571291763e-8	7.986650118319684e-16	2.543230664242023e-7	-1.8197810382907563e-20	6.565751689516154e-19	3.389415992761057e-11	7.08856845738386e-11	8.231030369828573e-10
28800000	0.0049998513810633775	7.156358430350647e-50	7.956628244914636e-65	2.0993461571291763e-8	7.986650118319684e-16	2.543230664242023e-7	-1.819772673921249e-20	6.565751689516154e-19	3.389415992761057e-11	7.08856845738386e-11	8.231030369828573e-10
28900000	0.0049998513810633775	7.156358430350648e-50	7.956628244914636e-65	2.0993461571291763e-8	7.986650118319684e-16	2.543230664242023e-7	-1.819764309551742e-20	6.565751689516154e-19	3.389415992761057e-11	7.08856845738386e-11	8.231030369828573e-10
29000000	0.0049998513810633775	7.156358430350648e-50	7.956628244914636e-65	2.0993461571291763e-8	7.986650118319684e-16	2.543230664242023e-7	-1.8197559451822348e-20	6.565751689516154e-19	3.389415992761057e-11	7.08856845738386e-11	8.231030369828573e-10
29100000	0.0049998513810633775	7.156358430350648e-50	7.956628244914636e-65	2.0993461571291763e-8	7.986650118319684e-16	2.543230664242023e-7	-1.8197475808127276e-20	6.565751689516154e-19	3.389415992761057e-11	7.08856845738386e-11	8.231030369828573e-10
29200000	0.0049998513810633775	7.156358430350648e-50	7.956628244914636e-65	2.0993461571291763e-8	7.986650118319684e-16	2.543230664242023e-7	-1.8197392164432205e-20	6.565751689516154e-19	3.389415992761057e-11	7.08856845738386e-11	8.231030369828573e-10
29300000	0.0049998513810633775	7.156358430350648e-50	7.956628244914636e-65	2.0993461571291763e-8	7.986650118319684e-16	2.543230664242023e-7	-1.8197308520737136e-20	6.565751689516154e-19	3.389415992761057e-11	7.08856845738386e-11	8.231030369828573e-10
29400000	0.0049998513810633775	7.156358430350648e-50	7.956628244914636e-65	2.0993461571291763e-8	7.986650118319684e-16	2.543230664242023e-7	-1.8197224877042065e-20	6.565751689516154e-19	3.389415992761057e-11	7.08856845738386e-11	8.231030369828573e-10
29500000	0.0049998513810633775	7.156358430350648e-50	7.956628244914636e-65	2.0993461571291763e-8	7.986650118319684e-16	2.543230664242023e-7	-1.8197141233346993e-20	6.565751689516154e-19	3.389415992761057e-11	7.08856845738386e-11	8.231030369828573e-10
29600000	0.0049998513810633775	7.156358430350648e-50	7.956628244914636e-65	2.0993461571291763e-8	7.986650118319684e-16	2.543230664242023e-7	-1.8197057589651922e-20	6.565751689516154e-19	3.389415992761057e-11	7.08856845738386e-11	8.231030369828573e-10
29700000	0.0049998513810633775	7.156358430350648e-50	7.956628244914636e-65	2.0993461571291763e-8	7.986650118319684e-16	2.543230664242023e-7	-1.819697394595685e-20	6.565751689516154e-19	3.389415992761057e-11	7.08856845738386e-11	8.231030369828573e-10
29800000	0.0049998513810633775	7.156358430350648e-50	7.956628244914636e-65	2.0993461571291763e-8	7.986650118319684e-16	2.543230664242023e-7	-1.8196890302261782e-20	6.565751689516154e-19	3.389415992761057e-11	7.08856845738386e-11	8.231030369828573e-10
29900000	0.0049998513810633775	7.156358430350648e-50	7.956628244914636e-65	2.0993461571291763e-8	7.986650118319684e-16	2.543230664242023e-7	-1.819680665856671e-20	6.565751689516154e-19	3.389415992761057e-11	7.08856845738386e-11	8.231030369828573e-10
30000000	0.0049998513810633775	7.156358430350648e-50	7.956628244914636e-65	2.0993461571291763e-8	7.986650118319684e-16	2.543230664242023e-7	-1.819672301487164e-20	6.565751689516154e-19	3.389415992761057e-11	7.08856845738386e-11	8.231030369828573e-10
30100000	0.0049998513810633775	7.156358430350648e-50	7.956628244914636e-65	2.0993461571291763e-8	7.986650118319684e-16	2.543230664242023e-7	-1.8196639371176567e-20	6.565751689516154e-19	3.389415992761057e-11	7.08856845738386e-11	8.231030369828573e-10
30200000	0.0049998513810633775	7.156358430350648e-50	7.956628244914636e-65	2.0993461571291763e-8	7.986650118319684e-16	2.543230664242023e-7	-1.8196555727481495e-20	6.565751689516154e-19	3.389415992761057e-11	7.08856845738386e-11	8.231030369828573e-10
30300000	0.0049998513810633775	7.156358430350648e-50	7.956628244914636e-65	2.0993461571291763e-8	7.986650118319684e-16	2.543230664242023e-7	-1.8196472083786424e-20	6.565751689516154e-19	3.389415992761057e-11	7.08856845738386e-11	8.231030369828573e-10
30400000	0.0049998513810633775	7.156358430350648e-50	7.956628244914636e-65	2.0993461571291763e-8	7.986650118319684e-16	2.543230664242023e-7	-1.8196388440091355e-20	6.565751689516154e-19	3.389415992761057e-11	7.08856845738386e-11	8.231030369828573e-10
30500000	0.0049998513810633775	7.156358430350648e-50	7.956628244914636e-65	2.0993461571291763e-8	7.986650118319684e-16	2.543230664242023e-7	-1.8196304796396284e-20	6.565751689516154e-19	3.389415992761057e-11	7.08856845738386e-11	8.231030369828573e-10
30600000	0.0049998513810633775	7.156358430350649e-50	7.956628244914636e-65	2.0993461571291763e-8	7.986650118319684e-16	2.543230664242023e-7	-1.8196221152701212e-20	6.565751689516154e-19	3.389415992761057e-11	7.08856845738386e-11	8.231030369828573e-10
30700000	0.0049998513810633775	7.156358430350649e-50	7.956628244914636e-65	2.0993461571291763e-8	7.986650118319684e-16	2.543230664242023e-7	-1.819613750900614e-20	6.565751689516154e-19	3.389415992761057e-11	7.088568457383859e-11	8.231030369828573e-10
30800000	0.0049998513810633775	7.156358430350649e-50	7.956628244914636e-65	2.0993461571291763e-8	7.986650118319684e-16	2.543230664242023e-7	-1.819605386531107e-20	6.565751689516154e-19	3.389415992761057e-11	7.088568457383859e-11	8.231030369828573e-10
30900000	0.0049998513810633775	7.156358430350649e-50	7.956628244914636e-65	2.0993461571291763e-8	7.986650118319684e-16	2.543230664242023e-7	-1.8195970221615998e-20	6.565751689516154e-19	3.389415992761057e-11	7.088568457383859e-11	8.231030369828573e-10
31000000	0.0049998513810633775	7.156358430350649e-50	7.956628244914636e-65	2.0993461571291763e-8	7.986650118319684e-16	2.543230664242023e-7	-1.819588657792093e-20	6.565751689516154e-19	3.389415992761057e-11	7.088568457383859e-11	8.231030369828573e-10
31100000	0.0049998513810633775	7.156358430350649e-50	7.956628244914636e-65	2.0993461571291763e-8	7.986650118319684e-16	2.543230664242023e-7	-1.8195802934225858e-20	6.565751689516154e-19	3.389415992761057e-11	7.088568457383859e-11	8.231030369828573e-10
31200000	0.0049998513810633775	7.156358430350649e-50	7.956628244914636e-65	2.0993461571291763e-8	7.986650118319684e-16	2.543230664242023e-7	-1.8195719290530786e-20	6.565751689516154e-19	3.389415992761057e-11	7.088568457383859e-11	8.231030369828573e-10
31300000	0.0049998513810633775	7.156358430350649e-50	7.956628244914636e-65	2.0993461571291763e-8	7.986650118319684e-16	2.543230664242023e-7	-1.8195635646835714e-20	6.565751689516154e-19	3.389415992761057e-11	7.088568457383859e-11	8.231030369828573e-10
31400000	0.0049998513810633775	7.156358430350649e-50	7.956628244914636e-65	2.0993461571291763e-8	7.986650118319684e-16	2.543230664242023e-7	-1.8195552003140643e-20	6.565751689516154e-19	3.389415992761057e-11	7.088568457383859e-11	8.231030369828573e-10
31500000	0.0049998513810633775	7.156358430350649e-50	7.956628244914636e-65	2.0993461571291763e-8	7.986650118319684e-16	2.543230664242023e-7	-1.8195468359445574e-20	6.565751689516154e-19	3.389415992761057e-11	7.088568457383859e-11	8.231030369828573e-10
31600000	0.0049998513810633775	7.156358430350649e-50	7.956628244914638e-65	2.0993461571291767e-8	7.986650118319684e-16	2.543230664242023e-7	-1.8195384715750503e-20	6.565751689516154e-19	3.389415992761057e-11	7.088568457383859e-11	8.231030369828573e-10
31700000	0.0049998513810633775	7.156358430350649e-50	7.956628244914638e-65	2.0993461571291767e-8	7.986650118319684e-16	2.5432306642420233e-7	-1.819530107205543e-20	6.565751689516154e-19	3.389415992761057e-11	7.088568457383859e-11	8.231030369828573e-10
31800000	0.0049998513810633775	7.156358430350649e-50	7.956628244914638e-65	2.0993461571291767e-8	7.986650118319684e-16	2.5432306642420233e-7	-1.819521742836036e-20	6.565751689516154e-19	3.389415992761057e-11	7.088568457383859e-11	8.231030369828573e-10
31900000	0.0049998513810633775	7.156358430350649e-50	7.956628244914638e-65	2.0993461571291767e-8	7.986650118319684e-16	2.5432306642420233e-7	-1.8195133784665288e-20	6.565751689516154e-19	3.389415992761057e-11	7.088568457383859e-11	8.231030369828573e-10
32000000	0.0049998513810633775	7.156358430350649e-50	7.956628244914638e-65	2.0993461571291767e-8	7.986650118319684e-16	2.5432306642420233e-7	-1.8195050140970217e-20	6.565751689516154e-19	3.389415992761057e-11	7.088568457383859e-11	8.231030369828573e-10
32100000	0.0049998513810633775	7.156358430350649e-50	7.956628244914638e-65	2.0993461571291767e-8	7.986650118319684e-16	2.5432306642420233e-7	-1.8194966497275148e-20	6.565751689516154e-19	3.389415992761057e-11	7.088568457383859e-11	8.231030369828573e-10
32200000	0.0049998513810633775	7.156358430350649e-50	7.956628244914638e-65	2.0993461571291767e-8	7.986650118319684e-16	2.5432306642420233e-7	-1.8194882853580076e-20	6.565751689516154e-19	3.389415992761057e-11	7.088568457383859e-11	8.231030369828573e-10
32300000	0.0049998513810633775	7.156358430350649e-50	7.956628244914638e-65	2.0993461571291767e-8	7.986650118319685e-16	2.5432306642420233e-7	-1.8194799209885005e-20	6.565751689516154e-19	3.389415992761057e-11	7.088568457383859e-11	8.231030369828573e-10
32400000	0.0049998513810633775	7.15635843035065e-50	7.956628244914638e-65	2.0993461571291767e-8	7.986650118319685e-16	2.5432306642420233e-7	-1.8194715566189933e-20	6.565751689516154e-19	3.389415992761057e-11	7.088568457383859e-11	8.231030369828573e-10
32500000	0.0049998513810633775	7.15635843035065e-50	7.956628244914638e-65	2.0993461571291767e-8	7.986650118319685e-16	2.5432306642420233e-7	-1.8194631922494862e-20	6.565751689516154e-19	3.389415992761057e-11	7.088568457383859e-11	8.231030369828573e-10
32600000	0.0049998513810633775	7.15635843035065e-50	7.956628244914638e-65	2.0993461571291767e-8	7.986650118319685e-16	2.5432306642420233e-7	-1.8194548278799793e-20	6.565751689516154e-19	3.389415992761057e-11	7.088568457383859e-11	8.231030369828573e-10
32700000	0.0049998513810633775	7.15635843035065e-50	7.956628244914638e-65	2.0993461571291767e-8	7.986650118319685e-16	2.5432306642420233e-7	-1.8194464635104722e-20	6.565751689516154e-19	3.389415992761057e-11	7.088568457383859e-11	8.231030369828573e-10
32800000	0.0049998513810633775	7.15635843035065e-50	7.956628244914638e-65	2.0993461571291767e-8	7.986650118319685e-16	2.5432306642420233e-7	-1.819438099140965e-20	6.565751689516154e-19	3.389415992761057e-11	7.088568457383859e-11	8.231030369828573e-10
32900000	0.0049998513810633775	7.15635843035065e-50	7.956628244914638e-65	2.0993461571291767e-8	7.986650118319685e-16	2.5432306642420233e-7	-1.819429734771458e-20	6.565751689516154e-19	3.389415992761057e-11	7.088568457383859e-11	8.231030369828573e-10
33000000	0.0049998513810633775	7.15635843035065e-50	7.956628244914638e-65	2.0993461571291767e-8	7.986650118319685e-16	2.5432306642420233e-7	-1.8194213704019507e-20	6.565751689516154e-19	3.389415992761057e-11	7.088568457383859e-11	8.231030369828573e-10
33100000	0.0049998513810633775	7.15635843035065e-50	7.956628244914638e-65	2.0993461571291767e-8	7.986650118319685e-16	2.5432306642420233e-7	-1.8194130060324436e-20	6.565751689516154e-19	3.389415992761057e-11	7.088568457383859e-11	8.231030369828573e-10
33200000	0.0049998513810633775	7.15635843035065e-50	7.956628244914638e-65	2.0993461571291767e-8	7.986650118319685e-16	2.5432306642420233e-7	-1.8194046416629367e-20	6.565751689516154e-19	3.389415992761057e-11	7.088568457383859e-11	8.231030369828573e-10
33300000	0.0049998513810633775	7.15635843035065e-50	7.956628244914638e-65	2.0993461571291767e-8	7.986650118319685e-16	2.5432306642420233e-7	-1.8193962772934295e-20	6.565751689516154e-19	3.389415992761057e-11	7.088568457383859e-11	8.231030369828573e-10
33400000	0.0049998513810633775	7.15635843035065e-50	7.956628244914638e-65	2.0993461571291767e-8	7.986650118319685e-16	2.5432306642420233e-7	-1.8193879129239224e-20	6.565751689516154e-19	3.389415992761057e-11	7.088568457383859e-11	8.231030369828573e-10
33500000	0.0049998513810633775	7.15635843035065e-50	7.956628244914638e-65	2.0993461571291767e-8	7.986650118319685e-16	2.5432306642420233e-7	-1.8193795485544152e-20	6.565751689516154e-19	3.389415992761057e-11	7.088568457383859e-11	8.231030369828573e-10
33600000	0.0049998513810633775	7.15635843035065e-50	7.956628244914638e-65	2.0993461571291767e-8	7.986650118319685e-16	2.5432306642420233e-7	-1.819371184184908e-20	6.565751689516154e-19	3.389415992761057e-11	7.088568457383859e-11	8.231030369828573e-10
33700000	0.0049998513810633775	7.15635843035065e-50	7.956628244914638e-65	2.0993461571291767e-8	7.986650118319685e-16	2.5432306642420233e-7	-1.8193628198154012e-20	6.565751689516154e-19	3.389415992761057e-11	7.088568457383859e-11	8.231030369828573e-10
33800000	0.0049998513810633775	7.15635843035065e-50	7.956628244914638e-65	2.0993461571291767e-8	7.986650118319685e-16	2.5432306642420233e-7	-1.819354455445894e-20	6.565751689516154e-19	3.389415992761057e-11	7.088568457383859e-11	8.231030369828573e-10
33900000	0.0049998513810633775	7.15635843035065e-50	7.956628244914638e-65	2.0993461571291767e-8	7.986650118319685e-16	2.5432306642420233e-7	-1.819346091076387e-20	6.565751689516154e-19	3.389415992761057e-11	7.088568457383859e-11	8.231030369828573e-10
34000000	0.0049998513810633775	7.15635843035065e-50	7.956628244914638e-65	2.0993461571291767e-8	7.986650118319685e-16	2.5432306642420233e-7	-1.8193377267068798e-20	6.565751689516154e-19	3.389415992761057e-11	7.088568457383859e-11	8.231030369828573e-10
34100000	0.0049998513810633775	7.15635843035065e-50	7.956628244914638e-65	2.0993461571291767e-8	7.986650118319685e-16	2.5432306642420233e-7	-1.8193293623373726e-20	6.565751689516154e-19	3.389415992761057e-11	7.088568457383859e-11	8.231030369828573e-10
34200000	0.0049998513810633775	7.156358430350651e-50	7.956628244914638e-65	2.0993461571291767e-8	7.986650118319685e-16	2.5432306642420233e-7	-1.8193209979678655e-20	6.565751689516154e-19	3.389415992761057e-11	7.088568457383859e-11	8.231030369828573e-10
34300000	0.0049998513810633775	7.156358430350651e-50	7.956628244914638e-65	2.0993461571291767e-8	7.986650118319685e-16	2.5432306642420233e-7	-1.8193126335983586e-20	6.565751689516154e-19	3.389415992761057e-11	7.088568457383859e-11	8.231030369828573e-10
34400000	0.0049998513810633775	7.156358430350651e-50	7.956628244914638e-65	2.0993461571291767e-8	7.986650118319685e-16	2.5432306642420233e-7	-1.8193042692288514e-20	6.565751689516154e-19	3.389415992761057e-11	7.088568457383859e-11	8.231030369828573e-10
34500000	0.0049998513810633775	7.156358430350651e-50	7.956628244914638e-65	2.0993461571291767e-8	7.986650118319685e-16	2.5432306642420233e-7	-1.8192959048593443e-20	6.565751689516154e-19	3.389415992761057e-11	7.088568457383859e-11	8.231030369828573e-10
34600000	0.0049998513810633775	7.156358430350651e-50	7.956628244914638e-65	2.0993461571291767e-8	7.986650118319685e-16	2.5432306642420233e-7	-1.819287540489837e-20	6.565751689516154e-19	3.389415992761057e-11	7.088568457383859e-11	8.231030369828573e-10
34700000	0.0049998513810633775	7.156358430350651e-50	7.956628244914638e-65	2.0993461571291767e-8	7.986650118319685e-16	2.5432306642420233e-7	-1.81927917612033e-20	6.565751689516154e-19	3.389415992761057e-11	7.088568457383859e-11	8.231030369828573e-10
34800000	0.0049998513810633775	7.156358430350651e-50	7.956628244914638e-65	2.0993461571291767e-8	7.986650118319685e-16	2.5432306642420233e-7	-1.819270811750823e-20	6.565751689516154e-19	3.389415992761057e-11	7.088568457383859e-11	8.231030369828573e-10
34900000	0.0049998513810633775	7.156358430350651e-50	7.956628244914638e-65	2.0993461571291767e-8	7.986650118319685e-16	2.5432306642420233e-7	-1.819262447381316e-20	6.565751689516154e-19	3.389415992761057e-11	7.088568457383859e-11	8.231030369828573e-10
35000000	0.0049998513810633775	7.156358430350651e-50	7.956628244914638e-65	2.0993461571291767e-8	7.986650118319685e-16	2.5432306642420233e-7	-1.8192540830118088e-20	6.565751689516154e-19	3.389415992761057e-11	7.088568457383859e-11	8.231030369828573e-10
35100000	0.0049998513810633775	7.156358430350651e-50	7.956628244914638e-65	2.0993461571291767e-8	7.986650118319685e-16	2.5432306642420233e-7	-1.8192457186423017e-20	6.565751689516154e-19	3.389415992761057e-11	7.088568457383859e-11	8.231030369828573e-10
35200000	0.0049998513810633775	7.156358430350651e-50	7.956628244914638e-65	2.0993461571291767e-8	7.986650118319685e-16	2.5432306642420233e-7	-1.8192373542727945e-20	6.565751689516154e-19	3.389415992761057e-11	7.088568457383859e-11	8.231030369828573e-10
35300000	0.0049998513810633775	7.156358430350651e-50	7.956628244914638e-65	2.0993461571291767e-8	7.986650118319685e-16	2.5432306642420233e-7	-1.8192289899032874e-20	6.565751689516154e-19	3.389415992761057e-11	7.088568457383859e-11	8.231030369828573e-10
35400000	0.0049998513810633775	7.156358430350651e-50	7.956628244914638e-65	2.0993461571291767e-8	7.986650118319685e-16	2.5432306642420233e-7	-1.8192206255337805e-20	6.565751689516154e-19	3.389415992761057e-11	7.088568457383859e-11	8.231030369828573e-10
35500000	0.0049998513810633775	7.156358430350651e-50	7.956628244914638e-65	2.0993461571291767e-8	7.986650118319685e-16	2.5432306642420233e-7	-1.8192122611642733e-20	6.565751689516154e-19	3.389415992761057e-11	7.088568457383859e-11	8.231030369828573e-10
35600000	0.0049998513810633775	7.156358430350651e-50	7.956628244914638e-65	2.0993461571291767e-8	7.986650118319685e-16	2.5432306642420233e-7	-1.8192038967947662e-20	6.565751689516154e-19	3.389415992761057e-11	7.088568457383859e-11	8.231030369828573e-10
35700000	0.0049998513810633775	7.156358430350651e-50	7.956628244914638e-65	2.0993461571291767e-8	7.986650118319685e-16	2.5432306642420233e-7	-1.819195532425259e-20	6.565751689516154e-19	3.389415992761057e-11	7.088568457383859e-11	8.231030369828573e-10
35800000	0.0049998513810633775	7.156358430350651e-50	7.956628244914638e-65	2.0993461571291767e-8	7.986650118319685e-16	2.5432306642420233e-7	-1.819187168055752e-20	6.565751689516154e-19	3.389415992761057e-11	7.088568457383859e-11	8.231030369828573e-10
35900000	0.0049998513810633775	7.156358430350651e-50	7.956628244914638e-65	2.0993461571291767e-8	7.986650118319685e-16	2.5432306642420233e-7	-1.8191788036862447e-20	6.565751689516154e-19	3.389415992761057e-11	7.088568457383859e-11	8.231030369828573e-10
36000000	0.0049998513810633775	7.156358430350651e-50	7.956628244914638e-65	2.0993461571291767e-8	7.986650118319685e-16	2.5432306642420233e-7	-1.819170439316738e-20	6.565751689516154e-19	3.389415992761057e-11	7.088568457383859e-11	8.231030369828573e-10
36100000	0.0049998513810633775	7.156358430350651e-50	7.956628244914638e-65	2.0993461571291767e-8	7.986650118319685e-16	2.5432306642420233e-7	-1.8191620749472307e-20	6.565751689516154e-19	3.389415992761057e-11	7.088568457383859e-11	8.231030369828573e-10
36200000	0.0049998513810633775	7.156358430350651e-50	7.956628244914638e-65	2.0993461571291767e-8	7.986650118319685e-16	2.5432306642420233e-7	-1.8191537105777236e-20	6.565751689516154e-19	3.389415992761057e-11	7.088568457383859e-11	8.231030369828573e-10
36300000	0.0049998513810633775	7.156358430350651e-50	7.956628244914638e-65	2.0993461571291767e-8	7.986650118319685e-16	2.5432306642420233e-7	-1.8191453462082164e-20	6.565751689516154e-19	3.389415992761057e-11	7.088568457383859e-11	8.231030369828573e-10
36400000	0.0049998513810633775	7.156358430350651e-50	7.956628244914638e-65	2.0993461571291767e-8	7.986650118319685e-16	2.5432306642420233e-7	-1.8191369818387092e-20	6.565751689516154e-19	3.389415992761057e-11	7.088568457383859e-11	8.231030369828573e-10
36500000	0.0049998513810633775	7.156358430350651e-50	7.956628244914638e-65	2.0993461571291767e-8	7.986650118319685e-16	2.5432306642420233e-7	-1.8191286174692024e-20	6.565751689516154e-19	3.389415992761057e-11	7.088568457383859e-11	8.231030369828573e-10
36600000	0.0049998513810633775	7.156358430350651e-50	7.956628244914638e-65	2.0993461571291767e-8	7.986650118319685e-16	2.5432306642420233e-7	-1.8191202530996952e-20	6.565751689516154e-19	3.389415992761057e-11	7.088568457383859e-11	8.231030369828573e-10
36700000	0.0049998513810633775	7.156358430350651e-50	7.956628244914638e-65	2.0993461571291767e-8	7.986650118319685e-16	2.5432306642420233e-7	-1.819111888730188e-20	6.565751689516154e-19	3.389415992761057e-11	7.088568457383859e-11	8.231030369828573e-10
36800000	0.0049998513810633775	7.156358430350651e-50	7.956628244914638e-65	2.0993461571291767e-8	7.986650118319685e-16	2.5432306642420233e-7	-1.819103524360681e-20	6.565751689516154e-19	3.389415992761057e-11	7.088568457383859e-11	8.231030369828573e-10
36900000	0.0049998513810633775	7.156358430350651e-50	7.956628244914638e-65	2.0993461571291767e-8	7.986650118319685e-16	2.5432306642420233e-7	-1.8190951599911738e-20	6.565751689516154e-19	3.389415992761057e-11	7.088568457383859e-11	8.231030369828573e-10
37000000	0.0049998513810633775	7.156358430350651e-50	7.956628244914638e-65	2.0993461571291767e-8	7.986650118319685e-16	2.5432306642420233e-7	-1.8190867956216666e-20	6.565751689516154e-19	3.389415992761057e-11	7.088568457383859e-11	8.231030369828573e-10
37100000	0.0049998513810633775	7.156358430350651e-50	7.956628244914638e-65	2.0993461571291767e-8	7.986650118319685e-16	2.5432306642420233e-7	-1.8190784312521598e-20	6.565751689516154e-19	3.389415992761057e-11	7.088568457383859e-11	8.231030369828573e-10
37200000	0.0049998513810633775	7.156358430350651e-50	7.956628244914638e-65	2.0993461571291767e-8	7.986650118319685e-16	2.5432306642420233e-7	-1.8190700668826526e-20	6.565751689516154e-19	3.389415992761057e-11	7.088568457383859e-11	8.231030369828573e-10
37300000	0.0049998513810633775	7.156358430350651e-50	7.956628244914638e-65	2.0993461571291767e-8	7.986650118319685e-16	2.5432306642420233e-7	-1.8190617025131455e-20	6.565751689516154e-19	3.389415992761057e-11	7.088568457383859e-11	8.231030369828573e-10
37400000	0.0049998513810633775	7.156358430350651e-50	7.956628244914638e-65	2.0993461571291767e-8	7.986650118319685e-16	2.5432306642420233e-7	-1.8190533381436383e-20	6.565751689516154e-19	3.389415992761057e-11	7.088568457383859e-11	8.231030369828573e-10
37500000	0.0049998513810633775	7.156358430350651e-50	7.956628244914638e-65	2.0993461571291767e-8	7.986650118319685e-16	2.5432306642420233e-7	-1.819044973774131e-20	6.565751689516154e-19	3.389415992761057e-11	7.088568457383859e-11	8.231030369828573e-10
37600000	0.0049998513810633775	7.156358430350651e-50	7.956628244914638e-65	2.0993461571291767e-8	7.986650118319685e-16	2.5432306642420233e-7	-1.8190366094046243e-20	6.565751689516154e-19	3.389415992761057e-11	7.088568457383859e-11	8.231030369828573e-10
37700000	0.0049998513810633775	7.156358430350651e-50	7.956628244914638e-65	2.0993461571291767e-8	7.986650118319685e-16	2.5432306642420233e-7	-1.819028245035117e-20	6.565751689516154e-19	3.389415992761057e-11	7.088568457383859e-11	8.231030369828573e-10
37800000	0.0049998513810633775	7.156358430350651e-50	7.956628244914638e-65	2.0993461571291767e-8	7.986650118319685e-16	2.5432306642420233e-7	-1.81901988066561e-20	6.565751689516154e-19	3.389415992761057e-11	7.088568457383859e-11	8.231030369828573e-10
37900000	0.0049998513810633775	7.156358430350651e-50	7.956628244914638e-65	2.0993461571291767e-8	7.986650118319685e-16	2.5432306642420233e-7	-1.8190115162961028e-20	6.565751689516154e-19	3.389415992761057e-11	7.088568457383859e-11	8.231030369828573e-10
38000000	0.0049998513810633775	7.156358430350651e-50	7.956628244914638e-65	2.0993461571291767e-8	7.986650118319685e-16	2.5432306642420233e-7	-1.8190031519265957e-20	6.565751689516154e-19	3.389415992761057e-11	7.088568457383859e-11	8.231030369828573e-10
38100000	0.0049998513810633775	7.156358430350651e-50	7.956628244914638e-65	2.0993461571291767e-8	7.986650118319685e-16	2.5432306642420233e-7	-1.8189947875570885e-20	6.565751689516154e-19	3.389415992761057e-11	7.088568457383859e-11	8.231030369828573e-10
38200000	0.0049998513810633775	7.156358430350651e-50	7.956628244914638e-65	2.0993461571291767e-8	7.986650118319685e-16	2.5432306642420233e-7	-1.8189864231875817e-20	6.565751689516154e-19	3.389415992761057e-11	7.088568457383859e-11	8.231030369828573e-10
38300000	0.0049998513810633775	7.156358430350651e-50	7.956628244914638e-65	2.0993461571291767e-8	7.986650118319685e-16	2.5432306642420233e-7	-1.8189780588180745e-20	6.565751689516154e-19	3.389415992761057e-11	7.088568457383859e-11	8.231030369828573e-10
38400000	0.0049998513810633775	7.156358430350651e-50	7.956628244914638e-65	2.0993461571291767e-8	7.986650118319685e-16	2.5432306642420233e-7	-1.8189696944485674e-20	6.565751689516154e-19	3.389415992761057e-11	7.088568457383859e-11	8.231030369828573e-10
38500000	0.0049998513810633775	7.156358430350651e-50	7.956628244914638e-65	2.0993461571291767e-8	7.986650118319685e-16	2.5432306642420233e-7	-1.8189613300790602e-20	6.565751689516154e-19	3.389415992761057e-11	7.088568457383859e-11	8.231030369828573e-10
38600000	0.0049998513810633775	7.156358430350651e-50	7.956628244914638e-65	2.0993461571291767e-8	7.986650118319685e-16	2.5432306642420233e-7	-1.818952965709553e-20	6.565751689516154e-19	3.389415992761057e-11	7.088568457383859e-11	8.231030369828573e-10
38700000	0.0049998513810633775	7.156358430350651e-50	7.956628244914638e-65	2.0993461571291767e-8	7.986650118319685e-16	2.5432306642420233e-7	-1.8189446013400462e-20	6.565751689516154e-19	3.389415992761057e-11	7.088568457383859e-11	8.231030369828573e-10
38800000	0.0049998513810633775	7.156358430350651e-50	7.956628244914638e-65	2.0993461571291767e-8	7.986650118319685e-16	2.5432306642420233e-7	-1.818936236970539e-20	6.565751689516154e-19	3.389415992761057e-11	7.088568457383859e-11	8.231030369828573e-10
38900000	0.0049998513810633775	7.156358430350651e-50	7.956628244914638e-65	2.0993461571291767e-8	7.986650118319685e-16	2.5432306642420233e-7	-1.818927872601032e-20	6.565751689516154e-19	3.389415992761057e-11	7.088568457383859e-11	8.231030369828573e-10
39000000	0.0049998513810633775	7.156358430350651e-50	7.956628244914638e-65	2.0993461571291767e-8	7.986650118319685e-16	2.5432306642420233e-7	-1.8189195082315247e-20	6.565751689516154e-19	3.389415992761057e-11	7.088568457383859e-11	8.231030369828573e-10
39100000	0.0049998513810633775	7.156358430350651e-50	7.956628244914638e-65	2.0993461571291767e-8	7.986650118319685e-16	2.5432306642420233e-7	-1.8189111438620176e-20	6.565751689516154e-19	3.389415992761057e-11	7.088568457383859e-11	8.231030369828573e-10
39200000	0.0049998513810633775	7.156358430350651e-50	7.956628244914638e-65	2.0993461571291767e-8	7.986650118319685e-16	2.5432306642420233e-7	-1.8189027794925104e-20	6.565751689516154e-19	3.389415992761057e-11	7.088568457383859e-11	8.231030369828573e-10
39300000	0.0049998513810633775	7.156358430350651e-50	7.956628244914638e-65	2.0993461571291767e-8	7.986650118319685e-16	2.5432306642420233e-7	-1.8188944151230036e-20	6.565751689516154e-19	3.389415992761057e-11	7.088568457383859e-11	8.231030369828573e-10
39400000	0.0049998513810633775	7.156358430350651e-50	7.956628244914638e-65	2.0993461571291767e-8	7.986650118319685e-16	2.5432306642420233e-7	-1.8188860507534964e-20	6.565751689516154e-19	3.389415992761057e-11	7.088568457383859e-11	8.231030369828573e-10
39500000	0.0049998513810633775	7.156358430350651e-50	7.956628244914638e-65	2.0993461571291767e-8	7.986650118319685e-16	2.5432306642420233e-7	-1.8188776863839893e-20	6.565751689516154e-19	3.389415992761057e-11	7.088568457383859e-11	8.231030369828573e-10
39600000	0.0049998513810633775	7.156358430350651e-50	7.956628244914638e-65	2.0993461571291767e-8	7.986650118319685e-16	2.5432306642420233e-7	-1.818869322014482e-20	6.565751689516154e-19	3.389415992761057e-11	7.088568457383859e-11	8.231030369828573e-10
39700000	0.0049998513810633775	7.156358430350651e-50	7.956628244914638e-65	2.0993461571291767e-8	7.986650118319685e-16	2.5432306642420233e-7	-1.818860957644975e-20	6.565751689516154e-19	3.389415992761057e-11	7.088568457383859e-11	8.231030369828573e-10
39800000	0.0049998513810633775	7.156358430350651e-50	7.956628244914638e-65	2.0993461571291767e-8	7.986650118319685e-16	2.5432306642420233e-7	-1.818852593275468e-20	6.565751689516154e-19	3.389415992761057e-11	7.088568457383859e-11	8.231030369828573e-10
39900000	0.0049998513810633775	7.156358430350651e-50	7.956628244914638e-65	2.0993461571291767e-8	7.986650118319685e-16	2.5432306642420233e-7	-1.818844228905961e-20	6.565751689516154e-19	3.389415992761057e-11	7.088568457383859e-11	8.231030369828573e-10
40000000	0.0049998513810633775	7.156358430350651e-50	7.956628244914638e-65	2.0993461571291767e-8	7.986650118319685e-16	2.5432306642420233e-7	-1.8188358645364538e-20	6.565751689516154e-19	3.389415992761057e-11	7.088568457383859e-11	8.231030369828573e-10
40100000	0.0049998513810633775	7.156358430350651e-50	7.956628244914638e-65	2.0993461571291767e-8	7.986650118319685e-16	2.5432306642420233e-7	-1.8188275001669466e-20	6.565751689516154e-19	3.389415992761057e-11	7.088568457383859e-11	8.231030369828573e-10
40200000	0.0049998513810633775	7.156358430350651e-50	7.956628244914638e-65	2.0993461571291767e-8	7.986650118319685e-16	2.5432306642420233e-7	-1.8188191357974395e-20	6.565751689516154e-19	3.389415992761057e-11	7.088568457383859e-11	8.231030369828573e-10
40300000	0.0049998513810633775	7.156358430350651e-50	7.956628244914638e-65	2.0993461571291767e-8	7.986650118319685e-16	2.5432306642420233e-7	-1.8188107714279323e-20	6.565751689516154e-19	3.389415992761057e-11	7.088568457383859e-11	8.231030369828573e-10
40400000	0.0049998513810633775	7.156358430350651e-50	7.956628244914638e-65	2.0993461571291767e-8	7.986650118319685e-16	2.5432306642420233e-7	-1.8188024070584255e-20	6.565751689516154e-19	3.389415992761057e-11	7.088568457383859e-11	8.231030369828573e-10
40500000	0.0049998513810633775	7.156358430350651e-50	7.956628244914638e-65	2.0993461571291767e-8	7.986650118319685e-16	2.5432306642420233e-7	-1.8187940426889183e-20	6.565751689516154e-19	3.389415992761057e-11	7.088568457383859e-11	8.231030369828573e-10
40600000	0.0049998513810633775	7.156358430350651e-50	7.956628244914638e-65	2.0993461571291767e-8	7.986650118319685e-16	2.5432306642420233e-7	-1.818785678319411e-20	6.565751689516154e-19	3.389415992761057e-11	7.088568457383859e-11	8.231030369828573e-10
40700000	0.0049998513810633775	7.156358430350651e-50	7.956628244914638e-65	2.0993461571291767e-8	7.986650118319685e-16	2.5432306642420233e-7	-1.818777313949904e-20	6.565751689516154e-19	3.389415992761057e-11	7.088568457383859e-11	8.231030369828573e-10
40800000	0.0049998513810633775	7.156358430350651e-50	7.956628244914638e-65	2.0993461571291767e-8	7.986650118319685e-16	2.5432306642420233e-7	-1.8187689495803968e-20	6.565751689516154e-19	3.389415992761057e-11	7.088568457383859e-11	8.231030369828572e-10
40900000	0.0049998513810633775	7.156358430350651e-50	7.956628244914638e-65	2.0993461571291767e-8	7.986650118319685e-16	2.5432306642420233e-7	-1.8187605852108897e-20	6.565751689516154e-19	3.389415992761057e-11	7.088568457383859e-11	8.231030369828572e-10
41000000	0.0049998513810633775	7.156358430350651e-50	7.956628244914638e-65	2.0993461571291767e-8	7.986650118319685e-16	2.5432306642420233e-7	-1.8187522208413828e-20	6.565751689516154e-19	3.389415992761057e-11	7.088568457383859e-11	8.231030369828572e-10
41100000	0.0049998513810633775	7.15635843035065e-50	7.956628244914638e-65	2.0993461571291767e-8	7.986650118319685e-16	2.5432306642420233e-7	-1.8187438564718757e-20	6.565751689516154e-19	3.389415992761057e-11	7.088568457383859e-11	8.231030369828572e-10
41200000	0.0049998513810633775	7.15635843035065e-50	7.956628244914638e-65	2.0993461571291767e-8	7.986650118319685e-16	2.5432306642420233e-7	-1.8187354921023685e-20	6.565751689516154e-19	3.389415992761057e-11	7.088568457383859e-11	8.231030369828572e-10
41300000	0.0049998513810633775	7.15635843035065e-50	7.956628244914638e-65	2.0993461571291767e-8	7.986650118319685e-16	2.5432306642420233e-7	-1.8187271277328614e-20	6.565751689516154e-19	3.389415992761057e-11	7.088568457383859e-11	8.231030369828572e-10
41400000	0.0049998513810633775	7.15635843035065e-50	7.956628244914638e-65	2.0993461571291767e-8	7.986650118319685e-16	2.5432306642420233e-7	-1.8187187633633542e-20	6.565751689516154e-19	3.389415992761057e-11	7.088568457383859e-11	8.231030369828572e-10
41500000	0.0049998513810633775	7.15635843035065e-50	7.956628244914638e-65	2.0993461571291767e-8	7.986650118319685e-16	2.5432306642420233e-7	-1.8187103989938474e-20	6.565751689516154e-19	3.389415992761057e-11	7.088568457383859e-11	8.231030369828572e-10
41600000	0.0049998513810633775	7.15635843035065e-50	7.956628244914638e-65	2.0993461571291767e-8	7.986650118319685e-16	2.5432306642420233e-7	-1.8187020346243402e-20	6.565751689516154e-19	3.389415992761057e-11	7.08856845738386e-11	8.231030369828572e-10
41700000	0.0049998513810633775	7.15635843035065e-50	7.956628244914638e-65	2.0993461571291767e-8	7.986650118319685e-16	2.5432306642420233e-7	-1.818693670254833e-20	6.565751689516154e-19	3.389415992761057e-11	7.08856845738386e-11	8.231030369828572e-10
41800000	0.0049998513810633775	7.15635843035065e-50	7.956628244914638e-65	2.0993461571291767e-8	7.986650118319685e-16	2.5432306642420233e-7	-1.818685305885326e-20	6.565751689516154e-19	3.389415992761057e-11	7.08856845738386e-11	8.231030369828572e-10
41900000	0.0049998513810633775	7.15635843035065e-50	7.956628244914638e-65	2.0993461571291767e-8	7.986650118319685e-16	2.5432306642420233e-7	-1.8186769415158187e-20	6.565751689516154e-19	3.389415992761057e-11	7.08856845738386e-11	8.231030369828572e-10
42000000	0.0049998513810633775	7.15635843035065e-50	7.956628244914638e-65	2.0993461571291767e-8	7.986650118319685e-16	2.5432306642420233e-7	-1.8186685771463116e-20	6.565751689516154e-19	3.389415992761057e-11	7.08856845738386e-11	8.231030369828572e-10
42100000	0.0049998513810633775	7.15635843035065e-50	7.956628244914638e-65	2.0993461571291767e-8	7.986650118319685e-16	2.5432306642420233e-7	-1.8186602127768047e-20	6.565751689516154e-19	3.389415992761057e-11	7.08856845738386e-11	8.231030369828572e-10
42200000	0.0049998513810633775	7.15635843035065e-50	7.956628244914638e-65	2.0993461571291767e-8	7.986650118319685e-16	2.5432306642420233e-7	-1.8186518484072976e-20	6.565751689516154e-19	3.389415992761057e-11	7.08856845738386e-11	8.231030369828572e-10
42300000	0.0049998513810633775	7.15635843035065e-50	7.956628244914638e-65	2.0993461571291767e-8	7.986650118319685e-16	2.5432306642420233e-7	-1.8186434840377904e-20	6.565751689516154e-19	3.389415992761057e-11	7.08856845738386e-11	8.231030369828572e-10
42400000	0.0049998513810633775	7.15635843035065e-50	7.956628244914638e-65	2.0993461571291767e-8	7.986650118319685e-16	2.5432306642420233e-7	-1.8186351196682833e-20	6.565751689516154e-19	3.389415992761057e-11	7.08856845738386e-11	8.231030369828572e-10
42500000	0.0049998513810633775	7.15635843035065e-50	7.956628244914638e-65	2.0993461571291767e-8	7.986650118319685e-16	2.5432306642420233e-7	-1.818626755298776e-20	6.565751689516154e-19	3.389415992761057e-11	7.08856845738386e-11	8.231030369828572e-10
42600000	0.0049998513810633775	7.15635843035065e-50	7.956628244914638e-65	2.0993461571291767e-8	7.986650118319685e-16	2.5432306642420233e-7	-1.8186183909292693e-20	6.565751689516154e-19	3.389415992761057e-11	7.08856845738386e-11	8.231030369828572e-10
42700000	0.0049998513810633775	7.15635843035065e-50	7.956628244914638e-65	2.0993461571291767e-8	7.986650118319685e-16	2.5432306642420233e-7	-1.818610026559762e-20	6.565751689516154e-19	3.389415992761057e-11	7.08856845738386e-11	8.231030369828572e-10
42800000	0.0049998513810633775	7.15635843035065e-50	7.956628244914638e-65	2.0993461571291767e-8	7.986650118319685e-16	2.5432306642420233e-7	-1.818601662190255e-20	6.565751689516154e-19	3.389415992761057e-11	7.08856845738386e-11	8.231030369828572e-10
42900000	0.0049998513810633775	7.15635843035065e-50	7.956628244914638e-65	2.0993461571291767e-8	7.986650118319685e-16	2.5432306642420233e-7	-1.8185932978207478e-20	6.565751689516154e-19	3.389415992761057e-11	7.08856845738386e-11	8.231030369828572e-10
43000000	0.0049998513810633775	7.15635843035065e-50	7.956628244914638e-65	2.0993461571291767e-8	7.986650118319685e-16	2.5432306642420233e-7	-1.8185849334512406e-20	6.565751689516154e-19	3.389415992761057e-11	7.08856845738386e-11	8.231030369828572e-10
43100000	0.0049998513810633775	7.15635843035065e-50	7.956628244914638e-65	2.0993461571291767e-8	7.986650118319685e-16	2.5432306642420233e-7	-1.8185765690817335e-20	6.565751689516154e-19	3.389415992761057e-11	7.08856845738386e-11	8.231030369828572e-10
43200000	0.0049998513810633775	7.15635843035065e-50	7.956628244914638e-65	2.0993461571291767e-8	7.986650118319685e-16	2.5432306642420233e-7	-1.8185682047122266e-20	6.565751689516154e-19	3.389415992761057e-11	7.08856845738386e-11	8.231030369828572e-10
43300000	0.0049998513810633775	7.15635843035065e-50	7.956628244914638e-65	2.0993461571291767e-8	7.986650118319685e-16	2.5432306642420233e-7	-1.8185598403427195e-20	6.565751689516154e-19	3.389415992761057e-11	7.08856845738386e-11	8.231030369828572e-10
43400000	0.0049998513810633775	7.15635843035065e-50	7.956628244914638e-65	2.0993461571291767e-8	7.986650118319685e-16	2.5432306642420233e-7	-1.8185514759732123e-20	6.565751689516154e-19	3.389415992761057e-11	7.08856845738386e-11	8.231030369828572e-10
43500000	0.0049998513810633775	7.15635843035065e-50	7.956628244914638e-65	2.0993461571291767e-8	7.986650118319685e-16	2.5432306642420233e-7	-1.8185431116037052e-20	6.565751689516154e-19	3.389415992761057e-11	7.08856845738386e-11	8.231030369828572e-10
43600000	0.0049998513810633775	7.156358430350649e-50	7.956628244914638e-65	2.0993461571291767e-8	7.986650118319685e-16	2.5432306642420233e-7	-1.818534747234198e-20	6.565751689516154e-19	3.389415992761057e-11	7.08856845738386e-11	8.231030369828572e-10
43700000	0.0049998513810633775	7.156358430350649e-50	7.956628244914638e-65	2.0993461571291767e-8	7.986650118319685e-16	2.5432306642420233e-7	-1.8185263828646912e-20	6.565751689516154e-19	3.389415992761057e-11	7.08856845738386e-11	8.231030369828572e-10
43800000	0.0049998513810633775	7.156358430350649e-50	7.956628244914638e-65	2.0993461571291767e-8	7.986650118319685e-16	2.5432306642420233e-7	-1.818518018495184e-20	6.565751689516154e-19	3.389415992761057e-11	7.08856845738386e-11	8.231030369828572e-10
43900000	0.0049998513810633775	7.156358430350649e-50	7.956628244914638e-65	2.0993461571291767e-8	7.986650118319685e-16	2.5432306642420233e-7	-1.8185096541256768e-20	6.565751689516154e-19	3.389415992761057e-11	7.08856845738386e-11	8.231030369828572e-10
44000000	0.0049998513810633775	7.156358430350649e-50	7.956628244914638e-65	2.0993461571291767e-8	7.986650118319685e-16	2.5432306642420233e-7	-1.8185012897561697e-20	6.565751689516154e-19	3.389415992761057e-11	7.08856845738386e-11	8.231030369828572e-10
44100000	0.0049998513810633775	7.156358430350649e-50	7.956628244914638e-65	2.0993461571291767e-8	7.986650118319685e-16	2.5432306642420233e-7	-1.8184929253866625e-20	6.565751689516154e-19	3.389415992761057e-11	7.08856845738386e-11	8.231030369828572e-10
44200000	0.0049998513810633775	7.156358430350649e-50	7.956628244914638e-65	2.0993461571291767e-8	7.986650118319685e-16	2.5432306642420233e-7	-1.8184845610171554e-20	6.565751689516154e-19	3.389415992761057e-11	7.08856845738386e-11	8.231030369828572e-10
44300000	0.0049998513810633775	7.156358430350649e-50	7.956628244914638e-65	2.0993461571291767e-8	7.986650118319685e-16	2.5432306642420233e-7	-1.8184761966476485e-20	6.565751689516154e-19	3.389415992761057e-11	7.08856845738386e-11	8.231030369828572e-10
44400000	0.0049998513810633775	7.156358430350649e-50	7.956628244914638e-65	2.0993461571291767e-8	7.986650118319685e-16	2.5432306642420233e-7	-1.8184678322781414e-20	6.565751689516154e-19	3.389415992761057e-11	7.08856845738386e-11	8.231030369828572e-10
44500000	0.0049998513810633775	7.156358430350649e-50	7.956628244914638e-65	2.0993461571291767e-8	7.986650118319685e-16	2.5432306642420233e-7	-1.8184594679086342e-20	6.565751689516154e-19	3.389415992761057e-11	7.08856845738386e-11	8.231030369828572e-10
44600000	0.0049998513810633775	7.156358430350649e-50	7.956628244914638e-65	2.0993461571291767e-8	7.986650118319685e-16	2.5432306642420233e-7	-1.818451103539127e-20	6.565751689516154e-19	3.389415992761057e-11	7.08856845738386e-11	8.231030369828572e-10
44700000	0.0049998513810633775	7.156358430350649e-50	7.956628244914638e-65	2.0993461571291767e-8	7.986650118319685e-16	2.5432306642420233e-7	-1.81844273916962e-20	6.565751689516154e-19	3.389415992761057e-11	7.08856845738386e-11	8.231030369828572e-10
44800000	0.0049998513810633775	7.156358430350649e-50	7.956628244914638e-65	2.0993461571291767e-8	7.986650118319685e-16	2.5432306642420233e-7	-1.818434374800113e-20	6.565751689516154e-19	3.389415992761057e-11	7.08856845738386e-11	8.231030369828572e-10
44900000	0.0049998513810633775	7.156358430350649e-50	7.956628244914638e-65	2.0993461571291767e-8	7.986650118319685e-16	2.5432306642420233e-7	-1.818426010430606e-20	6.565751689516154e-19	3.389415992761057e-11	7.08856845738386e-11	8.231030369828572e-10
45000000	0.0049998513810633775	7.156358430350649e-50	7.956628244914638e-65	2.0993461571291767e-8	7.986650118319685e-16	2.5432306642420233e-7	-1.8184176460610987e-20	6.565751689516154e-19	3.389415992761057e-11	7.08856845738386e-11	8.231030369828572e-10
45100000	0.0049998513810633775	7.156358430350649e-50	7.956628244914638e-65	2.0993461571291767e-8	7.986650118319685e-16	2.5432306642420233e-7	-1.8184092816915916e-20	6.565751689516154e-19	3.389415992761057e-11	7.08856845738386e-11	8.231030369828572e-10
45200000	0.0049998513810633775	7.156358430350649e-50	7.956628244914638e-65	2.0993461571291767e-8	7.986650118319685e-16	2.5432306642420233e-7	-1.8184009173220844e-20	6.565751689516154e-19	3.389415992761057e-11	7.08856845738386e-11	8.231030369828572e-10
45300000	0.0049998513810633775	7.156358430350649e-50	7.956628244914638e-65	2.0993461571291767e-8	7.986650118319685e-16	2.5432306642420233e-7	-1.8183925529525773e-20	6.565751689516154e-19	3.389415992761057e-11	7.08856845738386e-11	8.231030369828572e-10
45400000	0.0049998513810633775	7.156358430350649e-50	7.956628244914638e-65	2.0993461571291767e-8	7.986650118319685e-16	2.5432306642420233e-7	-1.8183841885830704e-20	6.565751689516154e-19	3.389415992761057e-11	7.08856845738386e-11	8.231030369828572e-10
45500000	0.0049998513810633775	7.156358430350649e-50	7.956628244914638e-65	2.0993461571291767e-8	7.986650118319685e-16	2.5432306642420233e-7	-1.8183758242135633e-20	6.565751689516154e-19	3.389415992761057e-11	7.08856845738386e-11	8.231030369828572e-10
45600000	0.0049998513810633775	7.156358430350649e-50	7.956628244914638e-65	2.0993461571291767e-8	7.986650118319685e-16	2.5432306642420233e-7	-1.818367459844056e-20	6.565751689516154e-19	3.389415992761057e-11	7.08856845738386e-11	8.231030369828572e-10
45700000	0.0049998513810633775	7.156358430350649e-50	7.956628244914638e-65	2.0993461571291767e-8	7.986650118319685e-16	2.5432306642420233e-7	-1.818359095474549e-20	6.565751689516154e-19	3.389415992761057e-11	7.08856845738386e-11	8.231030369828572e-10
45800000	0.0049998513810633775	7.156358430350649e-50	7.956628244914638e-65	2.0993461571291767e-8	7.986650118319685e-16	2.5432306642420233e-7	-1.8183507311050418e-20	6.565751689516154e-19	3.389415992761057e-11	7.08856845738386e-11	8.231030369828572e-10
45900000	0.0049998513810633775	7.156358430350649e-50	7.956628244914638e-65	2.0993461571291767e-8	7.986650118319685e-16	2.5432306642420233e-7	-1.8183423667355346e-20	6.565751689516154e-19	3.389415992761057e-11	7.08856845738386e-11	8.231030369828572e-10
46000000	0.0049998513810633775	7.156358430350649e-50	7.956628244914638e-65	2.0993461571291767e-8	7.986650118319685e-16	2.5432306642420233e-7	-1.8183340023660278e-20	6.565751689516154e-19	3.389415992761057e-11	7.08856845738386e-11	8.231030369828572e-10
46100000	0.0049998513810633775	7.156358430350649e-50	7.956628244914638e-65	2.0993461571291767e-8	7.986650118319685e-16	2.5432306642420233e-7	-1.8183256379965206e-20	6.565751689516154e-19	3.389415992761057e-11	7.08856845738386e-11	8.231030369828572e-10
46200000	0.0049998513810633775	7.156358430350649e-50	7.956628244914638e-65	2.0993461571291767e-8	7.986650118319685e-16	2.5432306642420233e-7	-1.8183172736270135e-20	6.565751689516154e-19	3.389415992761057e-11	7.08856845738386e-11	8.231030369828572e-10
46300000	0.0049998513810633775	7.156358430350649e-50	7.956628244914638e-65	2.0993461571291767e-8	7.986650118319685e-16	2.5432306642420233e-7	-1.8183089092575063e-20	6.565751689516154e-19	3.389415992761057e-11	7.08856845738386e-11	8.231030369828572e-10
46400000	0.0049998513810633775	7.156358430350649e-50	7.956628244914638e-65	2.0993461571291767e-8	7.986650118319685e-16	2.5432306642420233e-7	-1.8183005448879992e-20	6.565751689516154e-19	3.389415992761057e-11	7.08856845738386e-11	8.231030369828572e-10
46500000	0.0049998513810633775	7.156358430350649e-50	7.956628244914638e-65	2.0993461571291767e-8	7.986650118319685e-16	2.5432306642420233e-7	-1.8182921805184923e-20	6.565751689516154e-19	3.389415992761057e-11	7.08856845738386e-11	8.231030369828572e-10
46600000	0.0049998513810633775	7.156358430350649e-50	7.956628244914638e-65	2.0993461571291767e-8	7.986650118319685e-16	2.5432306642420233e-7	-1.8182838161489852e-20	6.565751689516154e-19	3.389415992761057e-11	7.08856845738386e-11	8.231030369828572e-10
46700000	0.0049998513810633775	7.156358430350649e-50	7.956628244914638e-65	2.0993461571291767e-8	7.986650118319685e-16	2.5432306642420233e-7	-1.818275451779478e-20	6.565751689516154e-19	3.389415992761057e-11	7.08856845738386e-11	8.231030369828572e-10
46800000	0.0049998513810633775	7.156358430350649e-50	7.956628244914638e-65	2.0993461571291767e-8	7.986650118319685e-16	2.5432306642420233e-7	-1.818267087409971e-20	6.565751689516154e-19	3.389415992761057e-11	7.08856845738386e-11	8.231030369828572e-10
46900000	0.0049998513810633775	7.156358430350649e-50	7.956628244914638e-65	2.0993461571291767e-8	7.986650118319685e-16	2.5432306642420233e-7	-1.8182587230404637e-20	6.565751689516154e-19	3.389415992761057e-11	7.08856845738386e-11	8.231030369828572e-10
47000000	0.0049998513810633775	7.156358430350649e-50	7.956628244914638e-65	2.0993461571291767e-8	7.986650118319685e-16	2.5432306642420233e-7	-1.8182503586709565e-20	6.565751689516154e-19	3.389415992761057e-11	7.08856845738386e-11	8.231030369828572e-10
47100000	0.0049998513810633775	7.156358430350649e-50	7.956628244914638e-65	2.0993461571291767e-8	7.986650118319685e-16	2.5432306642420233e-7	-1.8182419943014497e-20	6.565751689516154e-19	3.389415992761057e-11	7.08856845738386e-11	8.231030369828572e-10
47200000	0.0049998513810633775	7.156358430350649e-50	7.956628244914638e-65	2.0993461571291767e-8	7.986650118319685e-16	2.5432306642420233e-7	-1.8182336299319425e-20	6.565751689516154e-19	3.389415992761057e-11	7.08856845738386e-11	8.231030369828572e-10
47300000	0.0049998513810633775	7.156358430350648e-50	7.956628244914638e-65	2.0993461571291767e-8	7.986650118319685e-16	2.5432306642420233e-7	-1.8182252655624354e-20	6.565751689516154e-19	3.389415992761057e-11	7.08856845738386e-11	8.231030369828572e-10
47400000	0.0049998513810633775	7.156358430350648e-50	7.956628244914638e-65	2.0993461571291767e-8	7.986650118319685e-16	2.5432306642420233e-7	-1.8182169011929282e-20	6.565751689516154e-19	3.389415992761057e-11	7.08856845738386e-11	8.231030369828572e-10
47500000	0.0049998513810633775	7.156358430350648e-50	7.956628244914638e-65	2.0993461571291767e-8	7.986650118319685e-16	2.5432306642420233e-7	-1.818208536823421e-20	6.565751689516154e-19	3.389415992761057e-11	7.08856845738386e-11	8.231030369828572e-10
47600000	0.0049998513810633775	7.156358430350648e-50	7.956628244914638e-65	2.0993461571291767e-8	7.986650118319685e-16	2.5432306642420233e-7	-1.8182001724539142e-20	6.565751689516154e-19	3.389415992761057e-11	7.08856845738386e-11	8.231030369828572e-10
47700000	0.0049998513810633775	7.156358430350648e-50	7.956628244914638e-65	2.0993461571291767e-8	7.986650118319685e-16	2.5432306642420233e-7	-1.818191808084407e-20	6.565751689516154e-19	3.389415992761057e-11	7.08856845738386e-11	8.231030369828572e-10
47800000	0.0049998513810633775	7.156358430350648e-50	7.956628244914638e-65	2.0993461571291767e-8	7.986650118319685e-16	2.5432306642420233e-7	-1.8181834437149e-20	6.565751689516154e-19	3.389415992761057e-11	7.08856845738386e-11	8.231030369828572e-10
47900000	0.0049998513810633775	7.156358430350648e-50	7.956628244914638e-65	2.0993461571291767e-8	7.986650118319685e-16	2.5432306642420233e-7	-1.8181750793453928e-20	6.565751689516154e-19	3.389415992761057e-11	7.08856845738386e-11	8.231030369828572e-10
48000000	0.0049998513810633775	7.156358430350648e-50	7.956628244914638e-65	2.0993461571291767e-8	7.986650118319685e-16	2.5432306642420233e-7	-1.8181667149758856e-20	6.565751689516154e-19	3.389415992761057e-11	7.08856845738386e-11	8.231030369828572e-10
48100000	0.0049998513810633775	7.156358430350648e-50	7.956628244914638e-65	2.0993461571291767e-8	7.986650118319685e-16	2.5432306642420233e-7	-1.8181583506063784e-20	6.565751689516154e-19	3.389415992761057e-11	7.08856845738386e-11	8.231030369828572e-10
48200000	0.0049998513810633775	7.156358430350648e-50	7.956628244914638e-65	2.0993461571291767e-8	7.986650118319685e-16	2.5432306642420233e-7	-1.8181499862368716e-20	6.565751689516154e-19	3.389415992761057e-11	7.08856845738386e-11	8.231030369828572e-10
48300000	0.0049998513810633775	7.156358430350648e-50	7.956628244914638e-65	2.0993461571291767e-8	7.986650118319685e-16	2.5432306642420233e-7	-1.8181416218673644e-20	6.565751689516154e-19	3.389415992761057e-11	7.08856845738386e-11	8.231030369828572e-10
48400000	0.0049998513810633775	7.156358430350648e-50	7.956628244914638e-65	2.0993461571291767e-8	7.986650118319685e-16	2.5432306642420233e-7	-1.8181332574978573e-20	6.565751689516154e-19	3.389415992761057e-11	7.08856845738386e-11	8.231030369828572e-10
48500000	0.0049998513810633775	7.156358430350648e-50	7.956628244914638e-65	2.0993461571291767e-8	7.986650118319685e-16	2.5432306642420233e-7	-1.81812489312835e-20	6.565751689516154e-19	3.389415992761057e-11	7.08856845738386e-11	8.231030369828572e-10
48600000	0.0049998513810633775	7.156358430350648e-50	7.956628244914638e-65	2.0993461571291767e-8	7.986650118319685e-16	2.5432306642420233e-7	-1.818116528758843e-20	6.565751689516154e-19	3.389415992761057e-11	7.08856845738386e-11	8.231030369828572e-10
48700000	0.0049998513810633775	7.156358430350648e-50	7.956628244914638e-65	2.0993461571291767e-8	7.986650118319685e-16	2.5432306642420233e-7	-1.818108164389336e-20	6.565751689516154e-19	3.389415992761057e-11	7.08856845738386e-11	8.231030369828572e-10
48800000	0.0049998513810633775	7.156358430350648e-50	7.956628244914638e-65	2.0993461571291767e-8	7.986650118319685e-16	2.5432306642420233e-7	-1.818099800019829e-20	6.565751689516154e-19	3.389415992761057e-11	7.08856845738386e-11	8.231030369828572e-10
48900000	0.0049998513810633775	7.156358430350648e-50	7.956628244914638e-65	2.0993461571291767e-8	7.986650118319685e-16	2.5432306642420233e-7	-1.8180914356503218e-20	6.565751689516154e-19	3.389415992761057e-11	7.08856845738386e-11	8.231030369828572e-10
49000000	0.0049998513810633775	7.156358430350648e-50	7.956628244914638e-65	2.0993461571291767e-8	7.986650118319685e-16	2.5432306642420233e-7	-1.8180830712808146e-20	6.565751689516154e-19	3.389415992761057e-11	7.08856845738386e-11	8.231030369828572e-10
49100000	0.0049998513810633775	7.156358430350648e-50	7.956628244914638e-65	2.0993461571291767e-8	7.986650118319684e-16	2.5432306642420233e-7	-1.8180747069113075e-20	6.565751689516154e-19	3.389415992761057e-11	7.08856845738386e-11	8.231030369828572e-10
49200000	0.0049998513810633775	7.156358430350648e-50	7.956628244914638e-65	2.0993461571291767e-8	7.986650118319684e-16	2.5432306642420233e-7	-1.8180663425418003e-20	6.565751689516154e-19	3.389415992761057e-11	7.08856845738386e-11	8.231030369828572e-10
49300000	0.0049998513810633775	7.156358430350648e-50	7.956628244914638e-65	2.0993461571291767e-8	7.986650118319684e-16	2.5432306642420233e-7	-1.8180579781722935e-20	6.565751689516154e-19	3.389415992761057e-11	7.08856845738386e-11	8.231030369828572e-10
49400000	0.0049998513810633775	7.156358430350648e-50	7.956628244914638e-65	2.0993461571291767e-8	7.986650118319684e-16	2.5432306642420233e-7	-1.8180496138027863e-20	6.565751689516154e-19	3.389415992761057e-11	7.08856845738386e-11	8.231030369828572e-10
49500000	0.0049998513810633775	7.156358430350648e-50	7.956628244914638e-65	2.0993461571291767e-8	7.986650118319684e-16	2.5432306642420233e-7	-1.8180412494332792e-20	6.565751689516154e-19	3.389415992761057e-11	7.08856845738386e-11	8.231030369828572e-10
49600000	0.0049998513810633775	7.156358430350648e-50	7.956628244914638e-65	2.0993461571291767e-8	7.986650118319684e-16	2.5432306642420233e-7	-1.818032885063772e-20	6.565751689516154e-19	3.389415992761057e-11	7.08856845738386e-11	8.231030369828572e-10
49700000	0.0049998513810633775	7.156358430350648e-50	7.956628244914638e-65	2.0993461571291767e-8	7.986650118319684e-16	2.5432306642420233e-7	-1.818024520694265e-20	6.565751689516154e-19	3.389415992761057e-11	7.08856845738386e-11	8.231030369828572e-10
49800000	0.0049998513810633775	7.156358430350648e-50	7.956628244914638e-65	2.0993461571291767e-8	7.986650118319684e-16	2.5432306642420233e-7	-1.818016156324758e-20	6.565751689516154e-19	3.389415992761057e-11	7.08856845738386e-11	8.231030369828572e-10
49900000	0.0049998513810633775	7.156358430350648e-50	7.956628244914638e-65	2.0993461571291767e-8	7.986650118319684e-16	2.5432306642420233e-7	-1.818007791955251e-20	6.565751689516154e-19	3.389415992761057e-11	7.08856845738386e-11	8.231030369828572e-10
50000000	0.0049998513810633775	7.156358430350648e-50	7.956628244914638e-65	2.0993461571291767e-8	7.986650118319684e-16	2.543230664242023e-7	-1.8179994275857437e-20	6.565751689516154e-19	3.389415992761057e-11	7.08856845738386e-11	8.231030369828572e-10
50100000	0.0049998513810633775	7.156358430350648e-50	7.956628244914638e-65	2.0993461571291767e-8	7.986650118319684e-16	2.543230664242023e-7	-1.8179910632162365e-20	6.565751689516153e-19	3.389415992761057e-11	7.08856845738386e-11	8.231030369828572e-10
50200000	0.0049998513810633775	7.156358430350648e-50	7.956628244914638e-65	2.0993461571291767e-8	7.986650118319684e-16	2.543230664242023e-7	-1.8179826988467294e-20	6.565751689516153e-19	3.389415992761057e-11	7.08856845738386e-11	8.231030369828572e-10
50300000	0.0049998513810633775	7.156358430350648e-50	7.956628244914638e-65	2.0993461571291767e-8	7.986650118319684e-16	2.543230664242023e-7	-1.8179743344772222e-20	6.565751689516153e-19	3.389415992761057e-11	7.08856845738386e-11	8.231030369828572e-10
50400000	0.0049998513810633775	7.156358430350648e-50	7.956628244914638e-65	2.0993461571291767e-8	7.986650118319684e-16	2.543230664242023e-7	-1.8179659701077154e-20	6.565751689516153e-19	3.389415992761057e-11	7.08856845738386e-11	8.231030369828572e-10
50500000	0.0049998513810633775	7.156358430350648e-50	7.956628244914638e-65	2.0993461571291767e-8	7.986650118319684e-16	2.543230664242023e-7	-1.8179576057382082e-20	6.565751689516153e-19	3.389415992761057e-11	7.08856845738386e-11	8.231030369828572e-10
50600000	0.0049998513810633775	7.156358430350647e-50	7.956628244914638e-65	2.0993461571291767e-8	7.986650118319684e-16	2.543230664242023e-7	-1.817949241368701e-20	6.565751689516153e-19	3.389415992761057e-11	7.08856845738386e-11	8.231030369828572e-10
50700000	0.0049998513810633775	7.156358430350647e-50	7.956628244914638e-65	2.0993461571291767e-8	7.986650118319684e-16	2.543230664242023e-7	-1.817940876999194e-20	6.565751689516153e-19	3.389415992761057e-11	7.08856845738386e-11	8.231030369828572e-10
50800000	0.0049998513810633775	7.156358430350647e-50	7.956628244914638e-65	2.0993461571291767e-8	7.986650118319684e-16	2.543230664242023e-7	-1.8179325126296868e-20	6.565751689516153e-19	3.389415992761057e-11	7.08856845738386e-11	8.231030369828572e-10
50900000	0.0049998513810633775	7.156358430350647e-50	7.956628244914638e-65	2.0993461571291767e-8	7.986650118319684e-16	2.543230664242023e-7	-1.8179241482601796e-20	6.565751689516153e-19	3.389415992761057e-11	7.08856845738386e-11	8.231030369828572e-10
51000000	0.0049998513810633775	7.156358430350647e-50	7.956628244914638e-65	2.0993461571291767e-8	7.986650118319684e-16	2.543230664242023e-7	-1.8179157838906728e-20	6.565751689516153e-19	3.389415992761057e-11	7.08856845738386e-11	8.231030369828572e-10
51100000	0.0049998513810633775	7.156358430350647e-50	7.956628244914638e-65	2.0993461571291767e-8	7.986650118319684e-16	2.543230664242023e-7	-1.8179074195211656e-20	6.565751689516153e-19	3.389415992761057e-11	7.08856845738386e-11	8.231030369828572e-10
51200000	0.0049998513810633775	7.156358430350647e-50	7.956628244914638e-65	2.0993461571291767e-8	7.986650118319684e-16	2.543230664242023e-7	-1.8178990551516584e-20	6.565751689516153e-19	3.389415992761057e-11	7.08856845738386e-11	8.231030369828572e-10
51300000	0.0049998513810633775	7.156358430350647e-50	7.956628244914638e-65	2.0993461571291767e-8	7.986650118319684e-16	2.543230664242023e-7	-1.8178906907821513e-20	6.565751689516153e-19	3.389415992761057e-11	7.08856845738386e-11	8.231030369828572e-10
51400000	0.0049998513810633775	7.156358430350647e-50	7.956628244914638e-65	2.0993461571291767e-8	7.986650118319684e-16	2.543230664242023e-7	-1.817882326412644e-20	6.565751689516153e-19	3.389415992761057e-11	7.08856845738386e-11	8.231030369828572e-10
51500000	0.0049998513810633775	7.156358430350647e-50	7.956628244914638e-65	2.0993461571291767e-8	7.986650118319684e-16	2.543230664242023e-7	-1.8178739620431373e-20	6.565751689516153e-19	3.389415992761057e-11	7.08856845738386e-11	8.231030369828572e-10
51600000	0.0049998513810633775	7.156358430350647e-50	7.956628244914638e-65	2.0993461571291767e-8	7.986650118319684e-16	2.543230664242023e-7	-1.81786559767363e-20	6.565751689516153e-19	3.389415992761057e-11	7.08856845738386e-11	8.231030369828572e-10
51700000	0.0049998513810633775	7.156358430350647e-50	7.956628244914638e-65	2.0993461571291767e-8	7.986650118319684e-16	2.543230664242023e-7	-1.817857233304123e-20	6.565751689516153e-19	3.389415992761057e-11	7.08856845738386e-11	8.231030369828572e-10
51800000	0.0049998513810633775	7.156358430350647e-50	7.956628244914638e-65	2.0993461571291767e-8	7.986650118319684e-16	2.543230664242023e-7	-1.8178488689346158e-20	6.565751689516153e-19	3.389415992761057e-11	7.08856845738386e-11	8.231030369828572e-10
51900000	0.0049998513810633775	7.156358430350647e-50	7.956628244914636e-65	2.0993461571291767e-8	7.986650118319684e-16	2.543230664242023e-7	-1.8178405045651087e-20	6.565751689516153e-19	3.389415992761057e-11	7.08856845738386e-11	8.231030369828572e-10
52000000	0.0049998513810633775	7.156358430350647e-50	7.956628244914636e-65	2.0993461571291767e-8	7.986650118319684e-16	2.543230664242023e-7	-1.8178321401956015e-20	6.565751689516153e-19	3.389415992761057e-11	7.08856845738386e-11	8.231030369828572e-10
52100000	0.0049998513810633775	7.156358430350647e-50	7.956628244914636e-65	2.0993461571291767e-8	7.986650118319684e-16	2.543230664242023e-7	-1.8178237758260947e-20	6.565751689516153e-19	3.389415992761057e-11	7.088568457383859e-11	8.231030369828572e-10
52200000	0.0049998513810633775	7.156358430350647e-50	7.956628244914636e-65	2.0993461571291767e-8	7.986650118319684e-16	2.543230664242023e-7	-1.8178154114565875e-20	6.565751689516153e-19	3.389415992761057e-11	7.088568457383859e-11	8.231030369828572e-10
52300000	0.0049998513810633775	7.156358430350647e-50	7.956628244914636e-65	2.0993461571291767e-8	7.986650118319684e-16	2.543230664242023e-7	-1.8178070470870803e-20	6.565751689516153e-19	3.389415992761057e-11	7.088568457383859e-11	8.231030369828572e-10
52400000	0.0049998513810633775	7.156358430350647e-50	7.956628244914636e-65	2.0993461571291767e-8	7.986650118319684e-16	2.543230664242023e-7	-1.8177986827175732e-20	6.565751689516153e-19	3.389415992761057e-11	7.088568457383859e-11	8.231030369828572e-10
52500000	0.0049998513810633775	7.156358430350647e-50	7.956628244914636e-65	2.0993461571291767e-8	7.986650118319684e-16	2.543230664242023e-7	-1.817790318348066e-20	6.565751689516153e-19	3.389415992761057e-11	7.088568457383859e-11	8.231030369828572e-10
52600000	0.0049998513810633775	7.156358430350647e-50	7.956628244914636e-65	2.0993461571291767e-8	7.986650118319684e-16	2.543230664242023e-7	-1.8177819539785592e-20	6.565751689516153e-19	3.389415992761057e-11	7.088568457383859e-11	8.231030369828572e-10
52700000	0.0049998513810633775	7.156358430350647e-50	7.956628244914636e-65	2.0993461571291767e-8	7.986650118319683e-16	2.543230664242023e-7	-1.817773589609052e-20	6.565751689516153e-19	3.389415992761057e-11	7.088568457383859e-11	8.231030369828572e-10
52800000	0.0049998513810633775	7.156358430350647e-50	7.956628244914636e-65	2.0993461571291767e-8	7.986650118319683e-16	2.543230664242023e-7	-1.817765225239545e-20	6.565751689516153e-19	3.389415992761057e-11	7.088568457383859e-11	8.231030369828572e-10
52900000	0.0049998513810633775	7.156358430350647e-50	7.956628244914636e-65	2.0993461571291767e-8	7.986650118319683e-16	2.543230664242023e-7	-1.8177568608700377e-20	6.565751689516153e-19	3.389415992761057e-11	7.088568457383859e-11	8.231030369828572e-10
53000000	0.0049998513810633775	7.156358430350647e-50	7.956628244914636e-65	2.0993461571291767e-8	7.986650118319683e-16	2.543230664242023e-7	-1.8177484965005306e-20	6.565751689516153e-19	3.389415992761057e-11	7.088568457383859e-11	8.231030369828572e-10
53100000	0.0049998513810633775	7.156358430350647e-50	7.956628244914636e-65	2.0993461571291767e-8	7.986650118319683e-16	2.543230664242023e-7	-1.8177401321310234e-20	6.565751689516153e-19	3.389415992761057e-11	7.088568457383859e-11	8.231030369828572e-10
53200000	0.0049998513810633775	7.156358430350647e-50	7.956628244914636e-65	2.0993461571291767e-8	7.986650118319683e-16	2.543230664242023e-7	-1.8177317677615166e-20	6.565751689516153e-19	3.389415992761057e-11	7.088568457383859e-11	8.231030369828572e-10
53300000	0.0049998513810633775	7.156358430350647e-50	7.956628244914636e-65	2.0993461571291767e-8	7.986650118319683e-16	2.543230664242023e-7	-1.8177234033920094e-20	6.565751689516153e-19	3.389415992761057e-11	7.088568457383859e-11	8.231030369828572e-10
53400000	0.0049998513810633775	7.156358430350647e-50	7.956628244914636e-65	2.0993461571291767e-8	7.986650118319683e-16	2.543230664242023e-7	-1.8177150390225022e-20	6.565751689516153e-19	3.389415992761057e-11	7.088568457383859e-11	8.231030369828572e-10
53500000	0.0049998513810633775	7.156358430350647e-50	7.956628244914636e-65	2.0993461571291767e-8	7.986650118319683e-16	2.543230664242023e-7	-1.817706674652995e-20	6.565751689516153e-19	3.389415992761057e-11	7.088568457383859e-11	8.231030369828572e-10
53600000	0.0049998513810633775	7.156358430350647e-50	7.956628244914636e-65	2.0993461571291767e-8	7.986650118319683e-16	2.543230664242023e-7	-1.817698310283488e-20	6.565751689516153e-19	3.389415992761057e-11	7.088568457383859e-11	8.231030369828572e-10
53700000	0.0049998513810633775	7.156358430350646e-50	7.956628244914636e-65	2.0993461571291767e-8	7.986650118319683e-16	2.543230664242023e-7	-1.817689945913981e-20	6.565751689516153e-19	3.389415992761057e-11	7.088568457383859e-11	8.231030369828572e-10
53800000	0.0049998513810633775	7.156358430350646e-50	7.956628244914636e-65	2.0993461571291767e-8	7.986650118319683e-16	2.543230664242023e-7	-1.817681581544474e-20	6.565751689516153e-19	3.389415992761057e-11	7.088568457383859e-11	8.231030369828572e-10
53900000	0.0049998513810633775	7.156358430350646e-50	7.956628244914636e-65	2.0993461571291767e-8	7.986650118319683e-16	2.543230664242023e-7	-1.8176732171749668e-20	6.565751689516153e-19	3.389415992761057e-11	7.088568457383859e-11	8.231030369828572e-10
54000000	0.0049998513810633775	7.156358430350646e-50	7.956628244914636e-65	2.0993461571291767e-8	7.986650118319683e-16	2.543230664242023e-7	-1.8176648528054596e-20	6.565751689516153e-19	3.389415992761057e-11	7.088568457383859e-11	8.231030369828572e-10
54100000	0.0049998513810633775	7.156358430350646e-50	7.956628244914636e-65	2.0993461571291767e-8	7.986650118319683e-16	2.543230664242023e-7	-1.8176564884359525e-20	6.565751689516153e-19	3.389415992761057e-11	7.088568457383859e-11	8.231030369828572e-10
54200000	0.0049998513810633775	7.156358430350646e-50	7.956628244914636e-65	2.0993461571291767e-8	7.986650118319683e-16	2.543230664242023e-7	-1.8176481240664453e-20	6.565751689516153e-19	3.389415992761057e-11	7.088568457383859e-11	8.231030369828572e-10
54300000	0.0049998513810633775	7.156358430350646e-50	7.956628244914636e-65	2.0993461571291767e-8	7.986650118319683e-16	2.543230664242023e-7	-1.8176397596969384e-20	6.565751689516153e-19	3.389415992761057e-11	7.088568457383859e-11	8.231030369828572e-10
54400000	0.0049998513810633775	7.156358430350646e-50	7.956628244914636e-65	2.0993461571291767e-8	7.986650118319683e-16	2.543230664242023e-7	-1.8176313953274313e-20	6.565751689516153e-19	3.389415992761057e-11	7.088568457383859e-11	8.231030369828572e-10
54500000	0.0049998513810633775	7.156358430350646e-50	7.956628244914636e-65	2.0993461571291767e-8	7.986650118319683e-16	2.543230664242023e-7	-1.817623030957924e-20	6.565751689516153e-19	3.389415992761057e-11	7.088568457383859e-11	8.231030369828572e-10
54600000	0.0049998513810633775	7.156358430350646e-50	7.956628244914636e-65	2.0993461571291767e-8	7.986650118319683e-16	2.543230664242023e-7	-1.817614666588417e-20	6.565751689516153e-19	3.389415992761057e-11	7.088568457383859e-11	8.231030369828572e-10
54700000	0.0049998513810633775	7.156358430350646e-50	7.956628244914636e-65	2.0993461571291767e-8	7.986650118319683e-16	2.543230664242023e-7	-1.8176063022189098e-20	6.565751689516153e-19	3.389415992761057e-11	7.088568457383859e-11	8.231030369828572e-10
54800000	0.0049998513810633775	7.156358430350646e-50	7.956628244914636e-65	2.0993461571291767e-8	7.986650118319683e-16	2.543230664242023e-7	-1.817597937849403e-20	6.565751689516153e-19	3.389415992761057e-11	7.088568457383859e-11	8.231030369828572e-10
54900000	0.0049998513810633775	7.156358430350646e-50	7.956628244914636e-65	2.0993461571291767e-8	7.986650118319683e-16	2.543230664242023e-7	-1.8175895734798958e-20	6.565751689516153e-19	3.389415992761057e-11	7.088568457383859e-11	8.231030369828572e-10
55000000	0.0049998513810633775	7.156358430350646e-50	7.956628244914636e-65	2.0993461571291767e-8	7.986650118319683e-16	2.543230664242023e-7	-1.8175812091103887e-20	6.565751689516153e-19	3.389415992761057e-11	7.088568457383859e-11	8.231030369828572e-10
55100000	0.0049998513810633775	7.156358430350646e-50	7.956628244914636e-65	2.0993461571291767e-8	7.986650118319683e-16	2.543230664242023e-7	-1.8175728447408815e-20	6.565751689516153e-19	3.389415992761057e-11	7.088568457383859e-11	8.231030369828572e-10
55200000	0.0049998513810633775	7.156358430350646e-50	7.956628244914636e-65	2.0993461571291767e-8	7.986650118319683e-16	2.543230664242023e-7	-1.8175644803713744e-20	6.565751689516153e-19	3.389415992761057e-11	7.088568457383859e-11	8.231030369828572e-10
55300000	0.0049998513810633775	7.156358430350646e-50	7.956628244914636e-65	2.0993461571291767e-8	7.986650118319683e-16	2.543230664242023e-7	-1.8175561160018672e-20	6.565751689516153e-19	3.389415992761057e-11	7.088568457383859e-11	8.231030369828572e-10
55400000	0.0049998513810633775	7.156358430350646e-50	7.956628244914636e-65	2.0993461571291767e-8	7.986650118319683e-16	2.543230664242023e-7	-1.8175477516323603e-20	6.565751689516153e-19	3.389415992761057e-11	7.088568457383859e-11	8.231030369828572e-10
55500000	0.0049998513810633775	7.156358430350646e-50	7.956628244914636e-65	2.0993461571291767e-8	7.986650118319683e-16	2.543230664242023e-7	-1.8175393872628532e-20	6.565751689516153e-19	3.389415992761057e-11	7.088568457383859e-11	8.231030369828572e-10
55600000	0.0049998513810633775	7.156358430350646e-50	7.956628244914636e-65	2.0993461571291767e-8	7.986650118319683e-16	2.543230664242023e-7	-1.817531022893346e-20	6.565751689516153e-19	3.389415992761057e-11	7.088568457383859e-11	8.231030369828572e-10
55700000	0.0049998513810633775	7.156358430350646e-50	7.956628244914636e-65	2.0993461571291767e-8	7.986650118319683e-16	2.543230664242023e-7	-1.817522658523839e-20	6.565751689516153e-19	3.389415992761057e-11	7.088568457383859e-11	8.231030369828572e-10
55800000	0.0049998513810633775	7.156358430350646e-50	7.956628244914636e-65	2.0993461571291767e-8	7.986650118319683e-16	2.543230664242023e-7	-1.8175142941543317e-20	6.565751689516153e-19	3.389415992761057e-11	7.088568457383859e-11	8.231030369828572e-10
55900000	0.0049998513810633775	7.156358430350646e-50	7.956628244914636e-65	2.0993461571291767e-8	7.986650118319683e-16	2.543230664242023e-7	-1.8175059297848246e-20	6.565751689516153e-19	3.389415992761057e-11	7.088568457383859e-11	8.231030369828572e-10
56000000	0.0049998513810633775	7.156358430350646e-50	7.956628244914636e-65	2.0993461571291767e-8	7.986650118319683e-16	2.543230664242023e-7	-1.8174975654153177e-20	6.565751689516153e-19	3.389415992761057e-11	7.088568457383859e-11	8.231030369828572e-10
56100000	0.0049998513810633775	7.156358430350646e-50	7.956628244914636e-65	2.0993461571291767e-8	7.986650118319683e-16	2.543230664242023e-7	-1.8174892010458106e-20	6.565751689516153e-19	3.389415992761057e-11	7.088568457383859e-11	8.231030369828572e-10
56200000	0.0049998513810633775	7.156358430350646e-50	7.956628244914636e-65	2.0993461571291767e-8	7.986650118319683e-16	2.543230664242023e-7	-1.8174808366763034e-20	6.565751689516153e-19	3.389415992761057e-11	7.088568457383859e-11	8.231030369828572e-10
56300000	0.0049998513810633775	7.156358430350646e-50	7.956628244914636e-65	2.0993461571291767e-8	7.986650118319683e-16	2.543230664242023e-7	-1.8174724723067963e-20	6.565751689516153e-19	3.389415992761057e-11	7.088568457383859e-11	8.231030369828572e-10
56400000	0.0049998513810633775	7.156358430350646e-50	7.956628244914636e-65	2.0993461571291767e-8	7.986650118319683e-16	2.543230664242023e-7	-1.817464107937289e-20	6.565751689516153e-19	3.389415992761057e-11	7.088568457383859e-11	8.231030369828572e-10
56500000	0.0049998513810633775	7.156358430350646e-50	7.956628244914636e-65	2.0993461571291767e-8	7.986650118319683e-16	2.543230664242023e-7	-1.8174557435677822e-20	6.565751689516153e-19	3.389415992761057e-11	7.088568457383859e-11	8.231030369828572e-10
56600000	0.0049998513810633775	7.156358430350646e-50	7.956628244914636e-65	2.0993461571291767e-8	7.986650118319683e-16	2.543230664242023e-7	-1.817447379198275e-20	6.565751689516153e-19	3.389415992761057e-11	7.088568457383859e-11	8.231030369828572e-10
56700000	0.0049998513810633775	7.156358430350646e-50	7.956628244914636e-65	2.0993461571291767e-8	7.986650118319683e-16	2.543230664242023e-7	-1.817439014828768e-20	6.565751689516153e-19	3.389415992761057e-11	7.088568457383859e-11	8.231030369828572e-10
56800000	0.0049998513810633775	7.156358430350646e-50	7.956628244914636e-65	2.0993461571291767e-8	7.986650118319683e-16	2.543230664242023e-7	-1.8174306504592608e-20	6.565751689516153e-19	3.389415992761057e-11	7.088568457383859e-11	8.231030369828572e-10
56900000	0.0049998513810633775	7.156358430350646e-50	7.956628244914636e-65	2.0993461571291767e-8	7.986650118319683e-16	2.543230664242023e-7	-1.8174222860897536e-20	6.565751689516153e-19	3.389415992761057e-11	7.088568457383859e-11	8.231030369828572e-10
57000000	0.0049998513810633775	7.156358430350646e-50	7.956628244914636e-65	2.0993461571291767e-8	7.986650118319683e-16	2.543230664242023e-7	-1.8174139217202465e-20	6.565751689516153e-19	3.389415992761057e-11	7.088568457383859e-11	8.231030369828572e-10
57100000	0.0049998513810633775	7.156358430350646e-50	7.956628244914636e-65	2.0993461571291767e-8	7.986650118319683e-16	2.543230664242023e-7	-1.8174055573507396e-20	6.565751689516153e-19	3.389415992761057e-11	7.088568457383859e-11	8.231030369828572e-10
57200000	0.0049998513810633775	7.156358430350646e-50	7.956628244914636e-65	2.0993461571291767e-8	7.986650118319683e-16	2.543230664242023e-7	-1.8173971929812325e-20	6.565751689516153e-19	3.389415992761057e-11	7.088568457383859e-11	8.231030369828572e-10
57300000	0.0049998513810633775	7.156358430350646e-50	7.956628244914636e-65	2.0993461571291767e-8	7.986650118319683e-16	2.543230664242023e-7	-1.8173888286117253e-20	6.565751689516153e-19	3.389415992761057e-11	7.088568457383859e-11	8.231030369828572e-10
57400000	0.0049998513810633775	7.156358430350646e-50	7.956628244914636e-65	2.0993461571291767e-8	7.986650118319683e-16	2.543230664242023e-7	-1.8173804642422182e-20	6.565751689516153e-19	3.389415992761057e-11	7.088568457383859e-11	8.231030369828572e-10
57500000	0.0049998513810633775	7.156358430350646e-50	7.956628244914636e-65	2.0993461571291767e-8	7.986650118319683e-16	2.543230664242023e-7	-1.817372099872711e-20	6.565751689516153e-19	3.389415992761057e-11	7.088568457383859e-11	8.231030369828572e-10
57600000	0.0049998513810633775	7.156358430350646e-50	7.956628244914636e-65	2.0993461571291767e-8	7.986650118319683e-16	2.543230664242023e-7	-1.817363735503204e-20	6.565751689516153e-19	3.389415992761057e-11	7.088568457383859e-11	8.231030369828572e-10
57700000	0.0049998513810633775	7.156358430350646e-50	7.956628244914636e-65	2.0993461571291767e-8	7.986650118319683e-16	2.543230664242023e-7	-1.817355371133697e-20	6.565751689516153e-19	3.389415992761057e-11	7.088568457383859e-11	8.231030369828572e-10
57800000	0.0049998513810633775	7.156358430350646e-50	7.956628244914636e-65	2.0993461571291767e-8	7.986650118319683e-16	2.543230664242023e-7	-1.8173470067641898e-20	6.565751689516153e-19	3.389415992761057e-11	7.088568457383859e-11	8.231030369828572e-10
57900000	0.0049998513810633775	7.156358430350646e-50	7.956628244914636e-65	2.0993461571291767e-8	7.986650118319683e-16	2.543230664242023e-7	-1.8173386423946827e-20	6.565751689516153e-19	3.389415992761057e-11	7.088568457383859e-11	8.231030369828572e-10
58000000	0.0049998513810633775	7.156358430350646e-50	7.956628244914636e-65	2.0993461571291767e-8	7.986650118319683e-16	2.543230664242023e-7	-1.8173302780251755e-20	6.565751689516153e-19	3.389415992761057e-11	7.088568457383859e-11	8.231030369828572e-10
58100000	0.0049998513810633775	7.156358430350646e-50	7.956628244914636e-65	2.0993461571291767e-8	7.986650118319683e-16	2.543230664242023e-7	-1.8173219136556684e-20	6.565751689516153e-19	3.389415992761057e-11	7.088568457383859e-11	8.231030369828572e-10
58200000	0.0049998513810633775	7.156358430350646e-50	7.956628244914636e-65	2.0993461571291767e-8	7.986650118319683e-16	2.543230664242023e-7	-1.8173135492861615e-20	6.565751689516153e-19	3.389415992761057e-11	7.088568457383859e-11	8.231030369828572e-10
58300000	0.0049998513810633775	7.156358430350646e-50	7.956628244914636e-65	2.0993461571291767e-8	7.986650118319683e-16	2.543230664242023e-7	-1.8173051849166544e-20	6.565751689516153e-19	3.389415992761057e-11	7.088568457383859e-11	8.231030369828572e-10
58400000	0.0049998513810633775	7.156358430350646e-50	7.956628244914636e-65	2.0993461571291767e-8	7.986650118319683e-16	2.543230664242023e-7	-1.8172968205471472e-20	6.565751689516153e-19	3.389415992761057e-11	7.088568457383859e-11	8.231030369828572e-10
58500000	0.0049998513810633775	7.156358430350646e-50	7.956628244914636e-65	2.0993461571291767e-8	7.986650118319683e-16	2.543230664242023e-7	-1.81728845617764e-20	6.565751689516153e-19	3.389415992761057e-11	7.088568457383859e-11	8.231030369828572e-10
58600000	0.0049998513810633775	7.156358430350646e-50	7.956628244914636e-65	2.0993461571291767e-8	7.986650118319683e-16	2.543230664242023e-7	-1.817280091808133e-20	6.565751689516153e-19	3.389415992761057e-11	7.088568457383859e-11	8.231030369828572e-10
58700000	0.0049998513810633775	7.156358430350646e-50	7.956628244914636e-65	2.0993461571291767e-8	7.986650118319683e-16	2.543230664242023e-7	-1.817271727438626e-20	6.565751689516153e-19	3.389415992761057e-11	7.088568457383859e-11	8.231030369828572e-10
58800000	0.0049998513810633775	7.156358430350646e-50	7.956628244914636e-65	2.0993461571291767e-8	7.986650118319683e-16	2.543230664242023e-7	-1.817263363069119e-20	6.565751689516153e-19	3.389415992761057e-11	7.088568457383859e-11	8.231030369828572e-10
58900000	0.0049998513810633775	7.156358430350646e-50	7.956628244914636e-65	2.0993461571291767e-8	7.986650118319683e-16	2.543230664242023e-7	-1.8172549986996117e-20	6.565751689516153e-19	3.389415992761057e-11	7.088568457383859e-11	8.231030369828572e-10
59000000	0.0049998513810633775	7.156358430350646e-50	7.956628244914636e-65	2.0993461571291767e-8	7.986650118319683e-16	2.543230664242023e-7	-1.8172466343301046e-20	6.565751689516153e-19	3.389415992761057e-11	7.088568457383859e-11	8.231030369828572e-10
59100000	0.0049998513810633775	7.156358430350646e-50	7.956628244914636e-65	2.0993461571291767e-8	7.986650118319683e-16	2.543230664242023e-7	-1.8172382699605974e-20	6.565751689516153e-19	3.389415992761057e-11	7.088568457383859e-11	8.231030369828572e-10
59200000	0.0049998513810633775	7.156358430350646e-50	7.956628244914636e-65	2.0993461571291767e-8	7.986650118319683e-16	2.543230664242023e-7	-1.8172299055910903e-20	6.565751689516153e-19	3.389415992761057e-11	7.088568457383859e-11	8.231030369828572e-10
59300000	0.0049998513810633775	7.156358430350646e-50	7.956628244914636e-65	2.0993461571291767e-8	7.986650118319683e-16	2.543230664242023e-7	-1.8172215412215834e-20	6.565751689516153e-19	3.389415992761057e-11	7.088568457383859e-11	8.231030369828572e-10
59400000	0.0049998513810633775	7.156358430350646e-50	7.956628244914636e-65	2.0993461571291767e-8	7.986650118319683e-16	2.543230664242023e-7	-1.8172131768520763e-20	6.565751689516153e-19	3.389415992761057e-11	7.088568457383859e-11	8.231030369828572e-10
59500000	0.0049998513810633775	7.156358430350646e-50	7.956628244914636e-65	2.0993461571291767e-8	7.986650118319683e-16	2.543230664242023e-7	-1.817204812482569e-20	6.565751689516153e-19	3.389415992761057e-11	7.088568457383859e-11	8.231030369828572e-10
59600000	0.0049998513810633775	7.156358430350646e-50	7.956628244914636e-65	2.0993461571291767e-8	7.986650118319683e-16	2.543230664242023e-7	-1.817196448113062e-20	6.565751689516153e-19	3.389415992761057e-11	7.088568457383859e-11	8.231030369828572e-10
59700000	0.0049998513810633775	7.156358430350646e-50	7.956628244914636e-65	2.0993461571291767e-8	7.986650118319683e-16	2.543230664242023e-7	-1.8171880837435548e-20	6.565751689516153e-19	3.389415992761057e-11	7.088568457383859e-11	8.231030369828572e-10
59800000	0.0049998513810633775	7.156358430350646e-50	7.956628244914636e-65	2.0993461571291767e-8	7.986650118319683e-16	2.543230664242023e-7	-1.817179719374048e-20	6.565751689516153e-19	3.389415992761057e-11	7.088568457383859e-11	8.231030369828572e-10
59900000	0.0049998513810633775	7.156358430350646e-50	7.956628244914636e-65	2.0993461571291767e-8	7.986650118319683e-16	2.543230664242023e-7	-1.8171713550045408e-20	6.565751689516153e-19	3.389415992761057e-11	7.088568457383859e-11	8.231030369828572e-10
60000000	0.0049998513810633775	7.156358430350646e-50	7.956628244914636e-65	2.0993461571291767e-8	7.986650118319683e-16	2.543230664242023e-7	-1.8171629906350336e-20	6.565751689516153e-19	3.389415992761057e-11	7.088568457383859e-11	8.231030369828572e-10
60100000	0.0049998513810633775	7.156358430350646e-50	7.956628244914636e-65	2.0993461571291767e-8	7.986650118319683e-16	2.543230664242023e-7	-1.8171546262655265e-20	6.565751689516153e-19	3.389415992761057e-11	7.088568457383859e-11	8.231030369828572e-10
60200000	0.0049998513810633775	7.156358430350646e-50	7.956628244914636e-65	2.0993461571291767e-8	7.986650118319683e-16	2.543230664242023e-7	-1.8171462618960193e-20	6.565751689516153e-19	3.389415992761057e-11	7.088568457383859e-11	8.231030369828572e-10
60300000	0.0049998513810633775	7.156358430350646e-50	7.956628244914636e-65	2.0993461571291767e-8	7.986650118319683e-16	2.543230664242023e-7	-1.8171378975265122e-20	6.565751689516153e-19	3.389415992761057e-11	7.088568457383859e-11	8.231030369828572e-10
60400000	0.0049998513810633775	7.156358430350646e-50	7.956628244914636e-65	2.0993461571291767e-8	7.986650118319683e-16	2.543230664242023e-7	-1.8171295331570053e-20	6.565751689516153e-19	3.389415992761057e-11	7.088568457383859e-11	8.231030369828572e-10
60500000	0.0049998513810633775	7.156358430350646e-50	7.956628244914636e-65	2.0993461571291767e-8	7.986650118319683e-16	2.543230664242023e-7	-1.8171211687874982e-20	6.565751689516153e-19	3.389415992761057e-11	7.088568457383859e-11	8.231030369828572e-10
60600000	0.0049998513810633775	7.156358430350646e-50	7.956628244914636e-65	2.0993461571291767e-8	7.986650118319683e-16	2.543230664242023e-7	-1.817112804417991e-20	6.565751689516153e-19	3.389415992761057e-11	7.088568457383859e-11	8.231030369828572e-10
60700000	0.0049998513810633775	7.156358430350646e-50	7.956628244914636e-65	2.0993461571291767e-8	7.986650118319683e-16	2.543230664242023e-7	-1.8171044400484838e-20	6.565751689516153e-19	3.389415992761057e-11	7.088568457383859e-11	8.231030369828572e-10
60800000	0.0049998513810633775	7.156358430350646e-50	7.956628244914636e-65	2.0993461571291767e-8	7.986650118319683e-16	2.543230664242023e-7	-1.8170960756789767e-20	6.565751689516153e-19	3.389415992761057e-11	7.088568457383859e-11	8.231030369828572e-10
60900000	0.0049998513810633775	7.156358430350646e-50	7.956628244914636e-65	2.0993461571291767e-8	7.986650118319683e-16	2.543230664242023e-7	-1.8170877113094695e-20	6.565751689516153e-19	3.389415992761057e-11	7.088568457383859e-11	8.231030369828572e-10
61000000	0.0049998513810633775	7.156358430350646e-50	7.956628244914636e-65	2.0993461571291767e-8	7.986650118319683e-16	2.543230664242023e-7	-1.8170793469399627e-20	6.565751689516153e-19	3.389415992761057e-11	7.088568457383859e-11	8.231030369828572e-10
61100000	0.0049998513810633775	7.156358430350646e-50	7.956628244914636e-65	2.0993461571291767e-8	7.986650118319683e-16	2.543230664242023e-7	-1.8170709825704555e-20	6.565751689516153e-19	3.389415992761057e-11	7.088568457383859e-11	8.231030369828572e-10
61200000	0.0049998513810633775	7.156358430350646e-50	7.956628244914636e-65	2.0993461571291767e-8	7.986650118319683e-16	2.543230664242023e-7	-1.8170626182009484e-20	6.565751689516153e-19	3.389415992761057e-11	7.088568457383859e-11	8.231030369828572e-10
61300000	0.0049998513810633775	7.156358430350646e-50	7.956628244914638e-65	2.0993461571291767e-8	7.986650118319683e-16	2.543230664242023e-7	-1.8170542538314412e-20	6.565751689516153e-19	3.389415992761057e-11	7.088568457383859e-11	8.231030369828572e-10
61400000	0.0049998513810633775	7.156358430350646e-50	7.956628244914638e-65	2.0993461571291767e-8	7.986650118319683e-16	2.543230664242023e-7	-1.817045889461934e-20	6.565751689516153e-19	3.389415992761057e-11	7.088568457383859e-11	8.231030369828572e-10
61500000	0.0049998513810633775	7.156358430350646e-50	7.956628244914638e-65	2.0993461571291767e-8	7.986650118319683e-16	2.543230664242023e-7	-1.8170375250924272e-20	6.565751689516153e-19	3.389415992761057e-11	7.088568457383859e-11	8.231030369828572e-10
61600000	0.0049998513810633775	7.156358430350646e-50	7.956628244914638e-65	2.0993461571291767e-8	7.986650118319683e-16	2.543230664242023e-7	-1.81702916072292e-20	6.565751689516153e-19	3.389415992761057e-11	7.088568457383859e-11	8.231030369828572e-10
61700000	0.0049998513810633775	7.156358430350646e-50	7.956628244914638e-65	2.0993461571291767e-8	7.986650118319684e-16	2.543230664242023e-7	-1.817020796353413e-20	6.565751689516153e-19	3.389415992761057e-11	7.088568457383859e-11	8.231030369828572e-10
61800000	0.0049998513810633775	7.156358430350646e-50	7.956628244914638e-65	2.0993461571291767e-8	7.986650118319684e-16	2.543230664242023e-7	-1.8170124319839057e-20	6.565751689516153e-19	3.389415992761057e-11	7.088568457383859e-11	8.231030369828572e-10
61900000	0.0049998513810633775	7.156358430350646e-50	7.956628244914638e-65	2.0993461571291767e-8	7.986650118319684e-16	2.543230664242023e-7	-1.8170040676143986e-20	6.565751689516153e-19	3.389415992761057e-11	7.088568457383859e-11	8.231030369828572e-10
62000000	0.0049998513810633775	7.156358430350646e-50	7.956628244914638e-65	2.0993461571291767e-8	7.986650118319684e-16	2.543230664242023e-7	-1.8169957032448914e-20	6.565751689516153e-19	3.389415992761057e-11	7.088568457383859e-11	8.231030369828572e-10
62100000	0.0049998513810633775	7.156358430350646e-50	7.956628244914638e-65	2.0993461571291767e-8	7.986650118319684e-16	2.543230664242023e-7	-1.8169873388753846e-20	6.565751689516153e-19	3.389415992761057e-11	7.088568457383859e-11	8.231030369828572e-10
62200000	0.0049998513810633775	7.156358430350646e-50	7.956628244914638e-65	2.0993461571291767e-8	7.986650118319684e-16	2.543230664242023e-7	-1.8169789745058774e-20	6.565751689516153e-19	3.389415992761057e-11	7.088568457383859e-11	8.231030369828572e-10
62300000	0.0049998513810633775	7.156358430350646e-50	7.956628244914638e-65	2.0993461571291767e-8	7.986650118319684e-16	2.543230664242023e-7	-1.8169706101363703e-20	6.565751689516153e-19	3.389415992761057e-11	7.088568457383859e-11	8.231030369828572e-10
62400000	0.0049998513810633775	7.156358430350646e-50	7.956628244914638e-65	2.0993461571291767e-8	7.986650118319684e-16	2.543230664242023e-7	-1.816962245766863e-20	6.565751689516153e-19	3.389415992761057e-11	7.088568457383859e-11	8.231030369828572e-10
62500000	0.0049998513810633775	7.156358430350646e-50	7.956628244914638e-65	2.0993461571291767e-8	7.986650118319684e-16	2.543230664242023e-7	-1.816953881397356e-20	6.565751689516153e-19	3.389415992761057e-11	7.088568457383859e-11	8.231030369828572e-10
62600000	0.0049998513810633775	7.156358430350646e-50	7.956628244914638e-65	2.0993461571291767e-8	7.986650118319684e-16	2.543230664242023e-7	-1.816945517027849e-20	6.565751689516153e-19	3.389415992761057e-11	7.088568457383859e-11	8.231030369828572e-10
62700000	0.0049998513810633775	7.156358430350646e-50	7.956628244914638e-65	2.0993461571291767e-8	7.986650118319684e-16	2.543230664242023e-7	-1.816937152658342e-20	6.565751689516153e-19	3.389415992761057e-11	7.088568457383859e-11	8.231030369828572e-10
62800000	0.0049998513810633775	7.156358430350646e-50	7.956628244914638e-65	2.0993461571291767e-8	7.986650118319684e-16	2.543230664242023e-7	-1.8169287882888348e-20	6.565751689516153e-19	3.389415992761057e-11	7.088568457383859e-11	8.231030369828572e-10
62900000	0.0049998513810633775	7.156358430350646e-50	7.956628244914638e-65	2.0993461571291767e-8	7.986650118319684e-16	2.543230664242023e-7	-1.8169204239193276e-20	6.565751689516153e-19	3.389415992761057e-11	7.088568457383859e-11	8.231030369828572e-10
63000000	0.0049998513810633775	7.156358430350646e-50	7.956628244914638e-65	2.0993461571291767e-8	7.986650118319684e-16	2.543230664242023e-7	-1.8169120595498205e-20	6.565751689516153e-19	3.389415992761057e-11	7.088568457383859e-11	8.231030369828572e-10
63100000	0.0049998513810633775	7.156358430350646e-50	7.956628244914638e-65	2.0993461571291767e-8	7.986650118319684e-16	2.543230664242023e-7	-1.8169036951803133e-20	6.565751689516153e-19	3.389415992761057e-11	7.088568457383859e-11	8.231030369828572e-10
63200000	0.0049998513810633775	7.156358430350646e-50	7.956628244914638e-65	2.0993461571291767e-8	7.986650118319684e-16	2.543230664242023e-7	-1.8168953308108065e-20	6.565751689516153e-19	3.389415992761057e-11	7.088568457383859e-11	8.231030369828572e-10
63300000	0.0049998513810633775	7.156358430350646e-50	7.956628244914638e-65	2.0993461571291767e-8	7.986650118319684e-16	2.543230664242023e-7	-1.8168869664412993e-20	6.565751689516153e-19	3.389415992761057e-11	7.088568457383859e-11	8.231030369828572e-10
63400000	0.0049998513810633775	7.156358430350646e-50	7.956628244914638e-65	2.0993461571291767e-8	7.986650118319684e-16	2.543230664242023e-7	-1.8168786020717922e-20	6.565751689516153e-19	3.389415992761057e-11	7.088568457383859e-11	8.231030369828572e-10
63500000	0.0049998513810633775	7.156358430350646e-50	7.956628244914638e-65	2.0993461571291767e-8	7.986650118319684e-16	2.543230664242023e-7	-1.816870237702285e-20	6.565751689516153e-19	3.389415992761057e-11	7.088568457383859e-11	8.231030369828572e-10
63600000	0.0049998513810633775	7.156358430350646e-50	7.956628244914638e-65	2.0993461571291767e-8	7.986650118319684e-16	2.543230664242023e-7	-1.816861873332778e-20	6.565751689516153e-19	3.389415992761057e-11	7.088568457383859e-11	8.231030369828572e-10
63700000	0.0049998513810633775	7.156358430350646e-50	7.956628244914638e-65	2.0993461571291767e-8	7.986650118319684e-16	2.543230664242023e-7	-1.816853508963271e-20	6.565751689516153e-19	3.389415992761057e-11	7.088568457383859e-11	8.231030369828572e-10
63800000	0.0049998513810633775	7.156358430350646e-50	7.956628244914638e-65	2.0993461571291767e-8	7.986650118319684e-16	2.543230664242023e-7	-1.8168451445937638e-20	6.565751689516153e-19	3.389415992761057e-11	7.088568457383859e-11	8.231030369828572e-10
63900000	0.0049998513810633775	7.156358430350646e-50	7.956628244914638e-65	2.0993461571291767e-8	7.986650118319684e-16	2.543230664242023e-7	-1.8168367802242567e-20	6.565751689516153e-19	3.389415992761057e-11	7.088568457383859e-11	8.231030369828572e-10
64000000	0.0049998513810633775	7.156358430350646e-50	7.956628244914638e-65	2.0993461571291767e-8	7.986650118319684e-16	2.543230664242023e-7	-1.8168284158547495e-20	6.565751689516153e-19	3.389415992761057e-11	7.088568457383859e-11	8.231030369828572e-10
64100000	0.0049998513810633775	7.156358430350646e-50	7.956628244914638e-65	2.0993461571291767e-8	7.986650118319684e-16	2.543230664242023e-7	-1.8168200514852424e-20	6.565751689516153e-19	3.389415992761057e-11	7.088568457383859e-11	8.231030369828572e-10
64200000	0.0049998513810633775	7.156358430350646e-50	7.956628244914638e-65	2.0993461571291767e-8	7.986650118319684e-16	2.543230664242023e-7	-1.8168116871157352e-20	6.565751689516153e-19	3.389415992761057e-11	7.088568457383859e-11	8.231030369828572e-10
64300000	0.0049998513810633775	7.156358430350646e-50	7.956628244914638e-65	2.0993461571291767e-8	7.986650118319684e-16	2.543230664242023e-7	-1.8168033227462284e-20	6.565751689516153e-19	3.389415992761057e-11	7.088568457383859e-11	8.231030369828572e-10
64400000	0.0049998513810633775	7.156358430350646e-50	7.956628244914638e-65	2.0993461571291767e-8	7.986650118319684e-16	2.543230664242023e-7	-1.8167949583767212e-20	6.565751689516153e-19	3.389415992761057e-11	7.088568457383859e-11	8.231030369828572e-10
64500000	0.0049998513810633775	7.156358430350646e-50	7.956628244914638e-65	2.0993461571291767e-8	7.986650118319684e-16	2.543230664242023e-7	-1.816786594007214e-20	6.565751689516153e-19	3.389415992761057e-11	7.088568457383859e-11	8.231030369828572e-10
64600000	0.0049998513810633775	7.156358430350646e-50	7.956628244914638e-65	2.0993461571291767e-8	7.986650118319684e-16	2.543230664242023e-7	-1.816778229637707e-20	6.565751689516153e-19	3.389415992761057e-11	7.088568457383859e-11	8.231030369828572e-10
64700000	0.0049998513810633775	7.156358430350646e-50	7.956628244914638e-65	2.0993461571291767e-8	7.986650118319684e-16	2.543230664242023e-7	-1.8167698652681998e-20	6.565751689516153e-19	3.389415992761057e-11	7.088568457383859e-11	8.231030369828572e-10
64800000	0.0049998513810633775	7.156358430350646e-50	7.956628244914638e-65	2.0993461571291767e-8	7.986650118319684e-16	2.543230664242023e-7	-1.816761500898693e-20	6.565751689516153e-19	3.389415992761057e-11	7.088568457383859e-11	8.231030369828572e-10
64900000	0.0049998513810633775	7.156358430350646e-50	7.956628244914638e-65	2.0993461571291767e-8	7.986650118319684e-16	2.543230664242023e-7	-1.8167531365291857e-20	6.565751689516153e-19	3.389415992761057e-11	7.088568457383859e-11	8.231030369828572e-10
65000000	0.0049998513810633775	7.156358430350646e-50	7.956628244914638e-65	2.0993461571291767e-8	7.986650118319684e-16	2.543230664242023e-7	-1.8167447721596786e-20	6.565751689516153e-19	3.389415992761057e-11	7.088568457383859e-11	8.231030369828572e-10
65100000	0.0049998513810633775	7.156358430350646e-50	7.956628244914638e-65	2.0993461571291767e-8	7.986650118319684e-16	2.543230664242023e-7	-1.8167364077901714e-20	6.565751689516153e-19	3.389415992761057e-11	7.088568457383859e-11	8.231030369828572e-10
65200000	0.0049998513810633775	7.156358430350646e-50	7.956628244914638e-65	2.0993461571291767e-8	7.986650118319684e-16	2.543230664242023e-7	-1.8167280434206643e-20	6.565751689516153e-19	3.389415992761057e-11	7.088568457383859e-11	8.231030369828572e-10
65300000	0.0049998513810633775	7.156358430350646e-50	7.956628244914638e-65	2.0993461571291767e-8	7.986650118319684e-16	2.543230664242023e-7	-1.816719679051157e-20	6.565751689516153e-19	3.389415992761057e-11	7.088568457383859e-11	8.231030369828572e-10
65400000	0.0049998513810633775	7.156358430350646e-50	7.956628244914638e-65	2.0993461571291767e-8	7.986650118319684e-16	2.543230664242023e-7	-1.8167113146816503e-20	6.565751689516153e-19	3.389415992761057e-11	7.088568457383859e-11	8.231030369828572e-10
65500000	0.0049998513810633775	7.156358430350646e-50	7.956628244914638e-65	2.0993461571291767e-8	7.986650118319684e-16	2.543230664242023e-7	-1.816702950312143e-20	6.565751689516153e-19	3.389415992761057e-11	7.088568457383859e-11	8.231030369828572e-10
65600000	0.0049998513810633775	7.156358430350646e-50	7.956628244914638e-65	2.0993461571291767e-8	7.986650118319684e-16	2.543230664242023e-7	-1.816694585942636e-20	6.565751689516153e-19	3.389415992761057e-11	7.088568457383859e-11	8.231030369828572e-10
65700000	0.0049998513810633775	7.156358430350646e-50	7.956628244914638e-65	2.0993461571291767e-8	7.986650118319684e-16	2.543230664242023e-7	-1.8166862215731288e-20	6.565751689516153e-19	3.389415992761057e-11	7.088568457383859e-11	8.231030369828572e-10
65800000	0.0049998513810633775	7.156358430350646e-50	7.956628244914638e-65	2.0993461571291767e-8	7.986650118319684e-16	2.543230664242023e-7	-1.8166778572036217e-20	6.565751689516153e-19	3.389415992761057e-11	7.088568457383859e-11	8.231030369828572e-10
65900000	0.0049998513810633775	7.156358430350646e-50	7.956628244914638e-65	2.0993461571291767e-8	7.986650118319684e-16	2.543230664242023e-7	-1.8166694928341145e-20	6.565751689516153e-19	3.389415992761057e-11	7.088568457383859e-11	8.231030369828572e-10
66000000	0.0049998513810633775	7.156358430350646e-50	7.956628244914638e-65	2.0993461571291767e-8	7.986650118319684e-16	2.543230664242023e-7	-1.8166611284646076e-20	6.565751689516153e-19	3.389415992761057e-11	7.088568457383859e-11	8.231030369828572e-10
66100000	0.0049998513810633775	7.156358430350646e-50	7.956628244914638e-65	2.0993461571291767e-8	7.986650118319684e-16	2.543230664242023e-7	-1.8166527640951005e-20	6.565751689516153e-19	3.389415992761057e-11	7.088568457383859e-11	8.231030369828572e-10
66200000	0.0049998513810633775	7.156358430350646e-50	7.956628244914638e-65	2.0993461571291767e-8	7.986650118319684e-16	2.543230664242023e-7	-1.8166443997255933e-20	6.565751689516153e-19	3.389415992761057e-11	7.088568457383859e-11	8.231030369828572e-10
66300000	0.0049998513810633775	7.156358430350646e-50	7.956628244914638e-65	2.0993461571291767e-8	7.986650118319684e-16	2.543230664242023e-7	-1.8166360353560862e-20	6.565751689516153e-19	3.389415992761057e-11	7.088568457383859e-11	8.231030369828572e-10
66400000	0.0049998513810633775	7.156358430350646e-50	7.956628244914638e-65	2.0993461571291767e-8	7.986650118319684e-16	2.543230664242023e-7	-1.816627670986579e-20	6.565751689516153e-19	3.389415992761057e-11	7.088568457383859e-11	8.231030369828572e-10
66500000	0.0049998513810633775	7.156358430350646e-50	7.956628244914638e-65	2.0993461571291767e-8	7.986650118319684e-16	2.543230664242023e-7	-1.8166193066170722e-20	6.565751689516153e-19	3.389415992761057e-11	7.088568457383859e-11	8.231030369828572e-10
66600000	0.0049998513810633775	7.156358430350646e-50	7.956628244914638e-65	2.0993461571291767e-8	7.986650118319684e-16	2.543230664242023e-7	-1.816610942247565e-20	6.565751689516153e-19	3.389415992761057e-11	7.088568457383859e-11	8.231030369828572e-10
66700000	0.0049998513810633775	7.156358430350646e-50	7.956628244914638e-65	2.0993461571291767e-8	7.986650118319684e-16	2.543230664242023e-7	-1.816602577878058e-20	6.565751689516153e-19	3.389415992761057e-11	7.088568457383859e-11	8.231030369828572e-10
66800000	0.0049998513810633775	7.156358430350646e-50	7.956628244914638e-65	2.0993461571291767e-8	7.986650118319684e-16	2.543230664242023e-7	-1.8165942135085507e-20	6.565751689516153e-19	3.389415992761057e-11	7.088568457383859e-11	8.231030369828572e-10
66900000	0.0049998513810633775	7.156358430350646e-50	7.956628244914638e-65	2.0993461571291767e-8	7.986650118319684e-16	2.543230664242023e-7	-1.8165858491390435e-20	6.565751689516153e-19	3.389415992761057e-11	7.088568457383859e-11	8.231030369828572e-10
67000000	0.0049998513810633775	7.156358430350646e-50	7.956628244914638e-65	2.0993461571291767e-8	7.986650118319684e-16	2.543230664242023e-7	-1.8165774847695364e-20	6.565751689516153e-19	3.389415992761057e-11	7.088568457383859e-11	8.231030369828572e-10
67100000	0.0049998513810633775	7.156358430350646e-50	7.956628244914638e-65	2.0993461571291767e-8	7.986650118319684e-16	2.543230664242023e-7	-1.8165691204000295e-20	6.565751689516153e-19	3.389415992761057e-11	7.088568457383859e-11	8.231030369828572e-10
67200000	0.0049998513810633775	7.156358430350646e-50	7.956628244914638e-65	2.0993461571291767e-8	7.986650118319684e-16	2.543230664242023e-7	-1.8165607560305224e-20	6.565751689516153e-19	3.389415992761057e-11	7.088568457383859e-11	8.231030369828572e-10
67300000	0.0049998513810633775	7.156358430350646e-50	7.956628244914638e-65	2.0993461571291767e-8	7.986650118319684e-16	2.543230664242023e-7	-1.8165523916610152e-20	6.565751689516153e-19	3.389415992761057e-11	7.088568457383859e-11	8.231030369828572e-10
67400000	0.0049998513810633775	7.156358430350646e-50	7.956628244914638e-65	2.0993461571291767e-8	7.986650118319684e-16	2.543230664242023e-7	-1.816544027291508e-20	6.565751689516153e-19	3.389415992761057e-11	7.088568457383859e-11	8.231030369828572e-10
67500000	0.0049998513810633775	7.156358430350646e-50	7.956628244914638e-65	2.0993461571291767e-8	7.986650118319684e-16	2.543230664242023e-7	-1.816535662922001e-20	6.565751689516153e-19	3.389415992761057e-11	7.088568457383859e-11	8.231030369828572e-10
67600000	0.0049998513810633775	7.156358430350646e-50	7.956628244914638e-65	2.0993461571291767e-8	7.986650118319684e-16	2.543230664242023e-7	-1.816527298552494e-20	6.565751689516153e-19	3.389415992761057e-11	7.088568457383859e-11	8.231030369828572e-10
67700000	0.0049998513810633775	7.156358430350646e-50	7.956628244914638e-65	2.0993461571291767e-8	7.986650118319684e-16	2.543230664242023e-7	-1.816518934182987e-20	6.565751689516153e-19	3.389415992761057e-11	7.088568457383859e-11	8.231030369828572e-10
67800000	0.0049998513810633775	7.156358430350646e-50	7.956628244914638e-65	2.0993461571291767e-8	7.986650118319684e-16	2.543230664242023e-7	-1.8165105698134798e-20	6.565751689516153e-19	3.389415992761057e-11	7.088568457383859e-11	8.231030369828572e-10
67900000	0.0049998513810633775	7.156358430350646e-50	7.956628244914638e-65	2.0993461571291767e-8	7.986650118319684e-16	2.543230664242023e-7	-1.8165022054439726e-20	6.565751689516153e-19	3.389415992761057e-11	7.088568457383859e-11	8.231030369828572e-10
68000000	0.0049998513810633775	7.156358430350646e-50	7.956628244914638e-65	2.0993461571291767e-8	7.986650118319684e-16	2.543230664242023e-7	-1.8164938410744654e-20	6.565751689516153e-19	3.389415992761057e-11	7.088568457383859e-11	8.231030369828572e-10
68100000	0.0049998513810633775	7.156358430350646e-50	7.956628244914638e-65	2.0993461571291767e-8	7.986650118319684e-16	2.543230664242023e-7	-1.8164854767049583e-20	6.565751689516153e-19	3.389415992761057e-11	7.088568457383859e-11	8.231030369828572e-10
68200000	0.0049998513810633775	7.156358430350646e-50	7.956628244914638e-65	2.0993461571291767e-8	7.986650118319684e-16	2.543230664242023e-7	-1.8164771123354514e-20	6.565751689516153e-19	3.389415992761057e-11	7.088568457383859e-11	8.231030369828572e-10
68300000	0.0049998513810633775	7.156358430350646e-50	7.956628244914638e-65	2.0993461571291767e-8	7.986650118319684e-16	2.543230664242023e-7	-1.8164687479659443e-20	6.565751689516153e-19	3.389415992761057e-11	7.088568457383859e-11	8.231030369828572e-10
68400000	0.0049998513810633775	7.156358430350646e-50	7.956628244914638e-65	2.0993461571291767e-8	7.986650118319684e-16	2.543230664242023e-7	-1.816460383596437e-20	6.565751689516153e-19	3.389415992761057e-11	7.088568457383859e-11	8.231030369828572e-10
68500000	0.0049998513810633775	7.156358430350646e-50	7.956628244914638e-65	2.0993461571291767e-8	7.986650118319684e-16	2.543230664242023e-7	-1.81645201922693e-20	6.565751689516153e-19	3.389415992761057e-11	7.088568457383859e-11	8.231030369828572e-10
68600000	0.0049998513810633775	7.156358430350646e-50	7.956628244914638e-65	2.0993461571291767e-8	7.986650118319684e-16	2.543230664242023e-7	-1.8164436548574228e-20	6.565751689516153e-19	3.389415992761057e-11	7.088568457383859e-11	8.231030369828572e-10
68700000	0.0049998513810633775	7.156358430350646e-50	7.956628244914638e-65	2.0993461571291767e-8	7.986650118319684e-16	2.543230664242023e-7	-1.816435290487916e-20	6.565751689516153e-19	3.389415992761057e-11	7.088568457383859e-11	8.231030369828572e-10
68800000	0.0049998513810633775	7.156358430350646e-50	7.956628244914638e-65	2.0993461571291767e-8	7.986650118319684e-16	2.543230664242023e-7	-1.8164269261184088e-20	6.565751689516153e-19	3.389415992761057e-11	7.088568457383859e-11	8.231030369828572e-10
68900000	0.0049998513810633775	7.156358430350646e-50	7.956628244914638e-65	2.0993461571291767e-8	7.986650118319684e-16	2.543230664242023e-7	-1.8164185617489017e-20	6.565751689516153e-19	3.389415992761057e-11	7.088568457383859e-11	8.231030369828572e-10
69000000	0.0049998513810633775	7.156358430350646e-50	7.956628244914638e-65	2.0993461571291767e-8	7.986650118319684e-16	2.543230664242023e-7	-1.8164101973793945e-20	6.565751689516153e-19	3.389415992761057e-11	7.088568457383859e-11	8.231030369828572e-10
69100000	0.0049998513810633775	7.156358430350646e-50	7.956628244914638e-65	2.0993461571291767e-8	7.986650118319684e-16	2.543230664242023e-7	-1.8164018330098873e-20	6.565751689516153e-19	3.389415992761057e-11	7.088568457383859e-11	8.231030369828572e-10
69200000	0.0049998513810633775	7.156358430350646e-50	7.956628244914638e-65	2.0993461571291767e-8	7.986650118319684e-16	2.543230664242023e-7	-1.8163934686403802e-20	6.565751689516153e-19	3.389415992761057e-11	7.088568457383859e-11	8.231030369828572e-10
69300000	0.0049998513810633775	7.156358430350646e-50	7.956628244914638e-65	2.0993461571291767e-8	7.986650118319684e-16	2.543230664242023e-7	-1.8163851042708733e-20	6.565751689516153e-19	3.389415992761057e-11	7.088568457383859e-11	8.231030369828572e-10
69400000	0.0049998513810633775	7.156358430350646e-50	7.956628244914638e-65	2.0993461571291767e-8	7.986650118319684e-16	2.543230664242023e-7	-1.8163767399013662e-20	6.565751689516153e-19	3.389415992761057e-11	7.088568457383859e-11	8.231030369828572e-10
69500000	0.0049998513810633775	7.156358430350646e-50	7.956628244914638e-65	2.0993461571291767e-8	7.986650118319684e-16	2.543230664242023e-7	-1.816368375531859e-20	6.565751689516153e-19	3.389415992761057e-11	7.088568457383859e-11	8.231030369828572e-10
69600000	0.0049998513810633775	7.156358430350646e-50	7.956628244914638e-65	2.0993461571291767e-8	7.986650118319684e-16	2.543230664242023e-7	-1.816360011162352e-20	6.565751689516153e-19	3.389415992761057e-11	7.088568457383859e-11	8.231030369828572e-10
69700000	0.0049998513810633775	7.156358430350646e-50	7.956628244914638e-65	2.0993461571291767e-8	7.986650118319684e-16	2.543230664242023e-7	-1.8163516467928447e-20	6.565751689516153e-19	3.389415992761057e-11	7.088568457383859e-11	8.231030369828572e-10
69800000	0.0049998513810633775	7.156358430350646e-50	7.956628244914638e-65	2.0993461571291763e-8	7.986650118319684e-16	2.543230664242023e-7	-1.816343282423338e-20	6.565751689516153e-19	3.389415992761057e-11	7.088568457383859e-11	8.231030369828572e-10
69900000	0.0049998513810633775	7.156358430350646e-50	7.956628244914638e-65	2.0993461571291763e-8	7.986650118319684e-16	2.543230664242023e-7	-1.8163349180538307e-20	6.565751689516153e-19	3.389415992761057e-11	7.088568457383859e-11	8.231030369828572e-10
70000000	0.0049998513810633775	7.156358430350646e-50	7.956628244914638e-65	2.0993461571291763e-8	7.986650118319684e-16	2.543230664242023e-7	-1.8163265536843236e-20	6.565751689516153e-19	3.389415992761057e-11	7.088568457383859e-11	8.231030369828572e-10
70100000	0.0049998513810633775	7.156358430350646e-50	7.956628244914638e-65	2.0993461571291763e-8	7.986650118319684e-16	2.543230664242023e-7	-1.8163181893148164e-20	6.565751689516153e-19	3.389415992761057e-11	7.088568457383859e-11	8.231030369828572e-10
70200000	0.0049998513810633775	7.156358430350646e-50	7.956628244914638e-65	2.0993461571291763e-8	7.986650118319684e-16	2.543230664242023e-7	-1.8163098249453092e-20	6.565751689516153e-19	3.389415992761057e-11	7.088568457383859e-11	8.231030369828572e-10
70300000	0.0049998513810633775	7.156358430350646e-50	7.956628244914638e-65	2.0993461571291763e-8	7.986650118319684e-16	2.543230664242023e-7	-1.816301460575802e-20	6.565751689516153e-19	3.389415992761057e-11	7.088568457383859e-11	8.231030369828572e-10
70400000	0.0049998513810633775	7.156358430350646e-50	7.956628244914638e-65	2.0993461571291763e-8	7.986650118319684e-16	2.543230664242023e-7	-1.8162930962062952e-20	6.565751689516153e-19	3.389415992761057e-11	7.088568457383859e-11	8.231030369828572e-10
70500000	0.0049998513810633775	7.156358430350646e-50	7.956628244914638e-65	2.0993461571291763e-8	7.986650118319684e-16	2.543230664242023e-7	-1.816284731836788e-20	6.565751689516153e-19	3.389415992761057e-11	7.088568457383859e-11	8.231030369828572e-10
70600000	0.0049998513810633775	7.156358430350646e-50	7.956628244914638e-65	2.0993461571291763e-8	7.986650118319684e-16	2.543230664242023e-7	-1.816276367467281e-20	6.565751689516153e-19	3.389415992761057e-11	7.088568457383859e-11	8.231030369828572e-10
70700000	0.0049998513810633775	7.156358430350646e-50	7.956628244914638e-65	2.0993461571291763e-8	7.986650118319684e-16	2.543230664242023e-7	-1.8162680030977738e-20	6.565751689516153e-19	3.389415992761057e-11	7.088568457383859e-11	8.231030369828572e-10
70800000	0.0049998513810633775	7.156358430350646e-50	7.956628244914636e-65	2.0993461571291763e-8	7.986650118319684e-16	2.543230664242023e-7	-1.8162596387282666e-20	6.565751689516153e-19	3.389415992761057e-11	7.088568457383859e-11	8.231030369828572e-10
70900000	0.0049998513810633775	7.156358430350646e-50	7.956628244914636e-65	2.0993461571291763e-8	7.986650118319684e-16	2.543230664242023e-7	-1.8162512743587595e-20	6.565751689516153e-19	3.389415992761057e-11	7.088568457383859e-11	8.231030369828572e-10
71000000	0.0049998513810633775	7.156358430350646e-50	7.956628244914636e-65	2.0993461571291763e-8	7.986650118319684e-16	2.543230664242023e-7	-1.8162429099892526e-20	6.565751689516153e-19	3.389415992761057e-11	7.088568457383859e-11	8.231030369828572e-10
71100000	0.0049998513810633775	7.156358430350646e-50	7.956628244914636e-65	2.0993461571291763e-8	7.986650118319684e-16	2.543230664242023e-7	-1.8162345456197454e-20	6.565751689516153e-19	3.389415992761057e-11	7.088568457383859e-11	8.231030369828572e-10
71200000	0.0049998513810633775	7.156358430350646e-50	7.956628244914636e-65	2.0993461571291763e-8	7.986650118319684e-16	2.543230664242023e-7	-1.8162261812502383e-20	6.565751689516153e-19	3.389415992761057e-11	7.088568457383859e-11	8.231030369828572e-10
71300000	0.0049998513810633775	7.156358430350646e-50	7.956628244914636e-65	2.0993461571291763e-8	7.986650118319684e-16	2.543230664242023e-7	-1.816217816880731e-20	6.565751689516153e-19	3.389415992761057e-11	7.088568457383859e-11	8.231030369828572e-10
71400000	0.0049998513810633775	7.156358430350646e-50	7.956628244914636e-65	2.0993461571291763e-8	7.986650118319684e-16	2.543230664242023e-7	-1.816209452511224e-20	6.565751689516153e-19	3.389415992761057e-11	7.088568457383859e-11	8.231030369828572e-10
71500000	0.0049998513810633775	7.156358430350646e-50	7.956628244914636e-65	2.0993461571291763e-8	7.986650118319683e-16	2.543230664242023e-7	-1.816201088141717e-20	6.565751689516153e-19	3.389415992761057e-11	7.088568457383859e-11	8.231030369828572e-10
71600000	0.0049998513810633775	7.156358430350646e-50	7.956628244914636e-65	2.0993461571291763e-8	7.986650118319683e-16	2.543230664242023e-7	-1.81619272377221e-20	6.565751689516153e-19	3.389415992761057e-11	7.088568457383859e-11	8.231030369828572e-10
71700000	0.0049998513810633775	7.156358430350646e-50	7.956628244914636e-65	2.0993461571291763e-8	7.986650118319683e-16	2.543230664242023e-7	-1.8161843594027028e-20	6.565751689516153e-19	3.389415992761057e-11	7.088568457383859e-11	8.231030369828572e-10
71800000	0.0049998513810633775	7.156358430350646e-50	7.956628244914636e-65	2.0993461571291763e-8	7.986650118319683e-16	2.543230664242023e-7	-1.8161759950331957e-20	6.565751689516153e-19	3.389415992761057e-11	7.088568457383859e-11	8.231030369828572e-10
71900000	0.0049998513810633775	7.156358430350646e-50	7.956628244914636e-65	2.0993461571291763e-8	7.986650118319683e-16	2.543230664242023e-7	-1.8161676306636885e-20	6.565751689516153e-19	3.389415992761057e-11	7.088568457383859e-11	8.231030369828572e-10
72000000	0.0049998513810633775	7.156358430350646e-50	7.956628244914636e-65	2.0993461571291763e-8	7.986650118319683e-16	2.543230664242023e-7	-1.8161592662941814e-20	6.565751689516153e-19	3.389415992761057e-11	7.088568457383859e-11	8.231030369828572e-10
72100000	0.0049998513810633775	7.156358430350646e-50	7.956628244914636e-65	2.0993461571291763e-8	7.986650118319683e-16	2.543230664242023e-7	-1.8161509019246745e-20	6.565751689516153e-19	3.389415992761057e-11	7.088568457383859e-11	8.231030369828572e-10
72200000	0.0049998513810633775	7.156358430350646e-50	7.956628244914636e-65	2.0993461571291763e-8	7.986650118319683e-16	2.543230664242023e-7	-1.8161425375551673e-20	6.565751689516153e-19	3.389415992761057e-11	7.088568457383859e-11	8.231030369828572e-10
72300000	0.0049998513810633775	7.156358430350646e-50	7.956628244914636e-65	2.0993461571291763e-8	7.986650118319683e-16	2.543230664242023e-7	-1.8161341731856602e-20	6.565751689516153e-19	3.389415992761057e-11	7.088568457383859e-11	8.231030369828572e-10
72400000	0.0049998513810633775	7.156358430350646e-50	7.956628244914636e-65	2.0993461571291763e-8	7.986650118319683e-16	2.543230664242023e-7	-1.816125808816153e-20	6.565751689516153e-19	3.389415992761057e-11	7.088568457383859e-11	8.231030369828572e-10
72500000	0.0049998513810633775	7.156358430350646e-50	7.956628244914636e-65	2.0993461571291763e-8	7.986650118319683e-16	2.543230664242023e-7	-1.816117444446646e-20	6.565751689516153e-19	3.389415992761057e-11	7.088568457383859e-11	8.231030369828572e-10
72600000	0.0049998513810633775	7.156358430350646e-50	7.956628244914636e-65	2.0993461571291763e-8	7.986650118319683e-16	2.543230664242023e-7	-1.816109080077139e-20	6.565751689516153e-19	3.389415992761057e-11	7.088568457383859e-11	8.231030369828572e-10
72700000	0.0049998513810633775	7.156358430350646e-50	7.956628244914636e-65	2.0993461571291763e-8	7.986650118319683e-16	2.543230664242023e-7	-1.816100715707632e-20	6.565751689516153e-19	3.389415992761057e-11	7.088568457383859e-11	8.231030369828572e-10
72800000	0.0049998513810633775	7.156358430350646e-50	7.956628244914636e-65	2.0993461571291763e-8	7.986650118319683e-16	2.543230664242023e-7	-1.8160923513381247e-20	6.565751689516153e-19	3.389415992761057e-11	7.088568457383859e-11	8.231030369828572e-10
72900000	0.0049998513810633775	7.156358430350646e-50	7.956628244914636e-65	2.0993461571291763e-8	7.986650118319683e-16	2.543230664242023e-7	-1.8160839869686176e-20	6.565751689516153e-19	3.389415992761057e-11	7.088568457383859e-11	8.231030369828572e-10
73000000	0.0049998513810633775	7.156358430350646e-50	7.956628244914636e-65	2.0993461571291763e-8	7.986650118319683e-16	2.543230664242023e-7	-1.8160756225991104e-20	6.565751689516153e-19	3.389415992761057e-11	7.088568457383859e-11	8.231030369828572e-10
73100000	0.0049998513810633775	7.156358430350646e-50	7.956628244914636e-65	2.0993461571291763e-8	7.986650118319683e-16	2.543230664242023e-7	-1.8160672582296033e-20	6.565751689516153e-19	3.389415992761057e-11	7.088568457383859e-11	8.231030369828572e-10
73200000	0.0049998513810633775	7.156358430350646e-50	7.956628244914636e-65	2.0993461571291763e-8	7.986650118319683e-16	2.543230664242023e-7	-1.8160588938600964e-20	6.565751689516153e-19	3.389415992761057e-11	7.088568457383859e-11	8.231030369828572e-10
73300000	0.0049998513810633775	7.156358430350646e-50	7.956628244914636e-65	2.0993461571291763e-8	7.986650118319683e-16	2.543230664242023e-7	-1.8160505294905892e-20	6.565751689516153e-19	3.389415992761057e-11	7.088568457383859e-11	8.231030369828572e-10
73400000	0.0049998513810633775	7.156358430350646e-50	7.956628244914636e-65	2.0993461571291763e-8	7.986650118319683e-16	2.543230664242023e-7	-1.816042165121082e-20	6.565751689516153e-19	3.389415992761057e-11	7.088568457383859e-11	8.231030369828572e-10
73500000	0.0049998513810633775	7.156358430350646e-50	7.956628244914636e-65	2.0993461571291763e-8	7.986650118319683e-16	2.543230664242023e-7	-1.816033800751575e-20	6.565751689516153e-19	3.389415992761057e-11	7.088568457383859e-11	8.231030369828572e-10
73600000	0.0049998513810633775	7.156358430350646e-50	7.956628244914636e-65	2.0993461571291763e-8	7.986650118319683e-16	2.543230664242023e-7	-1.8160254363820678e-20	6.565751689516153e-19	3.389415992761057e-11	7.088568457383859e-11	8.231030369828572e-10
73700000	0.0049998513810633775	7.156358430350646e-50	7.956628244914636e-65	2.0993461571291763e-8	7.986650118319683e-16	2.543230664242023e-7	-1.816017072012561e-20	6.565751689516153e-19	3.389415992761057e-11	7.088568457383859e-11	8.231030369828572e-10
73800000	0.0049998513810633775	7.156358430350646e-50	7.956628244914636e-65	2.0993461571291763e-8	7.986650118319683e-16	2.543230664242023e-7	-1.8160087076430538e-20	6.565751689516153e-19	3.389415992761057e-11	7.088568457383859e-11	8.231030369828572e-10
73900000	0.0049998513810633775	7.156358430350646e-50	7.956628244914636e-65	2.0993461571291763e-8	7.986650118319683e-16	2.543230664242023e-7	-1.8160003432735466e-20	6.565751689516153e-19	3.389415992761057e-11	7.088568457383859e-11	8.231030369828572e-10
74000000	0.0049998513810633775	7.156358430350646e-50	7.956628244914636e-65	2.0993461571291763e-8	7.986650118319683e-16	2.543230664242023e-7	-1.8159919789040395e-20	6.565751689516153e-19	3.389415992761057e-11	7.088568457383859e-11	8.231030369828572e-10
74100000	0.0049998513810633775	7.156358430350646e-50	7.956628244914636e-65	2.0993461571291763e-8	7.986650118319683e-16	2.543230664242023e-7	-1.8159836145345323e-20	6.565751689516153e-19	3.389415992761057e-11	7.088568457383859e-11	8.231030369828572e-10
74200000	0.0049998513810633775	7.156358430350646e-50	7.956628244914636e-65	2.0993461571291763e-8	7.986650118319683e-16	2.543230664242023e-7	-1.8159752501650252e-20	6.565751689516153e-19	3.389415992761057e-11	7.088568457383859e-11	8.231030369828572e-10
74300000	0.0049998513810633775	7.156358430350646e-50	7.956628244914636e-65	2.0993461571291763e-8	7.986650118319683e-16	2.543230664242023e-7	-1.8159668857955183e-20	6.565751689516153e-19	3.389415992761057e-11	7.088568457383859e-11	8.231030369828572e-10
74400000	0.0049998513810633775	7.156358430350646e-50	7.956628244914636e-65	2.0993461571291763e-8	7.986650118319683e-16	2.543230664242023e-7	-1.815958521426011e-20	6.565751689516153e-19	3.389415992761057e-11	7.088568457383859e-11	8.231030369828572e-10
74500000	0.0049998513810633775	7.156358430350646e-50	7.956628244914636e-65	2.0993461571291763e-8	7.986650118319683e-16	2.543230664242023e-7	-1.815950157056504e-20	6.565751689516153e-19	3.389415992761057e-11	7.088568457383859e-11	8.231030369828572e-10
74600000	0.0049998513810633775	7.156358430350646e-50	7.956628244914636e-65	2.0993461571291763e-8	7.986650118319683e-16	2.543230664242023e-7	-1.8159417926869968e-20	6.565751689516153e-19	3.389415992761057e-11	7.088568457383859e-11	8.231030369828572e-10
74700000	0.0049998513810633775	7.156358430350646e-50	7.956628244914636e-65	2.0993461571291763e-8	7.986650118319683e-16	2.543230664242023e-7	-1.8159334283174897e-20	6.565751689516153e-19	3.389415992761057e-11	7.088568457383859e-11	8.231030369828572e-10
74800000	0.0049998513810633775	7.156358430350646e-50	7.956628244914636e-65	2.0993461571291763e-8	7.986650118319683e-16	2.543230664242023e-7	-1.8159250639479828e-20	6.565751689516153e-19	3.389415992761057e-11	7.088568457383859e-11	8.231030369828572e-10
74900000	0.0049998513810633775	7.156358430350646e-50	7.956628244914636e-65	2.0993461571291763e-8	7.986650118319683e-16	2.543230664242023e-7	-1.8159166995784757e-20	6.565751689516153e-19	3.389415992761057e-11	7.088568457383859e-11	8.231030369828572e-10
75000000	0.0049998513810633775	7.156358430350646e-50	7.956628244914636e-65	2.0993461571291763e-8	7.986650118319683e-16	2.543230664242023e-7	-1.8159083352089685e-20	6.565751689516153e-19	3.389415992761057e-11	7.088568457383859e-11	8.231030369828572e-10
75100000	0.0049998513810633775	7.156358430350646e-50	7.956628244914636e-65	2.0993461571291763e-8	7.986650118319683e-16	2.543230664242023e-7	-1.8158999708394614e-20	6.565751689516153e-19	3.389415992761057e-11	7.088568457383859e-11	8.231030369828572e-10
75200000	0.0049998513810633775	7.156358430350646e-50	7.956628244914636e-65	2.0993461571291763e-8	7.986650118319683e-16	2.543230664242023e-7	-1.8158916064699542e-20	6.565751689516153e-19	3.389415992761057e-11	7.088568457383859e-11	8.231030369828572e-10
75300000	0.0049998513810633775	7.156358430350646e-50	7.956628244914636e-65	2.0993461571291763e-8	7.986650118319683e-16	2.543230664242023e-7	-1.815883242100447e-20	6.565751689516153e-19	3.389415992761057e-11	7.088568457383859e-11	8.231030369828572e-10
75400000	0.0049998513810633775	7.156358430350646e-50	7.956628244914636e-65	2.0993461571291763e-8	7.986650118319683e-16	2.543230664242023e-7	-1.8158748777309402e-20	6.565751689516153e-19	3.389415992761057e-11	7.088568457383859e-11	8.231030369828572e-10
75500000	0.0049998513810633775	7.156358430350646e-50	7.956628244914636e-65	2.0993461571291763e-8	7.986650118319683e-16	2.543230664242023e-7	-1.815866513361433e-20	6.565751689516153e-19	3.389415992761057e-11	7.088568457383859e-11	8.231030369828572e-10
75600000	0.0049998513810633775	7.156358430350646e-50	7.956628244914636e-65	2.0993461571291763e-8	7.986650118319683e-16	2.543230664242023e-7	-1.815858148991926e-20	6.565751689516153e-19	3.389415992761057e-11	7.088568457383859e-11	8.231030369828572e-10
75700000	0.0049998513810633775	7.156358430350646e-50	7.956628244914636e-65	2.0993461571291763e-8	7.986650118319683e-16	2.543230664242023e-7	-1.8158497846224187e-20	6.565751689516153e-19	3.389415992761057e-11	7.088568457383859e-11	8.231030369828572e-10
75800000	0.0049998513810633775	7.156358430350646e-50	7.956628244914636e-65	2.0993461571291763e-8	7.986650118319683e-16	2.543230664242023e-7	-1.8158414202529116e-20	6.565751689516153e-19	3.389415992761057e-11	7.088568457383859e-11	8.231030369828572e-10
75900000	0.0049998513810633775	7.156358430350646e-50	7.956628244914636e-65	2.0993461571291763e-8	7.986650118319683e-16	2.543230664242023e-7	-1.8158330558834044e-20	6.565751689516153e-19	3.389415992761057e-11	7.088568457383859e-11	8.231030369828572e-10
76000000	0.0049998513810633775	7.156358430350646e-50	7.956628244914636e-65	2.0993461571291763e-8	7.986650118319683e-16	2.543230664242023e-7	-1.8158246915138976e-20	6.565751689516153e-19	3.389415992761057e-11	7.088568457383859e-11	8.231030369828572e-10
76100000	0.0049998513810633775	7.156358430350646e-50	7.956628244914636e-65	2.0993461571291763e-8	7.986650118319683e-16	2.543230664242023e-7	-1.8158163271443904e-20	6.565751689516153e-19	3.389415992761057e-11	7.088568457383859e-11	8.231030369828572e-10
76200000	0.0049998513810633775	7.156358430350646e-50	7.956628244914636e-65	2.0993461571291763e-8	7.986650118319683e-16	2.543230664242023e-7	-1.8158079627748833e-20	6.565751689516153e-19	3.389415992761057e-11	7.088568457383859e-11	8.231030369828572e-10
76300000	0.0049998513810633775	7.156358430350646e-50	7.956628244914636e-65	2.0993461571291763e-8	7.986650118319683e-16	2.543230664242023e-7	-1.815799598405376e-20	6.565751689516153e-19	3.389415992761057e-11	7.088568457383859e-11	8.231030369828572e-10
76400000	0.0049998513810633775	7.156358430350646e-50	7.956628244914636e-65	2.0993461571291763e-8	7.986650118319683e-16	2.543230664242023e-7	-1.815791234035869e-20	6.565751689516153e-19	3.389415992761057e-11	7.088568457383859e-11	8.231030369828572e-10
76500000	0.0049998513810633775	7.156358430350646e-50	7.956628244914636e-65	2.0993461571291763e-8	7.986650118319683e-16	2.543230664242023e-7	-1.815782869666362e-20	6.565751689516153e-19	3.389415992761057e-11	7.088568457383859e-11	8.231030369828572e-10
76600000	0.0049998513810633775	7.156358430350646e-50	7.956628244914636e-65	2.0993461571291763e-8	7.986650118319683e-16	2.543230664242023e-7	-1.815774505296855e-20	6.565751689516153e-19	3.389415992761057e-11	7.088568457383859e-11	8.231030369828572e-10
76700000	0.0049998513810633775	7.156358430350646e-50	7.956628244914636e-65	2.0993461571291763e-8	7.986650118319683e-16	2.543230664242023e-7	-1.8157661409273478e-20	6.565751689516153e-19	3.389415992761057e-11	7.088568457383859e-11	8.231030369828572e-10
76800000	0.0049998513810633775	7.156358430350646e-50	7.956628244914636e-65	2.0993461571291763e-8	7.986650118319683e-16	2.543230664242023e-7	-1.8157577765578406e-20	6.565751689516153e-19	3.389415992761057e-11	7.088568457383859e-11	8.231030369828572e-10
76900000	0.0049998513810633775	7.156358430350646e-50	7.956628244914636e-65	2.0993461571291763e-8	7.986650118319683e-16	2.543230664242023e-7	-1.8157494121883335e-20	6.565751689516153e-19	3.389415992761057e-11	7.088568457383859e-11	8.231030369828572e-10
77000000	0.0049998513810633775	7.156358430350646e-50	7.956628244914636e-65	2.0993461571291763e-8	7.986650118319683e-16	2.543230664242023e-7	-1.8157410478188263e-20	6.565751689516153e-19	3.389415992761057e-11	7.088568457383859e-11	8.231030369828572e-10
77100000	0.0049998513810633775	7.156358430350646e-50	7.956628244914636e-65	2.0993461571291763e-8	7.986650118319683e-16	2.543230664242023e-7	-1.8157326834493195e-20	6.565751689516153e-19	3.389415992761057e-11	7.088568457383859e-11	8.231030369828572e-10
77200000	0.0049998513810633775	7.156358430350646e-50	7.956628244914636e-65	2.0993461571291763e-8	7.986650118319683e-16	2.543230664242023e-7	-1.8157243190798123e-20	6.565751689516153e-19	3.389415992761057e-11	7.088568457383859e-11	8.231030369828572e-10
77300000	0.0049998513810633775	7.156358430350646e-50	7.956628244914636e-65	2.0993461571291763e-8	7.986650118319683e-16	2.543230664242023e-7	-1.8157159547103052e-20	6.565751689516153e-19	3.389415992761057e-11	7.088568457383859e-11	8.231030369828572e-10
77400000	0.0049998513810633775	7.156358430350646e-50	7.956628244914636e-65	2.0993461571291763e-8	7.986650118319683e-16	2.543230664242023e-7	-1.815707590340798e-20	6.565751689516153e-19	3.389415992761057e-11	7.088568457383859e-11	8.231030369828572e-10
77500000	0.0049998513810633775	7.156358430350646e-50	7.956628244914636e-65	2.0993461571291763e-8	7.986650118319683e-16	2.543230664242023e-7	-1.8156992259712908e-20	6.565751689516153e-19	3.389415992761057e-11	7.088568457383859e-11	8.231030369828572e-10
77600000	0.0049998513810633775	7.156358430350646e-50	7.956628244914636e-65	2.0993461571291763e-8	7.986650118319683e-16	2.543230664242023e-7	-1.815690861601784e-20	6.565751689516153e-19	3.389415992761057e-11	7.088568457383859e-11	8.231030369828572e-10
77700000	0.0049998513810633775	7.156358430350646e-50	7.956628244914636e-65	2.0993461571291763e-8	7.986650118319683e-16	2.543230664242023e-7	-1.8156824972322768e-20	6.565751689516153e-19	3.389415992761057e-11	7.088568457383859e-11	8.231030369828572e-10
77800000	0.0049998513810633775	7.156358430350646e-50	7.956628244914636e-65	2.0993461571291763e-8	7.986650118319683e-16	2.543230664242023e-7	-1.8156741328627697e-20	6.565751689516153e-19	3.389415992761057e-11	7.088568457383859e-11	8.231030369828572e-10
77900000	0.0049998513810633775	7.156358430350646e-50	7.956628244914636e-65	2.0993461571291763e-8	7.986650118319683e-16	2.543230664242023e-7	-1.8156657684932625e-20	6.565751689516153e-19	3.389415992761057e-11	7.088568457383859e-11	8.231030369828572e-10
78000000	0.0049998513810633775	7.156358430350646e-50	7.956628244914636e-65	2.0993461571291763e-8	7.986650118319683e-16	2.543230664242023e-7	-1.8156574041237554e-20	6.565751689516153e-19	3.389415992761057e-11	7.088568457383859e-11	8.231030369828572e-10
78100000	0.0049998513810633775	7.156358430350646e-50	7.956628244914636e-65	2.0993461571291763e-8	7.986650118319683e-16	2.543230664242023e-7	-1.8156490397542482e-20	6.565751689516153e-19	3.389415992761057e-11	7.088568457383859e-11	8.231030369828572e-10
78200000	0.0049998513810633775	7.156358430350646e-50	7.956628244914636e-65	2.0993461571291763e-8	7.986650118319683e-16	2.543230664242023e-7	-1.8156406753847414e-20	6.565751689516153e-19	3.389415992761057e-11	7.088568457383859e-11	8.231030369828572e-10
78300000	0.0049998513810633775	7.156358430350646e-50	7.956628244914636e-65	2.0993461571291763e-8	7.986650118319683e-16	2.543230664242023e-7	-1.8156323110152342e-20	6.565751689516153e-19	3.389415992761057e-11	7.088568457383859e-11	8.231030369828572e-10
78400000	0.0049998513810633775	7.156358430350646e-50	7.956628244914636e-65	2.0993461571291763e-8	7.986650118319683e-16	2.543230664242023e-7	-1.815623946645727e-20	6.565751689516153e-19	3.389415992761057e-11	7.088568457383859e-11	8.231030369828572e-10
78500000	0.0049998513810633775	7.156358430350646e-50	7.956628244914636e-65	2.0993461571291763e-8	7.986650118319683e-16	2.543230664242023e-7	-1.81561558227622e-20	6.565751689516153e-19	3.389415992761057e-11	7.088568457383859e-11	8.231030369828572e-10
78600000	0.0049998513810633775	7.156358430350646e-50	7.956628244914636e-65	2.0993461571291763e-8	7.986650118319683e-16	2.543230664242023e-7	-1.8156072179067127e-20	6.565751689516153e-19	3.389415992761057e-11	7.088568457383859e-11	8.231030369828572e-10
78700000	0.0049998513810633775	7.156358430350646e-50	7.956628244914636e-65	2.0993461571291763e-8	7.986650118319683e-16	2.543230664242023e-7	-1.815598853537206e-20	6.565751689516153e-19	3.389415992761057e-11	7.088568457383859e-11	8.231030369828572e-10
78800000	0.0049998513810633775	7.156358430350646e-50	7.956628244914636e-65	2.0993461571291763e-8	7.986650118319683e-16	2.543230664242023e-7	-1.8155904891676987e-20	6.565751689516153e-19	3.389415992761057e-11	7.088568457383859e-11	8.231030369828572e-10
78900000	0.0049998513810633775	7.156358430350646e-50	7.956628244914636e-65	2.0993461571291763e-8	7.986650118319683e-16	2.543230664242023e-7	-1.8155821247981916e-20	6.565751689516153e-19	3.389415992761057e-11	7.088568457383859e-11	8.231030369828572e-10
79000000	0.0049998513810633775	7.156358430350646e-50	7.956628244914636e-65	2.0993461571291763e-8	7.986650118319683e-16	2.543230664242023e-7	-1.8155737604286844e-20	6.565751689516153e-19	3.389415992761057e-11	7.088568457383859e-11	8.231030369828572e-10
79100000	0.0049998513810633775	7.156358430350646e-50	7.956628244914636e-65	2.0993461571291763e-8	7.986650118319683e-16	2.543230664242023e-7	-1.8155653960591773e-20	6.565751689516153e-19	3.389415992761057e-11	7.088568457383859e-11	8.231030369828572e-10
79200000	0.0049998513810633775	7.156358430350646e-50	7.956628244914636e-65	2.0993461571291763e-8	7.986650118319683e-16	2.543230664242023e-7	-1.81555703168967e-20	6.565751689516153e-19	3.389415992761057e-11	7.088568457383859e-11	8.231030369828572e-10
79300000	0.0049998513810633775	7.156358430350646e-50	7.956628244914636e-65	2.0993461571291763e-8	7.986650118319683e-16	2.543230664242023e-7	-1.8155486673201633e-20	6.565751689516153e-19	3.389415992761057e-11	7.088568457383859e-11	8.231030369828572e-10
79400000	0.0049998513810633775	7.156358430350646e-50	7.956628244914636e-65	2.0993461571291763e-8	7.986650118319683e-16	2.543230664242023e-7	-1.815540302950656e-20	6.565751689516153e-19	3.389415992761057e-11	7.088568457383859e-11	8.231030369828572e-10
79500000	0.0049998513810633775	7.156358430350646e-50	7.956628244914636e-65	2.0993461571291763e-8	7.986650118319683e-16	2.543230664242023e-7	-1.815531938581149e-20	6.565751689516153e-19	3.389415992761057e-11	7.088568457383859e-11	8.231030369828572e-10
79600000	0.0049998513810633775	7.156358430350646e-50	7.956628244914636e-65	2.0993461571291763e-8	7.986650118319683e-16	2.543230664242023e-7	-1.8155235742116418e-20	6.565751689516153e-19	3.389415992761057e-11	7.088568457383859e-11	8.231030369828572e-10
79700000	0.0049998513810633775	7.156358430350646e-50	7.956628244914636e-65	2.0993461571291763e-8	7.986650118319683e-16	2.543230664242023e-7	-1.8155152098421346e-20	6.565751689516153e-19	3.389415992761057e-11	7.088568457383859e-11	8.231030369828572e-10
79800000	0.0049998513810633775	7.156358430350646e-50	7.956628244914636e-65	2.0993461571291763e-8	7.986650118319683e-16	2.543230664242023e-7	-1.8155068454726278e-20	6.565751689516153e-19	3.389415992761057e-11	7.088568457383859e-11	8.231030369828572e-10
79900000	0.0049998513810633775	7.156358430350646e-50	7.956628244914636e-65	2.0993461571291763e-8	7.986650118319683e-16	2.543230664242023e-7	-1.8154984811031206e-20	6.565751689516153e-19	3.389415992761057e-11	7.088568457383859e-11	8.231030369828572e-10
80000000	0.0049998513810633775	7.156358430350646e-50	7.956628244914636e-65	2.0993461571291763e-8	7.986650118319683e-16	2.543230664242023e-7	-1.8154901167336135e-20	6.565751689516153e-19	3.389415992761057e-11	7.088568457383859e-11	8.231030369828572e-10
80100000	0.0049998513810633775	7.156358430350646e-50	7.956628244914636e-65	2.0993461571291763e-8	7.986650118319683e-16	2.543230664242023e-7	-1.8154817523641063e-20	6.565751689516153e-19	3.389415992761057e-11	7.088568457383859e-11	8.231030369828572e-10
80200000	0.0049998513810633775	7.156358430350646e-50	7.956628244914636e-65	2.0993461571291763e-8	7.986650118319683e-16	2.543230664242023e-7	-1.8154733879945992e-20	6.565751689516153e-19	3.389415992761057e-11	7.088568457383859e-11	8.231030369828572e-10
80300000	0.0049998513810633775	7.156358430350646e-50	7.956628244914636e-65	2.0993461571291763e-8	7.986650118319683e-16	2.543230664242023e-7	-1.815465023625092e-20	6.565751689516153e-19	3.389415992761057e-11	7.088568457383859e-11	8.231030369828572e-10
80400000	0.0049998513810633775	7.156358430350646e-50	7.956628244914636e-65	2.0993461571291763e-8	7.986650118319683e-16	2.543230664242023e-7	-1.8154566592555852e-20	6.565751689516153e-19	3.389415992761057e-11	7.088568457383859e-11	8.231030369828572e-10
80500000	0.0049998513810633775	7.156358430350646e-50	7.956628244914636e-65	2.0993461571291763e-8	7.986650118319683e-16	2.543230664242023e-7	-1.815448294886078e-20	6.565751689516153e-19	3.389415992761057e-11	7.088568457383859e-11	8.231030369828572e-10
80600000	0.0049998513810633775	7.156358430350646e-50	7.956628244914636e-65	2.0993461571291763e-8	7.986650118319683e-16	2.543230664242023e-7	-1.8154399305165708e-20	6.565751689516153e-19	3.389415992761057e-11	7.088568457383859e-11	8.231030369828572e-10
80700000	0.0049998513810633775	7.156358430350646e-50	7.956628244914636e-65	2.0993461571291763e-8	7.986650118319683e-16	2.543230664242023e-7	-1.8154315661470637e-20	6.565751689516153e-19	3.389415992761057e-11	7.088568457383859e-11	8.231030369828572e-10
80800000	0.0049998513810633775	7.156358430350646e-50	7.956628244914636e-65	2.0993461571291763e-8	7.986650118319683e-16	2.543230664242023e-7	-1.8154232017775565e-20	6.565751689516153e-19	3.389415992761057e-11	7.088568457383859e-11	8.231030369828572e-10
80900000	0.0049998513810633775	7.156358430350646e-50	7.956628244914636e-65	2.0993461571291763e-8	7.986650118319683e-16	2.543230664242023e-7	-1.8154148374080494e-20	6.565751689516153e-19	3.389415992761057e-11	7.088568457383859e-11	8.231030369828572e-10
81000000	0.0049998513810633775	7.156358430350646e-50	7.956628244914636e-65	2.0993461571291763e-8	7.986650118319683e-16	2.543230664242023e-7	-1.8154064730385425e-20	6.565751689516153e-19	3.389415992761057e-11	7.088568457383859e-11	8.231030369828572e-10
81100000	0.0049998513810633775	7.156358430350646e-50	7.956628244914636e-65	2.0993461571291763e-8	7.986650118319683e-16	2.543230664242023e-7	-1.8153981086690354e-20	6.565751689516153e-19	3.389415992761057e-11	7.088568457383859e-11	8.231030369828572e-10
81200000	0.0049998513810633775	7.156358430350646e-50	7.956628244914636e-65	2.0993461571291763e-8	7.986650118319683e-16	2.543230664242023e-7	-1.8153897442995282e-20	6.565751689516153e-19	3.389415992761057e-11	7.088568457383859e-11	8.231030369828572e-10
81300000	0.0049998513810633775	7.156358430350646e-50	7.956628244914636e-65	2.0993461571291763e-8	7.986650118319683e-16	2.543230664242023e-7	-1.815381379930021e-20	6.565751689516153e-19	3.389415992761057e-11	7.088568457383859e-11	8.231030369828572e-10
81400000	0.0049998513810633775	7.156358430350646e-50	7.956628244914636e-65	2.0993461571291763e-8	7.986650118319683e-16	2.543230664242023e-7	-1.815373015560514e-20	6.565751689516153e-19	3.389415992761057e-11	7.088568457383859e-11	8.231030369828572e-10
81500000	0.0049998513810633775	7.156358430350647e-50	7.956628244914636e-65	2.0993461571291763e-8	7.986650118319683e-16	2.543230664242023e-7	-1.815364651191007e-20	6.565751689516153e-19	3.389415992761057e-11	7.088568457383859e-11	8.231030369828572e-10
81600000	0.0049998513810633775	7.156358430350647e-50	7.956628244914636e-65	2.0993461571291763e-8	7.986650118319683e-16	2.543230664242023e-7	-1.8153562868215e-20	6.565751689516153e-19	3.389415992761057e-11	7.088568457383859e-11	8.231030369828572e-10
81700000	0.0049998513810633775	7.156358430350647e-50	7.956628244914636e-65	2.0993461571291763e-8	7.986650118319683e-16	2.543230664242023e-7	-1.8153479224519927e-20	6.565751689516153e-19	3.389415992761057e-11	7.088568457383859e-11	8.231030369828572e-10
81800000	0.0049998513810633775	7.156358430350647e-50	7.956628244914636e-65	2.0993461571291763e-8	7.986650118319684e-16	2.543230664242023e-7	-1.8153395580824856e-20	6.565751689516153e-19	3.389415992761057e-11	7.088568457383859e-11	8.231030369828572e-10
81900000	0.0049998513810633775	7.156358430350647e-50	7.956628244914636e-65	2.0993461571291763e-8	7.986650118319684e-16	2.543230664242023e-7	-1.8153311937129784e-20	6.565751689516153e-19	3.389415992761057e-11	7.088568457383859e-11	8.231030369828572e-10
82000000	0.0049998513810633775	7.156358430350647e-50	7.956628244914636e-65	2.0993461571291763e-8	7.986650118319684e-16	2.543230664242023e-7	-1.8153228293434713e-20	6.565751689516153e-19	3.389415992761057e-11	7.088568457383859e-11	8.231030369828572e-10
82100000	0.0049998513810633775	7.156358430350647e-50	7.956628244914636e-65	2.0993461571291763e-8	7.986650118319684e-16	2.543230664242023e-7	-1.8153144649739644e-20	6.565751689516153e-19	3.389415992761057e-11	7.088568457383859e-11	8.231030369828572e-10
82200000	0.0049998513810633775	7.156358430350647e-50	7.956628244914636e-65	2.0993461571291763e-8	7.986650118319684e-16	2.543230664242023e-7	-1.8153061006044573e-20	6.565751689516153e-19	3.389415992761057e-11	7.088568457383859e-11	8.231030369828572e-10
82300000	0.0049998513810633775	7.156358430350647e-50	7.956628244914636e-65	2.0993461571291763e-8	7.986650118319684e-16	2.543230664242023e-7	-1.81529773623495e-20	6.565751689516153e-19	3.389415992761057e-11	7.088568457383859e-11	8.231030369828572e-10
82400000	0.0049998513810633775	7.156358430350647e-50	7.956628244914636e-65	2.0993461571291763e-8	7.986650118319684e-16	2.543230664242023e-7	-1.815289371865443e-20	6.565751689516153e-19	3.389415992761057e-11	7.088568457383859e-11	8.231030369828572e-10
82500000	0.0049998513810633775	7.156358430350647e-50	7.956628244914636e-65	2.0993461571291763e-8	7.986650118319684e-16	2.543230664242023e-7	-1.8152810074959358e-20	6.565751689516153e-19	3.389415992761057e-11	7.088568457383859e-11	8.231030369828572e-10
82600000	0.0049998513810633775	7.156358430350647e-50	7.956628244914636e-65	2.0993461571291763e-8	7.986650118319684e-16	2.543230664242023e-7	-1.815272643126429e-20	6.565751689516153e-19	3.389415992761057e-11	7.088568457383859e-11	8.231030369828572e-10
82700000	0.0049998513810633775	7.156358430350647e-50	7.956628244914636e-65	2.0993461571291763e-8	7.986650118319684e-16	2.543230664242023e-7	-1.8152642787569218e-20	6.565751689516153e-19	3.389415992761057e-11	7.088568457383859e-11	8.231030369828572e-10
82800000	0.0049998513810633775	7.156358430350647e-50	7.956628244914636e-65	2.0993461571291763e-8	7.986650118319684e-16	2.543230664242023e-7	-1.8152559143874146e-20	6.565751689516153e-19	3.389415992761057e-11	7.088568457383859e-11	8.231030369828572e-10
82900000	0.0049998513810633775	7.156358430350647e-50	7.956628244914636e-65	2.0993461571291763e-8	7.986650118319684e-16	2.543230664242023e-7	-1.8152475500179075e-20	6.565751689516153e-19	3.389415992761057e-11	7.088568457383859e-11	8.231030369828572e-10
83000000	0.0049998513810633775	7.156358430350647e-50	7.956628244914636e-65	2.0993461571291763e-8	7.986650118319684e-16	2.543230664242023e-7	-1.8152391856484003e-20	6.565751689516153e-19	3.389415992761057e-11	7.088568457383859e-11	8.231030369828572e-10
83100000	0.0049998513810633775	7.156358430350647e-50	7.956628244914636e-65	2.0993461571291763e-8	7.986650118319684e-16	2.543230664242023e-7	-1.8152308212788932e-20	6.565751689516153e-19	3.389415992761057e-11	7.088568457383859e-11	8.231030369828572e-10
83200000	0.0049998513810633775	7.156358430350647e-50	7.956628244914636e-65	2.0993461571291763e-8	7.986650118319684e-16	2.543230664242023e-7	-1.8152224569093863e-20	6.565751689516153e-19	3.389415992761057e-11	7.088568457383859e-11	8.231030369828572e-10
83300000	0.0049998513810633775	7.156358430350647e-50	7.956628244914636e-65	2.0993461571291763e-8	7.986650118319684e-16	2.543230664242023e-7	-1.8152140925398792e-20	6.565751689516153e-19	3.389415992761057e-11	7.088568457383859e-11	8.231030369828572e-10
83400000	0.0049998513810633775	7.156358430350647e-50	7.956628244914636e-65	2.0993461571291763e-8	7.986650118319684e-16	2.543230664242023e-7	-1.815205728170372e-20	6.565751689516153e-19	3.389415992761057e-11	7.088568457383859e-11	8.231030369828572e-10
83500000	0.0049998513810633775	7.156358430350647e-50	7.956628244914636e-65	2.0993461571291763e-8	7.986650118319684e-16	2.543230664242023e-7	-1.815197363800865e-20	6.565751689516153e-19	3.389415992761057e-11	7.088568457383859e-11	8.231030369828572e-10
83600000	0.0049998513810633775	7.156358430350647e-50	7.956628244914636e-65	2.0993461571291763e-8	7.986650118319684e-16	2.543230664242023e-7	-1.8151889994313577e-20	6.565751689516153e-19	3.389415992761057e-11	7.088568457383859e-11	8.231030369828572e-10
83700000	0.0049998513810633775	7.156358430350647e-50	7.956628244914636e-65	2.0993461571291763e-8	7.986650118319684e-16	2.543230664242023e-7	-1.815180635061851e-20	6.565751689516153e-19	3.389415992761057e-11	7.088568457383859e-11	8.231030369828572e-10
83800000	0.0049998513810633775	7.156358430350647e-50	7.956628244914636e-65	2.0993461571291763e-8	7.986650118319684e-16	2.543230664242023e-7	-1.8151722706923437e-20	6.565751689516153e-19	3.389415992761057e-11	7.088568457383859e-11	8.231030369828572e-10
83900000	0.0049998513810633775	7.156358430350647e-50	7.956628244914636e-65	2.0993461571291763e-8	7.986650118319684e-16	2.543230664242023e-7	-1.8151639063228365e-20	6.565751689516153e-19	3.389415992761057e-11	7.088568457383859e-11	8.231030369828572e-10
84000000	0.0049998513810633775	7.156358430350647e-50	7.956628244914636e-65	2.0993461571291763e-8	7.986650118319684e-16	2.543230664242023e-7	-1.8151555419533294e-20	6.565751689516153e-19	3.389415992761057e-11	7.088568457383859e-11	8.231030369828572e-10
84100000	0.0049998513810633775	7.156358430350647e-50	7.956628244914636e-65	2.0993461571291763e-8	7.986650118319684e-16	2.543230664242023e-7	-1.8151471775838222e-20	6.565751689516153e-19	3.389415992761057e-11	7.088568457383859e-11	8.231030369828572e-10
84200000	0.0049998513810633775	7.156358430350647e-50	7.956628244914636e-65	2.0993461571291763e-8	7.986650118319684e-16	2.543230664242023e-7	-1.815138813214315e-20	6.565751689516153e-19	3.389415992761057e-11	7.088568457383859e-11	8.231030369828572e-10
84300000	0.0049998513810633775	7.156358430350647e-50	7.956628244914636e-65	2.0993461571291763e-8	7.986650118319684e-16	2.543230664242023e-7	-1.8151304488448082e-20	6.565751689516153e-19	3.389415992761057e-11	7.088568457383859e-11	8.231030369828572e-10
84400000	0.0049998513810633775	7.156358430350647e-50	7.956628244914636e-65	2.0993461571291763e-8	7.986650118319684e-16	2.543230664242023e-7	-1.815122084475301e-20	6.565751689516153e-19	3.389415992761057e-11	7.088568457383859e-11	8.231030369828572e-10
84500000	0.0049998513810633775	7.156358430350647e-50	7.956628244914636e-65	2.0993461571291763e-8	7.986650118319684e-16	2.543230664242023e-7	-1.815113720105794e-20	6.565751689516153e-19	3.389415992761057e-11	7.088568457383859e-11	8.231030369828572e-10
84600000	0.0049998513810633775	7.156358430350647e-50	7.956628244914636e-65	2.0993461571291763e-8	7.986650118319684e-16	2.543230664242023e-7	-1.8151053557362868e-20	6.565751689516153e-19	3.389415992761057e-11	7.088568457383859e-11	8.231030369828572e-10
84700000	0.0049998513810633775	7.156358430350647e-50	7.956628244914636e-65	2.0993461571291763e-8	7.986650118319684e-16	2.543230664242023e-7	-1.8150969913667796e-20	6.565751689516153e-19	3.389415992761057e-11	7.088568457383859e-11	8.231030369828572e-10
84800000	0.0049998513810633775	7.156358430350647e-50	7.956628244914636e-65	2.0993461571291763e-8	7.986650118319684e-16	2.543230664242023e-7	-1.8150886269972727e-20	6.565751689516153e-19	3.389415992761057e-11	7.088568457383859e-11	8.231030369828572e-10
84900000	0.0049998513810633775	7.156358430350647e-50	7.956628244914636e-65	2.0993461571291763e-8	7.986650118319684e-16	2.543230664242023e-7	-1.8150802626277656e-20	6.565751689516153e-19	3.389415992761057e-11	7.088568457383859e-11	8.231030369828572e-10
85000000	0.0049998513810633775	7.156358430350647e-50	7.956628244914636e-65	2.0993461571291763e-8	7.986650118319684e-16	2.543230664242023e-7	-1.8150718982582584e-20	6.565751689516153e-19	3.389415992761057e-11	7.088568457383859e-11	8.231030369828572e-10
85100000	0.0049998513810633775	7.156358430350647e-50	7.956628244914636e-65	2.0993461571291763e-8	7.986650118319684e-16	2.543230664242023e-7	-1.8150635338887513e-20	6.565751689516153e-19	3.389415992761057e-11	7.088568457383859e-11	8.231030369828572e-10
85200000	0.0049998513810633775	7.156358430350647e-50	7.956628244914636e-65	2.0993461571291763e-8	7.986650118319684e-16	2.543230664242023e-7	-1.815055169519244e-20	6.565751689516153e-19	3.389415992761057e-11	7.088568457383859e-11	8.231030369828572e-10
85300000	0.0049998513810633775	7.156358430350647e-50	7.956628244914636e-65	2.0993461571291763e-8	7.986650118319684e-16	2.543230664242023e-7	-1.815046805149737e-20	6.565751689516153e-19	3.389415992761057e-11	7.088568457383859e-11	8.231030369828572e-10
85400000	0.0049998513810633775	7.156358430350647e-50	7.956628244914636e-65	2.0993461571291763e-8	7.986650118319684e-16	2.543230664242023e-7	-1.81503844078023e-20	6.565751689516153e-19	3.389415992761057e-11	7.088568457383859e-11	8.231030369828572e-10
85500000	0.0049998513810633775	7.156358430350647e-50	7.956628244914636e-65	2.0993461571291763e-8	7.986650118319684e-16	2.543230664242023e-7	-1.815030076410723e-20	6.565751689516153e-19	3.389415992761057e-11	7.088568457383859e-11	8.231030369828572e-10
85600000	0.0049998513810633775	7.156358430350647e-50	7.956628244914636e-65	2.0993461571291763e-8	7.986650118319684e-16	2.543230664242023e-7	-1.8150217120412158e-20	6.565751689516153e-19	3.389415992761057e-11	7.088568457383859e-11	8.231030369828572e-10
85700000	0.0049998513810633775	7.156358430350647e-50	7.956628244914636e-65	2.0993461571291763e-8	7.986650118319684e-16	2.543230664242023e-7	-1.8150133476717087e-20	6.565751689516153e-19	3.389415992761057e-11	7.088568457383859e-11	8.231030369828572e-10
85800000	0.0049998513810633775	7.156358430350647e-50	7.956628244914636e-65	2.0993461571291763e-8	7.986650118319684e-16	2.543230664242023e-7	-1.8150049833022015e-20	6.565751689516153e-19	3.389415992761057e-11	7.088568457383859e-11	8.231030369828572e-10
85900000	0.0049998513810633775	7.156358430350647e-50	7.956628244914636e-65	2.0993461571291763e-8	7.986650118319684e-16	2.543230664242023e-7	-1.8149966189326946e-20	6.565751689516153e-19	3.389415992761057e-11	7.088568457383859e-11	8.231030369828572e-10
86000000	0.0049998513810633775	7.156358430350647e-50	7.956628244914636e-65	2.0993461571291763e-8	7.986650118319684e-16	2.543230664242023e-7	-1.8149882545631875e-20	6.565751689516153e-19	3.389415992761057e-11	7.088568457383859e-11	8.231030369828572e-10
86100000	0.0049998513810633775	7.156358430350647e-50	7.956628244914636e-65	2.0993461571291763e-8	7.986650118319684e-16	2.543230664242023e-7	-1.8149798901936803e-20	6.565751689516153e-19	3.389415992761057e-11	7.088568457383859e-11	8.231030369828572e-10
86200000	0.0049998513810633775	7.156358430350647e-50	7.956628244914636e-65	2.0993461571291763e-8	7.986650118319684e-16	2.543230664242023e-7	-1.8149715258241732e-20	6.565751689516153e-19	3.389415992761057e-11	7.088568457383859e-11	8.231030369828572e-10
86300000	0.0049998513810633775	7.156358430350647e-50	7.956628244914636e-65	2.0993461571291763e-8	7.986650118319684e-16	2.543230664242023e-7	-1.814963161454666e-20	6.565751689516153e-19	3.389415992761057e-11	7.088568457383859e-11	8.231030369828572e-10
86400000	0.0049998513810633775	7.156358430350647e-50	7.956628244914636e-65	2.0993461571291763e-8	7.986650118319684e-16	2.543230664242023e-7	-1.814954797085159e-20	6.565751689516153e-19	3.389415992761057e-11	7.088568457383859e-11	8.231030369828572e-10
86500000	0.0049998513810633775	7.156358430350647e-50	7.956628244914636e-65	2.0993461571291763e-8	7.986650118319684e-16	2.543230664242023e-7	-1.814946432715652e-20	6.565751689516153e-19	3.389415992761057e-11	7.088568457383859e-11	8.231030369828572e-10
86600000	0.0049998513810633775	7.156358430350647e-50	7.956628244914636e-65	2.0993461571291763e-8	7.986650118319684e-16	2.543230664242023e-7	-1.814938068346145e-20	6.565751689516153e-19	3.389415992761057e-11	7.088568457383859e-11	8.231030369828572e-10
86700000	0.0049998513810633775	7.156358430350647e-50	7.956628244914636e-65	2.0993461571291763e-8	7.986650118319684e-16	2.543230664242023e-7	-1.8149297039766377e-20	6.565751689516153e-19	3.389415992761057e-11	7.088568457383859e-11	8.231030369828572e-10
86800000	0.0049998513810633775	7.156358430350647e-50	7.956628244914636e-65	2.0993461571291763e-8	7.986650118319684e-16	2.543230664242023e-7	-1.8149213396071306e-20	6.565751689516153e-19	3.389415992761057e-11	7.088568457383859e-11	8.231030369828572e-10
86900000	0.0049998513810633775	7.156358430350647e-50	7.956628244914636e-65	2.0993461571291763e-8	7.986650118319684e-16	2.543230664242023e-7	-1.8149129752376234e-20	6.565751689516153e-19	3.389415992761057e-11	7.088568457383859e-11	8.231030369828572e-10
87000000	0.0049998513810633775	7.156358430350647e-50	7.956628244914636e-65	2.0993461571291763e-8	7.986650118319684e-16	2.543230664242023e-7	-1.8149046108681165e-20	6.565751689516153e-19	3.389415992761057e-11	7.088568457383859e-11	8.231030369828572e-10
87100000	0.0049998513810633775	7.156358430350647e-50	7.956628244914636e-65	2.0993461571291763e-8	7.986650118319684e-16	2.543230664242023e-7	-1.8148962464986094e-20	6.565751689516153e-19	3.389415992761057e-11	7.088568457383859e-11	8.231030369828572e-10
87200000	0.0049998513810633775	7.156358430350647e-50	7.956628244914636e-65	2.0993461571291763e-8	7.986650118319684e-16	2.543230664242023e-7	-1.8148878821291022e-20	6.565751689516153e-19	3.389415992761057e-11	7.088568457383859e-11	8.231030369828572e-10
87300000	0.0049998513810633775	7.156358430350647e-50	7.956628244914636e-65	2.0993461571291763e-8	7.986650118319684e-16	2.543230664242023e-7	-1.814879517759595e-20	6.565751689516153e-19	3.389415992761057e-11	7.088568457383859e-11	8.231030369828572e-10
87400000	0.0049998513810633775	7.156358430350647e-50	7.956628244914636e-65	2.0993461571291763e-8	7.986650118319684e-16	2.543230664242023e-7	-1.814871153390088e-20	6.565751689516153e-19	3.389415992761057e-11	7.088568457383859e-11	8.231030369828572e-10
87500000	0.0049998513810633775	7.156358430350647e-50	7.956628244914636e-65	2.0993461571291763e-8	7.986650118319684e-16	2.543230664242023e-7	-1.814862789020581e-20	6.565751689516153e-19	3.389415992761057e-11	7.088568457383859e-11	8.231030369828572e-10
87600000	0.0049998513810633775	7.156358430350647e-50	7.956628244914636e-65	2.0993461571291763e-8	7.986650118319684e-16	2.543230664242023e-7	-1.814854424651074e-20	6.565751689516153e-19	3.389415992761057e-11	7.088568457383859e-11	8.231030369828572e-10
87700000	0.0049998513810633775	7.156358430350647e-50	7.956628244914636e-65	2.0993461571291763e-8	7.986650118319684e-16	2.543230664242023e-7	-1.8148460602815668e-20	6.565751689516153e-19	3.389415992761057e-11	7.088568457383859e-11	8.231030369828572e-10
87800000	0.0049998513810633775	7.156358430350647e-50	7.956628244914636e-65	2.0993461571291763e-8	7.986650118319684e-16	2.543230664242023e-7	-1.8148376959120596e-20	6.565751689516153e-19	3.389415992761057e-11	7.088568457383859e-11	8.231030369828572e-10
87900000	0.0049998513810633775	7.156358430350647e-50	7.956628244914636e-65	2.0993461571291763e-8	7.986650118319684e-16	2.543230664242023e-7	-1.8148293315425525e-20	6.565751689516153e-19	3.389415992761057e-11	7.088568457383859e-11	8.231030369828572e-10
88000000	0.0049998513810633775	7.156358430350647e-50	7.956628244914636e-65	2.0993461571291763e-8	7.986650118319684e-16	2.543230664242023e-7	-1.8148209671730453e-20	6.565751689516153e-19	3.389415992761057e-11	7.088568457383859e-11	8.231030369828572e-10
88100000	0.0049998513810633775	7.156358430350647e-50	7.956628244914636e-65	2.0993461571291763e-8	7.986650118319684e-16	2.543230664242023e-7	-1.8148126028035384e-20	6.565751689516153e-19	3.389415992761057e-11	7.088568457383859e-11	8.231030369828572e-10
88200000	0.0049998513810633775	7.156358430350647e-50	7.956628244914636e-65	2.0993461571291763e-8	7.986650118319684e-16	2.543230664242023e-7	-1.8148042384340313e-20	6.565751689516153e-19	3.389415992761057e-11	7.088568457383859e-11	8.231030369828572e-10
88300000	0.0049998513810633775	7.156358430350647e-50	7.956628244914636e-65	2.0993461571291763e-8	7.986650118319684e-16	2.543230664242023e-7	-1.814795874064524e-20	6.565751689516153e-19	3.389415992761057e-11	7.088568457383859e-11	8.231030369828572e-10
88400000	0.0049998513810633775	7.156358430350647e-50	7.956628244914636e-65	2.0993461571291763e-8	7.986650118319684e-16	2.543230664242023e-7	-1.814787509695017e-20	6.565751689516153e-19	3.389415992761057e-11	7.088568457383859e-11	8.231030369828572e-10
88500000	0.0049998513810633775	7.156358430350647e-50	7.956628244914636e-65	2.0993461571291763e-8	7.986650118319684e-16	2.543230664242023e-7	-1.8147791453255098e-20	6.565751689516153e-19	3.389415992761057e-11	7.088568457383859e-11	8.231030369828572e-10
88600000	0.0049998513810633775	7.156358430350647e-50	7.956628244914636e-65	2.0993461571291763e-8	7.986650118319684e-16	2.543230664242023e-7	-1.814770780956003e-20	6.565751689516153e-19	3.389415992761057e-11	7.088568457383859e-11	8.231030369828572e-10
88700000	0.0049998513810633775	7.156358430350647e-50	7.956628244914636e-65	2.0993461571291763e-8	7.986650118319684e-16	2.543230664242023e-7	-1.8147624165864958e-20	6.565751689516153e-19	3.389415992761057e-11	7.088568457383857e-11	8.231030369828572e-10
88800000	0.0049998513810633775	7.156358430350647e-50	7.956628244914636e-65	2.0993461571291763e-8	7.986650118319684e-16	2.543230664242023e-7	-1.8147540522169887e-20	6.565751689516153e-19	3.389415992761057e-11	7.088568457383857e-11	8.231030369828572e-10
88900000	0.0049998513810633775	7.156358430350647e-50	7.956628244914636e-65	2.0993461571291763e-8	7.986650118319684e-16	2.543230664242023e-7	-1.8147456878474815e-20	6.565751689516153e-19	3.389415992761057e-11	7.088568457383857e-11	8.231030369828572e-10
89000000	0.0049998513810633775	7.156358430350647e-50	7.956628244914636e-65	2.0993461571291763e-8	7.986650118319684e-16	2.543230664242023e-7	-1.8147373234779743e-20	6.565751689516153e-19	3.389415992761057e-11	7.088568457383857e-11	8.231030369828572e-10
89100000	0.0049998513810633775	7.156358430350647e-50	7.956628244914636e-65	2.0993461571291763e-8	7.986650118319684e-16	2.543230664242023e-7	-1.8147289591084675e-20	6.565751689516153e-19	3.389415992761057e-11	7.088568457383857e-11	8.231030369828572e-10
89200000	0.0049998513810633775	7.156358430350647e-50	7.956628244914636e-65	2.0993461571291763e-8	7.986650118319684e-16	2.543230664242023e-7	-1.8147205947389603e-20	6.565751689516153e-19	3.389415992761057e-11	7.088568457383857e-11	8.231030369828572e-10
89300000	0.0049998513810633775	7.156358430350647e-50	7.956628244914636e-65	2.0993461571291763e-8	7.986650118319684e-16	2.543230664242023e-7	-1.8147122303694532e-20	6.565751689516153e-19	3.389415992761057e-11	7.088568457383857e-11	8.231030369828572e-10
89400000	0.0049998513810633775	7.156358430350647e-50	7.956628244914636e-65	2.0993461571291763e-8	7.986650118319684e-16	2.543230664242023e-7	-1.814703865999946e-20	6.565751689516153e-19	3.389415992761057e-11	7.088568457383857e-11	8.231030369828572e-10
89500000	0.0049998513810633775	7.156358430350647e-50	7.956628244914636e-65	2.0993461571291763e-8	7.986650118319684e-16	2.543230664242023e-7	-1.814695501630439e-20	6.565751689516153e-19	3.389415992761057e-11	7.088568457383857e-11	8.231030369828572e-10
89600000	0.0049998513810633775	7.156358430350647e-50	7.956628244914636e-65	2.0993461571291763e-8	7.986650118319684e-16	2.543230664242023e-7	-1.814687137260932e-20	6.565751689516153e-19	3.389415992761057e-11	7.088568457383857e-11	8.231030369828572e-10
89700000	0.0049998513810633775	7.156358430350647e-50	7.956628244914636e-65	2.0993461571291763e-8	7.986650118319684e-16	2.543230664242023e-7	-1.814678772891425e-20	6.565751689516153e-19	3.389415992761057e-11	7.088568457383857e-11	8.231030369828572e-10
89800000	0.0049998513810633775	7.156358430350647e-50	7.956628244914636e-65	2.0993461571291763e-8	7.986650118319684e-16	2.543230664242023e-7	-1.8146704085219177e-20	6.565751689516153e-19	3.389415992761057e-11	7.088568457383857e-11	8.231030369828572e-10
89900000	0.0049998513810633775	7.156358430350647e-50	7.956628244914636e-65	2.0993461571291763e-8	7.986650118319684e-16	2.543230664242023e-7	-1.8146620441524106e-20	6.565751689516153e-19	3.389415992761057e-11	7.088568457383857e-11	8.231030369828572e-10
90000000	0.0049998513810633775	7.156358430350647e-50	7.956628244914636e-65	2.0993461571291763e-8	7.986650118319684e-16	2.543230664242023e-7	-1.8146536797829034e-20	6.565751689516153e-19	3.389415992761057e-11	7.088568457383857e-11	8.231030369828572e-10
90100000	0.0049998513810633775	7.156358430350647e-50	7.956628244914636e-65	2.0993461571291763e-8	7.986650118319684e-16	2.543230664242023e-7	-1.8146453154133962e-20	6.565751689516153e-19	3.389415992761057e-11	7.088568457383857e-11	8.231030369828572e-10
90200000	0.0049998513810633775	7.156358430350647e-50	7.956628244914636e-65	2.0993461571291763e-8	7.986650118319684e-16	2.543230664242023e-7	-1.8146369510438894e-20	6.565751689516153e-19	3.389415992761057e-11	7.088568457383857e-11	8.231030369828572e-10
90300000	0.0049998513810633775	7.156358430350647e-50	7.956628244914636e-65	2.0993461571291763e-8	7.986650118319684e-16	2.543230664242023e-7	-1.8146285866743822e-20	6.565751689516153e-19	3.389415992761057e-11	7.088568457383857e-11	8.231030369828572e-10
90400000	0.0049998513810633775	7.156358430350647e-50	7.956628244914636e-65	2.0993461571291763e-8	7.986650118319684e-16	2.543230664242023e-7	-1.814620222304875e-20	6.565751689516153e-19	3.389415992761057e-11	7.088568457383857e-11	8.231030369828572e-10
90500000	0.0049998513810633775	7.156358430350647e-50	7.956628244914636e-65	2.0993461571291763e-8	7.986650118319684e-16	2.543230664242023e-7	-1.814611857935368e-20	6.565751689516153e-19	3.389415992761057e-11	7.088568457383857e-11	8.231030369828572e-10
90600000	0.0049998513810633775	7.156358430350647e-50	7.956628244914636e-65	2.0993461571291763e-8	7.986650118319684e-16	2.543230664242023e-7	-1.8146034935658608e-20	6.565751689516153e-19	3.389415992761057e-11	7.088568457383857e-11	8.231030369828572e-10
90700000	0.0049998513810633775	7.156358430350647e-50	7.956628244914636e-65	2.0993461571291763e-8	7.986650118319684e-16	2.543230664242023e-7	-1.814595129196354e-20	6.565751689516153e-19	3.389415992761057e-11	7.088568457383857e-11	8.231030369828572e-10
90800000	0.0049998513810633775	7.156358430350647e-50	7.956628244914636e-65	2.0993461571291763e-8	7.986650118319684e-16	2.543230664242023e-7	-1.8145867648268468e-20	6.565751689516153e-19	3.389415992761057e-11	7.088568457383857e-11	8.231030369828572e-10
90900000	0.0049998513810633775	7.156358430350647e-50	7.956628244914636e-65	2.0993461571291763e-8	7.986650118319684e-16	2.543230664242023e-7	-1.8145784004573396e-20	6.565751689516153e-19	3.389415992761057e-11	7.088568457383857e-11	8.231030369828572e-10
91000000	0.0049998513810633775	7.156358430350647e-50	7.956628244914636e-65	2.0993461571291763e-8	7.986650118319684e-16	2.543230664242023e-7	-1.8145700360878325e-20	6.565751689516153e-19	3.389415992761057e-11	7.088568457383857e-11	8.231030369828572e-10
91100000	0.0049998513810633775	7.156358430350647e-50	7.956628244914636e-65	2.0993461571291763e-8	7.986650118319684e-16	2.543230664242023e-7	-1.8145616717183253e-20	6.565751689516153e-19	3.389415992761057e-11	7.088568457383857e-11	8.231030369828572e-10
91200000	0.0049998513810633775	7.156358430350647e-50	7.956628244914636e-65	2.0993461571291763e-8	7.986650118319684e-16	2.543230664242023e-7	-1.8145533073488184e-20	6.565751689516153e-19	3.389415992761057e-11	7.088568457383857e-11	8.231030369828572e-10
91300000	0.0049998513810633775	7.156358430350647e-50	7.956628244914636e-65	2.0993461571291763e-8	7.986650118319684e-16	2.543230664242023e-7	-1.8145449429793113e-20	6.565751689516153e-19	3.389415992761057e-11	7.088568457383857e-11	8.231030369828572e-10
91400000	0.0049998513810633775	7.156358430350647e-50	7.956628244914636e-65	2.0993461571291763e-8	7.986650118319684e-16	2.543230664242023e-7	-1.814536578609804e-20	6.565751689516153e-19	3.389415992761057e-11	7.088568457383857e-11	8.231030369828572e-10
91500000	0.0049998513810633775	7.156358430350647e-50	7.956628244914636e-65	2.0993461571291763e-8	7.986650118319684e-16	2.543230664242023e-7	-1.814528214240297e-20	6.565751689516153e-19	3.389415992761057e-11	7.088568457383857e-11	8.231030369828572e-10
91600000	0.0049998513810633775	7.156358430350647e-50	7.956628244914636e-65	2.0993461571291763e-8	7.986650118319684e-16	2.543230664242023e-7	-1.8145198498707898e-20	6.565751689516153e-19	3.389415992761057e-11	7.088568457383857e-11	8.231030369828572e-10
91700000	0.0049998513810633775	7.156358430350647e-50	7.956628244914636e-65	2.0993461571291763e-8	7.986650118319684e-16	2.543230664242023e-7	-1.8145114855012827e-20	6.565751689516153e-19	3.389415992761057e-11	7.088568457383857e-11	8.231030369828572e-10
91800000	0.0049998513810633775	7.156358430350647e-50	7.956628244914636e-65	2.0993461571291763e-8	7.986650118319684e-16	2.543230664242023e-7	-1.8145031211317758e-20	6.565751689516153e-19	3.389415992761057e-11	7.088568457383857e-11	8.231030369828572e-10
91900000	0.0049998513810633775	7.156358430350647e-50	7.956628244914636e-65	2.0993461571291763e-8	7.986650118319684e-16	2.543230664242023e-7	-1.8144947567622687e-20	6.565751689516153e-19	3.389415992761057e-11	7.088568457383857e-11	8.231030369828572e-10
92000000	0.0049998513810633775	7.156358430350647e-50	7.956628244914636e-65	2.0993461571291763e-8	7.986650118319684e-16	2.543230664242023e-7	-1.8144863923927615e-20	6.565751689516153e-19	3.389415992761057e-11	7.088568457383857e-11	8.231030369828572e-10
92100000	0.0049998513810633775	7.156358430350647e-50	7.956628244914636e-65	2.0993461571291763e-8	7.986650118319684e-16	2.543230664242023e-7	-1.8144780280232544e-20	6.565751689516153e-19	3.389415992761057e-11	7.088568457383857e-11	8.231030369828572e-10
92200000	0.0049998513810633775	7.156358430350647e-50	7.956628244914636e-65	2.0993461571291763e-8	7.986650118319684e-16	2.543230664242023e-7	-1.8144696636537472e-20	6.565751689516153e-19	3.389415992761057e-11	7.088568457383857e-11	8.231030369828572e-10
92300000	0.0049998513810633775	7.156358430350647e-50	7.956628244914636e-65	2.0993461571291763e-8	7.986650118319684e-16	2.543230664242023e-7	-1.8144612992842403e-20	6.565751689516153e-19	3.389415992761057e-11	7.088568457383857e-11	8.231030369828572e-10
92400000	0.0049998513810633775	7.156358430350647e-50	7.956628244914636e-65	2.0993461571291763e-8	7.986650118319684e-16	2.543230664242023e-7	-1.8144529349147332e-20	6.565751689516153e-19	3.389415992761057e-11	7.088568457383857e-11	8.231030369828572e-10
92500000	0.0049998513810633775	7.156358430350647e-50	7.956628244914636e-65	2.0993461571291763e-8	7.986650118319684e-16	2.543230664242023e-7	-1.814444570545226e-20	6.565751689516153e-19	3.389415992761057e-11	7.088568457383857e-11	8.231030369828572e-10
92600000	0.0049998513810633775	7.156358430350647e-50	7.956628244914636e-65	2.0993461571291763e-8	7.986650118319684e-16	2.543230664242023e-7	-1.814436206175719e-20	6.565751689516153e-19	3.389415992761057e-11	7.088568457383857e-11	8.231030369828572e-10
92700000	0.0049998513810633775	7.156358430350647e-50	7.956628244914636e-65	2.0993461571291763e-8	7.986650118319684e-16	2.543230664242023e-7	-1.8144278418062117e-20	6.565751689516153e-19	3.389415992761057e-11	7.088568457383857e-11	8.231030369828572e-10
92800000	0.0049998513810633775	7.156358430350647e-50	7.956628244914636e-65	2.0993461571291763e-8	7.986650118319684e-16	2.543230664242023e-7	-1.8144194774367046e-20	6.565751689516153e-19	3.389415992761057e-11	7.088568457383857e-11	8.231030369828572e-10
92900000	0.0049998513810633775	7.156358430350647e-50	7.956628244914636e-65	2.0993461571291763e-8	7.986650118319684e-16	2.543230664242023e-7	-1.8144111130671977e-20	6.565751689516153e-19	3.389415992761057e-11	7.088568457383857e-11	8.231030369828572e-10
93000000	0.0049998513810633775	7.156358430350647e-50	7.956628244914636e-65	2.0993461571291763e-8	7.986650118319684e-16	2.543230664242023e-7	-1.8144027486976906e-20	6.565751689516153e-19	3.389415992761057e-11	7.088568457383857e-11	8.231030369828572e-10
93100000	0.0049998513810633775	7.156358430350647e-50	7.956628244914636e-65	2.0993461571291763e-8	7.986650118319684e-16	2.543230664242023e-7	-1.8143943843281834e-20	6.565751689516153e-19	3.389415992761057e-11	7.088568457383857e-11	8.231030369828572e-10
93200000	0.0049998513810633775	7.156358430350647e-50	7.956628244914636e-65	2.0993461571291763e-8	7.986650118319684e-16	2.543230664242023e-7	-1.8143860199586762e-20	6.565751689516153e-19	3.389415992761057e-11	7.088568457383857e-11	8.231030369828572e-10
93300000	0.0049998513810633775	7.156358430350647e-50	7.956628244914636e-65	2.0993461571291763e-8	7.986650118319684e-16	2.543230664242023e-7	-1.814377655589169e-20	6.565751689516153e-19	3.389415992761057e-11	7.088568457383857e-11	8.231030369828572e-10
93400000	0.0049998513810633775	7.156358430350647e-50	7.956628244914636e-65	2.0993461571291763e-8	7.986650118319684e-16	2.543230664242023e-7	-1.8143692912196622e-20	6.565751689516153e-19	3.389415992761057e-11	7.088568457383857e-11	8.231030369828572e-10
93500000	0.0049998513810633775	7.156358430350647e-50	7.956628244914636e-65	2.0993461571291763e-8	7.986650118319684e-16	2.543230664242023e-7	-1.814360926850155e-20	6.565751689516153e-19	3.389415992761057e-11	7.088568457383857e-11	8.231030369828572e-10
93600000	0.0049998513810633775	7.156358430350647e-50	7.956628244914636e-65	2.0993461571291763e-8	7.986650118319684e-16	2.543230664242023e-7	-1.814352562480648e-20	6.565751689516153e-19	3.389415992761057e-11	7.088568457383857e-11	8.231030369828572e-10
93700000	0.0049998513810633775	7.156358430350647e-50	7.956628244914636e-65	2.0993461571291763e-8	7.986650118319684e-16	2.543230664242023e-7	-1.8143441981111408e-20	6.565751689516153e-19	3.389415992761057e-11	7.088568457383857e-11	8.231030369828572e-10
93800000	0.0049998513810633775	7.156358430350647e-50	7.956628244914636e-65	2.0993461571291763e-8	7.986650118319684e-16	2.543230664242023e-7	-1.8143358337416336e-20	6.565751689516153e-19	3.389415992761057e-11	7.088568457383857e-11	8.231030369828572e-10
93900000	0.0049998513810633775	7.156358430350647e-50	7.956628244914636e-65	2.0993461571291763e-8	7.986650118319684e-16	2.543230664242023e-7	-1.8143274693721268e-20	6.565751689516153e-19	3.389415992761057e-11	7.088568457383857e-11	8.231030369828572e-10
94000000	0.0049998513810633775	7.156358430350647e-50	7.956628244914636e-65	2.0993461571291763e-8	7.986650118319684e-16	2.543230664242023e-7	-1.8143191050026196e-20	6.565751689516153e-19	3.389415992761057e-11	7.088568457383857e-11	8.231030369828572e-10
94100000	0.0049998513810633775	7.156358430350647e-50	7.956628244914636e-65	2.0993461571291763e-8	7.986650118319684e-16	2.543230664242023e-7	-1.8143107406331125e-20	6.565751689516153e-19	3.389415992761057e-11	7.088568457383857e-11	8.231030369828572e-10
94200000	0.0049998513810633775	7.156358430350647e-50	7.956628244914636e-65	2.0993461571291763e-8	7.986650118319684e-16	2.543230664242023e-7	-1.8143023762636053e-20	6.565751689516153e-19	3.389415992761057e-11	7.088568457383857e-11	8.231030369828572e-10
94300000	0.0049998513810633775	7.156358430350647e-50	7.956628244914636e-65	2.0993461571291763e-8	7.986650118319684e-16	2.543230664242023e-7	-1.814294011894098e-20	6.565751689516153e-19	3.389415992761057e-11	7.088568457383857e-11	8.231030369828572e-10
94400000	0.0049998513810633775	7.156358430350647e-50	7.956628244914636e-65	2.0993461571291763e-8	7.986650118319684e-16	2.543230664242023e-7	-1.814285647524591e-20	6.565751689516153e-19	3.389415992761057e-11	7.088568457383857e-11	8.231030369828572e-10
94500000	0.0049998513810633775	7.156358430350647e-50	7.956628244914636e-65	2.0993461571291763e-8	7.986650118319684e-16	2.543230664242023e-7	-1.814277283155084e-20	6.565751689516153e-19	3.389415992761057e-11	7.088568457383857e-11	8.231030369828572e-10
94600000	0.0049998513810633775	7.156358430350647e-50	7.956628244914636e-65	2.0993461571291763e-8	7.986650118319684e-16	2.543230664242023e-7	-1.814268918785577e-20	6.565751689516153e-19	3.389415992761057e-11	7.088568457383857e-11	8.231030369828572e-10
94700000	0.0049998513810633775	7.156358430350647e-50	7.956628244914636e-65	2.0993461571291763e-8	7.986650118319684e-16	2.543230664242023e-7	-1.8142605544160698e-20	6.565751689516153e-19	3.389415992761057e-11	7.088568457383857e-11	8.231030369828572e-10
94800000	0.0049998513810633775	7.156358430350647e-50	7.956628244914636e-65	2.0993461571291763e-8	7.986650118319684e-16	2.543230664242023e-7	-1.8142521900465627e-20	6.565751689516153e-19	3.389415992761057e-11	7.088568457383857e-11	8.231030369828572e-10
94900000	0.0049998513810633775	7.156358430350647e-50	7.956628244914636e-65	2.0993461571291763e-8	7.986650118319684e-16	2.543230664242023e-7	-1.8142438256770555e-20	6.565751689516153e-19	3.389415992761057e-11	7.088568457383857e-11	8.231030369828572e-10
95000000	0.0049998513810633775	7.156358430350647e-50	7.956628244914636e-65	2.0993461571291763e-8	7.986650118319684e-16	2.543230664242023e-7	-1.8142354613075487e-20	6.565751689516153e-19	3.389415992761057e-11	7.088568457383857e-11	8.231030369828572e-10
95100000	0.0049998513810633775	7.156358430350647e-50	7.956628244914636e-65	2.0993461571291763e-8	7.986650118319684e-16	2.543230664242023e-7	-1.8142270969380415e-20	6.565751689516153e-19	3.389415992761057e-11	7.088568457383857e-11	8.231030369828572e-10
95200000	0.0049998513810633775	7.156358430350647e-50	7.956628244914636e-65	2.0993461571291763e-8	7.986650118319684e-16	2.543230664242023e-7	-1.8142187325685344e-20	6.565751689516153e-19	3.389415992761057e-11	7.088568457383857e-11	8.231030369828572e-10
95300000	0.0049998513810633775	7.156358430350647e-50	7.956628244914636e-65	2.0993461571291763e-8	7.986650118319684e-16	2.543230664242023e-7	-1.8142103681990272e-20	6.565751689516153e-19	3.389415992761057e-11	7.088568457383857e-11	8.231030369828572e-10
95400000	0.0049998513810633775	7.156358430350647e-50	7.956628244914636e-65	2.0993461571291763e-8	7.986650118319684e-16	2.543230664242023e-7	-1.81420200382952e-20	6.565751689516153e-19	3.389415992761057e-11	7.088568457383857e-11	8.231030369828572e-10
95500000	0.0049998513810633775	7.156358430350647e-50	7.956628244914636e-65	2.0993461571291763e-8	7.986650118319684e-16	2.543230664242023e-7	-1.8141936394600132e-20	6.565751689516153e-19	3.389415992761057e-11	7.088568457383857e-11	8.231030369828572e-10
95600000	0.0049998513810633775	7.156358430350647e-50	7.956628244914636e-65	2.0993461571291763e-8	7.986650118319684e-16	2.543230664242023e-7	-1.814185275090506e-20	6.565751689516153e-19	3.389415992761057e-11	7.088568457383857e-11	8.231030369828572e-10
95700000	0.0049998513810633775	7.156358430350647e-50	7.956628244914636e-65	2.0993461571291763e-8	7.986650118319684e-16	2.543230664242023e-7	-1.814176910720999e-20	6.565751689516153e-19	3.389415992761057e-11	7.088568457383857e-11	8.231030369828572e-10
95800000	0.0049998513810633775	7.156358430350647e-50	7.956628244914636e-65	2.0993461571291763e-8	7.986650118319684e-16	2.543230664242023e-7	-1.8141685463514917e-20	6.565751689516153e-19	3.389415992761057e-11	7.088568457383857e-11	8.231030369828572e-10
95900000	0.0049998513810633775	7.156358430350647e-50	7.956628244914636e-65	2.0993461571291763e-8	7.986650118319684e-16	2.543230664242023e-7	-1.8141601819819846e-20	6.565751689516153e-19	3.389415992761057e-11	7.088568457383857e-11	8.231030369828572e-10
96000000	0.0049998513810633775	7.156358430350647e-50	7.956628244914636e-65	2.0993461571291763e-8	7.986650118319684e-16	2.543230664242023e-7	-1.8141518176124774e-20	6.565751689516153e-19	3.389415992761057e-11	7.088568457383857e-11	8.231030369828572e-10
96100000	0.0049998513810633775	7.156358430350647e-50	7.956628244914636e-65	2.0993461571291763e-8	7.986650118319684e-16	2.543230664242023e-7	-1.8141434532429706e-20	6.565751689516153e-19	3.389415992761057e-11	7.088568457383857e-11	8.231030369828572e-10
96200000	0.0049998513810633775	7.156358430350647e-50	7.956628244914636e-65	2.0993461571291767e-8	7.986650118319684e-16	2.543230664242023e-7	-1.8141350888734634e-20	6.565751689516153e-19	3.389415992761057e-11	7.088568457383857e-11	8.231030369828572e-10
96300000	0.0049998513810633775	7.156358430350647e-50	7.956628244914636e-65	2.0993461571291767e-8	7.986650118319684e-16	2.543230664242023e-7	-1.8141267245039563e-20	6.565751689516153e-19	3.389415992761057e-11	7.088568457383857e-11	8.231030369828572e-10
96400000	0.0049998513810633775	7.156358430350647e-50	7.956628244914636e-65	2.0993461571291767e-8	7.986650118319684e-16	2.543230664242023e-7	-1.814118360134449e-20	6.565751689516153e-19	3.389415992761057e-11	7.088568457383857e-11	8.231030369828572e-10
96500000	0.0049998513810633775	7.156358430350647e-50	7.956628244914636e-65	2.0993461571291767e-8	7.986650118319684e-16	2.543230664242023e-7	-1.814109995764942e-20	6.565751689516153e-19	3.389415992761057e-11	7.088568457383857e-11	8.231030369828572e-10
96600000	0.0049998513810633775	7.156358430350647e-50	7.956628244914636e-65	2.0993461571291767e-8	7.986650118319684e-16	2.543230664242023e-7	-1.814101631395435e-20	6.565751689516153e-19	3.389415992761057e-11	7.088568457383857e-11	8.231030369828572e-10
96700000	0.0049998513810633775	7.156358430350647e-50	7.956628244914636e-65	2.0993461571291767e-8	7.986650118319684e-16	2.543230664242023e-7	-1.814093267025928e-20	6.565751689516153e-19	3.389415992761057e-11	7.088568457383857e-11	8.231030369828572e-10
96800000	0.0049998513810633775	7.156358430350647e-50	7.956628244914636e-65	2.0993461571291767e-8	7.986650118319684e-16	2.543230664242023e-7	-1.8140849026564208e-20	6.565751689516153e-19	3.389415992761057e-11	7.088568457383857e-11	8.231030369828572e-10
96900000	0.0049998513810633775	7.156358430350647e-50	7.956628244914636e-65	2.0993461571291767e-8	7.986650118319684e-16	2.543230664242023e-7	-1.8140765382869136e-20	6.565751689516153e-19	3.389415992761057e-11	7.088568457383857e-11	8.231030369828572e-10
97000000	0.0049998513810633775	7.156358430350647e-50	7.956628244914636e-65	2.0993461571291767e-8	7.986650118319684e-16	2.543230664242023e-7	-1.8140681739174065e-20	6.565751689516153e-19	3.389415992761057e-11	7.088568457383857e-11	8.231030369828572e-10
97100000	0.0049998513810633775	7.156358430350647e-50	7.956628244914636e-65	2.0993461571291767e-8	7.986650118319684e-16	2.543230664242023e-7	-1.8140598095478996e-20	6.565751689516153e-19	3.389415992761057e-11	7.088568457383857e-11	8.231030369828572e-10
97200000	0.0049998513810633775	7.156358430350646e-50	7.956628244914636e-65	2.0993461571291767e-8	7.986650118319684e-16	2.543230664242023e-7	-1.8140514451783925e-20	6.565751689516153e-19	3.389415992761057e-11	7.088568457383857e-11	8.231030369828572e-10
97300000	0.0049998513810633775	7.156358430350646e-50	7.956628244914636e-65	2.0993461571291767e-8	7.986650118319684e-16	2.543230664242023e-7	-1.8140430808088853e-20	6.565751689516153e-19	3.389415992761057e-11	7.088568457383857e-11	8.231030369828572e-10
97400000	0.0049998513810633775	7.156358430350646e-50	7.956628244914636e-65	2.0993461571291767e-8	7.986650118319684e-16	2.543230664242023e-7	-1.814034716439378e-20	6.565751689516153e-19	3.389415992761057e-11	7.088568457383857e-11	8.231030369828572e-10
97500000	0.0049998513810633775	7.156358430350646e-50	7.956628244914636e-65	2.0993461571291767e-8	7.986650118319684e-16	2.543230664242023e-7	-1.814026352069871e-20	6.565751689516153e-19	3.389415992761057e-11	7.088568457383857e-11	8.231030369828572e-10
97600000	0.0049998513810633775	7.156358430350646e-50	7.956628244914636e-65	2.0993461571291767e-8	7.986650118319684e-16	2.543230664242023e-7	-1.814017987700364e-20	6.565751689516153e-19	3.389415992761057e-11	7.088568457383857e-11	8.231030369828572e-10
97700000	0.0049998513810633775	7.156358430350646e-50	7.956628244914636e-65	2.0993461571291767e-8	7.986650118319684e-16	2.543230664242023e-7	-1.814009623330857e-20	6.565751689516153e-19	3.389415992761057e-11	7.088568457383857e-11	8.231030369828572e-10
97800000	0.0049998513810633775	7.156358430350646e-50	7.956628244914636e-65	2.0993461571291767e-8	7.986650118319684e-16	2.543230664242023e-7	-1.8140012589613498e-20	6.565751689516153e-19	3.389415992761057e-11	7.088568457383857e-11	8.231030369828572e-10
97900000	0.0049998513810633775	7.156358430350646e-50	7.956628244914636e-65	2.0993461571291767e-8	7.986650118319684e-16	2.543230664242023e-7	-1.8139928945918427e-20	6.565751689516153e-19	3.389415992761057e-11	7.088568457383857e-11	8.231030369828572e-10
98000000	0.0049998513810633775	7.156358430350646e-50	7.956628244914636e-65	2.0993461571291767e-8	7.986650118319684e-16	2.543230664242023e-7	-1.8139845302223355e-20	6.565751689516153e-19	3.389415992761057e-11	7.088568457383857e-11	8.231030369828572e-10
98100000	0.0049998513810633775	7.156358430350646e-50	7.956628244914636e-65	2.0993461571291767e-8	7.986650118319684e-16	2.543230664242023e-7	-1.8139761658528284e-20	6.565751689516153e-19	3.389415992761057e-11	7.088568457383857e-11	8.231030369828572e-10
98200000	0.0049998513810633775	7.156358430350646e-50	7.956628244914636e-65	2.0993461571291767e-8	7.986650118319684e-16	2.543230664242023e-7	-1.8139678014833215e-20	6.565751689516153e-19	3.389415992761057e-11	7.088568457383857e-11	8.231030369828572e-10
98300000	0.0049998513810633775	7.156358430350646e-50	7.956628244914636e-65	2.0993461571291767e-8	7.986650118319684e-16	2.543230664242023e-7	-1.8139594371138144e-20	6.565751689516153e-19	3.389415992761057e-11	7.088568457383857e-11	8.231030369828572e-10
98400000	0.0049998513810633775	7.156358430350646e-50	7.956628244914636e-65	2.0993461571291767e-8	7.986650118319684e-16	2.543230664242023e-7	-1.8139510727443072e-20	6.565751689516153e-19	3.389415992761057e-11	7.088568457383857e-11	8.231030369828572e-10
98500000	0.0049998513810633775	7.156358430350646e-50	7.956628244914636e-65	2.0993461571291767e-8	7.986650118319684e-16	2.543230664242023e-7	-1.8139427083748e-20	6.565751689516153e-19	3.389415992761057e-11	7.088568457383857e-11	8.231030369828572e-10
98600000	0.0049998513810633775	7.156358430350646e-50	7.956628244914636e-65	2.0993461571291767e-8	7.986650118319684e-16	2.543230664242023e-7	-1.813934344005293e-20	6.565751689516153e-19	3.389415992761057e-11	7.088568457383857e-11	8.231030369828572e-10
98700000	0.0049998513810633775	7.156358430350646e-50	7.956628244914636e-65	2.0993461571291767e-8	7.986650118319684e-16	2.543230664242023e-7	-1.813925979635786e-20	6.565751689516153e-19	3.389415992761057e-11	7.088568457383857e-11	8.231030369828572e-10
98800000	0.0049998513810633775	7.156358430350646e-50	7.956628244914636e-65	2.0993461571291767e-8	7.986650118319684e-16	2.543230664242023e-7	-1.813917615266279e-20	6.565751689516153e-19	3.389415992761057e-11	7.088568457383857e-11	8.231030369828572e-10
98900000	0.0049998513810633775	7.156358430350646e-50	7.956628244914636e-65	2.0993461571291767e-8	7.986650118319684e-16	2.543230664242023e-7	-1.8139092508967717e-20	6.565751689516153e-19	3.389415992761057e-11	7.088568457383857e-11	8.231030369828572e-10
99000000	0.0049998513810633775	7.156358430350646e-50	7.956628244914636e-65	2.0993461571291767e-8	7.986650118319684e-16	2.543230664242023e-7	-1.8139008865272646e-20	6.565751689516153e-19	3.389415992761057e-11	7.088568457383857e-11	8.231030369828572e-10
99100000	0.0049998513810633775	7.156358430350646e-50	7.956628244914636e-65	2.0993461571291767e-8	7.986650118319684e-16	2.543230664242023e-7	-1.8138925221577574e-20	6.565751689516153e-19	3.389415992761057e-11	7.088568457383857e-11	8.231030369828572e-10
99200000	0.0049998513810633775	7.156358430350646e-50	7.956628244914636e-65	2.0993461571291767e-8	7.986650118319684e-16	2.543230664242023e-7	-1.8138841577882506e-20	6.565751689516153e-19	3.389415992761057e-11	7.088568457383857e-11	8.231030369828572e-10
99300000	0.0049998513810633775	7.156358430350646e-50	7.956628244914636e-65	2.0993461571291767e-8	7.986650118319684e-16	2.543230664242023e-7	-1.8138757934187434e-20	6.565751689516153e-19	3.389415992761057e-11	7.088568457383857e-11	8.231030369828572e-10
99400000	0.0049998513810633775	7.156358430350646e-50	7.956628244914636e-65	2.0993461571291767e-8	7.986650118319684e-16	2.543230664242023e-7	-1.8138674290492363e-20	6.565751689516153e-19	3.389415992761057e-11	7.088568457383857e-11	8.231030369828572e-10
99500000	0.0049998513810633775	7.156358430350646e-50	7.956628244914636e-65	2.0993461571291767e-8	7.986650118319684e-16	2.543230664242023e-7	-1.813859064679729e-20	6.565751689516153e-19	3.389415992761057e-11	7.088568457383857e-11	8.231030369828572e-10
99600000	0.0049998513810633775	7.156358430350646e-50	7.956628244914636e-65	2.0993461571291767e-8	7.986650118319684e-16	2.543230664242023e-7	-1.813850700310222e-20	6.565751689516153e-19	3.389415992761057e-11	7.088568457383857e-11	8.231030369828572e-10
99700000	0.0049998513810633775	7.156358430350646e-50	7.956628244914636e-65	2.0993461571291767e-8	7.986650118319684e-16	2.543230664242023e-7	-1.8138423359407148e-20	6.565751689516153e-19	3.389415992761057e-11	7.088568457383857e-11	8.231030369828572e-10
99800000	0.0049998513810633775	7.156358430350646e-50	7.956628244914636e-65	2.0993461571291767e-8	7.986650118319684e-16	2.543230664242023e-7	-1.813833971571208e-20	6.565751689516153e-19	3.389415992761057e-11	7.088568457383857e-11	8.231030369828572e-10
99900000	0.0049998513810633775	7.156358430350646e-50	7.956628244914636e-65	2.0993461571291767e-8	7.986650118319684e-16	2.543230664242023e-7	-1.8138256072017008e-20	6.565751689516153e-19	3.389415992761057e-11	7.088568457383857e-11	8.231030369828572e-10
100000000	0.0049998513810633775	7.156358430350646e-50	7.956628244914636e-65	2.0993461571291767e-8	7.986650118319684e-16	2.543230664242023e-7	-1.8138172428321936e-20	6.565751689516153e-19	3.389415992761057e-11	7.088568457383857e-11	8.231030369828572e-10
