# Supplementary material for: Thermodynamics Underpinning the Microbial Community‐Level Nitrogen Energy Metabolism
Source: Environ Microbiol. 2025 Feb 16;27(2):e70055. doi: 10.1111/1462-2920.70055 (PMC11830459; doi:10.1111/1462-2920.70055)
Supplement: Supplementary file 1 — Data S1. [file EMI-27-e70055-s001.zip › SI/Nnetwork/Results/kdef_-10/Iin_-5/p_0.2/O2_-4._H_-12..csv]

time	N2	N2H4	N2H5	N2O	NH2OH	NH3	NH3OH	NH4	NO	NO2	NO3
0	0.00001	0.00001	0.00001	0.00001	0.00001	0.00001	0.00001	0.00001	0.00001	0.00001	0.00001
100000	0.0049998813829893385	5.682343863003791e-50	1.7905558935263015e-70	2.7785991062896983e-8	6.5147931858134155e-16	1.8004746849352054e-7	-6.109346693866658e-20	-4.631210426497987e-22	5.070869836878986e-11	1.0012918459509661e-10	1.463732172184268e-9
200000	0.004999881382989338	5.682343863003792e-50	1.7445823970798308e-70	2.7785991062896976e-8	6.514793185814183e-16	1.8004746849352054e-7	-6.109346693708472e-20	-2.2680626938209427e-21	5.070869836878986e-11	1.0012918459509922e-10	1.4637321721842682e-9
300000	0.0049998813829893385	5.682343863003795e-50	1.8369198153880133e-70	2.778599106289698e-8	6.514793185814189e-16	1.8004746849352054e-7	-6.109346693242015e-20	-8.168398465516834e-21	5.070869836878986e-11	1.0012918459509923e-10	1.4637321721842682e-9
400000	0.0049998813829893385	5.682343863003794e-50	1.778692149156846e-70	2.778599106289698e-8	6.514793185814189e-16	1.8004746849352054e-7	-6.109346693295104e-20	-7.166582912226542e-21	5.070869836878986e-11	1.0012918459509922e-10	1.4637321721842682e-9
500000	0.0049998813829893385	5.682343863003794e-50	1.7086976459903877e-70	2.778599106289698e-8	6.514793185814189e-16	1.8004746849352054e-7	-6.109346693390033e-20	-5.6089216389342194e-21	5.070869836878986e-11	1.0012918459509922e-10	1.4637321721842682e-9
600000	0.0049998813829893385	5.682343863003794e-50	1.6994097265275234e-70	2.778599106289698e-8	6.514793185814189e-16	1.8004746849352054e-7	-6.109346693378785e-20	-5.461822844792209e-21	5.070869836878986e-11	1.0012918459509923e-10	1.4637321721842682e-9
700000	0.0049998813829893385	5.682343863003794e-50	1.7109397278641587e-70	2.7785991062896976e-8	6.51479318581419e-16	1.8004746849352054e-7	-6.109346693367536e-20	-5.314724050650199e-21	5.070869836878986e-11	1.0012918459509925e-10	1.4637321721842682e-9
800000	0.0049998813829893385	5.682343863003794e-50	1.7125685922448695e-70	2.7785991062896976e-8	6.51479318581419e-16	1.8004746849352054e-7	-6.109346693356287e-20	-5.167625256508189e-21	5.070869836878986e-11	1.0012918459509925e-10	1.4637321721842682e-9
900000	0.0049998813829893385	5.682343863003794e-50	1.712568592244782e-70	2.7785991062896976e-8	6.514793185814191e-16	1.8004746849352054e-7	-6.109346693345039e-20	-5.02052646236618e-21	5.070869836878986e-11	1.0012918459509926e-10	1.4637321721842682e-9
1000000	0.0049998813829893385	5.682343863003794e-50	1.71256859224471e-70	2.7785991062896976e-8	6.514793185814191e-16	1.8004746849352057e-7	-6.10934669333379e-20	-4.87342766822417e-21	5.070869836878986e-11	1.0012918459509926e-10	1.4637321721842684e-9
1100000	0.004999881382989339	5.682343863003794e-50	1.7125685922446526e-70	2.7785991062896976e-8	6.514793185814191e-16	1.8004746849352057e-7	-6.109346693322541e-20	-4.72632887408216e-21	5.070869836878986e-11	1.0012918459509927e-10	1.4637321721842684e-9
1200000	0.004999881382989339	5.682343863003794e-50	1.712568592244609e-70	2.7785991062896976e-8	6.514793185814191e-16	1.8004746849352057e-7	-6.109346693311293e-20	-4.57923007994015e-21	5.0708698368789865e-11	1.0012918459509927e-10	1.4637321721842684e-9
1300000	0.004999881382989339	5.682343863003794e-50	1.7125685922445777e-70	2.7785991062896976e-8	6.514793185814191e-16	1.8004746849352057e-7	-6.109346693300044e-20	-4.43213128579814e-21	5.0708698368789865e-11	1.0012918459509927e-10	1.4637321721842684e-9
1400000	0.004999881382989339	5.682343863003795e-50	1.712568592244558e-70	2.7785991062896976e-8	6.514793185814191e-16	1.8004746849352057e-7	-6.109346693288796e-20	-4.28503249165613e-21	5.0708698368789865e-11	1.0012918459509927e-10	1.4637321721842684e-9
1500000	0.004999881382989339	5.682343863003795e-50	1.7125685922445487e-70	2.7785991062896976e-8	6.514793185814191e-16	1.8004746849352057e-7	-6.109346693277547e-20	-4.13793369751412e-21	5.0708698368789865e-11	1.0012918459509929e-10	1.4637321721842684e-9
1600000	0.004999881382989339	5.682343863003795e-50	1.7125685922445484e-70	2.7785991062896976e-8	6.514793185814191e-16	1.8004746849352057e-7	-6.1093466932663e-20	-3.99083490337211e-21	5.0708698368789865e-11	1.0012918459509929e-10	1.4637321721842684e-9
1700000	0.004999881382989339	5.682343863003795e-50	1.7125685922445568e-70	2.7785991062896976e-8	6.514793185814191e-16	1.8004746849352057e-7	-6.109346693255051e-20	-3.8437361092301e-21	5.0708698368789865e-11	1.0012918459509929e-10	1.4637321721842684e-9
1800000	0.0049998813829893385	5.682343863003796e-50	1.712568592244572e-70	2.7785991062896976e-8	6.514793185814191e-16	1.8004746849352057e-7	-6.109346693243802e-20	-3.6966373150880904e-21	5.0708698368789865e-11	1.0012918459509927e-10	1.4637321721842684e-9
1900000	0.0049998813829893385	5.682343863003796e-50	1.712568592244593e-70	2.7785991062896976e-8	6.514793185814191e-16	1.8004746849352057e-7	-6.109346693232554e-20	-3.54953852094608e-21	5.0708698368789865e-11	1.0012918459509927e-10	1.4637321721842684e-9
2000000	0.0049998813829893385	5.682343863003796e-50	1.7125685922446195e-70	2.7785991062896976e-8	6.514793185814191e-16	1.8004746849352057e-7	-6.109346693221305e-20	-3.40243972680407e-21	5.0708698368789865e-11	1.0012918459509927e-10	1.4637321721842684e-9
2100000	0.0049998813829893385	5.682343863003797e-50	1.71256859224465e-70	2.7785991062896976e-8	6.51479318581419e-16	1.8004746849352057e-7	-6.109346693210056e-20	-3.2553409326620605e-21	5.0708698368789865e-11	1.0012918459509927e-10	1.4637321721842684e-9
2200000	0.0049998813829893385	5.682343863003797e-50	1.7125685922446832e-70	2.7785991062896976e-8	6.51479318581419e-16	1.8004746849352057e-7	-6.109346693198808e-20	-3.1082421385200504e-21	5.0708698368789865e-11	1.0012918459509927e-10	1.4637321721842684e-9
2300000	0.0049998813829893385	5.682343863003797e-50	1.7125685922447183e-70	2.7785991062896976e-8	6.51479318581419e-16	1.8004746849352057e-7	-6.109346693187559e-20	-2.9611433443780407e-21	5.0708698368789865e-11	1.0012918459509926e-10	1.4637321721842684e-9
2400000	0.0049998813829893385	5.682343863003798e-50	1.712568592244754e-70	2.7785991062896976e-8	6.51479318581419e-16	1.8004746849352057e-7	-6.10934669317631e-20	-2.8140445502360306e-21	5.0708698368789865e-11	1.0012918459509926e-10	1.4637321721842684e-9
2500000	0.0049998813829893385	5.682343863003798e-50	1.712568592244789e-70	2.7785991062896976e-8	6.51479318581419e-16	1.8004746849352054e-7	-6.109346693165062e-20	-2.6669457560940205e-21	5.070869836878987e-11	1.0012918459509926e-10	1.4637321721842682e-9
2600000	0.0049998813829893385	5.682343863003798e-50	1.712568592244823e-70	2.7785991062896976e-8	6.51479318581419e-16	1.8004746849352054e-7	-6.109346693153813e-20	-2.519846961952011e-21	5.070869836878987e-11	1.0012918459509926e-10	1.4637321721842682e-9
2700000	0.004999881382989338	5.682343863003799e-50	1.7125685922448543e-70	2.7785991062896976e-8	6.514793185814189e-16	1.8004746849352054e-7	-6.109346693142564e-20	-2.3727481678100007e-21	5.070869836878987e-11	1.0012918459509926e-10	1.4637321721842682e-9
2800000	0.004999881382989338	5.682343863003799e-50	1.7125685922448823e-70	2.7785991062896976e-8	6.514793185814189e-16	1.8004746849352054e-7	-6.109346693131316e-20	-2.225649373667991e-21	5.070869836878987e-11	1.0012918459509925e-10	1.4637321721842682e-9
2900000	0.004999881382989338	5.682343863003799e-50	1.7125685922449055e-70	2.7785991062896976e-8	6.514793185814189e-16	1.8004746849352054e-7	-6.109346693120067e-20	-2.078550579525981e-21	5.070869836878987e-11	1.0012918459509925e-10	1.4637321721842682e-9
3000000	0.004999881382989338	5.6823438630038e-50	1.7125685922449232e-70	2.7785991062896976e-8	6.514793185814189e-16	1.8004746849352054e-7	-6.109346693108819e-20	-1.931451785383971e-21	5.070869836878987e-11	1.0012918459509925e-10	1.4637321721842682e-9
3100000	0.004999881382989338	5.6823438630038e-50	1.7125685922449338e-70	2.7785991062896976e-8	6.514793185814189e-16	1.8004746849352054e-7	-6.10934669309757e-20	-1.784352991241961e-21	5.070869836878987e-11	1.0012918459509925e-10	1.4637321721842682e-9
3200000	0.004999881382989338	5.6823438630038e-50	1.7125686690545818e-70	2.7785991062896976e-8	6.514793185814189e-16	1.8004746849352054e-7	-6.109346693086309e-20	-1.637430078806233e-21	5.070869836878987e-11	1.0012918459509925e-10	1.4637321721842682e-9
3300000	0.004999881382989338	5.6823438630038e-50	1.7125723366604958e-70	2.7785991062896976e-8	6.514793185814189e-16	1.8004746849352054e-7	-6.109346693074427e-20	-1.4987295110285769e-21	5.070869836878987e-11	1.0012918459509925e-10	1.4637321721842682e-9
3400000	0.004999881382989338	5.6823438630038e-50	1.7125812516804897e-70	2.7785991062896976e-8	6.514793185814189e-16	1.8004746849352054e-7	-6.109346693061643e-20	-1.3720446756667731e-21	5.070869836878987e-11	1.0012918459509925e-10	1.4637321721842682e-9
3500000	0.004999881382989338	5.6823438630038e-50	1.7125950680518853e-70	2.7785991062896976e-8	6.514793185814189e-16	1.8004746849352054e-7	-6.109346693048013e-20	-1.2565831449688853e-21	5.070869836878987e-11	1.0012918459509925e-10	1.4637321721842682e-9
3600000	0.004999881382989338	5.6823438630038e-50	1.7126134397120037e-70	2.7785991062896976e-8	6.514793185814189e-16	1.8004746849352054e-7	-6.109346693033598e-20	-1.1515524911829772e-21	5.070869836878987e-11	1.0012918459509925e-10	1.4637321721842682e-9
3700000	0.004999881382989338	5.6823438630038e-50	1.7126360205981666e-70	2.7785991062896976e-8	6.514793185814189e-16	1.8004746849352054e-7	-6.109346693018458e-20	-1.0561602865571117e-21	5.070869836878987e-11	1.0012918459509925e-10	1.4637321721842682e-9
3800000	0.004999881382989338	5.6823438630038e-50	1.7126624646476962e-70	2.7785991062896976e-8	6.514793185814189e-16	1.8004746849352054e-7	-6.10934669300265e-20	-9.696141033393528e-22	5.070869836878987e-11	1.0012918459509925e-10	1.4637321721842682e-9
3900000	0.004999881382989338	5.6823438630038e-50	1.7126924257979132e-70	2.7785991062896976e-8	6.514793185814189e-16	1.8004746849352054e-7	-6.109346692986238e-20	-8.911215137777638e-22	5.070869836878987e-11	1.0012918459509925e-10	1.4637321721842682e-9
4000000	0.004999881382989338	5.6823438630038e-50	1.71272555798614e-70	2.7785991062896976e-8	6.514793185814189e-16	1.8004746849352054e-7	-6.109346692969279e-20	-8.198900901204083e-22	5.070869836878987e-11	1.0012918459509925e-10	1.4637321721842682e-9
4100000	0.004999881382989338	5.6823438630038e-50	1.7127615151496976e-70	2.7785991062896976e-8	6.514793185814189e-16	1.8004746849352054e-7	-6.109346692951832e-20	-7.551274046153496e-22	5.070869836878987e-11	1.0012918459509925e-10	1.4637321721842682e-9
4200000	0.004999881382989338	5.6823438630038e-50	1.712799951225908e-70	2.7785991062896976e-8	6.514793185814189e-16	1.8004746849352054e-7	-6.109346692933959e-20	-6.960410295106512e-22	5.070869836878987e-11	1.0012918459509925e-10	1.4637321721842682e-9
4300000	0.004999881382989338	5.6823438630038e-50	1.7128405201520927e-70	2.7785991062896976e-8	6.514793185814189e-16	1.8004746849352054e-7	-6.109346692915718e-20	-6.418385370543767e-22	5.070869836878987e-11	1.0012918459509925e-10	1.4637321721842682e-9
4400000	0.004999881382989338	5.682343863003799e-50	1.712882875865573e-70	2.778599106289698e-8	6.514793185814189e-16	1.8004746849352054e-7	-6.109346692897168e-20	-5.917274994945895e-22	5.070869836878987e-11	1.0012918459509925e-10	1.4637321721842682e-9
4500000	0.004999881382989338	5.682343863003799e-50	1.712926672303671e-70	2.778599106289698e-8	6.514793185814189e-16	1.8004746849352054e-7	-6.109346692878371e-20	-5.449154890793532e-22	5.070869836878987e-11	1.0012918459509925e-10	1.4637321721842682e-9
4600000	0.004999881382989338	5.682343863003799e-50	1.712971563403708e-70	2.778599106289698e-8	6.514793185814189e-16	1.8004746849352054e-7	-6.109346692859385e-20	-5.006100780567311e-22	5.070869836878987e-11	1.0012918459509925e-10	1.4637321721842682e-9
4700000	0.004999881382989338	5.682343863003799e-50	1.7130172031030055e-70	2.778599106289698e-8	6.514793185814189e-16	1.8004746849352054e-7	-6.10934669284027e-20	-4.580188386747868e-22	5.070869836878987e-11	1.0012918459509925e-10	1.463732172184268e-9
4800000	0.0049998813829893385	5.682343863003799e-50	1.7130632453388855e-70	2.778599106289698e-8	6.514793185814189e-16	1.8004746849352054e-7	-6.109346692821086e-20	-4.1634934318158384e-22	5.070869836878987e-11	1.0012918459509925e-10	1.463732172184268e-9
4900000	0.0049998813829893385	5.682343863003798e-50	1.713109344048669e-70	2.778599106289698e-8	6.514793185814189e-16	1.8004746849352054e-7	-6.109346692801892e-20	-3.7480916382518554e-22	5.0708698368789865e-11	1.0012918459509925e-10	1.463732172184268e-9
5000000	0.0049998813829893385	5.682343863003798e-50	1.7131551531696783e-70	2.778599106289698e-8	6.514793185814189e-16	1.8004746849352054e-7	-6.109346692782747e-20	-3.326058728536555e-22	5.0708698368789865e-11	1.0012918459509925e-10	1.463732172184268e-9
5100000	0.0049998813829893385	5.682343863003798e-50	1.7132003266392344e-70	2.778599106289698e-8	6.514793185814189e-16	1.8004746849352054e-7	-6.109346692763712e-20	-2.889470425150572e-22	5.0708698368789865e-11	1.0012918459509925e-10	1.463732172184268e-9
5200000	0.0049998813829893385	5.682343863003798e-50	1.713244518394659e-70	2.778599106289698e-8	6.514793185814189e-16	1.8004746849352054e-7	-6.109346692744847e-20	-2.430402450574541e-22	5.0708698368789865e-11	1.0012918459509925e-10	1.463732172184268e-9
5300000	0.0049998813829893385	5.682343863003797e-50	1.713287382373274e-70	2.778599106289698e-8	6.514793185814189e-16	1.8004746849352054e-7	-6.10934669272621e-20	-1.9409305272890967e-22	5.0708698368789865e-11	1.0012918459509925e-10	1.463732172184268e-9
5400000	0.0049998813829893385	5.682343863003797e-50	1.713328572512401e-70	2.778599106289698e-8	6.514793185814189e-16	1.8004746849352054e-7	-6.109346692707862e-20	-1.4131303777748738e-22	5.0708698368789865e-11	1.0012918459509925e-10	1.463732172184268e-9
5500000	0.0049998813829893385	5.682343863003797e-50	1.713367742749361e-70	2.778599106289698e-8	6.514793185814189e-16	1.8004746849352054e-7	-6.109346692689863e-20	-8.390777245125079e-23	5.0708698368789865e-11	1.0012918459509925e-10	1.463732172184268e-9
5600000	0.0049998813829893385	5.682343863003797e-50	1.7134045470214768e-70	2.778599106289698e-8	6.514793185814189e-16	1.8004746849352054e-7	-6.109346692672269e-20	-2.1084828998263304e-23	5.0708698368789865e-11	1.0012918459509925e-10	1.463732172184268e-9
5700000	0.0049998813829893385	5.682343863003797e-50	1.7134389624878292e-70	2.778599106289698e-8	6.514793185814189e-16	1.8004746849352054e-7	-6.109346692654986e-20	4.5832476902588655e-23	5.0708698368789865e-11	1.0012918459509925e-10	1.463732172184268e-9
5800000	0.0049998813829893385	5.682343863003797e-50	1.713471843813633e-70	2.778599106289698e-8	6.514793185814189e-16	1.8004746849352054e-7	-6.109346692637536e-20	1.1055031420167907e-22	5.0708698368789865e-11	1.0012918459509925e-10	1.463732172184268e-9
5900000	0.0049998813829893385	5.682343863003797e-50	1.713503283168603e-70	2.778599106289698e-8	6.514793185814189e-16	1.8004746849352054e-7	-6.109346692619888e-20	1.7262167602537729e-22	5.0708698368789865e-11	1.0012918459509925e-10	1.463732172184268e-9
6000000	0.0049998813829893385	5.682343863003797e-50	1.7135333027389425e-70	2.778599106289698e-8	6.514793185814189e-16	1.8004746849352054e-7	-6.109346692602043e-20	2.320872811196502e-22	5.0708698368789865e-11	1.0012918459509925e-10	1.463732172184268e-9
6100000	0.0049998813829893385	5.682343863003797e-50	1.713561924710855e-70	2.778599106289698e-8	6.514793185814189e-16	1.8004746849352054e-7	-6.109346692584005e-20	2.8898784823046467e-22	5.0708698368789865e-11	1.0012918459509925e-10	1.463732172184268e-9
6200000	0.0049998813829893385	5.682343863003797e-50	1.7135891712705448e-70	2.778599106289698e-8	6.514793185814189e-16	1.8004746849352054e-7	-6.109346692565776e-20	3.433640961037875e-22	5.0708698368789865e-11	1.0012918459509925e-10	1.463732172184268e-9
6300000	0.0049998813829893385	5.682343863003796e-50	1.7136150646042155e-70	2.778599106289698e-8	6.514793185814189e-16	1.8004746849352054e-7	-6.109346692547362e-20	3.9525674348558556e-22	5.0708698368789865e-11	1.0012918459509925e-10	1.463732172184268e-9
6400000	0.0049998813829893385	5.682343863003796e-50	1.7136396268980705e-70	2.778599106289698e-8	6.514793185814189e-16	1.8004746849352054e-7	-6.109346692528762e-20	4.447065091218256e-22	5.0708698368789865e-11	1.0012918459509925e-10	1.463732172184268e-9
6500000	0.0049998813829893385	5.682343863003796e-50	1.7136628803383136e-70	2.778599106289698e-8	6.514793185814189e-16	1.8004746849352054e-7	-6.109346692509983e-20	4.917541117584744e-22	5.0708698368789865e-11	1.0012918459509925e-10	1.463732172184268e-9
6600000	0.0049998813829893385	5.682343863003796e-50	1.713684847111149e-70	2.778599106289698e-8	6.514793185814189e-16	1.8004746849352054e-7	-6.109346692491026e-20	5.3644027014149895e-22	5.0708698368789865e-11	1.0012918459509925e-10	1.463732172184268e-9
6700000	0.0049998813829893385	5.682343863003796e-50	1.71370554940278e-70	2.778599106289698e-8	6.514793185814189e-16	1.8004746849352054e-7	-6.109346692471893e-20	5.78805703016866e-22	5.0708698368789865e-11	1.0012918459509925e-10	1.463732172184268e-9
6800000	0.0049998813829893385	5.682343863003796e-50	1.7137250093994102e-70	2.778599106289698e-8	6.514793185814189e-16	1.8004746849352054e-7	-6.109346692452589e-20	6.188911291305424e-22	5.0708698368789865e-11	1.0012918459509925e-10	1.463732172184268e-9
6900000	0.0049998813829893385	5.682343863003796e-50	1.713743249287244e-70	2.778599106289698e-8	6.514793185814189e-16	1.8004746849352054e-7	-6.109346692433118e-20	6.567372672284951e-22	5.0708698368789865e-11	1.0012918459509925e-10	1.463732172184268e-9
7000000	0.0049998813829893385	5.682343863003796e-50	1.7137602912524845e-70	2.778599106289698e-8	6.514793185814189e-16	1.8004746849352054e-7	-6.10934669241348e-20	6.923848360566906e-22	5.0708698368789865e-11	1.0012918459509925e-10	1.4637321721842678e-9
7100000	0.0049998813829893385	5.682343863003796e-50	1.7137761574813357e-70	2.778599106289698e-8	6.514793185814189e-16	1.8004746849352054e-7	-6.10934669239368e-20	7.258745543610961e-22	5.0708698368789865e-11	1.0012918459509925e-10	1.4637321721842678e-9
7200000	0.0049998813829893385	5.682343863003796e-50	1.7137908701600014e-70	2.778599106289698e-8	6.514793185814189e-16	1.8004746849352054e-7	-6.10934669237372e-20	7.5724714088767815e-22	5.0708698368789865e-11	1.0012918459509925e-10	1.4637321721842678e-9
7300000	0.0049998813829893385	5.682343863003796e-50	1.7138044514746852e-70	2.778599106289698e-8	6.514793185814189e-16	1.8004746849352054e-7	-6.109346692353604e-20	7.865433143824037e-22	5.0708698368789865e-11	1.0012918459509925e-10	1.4637321721842678e-9
7400000	0.0049998813829893385	5.682343863003796e-50	1.713816923611591e-70	2.778599106289698e-8	6.514793185814189e-16	1.8004746849352054e-7	-6.109346692333334e-20	8.138037935912398e-22	5.0708698368789865e-11	1.0012918459509925e-10	1.4637321721842678e-9
7500000	0.0049998813829893385	5.682343863003796e-50	1.7138283087569223e-70	2.778599106289698e-8	6.514793185814189e-16	1.8004746849352054e-7	-6.109346692312916e-20	8.390692972601528e-22	5.0708698368789865e-11	1.0012918459509925e-10	1.4637321721842678e-9
7600000	0.0049998813829893385	5.682343863003796e-50	1.7138386290968833e-70	2.778599106289698e-8	6.514793185814189e-16	1.8004746849352054e-7	-6.10934669229235e-20	8.6238054413511e-22	5.0708698368789865e-11	1.0012918459509925e-10	1.4637321721842678e-9
7700000	0.0049998813829893385	5.682343863003796e-50	1.713847906817677e-70	2.778599106289698e-8	6.514793185814189e-16	1.8004746849352054e-7	-6.109346692271638e-20	8.837782529620778e-22	5.0708698368789865e-11	1.0012918459509925e-10	1.4637321721842678e-9
7800000	0.0049998813829893385	5.682343863003796e-50	1.7138561641055076e-70	2.778599106289698e-8	6.514793185814189e-16	1.8004746849352054e-7	-6.109346692250788e-20	9.033031424870235e-22	5.0708698368789865e-11	1.0012918459509925e-10	1.4637321721842678e-9
7900000	0.0049998813829893385	5.682343863003796e-50	1.713863423146579e-70	2.778599106289698e-8	6.514793185814189e-16	1.8004746849352054e-7	-6.109346692229798e-20	9.209959314559136e-22	5.0708698368789865e-11	1.0012918459509925e-10	1.4637321721842678e-9
8000000	0.0049998813829893385	5.682343863003796e-50	1.7138697061270946e-70	2.778599106289698e-8	6.514793185814189e-16	1.8004746849352054e-7	-6.109346692208674e-20	9.36897338614715e-22	5.0708698368789865e-11	1.0012918459509925e-10	1.4637321721842678e-9
8100000	0.0049998813829893385	5.682343863003796e-50	1.7138750352332586e-70	2.778599106289698e-8	6.514793185814189e-16	1.8004746849352054e-7	-6.109346692187418e-20	9.510480827093946e-22	5.0708698368789865e-11	1.0012918459509925e-10	1.4637321721842678e-9
8200000	0.0049998813829893385	5.682343863003796e-50	1.7138794326512742e-70	2.778599106289698e-8	6.514793185814189e-16	1.8004746849352054e-7	-6.109346692166034e-20	9.63488882485919e-22	5.0708698368789865e-11	1.0012918459509925e-10	1.4637321721842678e-9
8300000	0.0049998813829893385	5.682343863003796e-50	1.7138829205673453e-70	2.778599106289698e-8	6.514793185814189e-16	1.8004746849352054e-7	-6.109346692144523e-20	9.742604566902556e-22	5.0708698368789865e-11	1.0012918459509925e-10	1.4637321721842678e-9
8400000	0.0049998813829893385	5.682343863003796e-50	1.7138855211676758e-70	2.778599106289698e-8	6.514793185814189e-16	1.8004746849352054e-7	-6.10934669212289e-20	9.834035240683708e-22	5.0708698368789865e-11	1.0012918459509925e-10	1.4637321721842678e-9
8500000	0.0049998813829893385	5.682343863003796e-50	1.7138872566384692e-70	2.778599106289698e-8	6.514793185814189e-16	1.8004746849352054e-7	-6.109346692101138e-20	9.909588033662312e-22	5.0708698368789865e-11	1.0012918459509925e-10	1.4637321721842678e-9
8600000	0.0049998813829893385	5.682343863003796e-50	1.7138881491659294e-70	2.778599106289698e-8	6.514793185814189e-16	1.8004746849352054e-7	-6.109346692079269e-20	9.96967013329804e-22	5.0708698368789865e-11	1.0012918459509925e-10	1.4637321721842678e-9
8700000	0.0049998813829893385	5.682343863003796e-50	1.71388822093626e-70	2.778599106289698e-8	6.514793185814189e-16	1.8004746849352054e-7	-6.109346692057287e-20	1.001468872705056e-21	5.0708698368789865e-11	1.0012918459509925e-10	1.4637321721842678e-9
8800000	0.0049998813829893385	5.682343863003796e-50	1.713887494135665e-70	2.778599106289698e-8	6.514793185814189e-16	1.8004746849352054e-7	-6.109346692035194e-20	1.004505100237954e-21	5.0708698368789865e-11	1.0012918459509925e-10	1.4637321721842678e-9
8900000	0.0049998813829893385	5.682343863003796e-50	1.713885990950348e-70	2.778599106289698e-8	6.514793185814189e-16	1.8004746849352054e-7	-6.109346692012995e-20	1.0061164146744649e-21	5.0708698368789865e-11	1.0012918459509925e-10	1.4637321721842678e-9
9000000	0.0049998813829893385	5.682343863003797e-50	1.713883733566513e-70	2.778599106289698e-8	6.514793185814189e-16	1.8004746849352054e-7	-6.109346691990691e-20	1.0063435347605551e-21	5.0708698368789865e-11	1.0012918459509925e-10	1.4637321721842678e-9
9100000	0.0049998813829893385	5.682343863003797e-50	1.713880744170363e-70	2.778599106289698e-8	6.514793185814189e-16	1.8004746849352054e-7	-6.109346691968285e-20	1.005227179242192e-21	5.0708698368789865e-11	1.0012918459509925e-10	1.4637321721842678e-9
9200000	0.0049998813829893385	5.682343863003797e-50	1.7138770449481024e-70	2.778599106289698e-8	6.514793185814189e-16	1.8004746849352054e-7	-6.109346691945782e-20	1.0028080668653424e-21	5.0708698368789865e-11	1.0012918459509925e-10	1.4637321721842678e-9
9300000	0.0049998813829893385	5.682343863003797e-50	1.7138726580859348e-70	2.778599106289698e-8	6.514793185814189e-16	1.8004746849352054e-7	-6.109346691923184e-20	9.991269163759727e-22	5.0708698368789865e-11	1.0012918459509925e-10	1.4637321721842678e-9
9400000	0.0049998813829893385	5.682343863003797e-50	1.7138676057700642e-70	2.778599106289698e-8	6.514793185814189e-16	1.8004746849352054e-7	-6.109346691900494e-20	9.942244465200503e-22	5.0708698368789865e-11	1.0012918459509925e-10	1.4637321721842678e-9
9500000	0.0049998813829893385	5.682343863003797e-50	1.7138619101866937e-70	2.778599106289698e-8	6.514793185814189e-16	1.8004746849352054e-7	-6.109346691877715e-20	9.881413760435415e-22	5.0708698368789865e-11	1.0012918459509925e-10	1.463732172184268e-9
9600000	0.0049998813829893385	5.682343863003797e-50	1.7138555935220273e-70	2.778599106289698e-8	6.514793185814189e-16	1.8004746849352054e-7	-6.10934669185485e-20	9.809184236924131e-22	5.0708698368789865e-11	1.0012918459509925e-10	1.463732172184268e-9
9700000	0.0049998813829893385	5.682343863003797e-50	1.713848677962269e-70	2.778599106289698e-8	6.514793185814189e-16	1.8004746849352054e-7	-6.109346691831903e-20	9.725963082126323e-22	5.0708698368789865e-11	1.0012918459509925e-10	1.463732172184268e-9
9800000	0.0049998813829893385	5.682343863003797e-50	1.713841185693622e-70	2.778599106289698e-8	6.514793185814189e-16	1.8004746849352054e-7	-6.109346691808875e-20	9.632157483501658e-22	5.0708698368789865e-11	1.0012918459509925e-10	1.463732172184268e-9
9900000	0.0049998813829893385	5.682343863003797e-50	1.713833138902291e-70	2.778599106289698e-8	6.514793185814189e-16	1.8004746849352054e-7	-6.109346691785771e-20	9.528174628509804e-22	5.0708698368789865e-11	1.0012918459509925e-10	1.463732172184268e-9
10000000	0.0049998813829893385	5.682343863003797e-50	1.7138245597744787e-70	2.778599106289698e-8	6.514793185814189e-16	1.8004746849352054e-7	-6.109346691762594e-20	9.414421704610433e-22	5.0708698368789865e-11	1.0012918459509925e-10	1.463732172184268e-9
10100000	0.0049998813829893385	5.682343863003797e-50	1.7138154704963894e-70	2.778599106289698e-8	6.514793185814189e-16	1.8004746849352054e-7	-6.109346691739346e-20	9.291305899263205e-22	5.0708698368789865e-11	1.0012918459509925e-10	1.463732172184268e-9
10200000	0.0049998813829893385	5.682343863003797e-50	1.7138058932542265e-70	2.778599106289698e-8	6.514793185814189e-16	1.8004746849352054e-7	-6.10934669171603e-20	9.159234399927795e-22	5.0708698368789865e-11	1.0012918459509926e-10	1.463732172184268e-9
10300000	0.0049998813829893385	5.682343863003797e-50	1.7137958502341943e-70	2.778599106289698e-8	6.514793185814189e-16	1.8004746849352054e-7	-6.109346691692651e-20	9.01861439406387e-22	5.0708698368789865e-11	1.0012918459509926e-10	1.463732172184268e-9
10400000	0.0049998813829893385	5.682343863003797e-50	1.713785363622496e-70	2.778599106289698e-8	6.514793185814189e-16	1.8004746849352054e-7	-6.10934669166921e-20	8.869853069131099e-22	5.0708698368789865e-11	1.0012918459509926e-10	1.463732172184268e-9
10500000	0.0049998813829893385	5.682343863003798e-50	1.7137744556053354e-70	2.778599106289698e-8	6.514793185814189e-16	1.8004746849352054e-7	-6.109346691645711e-20	8.713357612589148e-22	5.0708698368789865e-11	1.0012918459509926e-10	1.463732172184268e-9
10600000	0.0049998813829893385	5.682343863003798e-50	1.7137631483689167e-70	2.778599106289698e-8	6.514793185814189e-16	1.8004746849352054e-7	-6.109346691622157e-20	8.549535211897686e-22	5.0708698368789865e-11	1.0012918459509926e-10	1.463732172184268e-9
10700000	0.0049998813829893385	5.682343863003798e-50	1.713751464099443e-70	2.778599106289698e-8	6.514793185814189e-16	1.8004746849352054e-7	-6.109346691598551e-20	8.378793054516383e-22	5.0708698368789865e-11	1.0012918459509926e-10	1.463732172184268e-9
10800000	0.0049998813829893385	5.682343863003798e-50	1.7137394249831187e-70	2.778599106289698e-8	6.514793185814189e-16	1.8004746849352054e-7	-6.109346691574896e-20	8.201538327904905e-22	5.0708698368789865e-11	1.0012918459509926e-10	1.463732172184268e-9
10900000	0.0049998813829893385	5.682343863003798e-50	1.7137270532061467e-70	2.778599106289698e-8	6.514793185814189e-16	1.8004746849352054e-7	-6.109346691551194e-20	8.018178219522923e-22	5.0708698368789865e-11	1.0012918459509926e-10	1.463732172184268e-9
11000000	0.0049998813829893385	5.682343863003798e-50	1.7137143709547316e-70	2.778599106289698e-8	6.514793185814189e-16	1.8004746849352054e-7	-6.10934669152745e-20	7.829119916830102e-22	5.0708698368789865e-11	1.0012918459509926e-10	1.463732172184268e-9
11100000	0.0049998813829893385	5.682343863003798e-50	1.7137014004150766e-70	2.778599106289698e-8	6.514793185814189e-16	1.8004746849352054e-7	-6.109346691503665e-20	7.634770607286113e-22	5.0708698368789865e-11	1.0012918459509926e-10	1.463732172184268e-9
11200000	0.0049998813829893385	5.682343863003798e-50	1.713688163773386e-70	2.778599106289698e-8	6.514793185814189e-16	1.8004746849352054e-7	-6.109346691479845e-20	7.435537478350624e-22	5.0708698368789865e-11	1.0012918459509926e-10	1.463732172184268e-9
11300000	0.0049998813829893385	5.682343863003798e-50	1.7136746832158625e-70	2.778599106289698e-8	6.514793185814189e-16	1.8004746849352054e-7	-6.10934669145599e-20	7.231827717483302e-22	5.070869836878987e-11	1.0012918459509926e-10	1.463732172184268e-9
11400000	0.0049998813829893385	5.682343863003798e-50	1.713660980928711e-70	2.778599106289698e-8	6.514793185814189e-16	1.8004746849352054e-7	-6.109346691432105e-20	7.024048512143816e-22	5.070869836878987e-11	1.0012918459509926e-10	1.463732172184268e-9
11500000	0.0049998813829893385	5.682343863003798e-50	1.7136470790981346e-70	2.778599106289698e-8	6.514793185814189e-16	1.8004746849352054e-7	-6.109346691408192e-20	6.8126070497918345e-22	5.070869836878987e-11	1.0012918459509926e-10	1.463732172184268e-9
11600000	0.0049998813829893385	5.682343863003799e-50	1.713632999910337e-70	2.778599106289698e-8	6.514793185814189e-16	1.8004746849352054e-7	-6.109346691384255e-20	6.597910517887026e-22	5.070869836878987e-11	1.0012918459509926e-10	1.463732172184268e-9
11700000	0.0049998813829893385	5.682343863003799e-50	1.713618765551522e-70	2.778599106289698e-8	6.514793185814189e-16	1.8004746849352054e-7	-6.109346691360297e-20	6.380366103889058e-22	5.070869836878987e-11	1.0012918459509926e-10	1.463732172184268e-9
11800000	0.0049998813829893385	5.682343863003799e-50	1.713604398207894e-70	2.778599106289698e-8	6.514793185814189e-16	1.8004746849352054e-7	-6.10934669133632e-20	6.160380995257599e-22	5.070869836878987e-11	1.0012918459509926e-10	1.463732172184268e-9
11900000	0.0049998813829893385	5.682343863003799e-50	1.7135899200656558e-70	2.778599106289698e-8	6.514793185814189e-16	1.8004746849352054e-7	-6.109346691312328e-20	5.938362379452318e-22	5.070869836878987e-11	1.0012918459509926e-10	1.463732172184268e-9
12000000	0.0049998813829893385	5.682343863003799e-50	1.7135753533110115e-70	2.778599106289698e-8	6.514793185814189e-16	1.8004746849352054e-7	-6.109346691288324e-20	5.714717443932884e-22	5.070869836878987e-11	1.0012918459509926e-10	1.463732172184268e-9
12100000	0.0049998813829893385	5.682343863003799e-50	1.7135607201301652e-70	2.778599106289698e-8	6.514793185814189e-16	1.8004746849352054e-7	-6.10934669126431e-20	5.489853376158963e-22	5.070869836878987e-11	1.0012918459509926e-10	1.463732172184268e-9
12200000	0.0049998813829893385	5.682343863003799e-50	1.71354604270932e-70	2.778599106289698e-8	6.514793185814189e-16	1.8004746849352054e-7	-6.10934669124029e-20	5.264177363590225e-22	5.070869836878987e-11	1.0012918459509926e-10	1.463732172184268e-9
12300000	0.0049998813829893385	5.682343863003799e-50	1.71353134323468e-70	2.778599106289698e-8	6.514793185814189e-16	1.8004746849352054e-7	-6.109346691216266e-20	5.038096593686338e-22	5.070869836878987e-11	1.0012918459509926e-10	1.463732172184268e-9
12400000	0.0049998813829893385	5.682343863003799e-50	1.7135166438924487e-70	2.778599106289698e-8	6.514793185814189e-16	1.8004746849352054e-7	-6.109346691192244e-20	4.812018253906969e-22	5.070869836878987e-11	1.0012918459509927e-10	1.463732172184268e-9
12500000	0.0049998813829893385	5.682343863003799e-50	1.7135019668688304e-70	2.778599106289698e-8	6.514793185814189e-16	1.8004746849352054e-7	-6.109346691168224e-20	4.58634953171179e-22	5.070869836878987e-11	1.0012918459509927e-10	1.463732172184268e-9
12600000	0.0049998813829893385	5.6823438630038e-50	1.7134873343500283e-70	2.778599106289698e-8	6.514793185814189e-16	1.8004746849352054e-7	-6.10934669114421e-20	4.361497614560465e-22	5.070869836878987e-11	1.0012918459509927e-10	1.463732172184268e-9
12700000	0.0049998813829893385	5.6823438630038e-50	1.713472768522246e-70	2.7785991062896976e-8	6.514793185814189e-16	1.8004746849352054e-7	-6.109346691120206e-20	4.1378696899126655e-22	5.070869836878987e-11	1.0012918459509927e-10	1.463732172184268e-9
12800000	0.0049998813829893385	5.6823438630038e-50	1.713458291571688e-70	2.7785991062896976e-8	6.514793185814189e-16	1.8004746849352054e-7	-6.109346691096213e-20	3.9158729452280573e-22	5.070869836878987e-11	1.0012918459509927e-10	1.463732172184268e-9
12900000	0.0049998813829893385	5.6823438630038e-50	1.7134439256845575e-70	2.7785991062896976e-8	6.514793185814189e-16	1.8004746849352054e-7	-6.109346691072237e-20	3.6959145679663103e-22	5.070869836878987e-11	1.0012918459509927e-10	1.463732172184268e-9
13000000	0.0049998813829893385	5.6823438630038e-50	1.713429693047058e-70	2.7785991062896976e-8	6.514793185814189e-16	1.8004746849352054e-7	-6.109346691048278e-20	3.478401745587092e-22	5.070869836878987e-11	1.0012918459509927e-10	1.463732172184268e-9
13100000	0.0049998813829893385	5.6823438630038e-50	1.713415615845394e-70	2.7785991062896976e-8	6.514793185814189e-16	1.8004746849352054e-7	-6.109346691024341e-20	3.263741665550072e-22	5.070869836878987e-11	1.0012918459509927e-10	1.4637321721842682e-9
13200000	0.004999881382989338	5.6823438630038e-50	1.7134017162657687e-70	2.7785991062896976e-8	6.514793185814189e-16	1.8004746849352054e-7	-6.10934669100043e-20	3.052341515314918e-22	5.070869836878987e-11	1.0012918459509927e-10	1.4637321721842682e-9
13300000	0.004999881382989338	5.6823438630038e-50	1.7133880164943857e-70	2.7785991062896976e-8	6.514793185814189e-16	1.8004746849352054e-7	-6.109346690976544e-20	2.844608482341297e-22	5.070869836878987e-11	1.0012918459509927e-10	1.4637321721842682e-9
13400000	0.004999881382989338	5.6823438630038e-50	1.7133745387174494e-70	2.7785991062896976e-8	6.514793185814189e-16	1.8004746849352054e-7	-6.109346690952691e-20	2.6409497540888793e-22	5.070869836878987e-11	1.0012918459509927e-10	1.4637321721842682e-9
13500000	0.004999881382989338	5.6823438630038e-50	1.7133613051211628e-70	2.7785991062896976e-8	6.514793185814189e-16	1.8004746849352054e-7	-6.10934669092887e-20	2.441772518017332e-22	5.070869836878987e-11	1.0012918459509927e-10	1.4637321721842682e-9
13600000	0.004999881382989338	5.6823438630038e-50	1.71334833789173e-70	2.7785991062896976e-8	6.514793185814189e-16	1.8004746849352054e-7	-6.109346690905086e-20	2.247483961586324e-22	5.070869836878987e-11	1.0012918459509927e-10	1.4637321721842682e-9
13700000	0.004999881382989338	5.6823438630038005e-50	1.7133356592153548e-70	2.7785991062896976e-8	6.514793185814189e-16	1.8004746849352054e-7	-6.109346690881343e-20	2.058491272255523e-22	5.070869836878987e-11	1.0012918459509927e-10	1.4637321721842682e-9
13800000	0.004999881382989338	5.6823438630038005e-50	1.7133232912782407e-70	2.7785991062896976e-8	6.514793185814189e-16	1.8004746849352054e-7	-6.109346690857642e-20	1.8752016374845976e-22	5.070869836878988e-11	1.0012918459509927e-10	1.4637321721842682e-9
13900000	0.004999881382989338	5.6823438630038005e-50	1.7133112562665914e-70	2.7785991062896976e-8	6.514793185814189e-16	1.8004746849352054e-7	-6.109346690833987e-20	1.6980222447332162e-22	5.070869836878988e-11	1.0012918459509927e-10	1.4637321721842682e-9
14000000	0.004999881382989338	5.6823438630038005e-50	1.7132995763666113e-70	2.7785991062896976e-8	6.514793185814189e-16	1.8004746849352054e-7	-6.109346690810381e-20	1.5273602814610472e-22	5.070869836878988e-11	1.0012918459509927e-10	1.4637321721842682e-9
14100000	0.004999881382989338	5.6823438630038005e-50	1.7132882737645034e-70	2.7785991062896976e-8	6.514793185814189e-16	1.8004746849352054e-7	-6.109346690786828e-20	1.3636229351277594e-22	5.070869836878988e-11	1.0012918459509927e-10	1.4637321721842682e-9
14200000	0.004999881382989338	5.6823438630038005e-50	1.7132773706464715e-70	2.7785991062896976e-8	6.514793185814189e-16	1.8004746849352054e-7	-6.10934669076333e-20	1.2072173931930198e-22	5.070869836878988e-11	1.0012918459509927e-10	1.4637321721842682e-9
14300000	0.004999881382989338	5.6823438630038005e-50	1.71326688919872e-70	2.7785991062896976e-8	6.514793185814189e-16	1.8004746849352054e-7	-6.10934669073989e-20	1.0585508431164978e-22	5.070869836878988e-11	1.0012918459509927e-10	1.4637321721842682e-9
14400000	0.004999881382989338	5.6823438630038005e-50	1.7132568516074518e-70	2.7785991062896976e-8	6.514793185814189e-16	1.8004746849352054e-7	-6.10934669071651e-20	9.180304723578613e-23	5.070869836878988e-11	1.0012918459509929e-10	1.4637321721842682e-9
14500000	0.004999881382989338	5.6823438630038005e-50	1.713247280058871e-70	2.7785991062896976e-8	6.514793185814189e-16	1.8004746849352054e-7	-6.109346690693196e-20	7.860634683767787e-23	5.070869836878988e-11	1.0012918459509929e-10	1.4637321721842682e-9
14600000	0.004999881382989338	5.6823438630038005e-50	1.7132381967391817e-70	2.7785991062896976e-8	6.514793185814189e-16	1.8004746849352054e-7	-6.109346690669948e-20	6.630570186329183e-23	5.070869836878988e-11	1.0012918459509929e-10	1.4637321721842682e-9
14700000	0.004999881382989338	5.6823438630038005e-50	1.7132296238345872e-70	2.7785991062896976e-8	6.514793185814189e-16	1.8004746849352054e-7	-6.109346690646772e-20	5.494183105859485e-23	5.070869836878988e-11	1.0012918459509929e-10	1.4637321721842682e-9
14800000	0.004999881382989338	5.6823438630038005e-50	1.713221583531291e-70	2.7785991062896976e-8	6.514793185814189e-16	1.8004746849352054e-7	-6.10934669062367e-20	4.455545316955375e-23	5.070869836878988e-11	1.0012918459509929e-10	1.4637321721842682e-9
14900000	0.004999881382989338	5.682343863003801e-50	1.7132140980154975e-70	2.7785991062896976e-8	6.514793185814189e-16	1.8004746849352054e-7	-6.109346690600644e-20	3.518728694213536e-23	5.070869836878988e-11	1.0012918459509929e-10	1.4637321721842682e-9
15000000	0.004999881382989338	5.682343863003801e-50	1.71320718947341e-70	2.7785991062896976e-8	6.514793185814189e-16	1.8004746849352054e-7	-6.109346690577696e-20	2.6878051122306534e-23	5.070869836878988e-11	1.0012918459509929e-10	1.4637321721842682e-9
15100000	0.004999881382989338	5.682343863003801e-50	1.7132008800912325e-70	2.7785991062896976e-8	6.514793185814189e-16	1.8004746849352054e-7	-6.109346690554833e-20	1.9668464456034082e-23	5.070869836878988e-11	1.0012918459509929e-10	1.4637321721842682e-9
15200000	0.004999881382989338	5.682343863003801e-50	1.7131951920551685e-70	2.7785991062896976e-8	6.514793185814189e-16	1.8004746849352054e-7	-6.109346690532055e-20	1.3599245689284844e-23	5.070869836878988e-11	1.0012918459509929e-10	1.4637321721842682e-9
15300000	0.004999881382989338	5.682343863003801e-50	1.7131901475514217e-70	2.7785991062896976e-8	6.514793185814189e-16	1.8004746849352054e-7	-6.109346690509366e-20	8.71111356802565e-24	5.070869836878988e-11	1.0012918459509929e-10	1.4637321721842682e-9
15400000	0.004999881382989338	5.682343863003801e-50	1.7131857687661963e-70	2.7785991062896976e-8	6.514793185814189e-16	1.8004746849352054e-7	-6.109346690486768e-20	5.044786838223331e-24	5.070869836878988e-11	1.0012918459509929e-10	1.4637321721842682e-9
15500000	0.004999881382989338	5.682343863003801e-50	1.7131820778856955e-70	2.7785991062896976e-8	6.514793185814189e-16	1.8004746849352054e-7	-6.109346690464266e-20	2.640984245844719e-24	5.070869836878988e-11	1.0012918459509929e-10	1.4637321721842682e-9
15600000	0.004999881382989338	5.682343863003801e-50	1.7131790970961233e-70	2.7785991062896976e-8	6.514793185814189e-16	1.8004746849352054e-7	-6.109346690441863e-20	1.5404245368566463e-24	5.070869836878988e-11	1.0012918459509929e-10	1.4637321721842682e-9
15700000	0.004999881382989338	5.682343863003801e-50	1.7131768351738764e-70	2.7785991062896976e-8	6.514793185814189e-16	1.8004746849352054e-7	-6.109346690419537e-20	1.4746552144076287e-24	5.070869836878988e-11	1.0012918459509929e-10	1.4637321721842682e-9
15800000	0.004999881382989338	5.682343863003801e-50	1.7131752564592848e-70	2.7785991062896976e-8	6.514793185814189e-16	1.8004746849352054e-7	-6.109346690397216e-20	1.4811229315767794e-24	5.070869836878988e-11	1.0012918459509929e-10	1.4637321721842682e-9
15900000	0.004999881382989338	5.682343863003801e-50	1.7131743480432436e-70	2.7785991062896976e-8	6.514793185814189e-16	1.8004746849352054e-7	-6.109346690374896e-20	1.4873261684035792e-24	5.070869836878988e-11	1.0012918459509929e-10	1.4637321721842682e-9
16000000	0.004999881382989338	5.682343863003801e-50	1.7131740996125206e-70	2.7785991062896976e-8	6.514793185814189e-16	1.8004746849352054e-7	-6.109346690352574e-20	1.4932689941900008e-24	5.070869836878988e-11	1.0012918459509929e-10	1.4637321721842682e-9
16100000	0.004999881382989338	5.682343863003801e-50	1.7131745008538837e-70	2.7785991062896976e-8	6.514793185814189e-16	1.8004746849352054e-7	-6.109346690330254e-20	1.4989554782380172e-24	5.070869836878988e-11	1.0012918459509929e-10	1.4637321721842682e-9
16200000	0.004999881382989338	5.682343863003801e-50	1.7131755414541003e-70	2.7785991062896976e-8	6.514793185814189e-16	1.8004746849352054e-7	-6.109346690307934e-20	1.5043896898496012e-24	5.070869836878988e-11	1.0012918459509929e-10	1.4637321721842682e-9
16300000	0.004999881382989338	5.682343863003801e-50	1.7131772110999384e-70	2.7785991062896976e-8	6.514793185814189e-16	1.8004746849352054e-7	-6.109346690285613e-20	1.5095756983267261e-24	5.070869836878988e-11	1.0012918459509929e-10	1.4637321721842682e-9
16400000	0.004999881382989338	5.682343863003801e-50	1.7131794994781652e-70	2.7785991062896976e-8	6.514793185814189e-16	1.8004746849352054e-7	-6.109346690263292e-20	1.5145175729713647e-24	5.070869836878988e-11	1.0012918459509929e-10	1.4637321721842682e-9
16500000	0.004999881382989338	5.682343863003801e-50	1.713182396275549e-70	2.7785991062896976e-8	6.514793185814189e-16	1.8004746849352054e-7	-6.109346690240972e-20	1.5192193830854899e-24	5.070869836878988e-11	1.0012918459509929e-10	1.4637321721842682e-9
16600000	0.004999881382989338	5.682343863003801e-50	1.7131858911788568e-70	2.7785991062896976e-8	6.514793185814189e-16	1.8004746849352054e-7	-6.10934669021865e-20	1.5236851979710749e-24	5.070869836878988e-11	1.0012918459509929e-10	1.4637321721842682e-9
16700000	0.004999881382989338	5.682343863003801e-50	1.7131899738748568e-70	2.7785991062896976e-8	6.514793185814189e-16	1.8004746849352054e-7	-6.10934669019633e-20	1.5279190869300923e-24	5.070869836878988e-11	1.0012918459509929e-10	1.4637321721842682e-9
16800000	0.004999881382989338	5.682343863003801e-50	1.7131946340503163e-70	2.7785991062896976e-8	6.514793185814189e-16	1.8004746849352054e-7	-6.10934669017401e-20	1.5319251192645152e-24	5.070869836878988e-11	1.0012918459509929e-10	1.4637321721842682e-9
16900000	0.004999881382989338	5.682343863003801e-50	1.7131998613920033e-70	2.7785991062896976e-8	6.514793185814189e-16	1.8004746849352054e-7	-6.109346690151688e-20	1.5357073642763168e-24	5.070869836878988e-11	1.0012918459509929e-10	1.4637321721842682e-9
17000000	0.004999881382989338	5.682343863003801e-50	1.7132056455866855e-70	2.7785991062896976e-8	6.514793185814189e-16	1.8004746849352054e-7	-6.109346690129368e-20	1.53926989126747e-24	5.070869836878988e-11	1.0012918459509929e-10	1.4637321721842682e-9
17100000	0.004999881382989338	5.682343863003801e-50	1.71321197632113e-70	2.7785991062896976e-8	6.514793185814189e-16	1.8004746849352054e-7	-6.109346690107046e-20	1.5426167695399473e-24	5.070869836878988e-11	1.0012918459509929e-10	1.4637321721842682e-9
17200000	0.004999881382989338	5.682343863003801e-50	1.7132188432821057e-70	2.7785991062896976e-8	6.514793185814189e-16	1.8004746849352054e-7	-6.109346690084726e-20	1.5457520683957223e-24	5.070869836878988e-11	1.0012918459509929e-10	1.4637321721842682e-9
17300000	0.004999881382989338	5.682343863003801e-50	1.713226236156379e-70	2.7785991062896976e-8	6.514793185814189e-16	1.8004746849352054e-7	-6.109346690062404e-20	1.5486798571367676e-24	5.070869836878988e-11	1.0012918459509929e-10	1.4637321721842682e-9
17400000	0.004999881382989338	5.682343863003801e-50	1.713234144630718e-70	2.7785991062896976e-8	6.514793185814189e-16	1.8004746849352054e-7	-6.109346690040084e-20	1.5514042050650562e-24	5.070869836878988e-11	1.0012918459509929e-10	1.4637321721842682e-9
17500000	0.004999881382989338	5.682343863003801e-50	1.7132425583918906e-70	2.7785991062896976e-8	6.514793185814189e-16	1.8004746849352054e-7	-6.109346690017762e-20	1.5539291814825611e-24	5.070869836878988e-11	1.0012918459509929e-10	1.4637321721842682e-9
17600000	0.004999881382989338	5.682343863003801e-50	1.7132514671266645e-70	2.7785991062896976e-8	6.514793185814189e-16	1.8004746849352054e-7	-6.109346689995442e-20	1.5562588556912553e-24	5.070869836878988e-11	1.0012918459509929e-10	1.4637321721842682e-9
17700000	0.004999881382989338	5.682343863003801e-50	1.713260860521807e-70	2.7785991062896976e-8	6.514793185814189e-16	1.8004746849352054e-7	-6.10934668997312e-20	1.5583972969931119e-24	5.070869836878988e-11	1.0012918459509929e-10	1.4637321721842682e-9
17800000	0.004999881382989338	5.682343863003801e-50	1.7132707282640863e-70	2.7785991062896976e-8	6.514793185814189e-16	1.8004746849352054e-7	-6.1093466899508e-20	1.5603485746901034e-24	5.070869836878988e-11	1.0012918459509929e-10	1.4637321721842682e-9
17900000	0.004999881382989338	5.682343863003801e-50	1.7132810600402695e-70	2.7785991062896976e-8	6.514793185814189e-16	1.8004746849352054e-7	-6.109346689928479e-20	1.5621167580842033e-24	5.070869836878988e-11	1.0012918459509929e-10	1.4637321721842682e-9
18000000	0.004999881382989338	5.682343863003801e-50	1.713291845537125e-70	2.7785991062896976e-8	6.514793185814189e-16	1.8004746849352054e-7	-6.109346689906158e-20	1.5637059164773843e-24	5.070869836878988e-11	1.0012918459509929e-10	1.4637321721842682e-9
18100000	0.004999881382989338	5.682343863003801e-50	1.7133030744414194e-70	2.7785991062896976e-8	6.514793185814189e-16	1.8004746849352054e-7	-6.109346689883837e-20	1.5651201191716194e-24	5.070869836878988e-11	1.0012918459509929e-10	1.4637321721842682e-9
18200000	0.004999881382989338	5.682343863003801e-50	1.7133147364399216e-70	2.7785991062896976e-8	6.514793185814189e-16	1.8004746849352054e-7	-6.109346689861517e-20	1.5663634354688816e-24	5.070869836878988e-11	1.0012918459509929e-10	1.4637321721842682e-9
18300000	0.004999881382989338	5.682343863003801e-50	1.7133268212193986e-70	2.7785991062896976e-8	6.514793185814189e-16	1.8004746849352054e-7	-6.109346689839195e-20	1.5674399346711437e-24	5.070869836878988e-11	1.0012918459509929e-10	1.4637321721842682e-9
18400000	0.004999881382989338	5.682343863003801e-50	1.7133393184666178e-70	2.7785991062896976e-8	6.514793185814189e-16	1.8004746849352054e-7	-6.109346689816873e-20	1.5683536860803788e-24	5.070869836878988e-11	1.0012918459509929e-10	1.4637321721842682e-9
18500000	0.004999881382989338	5.682343863003801e-50	1.713352217868348e-70	2.7785991062896976e-8	6.514793185814189e-16	1.8004746849352054e-7	-6.109346689794553e-20	1.56910875899856e-24	5.070869836878988e-11	1.0012918459509929e-10	1.4637321721842682e-9
18600000	0.004999881382989338	5.682343863003801e-50	1.7133655091113555e-70	2.7785991062896976e-8	6.514793185814189e-16	1.8004746849352054e-7	-6.109346689772232e-20	1.5697092227276601e-24	5.070869836878988e-11	1.0012918459509929e-10	1.4637321721842682e-9
18700000	0.004999881382989338	5.6823438630038005e-50	1.713379181882409e-70	2.7785991062896976e-8	6.514793185814189e-16	1.8004746849352054e-7	-6.109346689749911e-20	1.570159146569652e-24	5.070869836878988e-11	1.0012918459509929e-10	1.4637321721842682e-9
18800000	0.004999881382989338	5.6823438630038005e-50	1.713393225868276e-70	2.7785991062896976e-8	6.514793185814189e-16	1.8004746849352054e-7	-6.10934668972759e-20	1.5704625998265087e-24	5.070869836878988e-11	1.0012918459509929e-10	1.4637321721842682e-9
18900000	0.004999881382989338	5.6823438630038005e-50	1.7134076307557235e-70	2.7785991062896976e-8	6.514793185814189e-16	1.8004746849352054e-7	-6.109346689705268e-20	1.5706236518002035e-24	5.070869836878988e-11	1.0012918459509929e-10	1.4637321721842682e-9
19000000	0.004999881382989338	5.6823438630038005e-50	1.71342238623152e-70	2.7785991062896976e-8	6.514793185814189e-16	1.8004746849352054e-7	-6.109346689682948e-20	1.5706463717927087e-24	5.070869836878988e-11	1.0012918459509929e-10	1.4637321721842682e-9
19100000	0.004999881382989338	5.6823438630038005e-50	1.713437481982433e-70	2.7785991062896976e-8	6.514793185814189e-16	1.8004746849352054e-7	-6.109346689660626e-20	1.5705348291059979e-24	5.070869836878988e-11	1.0012918459509929e-10	1.4637321721842682e-9
19200000	0.004999881382989338	5.6823438630038005e-50	1.71345290769523e-70	2.7785991062896976e-8	6.514793185814189e-16	1.8004746849352054e-7	-6.109346689638305e-20	1.5702930930420438e-24	5.070869836878988e-11	1.0012918459509929e-10	1.4637321721842682e-9
19300000	0.004999881382989338	5.6823438630038005e-50	1.7134686530566786e-70	2.7785991062896976e-8	6.514793185814189e-16	1.8004746849352054e-7	-6.109346689615985e-20	1.5699252329028193e-24	5.070869836878988e-11	1.0012918459509929e-10	1.4637321721842682e-9
19400000	0.004999881382989338	5.6823438630038005e-50	1.713484707753547e-70	2.7785991062896976e-8	6.514793185814189e-16	1.8004746849352054e-7	-6.109346689593663e-20	1.5694353179902974e-24	5.070869836878988e-11	1.0012918459509929e-10	1.4637321721842682e-9
19500000	0.004999881382989338	5.6823438630038005e-50	1.713501061472602e-70	2.7785991062896976e-8	6.514793185814189e-16	1.8004746849352054e-7	-6.109346689571341e-20	1.5688274176064513e-24	5.070869836878988e-11	1.0012918459509929e-10	1.4637321721842682e-9
19600000	0.004999881382989338	5.6823438630038005e-50	1.713517703900612e-70	2.7785991062896976e-8	6.514793185814189e-16	1.8004746849352054e-7	-6.10934668954902e-20	1.5681056010532536e-24	5.070869836878988e-11	1.0012918459509927e-10	1.4637321721842682e-9
19700000	0.004999881382989338	5.6823438630038005e-50	1.7135346247243444e-70	2.7785991062896976e-8	6.514793185814189e-16	1.8004746849352054e-7	-6.1093466895267e-20	1.5672739376326776e-24	5.070869836878987e-11	1.0012918459509927e-10	1.4637321721842682e-9
19800000	0.004999881382989338	5.6823438630038005e-50	1.713551813630567e-70	2.7785991062896976e-8	6.514793185814189e-16	1.8004746849352054e-7	-6.109346689504378e-20	1.566336496646696e-24	5.070869836878987e-11	1.0012918459509927e-10	1.4637321721842682e-9
19900000	0.004999881382989338	5.6823438630038e-50	1.7135692603060475e-70	2.7785991062896976e-8	6.514793185814189e-16	1.8004746849352054e-7	-6.109346689482057e-20	1.5652973473972819e-24	5.070869836878987e-11	1.0012918459509927e-10	1.4637321721842682e-9
20000000	0.004999881382989338	5.6823438630038e-50	1.7135869544375533e-70	2.7785991062896976e-8	6.514793185814189e-16	1.8004746849352054e-7	-6.109346689459736e-20	1.5641605591864082e-24	5.070869836878987e-11	1.0012918459509927e-10	1.4637321721842682e-9
20100000	0.004999881382989338	5.6823438630038e-50	1.7136048857118527e-70	2.7785991062896976e-8	6.514793185814189e-16	1.8004746849352054e-7	-6.109346689437415e-20	1.5629302013160479e-24	5.070869836878987e-11	1.0012918459509927e-10	1.4637321721842682e-9
20200000	0.004999881382989338	5.6823438630038e-50	1.7136230438157127e-70	2.7785991062896976e-8	6.514793185814189e-16	1.8004746849352054e-7	-6.109346689415093e-20	1.5616103430881738e-24	5.070869836878987e-11	1.0012918459509927e-10	1.4637321721842682e-9
20300000	0.004999881382989338	5.6823438630038e-50	1.7136414184359013e-70	2.7785991062896976e-8	6.514793185814189e-16	1.8004746849352054e-7	-6.109346689392772e-20	1.5602050538047593e-24	5.070869836878987e-11	1.0012918459509927e-10	1.4637321721842682e-9
20400000	0.004999881382989338	5.6823438630038e-50	1.713659999259186e-70	2.7785991062896976e-8	6.514793185814189e-16	1.8004746849352054e-7	-6.109346689370451e-20	1.558718402767777e-24	5.070869836878987e-11	1.0012918459509927e-10	1.4637321721842682e-9
20500000	0.004999881382989338	5.6823438630038e-50	1.713678775972335e-70	2.7785991062896976e-8	6.514793185814189e-16	1.8004746849352054e-7	-6.10934668934813e-20	1.5571544592791998e-24	5.070869836878987e-11	1.0012918459509927e-10	1.4637321721842682e-9
20600000	0.004999881382989338	5.6823438630038e-50	1.713697738262115e-70	2.7785991062896976e-8	6.514793185814189e-16	1.8004746849352054e-7	-6.109346689325808e-20	1.555517292641001e-24	5.070869836878987e-11	1.0012918459509927e-10	1.4637321721842682e-9
20700000	0.004999881382989338	5.6823438630038e-50	1.713716875815295e-70	2.7785991062896976e-8	6.514793185814189e-16	1.8004746849352054e-7	-6.109346689303487e-20	1.5538109721551534e-24	5.070869836878987e-11	1.0012918459509927e-10	1.4637321721842682e-9
20800000	0.004999881382989338	5.682343863003799e-50	1.7137361783186416e-70	2.7785991062896976e-8	6.514793185814189e-16	1.8004746849352054e-7	-6.109346689281165e-20	1.5520395671236298e-24	5.070869836878987e-11	1.0012918459509927e-10	1.4637321721842682e-9
20900000	0.004999881382989338	5.682343863003799e-50	1.7137556354589226e-70	2.7785991062896976e-8	6.514793185814189e-16	1.8004746849352054e-7	-6.109346689258845e-20	1.5502071468484033e-24	5.070869836878987e-11	1.0012918459509927e-10	1.4637321721842682e-9
21000000	0.004999881382989338	5.682343863003799e-50	1.7137752369229063e-70	2.7785991062896976e-8	6.514793185814189e-16	1.8004746849352054e-7	-6.109346689236523e-20	1.548317780631447e-24	5.070869836878987e-11	1.0012918459509927e-10	1.4637321721842682e-9
21100000	0.004999881382989338	5.682343863003799e-50	1.71379497239736e-70	2.7785991062896976e-8	6.514793185814189e-16	1.8004746849352054e-7	-6.109346689214202e-20	1.5463755377747338e-24	5.070869836878987e-11	1.0012918459509927e-10	1.4637321721842682e-9
21200000	0.004999881382989338	5.682343863003799e-50	1.7138148315690512e-70	2.7785991062896976e-8	6.514793185814189e-16	1.8004746849352054e-7	-6.10934668919188e-20	1.5443844875802365e-24	5.070869836878987e-11	1.0012918459509927e-10	1.4637321721842682e-9
21300000	0.004999881382989338	5.682343863003799e-50	1.713834804124748e-70	2.7785991062896976e-8	6.514793185814189e-16	1.8004746849352054e-7	-6.10934668916956e-20	1.5423486993499281e-24	5.070869836878987e-11	1.0012918459509926e-10	1.4637321721842682e-9
21400000	0.004999881382989338	5.682343863003799e-50	1.7138548797512177e-70	2.7785991062896976e-8	6.514793185814189e-16	1.8004746849352054e-7	-6.109346689147238e-20	1.5402722423857817e-24	5.070869836878987e-11	1.0012918459509926e-10	1.4637321721842682e-9
21500000	0.004999881382989338	5.682343863003799e-50	1.7138750481352282e-70	2.7785991062896976e-8	6.514793185814189e-16	1.8004746849352054e-7	-6.109346689124917e-20	1.5381591859897703e-24	5.070869836878987e-11	1.0012918459509926e-10	1.4637321721842682e-9
21600000	0.004999881382989338	5.682343863003798e-50	1.713895298963547e-70	2.7785991062896976e-8	6.514793185814189e-16	1.8004746849352054e-7	-6.109346689102595e-20	1.5360135994638668e-24	5.070869836878987e-11	1.0012918459509926e-10	1.4637321721842682e-9
21700000	0.004999881382989338	5.682343863003798e-50	1.7139156219229423e-70	2.7785991062896976e-8	6.514793185814189e-16	1.8004746849352054e-7	-6.109346689080274e-20	1.533839552110044e-24	5.070869836878987e-11	1.0012918459509926e-10	1.4637321721842682e-9
21800000	0.004999881382989338	5.682343863003798e-50	1.713936006700181e-70	2.7785991062896976e-8	6.514793185814189e-16	1.8004746849352054e-7	-6.109346689057954e-20	1.5316411132302751e-24	5.070869836878987e-11	1.0012918459509926e-10	1.4637321721842682e-9
21900000	0.004999881382989338	5.682343863003798e-50	1.7139564429820313e-70	2.7785991062896976e-8	6.514793185814189e-16	1.8004746849352054e-7	-6.109346689035632e-20	1.5294223521265327e-24	5.070869836878987e-11	1.0012918459509926e-10	1.4637321721842682e-9
22000000	0.004999881382989338	5.682343863003798e-50	1.7139769204552608e-70	2.7785991062896976e-8	6.514793185814189e-16	1.8004746849352054e-7	-6.10934668901331e-20	1.5271873381007903e-24	5.070869836878987e-11	1.0012918459509926e-10	1.4637321721842682e-9
22100000	0.004999881382989338	5.682343863003798e-50	1.713997428806637e-70	2.7785991062896976e-8	6.514793185814189e-16	1.8004746849352054e-7	-6.109346688990989e-20	1.5249401404550206e-24	5.070869836878987e-11	1.0012918459509926e-10	1.4637321721842682e-9
22200000	0.0049998813829893385	5.682343863003798e-50	1.7140179577229276e-70	2.7785991062896976e-8	6.514793185814189e-16	1.8004746849352054e-7	-6.109346688968667e-20	1.5226848284911964e-24	5.0708698368789865e-11	1.0012918459509926e-10	1.4637321721842682e-9
22300000	0.0049998813829893385	5.682343863003798e-50	1.7140384968909008e-70	2.7785991062896976e-8	6.514793185814189e-16	1.8004746849352054e-7	-6.109346688946347e-20	1.520425471511291e-24	5.0708698368789865e-11	1.0012918459509926e-10	1.4637321721842682e-9
22400000	0.0049998813829893385	5.682343863003797e-50	1.7140590359973234e-70	2.7785991062896976e-8	6.514793185814189e-16	1.8004746849352054e-7	-6.109346688924026e-20	1.518166138817277e-24	5.0708698368789865e-11	1.0012918459509926e-10	1.4637321721842682e-9
22500000	0.0049998813829893385	5.682343863003797e-50	1.714079564728964e-70	2.7785991062896976e-8	6.514793185814189e-16	1.8004746849352054e-7	-6.109346688901704e-20	1.5159108997111276e-24	5.0708698368789865e-11	1.0012918459509926e-10	1.4637321721842682e-9
22600000	0.0049998813829893385	5.682343863003797e-50	1.7141000727725895e-70	2.7785991062896976e-8	6.514793185814189e-16	1.8004746849352054e-7	-6.109346688879383e-20	1.5136638234948159e-24	5.0708698368789865e-11	1.0012918459509926e-10	1.4637321721842682e-9
22700000	0.0049998813829893385	5.682343863003797e-50	1.7141205498149682e-70	2.7785991062896976e-8	6.514793185814189e-16	1.8004746849352054e-7	-6.109346688857061e-20	1.5114289794703145e-24	5.0708698368789865e-11	1.0012918459509926e-10	1.4637321721842682e-9
22800000	0.0049998813829893385	5.682343863003797e-50	1.7141409855428672e-70	2.7785991062896976e-8	6.514793185814189e-16	1.8004746849352054e-7	-6.10934668883474e-20	1.5092104369395965e-24	5.0708698368789865e-11	1.0012918459509926e-10	1.4637321721842682e-9
22900000	0.0049998813829893385	5.682343863003797e-50	1.7141613696430545e-70	2.7785991062896976e-8	6.514793185814189e-16	1.8004746849352054e-7	-6.109346688812419e-20	1.507012265204635e-24	5.0708698368789865e-11	1.0012918459509925e-10	1.4637321721842682e-9
23000000	0.0049998813829893385	5.682343863003797e-50	1.714181691802298e-70	2.7785991062896976e-8	6.514793185814189e-16	1.8004746849352054e-7	-6.109346688790098e-20	1.5048385335674028e-24	5.0708698368789865e-11	1.0012918459509925e-10	1.4637321721842682e-9
23100000	0.0049998813829893385	5.682343863003797e-50	1.714201941707365e-70	2.7785991062896976e-8	6.514793185814189e-16	1.8004746849352054e-7	-6.109346688767776e-20	1.502693311329873e-24	5.0708698368789865e-11	1.0012918459509925e-10	1.4637321721842682e-9
23200000	0.0049998813829893385	5.682343863003796e-50	1.7142221090450235e-70	2.7785991062896976e-8	6.514793185814189e-16	1.8004746849352054e-7	-6.109346688745455e-20	1.5005806677940185e-24	5.0708698368789865e-11	1.0012918459509925e-10	1.4637321721842682e-9
23300000	0.0049998813829893385	5.682343863003796e-50	1.714242183502041e-70	2.7785991062896976e-8	6.514793185814189e-16	1.8004746849352054e-7	-6.109346688723133e-20	1.4985046722618122e-24	5.0708698368789865e-11	1.0012918459509925e-10	1.4637321721842682e-9
23400000	0.0049998813829893385	5.682343863003796e-50	1.714262154765185e-70	2.7785991062896976e-8	6.514793185814189e-16	1.8004746849352054e-7	-6.109346688700813e-20	1.4964693940352272e-24	5.0708698368789865e-11	1.0012918459509925e-10	1.4637321721842682e-9
23500000	0.0049998813829893385	5.682343863003796e-50	1.7142820125212235e-70	2.7785991062896976e-8	6.514793185814189e-16	1.8004746849352054e-7	-6.109346688678491e-20	1.4944789024162365e-24	5.0708698368789865e-11	1.0012918459509925e-10	1.4637321721842682e-9
23600000	0.0049998813829893385	5.682343863003796e-50	1.714301746456924e-70	2.7785991062896976e-8	6.514793185814189e-16	1.8004746849352054e-7	-6.10934668865617e-20	1.4925372667068128e-24	5.0708698368789865e-11	1.0012918459509925e-10	1.4637321721842682e-9
23700000	0.0049998813829893385	5.682343863003796e-50	1.7143213462590543e-70	2.7785991062896976e-8	6.514793185814189e-16	1.8004746849352054e-7	-6.109346688633848e-20	1.4906485562089294e-24	5.0708698368789865e-11	1.0012918459509925e-10	1.4637321721842682e-9
23800000	0.0049998813829893385	5.682343863003796e-50	1.7143408016143818e-70	2.7785991062896976e-8	6.514793185814189e-16	1.8004746849352054e-7	-6.109346688611528e-20	1.4888168402245589e-24	5.0708698368789865e-11	1.0012918459509925e-10	1.4637321721842682e-9
23900000	0.0049998813829893385	5.682343863003796e-50	1.7143601022096746e-70	2.7785991062896976e-8	6.514793185814189e-16	1.8004746849352054e-7	-6.109346688589206e-20	1.4870461880556746e-24	5.0708698368789865e-11	1.0012918459509925e-10	1.4637321721842682e-9
24000000	0.0049998813829893385	5.682343863003796e-50	1.7143792377317002e-70	2.7785991062896976e-8	6.514793185814189e-16	1.8004746849352054e-7	-6.109346688566885e-20	1.4853406690042492e-24	5.0708698368789865e-11	1.0012918459509925e-10	1.4637321721842682e-9
24100000	0.0049998813829893385	5.682343863003795e-50	1.7143981978672262e-70	2.7785991062896976e-8	6.514793185814189e-16	1.8004746849352054e-7	-6.109346688544563e-20	1.483704352372256e-24	5.0708698368789865e-11	1.0012918459509925e-10	1.4637321721842682e-9
24200000	0.0049998813829893385	5.682343863003795e-50	1.7144169723030203e-70	2.7785991062896976e-8	6.514793185814189e-16	1.8004746849352054e-7	-6.109346688522242e-20	1.4821413074616675e-24	5.0708698368789865e-11	1.0012918459509925e-10	1.4637321721842682e-9
24300000	0.0049998813829893385	5.682343863003795e-50	1.7144355507258504e-70	2.7785991062896976e-8	6.514793185814189e-16	1.8004746849352054e-7	-6.109346688499921e-20	1.480655603574457e-24	5.0708698368789865e-11	1.0012918459509925e-10	1.4637321721842682e-9
24400000	0.0049998813829893385	5.682343863003795e-50	1.714453922822484e-70	2.7785991062896976e-8	6.514793185814189e-16	1.8004746849352054e-7	-6.1093466884776e-20	1.4792513100125974e-24	5.070869836878986e-11	1.0012918459509925e-10	1.4637321721842682e-9
24500000	0.0049998813829893385	5.682343863003795e-50	1.7144720782796887e-70	2.7785991062896976e-8	6.514793185814189e-16	1.8004746849352054e-7	-6.109346688455278e-20	1.4779324960780617e-24	5.070869836878986e-11	1.0012918459509925e-10	1.4637321721842682e-9
24600000	0.0049998813829893385	5.682343863003795e-50	1.714490006784232e-70	2.7785991062896976e-8	6.514793185814189e-16	1.8004746849352054e-7	-6.109346688432958e-20	1.4767032310728227e-24	5.070869836878986e-11	1.0012918459509923e-10	1.4637321721842682e-9
24700000	0.0049998813829893385	5.682343863003795e-50	1.7145076980228823e-70	2.7785991062896976e-8	6.514793185814189e-16	1.8004746849352054e-7	-6.109346688410636e-20	1.4755675842988535e-24	5.070869836878986e-11	1.0012918459509923e-10	1.4637321721842682e-9
24800000	0.0049998813829893385	5.682343863003795e-50	1.7145251416824065e-70	2.7785991062896976e-8	6.514793185814189e-16	1.8004746849352054e-7	-6.109346688388315e-20	1.4745296250581271e-24	5.070869836878986e-11	1.0012918459509923e-10	1.4637321721842682e-9
24900000	0.0049998813829893385	5.682343863003795e-50	1.714542327449573e-70	2.7785991062896976e-8	6.514793185814189e-16	1.8004746849352054e-7	-6.109346688365993e-20	1.4735934226526165e-24	5.070869836878986e-11	1.0012918459509923e-10	1.4637321721842682e-9
25000000	0.0049998813829893385	5.682343863003795e-50	1.7145592450111487e-70	2.7785991062896976e-8	6.514793185814189e-16	1.8004746849352054e-7	-6.109346688343673e-20	1.4727630463842943e-24	5.070869836878986e-11	1.0012918459509923e-10	1.4637321721842682e-9
25100000	0.0049998813829893385	5.682343863003794e-50	1.714575884053902e-70	2.7785991062896976e-8	6.514793185814189e-16	1.8004746849352054e-7	-6.109346688321352e-20	1.4720425655551339e-24	5.070869836878986e-11	1.0012918459509923e-10	1.4637321721842682e-9
25200000	0.0049998813829893385	5.682343863003794e-50	1.7145922342646003e-70	2.7785991062896976e-8	6.514793185814189e-16	1.8004746849352054e-7	-6.10934668829903e-20	1.471436049467108e-24	5.070869836878986e-11	1.0012918459509923e-10	1.4637321721842682e-9
25300000	0.0049998813829893385	5.682343863003794e-50	1.7146082853300107e-70	2.7785991062896976e-8	6.514793185814189e-16	1.8004746849352054e-7	-6.10934668827671e-20	1.47094756742219e-24	5.070869836878986e-11	1.0012918459509923e-10	1.4637321721842682e-9
25400000	0.0049998813829893385	5.682343863003794e-50	1.714624026936902e-70	2.7785991062896976e-8	6.514793185814189e-16	1.8004746849352054e-7	-6.109346688254388e-20	1.4705811887223522e-24	5.070869836878986e-11	1.0012918459509923e-10	1.4637321721842682e-9
25500000	0.0049998813829893385	5.682343863003794e-50	1.714639448772041e-70	2.7785991062896976e-8	6.514793185814189e-16	1.8004746849352054e-7	-6.109346688232067e-20	1.4703409826695679e-24	5.070869836878986e-11	1.0012918459509923e-10	1.4637321721842682e-9
25600000	0.0049998813829893385	5.682343863003794e-50	1.7146545405221958e-70	2.7785991062896976e-8	6.514793185814189e-16	1.8004746849352054e-7	-6.109346688209746e-20	1.4702310185658102e-24	5.070869836878986e-11	1.0012918459509923e-10	1.4637321721842682e-9
25700000	0.0049998813829893385	5.682343863003794e-50	1.7146692366426035e-70	2.7785991062896976e-8	6.514793185814189e-16	1.8004746849352054e-7	-6.109346688187425e-20	1.4702244679209207e-24	5.070869836878986e-11	1.0012918459509923e-10	1.4637321721842682e-9
25800000	0.0049998813829893385	5.682343863003794e-50	1.714683359934274e-70	2.7785991062896976e-8	6.514793185814189e-16	1.8004746849352054e-7	-6.109346688165103e-20	1.4702251355797401e-24	5.070869836878986e-11	1.0012918459509923e-10	1.4637321721842682e-9
25900000	0.0049998813829893385	5.682343863003794e-50	1.7146969058551828e-70	2.7785991062896976e-8	6.514793185814189e-16	1.8004746849352054e-7	-6.109346688142783e-20	1.470225775936399e-24	5.070869836878986e-11	1.0012918459509923e-10	1.4637321721842682e-9
26000000	0.0049998813829893385	5.682343863003794e-50	1.7147098832887737e-70	2.7785991062896976e-8	6.514793185814189e-16	1.8004746849352054e-7	-6.109346688120461e-20	1.4702263894109689e-24	5.070869836878986e-11	1.0012918459509923e-10	1.4637321721842682e-9
26100000	0.0049998813829893385	5.682343863003794e-50	1.714722301118489e-70	2.7785991062896976e-8	6.514793185814189e-16	1.8004746849352054e-7	-6.10934668809814e-20	1.4702269764235217e-24	5.070869836878986e-11	1.0012918459509923e-10	1.4637321721842682e-9
26200000	0.0049998813829893385	5.682343863003794e-50	1.7147341682277712e-70	2.7785991062896976e-8	6.514793185814189e-16	1.8004746849352054e-7	-6.10934668807582e-20	1.4702275373941291e-24	5.070869836878986e-11	1.0012918459509923e-10	1.4637321721842682e-9
26300000	0.0049998813829893385	5.682343863003794e-50	1.7147454935000635e-70	2.7785991062896976e-8	6.514793185814189e-16	1.8004746849352054e-7	-6.109346688053498e-20	1.4702280727428632e-24	5.070869836878986e-11	1.0012918459509923e-10	1.4637321721842682e-9
26400000	0.0049998813829893385	5.682343863003794e-50	1.7147562858188083e-70	2.7785991062896976e-8	6.514793185814189e-16	1.8004746849352054e-7	-6.109346688031176e-20	1.4702285828897956e-24	5.070869836878986e-11	1.0012918459509923e-10	1.4637321721842682e-9
26500000	0.0049998813829893385	5.682343863003793e-50	1.7147665540674487e-70	2.7785991062896976e-8	6.514793185814189e-16	1.8004746849352054e-7	-6.109346688008856e-20	1.4702290682549981e-24	5.070869836878986e-11	1.0012918459509923e-10	1.4637321721842682e-9
26600000	0.0049998813829893385	5.682343863003793e-50	1.7147763071294267e-70	2.7785991062896976e-8	6.514793185814189e-16	1.8004746849352054e-7	-6.109346687986535e-20	1.4702295292585425e-24	5.070869836878986e-11	1.0012918459509923e-10	1.4637321721842682e-9
26700000	0.0049998813829893385	5.682343863003793e-50	1.714785553888186e-70	2.7785991062896976e-8	6.514793185814189e-16	1.8004746849352054e-7	-6.109346687964213e-20	1.4702299663205009e-24	5.070869836878986e-11	1.0012918459509923e-10	1.4637321721842682e-9
26800000	0.0049998813829893385	5.682343863003793e-50	1.7147943032271688e-70	2.7785991062896976e-8	6.514793185814189e-16	1.8004746849352054e-7	-6.109346687941893e-20	1.4702303798609448e-24	5.070869836878986e-11	1.0012918459509923e-10	1.4637321721842682e-9
26900000	0.0049998813829893385	5.682343863003793e-50	1.714802564029818e-70	2.7785991062896976e-8	6.514793185814189e-16	1.8004746849352054e-7	-6.109346687919571e-20	1.470230770299946e-24	5.070869836878986e-11	1.0012918459509923e-10	1.4637321721842682e-9
27000000	0.0049998813829893385	5.682343863003793e-50	1.714810345179576e-70	2.7785991062896976e-8	6.514793185814189e-16	1.8004746849352054e-7	-6.10934668789725e-20	1.4702311380575765e-24	5.070869836878986e-11	1.0012918459509923e-10	1.4637321721842682e-9
27100000	0.0049998813829893385	5.682343863003793e-50	1.714817655559886e-70	2.7785991062896976e-8	6.514793185814189e-16	1.8004746849352054e-7	-6.109346687874929e-20	1.470231483553908e-24	5.070869836878986e-11	1.0012918459509923e-10	1.4637321721842682e-9
27200000	0.0049998813829893385	5.682343863003793e-50	1.7148245040541904e-70	2.7785991062896976e-8	6.514793185814189e-16	1.8004746849352054e-7	-6.109346687852608e-20	1.4702318072090122e-24	5.070869836878986e-11	1.0012918459509923e-10	1.4637321721842682e-9
27300000	0.0049998813829893385	5.682343863003793e-50	1.714830899545932e-70	2.7785991062896976e-8	6.514793185814189e-16	1.8004746849352054e-7	-6.109346687830286e-20	1.4702321094429613e-24	5.070869836878986e-11	1.0012918459509923e-10	1.4637321721842682e-9
27400000	0.0049998813829893385	5.682343863003793e-50	1.714836850918554e-70	2.7785991062896976e-8	6.514793185814189e-16	1.8004746849352054e-7	-6.109346687807966e-20	1.4702323906758266e-24	5.070869836878986e-11	1.0012918459509923e-10	1.4637321721842682e-9
27500000	0.0049998813829893385	5.682343863003793e-50	1.7148423670554983e-70	2.7785991062896976e-8	6.514793185814189e-16	1.8004746849352054e-7	-6.109346687785644e-20	1.4702326513276804e-24	5.070869836878986e-11	1.0012918459509923e-10	1.4637321721842682e-9
27600000	0.0049998813829893385	5.682343863003793e-50	1.7148474568402083e-70	2.7785991062896976e-8	6.514793185814189e-16	1.8004746849352054e-7	-6.109346687763324e-20	1.4702328918185942e-24	5.070869836878986e-11	1.0012918459509923e-10	1.4637321721842682e-9
27700000	0.0049998813829893385	5.682343863003793e-50	1.7148521291561267e-70	2.7785991062896976e-8	6.514793185814189e-16	1.8004746849352054e-7	-6.109346687741003e-20	1.4702331125686398e-24	5.070869836878986e-11	1.0012918459509923e-10	1.4637321721842682e-9
27800000	0.0049998813829893385	5.682343863003793e-50	1.714856392886696e-70	2.7785991062896976e-8	6.514793185814189e-16	1.8004746849352054e-7	-6.109346687718681e-20	1.4702333139978892e-24	5.070869836878986e-11	1.0012918459509923e-10	1.4637321721842682e-9
27900000	0.0049998813829893385	5.682343863003793e-50	1.714860256915359e-70	2.7785991062896976e-8	6.514793185814189e-16	1.8004746849352054e-7	-6.109346687696361e-20	1.4702334965264141e-24	5.070869836878986e-11	1.0012918459509923e-10	1.4637321721842682e-9
28000000	0.0049998813829893385	5.682343863003793e-50	1.7148637301255583e-70	2.7785991062896976e-8	6.514793185814189e-16	1.8004746849352054e-7	-6.109346687674039e-20	1.4702336605742862e-24	5.070869836878986e-11	1.0012918459509923e-10	1.4637321721842682e-9
28100000	0.0049998813829893385	5.682343863003793e-50	1.714866821400737e-70	2.7785991062896976e-8	6.514793185814189e-16	1.8004746849352054e-7	-6.109346687651718e-20	1.4702338065615776e-24	5.070869836878986e-11	1.0012918459509923e-10	1.4637321721842682e-9
28200000	0.0049998813829893385	5.682343863003793e-50	1.7148695396243377e-70	2.7785991062896976e-8	6.514793185814189e-16	1.8004746849352054e-7	-6.109346687629397e-20	1.47023393490836e-24	5.070869836878986e-11	1.0012918459509923e-10	1.4637321721842682e-9
28300000	0.0049998813829893385	5.682343863003793e-50	1.714871893679803e-70	2.7785991062896976e-8	6.514793185814189e-16	1.8004746849352054e-7	-6.109346687607076e-20	1.4702340460347049e-24	5.070869836878986e-11	1.0012918459509923e-10	1.4637321721842682e-9
28400000	0.0049998813829893385	5.682343863003793e-50	1.7148738924505756e-70	2.7785991062896976e-8	6.514793185814189e-16	1.8004746849352054e-7	-6.109346687584754e-20	1.4702341403606845e-24	5.070869836878986e-11	1.0012918459509923e-10	1.4637321721842682e-9
28500000	0.0049998813829893385	5.682343863003793e-50	1.7148755448200985e-70	2.7785991062896976e-8	6.514793185814189e-16	1.8004746849352054e-7	-6.109346687562434e-20	1.4702342183063705e-24	5.070869836878986e-11	1.0012918459509923e-10	1.4637321721842682e-9
28600000	0.0049998813829893385	5.682343863003793e-50	1.7148768596718143e-70	2.7785991062896976e-8	6.514793185814189e-16	1.8004746849352054e-7	-6.109346687540112e-20	1.4702342802918346e-24	5.070869836878986e-11	1.0012918459509923e-10	1.4637321721842682e-9
28700000	0.0049998813829893385	5.682343863003793e-50	1.7148778458891657e-70	2.7785991062896976e-8	6.514793185814189e-16	1.8004746849352054e-7	-6.109346687517791e-20	1.4702343267371487e-24	5.070869836878986e-11	1.0012918459509923e-10	1.4637321721842682e-9
28800000	0.0049998813829893385	5.682343863003793e-50	1.7148785123555957e-70	2.7785991062896976e-8	6.514793185814189e-16	1.8004746849352054e-7	-6.109346687495471e-20	1.4702343580623849e-24	5.070869836878986e-11	1.0012918459509923e-10	1.4637321721842682e-9
28900000	0.0049998813829893385	5.682343863003793e-50	1.7148788679545465e-70	2.7785991062896976e-8	6.514793185814189e-16	1.8004746849352054e-7	-6.109346687473149e-20	1.4702343746876144e-24	5.070869836878986e-11	1.0012918459509923e-10	1.4637321721842682e-9
29000000	0.0049998813829893385	5.682343863003793e-50	1.7148789215694612e-70	2.7785991062896976e-8	6.514793185814189e-16	1.8004746849352054e-7	-6.109346687450828e-20	1.4702343770329094e-24	5.070869836878986e-11	1.0012918459509923e-10	1.4637321721842682e-9
29100000	0.0049998813829893385	5.682343863003793e-50	1.7148786820837825e-70	2.7785991062896976e-8	6.514793185814189e-16	1.8004746849352054e-7	-6.109346687428507e-20	1.4702343655183417e-24	5.070869836878986e-11	1.0012918459509923e-10	1.4637321721842682e-9
29200000	0.0049998813829893385	5.682343863003793e-50	1.7148781583809533e-70	2.7785991062896976e-8	6.514793185814189e-16	1.8004746849352054e-7	-6.109346687406186e-20	1.4702343405639831e-24	5.070869836878986e-11	1.0012918459509923e-10	1.4637321721842682e-9
29300000	0.0049998813829893385	5.682343863003793e-50	1.7148773593444162e-70	2.7785991062896976e-8	6.514793185814189e-16	1.8004746849352054e-7	-6.109346687383864e-20	1.4702343025899054e-24	5.070869836878986e-11	1.0012918459509923e-10	1.4637321721842682e-9
29400000	0.0049998813829893385	5.682343863003793e-50	1.7148762938576138e-70	2.7785991062896976e-8	6.514793185814189e-16	1.8004746849352054e-7	-6.109346687361544e-20	1.4702342520161803e-24	5.070869836878986e-11	1.0012918459509923e-10	1.4637321721842682e-9
29500000	0.0049998813829893385	5.682343863003793e-50	1.714874970803989e-70	2.7785991062896976e-8	6.514793185814189e-16	1.8004746849352054e-7	-6.109346687339222e-20	1.4702341892628796e-24	5.070869836878986e-11	1.0012918459509923e-10	1.4637321721842682e-9
29600000	0.0049998813829893385	5.682343863003793e-50	1.7148733990669848e-70	2.7785991062896976e-8	6.514793185814189e-16	1.8004746849352054e-7	-6.109346687316902e-20	1.4702341147500752e-24	5.070869836878986e-11	1.0012918459509923e-10	1.4637321721842682e-9
29700000	0.0049998813829893385	5.682343863003793e-50	1.7148715875300434e-70	2.7785991062896976e-8	6.514793185814189e-16	1.8004746849352054e-7	-6.10934668729458e-20	1.470234028897839e-24	5.070869836878986e-11	1.0012918459509923e-10	1.4637321721842682e-9
29800000	0.0049998813829893385	5.682343863003793e-50	1.714869545076608e-70	2.7785991062896976e-8	6.514793185814189e-16	1.8004746849352054e-7	-6.109346687272259e-20	1.4702339321262429e-24	5.070869836878986e-11	1.0012918459509923e-10	1.4637321721842682e-9
29900000	0.0049998813829893385	5.682343863003793e-50	1.7148672805901206e-70	2.7785991062896976e-8	6.514793185814189e-16	1.8004746849352054e-7	-6.109346687249939e-20	1.4702338248553583e-24	5.070869836878986e-11	1.0012918459509923e-10	1.4637321721842682e-9
30000000	0.0049998813829893385	5.682343863003794e-50	1.714864802954025e-70	2.7785991062896976e-8	6.514793185814189e-16	1.8004746849352054e-7	-6.109346687227617e-20	1.4702337075052573e-24	5.070869836878986e-11	1.0012918459509923e-10	1.4637321721842682e-9
30100000	0.0049998813829893385	5.682343863003794e-50	1.714862121051763e-70	2.7785991062896976e-8	6.514793185814189e-16	1.8004746849352054e-7	-6.109346687205296e-20	1.4702335804960118e-24	5.070869836878986e-11	1.0012918459509923e-10	1.4637321721842682e-9
30200000	0.0049998813829893385	5.682343863003794e-50	1.714859243766778e-70	2.7785991062896976e-8	6.514793185814189e-16	1.8004746849352054e-7	-6.109346687182975e-20	1.4702334442476933e-24	5.070869836878986e-11	1.0012918459509923e-10	1.4637321721842682e-9
30300000	0.0049998813829893385	5.682343863003794e-50	1.7148561799825122e-70	2.7785991062896976e-8	6.514793185814189e-16	1.8004746849352054e-7	-6.109346687160654e-20	1.4702332991803739e-24	5.070869836878986e-11	1.0012918459509923e-10	1.4637321721842682e-9
30400000	0.0049998813829893385	5.682343863003794e-50	1.714852938582409e-70	2.778599106289698e-8	6.514793185814189e-16	1.8004746849352054e-7	-6.109346687138332e-20	1.470233145714125e-24	5.070869836878986e-11	1.0012918459509923e-10	1.4637321721842684e-9
30500000	0.0049998813829893385	5.682343863003794e-50	1.7148495284499107e-70	2.778599106289698e-8	6.514793185814189e-16	1.8004746849352057e-7	-6.109346687116012e-20	1.470232984269019e-24	5.070869836878986e-11	1.0012918459509923e-10	1.4637321721842684e-9
30600000	0.0049998813829893385	5.682343863003794e-50	1.71484595846846e-70	2.778599106289698e-8	6.514793185814189e-16	1.8004746849352057e-7	-6.10934668709369e-20	1.4702328152651275e-24	5.070869836878986e-11	1.0012918459509923e-10	1.4637321721842684e-9
30700000	0.0049998813829893385	5.682343863003794e-50	1.7148422375214998e-70	2.778599106289698e-8	6.514793185814189e-16	1.8004746849352057e-7	-6.109346687071369e-20	1.470232639122522e-24	5.070869836878986e-11	1.0012918459509923e-10	1.4637321721842684e-9
30800000	0.0049998813829893385	5.682343863003794e-50	1.7148383744924727e-70	2.778599106289698e-8	6.51479318581419e-16	1.8004746849352057e-7	-6.109346687049049e-20	1.4702324562612747e-24	5.070869836878986e-11	1.0012918459509923e-10	1.4637321721842684e-9
30900000	0.0049998813829893385	5.682343863003794e-50	1.7148343782648218e-70	2.778599106289698e-8	6.51479318581419e-16	1.8004746849352057e-7	-6.109346687026727e-20	1.4702322671014572e-24	5.070869836878986e-11	1.0012918459509923e-10	1.4637321721842684e-9
31000000	0.0049998813829893385	5.682343863003794e-50	1.7148302577219895e-70	2.778599106289698e-8	6.51479318581419e-16	1.8004746849352057e-7	-6.109346687004405e-20	1.4702320720631413e-24	5.070869836878986e-11	1.0012918459509923e-10	1.4637321721842684e-9
31100000	0.0049998813829893385	5.682343863003794e-50	1.7148260217474184e-70	2.778599106289698e-8	6.51479318581419e-16	1.8004746849352057e-7	-6.109346686982085e-20	1.470231871566399e-24	5.070869836878986e-11	1.0012918459509923e-10	1.4637321721842684e-9
31200000	0.0049998813829893385	5.682343863003794e-50	1.7148216792245514e-70	2.778599106289698e-8	6.51479318581419e-16	1.8004746849352057e-7	-6.109346686959764e-20	1.4702316660313017e-24	5.070869836878986e-11	1.0012918459509923e-10	1.4637321721842684e-9
31300000	0.0049998813829893385	5.682343863003794e-50	1.7148172390368317e-70	2.778599106289698e-8	6.51479318581419e-16	1.8004746849352057e-7	-6.109346686937443e-20	1.4702314558779217e-24	5.070869836878986e-11	1.0012918459509925e-10	1.4637321721842684e-9
31400000	0.0049998813829893385	5.682343863003794e-50	1.714812710067701e-70	2.778599106289698e-8	6.51479318581419e-16	1.8004746849352057e-7	-6.109346686915122e-20	1.4702312415263307e-24	5.070869836878986e-11	1.0012918459509925e-10	1.4637321721842684e-9
31500000	0.0049998813829893385	5.682343863003794e-50	1.7148081012006033e-70	2.778599106289698e-8	6.51479318581419e-16	1.8004746849352057e-7	-6.1093466868928e-20	1.4702310233966001e-24	5.070869836878986e-11	1.0012918459509925e-10	1.4637321721842684e-9
31600000	0.0049998813829893385	5.682343863003794e-50	1.7148034213189804e-70	2.778599106289698e-8	6.51479318581419e-16	1.8004746849352057e-7	-6.10934668687048e-20	1.4702308019088024e-24	5.070869836878986e-11	1.0012918459509925e-10	1.4637321721842684e-9
31700000	0.0049998813829893385	5.682343863003794e-50	1.7147986793062756e-70	2.778599106289698e-8	6.51479318581419e-16	1.8004746849352057e-7	-6.109346686848158e-20	1.4702305774830088e-24	5.070869836878986e-11	1.0012918459509925e-10	1.4637321721842684e-9
31800000	0.0049998813829893385	5.682343863003794e-50	1.714793884045931e-70	2.778599106289698e-8	6.51479318581419e-16	1.8004746849352057e-7	-6.109346686825837e-20	1.4702303505392914e-24	5.070869836878986e-11	1.0012918459509925e-10	1.4637321721842684e-9
31900000	0.0049998813829893385	5.682343863003794e-50	1.71478904442139e-70	2.778599106289698e-8	6.51479318581419e-16	1.8004746849352057e-7	-6.109346686803517e-20	1.4702301214977221e-24	5.070869836878986e-11	1.0012918459509925e-10	1.4637321721842684e-9
32000000	0.0049998813829893385	5.682343863003794e-50	1.7147841693160952e-70	2.778599106289698e-8	6.51479318581419e-16	1.8004746849352057e-7	-6.109346686781195e-20	1.4702298907783723e-24	5.070869836878986e-11	1.0012918459509925e-10	1.4637321721842684e-9
32100000	0.0049998813829893385	5.682343863003794e-50	1.714779267613489e-70	2.778599106289698e-8	6.51479318581419e-16	1.8004746849352057e-7	-6.109346686758873e-20	1.4702296588013143e-24	5.070869836878986e-11	1.0012918459509925e-10	1.4637321721842684e-9
32200000	0.0049998813829893385	5.682343863003795e-50	1.7147743481970144e-70	2.778599106289698e-8	6.51479318581419e-16	1.8004746849352057e-7	-6.109346686736553e-20	1.4702294259866198e-24	5.070869836878986e-11	1.0012918459509925e-10	1.4637321721842684e-9
32300000	0.0049998813829893385	5.682343863003795e-50	1.714769419950114e-70	2.778599106289698e-8	6.51479318581419e-16	1.8004746849352057e-7	-6.109346686714232e-20	1.4702291927543602e-24	5.070869836878986e-11	1.0012918459509925e-10	1.4637321721842684e-9
32400000	0.0049998813829893385	5.682343863003795e-50	1.7147644917562306e-70	2.778599106289698e-8	6.51479318581419e-16	1.8004746849352057e-7	-6.10934668669191e-20	1.4702289595246078e-24	5.070869836878986e-11	1.0012918459509925e-10	1.4637321721842684e-9
32500000	0.0049998813829893385	5.682343863003795e-50	1.7147595724988072e-70	2.778599106289698e-8	6.51479318581419e-16	1.8004746849352057e-7	-6.10934668666959e-20	1.4702287267174343e-24	5.070869836878986e-11	1.0012918459509925e-10	1.4637321721842684e-9
32600000	0.0049998813829893385	5.682343863003795e-50	1.714754671061286e-70	2.778599106289698e-8	6.51479318581419e-16	1.8004746849352057e-7	-6.109346686647268e-20	1.4702284947529112e-24	5.070869836878986e-11	1.0012918459509925e-10	1.4637321721842684e-9
32700000	0.0049998813829893385	5.682343863003795e-50	1.7147497963271106e-70	2.778599106289698e-8	6.51479318581419e-16	1.8004746849352057e-7	-6.109346686624947e-20	1.4702282640511108e-24	5.070869836878986e-11	1.0012918459509925e-10	1.4637321721842684e-9
32800000	0.0049998813829893385	5.682343863003795e-50	1.714744957179723e-70	2.778599106289698e-8	6.51479318581419e-16	1.8004746849352057e-7	-6.109346686602626e-20	1.4702280350321045e-24	5.070869836878986e-11	1.0012918459509925e-10	1.4637321721842684e-9
32900000	0.0049998813829893385	5.682343863003795e-50	1.714740162502566e-70	2.778599106289698e-8	6.51479318581419e-16	1.8004746849352057e-7	-6.109346686580305e-20	1.4702278081159643e-24	5.070869836878986e-11	1.0012918459509925e-10	1.4637321721842684e-9
33000000	0.0049998813829893385	5.682343863003795e-50	1.7147354211790823e-70	2.778599106289698e-8	6.51479318581419e-16	1.8004746849352057e-7	-6.109346686557983e-20	1.470227583722762e-24	5.070869836878986e-11	1.0012918459509925e-10	1.4637321721842684e-9
33100000	0.0049998813829893385	5.682343863003795e-50	1.714730742092715e-70	2.778599106289698e-8	6.51479318581419e-16	1.8004746849352057e-7	-6.109346686535663e-20	1.4702273622725695e-24	5.070869836878986e-11	1.0012918459509925e-10	1.4637321721842684e-9
33200000	0.0049998813829893385	5.682343863003795e-50	1.7147261341269065e-70	2.778599106289698e-8	6.51479318581419e-16	1.8004746849352057e-7	-6.109346686513341e-20	1.4702271441854585e-24	5.070869836878986e-11	1.0012918459509925e-10	1.4637321721842684e-9
33300000	0.0049998813829893385	5.682343863003795e-50	1.7147216061651e-70	2.778599106289698e-8	6.51479318581419e-16	1.8004746849352057e-7	-6.109346686491021e-20	1.4702269298815007e-24	5.070869836878986e-11	1.0012918459509925e-10	1.4637321721842684e-9
33400000	0.0049998813829893385	5.682343863003795e-50	1.7147171670907377e-70	2.778599106289698e-8	6.51479318581419e-16	1.8004746849352057e-7	-6.1093466864687e-20	1.4702267197807682e-24	5.070869836878986e-11	1.0012918459509925e-10	1.4637321721842684e-9
33500000	0.0049998813829893385	5.682343863003795e-50	1.7147128257872627e-70	2.778599106289698e-8	6.51479318581419e-16	1.8004746849352057e-7	-6.109346686446378e-20	1.4702265143033324e-24	5.070869836878986e-11	1.0012918459509925e-10	1.4637321721842684e-9
33600000	0.0049998813829893385	5.682343863003795e-50	1.7147085911381176e-70	2.778599106289698e-8	6.51479318581419e-16	1.8004746849352057e-7	-6.109346686424058e-20	1.4702263138692655e-24	5.070869836878986e-11	1.0012918459509925e-10	1.4637321721842684e-9
33700000	0.0049998813829893385	5.682343863003795e-50	1.714704472026745e-70	2.778599106289698e-8	6.51479318581419e-16	1.8004746849352057e-7	-6.109346686401736e-20	1.470226118898639e-24	5.070869836878986e-11	1.0012918459509925e-10	1.4637321721842684e-9
33800000	0.0049998813829893385	5.682343863003795e-50	1.7147004773365882e-70	2.778599106289698e-8	6.51479318581419e-16	1.8004746849352057e-7	-6.109346686379415e-20	1.4702259298115251e-24	5.070869836878986e-11	1.0012918459509925e-10	1.4637321721842684e-9
33900000	0.0049998813829893385	5.682343863003795e-50	1.714696615951089e-70	2.778599106289698e-8	6.51479318581419e-16	1.8004746849352057e-7	-6.109346686357094e-20	1.4702257470279954e-24	5.070869836878986e-11	1.0012918459509926e-10	1.4637321721842684e-9
34000000	0.0049998813829893385	5.682343863003795e-50	1.7146928967536913e-70	2.778599106289698e-8	6.51479318581419e-16	1.8004746849352057e-7	-6.109346686334773e-20	1.4702255709681217e-24	5.070869836878986e-11	1.0012918459509926e-10	1.4637321721842684e-9
34100000	0.0049998813829893385	5.682343863003795e-50	1.7146893286278368e-70	2.778599106289698e-8	6.51479318581419e-16	1.8004746849352057e-7	-6.109346686312451e-20	1.4702254020519756e-24	5.070869836878986e-11	1.0012918459509926e-10	1.4637321721842684e-9
34200000	0.0049998813829893385	5.682343863003796e-50	1.714685920456969e-70	2.778599106289698e-8	6.51479318581419e-16	1.8004746849352057e-7	-6.109346686290131e-20	1.4702252406996293e-24	5.070869836878986e-11	1.0012918459509926e-10	1.4637321721842684e-9
34300000	0.0049998813829893385	5.682343863003796e-50	1.7146826811245297e-70	2.778599106289698e-8	6.51479318581419e-16	1.8004746849352057e-7	-6.10934668626781e-20	1.4702250873311544e-24	5.070869836878986e-11	1.0012918459509926e-10	1.4637321721842684e-9
34400000	0.0049998813829893385	5.682343863003796e-50	1.7146796195139626e-70	2.778599106289698e-8	6.51479318581419e-16	1.8004746849352057e-7	-6.109346686245488e-20	1.4702249423666226e-24	5.070869836878986e-11	1.0012918459509926e-10	1.4637321721842684e-9
34500000	0.0049998813829893385	5.682343863003796e-50	1.7146767445087103e-70	2.778599106289698e-8	6.51479318581419e-16	1.8004746849352057e-7	-6.109346686223168e-20	1.4702248062261061e-24	5.070869836878986e-11	1.0012918459509926e-10	1.4637321721842684e-9
34600000	0.0049998813829893385	5.682343863003796e-50	1.7146740649922148e-70	2.778599106289698e-8	6.51479318581419e-16	1.8004746849352057e-7	-6.109346686200846e-20	1.4702246793296763e-24	5.070869836878986e-11	1.0012918459509926e-10	1.4637321721842684e-9
34700000	0.0049998813829893385	5.682343863003796e-50	1.71467158984792e-70	2.778599106289698e-8	6.51479318581419e-16	1.8004746849352057e-7	-6.109346686178525e-20	1.4702245620974052e-24	5.070869836878986e-11	1.0012918459509926e-10	1.4637321721842684e-9
34800000	0.0049998813829893385	5.682343863003796e-50	1.7146693279592675e-70	2.778599106289698e-8	6.51479318581419e-16	1.8004746849352057e-7	-6.109346686156204e-20	1.4702244549493646e-24	5.070869836878986e-11	1.0012918459509926e-10	1.4637321721842684e-9
34900000	0.0049998813829893385	5.682343863003796e-50	1.7146672882097008e-70	2.778599106289698e-8	6.51479318581419e-16	1.8004746849352057e-7	-6.109346686133883e-20	1.4702243583056263e-24	5.070869836878986e-11	1.0012918459509926e-10	1.4637321721842684e-9
35000000	0.0049998813829893385	5.682343863003796e-50	1.714665479482662e-70	2.778599106289698e-8	6.51479318581419e-16	1.8004746849352057e-7	-6.109346686111561e-20	1.4702242725862622e-24	5.070869836878986e-11	1.0012918459509926e-10	1.4637321721842684e-9
35100000	0.0049998813829893385	5.682343863003796e-50	1.7146639106615948e-70	2.778599106289698e-8	6.51479318581419e-16	1.8004746849352057e-7	-6.109346686089241e-20	1.470224198211344e-24	5.070869836878986e-11	1.0012918459509926e-10	1.4637321721842684e-9
35200000	0.0049998813829893385	5.682343863003796e-50	1.714662590629941e-70	2.778599106289698e-8	6.51479318581419e-16	1.8004746849352057e-7	-6.109346686066919e-20	1.4702241356009434e-24	5.070869836878986e-11	1.0012918459509926e-10	1.4637321721842684e-9
35300000	0.0049998813829893385	5.682343863003796e-50	1.7146615282711436e-70	2.778599106289698e-8	6.51479318581419e-16	1.8004746849352057e-7	-6.109346686044599e-20	1.4702240851751324e-24	5.070869836878986e-11	1.0012918459509926e-10	1.4637321721842684e-9
35400000	0.0049998813829893385	5.682343863003796e-50	1.7146607324686458e-70	2.778599106289698e-8	6.51479318581419e-16	1.8004746849352057e-7	-6.109346686022277e-20	1.4702240473539828e-24	5.070869836878986e-11	1.0012918459509926e-10	1.4637321721842684e-9
35500000	0.0049998813829893385	5.682343863003796e-50	1.7146602121058898e-70	2.778599106289698e-8	6.51479318581419e-16	1.8004746849352057e-7	-6.109346685999956e-20	1.4702240225575665e-24	5.070869836878986e-11	1.0012918459509926e-10	1.4637321721842684e-9
35600000	0.0049998813829893385	5.682343863003796e-50	1.7146599760663185e-70	2.778599106289698e-8	6.51479318581419e-16	1.8004746849352057e-7	-6.109346685977636e-20	1.470224011205955e-24	5.070869836878986e-11	1.0012918459509926e-10	1.4637321721842684e-9
35700000	0.0049998813829893385	5.682343863003796e-50	1.7146599657460893e-70	2.778599106289698e-8	6.51479318581419e-16	1.8004746849352057e-7	-6.109346685955314e-20	1.4702240105296588e-24	5.070869836878986e-11	1.0012918459509926e-10	1.4637321721842684e-9
35800000	0.0049998813829893385	5.682343863003796e-50	1.714659971033302e-70	2.778599106289698e-8	6.51479318581419e-16	1.8004746849352057e-7	-6.109346685932993e-20	1.4702240105985072e-24	5.070869836878986e-11	1.0012918459509926e-10	1.4637321721842684e-9
35900000	0.0049998813829893385	5.682343863003796e-50	1.714659976104308e-70	2.778599106289698e-8	6.51479318581419e-16	1.8004746849352057e-7	-6.109346685910672e-20	1.4702240106645402e-24	5.070869836878986e-11	1.0012918459509926e-10	1.4637321721842684e-9
36000000	0.0049998813829893385	5.682343863003796e-50	1.7146599809624343e-70	2.778599106289698e-8	6.51479318581419e-16	1.8004746849352057e-7	-6.109346685888351e-20	1.470224010727801e-24	5.070869836878986e-11	1.0012918459509926e-10	1.4637321721842684e-9
36100000	0.0049998813829893385	5.682343863003796e-50	1.714659985611007e-70	2.778599106289698e-8	6.51479318581419e-16	1.8004746849352057e-7	-6.109346685866029e-20	1.4702240107883332e-24	5.070869836878986e-11	1.0012918459509926e-10	1.4637321721842684e-9
36200000	0.0049998813829893385	5.682343863003796e-50	1.7146599900533523e-70	2.778599106289698e-8	6.51479318581419e-16	1.8004746849352057e-7	-6.109346685843709e-20	1.47022401084618e-24	5.070869836878986e-11	1.0012918459509926e-10	1.4637321721842684e-9
36300000	0.0049998813829893385	5.682343863003796e-50	1.7146599942927978e-70	2.778599106289698e-8	6.51479318581419e-16	1.8004746849352057e-7	-6.109346685821387e-20	1.4702240109013847e-24	5.070869836878986e-11	1.0012918459509926e-10	1.4637321721842684e-9
36400000	0.0049998813829893385	5.682343863003796e-50	1.7146599983326692e-70	2.778599106289698e-8	6.51479318581419e-16	1.8004746849352057e-7	-6.109346685799066e-20	1.4702240109539904e-24	5.070869836878986e-11	1.0012918459509926e-10	1.4637321721842684e-9
36500000	0.0049998813829893385	5.682343863003796e-50	1.7146600021762935e-70	2.778599106289698e-8	6.51479318581419e-16	1.8004746849352057e-7	-6.109346685776745e-20	1.4702240110040408e-24	5.070869836878986e-11	1.0012918459509926e-10	1.4637321721842684e-9
36600000	0.0049998813829893385	5.682343863003796e-50	1.714660005826997e-70	2.778599106289698e-8	6.51479318581419e-16	1.8004746849352057e-7	-6.109346685754424e-20	1.470224011051579e-24	5.070869836878986e-11	1.0012918459509926e-10	1.4637321721842684e-9
36700000	0.0049998813829893385	5.682343863003796e-50	1.7146600092881066e-70	2.778599106289698e-8	6.51479318581419e-16	1.8004746849352057e-7	-6.109346685732102e-20	1.4702240110966484e-24	5.070869836878986e-11	1.0012918459509926e-10	1.4637321721842684e-9
36800000	0.0049998813829893385	5.682343863003796e-50	1.7146600125629483e-70	2.778599106289698e-8	6.51479318581419e-16	1.8004746849352057e-7	-6.109346685709782e-20	1.4702240111392924e-24	5.070869836878986e-11	1.0012918459509926e-10	1.4637321721842684e-9
36900000	0.0049998813829893385	5.682343863003796e-50	1.7146600156548494e-70	2.778599106289698e-8	6.51479318581419e-16	1.8004746849352057e-7	-6.10934668568746e-20	1.470224011179554e-24	5.070869836878986e-11	1.0012918459509926e-10	1.4637321721842684e-9
37000000	0.0049998813829893385	5.682343863003796e-50	1.7146600185671357e-70	2.778599106289698e-8	6.51479318581419e-16	1.8004746849352057e-7	-6.109346685665139e-20	1.470224011217477e-24	5.070869836878986e-11	1.0012918459509926e-10	1.4637321721842684e-9
37100000	0.0049998813829893385	5.682343863003796e-50	1.7146600213031343e-70	2.778599106289698e-8	6.51479318581419e-16	1.8004746849352057e-7	-6.109346685642819e-20	1.4702240112531042e-24	5.070869836878986e-11	1.0012918459509926e-10	1.4637321721842684e-9
37200000	0.0049998813829893385	5.682343863003796e-50	1.7146600238661718e-70	2.778599106289698e-8	6.51479318581419e-16	1.8004746849352057e-7	-6.109346685620497e-20	1.470224011286479e-24	5.070869836878986e-11	1.0012918459509926e-10	1.4637321721842684e-9
37300000	0.0049998813829893385	5.682343863003796e-50	1.7146600262595744e-70	2.778599106289698e-8	6.51479318581419e-16	1.8004746849352057e-7	-6.109346685598176e-20	1.4702240113176452e-24	5.070869836878986e-11	1.0012918459509926e-10	1.4637321721842684e-9
37400000	0.0049998813829893385	5.682343863003796e-50	1.7146600284866687e-70	2.778599106289698e-8	6.51479318581419e-16	1.8004746849352057e-7	-6.109346685575855e-20	1.4702240113466456e-24	5.070869836878986e-11	1.0012918459509926e-10	1.4637321721842684e-9
37500000	0.0049998813829893385	5.682343863003796e-50	1.7146600305507814e-70	2.778599106289698e-8	6.51479318581419e-16	1.8004746849352057e-7	-6.109346685553534e-20	1.4702240113735238e-24	5.070869836878986e-11	1.0012918459509926e-10	1.4637321721842684e-9
37600000	0.0049998813829893385	5.682343863003796e-50	1.714660032455239e-70	2.778599106289698e-8	6.51479318581419e-16	1.8004746849352057e-7	-6.109346685531213e-20	1.470224011398323e-24	5.070869836878986e-11	1.0012918459509926e-10	1.4637321721842684e-9
37700000	0.0049998813829893385	5.682343863003796e-50	1.7146600342033683e-70	2.778599106289698e-8	6.51479318581419e-16	1.8004746849352057e-7	-6.109346685508892e-20	1.4702240114210865e-24	5.070869836878986e-11	1.0012918459509926e-10	1.4637321721842684e-9
37800000	0.0049998813829893385	5.682343863003796e-50	1.7146600357984953e-70	2.778599106289698e-8	6.51479318581419e-16	1.8004746849352057e-7	-6.10934668548657e-20	1.4702240114418577e-24	5.070869836878986e-11	1.0012918459509926e-10	1.4637321721842684e-9
37900000	0.0049998813829893385	5.682343863003796e-50	1.7146600372439472e-70	2.778599106289698e-8	6.51479318581419e-16	1.8004746849352057e-7	-6.10934668546425e-20	1.47022401146068e-24	5.070869836878986e-11	1.0012918459509926e-10	1.4637321721842684e-9
38000000	0.0049998813829893385	5.682343863003796e-50	1.71466003854305e-70	2.778599106289698e-8	6.51479318581419e-16	1.8004746849352057e-7	-6.109346685441929e-20	1.4702240114775964e-24	5.070869836878986e-11	1.0012918459509926e-10	1.4637321721842684e-9
38100000	0.0049998813829893385	5.682343863003796e-50	1.7146600396991308e-70	2.778599106289698e-8	6.51479318581419e-16	1.8004746849352057e-7	-6.109346685419607e-20	1.4702240114926504e-24	5.070869836878986e-11	1.0012918459509926e-10	1.4637321721842684e-9
38200000	0.0049998813829893385	5.682343863003796e-50	1.7146600407155157e-70	2.778599106289698e-8	6.51479318581419e-16	1.8004746849352057e-7	-6.109346685397287e-20	1.4702240115058854e-24	5.070869836878986e-11	1.0012918459509926e-10	1.4637321721842684e-9
38300000	0.0049998813829893385	5.682343863003796e-50	1.7146600415955315e-70	2.778599106289698e-8	6.51479318581419e-16	1.8004746849352057e-7	-6.109346685374965e-20	1.4702240115173446e-24	5.070869836878986e-11	1.0012918459509926e-10	1.4637321721842684e-9
38400000	0.0049998813829893385	5.682343863003796e-50	1.714660042342505e-70	2.778599106289698e-8	6.51479318581419e-16	1.8004746849352057e-7	-6.109346685352644e-20	1.4702240115270715e-24	5.070869836878986e-11	1.0012918459509926e-10	1.4637321721842684e-9
38500000	0.0049998813829893385	5.682343863003796e-50	1.7146600429597623e-70	2.778599106289698e-8	6.51479318581419e-16	1.8004746849352057e-7	-6.109346685330323e-20	1.4702240115351091e-24	5.070869836878986e-11	1.0012918459509926e-10	1.4637321721842684e-9
38600000	0.0049998813829893385	5.682343863003796e-50	1.71466004345063e-70	2.778599106289698e-8	6.51479318581419e-16	1.8004746849352057e-7	-6.109346685308002e-20	1.470224011541501e-24	5.070869836878986e-11	1.0012918459509926e-10	1.4637321721842684e-9
38700000	0.0049998813829893385	5.682343863003796e-50	1.7146600438184348e-70	2.778599106289698e-8	6.51479318581419e-16	1.8004746849352057e-7	-6.10934668528568e-20	1.4702240115462905e-24	5.070869836878986e-11	1.0012918459509926e-10	1.4637321721842684e-9
38800000	0.0049998813829893385	5.682343863003796e-50	1.7146600440665036e-70	2.778599106289698e-8	6.51479318581419e-16	1.8004746849352057e-7	-6.10934668526336e-20	1.4702240115495207e-24	5.070869836878986e-11	1.0012918459509926e-10	1.4637321721842684e-9
38900000	0.0049998813829893385	5.682343863003796e-50	1.7146600441981624e-70	2.778599106289698e-8	6.51479318581419e-16	1.8004746849352057e-7	-6.109346685241038e-20	1.470224011551235e-24	5.070869836878986e-11	1.0012918459509926e-10	1.4637321721842684e-9
39000000	0.0049998813829893385	5.682343863003796e-50	1.7146600442167377e-70	2.778599106289698e-8	6.51479318581419e-16	1.8004746849352057e-7	-6.109346685218717e-20	1.470224011551477e-24	5.070869836878986e-11	1.0012918459509926e-10	1.4637321721842684e-9
39100000	0.0049998813829893385	5.682343863003796e-50	1.7146600441255567e-70	2.778599106289698e-8	6.51479318581419e-16	1.8004746849352057e-7	-6.109346685196397e-20	1.4702240115502895e-24	5.070869836878986e-11	1.0012918459509926e-10	1.4637321721842684e-9
39200000	0.0049998813829893385	5.682343863003796e-50	1.7146600439279455e-70	2.778599106289698e-8	6.51479318581419e-16	1.8004746849352057e-7	-6.109346685174075e-20	1.4702240115477163e-24	5.070869836878986e-11	1.0012918459509926e-10	1.4637321721842684e-9
39300000	0.0049998813829893385	5.682343863003796e-50	1.7146600436272307e-70	2.778599106289698e-8	6.51479318581419e-16	1.8004746849352057e-7	-6.109346685151754e-20	1.4702240115438004e-24	5.070869836878986e-11	1.0012918459509926e-10	1.4637321721842684e-9
39400000	0.0049998813829893385	5.682343863003796e-50	1.714660043226739e-70	2.778599106289698e-8	6.51479318581419e-16	1.8004746849352057e-7	-6.109346685129433e-20	1.4702240115385853e-24	5.070869836878986e-11	1.0012918459509926e-10	1.4637321721842684e-9
39500000	0.0049998813829893385	5.682343863003796e-50	1.714660042729797e-70	2.778599106289698e-8	6.51479318581419e-16	1.8004746849352057e-7	-6.109346685107112e-20	1.4702240115321142e-24	5.070869836878986e-11	1.0012918459509926e-10	1.4637321721842684e-9
39600000	0.0049998813829893385	5.682343863003796e-50	1.714660042139731e-70	2.778599106289698e-8	6.51479318581419e-16	1.8004746849352057e-7	-6.109346685084791e-20	1.4702240115244305e-24	5.070869836878986e-11	1.0012918459509926e-10	1.4637321721842684e-9
39700000	0.0049998813829893385	5.682343863003796e-50	1.714660041459868e-70	2.778599106289698e-8	6.51479318581419e-16	1.8004746849352057e-7	-6.10934668506247e-20	1.4702240115155775e-24	5.070869836878986e-11	1.0012918459509926e-10	1.4637321721842684e-9
39800000	0.0049998813829893385	5.682343863003796e-50	1.7146600406935337e-70	2.778599106289698e-8	6.51479318581419e-16	1.8004746849352057e-7	-6.109346685040148e-20	1.4702240115055985e-24	5.070869836878986e-11	1.0012918459509926e-10	1.4637321721842684e-9
39900000	0.0049998813829893385	5.682343863003796e-50	1.7146600398440557e-70	2.778599106289698e-8	6.51479318581419e-16	1.8004746849352057e-7	-6.109346685017828e-20	1.470224011494537e-24	5.070869836878986e-11	1.0012918459509926e-10	1.4637321721842684e-9
40000000	0.0049998813829893385	5.682343863003796e-50	1.71466003891476e-70	2.778599106289698e-8	6.51479318581419e-16	1.8004746849352057e-7	-6.109346684995506e-20	1.470224011482436e-24	5.070869836878986e-11	1.0012918459509926e-10	1.4637321721842684e-9
40100000	0.0049998813829893385	5.682343863003796e-50	1.714660037908973e-70	2.778599106289698e-8	6.51479318581419e-16	1.8004746849352057e-7	-6.109346684973185e-20	1.470224011469339e-24	5.070869836878986e-11	1.0012918459509926e-10	1.4637321721842684e-9
40200000	0.0049998813829893385	5.682343863003796e-50	1.7146600368300218e-70	2.778599106289698e-8	6.51479318581419e-16	1.8004746849352057e-7	-6.109346684950865e-20	1.470224011455289e-24	5.070869836878986e-11	1.0012918459509926e-10	1.4637321721842684e-9
40300000	0.0049998813829893385	5.682343863003796e-50	1.7146600356812327e-70	2.778599106289698e-8	6.51479318581419e-16	1.8004746849352057e-7	-6.109346684928543e-20	1.47022401144033e-24	5.070869836878986e-11	1.0012918459509926e-10	1.4637321721842684e-9
40400000	0.0049998813829893385	5.682343863003796e-50	1.714660034465932e-70	2.778599106289698e-8	6.51479318581419e-16	1.8004746849352057e-7	-6.109346684906222e-20	1.4702240114245046e-24	5.070869836878986e-11	1.0012918459509926e-10	1.4637321721842684e-9
40500000	0.0049998813829893385	5.682343863003796e-50	1.7146600331874466e-70	2.778599106289698e-8	6.51479318581419e-16	1.8004746849352057e-7	-6.109346684883901e-20	1.4702240114078565e-24	5.070869836878986e-11	1.0012918459509926e-10	1.4637321721842684e-9
40600000	0.0049998813829893385	5.682343863003796e-50	1.7146600318491032e-70	2.778599106289698e-8	6.51479318581419e-16	1.8004746849352057e-7	-6.10934668486158e-20	1.470224011390429e-24	5.070869836878986e-11	1.0012918459509926e-10	1.4637321721842684e-9
40700000	0.0049998813829893385	5.682343863003795e-50	1.7146600304542277e-70	2.778599106289698e-8	6.51479318581419e-16	1.8004746849352057e-7	-6.109346684839258e-20	1.4702240113722653e-24	5.070869836878986e-11	1.0012918459509926e-10	1.4637321721842684e-9
40800000	0.0049998813829893385	5.682343863003795e-50	1.7146600290061474e-70	2.778599106289698e-8	6.51479318581419e-16	1.8004746849352057e-7	-6.109346684816938e-20	1.470224011353409e-24	5.070869836878986e-11	1.0012918459509926e-10	1.4637321721842684e-9
40900000	0.0049998813829893385	5.682343863003795e-50	1.7146600275081885e-70	2.778599106289698e-8	6.51479318581419e-16	1.8004746849352057e-7	-6.109346684794616e-20	1.4702240113339029e-24	5.070869836878986e-11	1.0012918459509926e-10	1.4637321721842684e-9
41000000	0.0049998813829893385	5.682343863003795e-50	1.7146600259636773e-70	2.778599106289698e-8	6.51479318581419e-16	1.8004746849352057e-7	-6.109346684772295e-20	1.4702240113137907e-24	5.070869836878986e-11	1.0012918459509926e-10	1.4637321721842684e-9
41100000	0.0049998813829893385	5.682343863003795e-50	1.714660024375941e-70	2.778599106289698e-8	6.51479318581419e-16	1.8004746849352057e-7	-6.109346684749974e-20	1.4702240112931158e-24	5.070869836878986e-11	1.0012918459509926e-10	1.4637321721842684e-9
41200000	0.0049998813829893385	5.682343863003795e-50	1.7146600227483057e-70	2.778599106289698e-8	6.51479318581419e-16	1.8004746849352057e-7	-6.109346684727653e-20	1.4702240112719213e-24	5.070869836878986e-11	1.0012918459509926e-10	1.4637321721842684e-9
41300000	0.0049998813829893385	5.682343863003795e-50	1.714660021084098e-70	2.778599106289698e-8	6.51479318581419e-16	1.8004746849352057e-7	-6.109346684705333e-20	1.4702240112502503e-24	5.070869836878986e-11	1.0012918459509926e-10	1.4637321721842684e-9
41400000	0.0049998813829893385	5.682343863003795e-50	1.7146600193866446e-70	2.778599106289698e-8	6.51479318581419e-16	1.8004746849352057e-7	-6.109346684683011e-20	1.4702240112281466e-24	5.070869836878986e-11	1.0012918459509926e-10	1.4637321721842684e-9
41500000	0.0049998813829893385	5.682343863003795e-50	1.714660017659272e-70	2.778599106289698e-8	6.51479318581419e-16	1.8004746849352057e-7	-6.10934668466069e-20	1.4702240112056533e-24	5.070869836878986e-11	1.0012918459509926e-10	1.4637321721842684e-9
41600000	0.0049998813829893385	5.682343863003795e-50	1.714660015905307e-70	2.778599106289698e-8	6.51479318581419e-16	1.8004746849352057e-7	-6.109346684638369e-20	1.4702240111828136e-24	5.070869836878986e-11	1.0012918459509926e-10	1.4637321721842684e-9
41700000	0.0049998813829893385	5.682343863003795e-50	1.7146600141280757e-70	2.778599106289698e-8	6.51479318581419e-16	1.8004746849352057e-7	-6.109346684616048e-20	1.4702240111596711e-24	5.070869836878986e-11	1.0012918459509926e-10	1.4637321721842684e-9
41800000	0.0049998813829893385	5.682343863003795e-50	1.7146600123309048e-70	2.778599106289698e-8	6.51479318581419e-16	1.8004746849352057e-7	-6.109346684593726e-20	1.470224011136269e-24	5.070869836878986e-11	1.0012918459509926e-10	1.4637321721842684e-9
41900000	0.0049998813829893385	5.682343863003795e-50	1.714660010517121e-70	2.778599106289698e-8	6.51479318581419e-16	1.8004746849352057e-7	-6.109346684571406e-20	1.4702240111126504e-24	5.070869836878986e-11	1.0012918459509926e-10	1.4637321721842684e-9
42000000	0.0049998813829893385	5.682343863003795e-50	1.7146600086900508e-70	2.778599106289698e-8	6.51479318581419e-16	1.8004746849352057e-7	-6.109346684549084e-20	1.470224011088859e-24	5.070869836878986e-11	1.0012918459509926e-10	1.4637321721842684e-9
42100000	0.0049998813829893385	5.682343863003795e-50	1.714660006853021e-70	2.778599106289698e-8	6.51479318581419e-16	1.8004746849352057e-7	-6.109346684526763e-20	1.4702240110649376e-24	5.070869836878986e-11	1.0012918459509926e-10	1.4637321721842684e-9
42200000	0.0049998813829893385	5.682343863003795e-50	1.7146600050093576e-70	2.778599106289698e-8	6.51479318581419e-16	1.8004746849352057e-7	-6.109346684504442e-20	1.47022401104093e-24	5.070869836878986e-11	1.0012918459509926e-10	1.4637321721842684e-9
42300000	0.0049998813829893385	5.682343863003795e-50	1.714660003162388e-70	2.778599106289698e-8	6.51479318581419e-16	1.8004746849352057e-7	-6.109346684482121e-20	1.4702240110168794e-24	5.070869836878986e-11	1.0012918459509926e-10	1.4637321721842684e-9
42400000	0.0049998813829893385	5.682343863003795e-50	1.7146600013154378e-70	2.778599106289698e-8	6.51479318581419e-16	1.8004746849352057e-7	-6.1093466844598e-20	1.470224010992829e-24	5.070869836878986e-11	1.0012918459509926e-10	1.4637321721842684e-9
42500000	0.0049998813829893385	5.682343863003795e-50	1.714659999471834e-70	2.778599106289698e-8	6.51479318581419e-16	1.8004746849352057e-7	-6.109346684437479e-20	1.470224010968822e-24	5.070869836878986e-11	1.0012918459509926e-10	1.4637321721842684e-9
42600000	0.0049998813829893385	5.682343863003795e-50	1.7146599976349033e-70	2.778599106289698e-8	6.51479318581419e-16	1.8004746849352057e-7	-6.109346684415158e-20	1.4702240109449022e-24	5.070869836878986e-11	1.0012918459509926e-10	1.4637321721842684e-9
42700000	0.0049998813829893385	5.682343863003795e-50	1.7146599958079723e-70	2.778599106289698e-8	6.51479318581419e-16	1.8004746849352057e-7	-6.109346684392836e-20	1.4702240109211124e-24	5.070869836878986e-11	1.0012918459509925e-10	1.4637321721842684e-9
42800000	0.0049998813829893385	5.682343863003795e-50	1.714659993994367e-70	2.778599106289698e-8	6.51479318581419e-16	1.8004746849352057e-7	-6.109346684370516e-20	1.4702240108974962e-24	5.070869836878986e-11	1.0012918459509925e-10	1.4637321721842684e-9
42900000	0.0049998813829893385	5.682343863003795e-50	1.7146599921974146e-70	2.778599106289698e-8	6.51479318581419e-16	1.8004746849352057e-7	-6.109346684348194e-20	1.4702240108740969e-24	5.070869836878986e-11	1.0012918459509925e-10	1.4637321721842684e-9
43000000	0.0049998813829893385	5.682343863003795e-50	1.7146599904204417e-70	2.778599106289698e-8	6.51479318581419e-16	1.8004746849352057e-7	-6.109346684325873e-20	1.4702240108509576e-24	5.070869836878986e-11	1.0012918459509925e-10	1.4637321721842684e-9
43100000	0.0049998813829893385	5.682343863003795e-50	1.714659988666774e-70	2.778599106289698e-8	6.51479318581419e-16	1.8004746849352057e-7	-6.109346684303552e-20	1.4702240108281218e-24	5.070869836878986e-11	1.0012918459509925e-10	1.4637321721842684e-9
43200000	0.0049998813829893385	5.682343863003795e-50	1.7146599869397392e-70	2.778599106289698e-8	6.51479318581419e-16	1.8004746849352057e-7	-6.109346684281231e-20	1.470224010805633e-24	5.070869836878986e-11	1.0012918459509925e-10	1.4637321721842684e-9
43300000	0.0049998813829893385	5.682343863003795e-50	1.7146599852426628e-70	2.778599106289698e-8	6.51479318581419e-16	1.8004746849352057e-7	-6.10934668425891e-20	1.4702240107835342e-24	5.070869836878986e-11	1.0012918459509925e-10	1.4637321721842684e-9
43400000	0.0049998813829893385	5.682343863003795e-50	1.714659983578872e-70	2.778599106289698e-8	6.51479318581419e-16	1.8004746849352057e-7	-6.109346684236589e-20	1.4702240107618687e-24	5.070869836878986e-11	1.0012918459509925e-10	1.4637321721842684e-9
43500000	0.0049998813829893385	5.682343863003795e-50	1.7146599819516935e-70	2.778599106289698e-8	6.51479318581419e-16	1.8004746849352057e-7	-6.109346684214267e-20	1.47022401074068e-24	5.070869836878986e-11	1.0012918459509925e-10	1.4637321721842684e-9
43600000	0.0049998813829893385	5.682343863003795e-50	1.7146599803644534e-70	2.778599106289698e-8	6.51479318581419e-16	1.8004746849352057e-7	-6.109346684191947e-20	1.4702240107200116e-24	5.070869836878986e-11	1.0012918459509925e-10	1.4637321721842684e-9
43700000	0.0049998813829893385	5.682343863003795e-50	1.7146599788204786e-70	2.778599106289698e-8	6.51479318581419e-16	1.8004746849352057e-7	-6.109346684169626e-20	1.4702240106999064e-24	5.070869836878986e-11	1.0012918459509925e-10	1.4637321721842684e-9
43800000	0.0049998813829893385	5.682343863003794e-50	1.7146599773230953e-70	2.778599106289698e-8	6.51479318581419e-16	1.8004746849352057e-7	-6.109346684147304e-20	1.4702240106804079e-24	5.070869836878986e-11	1.0012918459509925e-10	1.4637321721842684e-9
43900000	0.0049998813829893385	5.682343863003794e-50	1.7146599758756304e-70	2.778599106289698e-8	6.51479318581419e-16	1.8004746849352057e-7	-6.109346684124984e-20	1.4702240106615596e-24	5.070869836878986e-11	1.0012918459509925e-10	1.4637321721842684e-9
44000000	0.0049998813829893385	5.682343863003794e-50	1.7146599744814102e-70	2.778599106289698e-8	6.51479318581419e-16	1.8004746849352057e-7	-6.109346684102662e-20	1.4702240106434044e-24	5.070869836878986e-11	1.0012918459509925e-10	1.4637321721842684e-9
44100000	0.0049998813829893385	5.682343863003794e-50	1.7146599731437614e-70	2.778599106289698e-8	6.51479318581419e-16	1.8004746849352057e-7	-6.109346684080341e-20	1.470224010625986e-24	5.070869836878986e-11	1.0012918459509925e-10	1.4637321721842684e-9
44200000	0.0049998813829893385	5.682343863003794e-50	1.7146599718660106e-70	2.778599106289698e-8	6.51479318581419e-16	1.8004746849352057e-7	-6.10934668405802e-20	1.4702240106093474e-24	5.070869836878986e-11	1.0012918459509925e-10	1.4637321721842684e-9
44300000	0.0049998813829893385	5.682343863003794e-50	1.7146599706514842e-70	2.778599106289698e-8	6.51479318581419e-16	1.8004746849352057e-7	-6.109346684035699e-20	1.4702240105935323e-24	5.070869836878986e-11	1.0012918459509925e-10	1.4637321721842684e-9
44400000	0.0049998813829893385	5.682343863003794e-50	1.714659969503509e-70	2.778599106289698e-8	6.51479318581419e-16	1.8004746849352057e-7	-6.109346684013377e-20	1.4702240105785836e-24	5.070869836878986e-11	1.0012918459509925e-10	1.4637321721842684e-9
44500000	0.0049998813829893385	5.682343863003794e-50	1.7146599684254114e-70	2.778599106289698e-8	6.51479318581419e-16	1.8004746849352057e-7	-6.109346683991057e-20	1.470224010564545e-24	5.070869836878986e-11	1.0012918459509925e-10	1.4637321721842684e-9
44600000	0.0049998813829893385	5.682343863003794e-50	1.714659967420518e-70	2.778599106289698e-8	6.51479318581419e-16	1.8004746849352057e-7	-6.109346683968735e-20	1.4702240105514595e-24	5.070869836878986e-11	1.0012918459509925e-10	1.4637321721842684e-9
44700000	0.0049998813829893385	5.682343863003794e-50	1.7146599664921554e-70	2.778599106289698e-8	6.51479318581419e-16	1.8004746849352057e-7	-6.109346683946414e-20	1.4702240105393706e-24	5.070869836878986e-11	1.0012918459509925e-10	1.4637321721842684e-9
44800000	0.0049998813829893385	5.682343863003794e-50	1.71465996564365e-70	2.778599106289698e-8	6.51479318581419e-16	1.8004746849352057e-7	-6.109346683924094e-20	1.4702240105283217e-24	5.070869836878986e-11	1.0012918459509925e-10	1.4637321721842684e-9
44900000	0.0049998813829893385	5.682343863003794e-50	1.7146599648783285e-70	2.778599106289698e-8	6.51479318581419e-16	1.8004746849352057e-7	-6.109346683901772e-20	1.4702240105183559e-24	5.070869836878986e-11	1.0012918459509925e-10	1.4637321721842684e-9
45000000	0.0049998813829893385	5.682343863003794e-50	1.7146599641995175e-70	2.778599106289698e-8	6.51479318581419e-16	1.8004746849352057e-7	-6.10934668387945e-20	1.4702240105095166e-24	5.070869836878986e-11	1.0012918459509925e-10	1.4637321721842684e-9
45100000	0.0049998813829893385	5.682343863003794e-50	1.7146599636105433e-70	2.778599106289698e-8	6.51479318581419e-16	1.8004746849352057e-7	-6.10934668385713e-20	1.4702240105018472e-24	5.070869836878986e-11	1.0012918459509925e-10	1.4637321721842684e-9
45200000	0.0049998813829893385	5.682343863003794e-50	1.714659963114733e-70	2.778599106289698e-8	6.51479318581419e-16	1.8004746849352057e-7	-6.109346683834809e-20	1.4702240104953908e-24	5.070869836878986e-11	1.0012918459509925e-10	1.4637321721842684e-9
45300000	0.0049998813829893385	5.682343863003794e-50	1.7146599627154127e-70	2.778599106289698e-8	6.51479318581419e-16	1.8004746849352057e-7	-6.109346683812488e-20	1.4702240104901909e-24	5.070869836878986e-11	1.0012918459509925e-10	1.4637321721842684e-9
45400000	0.0049998813829893385	5.682343863003794e-50	1.714659962415909e-70	2.778599106289698e-8	6.51479318581419e-16	1.8004746849352057e-7	-6.109346683790167e-20	1.4702240104862908e-24	5.070869836878986e-11	1.0012918459509925e-10	1.4637321721842684e-9
45500000	0.0049998813829893385	5.682343863003794e-50	1.7146599622195484e-70	2.778599106289698e-8	6.51479318581419e-16	1.8004746849352057e-7	-6.109346683767845e-20	1.470224010483734e-24	5.070869836878986e-11	1.0012918459509925e-10	1.4637321721842684e-9
45600000	0.0049998813829893385	5.682343863003794e-50	1.714659962129658e-70	2.778599106289698e-8	6.51479318581419e-16	1.8004746849352057e-7	-6.109346683745525e-20	1.4702240104825634e-24	5.070869836878986e-11	1.0012918459509925e-10	1.4637321721842684e-9
45700000	0.0049998813829893385	5.682343863003794e-50	1.7146599621243054e-70	2.778599106289698e-8	6.51479318581419e-16	1.8004746849352057e-7	-6.109346683723203e-20	1.4702240104824936e-24	5.070869836878986e-11	1.0012918459509925e-10	1.4637321721842684e-9
45800000	0.0049998813829893385	5.682343863003794e-50	1.7146599621248536e-70	2.778599106289698e-8	6.51479318581419e-16	1.8004746849352057e-7	-6.109346683700882e-20	1.4702240104825008e-24	5.070869836878986e-11	1.0012918459509925e-10	1.4637321721842684e-9
45900000	0.0049998813829893385	5.682343863003794e-50	1.7146599621253793e-70	2.778599106289698e-8	6.51479318581419e-16	1.8004746849352057e-7	-6.109346683678562e-20	1.4702240104825076e-24	5.070869836878986e-11	1.0012918459509925e-10	1.4637321721842684e-9
46000000	0.0049998813829893385	5.682343863003794e-50	1.7146599621258828e-70	2.778599106289698e-8	6.51479318581419e-16	1.8004746849352057e-7	-6.10934668365624e-20	1.470224010482514e-24	5.070869836878986e-11	1.0012918459509925e-10	1.4637321721842684e-9
46100000	0.0049998813829893385	5.682343863003794e-50	1.714659962126365e-70	2.778599106289698e-8	6.51479318581419e-16	1.8004746849352057e-7	-6.109346683633919e-20	1.4702240104825202e-24	5.070869836878986e-11	1.0012918459509925e-10	1.4637321721842684e-9
46200000	0.0049998813829893385	5.682343863003794e-50	1.7146599621268255e-70	2.778599106289698e-8	6.51479318581419e-16	1.8004746849352057e-7	-6.109346683611598e-20	1.4702240104825263e-24	5.070869836878986e-11	1.0012918459509925e-10	1.4637321721842684e-9
46300000	0.0049998813829893385	5.682343863003794e-50	1.714659962127265e-70	2.778599106289698e-8	6.51479318581419e-16	1.8004746849352057e-7	-6.109346683589277e-20	1.470224010482532e-24	5.070869836878986e-11	1.0012918459509925e-10	1.4637321721842684e-9
46400000	0.0049998813829893385	5.682343863003794e-50	1.7146599621276838e-70	2.778599106289698e-8	6.51479318581419e-16	1.8004746849352057e-7	-6.109346683566955e-20	1.4702240104825373e-24	5.070869836878986e-11	1.0012918459509925e-10	1.4637321721842684e-9
46500000	0.0049998813829893385	5.682343863003794e-50	1.7146599621280825e-70	2.778599106289698e-8	6.51479318581419e-16	1.8004746849352057e-7	-6.109346683544635e-20	1.4702240104825424e-24	5.070869836878986e-11	1.0012918459509925e-10	1.4637321721842684e-9
46600000	0.0049998813829893385	5.682343863003794e-50	1.7146599621284608e-70	2.778599106289698e-8	6.51479318581419e-16	1.8004746849352057e-7	-6.109346683522313e-20	1.4702240104825474e-24	5.070869836878986e-11	1.0012918459509925e-10	1.4637321721842684e-9
46700000	0.0049998813829893385	5.682343863003794e-50	1.71465996212882e-70	2.778599106289698e-8	6.51479318581419e-16	1.8004746849352057e-7	-6.109346683499992e-20	1.470224010482552e-24	5.070869836878986e-11	1.0012918459509925e-10	1.4637321721842684e-9
46800000	0.0049998813829893385	5.682343863003794e-50	1.7146599621291593e-70	2.778599106289698e-8	6.51479318581419e-16	1.8004746849352057e-7	-6.109346683477671e-20	1.4702240104825564e-24	5.070869836878986e-11	1.0012918459509925e-10	1.4637321721842684e-9
46900000	0.0049998813829893385	5.682343863003794e-50	1.71465996212948e-70	2.778599106289698e-8	6.51479318581419e-16	1.8004746849352057e-7	-6.10934668345535e-20	1.4702240104825606e-24	5.070869836878986e-11	1.0012918459509925e-10	1.4637321721842684e-9
47000000	0.0049998813829893385	5.682343863003794e-50	1.7146599621297818e-70	2.778599106289698e-8	6.51479318581419e-16	1.8004746849352057e-7	-6.109346683433028e-20	1.4702240104825645e-24	5.070869836878986e-11	1.0012918459509925e-10	1.4637321721842684e-9
47100000	0.0049998813829893385	5.682343863003794e-50	1.7146599621300655e-70	2.778599106289698e-8	6.51479318581419e-16	1.8004746849352057e-7	-6.109346683410708e-20	1.4702240104825682e-24	5.070869836878986e-11	1.0012918459509925e-10	1.4637321721842684e-9
47200000	0.0049998813829893385	5.682343863003794e-50	1.7146599621303313e-70	2.778599106289698e-8	6.51479318581419e-16	1.8004746849352057e-7	-6.109346683388387e-20	1.4702240104825717e-24	5.070869836878986e-11	1.0012918459509925e-10	1.4637321721842684e-9
47300000	0.0049998813829893385	5.682343863003794e-50	1.7146599621305793e-70	2.778599106289698e-8	6.51479318581419e-16	1.8004746849352057e-7	-6.109346683366065e-20	1.470224010482575e-24	5.070869836878986e-11	1.0012918459509925e-10	1.4637321721842684e-9
47400000	0.0049998813829893385	5.682343863003794e-50	1.7146599621308103e-70	2.778599106289698e-8	6.51479318581419e-16	1.8004746849352057e-7	-6.109346683343745e-20	1.4702240104825779e-24	5.070869836878986e-11	1.0012918459509925e-10	1.4637321721842684e-9
47500000	0.0049998813829893385	5.682343863003794e-50	1.7146599621310243e-70	2.778599106289698e-8	6.51479318581419e-16	1.8004746849352057e-7	-6.109346683321423e-20	1.4702240104825807e-24	5.070869836878986e-11	1.0012918459509925e-10	1.4637321721842684e-9
47600000	0.0049998813829893385	5.682343863003794e-50	1.7146599621312218e-70	2.778599106289698e-8	6.51479318581419e-16	1.8004746849352057e-7	-6.109346683299103e-20	1.4702240104825832e-24	5.070869836878986e-11	1.0012918459509925e-10	1.4637321721842684e-9
47700000	0.0049998813829893385	5.682343863003794e-50	1.714659962131403e-70	2.778599106289698e-8	6.51479318581419e-16	1.8004746849352057e-7	-6.109346683276781e-20	1.4702240104825856e-24	5.070869836878986e-11	1.0012918459509925e-10	1.4637321721842684e-9
47800000	0.0049998813829893385	5.682343863003794e-50	1.7146599621315683e-70	2.778599106289698e-8	6.51479318581419e-16	1.8004746849352057e-7	-6.10934668325446e-20	1.4702240104825876e-24	5.070869836878986e-11	1.0012918459509925e-10	1.4637321721842684e-9
47900000	0.0049998813829893385	5.682343863003794e-50	1.7146599621317182e-70	2.778599106289698e-8	6.51479318581419e-16	1.8004746849352057e-7	-6.10934668323214e-20	1.4702240104825897e-24	5.070869836878986e-11	1.0012918459509925e-10	1.4637321721842684e-9
48000000	0.0049998813829893385	5.682343863003794e-50	1.714659962131853e-70	2.778599106289698e-8	6.51479318581419e-16	1.8004746849352057e-7	-6.109346683209818e-20	1.4702240104825913e-24	5.070869836878986e-11	1.0012918459509925e-10	1.4637321721842684e-9
48100000	0.0049998813829893385	5.682343863003794e-50	1.7146599621319727e-70	2.778599106289698e-8	6.51479318581419e-16	1.8004746849352057e-7	-6.109346683187496e-20	1.470224010482593e-24	5.070869836878986e-11	1.0012918459509925e-10	1.4637321721842684e-9
48200000	0.0049998813829893385	5.682343863003794e-50	1.7146599621320782e-70	2.778599106289698e-8	6.51479318581419e-16	1.8004746849352057e-7	-6.109346683165176e-20	1.4702240104825942e-24	5.070869836878986e-11	1.0012918459509925e-10	1.4637321721842684e-9
48300000	0.0049998813829893385	5.682343863003794e-50	1.7146599621321693e-70	2.778599106289698e-8	6.51479318581419e-16	1.8004746849352057e-7	-6.109346683142855e-20	1.4702240104825955e-24	5.070869836878986e-11	1.0012918459509925e-10	1.4637321721842684e-9
48400000	0.0049998813829893385	5.682343863003794e-50	1.7146599621322468e-70	2.778599106289698e-8	6.51479318581419e-16	1.8004746849352057e-7	-6.109346683120533e-20	1.4702240104825964e-24	5.070869836878986e-11	1.0012918459509925e-10	1.4637321721842684e-9
48500000	0.0049998813829893385	5.682343863003794e-50	1.714659962132311e-70	2.778599106289698e-8	6.51479318581419e-16	1.8004746849352057e-7	-6.109346683098213e-20	1.4702240104825974e-24	5.070869836878986e-11	1.0012918459509925e-10	1.4637321721842684e-9
48600000	0.0049998813829893385	5.682343863003794e-50	1.7146599621323617e-70	2.778599106289698e-8	6.51479318581419e-16	1.8004746849352057e-7	-6.109346683075891e-20	1.470224010482598e-24	5.070869836878986e-11	1.0012918459509925e-10	1.4637321721842684e-9
48700000	0.0049998813829893385	5.682343863003794e-50	1.7146599621324e-70	2.778599106289698e-8	6.51479318581419e-16	1.8004746849352057e-7	-6.10934668305357e-20	1.4702240104825985e-24	5.070869836878986e-11	1.0012918459509925e-10	1.4637321721842684e-9
48800000	0.0049998813829893385	5.682343863003794e-50	1.7146599621324257e-70	2.778599106289698e-8	6.51479318581419e-16	1.8004746849352057e-7	-6.109346683031249e-20	1.4702240104825988e-24	5.070869836878986e-11	1.0012918459509925e-10	1.4637321721842684e-9
48900000	0.0049998813829893385	5.682343863003793e-50	1.7146599621324392e-70	2.778599106289698e-8	6.51479318581419e-16	1.8004746849352057e-7	-6.109346683008928e-20	1.470224010482599e-24	5.070869836878986e-11	1.0012918459509925e-10	1.4637321721842684e-9
49000000	0.0049998813829893385	5.682343863003793e-50	1.714659962132441e-70	2.778599106289698e-8	6.51479318581419e-16	1.8004746849352057e-7	-6.109346682986606e-20	1.470224010482599e-24	5.070869836878986e-11	1.0012918459509925e-10	1.4637321721842684e-9
49100000	0.0049998813829893385	5.682343863003793e-50	1.7146599621324318e-70	2.778599106289698e-8	6.51479318581419e-16	1.8004746849352057e-7	-6.109346682964286e-20	1.4702240104825988e-24	5.070869836878986e-11	1.0012918459509925e-10	1.4637321721842684e-9
49200000	0.0049998813829893385	5.682343863003793e-50	1.7146599621324112e-70	2.778599106289698e-8	6.51479318581419e-16	1.8004746849352057e-7	-6.109346682941964e-20	1.4702240104825987e-24	5.070869836878986e-11	1.0012918459509925e-10	1.4637321721842684e-9
49300000	0.0049998813829893385	5.682343863003793e-50	1.71465996213238e-70	2.778599106289698e-8	6.51479318581419e-16	1.8004746849352057e-7	-6.109346682919643e-20	1.4702240104825983e-24	5.070869836878986e-11	1.0012918459509925e-10	1.4637321721842684e-9
49400000	0.0049998813829893385	5.682343863003793e-50	1.7146599621323385e-70	2.778599106289698e-8	6.51479318581419e-16	1.8004746849352057e-7	-6.109346682897323e-20	1.4702240104825977e-24	5.070869836878986e-11	1.0012918459509925e-10	1.4637321721842684e-9
49500000	0.0049998813829893385	5.682343863003793e-50	1.714659962132287e-70	2.778599106289698e-8	6.51479318581419e-16	1.8004746849352057e-7	-6.109346682875001e-20	1.470224010482597e-24	5.070869836878986e-11	1.0012918459509925e-10	1.4637321721842684e-9
49600000	0.0049998813829893385	5.682343863003793e-50	1.714659962132226e-70	2.778599106289698e-8	6.51479318581419e-16	1.8004746849352057e-7	-6.109346682852681e-20	1.4702240104825963e-24	5.070869836878986e-11	1.0012918459509925e-10	1.4637321721842684e-9
49700000	0.0049998813829893385	5.682343863003793e-50	1.7146599621321555e-70	2.778599106289698e-8	6.51479318581419e-16	1.8004746849352057e-7	-6.109346682830359e-20	1.4702240104825953e-24	5.070869836878986e-11	1.0012918459509925e-10	1.4637321721842684e-9
49800000	0.0049998813829893385	5.682343863003793e-50	1.714659962132076e-70	2.778599106289698e-8	6.51479318581419e-16	1.8004746849352057e-7	-6.109346682808038e-20	1.4702240104825942e-24	5.070869836878986e-11	1.0012918459509925e-10	1.4637321721842684e-9
49900000	0.0049998813829893385	5.682343863003793e-50	1.714659962131988e-70	2.778599106289698e-8	6.51479318581419e-16	1.8004746849352057e-7	-6.109346682785717e-20	1.4702240104825931e-24	5.070869836878986e-11	1.0012918459509925e-10	1.4637321721842684e-9
50000000	0.0049998813829893385	5.682343863003793e-50	1.7146599621318913e-70	2.778599106289698e-8	6.51479318581419e-16	1.8004746849352057e-7	-6.109346682763396e-20	1.4702240104825919e-24	5.070869836878986e-11	1.0012918459509925e-10	1.4637321721842684e-9
50100000	0.0049998813829893385	5.682343863003793e-50	1.714659962131787e-70	2.778599106289698e-8	6.51479318581419e-16	1.8004746849352057e-7	-6.109346682741074e-20	1.4702240104825906e-24	5.070869836878986e-11	1.0012918459509925e-10	1.4637321721842684e-9
50200000	0.0049998813829893385	5.682343863003793e-50	1.7146599621316754e-70	2.778599106289698e-8	6.51479318581419e-16	1.8004746849352057e-7	-6.109346682718754e-20	1.4702240104825891e-24	5.070869836878986e-11	1.0012918459509925e-10	1.4637321721842684e-9
50300000	0.0049998813829893385	5.682343863003793e-50	1.714659962131556e-70	2.778599106289698e-8	6.51479318581419e-16	1.8004746849352057e-7	-6.109346682696432e-20	1.4702240104825874e-24	5.070869836878986e-11	1.0012918459509925e-10	1.4637321721842684e-9
50400000	0.0049998813829893385	5.682343863003793e-50	1.7146599621314303e-70	2.778599106289698e-8	6.51479318581419e-16	1.8004746849352057e-7	-6.109346682674111e-20	1.4702240104825858e-24	5.070869836878986e-11	1.0012918459509925e-10	1.4637321721842684e-9
50500000	0.0049998813829893385	5.682343863003793e-50	1.7146599621312977e-70	2.778599106289698e-8	6.51479318581419e-16	1.8004746849352057e-7	-6.10934668265179e-20	1.4702240104825841e-24	5.070869836878986e-11	1.0012918459509925e-10	1.4637321721842684e-9
50600000	0.0049998813829893385	5.682343863003793e-50	1.714659962131159e-70	2.778599106289698e-8	6.51479318581419e-16	1.8004746849352057e-7	-6.109346682629469e-20	1.4702240104825823e-24	5.070869836878986e-11	1.0012918459509925e-10	1.4637321721842684e-9
50700000	0.0049998813829893385	5.682343863003793e-50	1.7146599621310143e-70	2.778599106289698e-8	6.51479318581419e-16	1.8004746849352057e-7	-6.109346682607147e-20	1.4702240104825805e-24	5.070869836878986e-11	1.0012918459509925e-10	1.4637321721842684e-9
50800000	0.0049998813829893385	5.682343863003793e-50	1.714659962130864e-70	2.778599106289698e-8	6.51479318581419e-16	1.8004746849352057e-7	-6.109346682584827e-20	1.4702240104825786e-24	5.070869836878986e-11	1.0012918459509925e-10	1.4637321721842684e-9
50900000	0.0049998813829893385	5.682343863003793e-50	1.714659962130709e-70	2.778599106289698e-8	6.51479318581419e-16	1.8004746849352057e-7	-6.109346682562506e-20	1.4702240104825766e-24	5.070869836878986e-11	1.0012918459509925e-10	1.4637321721842684e-9
51000000	0.0049998813829893385	5.682343863003793e-50	1.7146599621305488e-70	2.778599106289698e-8	6.51479318581419e-16	1.8004746849352057e-7	-6.109346682540184e-20	1.4702240104825744e-24	5.070869836878986e-11	1.0012918459509925e-10	1.4637321721842684e-9
51100000	0.0049998813829893385	5.682343863003793e-50	1.714659962130384e-70	2.778599106289698e-8	6.51479318581419e-16	1.8004746849352057e-7	-6.109346682517864e-20	1.4702240104825724e-24	5.070869836878986e-11	1.0012918459509925e-10	1.4637321721842684e-9
51200000	0.0049998813829893385	5.682343863003793e-50	1.7146599621302155e-70	2.778599106289698e-8	6.51479318581419e-16	1.8004746849352057e-7	-6.109346682495542e-20	1.4702240104825702e-24	5.070869836878986e-11	1.0012918459509925e-10	1.4637321721842684e-9
51300000	0.0049998813829893385	5.682343863003793e-50	1.7146599621300427e-70	2.778599106289698e-8	6.51479318581419e-16	1.8004746849352057e-7	-6.109346682473222e-20	1.470224010482568e-24	5.070869836878986e-11	1.0012918459509925e-10	1.4637321721842684e-9
51400000	0.0049998813829893385	5.682343863003793e-50	1.7146599621298667e-70	2.778599106289698e-8	6.51479318581419e-16	1.8004746849352057e-7	-6.1093466824509e-20	1.4702240104825656e-24	5.070869836878986e-11	1.0012918459509925e-10	1.4637321721842684e-9
51500000	0.0049998813829893385	5.682343863003793e-50	1.714659962129688e-70	2.778599106289698e-8	6.51479318581419e-16	1.8004746849352057e-7	-6.109346682428579e-20	1.4702240104825632e-24	5.070869836878986e-11	1.0012918459509925e-10	1.4637321721842684e-9
51600000	0.0049998813829893385	5.682343863003793e-50	1.714659962129506e-70	2.778599106289698e-8	6.51479318581419e-16	1.8004746849352057e-7	-6.109346682406259e-20	1.470224010482561e-24	5.070869836878986e-11	1.0012918459509925e-10	1.4637321721842684e-9
51700000	0.0049998813829893385	5.682343863003793e-50	1.7146599621293217e-70	2.778599106289698e-8	6.51479318581419e-16	1.8004746849352057e-7	-6.109346682383937e-20	1.4702240104825586e-24	5.070869836878986e-11	1.0012918459509925e-10	1.4637321721842684e-9
51800000	0.0049998813829893385	5.682343863003793e-50	1.7146599621291354e-70	2.778599106289698e-8	6.51479318581419e-16	1.8004746849352057e-7	-6.109346682361615e-20	1.4702240104825562e-24	5.070869836878986e-11	1.0012918459509925e-10	1.4637321721842684e-9
51900000	0.0049998813829893385	5.682343863003793e-50	1.7146599621289472e-70	2.778599106289698e-8	6.51479318581419e-16	1.8004746849352057e-7	-6.109346682339295e-20	1.4702240104825537e-24	5.070869836878986e-11	1.0012918459509925e-10	1.4637321721842684e-9
52000000	0.0049998813829893385	5.682343863003793e-50	1.7146599621287577e-70	2.778599106289698e-8	6.51479318581419e-16	1.8004746849352057e-7	-6.109346682316974e-20	1.4702240104825513e-24	5.070869836878986e-11	1.0012918459509925e-10	1.4637321721842684e-9
52100000	0.0049998813829893385	5.682343863003793e-50	1.7146599621285673e-70	2.778599106289698e-8	6.51479318581419e-16	1.8004746849352057e-7	-6.109346682294652e-20	1.4702240104825487e-24	5.070869836878986e-11	1.0012918459509925e-10	1.4637321721842684e-9
52200000	0.0049998813829893385	5.682343863003793e-50	1.7146599621283762e-70	2.778599106289698e-8	6.51479318581419e-16	1.8004746849352057e-7	-6.109346682272332e-20	1.4702240104825463e-24	5.070869836878986e-11	1.0012918459509925e-10	1.4637321721842684e-9
52300000	0.0049998813829893385	5.682343863003793e-50	1.7146599621281848e-70	2.778599106289698e-8	6.51479318581419e-16	1.8004746849352057e-7	-6.10934668225001e-20	1.4702240104825437e-24	5.070869836878986e-11	1.0012918459509925e-10	1.4637321721842684e-9
52400000	0.0049998813829893385	5.682343863003793e-50	1.7146599621279933e-70	2.778599106289698e-8	6.51479318581419e-16	1.8004746849352057e-7	-6.109346682227689e-20	1.4702240104825413e-24	5.070869836878986e-11	1.0012918459509925e-10	1.4637321721842684e-9
52500000	0.0049998813829893385	5.682343863003793e-50	1.7146599621278022e-70	2.778599106289698e-8	6.51479318581419e-16	1.8004746849352057e-7	-6.109346682205368e-20	1.4702240104825388e-24	5.070869836878986e-11	1.0012918459509925e-10	1.4637321721842684e-9
52600000	0.0049998813829893385	5.682343863003793e-50	1.7146599621276118e-70	2.778599106289698e-8	6.51479318581419e-16	1.8004746849352057e-7	-6.109346682183047e-20	1.4702240104825364e-24	5.070869836878986e-11	1.0012918459509925e-10	1.4637321721842684e-9
52700000	0.0049998813829893385	5.682343863003793e-50	1.7146599621274223e-70	2.778599106289698e-8	6.51479318581419e-16	1.8004746849352057e-7	-6.109346682160725e-20	1.470224010482534e-24	5.070869836878986e-11	1.0012918459509925e-10	1.4637321721842684e-9
52800000	0.0049998813829893385	5.682343863003793e-50	1.7146599621272344e-70	2.778599106289698e-8	6.51479318581419e-16	1.8004746849352057e-7	-6.109346682138405e-20	1.4702240104825314e-24	5.070869836878986e-11	1.0012918459509925e-10	1.4637321721842684e-9
52900000	0.0049998813829893385	5.682343863003793e-50	1.7146599621270478e-70	2.778599106289698e-8	6.51479318581419e-16	1.8004746849352057e-7	-6.109346682116083e-20	1.470224010482529e-24	5.070869836878986e-11	1.0012918459509925e-10	1.4637321721842684e-9
53000000	0.0049998813829893385	5.682343863003793e-50	1.7146599621268638e-70	2.778599106289698e-8	6.51479318581419e-16	1.8004746849352057e-7	-6.109346682093762e-20	1.4702240104825267e-24	5.070869836878986e-11	1.0012918459509925e-10	1.4637321721842684e-9
53100000	0.0049998813829893385	5.682343863003793e-50	1.714659962126682e-70	2.778599106289698e-8	6.51479318581419e-16	1.8004746849352057e-7	-6.109346682071442e-20	1.4702240104825243e-24	5.070869836878986e-11	1.0012918459509925e-10	1.4637321721842684e-9
53200000	0.0049998813829893385	5.682343863003793e-50	1.7146599621265028e-70	2.778599106289698e-8	6.51479318581419e-16	1.8004746849352057e-7	-6.10934668204912e-20	1.470224010482522e-24	5.070869836878986e-11	1.0012918459509925e-10	1.4637321721842684e-9
53300000	0.0049998813829893385	5.682343863003793e-50	1.7146599621263268e-70	2.778599106289698e-8	6.51479318581419e-16	1.8004746849352057e-7	-6.1093466820268e-20	1.4702240104825197e-24	5.070869836878986e-11	1.0012918459509925e-10	1.4637321721842684e-9
53400000	0.0049998813829893385	5.682343863003793e-50	1.7146599621261544e-70	2.778599106289698e-8	6.51479318581419e-16	1.8004746849352057e-7	-6.109346682004478e-20	1.4702240104825175e-24	5.070869836878986e-11	1.0012918459509925e-10	1.4637321721842684e-9
53500000	0.0049998813829893385	5.682343863003793e-50	1.7146599621259858e-70	2.778599106289698e-8	6.51479318581419e-16	1.8004746849352057e-7	-6.109346681982157e-20	1.4702240104825153e-24	5.070869836878986e-11	1.0012918459509925e-10	1.4637321721842684e-9
53600000	0.0049998813829893385	5.682343863003793e-50	1.714659962125821e-70	2.778599106289698e-8	6.51479318581419e-16	1.8004746849352057e-7	-6.109346681959836e-20	1.4702240104825132e-24	5.070869836878986e-11	1.0012918459509925e-10	1.4637321721842684e-9
53700000	0.0049998813829893385	5.682343863003793e-50	1.7146599621256612e-70	2.778599106289698e-8	6.51479318581419e-16	1.8004746849352057e-7	-6.109346681937515e-20	1.470224010482511e-24	5.070869836878986e-11	1.0012918459509925e-10	1.4637321721842684e-9
53800000	0.0049998813829893385	5.682343863003793e-50	1.7146599621255058e-70	2.778599106289698e-8	6.51479318581419e-16	1.8004746849352057e-7	-6.109346681915193e-20	1.470224010482509e-24	5.070869836878986e-11	1.0012918459509925e-10	1.4637321721842684e-9
53900000	0.0049998813829893385	5.682343863003793e-50	1.714659962125356e-70	2.778599106289698e-8	6.51479318581419e-16	1.8004746849352057e-7	-6.109346681892873e-20	1.4702240104825072e-24	5.070869836878986e-11	1.0012918459509925e-10	1.4637321721842684e-9
54000000	0.0049998813829893385	5.682343863003793e-50	1.714659962125211e-70	2.778599106289698e-8	6.51479318581419e-16	1.8004746849352057e-7	-6.109346681870551e-20	1.4702240104825052e-24	5.070869836878986e-11	1.0012918459509925e-10	1.4637321721842684e-9
54100000	0.0049998813829893385	5.682343863003793e-50	1.7146599621250724e-70	2.778599106289698e-8	6.51479318581419e-16	1.8004746849352057e-7	-6.10934668184823e-20	1.4702240104825035e-24	5.070869836878986e-11	1.0012918459509925e-10	1.4637321721842684e-9
54200000	0.0049998813829893385	5.682343863003793e-50	1.71465996212494e-70	2.778599106289698e-8	6.51479318581419e-16	1.8004746849352057e-7	-6.10934668182591e-20	1.4702240104825017e-24	5.070869836878986e-11	1.0012918459509925e-10	1.4637321721842684e-9
54300000	0.0049998813829893385	5.682343863003793e-50	1.714659962124814e-70	2.778599106289698e-8	6.51479318581419e-16	1.8004746849352057e-7	-6.109346681803588e-20	1.4702240104825e-24	5.070869836878986e-11	1.0012918459509925e-10	1.4637321721842684e-9
54400000	0.0049998813829893385	5.682343863003793e-50	1.714659962124695e-70	2.778599106289698e-8	6.51479318581419e-16	1.8004746849352057e-7	-6.109346681781267e-20	1.4702240104824986e-24	5.070869836878986e-11	1.0012918459509925e-10	1.4637321721842684e-9
54500000	0.0049998813829893385	5.682343863003793e-50	1.7146599621245834e-70	2.778599106289698e-8	6.51479318581419e-16	1.8004746849352057e-7	-6.109346681758946e-20	1.470224010482497e-24	5.070869836878986e-11	1.0012918459509925e-10	1.4637321721842684e-9
54600000	0.0049998813829893385	5.682343863003793e-50	1.7146599621244792e-70	2.778599106289698e-8	6.51479318581419e-16	1.8004746849352057e-7	-6.109346681736625e-20	1.4702240104824958e-24	5.070869836878986e-11	1.0012918459509925e-10	1.4637321721842684e-9
54700000	0.0049998813829893385	5.682343863003793e-50	1.714659962124383e-70	2.778599106289698e-8	6.51479318581419e-16	1.8004746849352057e-7	-6.109346681714303e-20	1.4702240104824945e-24	5.070869836878986e-11	1.0012918459509925e-10	1.4637321721842684e-9
54800000	0.0049998813829893385	5.682343863003793e-50	1.7146599621242948e-70	2.778599106289698e-8	6.51479318581419e-16	1.8004746849352057e-7	-6.109346681691983e-20	1.4702240104824934e-24	5.070869836878986e-11	1.0012918459509925e-10	1.4637321721842684e-9
54900000	0.0049998813829893385	5.682343863003793e-50	1.7146599621242157e-70	2.778599106289698e-8	6.51479318581419e-16	1.8004746849352057e-7	-6.109346681669661e-20	1.4702240104824923e-24	5.070869836878986e-11	1.0012918459509925e-10	1.4637321721842684e-9
55000000	0.0049998813829893385	5.682343863003793e-50	1.7146599621241452e-70	2.778599106289698e-8	6.51479318581419e-16	1.8004746849352057e-7	-6.10934668164734e-20	1.4702240104824914e-24	5.070869836878986e-11	1.0012918459509925e-10	1.4637321721842684e-9
55100000	0.0049998813829893385	5.682343863003793e-50	1.714659962124084e-70	2.778599106289698e-8	6.51479318581419e-16	1.8004746849352057e-7	-6.10934668162502e-20	1.4702240104824907e-24	5.070869836878986e-11	1.0012918459509925e-10	1.4637321721842684e-9
55200000	0.0049998813829893385	5.682343863003793e-50	1.7146599621240326e-70	2.778599106289698e-8	6.51479318581419e-16	1.8004746849352057e-7	-6.109346681602698e-20	1.47022401048249e-24	5.070869836878986e-11	1.0012918459509925e-10	1.4637321721842684e-9
55300000	0.0049998813829893385	5.682343863003793e-50	1.7146599621239914e-70	2.778599106289698e-8	6.51479318581419e-16	1.8004746849352057e-7	-6.109346681580378e-20	1.4702240104824894e-24	5.070869836878986e-11	1.0012918459509925e-10	1.4637321721842684e-9
55400000	0.0049998813829893385	5.682343863003793e-50	1.7146599621239602e-70	2.778599106289698e-8	6.51479318581419e-16	1.8004746849352057e-7	-6.109346681558056e-20	1.470224010482489e-24	5.070869836878986e-11	1.0012918459509925e-10	1.4637321721842684e-9
55500000	0.0049998813829893385	5.682343863003793e-50	1.71465996212394e-70	2.778599106289698e-8	6.51479318581419e-16	1.8004746849352057e-7	-6.109346681535735e-20	1.4702240104824888e-24	5.070869836878986e-11	1.0012918459509925e-10	1.4637321721842684e-9
55600000	0.0049998813829893385	5.682343863003793e-50	1.7146599621239306e-70	2.778599106289698e-8	6.51479318581419e-16	1.8004746849352057e-7	-6.109346681513414e-20	1.4702240104824886e-24	5.070869836878986e-11	1.0012918459509925e-10	1.4637321721842684e-9
55700000	0.0049998813829893385	5.682343863003793e-50	1.71465996212393e-70	2.778599106289698e-8	6.51479318581419e-16	1.8004746849352057e-7	-6.109346681491093e-20	1.4702240104824886e-24	5.070869836878986e-11	1.0012918459509925e-10	1.4637321721842684e-9
55800000	0.0049998813829893385	5.682343863003793e-50	1.71465996212393e-70	2.778599106289698e-8	6.51479318581419e-16	1.8004746849352057e-7	-6.109346681468771e-20	1.4702240104824886e-24	5.070869836878986e-11	1.0012918459509925e-10	1.4637321721842684e-9
55900000	0.0049998813829893385	5.682343863003793e-50	1.71465996212393e-70	2.778599106289698e-8	6.51479318581419e-16	1.8004746849352057e-7	-6.109346681446451e-20	1.4702240104824886e-24	5.070869836878986e-11	1.0012918459509925e-10	1.4637321721842684e-9
56000000	0.0049998813829893385	5.682343863003793e-50	1.7146599621239303e-70	2.778599106289698e-8	6.51479318581419e-16	1.8004746849352057e-7	-6.109346681424129e-20	1.4702240104824886e-24	5.070869836878986e-11	1.0012918459509925e-10	1.4637321721842684e-9
56100000	0.0049998813829893385	5.682343863003793e-50	1.7146599621239303e-70	2.778599106289698e-8	6.51479318581419e-16	1.8004746849352057e-7	-6.109346681401808e-20	1.4702240104824886e-24	5.070869836878986e-11	1.0012918459509925e-10	1.4637321721842684e-9
56200000	0.0049998813829893385	5.682343863003793e-50	1.7146599621239303e-70	2.778599106289698e-8	6.51479318581419e-16	1.8004746849352057e-7	-6.109346681379488e-20	1.4702240104824886e-24	5.070869836878986e-11	1.0012918459509925e-10	1.4637321721842684e-9
56300000	0.0049998813829893385	5.682343863003793e-50	1.7146599621239303e-70	2.778599106289698e-8	6.51479318581419e-16	1.8004746849352057e-7	-6.109346681357166e-20	1.4702240104824886e-24	5.070869836878986e-11	1.0012918459509925e-10	1.4637321721842684e-9
56400000	0.0049998813829893385	5.682343863003793e-50	1.7146599621239303e-70	2.778599106289698e-8	6.51479318581419e-16	1.8004746849352057e-7	-6.109346681334844e-20	1.4702240104824886e-24	5.070869836878986e-11	1.0012918459509925e-10	1.4637321721842684e-9
56500000	0.0049998813829893385	5.682343863003793e-50	1.7146599621239303e-70	2.778599106289698e-8	6.51479318581419e-16	1.8004746849352057e-7	-6.109346681312524e-20	1.4702240104824886e-24	5.070869836878986e-11	1.0012918459509925e-10	1.4637321721842684e-9
56600000	0.0049998813829893385	5.682343863003793e-50	1.7146599621239303e-70	2.778599106289698e-8	6.51479318581419e-16	1.8004746849352057e-7	-6.109346681290203e-20	1.4702240104824886e-24	5.070869836878986e-11	1.0012918459509925e-10	1.4637321721842684e-9
56700000	0.0049998813829893385	5.682343863003793e-50	1.7146599621239306e-70	2.778599106289698e-8	6.51479318581419e-16	1.8004746849352057e-7	-6.109346681267881e-20	1.4702240104824886e-24	5.070869836878986e-11	1.0012918459509925e-10	1.4637321721842684e-9
56800000	0.0049998813829893385	5.682343863003793e-50	1.7146599621239306e-70	2.778599106289698e-8	6.51479318581419e-16	1.8004746849352057e-7	-6.109346681245561e-20	1.4702240104824886e-24	5.070869836878986e-11	1.0012918459509925e-10	1.4637321721842684e-9
56900000	0.0049998813829893385	5.682343863003793e-50	1.7146599621239306e-70	2.778599106289698e-8	6.51479318581419e-16	1.8004746849352057e-7	-6.109346681223239e-20	1.4702240104824886e-24	5.070869836878986e-11	1.0012918459509925e-10	1.4637321721842684e-9
57000000	0.0049998813829893385	5.682343863003793e-50	1.7146599621239306e-70	2.778599106289698e-8	6.51479318581419e-16	1.8004746849352057e-7	-6.109346681200918e-20	1.4702240104824886e-24	5.070869836878986e-11	1.0012918459509925e-10	1.4637321721842684e-9
57100000	0.0049998813829893385	5.682343863003793e-50	1.7146599621239306e-70	2.778599106289698e-8	6.51479318581419e-16	1.8004746849352057e-7	-6.109346681178597e-20	1.4702240104824886e-24	5.070869836878986e-11	1.0012918459509925e-10	1.4637321721842684e-9
57200000	0.0049998813829893385	5.682343863003793e-50	1.7146599621239306e-70	2.778599106289698e-8	6.51479318581419e-16	1.8004746849352057e-7	-6.109346681156276e-20	1.4702240104824886e-24	5.070869836878986e-11	1.0012918459509925e-10	1.4637321721842684e-9
57300000	0.0049998813829893385	5.682343863003793e-50	1.7146599621239306e-70	2.778599106289698e-8	6.51479318581419e-16	1.8004746849352057e-7	-6.109346681133954e-20	1.4702240104824886e-24	5.070869836878986e-11	1.0012918459509925e-10	1.4637321721842684e-9
57400000	0.0049998813829893385	5.682343863003793e-50	1.7146599621239306e-70	2.778599106289698e-8	6.51479318581419e-16	1.8004746849352057e-7	-6.109346681111634e-20	1.4702240104824886e-24	5.070869836878986e-11	1.0012918459509925e-10	1.4637321721842684e-9
57500000	0.0049998813829893385	5.682343863003793e-50	1.7146599621239306e-70	2.778599106289698e-8	6.51479318581419e-16	1.8004746849352057e-7	-6.109346681089312e-20	1.4702240104824886e-24	5.070869836878986e-11	1.0012918459509925e-10	1.4637321721842684e-9
57600000	0.0049998813829893385	5.682343863003793e-50	1.7146599621239306e-70	2.778599106289698e-8	6.51479318581419e-16	1.8004746849352057e-7	-6.109346681066992e-20	1.4702240104824886e-24	5.070869836878986e-11	1.0012918459509925e-10	1.4637321721842684e-9
57700000	0.0049998813829893385	5.682343863003793e-50	1.7146599621239306e-70	2.778599106289698e-8	6.51479318581419e-16	1.8004746849352057e-7	-6.109346681044671e-20	1.4702240104824886e-24	5.070869836878986e-11	1.0012918459509925e-10	1.4637321721842684e-9
57800000	0.0049998813829893385	5.682343863003793e-50	1.714659962123931e-70	2.778599106289698e-8	6.51479318581419e-16	1.8004746849352057e-7	-6.109346681022349e-20	1.4702240104824886e-24	5.070869836878986e-11	1.0012918459509925e-10	1.4637321721842684e-9
57900000	0.0049998813829893385	5.682343863003793e-50	1.714659962123931e-70	2.778599106289698e-8	6.51479318581419e-16	1.8004746849352057e-7	-6.109346681000029e-20	1.4702240104824886e-24	5.070869836878986e-11	1.0012918459509925e-10	1.4637321721842684e-9
58000000	0.0049998813829893385	5.682343863003793e-50	1.714659962123931e-70	2.778599106289698e-8	6.51479318581419e-16	1.8004746849352057e-7	-6.109346680977707e-20	1.4702240104824886e-24	5.070869836878986e-11	1.0012918459509925e-10	1.4637321721842684e-9
58100000	0.0049998813829893385	5.682343863003793e-50	1.714659962123931e-70	2.778599106289698e-8	6.51479318581419e-16	1.8004746849352057e-7	-6.109346680955386e-20	1.4702240104824886e-24	5.070869836878986e-11	1.0012918459509925e-10	1.4637321721842684e-9
58200000	0.0049998813829893385	5.682343863003793e-50	1.714659962123931e-70	2.778599106289698e-8	6.51479318581419e-16	1.8004746849352057e-7	-6.109346680933065e-20	1.4702240104824886e-24	5.070869836878986e-11	1.0012918459509925e-10	1.4637321721842684e-9
58300000	0.0049998813829893385	5.682343863003793e-50	1.714659962123931e-70	2.778599106289698e-8	6.51479318581419e-16	1.8004746849352057e-7	-6.109346680910744e-20	1.4702240104824886e-24	5.070869836878986e-11	1.0012918459509925e-10	1.4637321721842684e-9
58400000	0.0049998813829893385	5.682343863003793e-50	1.714659962123931e-70	2.778599106289698e-8	6.51479318581419e-16	1.8004746849352057e-7	-6.109346680888422e-20	1.4702240104824886e-24	5.070869836878986e-11	1.0012918459509925e-10	1.4637321721842684e-9
58500000	0.0049998813829893385	5.682343863003793e-50	1.714659962123931e-70	2.778599106289698e-8	6.51479318581419e-16	1.8004746849352057e-7	-6.109346680866102e-20	1.4702240104824886e-24	5.070869836878986e-11	1.0012918459509925e-10	1.4637321721842684e-9
58600000	0.0049998813829893385	5.682343863003793e-50	1.714659962123931e-70	2.778599106289698e-8	6.51479318581419e-16	1.8004746849352057e-7	-6.10934668084378e-20	1.4702240104824886e-24	5.070869836878986e-11	1.0012918459509925e-10	1.4637321721842684e-9
58700000	0.0049998813829893385	5.682343863003793e-50	1.714659962123931e-70	2.778599106289698e-8	6.51479318581419e-16	1.8004746849352057e-7	-6.109346680821459e-20	1.4702240104824886e-24	5.070869836878986e-11	1.0012918459509925e-10	1.4637321721842684e-9
58800000	0.0049998813829893385	5.682343863003793e-50	1.714659962123931e-70	2.778599106289698e-8	6.51479318581419e-16	1.8004746849352057e-7	-6.109346680799139e-20	1.4702240104824886e-24	5.070869836878986e-11	1.0012918459509925e-10	1.4637321721842684e-9
58900000	0.0049998813829893385	5.682343863003793e-50	1.714659962123931e-70	2.778599106289698e-8	6.51479318581419e-16	1.8004746849352057e-7	-6.109346680776817e-20	1.4702240104824886e-24	5.070869836878986e-11	1.0012918459509925e-10	1.4637321721842684e-9
59000000	0.0049998813829893385	5.682343863003793e-50	1.714659962123931e-70	2.778599106289698e-8	6.51479318581419e-16	1.8004746849352057e-7	-6.109346680754496e-20	1.4702240104824886e-24	5.070869836878986e-11	1.0012918459509925e-10	1.4637321721842684e-9
59100000	0.0049998813829893385	5.682343863003793e-50	1.714659962123931e-70	2.778599106289698e-8	6.51479318581419e-16	1.8004746849352057e-7	-6.109346680732175e-20	1.4702240104824886e-24	5.070869836878986e-11	1.0012918459509925e-10	1.4637321721842684e-9
59200000	0.0049998813829893385	5.682343863003793e-50	1.714659962123931e-70	2.778599106289698e-8	6.51479318581419e-16	1.8004746849352057e-7	-6.109346680709854e-20	1.4702240104824886e-24	5.070869836878986e-11	1.0012918459509925e-10	1.4637321721842684e-9
59300000	0.0049998813829893385	5.682343863003793e-50	1.714659962123931e-70	2.778599106289698e-8	6.51479318581419e-16	1.8004746849352057e-7	-6.109346680687532e-20	1.4702240104824886e-24	5.070869836878986e-11	1.0012918459509925e-10	1.4637321721842684e-9
59400000	0.0049998813829893385	5.682343863003793e-50	1.714659962123931e-70	2.778599106289698e-8	6.51479318581419e-16	1.8004746849352057e-7	-6.109346680665212e-20	1.4702240104824886e-24	5.070869836878986e-11	1.0012918459509925e-10	1.4637321721842684e-9
59500000	0.0049998813829893385	5.682343863003793e-50	1.714659962123931e-70	2.778599106289698e-8	6.51479318581419e-16	1.8004746849352057e-7	-6.10934668064289e-20	1.4702240104824886e-24	5.070869836878986e-11	1.0012918459509925e-10	1.4637321721842684e-9
59600000	0.0049998813829893385	5.682343863003793e-50	1.714659962123931e-70	2.778599106289698e-8	6.51479318581419e-16	1.8004746849352057e-7	-6.10934668062057e-20	1.4702240104824886e-24	5.070869836878986e-11	1.0012918459509925e-10	1.4637321721842684e-9
59700000	0.0049998813829893385	5.682343863003793e-50	1.714659962123931e-70	2.778599106289698e-8	6.51479318581419e-16	1.8004746849352057e-7	-6.109346680598248e-20	1.4702240104824886e-24	5.070869836878986e-11	1.0012918459509925e-10	1.4637321721842684e-9
59800000	0.0049998813829893385	5.682343863003793e-50	1.714659962123931e-70	2.778599106289698e-8	6.51479318581419e-16	1.8004746849352057e-7	-6.109346680575927e-20	1.4702240104824886e-24	5.070869836878986e-11	1.0012918459509925e-10	1.4637321721842684e-9
59900000	0.0049998813829893385	5.682343863003793e-50	1.714659962123931e-70	2.778599106289698e-8	6.51479318581419e-16	1.8004746849352057e-7	-6.109346680553607e-20	1.4702240104824886e-24	5.070869836878986e-11	1.0012918459509925e-10	1.4637321721842684e-9
60000000	0.0049998813829893385	5.682343863003793e-50	1.714659962123931e-70	2.778599106289698e-8	6.51479318581419e-16	1.8004746849352057e-7	-6.109346680531285e-20	1.4702240104824886e-24	5.070869836878986e-11	1.0012918459509925e-10	1.4637321721842684e-9
60100000	0.0049998813829893385	5.682343863003793e-50	1.714659962123931e-70	2.778599106289698e-8	6.51479318581419e-16	1.8004746849352057e-7	-6.109346680508964e-20	1.4702240104824886e-24	5.070869836878986e-11	1.0012918459509925e-10	1.4637321721842684e-9
60200000	0.0049998813829893385	5.682343863003793e-50	1.714659962123931e-70	2.778599106289698e-8	6.51479318581419e-16	1.8004746849352057e-7	-6.109346680486643e-20	1.4702240104824886e-24	5.070869836878986e-11	1.0012918459509925e-10	1.4637321721842684e-9
60300000	0.0049998813829893385	5.682343863003793e-50	1.714659962123931e-70	2.778599106289698e-8	6.51479318581419e-16	1.8004746849352057e-7	-6.109346680464322e-20	1.4702240104824886e-24	5.070869836878986e-11	1.0012918459509925e-10	1.4637321721842684e-9
60400000	0.0049998813829893385	5.682343863003793e-50	1.7146599621239306e-70	2.778599106289698e-8	6.51479318581419e-16	1.8004746849352057e-7	-6.109346680442e-20	1.4702240104824886e-24	5.070869836878986e-11	1.0012918459509925e-10	1.4637321721842684e-9
60500000	0.0049998813829893385	5.682343863003793e-50	1.7146599621239306e-70	2.778599106289698e-8	6.51479318581419e-16	1.8004746849352057e-7	-6.10934668041968e-20	1.4702240104824886e-24	5.070869836878986e-11	1.0012918459509925e-10	1.4637321721842684e-9
60600000	0.0049998813829893385	5.682343863003793e-50	1.7146599621239306e-70	2.778599106289698e-8	6.51479318581419e-16	1.8004746849352057e-7	-6.109346680397358e-20	1.4702240104824886e-24	5.070869836878986e-11	1.0012918459509925e-10	1.4637321721842684e-9
60700000	0.0049998813829893385	5.682343863003793e-50	1.7146599621239306e-70	2.778599106289698e-8	6.51479318581419e-16	1.8004746849352057e-7	-6.109346680375037e-20	1.4702240104824886e-24	5.070869836878986e-11	1.0012918459509925e-10	1.4637321721842684e-9
60800000	0.0049998813829893385	5.682343863003793e-50	1.7146599621239306e-70	2.778599106289698e-8	6.51479318581419e-16	1.8004746849352057e-7	-6.109346680352716e-20	1.4702240104824886e-24	5.070869836878986e-11	1.0012918459509925e-10	1.4637321721842684e-9
60900000	0.0049998813829893385	5.682343863003793e-50	1.7146599621239306e-70	2.778599106289698e-8	6.51479318581419e-16	1.8004746849352057e-7	-6.109346680330395e-20	1.4702240104824886e-24	5.070869836878986e-11	1.0012918459509925e-10	1.4637321721842684e-9
61000000	0.0049998813829893385	5.682343863003793e-50	1.7146599621239306e-70	2.778599106289698e-8	6.51479318581419e-16	1.8004746849352057e-7	-6.109346680308073e-20	1.4702240104824886e-24	5.070869836878986e-11	1.0012918459509925e-10	1.4637321721842684e-9
61100000	0.0049998813829893385	5.682343863003793e-50	1.7146599621239306e-70	2.778599106289698e-8	6.51479318581419e-16	1.8004746849352057e-7	-6.109346680285753e-20	1.4702240104824886e-24	5.070869836878986e-11	1.0012918459509925e-10	1.4637321721842684e-9
61200000	0.0049998813829893385	5.682343863003793e-50	1.7146599621239306e-70	2.778599106289698e-8	6.51479318581419e-16	1.8004746849352057e-7	-6.109346680263432e-20	1.4702240104824885e-24	5.070869836878986e-11	1.0012918459509925e-10	1.4637321721842684e-9
61300000	0.0049998813829893385	5.682343863003793e-50	1.7146599621239306e-70	2.778599106289698e-8	6.51479318581419e-16	1.8004746849352057e-7	-6.109346680241111e-20	1.4702240104824885e-24	5.070869836878986e-11	1.0012918459509925e-10	1.4637321721842684e-9
61400000	0.0049998813829893385	5.682343863003793e-50	1.7146599621239306e-70	2.778599106289698e-8	6.51479318581419e-16	1.8004746849352057e-7	-6.10934668021879e-20	1.4702240104824885e-24	5.070869836878986e-11	1.0012918459509925e-10	1.4637321721842684e-9
61500000	0.0049998813829893385	5.682343863003793e-50	1.7146599621239306e-70	2.778599106289698e-8	6.51479318581419e-16	1.8004746849352057e-7	-6.109346680196468e-20	1.4702240104824885e-24	5.070869836878986e-11	1.0012918459509925e-10	1.4637321721842684e-9
61600000	0.0049998813829893385	5.682343863003793e-50	1.7146599621239306e-70	2.778599106289698e-8	6.51479318581419e-16	1.8004746849352057e-7	-6.109346680174148e-20	1.4702240104824885e-24	5.070869836878986e-11	1.0012918459509925e-10	1.4637321721842684e-9
61700000	0.0049998813829893385	5.682343863003793e-50	1.7146599621239306e-70	2.778599106289698e-8	6.51479318581419e-16	1.8004746849352057e-7	-6.109346680151826e-20	1.4702240104824885e-24	5.070869836878986e-11	1.0012918459509925e-10	1.4637321721842684e-9
61800000	0.0049998813829893385	5.682343863003793e-50	1.7146599621239306e-70	2.778599106289698e-8	6.51479318581419e-16	1.8004746849352057e-7	-6.109346680129505e-20	1.4702240104824885e-24	5.070869836878986e-11	1.0012918459509925e-10	1.4637321721842684e-9
61900000	0.0049998813829893385	5.682343863003793e-50	1.7146599621239306e-70	2.778599106289698e-8	6.51479318581419e-16	1.8004746849352057e-7	-6.109346680107184e-20	1.4702240104824885e-24	5.070869836878986e-11	1.0012918459509925e-10	1.4637321721842684e-9
62000000	0.0049998813829893385	5.682343863003793e-50	1.7146599621239306e-70	2.778599106289698e-8	6.51479318581419e-16	1.8004746849352057e-7	-6.109346680084863e-20	1.4702240104824885e-24	5.070869836878986e-11	1.0012918459509925e-10	1.4637321721842684e-9
62100000	0.0049998813829893385	5.682343863003793e-50	1.7146599621239306e-70	2.778599106289698e-8	6.51479318581419e-16	1.8004746849352057e-7	-6.109346680062541e-20	1.4702240104824885e-24	5.070869836878986e-11	1.0012918459509925e-10	1.4637321721842684e-9
62200000	0.0049998813829893385	5.682343863003793e-50	1.7146599621239303e-70	2.778599106289698e-8	6.51479318581419e-16	1.8004746849352057e-7	-6.109346680040221e-20	1.4702240104824885e-24	5.070869836878986e-11	1.0012918459509925e-10	1.4637321721842684e-9
62300000	0.0049998813829893385	5.682343863003793e-50	1.7146599621239303e-70	2.778599106289698e-8	6.51479318581419e-16	1.8004746849352057e-7	-6.1093466800179e-20	1.4702240104824885e-24	5.070869836878986e-11	1.0012918459509925e-10	1.4637321721842684e-9
62400000	0.0049998813829893385	5.682343863003793e-50	1.7146599621239303e-70	2.778599106289698e-8	6.51479318581419e-16	1.8004746849352057e-7	-6.109346679995578e-20	1.4702240104824885e-24	5.070869836878986e-11	1.0012918459509925e-10	1.4637321721842684e-9
62500000	0.0049998813829893385	5.682343863003793e-50	1.7146599621239303e-70	2.778599106289698e-8	6.51479318581419e-16	1.8004746849352057e-7	-6.109346679973258e-20	1.4702240104824885e-24	5.070869836878986e-11	1.0012918459509925e-10	1.4637321721842684e-9
62600000	0.0049998813829893385	5.682343863003793e-50	1.7146599621239303e-70	2.778599106289698e-8	6.51479318581419e-16	1.8004746849352057e-7	-6.109346679950936e-20	1.4702240104824885e-24	5.070869836878986e-11	1.0012918459509925e-10	1.4637321721842684e-9
62700000	0.0049998813829893385	5.682343863003793e-50	1.7146599621239303e-70	2.778599106289698e-8	6.51479318581419e-16	1.8004746849352057e-7	-6.109346679928615e-20	1.4702240104824885e-24	5.070869836878986e-11	1.0012918459509925e-10	1.4637321721842684e-9
62800000	0.0049998813829893385	5.682343863003793e-50	1.7146599621239303e-70	2.778599106289698e-8	6.51479318581419e-16	1.8004746849352057e-7	-6.109346679906294e-20	1.4702240104824885e-24	5.070869836878986e-11	1.0012918459509925e-10	1.4637321721842684e-9
62900000	0.0049998813829893385	5.682343863003793e-50	1.7146599621239303e-70	2.778599106289698e-8	6.51479318581419e-16	1.8004746849352057e-7	-6.109346679883973e-20	1.4702240104824885e-24	5.070869836878986e-11	1.0012918459509925e-10	1.4637321721842684e-9
63000000	0.0049998813829893385	5.682343863003793e-50	1.7146599621239303e-70	2.778599106289698e-8	6.51479318581419e-16	1.8004746849352057e-7	-6.109346679861651e-20	1.4702240104824885e-24	5.070869836878986e-11	1.0012918459509925e-10	1.4637321721842684e-9
63100000	0.0049998813829893385	5.682343863003793e-50	1.7146599621239303e-70	2.778599106289698e-8	6.51479318581419e-16	1.8004746849352057e-7	-6.109346679839331e-20	1.4702240104824885e-24	5.070869836878986e-11	1.0012918459509925e-10	1.4637321721842684e-9
63200000	0.0049998813829893385	5.682343863003793e-50	1.7146599621239303e-70	2.778599106289698e-8	6.51479318581419e-16	1.8004746849352057e-7	-6.10934667981701e-20	1.4702240104824885e-24	5.070869836878986e-11	1.0012918459509925e-10	1.4637321721842684e-9
63300000	0.0049998813829893385	5.682343863003793e-50	1.7146599621239303e-70	2.778599106289698e-8	6.51479318581419e-16	1.8004746849352057e-7	-6.109346679794689e-20	1.4702240104824885e-24	5.070869836878986e-11	1.0012918459509925e-10	1.4637321721842684e-9
63400000	0.0049998813829893385	5.682343863003793e-50	1.7146599621239303e-70	2.778599106289698e-8	6.51479318581419e-16	1.8004746849352057e-7	-6.109346679772368e-20	1.4702240104824885e-24	5.070869836878986e-11	1.0012918459509925e-10	1.4637321721842684e-9
63500000	0.0049998813829893385	5.682343863003793e-50	1.7146599621239303e-70	2.778599106289698e-8	6.51479318581419e-16	1.8004746849352057e-7	-6.109346679750046e-20	1.4702240104824885e-24	5.070869836878986e-11	1.0012918459509925e-10	1.4637321721842684e-9
63600000	0.0049998813829893385	5.682343863003793e-50	1.7146599621239303e-70	2.778599106289698e-8	6.51479318581419e-16	1.8004746849352057e-7	-6.109346679727726e-20	1.4702240104824885e-24	5.070869836878986e-11	1.0012918459509925e-10	1.4637321721842684e-9
63700000	0.0049998813829893385	5.682343863003793e-50	1.7146599621239303e-70	2.778599106289698e-8	6.51479318581419e-16	1.8004746849352057e-7	-6.109346679705404e-20	1.4702240104824885e-24	5.070869836878986e-11	1.0012918459509925e-10	1.4637321721842684e-9
63800000	0.0049998813829893385	5.682343863003793e-50	1.7146599621239303e-70	2.778599106289698e-8	6.51479318581419e-16	1.8004746849352057e-7	-6.109346679683083e-20	1.4702240104824885e-24	5.070869836878986e-11	1.0012918459509925e-10	1.4637321721842684e-9
63900000	0.0049998813829893385	5.682343863003793e-50	1.71465996212393e-70	2.778599106289698e-8	6.51479318581419e-16	1.8004746849352057e-7	-6.109346679660762e-20	1.4702240104824885e-24	5.070869836878986e-11	1.0012918459509925e-10	1.4637321721842684e-9
64000000	0.0049998813829893385	5.682343863003793e-50	1.71465996212393e-70	2.778599106289698e-8	6.51479318581419e-16	1.8004746849352057e-7	-6.109346679638441e-20	1.4702240104824885e-24	5.070869836878986e-11	1.0012918459509925e-10	1.4637321721842684e-9
64100000	0.0049998813829893385	5.682343863003793e-50	1.71465996212393e-70	2.778599106289698e-8	6.51479318581419e-16	1.8004746849352057e-7	-6.109346679616119e-20	1.4702240104824885e-24	5.070869836878986e-11	1.0012918459509925e-10	1.4637321721842684e-9
64200000	0.0049998813829893385	5.682343863003793e-50	1.71465996212393e-70	2.778599106289698e-8	6.51479318581419e-16	1.8004746849352057e-7	-6.109346679593799e-20	1.4702240104824885e-24	5.070869836878986e-11	1.0012918459509925e-10	1.4637321721842684e-9
64300000	0.0049998813829893385	5.682343863003793e-50	1.71465996212393e-70	2.778599106289698e-8	6.51479318581419e-16	1.8004746849352057e-7	-6.109346679571477e-20	1.4702240104824885e-24	5.070869836878986e-11	1.0012918459509925e-10	1.4637321721842684e-9
64400000	0.0049998813829893385	5.682343863003793e-50	1.71465996212393e-70	2.778599106289698e-8	6.51479318581419e-16	1.8004746849352057e-7	-6.109346679549156e-20	1.4702240104824885e-24	5.070869836878986e-11	1.0012918459509925e-10	1.4637321721842684e-9
64500000	0.0049998813829893385	5.682343863003793e-50	1.71465996212393e-70	2.778599106289698e-8	6.51479318581419e-16	1.8004746849352057e-7	-6.109346679526836e-20	1.4702240104824885e-24	5.070869836878986e-11	1.0012918459509925e-10	1.4637321721842684e-9
64600000	0.0049998813829893385	5.682343863003793e-50	1.71465996212393e-70	2.778599106289698e-8	6.51479318581419e-16	1.8004746849352057e-7	-6.109346679504514e-20	1.4702240104824885e-24	5.070869836878986e-11	1.0012918459509925e-10	1.4637321721842684e-9
64700000	0.0049998813829893385	5.682343863003793e-50	1.71465996212393e-70	2.778599106289698e-8	6.51479318581419e-16	1.8004746849352057e-7	-6.109346679482193e-20	1.4702240104824885e-24	5.070869836878986e-11	1.0012918459509925e-10	1.4637321721842684e-9
64800000	0.0049998813829893385	5.682343863003793e-50	1.71465996212393e-70	2.778599106289698e-8	6.51479318581419e-16	1.8004746849352057e-7	-6.109346679459872e-20	1.4702240104824885e-24	5.070869836878986e-11	1.0012918459509925e-10	1.4637321721842684e-9
64900000	0.0049998813829893385	5.682343863003793e-50	1.71465996212393e-70	2.778599106289698e-8	6.51479318581419e-16	1.8004746849352057e-7	-6.109346679437551e-20	1.4702240104824885e-24	5.070869836878986e-11	1.0012918459509925e-10	1.4637321721842684e-9
65000000	0.0049998813829893385	5.682343863003793e-50	1.71465996212393e-70	2.778599106289698e-8	6.51479318581419e-16	1.8004746849352057e-7	-6.109346679415229e-20	1.4702240104824885e-24	5.070869836878986e-11	1.0012918459509925e-10	1.4637321721842684e-9
65100000	0.0049998813829893385	5.682343863003793e-50	1.71465996212393e-70	2.778599106289698e-8	6.51479318581419e-16	1.8004746849352057e-7	-6.109346679392909e-20	1.4702240104824885e-24	5.070869836878986e-11	1.0012918459509925e-10	1.4637321721842684e-9
65200000	0.0049998813829893385	5.682343863003793e-50	1.71465996212393e-70	2.778599106289698e-8	6.51479318581419e-16	1.8004746849352057e-7	-6.109346679370587e-20	1.4702240104824885e-24	5.070869836878986e-11	1.0012918459509925e-10	1.4637321721842684e-9
65300000	0.0049998813829893385	5.682343863003793e-50	1.71465996212393e-70	2.778599106289698e-8	6.51479318581419e-16	1.8004746849352057e-7	-6.109346679348267e-20	1.4702240104824885e-24	5.070869836878986e-11	1.0012918459509925e-10	1.4637321721842684e-9
65400000	0.0049998813829893385	5.682343863003793e-50	1.71465996212393e-70	2.778599106289698e-8	6.51479318581419e-16	1.8004746849352057e-7	-6.109346679325945e-20	1.4702240104824885e-24	5.070869836878986e-11	1.0012918459509925e-10	1.4637321721842684e-9
65500000	0.0049998813829893385	5.682343863003793e-50	1.71465996212393e-70	2.778599106289698e-8	6.51479318581419e-16	1.8004746849352057e-7	-6.109346679303624e-20	1.4702240104824885e-24	5.070869836878986e-11	1.0012918459509925e-10	1.4637321721842684e-9
65600000	0.0049998813829893385	5.682343863003793e-50	1.71465996212393e-70	2.778599106289698e-8	6.51479318581419e-16	1.8004746849352057e-7	-6.109346679281304e-20	1.4702240104824885e-24	5.070869836878986e-11	1.0012918459509925e-10	1.4637321721842684e-9
65700000	0.0049998813829893385	5.682343863003793e-50	1.71465996212393e-70	2.778599106289698e-8	6.51479318581419e-16	1.8004746849352057e-7	-6.109346679258982e-20	1.4702240104824885e-24	5.070869836878986e-11	1.0012918459509925e-10	1.4637321721842684e-9
65800000	0.0049998813829893385	5.682343863003793e-50	1.71465996212393e-70	2.778599106289698e-8	6.51479318581419e-16	1.8004746849352057e-7	-6.10934667923666e-20	1.4702240104824885e-24	5.070869836878986e-11	1.0012918459509925e-10	1.4637321721842684e-9
65900000	0.0049998813829893385	5.682343863003793e-50	1.71465996212393e-70	2.778599106289698e-8	6.51479318581419e-16	1.8004746849352057e-7	-6.10934667921434e-20	1.4702240104824885e-24	5.070869836878986e-11	1.0012918459509925e-10	1.4637321721842684e-9
66000000	0.0049998813829893385	5.682343863003793e-50	1.71465996212393e-70	2.778599106289698e-8	6.51479318581419e-16	1.8004746849352057e-7	-6.109346679192019e-20	1.4702240104824885e-24	5.070869836878986e-11	1.0012918459509925e-10	1.4637321721842684e-9
66100000	0.0049998813829893385	5.682343863003793e-50	1.71465996212393e-70	2.778599106289698e-8	6.51479318581419e-16	1.8004746849352057e-7	-6.109346679169697e-20	1.4702240104824885e-24	5.070869836878986e-11	1.0012918459509925e-10	1.4637321721842684e-9
66200000	0.0049998813829893385	5.682343863003793e-50	1.71465996212393e-70	2.778599106289698e-8	6.51479318581419e-16	1.8004746849352057e-7	-6.109346679147377e-20	1.4702240104824885e-24	5.070869836878986e-11	1.0012918459509925e-10	1.4637321721842684e-9
66300000	0.0049998813829893385	5.682343863003793e-50	1.71465996212393e-70	2.778599106289698e-8	6.51479318581419e-16	1.8004746849352057e-7	-6.109346679125055e-20	1.4702240104824885e-24	5.070869836878986e-11	1.0012918459509925e-10	1.4637321721842684e-9
66400000	0.0049998813829893385	5.682343863003793e-50	1.71465996212393e-70	2.778599106289698e-8	6.51479318581419e-16	1.8004746849352057e-7	-6.109346679102734e-20	1.4702240104824885e-24	5.070869836878986e-11	1.0012918459509925e-10	1.4637321721842684e-9
66500000	0.0049998813829893385	5.682343863003793e-50	1.71465996212393e-70	2.778599106289698e-8	6.51479318581419e-16	1.8004746849352057e-7	-6.109346679080413e-20	1.4702240104824885e-24	5.070869836878986e-11	1.0012918459509925e-10	1.4637321721842684e-9
66600000	0.0049998813829893385	5.682343863003793e-50	1.71465996212393e-70	2.778599106289698e-8	6.51479318581419e-16	1.8004746849352057e-7	-6.109346679058092e-20	1.4702240104824885e-24	5.070869836878986e-11	1.0012918459509925e-10	1.4637321721842684e-9
66700000	0.0049998813829893385	5.682343863003793e-50	1.71465996212393e-70	2.778599106289698e-8	6.51479318581419e-16	1.8004746849352057e-7	-6.10934667903577e-20	1.4702240104824885e-24	5.070869836878986e-11	1.0012918459509925e-10	1.4637321721842684e-9
66800000	0.0049998813829893385	5.682343863003793e-50	1.71465996212393e-70	2.778599106289698e-8	6.51479318581419e-16	1.8004746849352057e-7	-6.10934667901345e-20	1.4702240104824885e-24	5.070869836878986e-11	1.0012918459509925e-10	1.4637321721842684e-9
66900000	0.0049998813829893385	5.682343863003793e-50	1.71465996212393e-70	2.778599106289698e-8	6.51479318581419e-16	1.8004746849352057e-7	-6.109346678991129e-20	1.4702240104824885e-24	5.070869836878986e-11	1.0012918459509925e-10	1.4637321721842684e-9
67000000	0.0049998813829893385	5.682343863003793e-50	1.71465996212393e-70	2.778599106289698e-8	6.51479318581419e-16	1.8004746849352057e-7	-6.109346678968807e-20	1.4702240104824885e-24	5.070869836878986e-11	1.0012918459509925e-10	1.4637321721842684e-9
67100000	0.0049998813829893385	5.682343863003793e-50	1.71465996212393e-70	2.778599106289698e-8	6.51479318581419e-16	1.8004746849352057e-7	-6.109346678946487e-20	1.4702240104824885e-24	5.070869836878986e-11	1.0012918459509925e-10	1.4637321721842684e-9
67200000	0.0049998813829893385	5.682343863003793e-50	1.71465996212393e-70	2.778599106289698e-8	6.51479318581419e-16	1.8004746849352057e-7	-6.109346678924165e-20	1.4702240104824885e-24	5.070869836878986e-11	1.0012918459509925e-10	1.4637321721842684e-9
67300000	0.0049998813829893385	5.682343863003793e-50	1.71465996212393e-70	2.778599106289698e-8	6.51479318581419e-16	1.8004746849352057e-7	-6.109346678901844e-20	1.4702240104824885e-24	5.070869836878986e-11	1.0012918459509925e-10	1.4637321721842684e-9
67400000	0.0049998813829893385	5.682343863003793e-50	1.71465996212393e-70	2.778599106289698e-8	6.51479318581419e-16	1.8004746849352057e-7	-6.109346678879523e-20	1.4702240104824885e-24	5.070869836878986e-11	1.0012918459509925e-10	1.4637321721842684e-9
67500000	0.0049998813829893385	5.682343863003793e-50	1.71465996212393e-70	2.778599106289698e-8	6.51479318581419e-16	1.8004746849352057e-7	-6.109346678857202e-20	1.4702240104824885e-24	5.070869836878986e-11	1.0012918459509925e-10	1.4637321721842684e-9
67600000	0.0049998813829893385	5.682343863003793e-50	1.71465996212393e-70	2.778599106289698e-8	6.51479318581419e-16	1.8004746849352057e-7	-6.109346678834881e-20	1.4702240104824885e-24	5.070869836878986e-11	1.0012918459509925e-10	1.4637321721842684e-9
67700000	0.0049998813829893385	5.682343863003793e-50	1.71465996212393e-70	2.778599106289698e-8	6.51479318581419e-16	1.8004746849352057e-7	-6.10934667881256e-20	1.4702240104824885e-24	5.070869836878986e-11	1.0012918459509925e-10	1.4637321721842684e-9
67800000	0.0049998813829893385	5.682343863003793e-50	1.71465996212393e-70	2.778599106289698e-8	6.51479318581419e-16	1.8004746849352057e-7	-6.109346678790238e-20	1.4702240104824885e-24	5.070869836878986e-11	1.0012918459509925e-10	1.4637321721842684e-9
67900000	0.0049998813829893385	5.682343863003793e-50	1.71465996212393e-70	2.778599106289698e-8	6.51479318581419e-16	1.8004746849352057e-7	-6.109346678767918e-20	1.4702240104824885e-24	5.070869836878986e-11	1.0012918459509925e-10	1.4637321721842684e-9
68000000	0.0049998813829893385	5.682343863003793e-50	1.71465996212393e-70	2.778599106289698e-8	6.51479318581419e-16	1.8004746849352057e-7	-6.109346678745597e-20	1.4702240104824885e-24	5.070869836878986e-11	1.0012918459509925e-10	1.4637321721842684e-9
68100000	0.0049998813829893385	5.682343863003793e-50	1.71465996212393e-70	2.778599106289698e-8	6.51479318581419e-16	1.8004746849352057e-7	-6.109346678723275e-20	1.4702240104824885e-24	5.070869836878986e-11	1.0012918459509925e-10	1.4637321721842684e-9
68200000	0.0049998813829893385	5.682343863003793e-50	1.71465996212393e-70	2.778599106289698e-8	6.51479318581419e-16	1.8004746849352057e-7	-6.109346678700955e-20	1.4702240104824885e-24	5.070869836878986e-11	1.0012918459509925e-10	1.4637321721842684e-9
68300000	0.0049998813829893385	5.682343863003793e-50	1.71465996212393e-70	2.778599106289698e-8	6.51479318581419e-16	1.8004746849352057e-7	-6.109346678678633e-20	1.4702240104824885e-24	5.070869836878986e-11	1.0012918459509925e-10	1.4637321721842684e-9
68400000	0.0049998813829893385	5.682343863003793e-50	1.71465996212393e-70	2.778599106289698e-8	6.51479318581419e-16	1.8004746849352057e-7	-6.109346678656312e-20	1.4702240104824883e-24	5.070869836878986e-11	1.0012918459509925e-10	1.4637321721842684e-9
68500000	0.0049998813829893385	5.682343863003793e-50	1.71465996212393e-70	2.778599106289698e-8	6.51479318581419e-16	1.8004746849352057e-7	-6.109346678633991e-20	1.4702240104824883e-24	5.070869836878986e-11	1.0012918459509925e-10	1.4637321721842684e-9
68600000	0.0049998813829893385	5.682343863003793e-50	1.71465996212393e-70	2.778599106289698e-8	6.51479318581419e-16	1.8004746849352057e-7	-6.10934667861167e-20	1.4702240104824883e-24	5.070869836878986e-11	1.0012918459509925e-10	1.4637321721842684e-9
68700000	0.0049998813829893385	5.682343863003793e-50	1.71465996212393e-70	2.778599106289698e-8	6.51479318581419e-16	1.8004746849352057e-7	-6.109346678589348e-20	1.4702240104824883e-24	5.070869836878986e-11	1.0012918459509925e-10	1.4637321721842684e-9
68800000	0.0049998813829893385	5.682343863003793e-50	1.71465996212393e-70	2.778599106289698e-8	6.51479318581419e-16	1.8004746849352057e-7	-6.109346678567028e-20	1.4702240104824883e-24	5.070869836878986e-11	1.0012918459509925e-10	1.4637321721842684e-9
68900000	0.0049998813829893385	5.682343863003793e-50	1.71465996212393e-70	2.778599106289698e-8	6.51479318581419e-16	1.8004746849352057e-7	-6.109346678544706e-20	1.4702240104824883e-24	5.070869836878986e-11	1.0012918459509925e-10	1.4637321721842684e-9
69000000	0.0049998813829893385	5.682343863003793e-50	1.71465996212393e-70	2.778599106289698e-8	6.51479318581419e-16	1.8004746849352057e-7	-6.109346678522385e-20	1.4702240104824883e-24	5.070869836878986e-11	1.0012918459509925e-10	1.4637321721842684e-9
69100000	0.0049998813829893385	5.682343863003793e-50	1.71465996212393e-70	2.778599106289698e-8	6.51479318581419e-16	1.8004746849352057e-7	-6.109346678500065e-20	1.4702240104824883e-24	5.070869836878986e-11	1.0012918459509925e-10	1.4637321721842684e-9
69200000	0.0049998813829893385	5.682343863003793e-50	1.71465996212393e-70	2.778599106289698e-8	6.51479318581419e-16	1.8004746849352057e-7	-6.109346678477743e-20	1.4702240104824883e-24	5.070869836878986e-11	1.0012918459509925e-10	1.4637321721842684e-9
69300000	0.0049998813829893385	5.682343863003793e-50	1.71465996212393e-70	2.778599106289698e-8	6.51479318581419e-16	1.8004746849352057e-7	-6.109346678455422e-20	1.4702240104824883e-24	5.070869836878986e-11	1.0012918459509925e-10	1.4637321721842684e-9
69400000	0.0049998813829893385	5.682343863003793e-50	1.71465996212393e-70	2.778599106289698e-8	6.51479318581419e-16	1.8004746849352057e-7	-6.109346678433101e-20	1.4702240104824883e-24	5.070869836878986e-11	1.0012918459509925e-10	1.4637321721842684e-9
69500000	0.0049998813829893385	5.682343863003793e-50	1.71465996212393e-70	2.778599106289698e-8	6.51479318581419e-16	1.8004746849352057e-7	-6.10934667841078e-20	1.4702240104824883e-24	5.070869836878986e-11	1.0012918459509925e-10	1.4637321721842684e-9
69600000	0.0049998813829893385	5.682343863003793e-50	1.71465996212393e-70	2.778599106289698e-8	6.51479318581419e-16	1.8004746849352057e-7	-6.109346678388459e-20	1.4702240104824883e-24	5.070869836878986e-11	1.0012918459509925e-10	1.4637321721842684e-9
69700000	0.0049998813829893385	5.682343863003793e-50	1.71465996212393e-70	2.778599106289698e-8	6.51479318581419e-16	1.8004746849352057e-7	-6.109346678366138e-20	1.4702240104824883e-24	5.070869836878986e-11	1.0012918459509925e-10	1.4637321721842684e-9
69800000	0.0049998813829893385	5.682343863003793e-50	1.71465996212393e-70	2.778599106289698e-8	6.51479318581419e-16	1.8004746849352057e-7	-6.109346678343816e-20	1.4702240104824883e-24	5.070869836878986e-11	1.0012918459509925e-10	1.4637321721842684e-9
69900000	0.0049998813829893385	5.682343863003793e-50	1.71465996212393e-70	2.778599106289698e-8	6.51479318581419e-16	1.8004746849352057e-7	-6.109346678321496e-20	1.4702240104824883e-24	5.070869836878986e-11	1.0012918459509925e-10	1.4637321721842684e-9
70000000	0.0049998813829893385	5.682343863003793e-50	1.71465996212393e-70	2.778599106289698e-8	6.51479318581419e-16	1.8004746849352057e-7	-6.109346678299174e-20	1.4702240104824883e-24	5.070869836878986e-11	1.0012918459509925e-10	1.4637321721842684e-9
70100000	0.0049998813829893385	5.682343863003793e-50	1.71465996212393e-70	2.778599106289698e-8	6.51479318581419e-16	1.8004746849352057e-7	-6.109346678276853e-20	1.4702240104824883e-24	5.070869836878986e-11	1.0012918459509925e-10	1.4637321721842684e-9
70200000	0.0049998813829893385	5.682343863003793e-50	1.71465996212393e-70	2.778599106289698e-8	6.51479318581419e-16	1.8004746849352057e-7	-6.109346678254533e-20	1.4702240104824883e-24	5.070869836878986e-11	1.0012918459509925e-10	1.4637321721842684e-9
70300000	0.0049998813829893385	5.682343863003793e-50	1.71465996212393e-70	2.778599106289698e-8	6.51479318581419e-16	1.8004746849352057e-7	-6.109346678232211e-20	1.4702240104824883e-24	5.070869836878986e-11	1.0012918459509925e-10	1.4637321721842684e-9
70400000	0.0049998813829893385	5.682343863003793e-50	1.71465996212393e-70	2.778599106289698e-8	6.51479318581419e-16	1.8004746849352057e-7	-6.10934667820989e-20	1.4702240104824883e-24	5.070869836878986e-11	1.0012918459509925e-10	1.4637321721842684e-9
70500000	0.0049998813829893385	5.682343863003793e-50	1.71465996212393e-70	2.778599106289698e-8	6.51479318581419e-16	1.8004746849352057e-7	-6.109346678187569e-20	1.4702240104824883e-24	5.070869836878986e-11	1.0012918459509925e-10	1.4637321721842684e-9
70600000	0.0049998813829893385	5.682343863003793e-50	1.71465996212393e-70	2.778599106289698e-8	6.51479318581419e-16	1.8004746849352057e-7	-6.109346678165248e-20	1.4702240104824883e-24	5.070869836878986e-11	1.0012918459509925e-10	1.4637321721842684e-9
70700000	0.0049998813829893385	5.682343863003793e-50	1.71465996212393e-70	2.778599106289698e-8	6.51479318581419e-16	1.8004746849352057e-7	-6.109346678142926e-20	1.4702240104824883e-24	5.070869836878986e-11	1.0012918459509925e-10	1.4637321721842684e-9
70800000	0.0049998813829893385	5.682343863003793e-50	1.71465996212393e-70	2.778599106289698e-8	6.51479318581419e-16	1.8004746849352057e-7	-6.109346678120606e-20	1.4702240104824883e-24	5.070869836878986e-11	1.0012918459509925e-10	1.4637321721842684e-9
70900000	0.0049998813829893385	5.682343863003793e-50	1.71465996212393e-70	2.778599106289698e-8	6.51479318581419e-16	1.8004746849352057e-7	-6.109346678098284e-20	1.4702240104824883e-24	5.070869836878986e-11	1.0012918459509925e-10	1.4637321721842684e-9
71000000	0.0049998813829893385	5.682343863003793e-50	1.71465996212393e-70	2.778599106289698e-8	6.51479318581419e-16	1.8004746849352057e-7	-6.109346678075963e-20	1.4702240104824883e-24	5.070869836878986e-11	1.0012918459509925e-10	1.4637321721842684e-9
71100000	0.0049998813829893385	5.682343863003793e-50	1.71465996212393e-70	2.778599106289698e-8	6.51479318581419e-16	1.8004746849352057e-7	-6.109346678053642e-20	1.4702240104824883e-24	5.070869836878986e-11	1.0012918459509925e-10	1.4637321721842684e-9
71200000	0.0049998813829893385	5.682343863003793e-50	1.71465996212393e-70	2.778599106289698e-8	6.51479318581419e-16	1.8004746849352057e-7	-6.109346678031321e-20	1.4702240104824883e-24	5.070869836878986e-11	1.0012918459509925e-10	1.4637321721842684e-9
71300000	0.0049998813829893385	5.682343863003793e-50	1.71465996212393e-70	2.778599106289698e-8	6.51479318581419e-16	1.8004746849352057e-7	-6.109346678009e-20	1.470224010482488e-24	5.070869836878986e-11	1.0012918459509925e-10	1.4637321721842684e-9
71400000	0.0049998813829893385	5.682343863003793e-50	1.71465996212393e-70	2.778599106289698e-8	6.51479318581419e-16	1.8004746849352057e-7	-6.109346677986679e-20	1.470224010482488e-24	5.070869836878986e-11	1.0012918459509925e-10	1.4637321721842684e-9
71500000	0.0049998813829893385	5.682343863003793e-50	1.71465996212393e-70	2.778599106289698e-8	6.51479318581419e-16	1.8004746849352057e-7	-6.109346677964358e-20	1.470224010482488e-24	5.070869836878986e-11	1.0012918459509925e-10	1.4637321721842684e-9
71600000	0.0049998813829893385	5.682343863003793e-50	1.71465996212393e-70	2.778599106289698e-8	6.51479318581419e-16	1.8004746849352057e-7	-6.109346677942037e-20	1.470224010482488e-24	5.070869836878986e-11	1.0012918459509925e-10	1.4637321721842684e-9
71700000	0.0049998813829893385	5.682343863003793e-50	1.71465996212393e-70	2.778599106289698e-8	6.51479318581419e-16	1.8004746849352057e-7	-6.109346677919716e-20	1.470224010482488e-24	5.070869836878986e-11	1.0012918459509925e-10	1.4637321721842684e-9
71800000	0.0049998813829893385	5.682343863003793e-50	1.71465996212393e-70	2.778599106289698e-8	6.51479318581419e-16	1.8004746849352057e-7	-6.109346677897394e-20	1.470224010482488e-24	5.070869836878986e-11	1.0012918459509925e-10	1.4637321721842684e-9
71900000	0.0049998813829893385	5.682343863003793e-50	1.71465996212393e-70	2.778599106289698e-8	6.51479318581419e-16	1.8004746849352057e-7	-6.109346677875074e-20	1.470224010482488e-24	5.070869836878986e-11	1.0012918459509925e-10	1.4637321721842684e-9
72000000	0.0049998813829893385	5.682343863003793e-50	1.71465996212393e-70	2.778599106289698e-8	6.51479318581419e-16	1.8004746849352057e-7	-6.109346677852752e-20	1.470224010482488e-24	5.070869836878986e-11	1.0012918459509925e-10	1.4637321721842684e-9
72100000	0.0049998813829893385	5.682343863003793e-50	1.71465996212393e-70	2.778599106289698e-8	6.51479318581419e-16	1.8004746849352057e-7	-6.109346677830431e-20	1.470224010482488e-24	5.070869836878986e-11	1.0012918459509925e-10	1.4637321721842684e-9
72200000	0.0049998813829893385	5.682343863003793e-50	1.71465996212393e-70	2.778599106289698e-8	6.51479318581419e-16	1.8004746849352057e-7	-6.10934667780811e-20	1.470224010482488e-24	5.070869836878986e-11	1.0012918459509925e-10	1.4637321721842684e-9
72300000	0.0049998813829893385	5.682343863003793e-50	1.71465996212393e-70	2.778599106289698e-8	6.51479318581419e-16	1.8004746849352057e-7	-6.109346677785789e-20	1.470224010482488e-24	5.070869836878986e-11	1.0012918459509925e-10	1.4637321721842684e-9
72400000	0.0049998813829893385	5.682343863003793e-50	1.71465996212393e-70	2.778599106289698e-8	6.51479318581419e-16	1.8004746849352057e-7	-6.109346677763467e-20	1.470224010482488e-24	5.070869836878986e-11	1.0012918459509925e-10	1.4637321721842684e-9
72500000	0.0049998813829893385	5.682343863003793e-50	1.71465996212393e-70	2.778599106289698e-8	6.51479318581419e-16	1.8004746849352057e-7	-6.109346677741147e-20	1.470224010482488e-24	5.070869836878986e-11	1.0012918459509925e-10	1.4637321721842684e-9
72600000	0.0049998813829893385	5.682343863003793e-50	1.71465996212393e-70	2.778599106289698e-8	6.51479318581419e-16	1.8004746849352057e-7	-6.109346677718826e-20	1.470224010482488e-24	5.070869836878986e-11	1.0012918459509925e-10	1.4637321721842684e-9
72700000	0.0049998813829893385	5.682343863003793e-50	1.71465996212393e-70	2.778599106289698e-8	6.51479318581419e-16	1.8004746849352057e-7	-6.109346677696504e-20	1.470224010482488e-24	5.070869836878986e-11	1.0012918459509925e-10	1.4637321721842684e-9
72800000	0.0049998813829893385	5.682343863003793e-50	1.71465996212393e-70	2.778599106289698e-8	6.51479318581419e-16	1.8004746849352057e-7	-6.109346677674184e-20	1.470224010482488e-24	5.070869836878986e-11	1.0012918459509925e-10	1.4637321721842684e-9
72900000	0.0049998813829893385	5.682343863003793e-50	1.71465996212393e-70	2.778599106289698e-8	6.51479318581419e-16	1.8004746849352057e-7	-6.109346677651862e-20	1.470224010482488e-24	5.070869836878986e-11	1.0012918459509925e-10	1.4637321721842684e-9
73000000	0.0049998813829893385	5.682343863003793e-50	1.71465996212393e-70	2.778599106289698e-8	6.51479318581419e-16	1.8004746849352057e-7	-6.109346677629541e-20	1.470224010482488e-24	5.070869836878986e-11	1.0012918459509925e-10	1.4637321721842684e-9
73100000	0.0049998813829893385	5.682343863003793e-50	1.71465996212393e-70	2.778599106289698e-8	6.51479318581419e-16	1.8004746849352057e-7	-6.10934667760722e-20	1.470224010482488e-24	5.070869836878986e-11	1.0012918459509925e-10	1.4637321721842684e-9
73200000	0.0049998813829893385	5.682343863003793e-50	1.71465996212393e-70	2.778599106289698e-8	6.51479318581419e-16	1.8004746849352057e-7	-6.109346677584899e-20	1.470224010482488e-24	5.070869836878986e-11	1.0012918459509925e-10	1.4637321721842684e-9
73300000	0.0049998813829893385	5.682343863003793e-50	1.71465996212393e-70	2.778599106289698e-8	6.51479318581419e-16	1.8004746849352057e-7	-6.109346677562578e-20	1.470224010482488e-24	5.070869836878986e-11	1.0012918459509925e-10	1.4637321721842684e-9
73400000	0.0049998813829893385	5.682343863003793e-50	1.71465996212393e-70	2.778599106289698e-8	6.51479318581419e-16	1.8004746849352057e-7	-6.109346677540257e-20	1.470224010482488e-24	5.070869836878986e-11	1.0012918459509925e-10	1.4637321721842684e-9
73500000	0.0049998813829893385	5.682343863003793e-50	1.71465996212393e-70	2.778599106289698e-8	6.51479318581419e-16	1.8004746849352057e-7	-6.109346677517935e-20	1.470224010482488e-24	5.070869836878986e-11	1.0012918459509925e-10	1.4637321721842684e-9
73600000	0.0049998813829893385	5.682343863003793e-50	1.71465996212393e-70	2.778599106289698e-8	6.51479318581419e-16	1.8004746849352057e-7	-6.109346677495615e-20	1.470224010482488e-24	5.070869836878986e-11	1.0012918459509925e-10	1.4637321721842684e-9
73700000	0.0049998813829893385	5.682343863003793e-50	1.71465996212393e-70	2.778599106289698e-8	6.51479318581419e-16	1.8004746849352057e-7	-6.109346677473294e-20	1.470224010482488e-24	5.070869836878986e-11	1.0012918459509925e-10	1.4637321721842684e-9
73800000	0.0049998813829893385	5.682343863003793e-50	1.71465996212393e-70	2.778599106289698e-8	6.51479318581419e-16	1.8004746849352057e-7	-6.109346677450972e-20	1.470224010482488e-24	5.070869836878986e-11	1.0012918459509925e-10	1.4637321721842684e-9
73900000	0.0049998813829893385	5.682343863003793e-50	1.71465996212393e-70	2.778599106289698e-8	6.51479318581419e-16	1.8004746849352057e-7	-6.109346677428652e-20	1.470224010482488e-24	5.070869836878986e-11	1.0012918459509925e-10	1.4637321721842684e-9
74000000	0.0049998813829893385	5.682343863003793e-50	1.71465996212393e-70	2.778599106289698e-8	6.51479318581419e-16	1.8004746849352057e-7	-6.10934667740633e-20	1.4702240104824879e-24	5.070869836878986e-11	1.0012918459509925e-10	1.4637321721842684e-9
74100000	0.0049998813829893385	5.682343863003793e-50	1.71465996212393e-70	2.778599106289698e-8	6.51479318581419e-16	1.8004746849352057e-7	-6.109346677384009e-20	1.4702240104824879e-24	5.070869836878986e-11	1.0012918459509925e-10	1.4637321721842684e-9
74200000	0.0049998813829893385	5.682343863003793e-50	1.71465996212393e-70	2.778599106289698e-8	6.51479318581419e-16	1.8004746849352057e-7	-6.109346677361688e-20	1.4702240104824879e-24	5.070869836878986e-11	1.0012918459509925e-10	1.4637321721842684e-9
74300000	0.0049998813829893385	5.682343863003793e-50	1.71465996212393e-70	2.778599106289698e-8	6.51479318581419e-16	1.8004746849352057e-7	-6.109346677339367e-20	1.4702240104824879e-24	5.070869836878986e-11	1.0012918459509925e-10	1.4637321721842684e-9
74400000	0.0049998813829893385	5.682343863003793e-50	1.71465996212393e-70	2.778599106289698e-8	6.51479318581419e-16	1.8004746849352057e-7	-6.109346677317045e-20	1.4702240104824879e-24	5.070869836878986e-11	1.0012918459509925e-10	1.4637321721842684e-9
74500000	0.0049998813829893385	5.682343863003793e-50	1.71465996212393e-70	2.778599106289698e-8	6.51479318581419e-16	1.8004746849352057e-7	-6.109346677294725e-20	1.4702240104824879e-24	5.070869836878986e-11	1.0012918459509925e-10	1.4637321721842684e-9
74600000	0.0049998813829893385	5.682343863003793e-50	1.71465996212393e-70	2.778599106289698e-8	6.51479318581419e-16	1.8004746849352057e-7	-6.109346677272403e-20	1.4702240104824879e-24	5.070869836878986e-11	1.0012918459509925e-10	1.4637321721842684e-9
74700000	0.0049998813829893385	5.682343863003793e-50	1.71465996212393e-70	2.778599106289698e-8	6.51479318581419e-16	1.8004746849352057e-7	-6.109346677250082e-20	1.4702240104824879e-24	5.070869836878986e-11	1.0012918459509925e-10	1.4637321721842684e-9
74800000	0.0049998813829893385	5.682343863003793e-50	1.71465996212393e-70	2.778599106289698e-8	6.51479318581419e-16	1.8004746849352057e-7	-6.109346677227762e-20	1.4702240104824879e-24	5.070869836878986e-11	1.0012918459509925e-10	1.4637321721842684e-9
74900000	0.0049998813829893385	5.682343863003793e-50	1.71465996212393e-70	2.778599106289698e-8	6.51479318581419e-16	1.8004746849352057e-7	-6.10934667720544e-20	1.4702240104824879e-24	5.070869836878986e-11	1.0012918459509925e-10	1.4637321721842684e-9
75000000	0.0049998813829893385	5.682343863003793e-50	1.71465996212393e-70	2.778599106289698e-8	6.51479318581419e-16	1.8004746849352057e-7	-6.109346677183118e-20	1.4702240104824879e-24	5.070869836878986e-11	1.0012918459509925e-10	1.4637321721842684e-9
75100000	0.0049998813829893385	5.682343863003793e-50	1.71465996212393e-70	2.778599106289698e-8	6.51479318581419e-16	1.8004746849352057e-7	-6.109346677160798e-20	1.4702240104824879e-24	5.070869836878986e-11	1.0012918459509925e-10	1.4637321721842684e-9
75200000	0.0049998813829893385	5.682343863003793e-50	1.71465996212393e-70	2.778599106289698e-8	6.51479318581419e-16	1.8004746849352057e-7	-6.109346677138477e-20	1.4702240104824879e-24	5.070869836878986e-11	1.0012918459509925e-10	1.4637321721842684e-9
75300000	0.0049998813829893385	5.682343863003793e-50	1.71465996212393e-70	2.778599106289698e-8	6.51479318581419e-16	1.8004746849352057e-7	-6.109346677116156e-20	1.4702240104824879e-24	5.070869836878986e-11	1.0012918459509925e-10	1.4637321721842684e-9
75400000	0.0049998813829893385	5.682343863003793e-50	1.71465996212393e-70	2.778599106289698e-8	6.51479318581419e-16	1.8004746849352057e-7	-6.109346677093835e-20	1.4702240104824879e-24	5.070869836878986e-11	1.0012918459509925e-10	1.4637321721842684e-9
75500000	0.0049998813829893385	5.682343863003793e-50	1.71465996212393e-70	2.778599106289698e-8	6.51479318581419e-16	1.8004746849352057e-7	-6.109346677071513e-20	1.4702240104824879e-24	5.070869836878986e-11	1.0012918459509925e-10	1.4637321721842684e-9
75600000	0.0049998813829893385	5.682343863003793e-50	1.71465996212393e-70	2.778599106289698e-8	6.51479318581419e-16	1.8004746849352057e-7	-6.109346677049193e-20	1.4702240104824879e-24	5.070869836878986e-11	1.0012918459509925e-10	1.4637321721842684e-9
75700000	0.0049998813829893385	5.682343863003793e-50	1.71465996212393e-70	2.778599106289698e-8	6.51479318581419e-16	1.8004746849352057e-7	-6.109346677026871e-20	1.4702240104824879e-24	5.070869836878986e-11	1.0012918459509925e-10	1.4637321721842684e-9
75800000	0.0049998813829893385	5.682343863003793e-50	1.71465996212393e-70	2.778599106289698e-8	6.51479318581419e-16	1.8004746849352057e-7	-6.10934667700455e-20	1.4702240104824879e-24	5.070869836878986e-11	1.0012918459509925e-10	1.4637321721842684e-9
75900000	0.0049998813829893385	5.682343863003793e-50	1.71465996212393e-70	2.778599106289698e-8	6.51479318581419e-16	1.8004746849352057e-7	-6.10934667698223e-20	1.4702240104824879e-24	5.070869836878986e-11	1.0012918459509925e-10	1.4637321721842684e-9
76000000	0.0049998813829893385	5.682343863003793e-50	1.71465996212393e-70	2.778599106289698e-8	6.51479318581419e-16	1.8004746849352057e-7	-6.109346676959908e-20	1.4702240104824879e-24	5.070869836878986e-11	1.0012918459509925e-10	1.4637321721842684e-9
76100000	0.0049998813829893385	5.682343863003793e-50	1.71465996212393e-70	2.778599106289698e-8	6.51479318581419e-16	1.8004746849352057e-7	-6.109346676937586e-20	1.4702240104824879e-24	5.070869836878986e-11	1.0012918459509925e-10	1.4637321721842684e-9
76200000	0.0049998813829893385	5.682343863003793e-50	1.71465996212393e-70	2.778599106289698e-8	6.51479318581419e-16	1.8004746849352057e-7	-6.109346676915266e-20	1.4702240104824879e-24	5.070869836878986e-11	1.0012918459509925e-10	1.4637321721842684e-9
76300000	0.0049998813829893385	5.682343863003793e-50	1.71465996212393e-70	2.778599106289698e-8	6.51479318581419e-16	1.8004746849352057e-7	-6.109346676892945e-20	1.4702240104824879e-24	5.070869836878986e-11	1.0012918459509925e-10	1.4637321721842684e-9
76400000	0.0049998813829893385	5.682343863003793e-50	1.71465996212393e-70	2.778599106289698e-8	6.51479318581419e-16	1.8004746849352057e-7	-6.109346676870623e-20	1.4702240104824879e-24	5.070869836878986e-11	1.0012918459509925e-10	1.4637321721842684e-9
76500000	0.0049998813829893385	5.682343863003793e-50	1.71465996212393e-70	2.778599106289698e-8	6.51479318581419e-16	1.8004746849352057e-7	-6.109346676848303e-20	1.4702240104824879e-24	5.070869836878986e-11	1.0012918459509925e-10	1.4637321721842684e-9
76600000	0.0049998813829893385	5.682343863003793e-50	1.71465996212393e-70	2.778599106289698e-8	6.51479318581419e-16	1.8004746849352057e-7	-6.109346676825981e-20	1.4702240104824879e-24	5.070869836878986e-11	1.0012918459509925e-10	1.4637321721842684e-9
76700000	0.0049998813829893385	5.682343863003793e-50	1.71465996212393e-70	2.778599106289698e-8	6.51479318581419e-16	1.8004746849352057e-7	-6.10934667680366e-20	1.4702240104824879e-24	5.070869836878986e-11	1.0012918459509925e-10	1.4637321721842684e-9
76800000	0.0049998813829893385	5.682343863003793e-50	1.71465996212393e-70	2.778599106289698e-8	6.51479318581419e-16	1.8004746849352057e-7	-6.109346676781339e-20	1.4702240104824879e-24	5.070869836878986e-11	1.0012918459509925e-10	1.4637321721842684e-9
76900000	0.0049998813829893385	5.682343863003793e-50	1.71465996212393e-70	2.778599106289698e-8	6.51479318581419e-16	1.8004746849352057e-7	-6.109346676759018e-20	1.4702240104824879e-24	5.070869836878986e-11	1.0012918459509925e-10	1.4637321721842684e-9
77000000	0.0049998813829893385	5.682343863003793e-50	1.71465996212393e-70	2.778599106289698e-8	6.51479318581419e-16	1.8004746849352057e-7	-6.109346676736696e-20	1.4702240104824879e-24	5.070869836878986e-11	1.0012918459509925e-10	1.4637321721842684e-9
77100000	0.0049998813829893385	5.682343863003793e-50	1.71465996212393e-70	2.778599106289698e-8	6.51479318581419e-16	1.8004746849352057e-7	-6.109346676714376e-20	1.4702240104824879e-24	5.070869836878986e-11	1.0012918459509925e-10	1.4637321721842684e-9
77200000	0.0049998813829893385	5.682343863003793e-50	1.71465996212393e-70	2.778599106289698e-8	6.51479318581419e-16	1.8004746849352057e-7	-6.109346676692054e-20	1.4702240104824879e-24	5.070869836878986e-11	1.0012918459509925e-10	1.4637321721842684e-9
77300000	0.0049998813829893385	5.682343863003793e-50	1.71465996212393e-70	2.778599106289698e-8	6.51479318581419e-16	1.8004746849352057e-7	-6.109346676669733e-20	1.4702240104824879e-24	5.070869836878986e-11	1.0012918459509925e-10	1.4637321721842684e-9
77400000	0.0049998813829893385	5.682343863003793e-50	1.71465996212393e-70	2.778599106289698e-8	6.51479318581419e-16	1.8004746849352057e-7	-6.109346676647413e-20	1.4702240104824879e-24	5.070869836878986e-11	1.0012918459509925e-10	1.4637321721842684e-9
77500000	0.0049998813829893385	5.682343863003793e-50	1.71465996212393e-70	2.778599106289698e-8	6.51479318581419e-16	1.8004746849352057e-7	-6.109346676625091e-20	1.4702240104824879e-24	5.070869836878986e-11	1.0012918459509925e-10	1.4637321721842684e-9
77600000	0.0049998813829893385	5.682343863003793e-50	1.71465996212393e-70	2.778599106289698e-8	6.51479318581419e-16	1.8004746849352057e-7	-6.109346676602771e-20	1.4702240104824879e-24	5.070869836878986e-11	1.0012918459509925e-10	1.4637321721842684e-9
77700000	0.0049998813829893385	5.682343863003793e-50	1.71465996212393e-70	2.778599106289698e-8	6.51479318581419e-16	1.8004746849352057e-7	-6.109346676580449e-20	1.4702240104824879e-24	5.070869836878986e-11	1.0012918459509925e-10	1.4637321721842684e-9
77800000	0.0049998813829893385	5.682343863003793e-50	1.71465996212393e-70	2.778599106289698e-8	6.51479318581419e-16	1.8004746849352057e-7	-6.109346676558128e-20	1.4702240104824879e-24	5.070869836878986e-11	1.0012918459509925e-10	1.4637321721842684e-9
77900000	0.0049998813829893385	5.682343863003793e-50	1.71465996212393e-70	2.778599106289698e-8	6.51479318581419e-16	1.8004746849352057e-7	-6.109346676535807e-20	1.4702240104824879e-24	5.070869836878986e-11	1.0012918459509925e-10	1.4637321721842684e-9
78000000	0.0049998813829893385	5.682343863003793e-50	1.71465996212393e-70	2.778599106289698e-8	6.51479318581419e-16	1.8004746849352057e-7	-6.109346676513486e-20	1.4702240104824879e-24	5.070869836878986e-11	1.0012918459509925e-10	1.4637321721842684e-9
78100000	0.0049998813829893385	5.682343863003793e-50	1.71465996212393e-70	2.778599106289698e-8	6.51479318581419e-16	1.8004746849352057e-7	-6.109346676491164e-20	1.4702240104824879e-24	5.070869836878986e-11	1.0012918459509925e-10	1.4637321721842684e-9
78200000	0.0049998813829893385	5.682343863003793e-50	1.71465996212393e-70	2.778599106289698e-8	6.51479318581419e-16	1.8004746849352057e-7	-6.109346676468844e-20	1.4702240104824879e-24	5.070869836878986e-11	1.0012918459509925e-10	1.4637321721842684e-9
78300000	0.0049998813829893385	5.682343863003793e-50	1.71465996212393e-70	2.778599106289698e-8	6.51479318581419e-16	1.8004746849352057e-7	-6.109346676446522e-20	1.4702240104824879e-24	5.070869836878986e-11	1.0012918459509925e-10	1.4637321721842684e-9
78400000	0.0049998813829893385	5.682343863003793e-50	1.71465996212393e-70	2.778599106289698e-8	6.51479318581419e-16	1.8004746849352057e-7	-6.109346676424201e-20	1.4702240104824879e-24	5.070869836878986e-11	1.0012918459509925e-10	1.4637321721842684e-9
78500000	0.0049998813829893385	5.682343863003793e-50	1.71465996212393e-70	2.778599106289698e-8	6.51479318581419e-16	1.8004746849352057e-7	-6.109346676401881e-20	1.4702240104824879e-24	5.070869836878986e-11	1.0012918459509925e-10	1.4637321721842684e-9
78600000	0.0049998813829893385	5.682343863003793e-50	1.71465996212393e-70	2.778599106289698e-8	6.51479318581419e-16	1.8004746849352057e-7	-6.109346676379559e-20	1.4702240104824879e-24	5.070869836878986e-11	1.0012918459509925e-10	1.4637321721842684e-9
78700000	0.0049998813829893385	5.682343863003793e-50	1.71465996212393e-70	2.778599106289698e-8	6.51479318581419e-16	1.8004746849352057e-7	-6.109346676357238e-20	1.4702240104824879e-24	5.070869836878986e-11	1.0012918459509925e-10	1.4637321721842684e-9
78800000	0.0049998813829893385	5.682343863003793e-50	1.71465996212393e-70	2.778599106289698e-8	6.51479318581419e-16	1.8004746849352057e-7	-6.109346676334917e-20	1.4702240104824879e-24	5.070869836878986e-11	1.0012918459509925e-10	1.4637321721842684e-9
78900000	0.0049998813829893385	5.682343863003793e-50	1.71465996212393e-70	2.778599106289698e-8	6.51479318581419e-16	1.8004746849352057e-7	-6.109346676312596e-20	1.4702240104824879e-24	5.070869836878986e-11	1.0012918459509925e-10	1.4637321721842684e-9
79000000	0.0049998813829893385	5.682343863003793e-50	1.71465996212393e-70	2.778599106289698e-8	6.51479318581419e-16	1.8004746849352057e-7	-6.109346676290274e-20	1.4702240104824879e-24	5.070869836878986e-11	1.0012918459509925e-10	1.4637321721842684e-9
79100000	0.0049998813829893385	5.682343863003793e-50	1.71465996212393e-70	2.778599106289698e-8	6.51479318581419e-16	1.8004746849352057e-7	-6.109346676267954e-20	1.4702240104824879e-24	5.070869836878986e-11	1.0012918459509925e-10	1.4637321721842684e-9
79200000	0.0049998813829893385	5.682343863003793e-50	1.71465996212393e-70	2.778599106289698e-8	6.51479318581419e-16	1.8004746849352057e-7	-6.109346676245632e-20	1.4702240104824879e-24	5.070869836878986e-11	1.0012918459509925e-10	1.4637321721842684e-9
79300000	0.0049998813829893385	5.682343863003793e-50	1.71465996212393e-70	2.778599106289698e-8	6.51479318581419e-16	1.8004746849352057e-7	-6.109346676223311e-20	1.4702240104824879e-24	5.070869836878986e-11	1.0012918459509925e-10	1.4637321721842684e-9
79400000	0.0049998813829893385	5.682343863003793e-50	1.71465996212393e-70	2.778599106289698e-8	6.51479318581419e-16	1.8004746849352057e-7	-6.10934667620099e-20	1.4702240104824879e-24	5.070869836878986e-11	1.0012918459509925e-10	1.4637321721842684e-9
79500000	0.0049998813829893385	5.682343863003793e-50	1.71465996212393e-70	2.778599106289698e-8	6.51479318581419e-16	1.8004746849352057e-7	-6.109346676178669e-20	1.4702240104824879e-24	5.070869836878986e-11	1.0012918459509925e-10	1.4637321721842684e-9
79600000	0.0049998813829893385	5.682343863003793e-50	1.71465996212393e-70	2.778599106289698e-8	6.51479318581419e-16	1.8004746849352057e-7	-6.109346676156349e-20	1.4702240104824879e-24	5.070869836878986e-11	1.0012918459509925e-10	1.4637321721842684e-9
79700000	0.0049998813829893385	5.682343863003793e-50	1.71465996212393e-70	2.778599106289698e-8	6.51479318581419e-16	1.8004746849352057e-7	-6.109346676134027e-20	1.4702240104824879e-24	5.070869836878986e-11	1.0012918459509925e-10	1.4637321721842684e-9
79800000	0.0049998813829893385	5.682343863003793e-50	1.71465996212393e-70	2.778599106289698e-8	6.51479318581419e-16	1.8004746849352057e-7	-6.109346676111706e-20	1.4702240104824879e-24	5.070869836878986e-11	1.0012918459509925e-10	1.4637321721842684e-9
79900000	0.0049998813829893385	5.682343863003793e-50	1.71465996212393e-70	2.778599106289698e-8	6.51479318581419e-16	1.8004746849352057e-7	-6.109346676089385e-20	1.4702240104824879e-24	5.070869836878986e-11	1.0012918459509925e-10	1.4637321721842684e-9
80000000	0.0049998813829893385	5.682343863003793e-50	1.71465996212393e-70	2.778599106289698e-8	6.51479318581419e-16	1.8004746849352057e-7	-6.109346676067064e-20	1.4702240104824879e-24	5.070869836878986e-11	1.0012918459509925e-10	1.4637321721842684e-9
80100000	0.0049998813829893385	5.682343863003793e-50	1.71465996212393e-70	2.778599106289698e-8	6.51479318581419e-16	1.8004746849352057e-7	-6.109346676044742e-20	1.4702240104824879e-24	5.070869836878986e-11	1.0012918459509925e-10	1.4637321721842684e-9
80200000	0.0049998813829893385	5.682343863003793e-50	1.71465996212393e-70	2.778599106289698e-8	6.51479318581419e-16	1.8004746849352057e-7	-6.109346676022422e-20	1.470224010482488e-24	5.070869836878986e-11	1.0012918459509925e-10	1.4637321721842684e-9
80300000	0.0049998813829893385	5.682343863003793e-50	1.71465996212393e-70	2.778599106289698e-8	6.51479318581419e-16	1.8004746849352057e-7	-6.1093466760001e-20	1.470224010482488e-24	5.070869836878986e-11	1.0012918459509925e-10	1.4637321721842684e-9
80400000	0.0049998813829893385	5.682343863003793e-50	1.71465996212393e-70	2.7785991062896983e-8	6.51479318581419e-16	1.8004746849352057e-7	-6.109346675977779e-20	1.470224010482488e-24	5.070869836878986e-11	1.0012918459509925e-10	1.4637321721842684e-9
80500000	0.0049998813829893385	5.682343863003793e-50	1.71465996212393e-70	2.7785991062896983e-8	6.51479318581419e-16	1.8004746849352057e-7	-6.109346675955459e-20	1.470224010482488e-24	5.070869836878986e-11	1.0012918459509925e-10	1.4637321721842684e-9
80600000	0.0049998813829893385	5.682343863003793e-50	1.71465996212393e-70	2.7785991062896983e-8	6.51479318581419e-16	1.8004746849352057e-7	-6.109346675933137e-20	1.470224010482488e-24	5.070869836878986e-11	1.0012918459509925e-10	1.4637321721842684e-9
80700000	0.0049998813829893385	5.682343863003793e-50	1.71465996212393e-70	2.7785991062896983e-8	6.51479318581419e-16	1.8004746849352057e-7	-6.109346675910815e-20	1.470224010482488e-24	5.070869836878986e-11	1.0012918459509925e-10	1.4637321721842684e-9
80800000	0.0049998813829893385	5.682343863003793e-50	1.71465996212393e-70	2.7785991062896983e-8	6.51479318581419e-16	1.8004746849352057e-7	-6.109346675888495e-20	1.470224010482488e-24	5.070869836878986e-11	1.0012918459509925e-10	1.4637321721842684e-9
80900000	0.0049998813829893385	5.682343863003793e-50	1.71465996212393e-70	2.7785991062896983e-8	6.51479318581419e-16	1.8004746849352057e-7	-6.109346675866174e-20	1.470224010482488e-24	5.070869836878986e-11	1.0012918459509925e-10	1.4637321721842684e-9
81000000	0.0049998813829893385	5.682343863003793e-50	1.71465996212393e-70	2.7785991062896983e-8	6.51479318581419e-16	1.8004746849352057e-7	-6.109346675843852e-20	1.470224010482488e-24	5.070869836878986e-11	1.0012918459509925e-10	1.4637321721842684e-9
81100000	0.0049998813829893385	5.682343863003793e-50	1.71465996212393e-70	2.7785991062896983e-8	6.51479318581419e-16	1.8004746849352057e-7	-6.109346675821532e-20	1.470224010482488e-24	5.070869836878986e-11	1.0012918459509925e-10	1.4637321721842684e-9
81200000	0.0049998813829893385	5.682343863003793e-50	1.71465996212393e-70	2.7785991062896983e-8	6.51479318581419e-16	1.8004746849352057e-7	-6.10934667579921e-20	1.470224010482488e-24	5.070869836878986e-11	1.0012918459509925e-10	1.4637321721842684e-9
81300000	0.0049998813829893385	5.682343863003793e-50	1.71465996212393e-70	2.7785991062896983e-8	6.51479318581419e-16	1.8004746849352057e-7	-6.10934667577689e-20	1.470224010482488e-24	5.070869836878986e-11	1.0012918459509925e-10	1.4637321721842684e-9
81400000	0.0049998813829893385	5.682343863003793e-50	1.71465996212393e-70	2.7785991062896983e-8	6.51479318581419e-16	1.8004746849352057e-7	-6.109346675754568e-20	1.470224010482488e-24	5.070869836878986e-11	1.0012918459509925e-10	1.4637321721842684e-9
81500000	0.0049998813829893385	5.682343863003794e-50	1.71465996212393e-70	2.7785991062896983e-8	6.51479318581419e-16	1.8004746849352057e-7	-6.109346675732247e-20	1.470224010482488e-24	5.070869836878986e-11	1.0012918459509925e-10	1.4637321721842684e-9
81600000	0.0049998813829893385	5.682343863003794e-50	1.71465996212393e-70	2.7785991062896983e-8	6.51479318581419e-16	1.8004746849352057e-7	-6.109346675709927e-20	1.470224010482488e-24	5.070869836878986e-11	1.0012918459509925e-10	1.4637321721842684e-9
81700000	0.0049998813829893385	5.682343863003794e-50	1.71465996212393e-70	2.7785991062896983e-8	6.51479318581419e-16	1.8004746849352057e-7	-6.109346675687605e-20	1.470224010482488e-24	5.070869836878986e-11	1.0012918459509925e-10	1.4637321721842684e-9
81800000	0.0049998813829893385	5.682343863003794e-50	1.71465996212393e-70	2.7785991062896983e-8	6.51479318581419e-16	1.8004746849352057e-7	-6.109346675665283e-20	1.470224010482488e-24	5.070869836878986e-11	1.0012918459509925e-10	1.4637321721842684e-9
81900000	0.0049998813829893385	5.682343863003794e-50	1.71465996212393e-70	2.7785991062896983e-8	6.51479318581419e-16	1.8004746849352057e-7	-6.109346675642963e-20	1.470224010482488e-24	5.070869836878986e-11	1.0012918459509925e-10	1.4637321721842684e-9
82000000	0.0049998813829893385	5.682343863003794e-50	1.71465996212393e-70	2.7785991062896983e-8	6.51479318581419e-16	1.8004746849352057e-7	-6.109346675620642e-20	1.470224010482488e-24	5.070869836878986e-11	1.0012918459509925e-10	1.4637321721842684e-9
82100000	0.0049998813829893385	5.682343863003794e-50	1.71465996212393e-70	2.7785991062896983e-8	6.51479318581419e-16	1.8004746849352057e-7	-6.10934667559832e-20	1.470224010482488e-24	5.070869836878986e-11	1.0012918459509925e-10	1.4637321721842684e-9
82200000	0.0049998813829893385	5.682343863003794e-50	1.71465996212393e-70	2.7785991062896983e-8	6.51479318581419e-16	1.8004746849352057e-7	-6.109346675576e-20	1.470224010482488e-24	5.070869836878986e-11	1.0012918459509925e-10	1.4637321721842684e-9
82300000	0.0049998813829893385	5.682343863003794e-50	1.71465996212393e-70	2.7785991062896983e-8	6.51479318581419e-16	1.8004746849352057e-7	-6.109346675553678e-20	1.470224010482488e-24	5.070869836878986e-11	1.0012918459509925e-10	1.4637321721842684e-9
82400000	0.0049998813829893385	5.682343863003794e-50	1.71465996212393e-70	2.7785991062896983e-8	6.51479318581419e-16	1.8004746849352057e-7	-6.109346675531357e-20	1.4702240104824883e-24	5.070869836878986e-11	1.0012918459509925e-10	1.4637321721842684e-9
82500000	0.0049998813829893385	5.682343863003794e-50	1.71465996212393e-70	2.7785991062896983e-8	6.51479318581419e-16	1.8004746849352057e-7	-6.109346675509036e-20	1.4702240104824883e-24	5.070869836878986e-11	1.0012918459509925e-10	1.4637321721842684e-9
82600000	0.0049998813829893385	5.682343863003794e-50	1.71465996212393e-70	2.7785991062896983e-8	6.51479318581419e-16	1.8004746849352057e-7	-6.109346675486715e-20	1.4702240104824883e-24	5.070869836878986e-11	1.0012918459509925e-10	1.4637321721842684e-9
82700000	0.0049998813829893385	5.682343863003794e-50	1.71465996212393e-70	2.7785991062896983e-8	6.51479318581419e-16	1.8004746849352057e-7	-6.109346675464393e-20	1.4702240104824883e-24	5.070869836878986e-11	1.0012918459509925e-10	1.4637321721842684e-9
82800000	0.0049998813829893385	5.682343863003794e-50	1.71465996212393e-70	2.7785991062896983e-8	6.51479318581419e-16	1.8004746849352057e-7	-6.109346675442073e-20	1.4702240104824883e-24	5.070869836878986e-11	1.0012918459509925e-10	1.4637321721842684e-9
82900000	0.0049998813829893385	5.682343863003794e-50	1.71465996212393e-70	2.7785991062896983e-8	6.51479318581419e-16	1.8004746849352057e-7	-6.109346675419751e-20	1.4702240104824883e-24	5.070869836878986e-11	1.0012918459509925e-10	1.4637321721842684e-9
83000000	0.0049998813829893385	5.682343863003794e-50	1.71465996212393e-70	2.7785991062896983e-8	6.51479318581419e-16	1.8004746849352057e-7	-6.10934667539743e-20	1.4702240104824883e-24	5.070869836878986e-11	1.0012918459509925e-10	1.4637321721842684e-9
83100000	0.0049998813829893385	5.682343863003794e-50	1.71465996212393e-70	2.7785991062896983e-8	6.51479318581419e-16	1.8004746849352057e-7	-6.10934667537511e-20	1.4702240104824883e-24	5.070869836878986e-11	1.0012918459509925e-10	1.4637321721842684e-9
83200000	0.0049998813829893385	5.682343863003794e-50	1.71465996212393e-70	2.7785991062896983e-8	6.51479318581419e-16	1.8004746849352057e-7	-6.109346675352788e-20	1.4702240104824883e-24	5.070869836878986e-11	1.0012918459509925e-10	1.4637321721842684e-9
83300000	0.0049998813829893385	5.682343863003794e-50	1.71465996212393e-70	2.7785991062896983e-8	6.51479318581419e-16	1.8004746849352057e-7	-6.109346675330468e-20	1.4702240104824883e-24	5.070869836878986e-11	1.0012918459509925e-10	1.4637321721842684e-9
83400000	0.0049998813829893385	5.682343863003794e-50	1.71465996212393e-70	2.7785991062896983e-8	6.51479318581419e-16	1.8004746849352057e-7	-6.109346675308146e-20	1.4702240104824883e-24	5.070869836878986e-11	1.0012918459509925e-10	1.4637321721842684e-9
83500000	0.0049998813829893385	5.682343863003794e-50	1.71465996212393e-70	2.7785991062896983e-8	6.51479318581419e-16	1.8004746849352057e-7	-6.109346675285825e-20	1.4702240104824883e-24	5.070869836878986e-11	1.0012918459509925e-10	1.4637321721842684e-9
83600000	0.0049998813829893385	5.682343863003794e-50	1.71465996212393e-70	2.7785991062896983e-8	6.51479318581419e-16	1.8004746849352057e-7	-6.109346675263504e-20	1.4702240104824883e-24	5.070869836878986e-11	1.0012918459509925e-10	1.4637321721842684e-9
83700000	0.0049998813829893385	5.682343863003794e-50	1.71465996212393e-70	2.7785991062896983e-8	6.51479318581419e-16	1.8004746849352057e-7	-6.109346675241183e-20	1.4702240104824883e-24	5.070869836878986e-11	1.0012918459509925e-10	1.4637321721842684e-9
83800000	0.0049998813829893385	5.682343863003794e-50	1.71465996212393e-70	2.7785991062896983e-8	6.51479318581419e-16	1.8004746849352057e-7	-6.109346675218861e-20	1.4702240104824883e-24	5.070869836878986e-11	1.0012918459509925e-10	1.4637321721842684e-9
83900000	0.0049998813829893385	5.682343863003794e-50	1.71465996212393e-70	2.7785991062896983e-8	6.51479318581419e-16	1.8004746849352057e-7	-6.109346675196541e-20	1.4702240104824883e-24	5.070869836878986e-11	1.0012918459509925e-10	1.4637321721842684e-9
84000000	0.0049998813829893385	5.682343863003794e-50	1.71465996212393e-70	2.7785991062896983e-8	6.51479318581419e-16	1.8004746849352057e-7	-6.10934667517422e-20	1.4702240104824883e-24	5.070869836878986e-11	1.0012918459509925e-10	1.4637321721842684e-9
84100000	0.0049998813829893385	5.682343863003794e-50	1.71465996212393e-70	2.7785991062896983e-8	6.51479318581419e-16	1.8004746849352057e-7	-6.109346675151898e-20	1.4702240104824883e-24	5.070869836878986e-11	1.0012918459509925e-10	1.4637321721842684e-9
84200000	0.0049998813829893385	5.682343863003794e-50	1.71465996212393e-70	2.7785991062896983e-8	6.51479318581419e-16	1.8004746849352057e-7	-6.109346675129578e-20	1.4702240104824883e-24	5.070869836878986e-11	1.0012918459509925e-10	1.4637321721842684e-9
84300000	0.0049998813829893385	5.682343863003794e-50	1.71465996212393e-70	2.7785991062896983e-8	6.51479318581419e-16	1.8004746849352057e-7	-6.109346675107256e-20	1.4702240104824883e-24	5.070869836878986e-11	1.0012918459509925e-10	1.4637321721842684e-9
84400000	0.0049998813829893385	5.682343863003794e-50	1.71465996212393e-70	2.7785991062896983e-8	6.51479318581419e-16	1.8004746849352057e-7	-6.109346675084935e-20	1.4702240104824883e-24	5.070869836878986e-11	1.0012918459509925e-10	1.4637321721842684e-9
84500000	0.0049998813829893385	5.682343863003794e-50	1.71465996212393e-70	2.7785991062896983e-8	6.51479318581419e-16	1.8004746849352057e-7	-6.109346675062614e-20	1.4702240104824885e-24	5.070869836878986e-11	1.0012918459509925e-10	1.4637321721842684e-9
84600000	0.0049998813829893385	5.682343863003794e-50	1.71465996212393e-70	2.7785991062896983e-8	6.51479318581419e-16	1.8004746849352057e-7	-6.109346675040293e-20	1.4702240104824885e-24	5.070869836878986e-11	1.0012918459509925e-10	1.4637321721842684e-9
84700000	0.0049998813829893385	5.682343863003794e-50	1.71465996212393e-70	2.7785991062896983e-8	6.51479318581419e-16	1.8004746849352057e-7	-6.109346675017971e-20	1.4702240104824885e-24	5.070869836878986e-11	1.0012918459509925e-10	1.4637321721842684e-9
84800000	0.0049998813829893385	5.682343863003794e-50	1.71465996212393e-70	2.7785991062896983e-8	6.51479318581419e-16	1.8004746849352057e-7	-6.109346674995651e-20	1.4702240104824885e-24	5.070869836878986e-11	1.0012918459509925e-10	1.4637321721842684e-9
84900000	0.0049998813829893385	5.682343863003794e-50	1.71465996212393e-70	2.7785991062896983e-8	6.51479318581419e-16	1.8004746849352057e-7	-6.109346674973329e-20	1.4702240104824885e-24	5.070869836878986e-11	1.0012918459509925e-10	1.4637321721842684e-9
85000000	0.0049998813829893385	5.682343863003794e-50	1.71465996212393e-70	2.7785991062896983e-8	6.51479318581419e-16	1.8004746849352057e-7	-6.109346674951008e-20	1.4702240104824885e-24	5.070869836878986e-11	1.0012918459509925e-10	1.4637321721842684e-9
85100000	0.0049998813829893385	5.682343863003794e-50	1.71465996212393e-70	2.7785991062896983e-8	6.51479318581419e-16	1.8004746849352057e-7	-6.109346674928687e-20	1.4702240104824885e-24	5.070869836878986e-11	1.0012918459509925e-10	1.4637321721842684e-9
85200000	0.0049998813829893385	5.682343863003794e-50	1.71465996212393e-70	2.7785991062896983e-8	6.51479318581419e-16	1.8004746849352057e-7	-6.109346674906366e-20	1.4702240104824885e-24	5.070869836878986e-11	1.0012918459509925e-10	1.4637321721842684e-9
85300000	0.0049998813829893385	5.682343863003794e-50	1.71465996212393e-70	2.7785991062896983e-8	6.51479318581419e-16	1.8004746849352057e-7	-6.109346674884046e-20	1.4702240104824885e-24	5.070869836878986e-11	1.0012918459509925e-10	1.4637321721842684e-9
85400000	0.0049998813829893385	5.682343863003794e-50	1.71465996212393e-70	2.7785991062896983e-8	6.51479318581419e-16	1.8004746849352057e-7	-6.109346674861724e-20	1.4702240104824885e-24	5.070869836878986e-11	1.0012918459509925e-10	1.4637321721842684e-9
85500000	0.0049998813829893385	5.682343863003794e-50	1.71465996212393e-70	2.7785991062896983e-8	6.51479318581419e-16	1.8004746849352057e-7	-6.109346674839403e-20	1.4702240104824885e-24	5.070869836878986e-11	1.0012918459509925e-10	1.4637321721842684e-9
85600000	0.0049998813829893385	5.682343863003794e-50	1.71465996212393e-70	2.7785991062896983e-8	6.51479318581419e-16	1.8004746849352057e-7	-6.109346674817082e-20	1.4702240104824885e-24	5.070869836878986e-11	1.0012918459509925e-10	1.4637321721842684e-9
85700000	0.0049998813829893385	5.682343863003794e-50	1.71465996212393e-70	2.7785991062896983e-8	6.51479318581419e-16	1.8004746849352057e-7	-6.109346674794761e-20	1.4702240104824885e-24	5.070869836878986e-11	1.0012918459509925e-10	1.4637321721842684e-9
85800000	0.0049998813829893385	5.682343863003794e-50	1.71465996212393e-70	2.7785991062896983e-8	6.51479318581419e-16	1.8004746849352057e-7	-6.109346674772439e-20	1.4702240104824885e-24	5.070869836878986e-11	1.0012918459509925e-10	1.4637321721842684e-9
85900000	0.0049998813829893385	5.682343863003794e-50	1.71465996212393e-70	2.7785991062896983e-8	6.51479318581419e-16	1.8004746849352057e-7	-6.109346674750119e-20	1.4702240104824885e-24	5.070869836878986e-11	1.0012918459509925e-10	1.4637321721842684e-9
86000000	0.0049998813829893385	5.682343863003794e-50	1.71465996212393e-70	2.7785991062896983e-8	6.51479318581419e-16	1.8004746849352057e-7	-6.109346674727797e-20	1.4702240104824885e-24	5.070869836878986e-11	1.0012918459509925e-10	1.4637321721842684e-9
86100000	0.0049998813829893385	5.682343863003794e-50	1.71465996212393e-70	2.7785991062896983e-8	6.51479318581419e-16	1.8004746849352057e-7	-6.109346674705476e-20	1.4702240104824885e-24	5.070869836878986e-11	1.0012918459509925e-10	1.4637321721842684e-9
86200000	0.0049998813829893385	5.682343863003794e-50	1.71465996212393e-70	2.7785991062896983e-8	6.51479318581419e-16	1.8004746849352057e-7	-6.109346674683155e-20	1.4702240104824885e-24	5.070869836878986e-11	1.0012918459509925e-10	1.4637321721842684e-9
86300000	0.0049998813829893385	5.682343863003794e-50	1.71465996212393e-70	2.7785991062896983e-8	6.51479318581419e-16	1.8004746849352057e-7	-6.109346674660834e-20	1.4702240104824885e-24	5.070869836878986e-11	1.0012918459509925e-10	1.4637321721842684e-9
86400000	0.0049998813829893385	5.682343863003794e-50	1.71465996212393e-70	2.7785991062896983e-8	6.51479318581419e-16	1.8004746849352057e-7	-6.109346674638512e-20	1.4702240104824885e-24	5.070869836878986e-11	1.0012918459509925e-10	1.4637321721842684e-9
86500000	0.0049998813829893385	5.682343863003794e-50	1.71465996212393e-70	2.7785991062896983e-8	6.51479318581419e-16	1.8004746849352057e-7	-6.109346674616192e-20	1.4702240104824885e-24	5.070869836878986e-11	1.0012918459509925e-10	1.4637321721842684e-9
86600000	0.0049998813829893385	5.682343863003794e-50	1.71465996212393e-70	2.7785991062896983e-8	6.51479318581419e-16	1.8004746849352057e-7	-6.10934667459387e-20	1.4702240104824885e-24	5.070869836878986e-11	1.0012918459509925e-10	1.4637321721842684e-9
86700000	0.0049998813829893385	5.682343863003794e-50	1.71465996212393e-70	2.7785991062896983e-8	6.51479318581419e-16	1.8004746849352057e-7	-6.109346674571549e-20	1.4702240104824885e-24	5.070869836878986e-11	1.0012918459509925e-10	1.4637321721842684e-9
86800000	0.0049998813829893385	5.682343863003794e-50	1.71465996212393e-70	2.7785991062896983e-8	6.51479318581419e-16	1.8004746849352057e-7	-6.109346674549229e-20	1.4702240104824885e-24	5.070869836878986e-11	1.0012918459509925e-10	1.4637321721842684e-9
86900000	0.0049998813829893385	5.682343863003794e-50	1.71465996212393e-70	2.7785991062896983e-8	6.51479318581419e-16	1.8004746849352057e-7	-6.109346674526907e-20	1.4702240104824885e-24	5.070869836878986e-11	1.0012918459509925e-10	1.4637321721842684e-9
87000000	0.0049998813829893385	5.682343863003794e-50	1.71465996212393e-70	2.7785991062896983e-8	6.51479318581419e-16	1.8004746849352057e-7	-6.109346674504586e-20	1.4702240104824885e-24	5.070869836878986e-11	1.0012918459509925e-10	1.4637321721842684e-9
87100000	0.0049998813829893385	5.682343863003794e-50	1.71465996212393e-70	2.7785991062896983e-8	6.51479318581419e-16	1.8004746849352057e-7	-6.109346674482265e-20	1.4702240104824885e-24	5.070869836878986e-11	1.0012918459509925e-10	1.4637321721842684e-9
87200000	0.0049998813829893385	5.682343863003794e-50	1.71465996212393e-70	2.7785991062896983e-8	6.51479318581419e-16	1.8004746849352057e-7	-6.109346674459944e-20	1.4702240104824885e-24	5.070869836878986e-11	1.0012918459509925e-10	1.4637321721842684e-9
87300000	0.0049998813829893385	5.682343863003794e-50	1.71465996212393e-70	2.7785991062896983e-8	6.51479318581419e-16	1.8004746849352057e-7	-6.109346674437622e-20	1.4702240104824885e-24	5.070869836878986e-11	1.0012918459509925e-10	1.4637321721842684e-9
87400000	0.0049998813829893385	5.682343863003794e-50	1.71465996212393e-70	2.7785991062896983e-8	6.51479318581419e-16	1.8004746849352057e-7	-6.109346674415302e-20	1.4702240104824885e-24	5.070869836878986e-11	1.0012918459509925e-10	1.4637321721842684e-9
87500000	0.0049998813829893385	5.682343863003794e-50	1.71465996212393e-70	2.7785991062896983e-8	6.51479318581419e-16	1.8004746849352057e-7	-6.10934667439298e-20	1.4702240104824885e-24	5.070869836878986e-11	1.0012918459509925e-10	1.4637321721842684e-9
87600000	0.0049998813829893385	5.682343863003794e-50	1.71465996212393e-70	2.7785991062896983e-8	6.51479318581419e-16	1.8004746849352057e-7	-6.109346674370659e-20	1.4702240104824886e-24	5.070869836878986e-11	1.0012918459509925e-10	1.4637321721842684e-9
87700000	0.0049998813829893385	5.682343863003794e-50	1.71465996212393e-70	2.7785991062896983e-8	6.51479318581419e-16	1.8004746849352057e-7	-6.109346674348339e-20	1.4702240104824886e-24	5.070869836878986e-11	1.0012918459509925e-10	1.4637321721842684e-9
87800000	0.0049998813829893385	5.682343863003794e-50	1.71465996212393e-70	2.7785991062896983e-8	6.51479318581419e-16	1.8004746849352057e-7	-6.109346674326017e-20	1.4702240104824886e-24	5.070869836878986e-11	1.0012918459509925e-10	1.4637321721842684e-9
87900000	0.0049998813829893385	5.682343863003794e-50	1.71465996212393e-70	2.7785991062896983e-8	6.51479318581419e-16	1.8004746849352057e-7	-6.109346674303696e-20	1.4702240104824886e-24	5.070869836878986e-11	1.0012918459509925e-10	1.4637321721842684e-9
88000000	0.0049998813829893385	5.682343863003794e-50	1.71465996212393e-70	2.7785991062896983e-8	6.51479318581419e-16	1.8004746849352057e-7	-6.109346674281375e-20	1.4702240104824886e-24	5.070869836878986e-11	1.0012918459509925e-10	1.4637321721842684e-9
88100000	0.0049998813829893385	5.682343863003794e-50	1.71465996212393e-70	2.7785991062896983e-8	6.51479318581419e-16	1.8004746849352057e-7	-6.109346674259054e-20	1.4702240104824886e-24	5.070869836878986e-11	1.0012918459509925e-10	1.4637321721842684e-9
88200000	0.0049998813829893385	5.682343863003794e-50	1.71465996212393e-70	2.7785991062896983e-8	6.51479318581419e-16	1.8004746849352057e-7	-6.109346674236732e-20	1.4702240104824886e-24	5.070869836878986e-11	1.0012918459509925e-10	1.4637321721842684e-9
88300000	0.0049998813829893385	5.682343863003794e-50	1.71465996212393e-70	2.7785991062896983e-8	6.51479318581419e-16	1.8004746849352057e-7	-6.109346674214412e-20	1.4702240104824886e-24	5.070869836878986e-11	1.0012918459509925e-10	1.4637321721842684e-9
88400000	0.0049998813829893385	5.682343863003794e-50	1.71465996212393e-70	2.7785991062896983e-8	6.51479318581419e-16	1.8004746849352057e-7	-6.10934667419209e-20	1.4702240104824886e-24	5.070869836878986e-11	1.0012918459509925e-10	1.4637321721842684e-9
88500000	0.0049998813829893385	5.682343863003794e-50	1.71465996212393e-70	2.7785991062896983e-8	6.51479318581419e-16	1.8004746849352057e-7	-6.10934667416977e-20	1.4702240104824886e-24	5.070869836878986e-11	1.0012918459509925e-10	1.4637321721842684e-9
88600000	0.0049998813829893385	5.682343863003794e-50	1.71465996212393e-70	2.7785991062896983e-8	6.51479318581419e-16	1.8004746849352057e-7	-6.109346674147448e-20	1.4702240104824886e-24	5.070869836878986e-11	1.0012918459509925e-10	1.4637321721842684e-9
88700000	0.0049998813829893385	5.682343863003794e-50	1.71465996212393e-70	2.7785991062896983e-8	6.51479318581419e-16	1.8004746849352057e-7	-6.109346674125127e-20	1.4702240104824886e-24	5.070869836878986e-11	1.0012918459509925e-10	1.4637321721842684e-9
88800000	0.0049998813829893385	5.682343863003794e-50	1.71465996212393e-70	2.7785991062896983e-8	6.51479318581419e-16	1.8004746849352057e-7	-6.109346674102807e-20	1.4702240104824886e-24	5.070869836878986e-11	1.0012918459509925e-10	1.4637321721842684e-9
88900000	0.0049998813829893385	5.682343863003794e-50	1.71465996212393e-70	2.7785991062896983e-8	6.51479318581419e-16	1.8004746849352057e-7	-6.109346674080485e-20	1.4702240104824886e-24	5.070869836878986e-11	1.0012918459509925e-10	1.4637321721842684e-9
89000000	0.0049998813829893385	5.682343863003794e-50	1.71465996212393e-70	2.7785991062896983e-8	6.51479318581419e-16	1.8004746849352057e-7	-6.109346674058164e-20	1.4702240104824886e-24	5.070869836878986e-11	1.0012918459509925e-10	1.4637321721842684e-9
89100000	0.0049998813829893385	5.682343863003794e-50	1.71465996212393e-70	2.7785991062896983e-8	6.51479318581419e-16	1.8004746849352057e-7	-6.109346674035843e-20	1.4702240104824886e-24	5.070869836878986e-11	1.0012918459509925e-10	1.4637321721842684e-9
89200000	0.0049998813829893385	5.682343863003794e-50	1.71465996212393e-70	2.7785991062896983e-8	6.51479318581419e-16	1.8004746849352057e-7	-6.109346674013522e-20	1.4702240104824886e-24	5.070869836878986e-11	1.0012918459509925e-10	1.4637321721842684e-9
89300000	0.0049998813829893385	5.682343863003794e-50	1.71465996212393e-70	2.7785991062896983e-8	6.51479318581419e-16	1.8004746849352057e-7	-6.1093466739912e-20	1.4702240104824886e-24	5.070869836878986e-11	1.0012918459509925e-10	1.4637321721842684e-9
89400000	0.0049998813829893385	5.682343863003794e-50	1.71465996212393e-70	2.7785991062896983e-8	6.51479318581419e-16	1.8004746849352057e-7	-6.10934667396888e-20	1.4702240104824886e-24	5.070869836878986e-11	1.0012918459509925e-10	1.4637321721842684e-9
89500000	0.0049998813829893385	5.682343863003794e-50	1.71465996212393e-70	2.7785991062896983e-8	6.51479318581419e-16	1.8004746849352057e-7	-6.109346673946558e-20	1.4702240104824886e-24	5.070869836878986e-11	1.0012918459509925e-10	1.4637321721842684e-9
89600000	0.0049998813829893385	5.682343863003794e-50	1.71465996212393e-70	2.7785991062896983e-8	6.51479318581419e-16	1.8004746849352057e-7	-6.109346673924237e-20	1.4702240104824886e-24	5.070869836878986e-11	1.0012918459509925e-10	1.4637321721842684e-9
89700000	0.0049998813829893385	5.682343863003794e-50	1.71465996212393e-70	2.7785991062896983e-8	6.51479318581419e-16	1.8004746849352057e-7	-6.109346673901916e-20	1.4702240104824886e-24	5.070869836878986e-11	1.0012918459509925e-10	1.4637321721842684e-9
89800000	0.0049998813829893385	5.682343863003794e-50	1.71465996212393e-70	2.7785991062896983e-8	6.51479318581419e-16	1.8004746849352057e-7	-6.109346673879595e-20	1.4702240104824886e-24	5.070869836878986e-11	1.0012918459509925e-10	1.4637321721842684e-9
89900000	0.0049998813829893385	5.682343863003794e-50	1.71465996212393e-70	2.7785991062896983e-8	6.51479318581419e-16	1.8004746849352057e-7	-6.109346673857273e-20	1.4702240104824886e-24	5.070869836878986e-11	1.0012918459509925e-10	1.4637321721842684e-9
90000000	0.0049998813829893385	5.682343863003794e-50	1.71465996212393e-70	2.7785991062896983e-8	6.51479318581419e-16	1.8004746849352057e-7	-6.109346673834953e-20	1.4702240104824886e-24	5.070869836878986e-11	1.0012918459509925e-10	1.4637321721842684e-9
90100000	0.0049998813829893385	5.682343863003794e-50	1.71465996212393e-70	2.7785991062896983e-8	6.51479318581419e-16	1.8004746849352057e-7	-6.109346673812632e-20	1.4702240104824886e-24	5.070869836878986e-11	1.0012918459509925e-10	1.4637321721842684e-9
90200000	0.0049998813829893385	5.682343863003794e-50	1.71465996212393e-70	2.7785991062896983e-8	6.51479318581419e-16	1.8004746849352057e-7	-6.10934667379031e-20	1.4702240104824886e-24	5.070869836878986e-11	1.0012918459509925e-10	1.4637321721842684e-9
90300000	0.0049998813829893385	5.682343863003794e-50	1.71465996212393e-70	2.7785991062896983e-8	6.51479318581419e-16	1.8004746849352057e-7	-6.10934667376799e-20	1.4702240104824886e-24	5.070869836878986e-11	1.0012918459509925e-10	1.4637321721842684e-9
90400000	0.0049998813829893385	5.682343863003794e-50	1.71465996212393e-70	2.7785991062896983e-8	6.51479318581419e-16	1.8004746849352057e-7	-6.109346673745668e-20	1.4702240104824886e-24	5.070869836878986e-11	1.0012918459509925e-10	1.4637321721842684e-9
90500000	0.0049998813829893385	5.682343863003794e-50	1.71465996212393e-70	2.7785991062896983e-8	6.51479318581419e-16	1.8004746849352057e-7	-6.109346673723347e-20	1.4702240104824886e-24	5.070869836878986e-11	1.0012918459509925e-10	1.4637321721842684e-9
90600000	0.0049998813829893385	5.682343863003794e-50	1.71465996212393e-70	2.7785991062896983e-8	6.51479318581419e-16	1.8004746849352057e-7	-6.109346673701026e-20	1.4702240104824886e-24	5.070869836878986e-11	1.0012918459509925e-10	1.4637321721842684e-9
90700000	0.0049998813829893385	5.682343863003794e-50	1.71465996212393e-70	2.7785991062896983e-8	6.51479318581419e-16	1.8004746849352057e-7	-6.109346673678705e-20	1.4702240104824886e-24	5.070869836878986e-11	1.0012918459509925e-10	1.4637321721842684e-9
90800000	0.0049998813829893385	5.682343863003794e-50	1.71465996212393e-70	2.7785991062896983e-8	6.51479318581419e-16	1.8004746849352057e-7	-6.109346673656383e-20	1.4702240104824886e-24	5.070869836878986e-11	1.0012918459509925e-10	1.4637321721842684e-9
90900000	0.0049998813829893385	5.682343863003794e-50	1.71465996212393e-70	2.7785991062896983e-8	6.51479318581419e-16	1.8004746849352057e-7	-6.109346673634063e-20	1.4702240104824886e-24	5.070869836878986e-11	1.0012918459509925e-10	1.4637321721842684e-9
91000000	0.0049998813829893385	5.682343863003794e-50	1.71465996212393e-70	2.7785991062896983e-8	6.51479318581419e-16	1.8004746849352057e-7	-6.109346673611741e-20	1.4702240104824886e-24	5.070869836878986e-11	1.0012918459509925e-10	1.4637321721842684e-9
91100000	0.0049998813829893385	5.682343863003794e-50	1.71465996212393e-70	2.7785991062896983e-8	6.51479318581419e-16	1.8004746849352057e-7	-6.10934667358942e-20	1.4702240104824886e-24	5.070869836878986e-11	1.0012918459509925e-10	1.4637321721842684e-9
91200000	0.0049998813829893385	5.682343863003794e-50	1.71465996212393e-70	2.7785991062896983e-8	6.51479318581419e-16	1.8004746849352057e-7	-6.1093466735671e-20	1.4702240104824886e-24	5.070869836878986e-11	1.0012918459509925e-10	1.4637321721842684e-9
91300000	0.0049998813829893385	5.682343863003794e-50	1.71465996212393e-70	2.7785991062896983e-8	6.51479318581419e-16	1.8004746849352057e-7	-6.109346673544778e-20	1.4702240104824886e-24	5.070869836878986e-11	1.0012918459509925e-10	1.4637321721842684e-9
91400000	0.0049998813829893385	5.682343863003794e-50	1.71465996212393e-70	2.7785991062896983e-8	6.51479318581419e-16	1.8004746849352057e-7	-6.109346673522456e-20	1.4702240104824886e-24	5.070869836878986e-11	1.0012918459509925e-10	1.4637321721842684e-9
91500000	0.0049998813829893385	5.682343863003794e-50	1.71465996212393e-70	2.7785991062896983e-8	6.51479318581419e-16	1.8004746849352057e-7	-6.109346673500136e-20	1.4702240104824886e-24	5.070869836878986e-11	1.0012918459509925e-10	1.4637321721842684e-9
91600000	0.0049998813829893385	5.682343863003794e-50	1.71465996212393e-70	2.7785991062896983e-8	6.51479318581419e-16	1.8004746849352057e-7	-6.109346673477815e-20	1.4702240104824886e-24	5.070869836878986e-11	1.0012918459509925e-10	1.4637321721842684e-9
91700000	0.0049998813829893385	5.682343863003794e-50	1.71465996212393e-70	2.7785991062896983e-8	6.51479318581419e-16	1.8004746849352057e-7	-6.109346673455493e-20	1.4702240104824886e-24	5.070869836878986e-11	1.0012918459509925e-10	1.4637321721842684e-9
91800000	0.0049998813829893385	5.682343863003794e-50	1.71465996212393e-70	2.7785991062896983e-8	6.51479318581419e-16	1.8004746849352057e-7	-6.109346673433173e-20	1.4702240104824886e-24	5.070869836878986e-11	1.0012918459509925e-10	1.4637321721842684e-9
91900000	0.0049998813829893385	5.682343863003794e-50	1.71465996212393e-70	2.7785991062896983e-8	6.51479318581419e-16	1.8004746849352057e-7	-6.109346673410851e-20	1.4702240104824886e-24	5.070869836878986e-11	1.0012918459509925e-10	1.4637321721842684e-9
92000000	0.0049998813829893385	5.682343863003794e-50	1.71465996212393e-70	2.7785991062896983e-8	6.51479318581419e-16	1.8004746849352057e-7	-6.109346673388531e-20	1.4702240104824886e-24	5.070869836878986e-11	1.0012918459509925e-10	1.4637321721842684e-9
92100000	0.0049998813829893385	5.682343863003794e-50	1.71465996212393e-70	2.7785991062896983e-8	6.51479318581419e-16	1.8004746849352057e-7	-6.10934667336621e-20	1.4702240104824886e-24	5.070869836878986e-11	1.0012918459509925e-10	1.4637321721842684e-9
92200000	0.0049998813829893385	5.682343863003794e-50	1.71465996212393e-70	2.7785991062896983e-8	6.51479318581419e-16	1.8004746849352057e-7	-6.109346673343888e-20	1.4702240104824886e-24	5.070869836878986e-11	1.0012918459509925e-10	1.4637321721842684e-9
92300000	0.0049998813829893385	5.682343863003794e-50	1.71465996212393e-70	2.7785991062896983e-8	6.51479318581419e-16	1.8004746849352057e-7	-6.109346673321568e-20	1.4702240104824886e-24	5.070869836878986e-11	1.0012918459509925e-10	1.4637321721842684e-9
92400000	0.0049998813829893385	5.682343863003794e-50	1.71465996212393e-70	2.7785991062896983e-8	6.51479318581419e-16	1.8004746849352057e-7	-6.109346673299246e-20	1.4702240104824886e-24	5.070869836878986e-11	1.0012918459509925e-10	1.4637321721842684e-9
92500000	0.0049998813829893385	5.682343863003794e-50	1.71465996212393e-70	2.7785991062896983e-8	6.51479318581419e-16	1.8004746849352057e-7	-6.109346673276924e-20	1.4702240104824886e-24	5.070869836878986e-11	1.0012918459509925e-10	1.4637321721842684e-9
92600000	0.0049998813829893385	5.682343863003794e-50	1.71465996212393e-70	2.7785991062896983e-8	6.51479318581419e-16	1.8004746849352057e-7	-6.109346673254604e-20	1.4702240104824886e-24	5.070869836878986e-11	1.0012918459509925e-10	1.4637321721842684e-9
92700000	0.0049998813829893385	5.682343863003794e-50	1.71465996212393e-70	2.7785991062896983e-8	6.51479318581419e-16	1.8004746849352057e-7	-6.109346673232283e-20	1.4702240104824886e-24	5.070869836878986e-11	1.0012918459509925e-10	1.4637321721842684e-9
92800000	0.0049998813829893385	5.682343863003794e-50	1.71465996212393e-70	2.7785991062896983e-8	6.51479318581419e-16	1.8004746849352057e-7	-6.109346673209961e-20	1.4702240104824886e-24	5.070869836878986e-11	1.0012918459509925e-10	1.4637321721842684e-9
92900000	0.0049998813829893385	5.682343863003794e-50	1.71465996212393e-70	2.7785991062896983e-8	6.51479318581419e-16	1.8004746849352057e-7	-6.109346673187641e-20	1.4702240104824886e-24	5.070869836878986e-11	1.0012918459509925e-10	1.4637321721842684e-9
93000000	0.0049998813829893385	5.682343863003794e-50	1.71465996212393e-70	2.7785991062896983e-8	6.51479318581419e-16	1.8004746849352057e-7	-6.109346673165319e-20	1.4702240104824886e-24	5.070869836878986e-11	1.0012918459509925e-10	1.4637321721842684e-9
93100000	0.0049998813829893385	5.682343863003794e-50	1.71465996212393e-70	2.7785991062896983e-8	6.51479318581419e-16	1.8004746849352057e-7	-6.109346673142998e-20	1.4702240104824886e-24	5.070869836878986e-11	1.0012918459509925e-10	1.4637321721842684e-9
93200000	0.0049998813829893385	5.682343863003794e-50	1.71465996212393e-70	2.7785991062896983e-8	6.51479318581419e-16	1.8004746849352057e-7	-6.109346673120677e-20	1.4702240104824886e-24	5.070869836878986e-11	1.0012918459509925e-10	1.4637321721842684e-9
93300000	0.0049998813829893385	5.682343863003794e-50	1.71465996212393e-70	2.7785991062896983e-8	6.51479318581419e-16	1.8004746849352057e-7	-6.109346673098356e-20	1.4702240104824886e-24	5.070869836878986e-11	1.0012918459509925e-10	1.4637321721842684e-9
93400000	0.0049998813829893385	5.682343863003794e-50	1.71465996212393e-70	2.7785991062896983e-8	6.51479318581419e-16	1.8004746849352057e-7	-6.109346673076034e-20	1.4702240104824886e-24	5.070869836878986e-11	1.0012918459509925e-10	1.4637321721842684e-9
93500000	0.0049998813829893385	5.682343863003794e-50	1.71465996212393e-70	2.7785991062896983e-8	6.51479318581419e-16	1.8004746849352057e-7	-6.109346673053714e-20	1.4702240104824886e-24	5.070869836878986e-11	1.0012918459509925e-10	1.4637321721842684e-9
93600000	0.0049998813829893385	5.682343863003794e-50	1.71465996212393e-70	2.7785991062896983e-8	6.51479318581419e-16	1.8004746849352057e-7	-6.109346673031392e-20	1.4702240104824886e-24	5.070869836878986e-11	1.0012918459509925e-10	1.4637321721842684e-9
93700000	0.0049998813829893385	5.682343863003794e-50	1.71465996212393e-70	2.7785991062896983e-8	6.51479318581419e-16	1.8004746849352057e-7	-6.109346673009071e-20	1.4702240104824886e-24	5.070869836878986e-11	1.0012918459509925e-10	1.4637321721842684e-9
93800000	0.0049998813829893385	5.682343863003794e-50	1.71465996212393e-70	2.7785991062896983e-8	6.51479318581419e-16	1.8004746849352057e-7	-6.109346672986751e-20	1.4702240104824886e-24	5.070869836878986e-11	1.0012918459509925e-10	1.4637321721842684e-9
93900000	0.0049998813829893385	5.682343863003794e-50	1.71465996212393e-70	2.7785991062896983e-8	6.51479318581419e-16	1.8004746849352057e-7	-6.109346672964429e-20	1.4702240104824886e-24	5.070869836878986e-11	1.0012918459509925e-10	1.4637321721842684e-9
94000000	0.0049998813829893385	5.682343863003794e-50	1.71465996212393e-70	2.7785991062896983e-8	6.51479318581419e-16	1.8004746849352057e-7	-6.109346672942108e-20	1.4702240104824886e-24	5.070869836878986e-11	1.0012918459509925e-10	1.4637321721842684e-9
94100000	0.0049998813829893385	5.682343863003794e-50	1.71465996212393e-70	2.7785991062896983e-8	6.51479318581419e-16	1.8004746849352057e-7	-6.109346672919787e-20	1.4702240104824886e-24	5.070869836878986e-11	1.0012918459509925e-10	1.4637321721842684e-9
94200000	0.0049998813829893385	5.682343863003794e-50	1.71465996212393e-70	2.7785991062896983e-8	6.51479318581419e-16	1.8004746849352057e-7	-6.109346672897466e-20	1.4702240104824886e-24	5.070869836878986e-11	1.0012918459509925e-10	1.4637321721842684e-9
94300000	0.0049998813829893385	5.682343863003794e-50	1.71465996212393e-70	2.7785991062896983e-8	6.51479318581419e-16	1.8004746849352057e-7	-6.109346672875144e-20	1.4702240104824886e-24	5.070869836878986e-11	1.0012918459509925e-10	1.4637321721842684e-9
94400000	0.0049998813829893385	5.682343863003794e-50	1.71465996212393e-70	2.7785991062896983e-8	6.51479318581419e-16	1.8004746849352057e-7	-6.109346672852824e-20	1.4702240104824886e-24	5.070869836878986e-11	1.0012918459509925e-10	1.4637321721842684e-9
94500000	0.0049998813829893385	5.682343863003794e-50	1.71465996212393e-70	2.7785991062896983e-8	6.51479318581419e-16	1.8004746849352057e-7	-6.109346672830502e-20	1.4702240104824886e-24	5.070869836878986e-11	1.0012918459509925e-10	1.4637321721842684e-9
94600000	0.0049998813829893385	5.682343863003794e-50	1.71465996212393e-70	2.7785991062896983e-8	6.51479318581419e-16	1.8004746849352057e-7	-6.109346672808181e-20	1.4702240104824886e-24	5.070869836878986e-11	1.0012918459509925e-10	1.4637321721842684e-9
94700000	0.0049998813829893385	5.682343863003794e-50	1.71465996212393e-70	2.7785991062896983e-8	6.51479318581419e-16	1.8004746849352057e-7	-6.10934667278586e-20	1.4702240104824886e-24	5.070869836878986e-11	1.0012918459509925e-10	1.4637321721842684e-9
94800000	0.0049998813829893385	5.682343863003794e-50	1.71465996212393e-70	2.7785991062896983e-8	6.51479318581419e-16	1.8004746849352057e-7	-6.109346672763539e-20	1.4702240104824886e-24	5.070869836878986e-11	1.0012918459509925e-10	1.4637321721842684e-9
94900000	0.0049998813829893385	5.682343863003794e-50	1.71465996212393e-70	2.7785991062896983e-8	6.51479318581419e-16	1.8004746849352057e-7	-6.109346672741219e-20	1.4702240104824886e-24	5.070869836878986e-11	1.0012918459509925e-10	1.4637321721842684e-9
95000000	0.0049998813829893385	5.682343863003794e-50	1.71465996212393e-70	2.7785991062896983e-8	6.51479318581419e-16	1.8004746849352057e-7	-6.109346672718897e-20	1.4702240104824886e-24	5.070869836878986e-11	1.0012918459509925e-10	1.4637321721842684e-9
95100000	0.0049998813829893385	5.682343863003794e-50	1.71465996212393e-70	2.7785991062896983e-8	6.51479318581419e-16	1.8004746849352057e-7	-6.109346672696576e-20	1.4702240104824886e-24	5.070869836878986e-11	1.0012918459509925e-10	1.4637321721842684e-9
95200000	0.0049998813829893385	5.682343863003794e-50	1.71465996212393e-70	2.7785991062896983e-8	6.51479318581419e-16	1.8004746849352057e-7	-6.109346672674255e-20	1.4702240104824886e-24	5.070869836878986e-11	1.0012918459509925e-10	1.4637321721842684e-9
95300000	0.0049998813829893385	5.682343863003794e-50	1.71465996212393e-70	2.7785991062896983e-8	6.51479318581419e-16	1.8004746849352057e-7	-6.109346672651934e-20	1.4702240104824886e-24	5.070869836878986e-11	1.0012918459509925e-10	1.4637321721842684e-9
95400000	0.0049998813829893385	5.682343863003794e-50	1.71465996212393e-70	2.7785991062896983e-8	6.51479318581419e-16	1.8004746849352057e-7	-6.109346672629612e-20	1.4702240104824886e-24	5.070869836878986e-11	1.0012918459509925e-10	1.4637321721842684e-9
95500000	0.0049998813829893385	5.682343863003794e-50	1.71465996212393e-70	2.7785991062896983e-8	6.51479318581419e-16	1.8004746849352057e-7	-6.109346672607292e-20	1.4702240104824886e-24	5.070869836878986e-11	1.0012918459509925e-10	1.4637321721842684e-9
95600000	0.0049998813829893385	5.682343863003794e-50	1.71465996212393e-70	2.7785991062896983e-8	6.51479318581419e-16	1.8004746849352057e-7	-6.10934667258497e-20	1.4702240104824886e-24	5.070869836878986e-11	1.0012918459509925e-10	1.4637321721842684e-9
95700000	0.0049998813829893385	5.682343863003794e-50	1.71465996212393e-70	2.7785991062896983e-8	6.51479318581419e-16	1.8004746849352057e-7	-6.109346672562649e-20	1.4702240104824886e-24	5.070869836878986e-11	1.0012918459509925e-10	1.4637321721842684e-9
95800000	0.0049998813829893385	5.682343863003794e-50	1.71465996212393e-70	2.7785991062896983e-8	6.51479318581419e-16	1.8004746849352057e-7	-6.109346672540329e-20	1.4702240104824886e-24	5.070869836878986e-11	1.0012918459509925e-10	1.4637321721842684e-9
95900000	0.0049998813829893385	5.682343863003794e-50	1.71465996212393e-70	2.7785991062896983e-8	6.51479318581419e-16	1.8004746849352057e-7	-6.109346672518007e-20	1.4702240104824886e-24	5.070869836878986e-11	1.0012918459509925e-10	1.4637321721842684e-9
96000000	0.0049998813829893385	5.682343863003794e-50	1.71465996212393e-70	2.7785991062896983e-8	6.51479318581419e-16	1.8004746849352057e-7	-6.109346672495685e-20	1.4702240104824886e-24	5.070869836878986e-11	1.0012918459509925e-10	1.4637321721842684e-9
96100000	0.0049998813829893385	5.682343863003794e-50	1.71465996212393e-70	2.7785991062896983e-8	6.51479318581419e-16	1.8004746849352057e-7	-6.109346672473365e-20	1.4702240104824886e-24	5.070869836878986e-11	1.0012918459509925e-10	1.4637321721842684e-9
96200000	0.0049998813829893385	5.682343863003794e-50	1.71465996212393e-70	2.7785991062896983e-8	6.51479318581419e-16	1.8004746849352057e-7	-6.109346672451044e-20	1.4702240104824886e-24	5.070869836878986e-11	1.0012918459509925e-10	1.4637321721842684e-9
96300000	0.0049998813829893385	5.682343863003794e-50	1.71465996212393e-70	2.7785991062896983e-8	6.51479318581419e-16	1.8004746849352054e-7	-6.109346672428722e-20	1.4702240104824886e-24	5.070869836878986e-11	1.0012918459509925e-10	1.4637321721842682e-9
96400000	0.0049998813829893385	5.682343863003794e-50	1.71465996212393e-70	2.7785991062896983e-8	6.51479318581419e-16	1.8004746849352054e-7	-6.109346672406402e-20	1.4702240104824886e-24	5.070869836878986e-11	1.0012918459509925e-10	1.4637321721842682e-9
96500000	0.0049998813829893385	5.682343863003794e-50	1.71465996212393e-70	2.7785991062896983e-8	6.51479318581419e-16	1.8004746849352054e-7	-6.10934667238408e-20	1.4702240104824886e-24	5.070869836878986e-11	1.0012918459509925e-10	1.4637321721842682e-9
96600000	0.0049998813829893385	5.682343863003794e-50	1.71465996212393e-70	2.7785991062896983e-8	6.51479318581419e-16	1.8004746849352054e-7	-6.109346672361759e-20	1.4702240104824886e-24	5.070869836878986e-11	1.0012918459509925e-10	1.4637321721842682e-9
96700000	0.0049998813829893385	5.682343863003794e-50	1.71465996212393e-70	2.7785991062896983e-8	6.51479318581419e-16	1.8004746849352054e-7	-6.109346672339438e-20	1.4702240104824886e-24	5.070869836878986e-11	1.0012918459509925e-10	1.4637321721842682e-9
96800000	0.0049998813829893385	5.682343863003794e-50	1.71465996212393e-70	2.7785991062896983e-8	6.51479318581419e-16	1.8004746849352054e-7	-6.109346672317117e-20	1.4702240104824886e-24	5.070869836878986e-11	1.0012918459509925e-10	1.4637321721842682e-9
96900000	0.0049998813829893385	5.682343863003794e-50	1.71465996212393e-70	2.7785991062896983e-8	6.51479318581419e-16	1.8004746849352054e-7	-6.109346672294795e-20	1.4702240104824886e-24	5.070869836878986e-11	1.0012918459509925e-10	1.4637321721842682e-9
97000000	0.0049998813829893385	5.682343863003794e-50	1.71465996212393e-70	2.7785991062896983e-8	6.51479318581419e-16	1.8004746849352054e-7	-6.109346672272475e-20	1.4702240104824886e-24	5.070869836878986e-11	1.0012918459509925e-10	1.4637321721842682e-9
97100000	0.0049998813829893385	5.682343863003794e-50	1.71465996212393e-70	2.7785991062896983e-8	6.51479318581419e-16	1.8004746849352054e-7	-6.109346672250153e-20	1.4702240104824886e-24	5.070869836878986e-11	1.0012918459509925e-10	1.4637321721842682e-9
97200000	0.0049998813829893385	5.682343863003794e-50	1.71465996212393e-70	2.7785991062896983e-8	6.51479318581419e-16	1.8004746849352054e-7	-6.109346672227832e-20	1.4702240104824886e-24	5.070869836878986e-11	1.0012918459509925e-10	1.4637321721842682e-9
97300000	0.0049998813829893385	5.682343863003794e-50	1.71465996212393e-70	2.7785991062896983e-8	6.51479318581419e-16	1.8004746849352054e-7	-6.109346672205512e-20	1.4702240104824886e-24	5.070869836878986e-11	1.0012918459509923e-10	1.4637321721842682e-9
97400000	0.0049998813829893385	5.682343863003794e-50	1.71465996212393e-70	2.7785991062896983e-8	6.51479318581419e-16	1.8004746849352054e-7	-6.10934667218319e-20	1.4702240104824886e-24	5.070869836878986e-11	1.0012918459509923e-10	1.4637321721842682e-9
97500000	0.0049998813829893385	5.682343863003794e-50	1.71465996212393e-70	2.7785991062896983e-8	6.51479318581419e-16	1.8004746849352054e-7	-6.109346672160869e-20	1.4702240104824886e-24	5.070869836878986e-11	1.0012918459509923e-10	1.4637321721842682e-9
97600000	0.0049998813829893385	5.682343863003794e-50	1.71465996212393e-70	2.7785991062896983e-8	6.51479318581419e-16	1.8004746849352054e-7	-6.109346672138548e-20	1.4702240104824886e-24	5.070869836878986e-11	1.0012918459509923e-10	1.4637321721842682e-9
97700000	0.0049998813829893385	5.682343863003794e-50	1.71465996212393e-70	2.7785991062896983e-8	6.51479318581419e-16	1.8004746849352054e-7	-6.109346672116227e-20	1.4702240104824886e-24	5.070869836878986e-11	1.0012918459509923e-10	1.4637321721842682e-9
97800000	0.0049998813829893385	5.682343863003794e-50	1.71465996212393e-70	2.7785991062896983e-8	6.51479318581419e-16	1.8004746849352054e-7	-6.109346672093905e-20	1.4702240104824886e-24	5.070869836878986e-11	1.0012918459509923e-10	1.4637321721842682e-9
97900000	0.0049998813829893385	5.682343863003794e-50	1.71465996212393e-70	2.7785991062896983e-8	6.51479318581419e-16	1.8004746849352054e-7	-6.109346672071585e-20	1.4702240104824886e-24	5.070869836878986e-11	1.0012918459509923e-10	1.4637321721842682e-9
98000000	0.0049998813829893385	5.682343863003794e-50	1.71465996212393e-70	2.7785991062896983e-8	6.51479318581419e-16	1.8004746849352054e-7	-6.109346672049263e-20	1.4702240104824886e-24	5.070869836878986e-11	1.0012918459509923e-10	1.4637321721842682e-9
98100000	0.0049998813829893385	5.682343863003794e-50	1.71465996212393e-70	2.7785991062896983e-8	6.51479318581419e-16	1.8004746849352054e-7	-6.109346672026942e-20	1.4702240104824886e-24	5.070869836878986e-11	1.0012918459509923e-10	1.4637321721842682e-9
98200000	0.0049998813829893385	5.682343863003794e-50	1.71465996212393e-70	2.7785991062896983e-8	6.51479318581419e-16	1.8004746849352054e-7	-6.109346672004621e-20	1.4702240104824886e-24	5.070869836878986e-11	1.0012918459509923e-10	1.4637321721842682e-9
98300000	0.0049998813829893385	5.682343863003794e-50	1.71465996212393e-70	2.7785991062896983e-8	6.51479318581419e-16	1.8004746849352054e-7	-6.1093466719823e-20	1.4702240104824886e-24	5.070869836878986e-11	1.0012918459509923e-10	1.4637321721842682e-9
98400000	0.0049998813829893385	5.682343863003794e-50	1.71465996212393e-70	2.7785991062896983e-8	6.51479318581419e-16	1.8004746849352054e-7	-6.109346671959978e-20	1.4702240104824886e-24	5.070869836878986e-11	1.0012918459509923e-10	1.4637321721842682e-9
98500000	0.0049998813829893385	5.682343863003794e-50	1.71465996212393e-70	2.7785991062896983e-8	6.51479318581419e-16	1.8004746849352054e-7	-6.109346671937658e-20	1.4702240104824886e-24	5.070869836878986e-11	1.0012918459509923e-10	1.4637321721842682e-9
98600000	0.0049998813829893385	5.682343863003794e-50	1.71465996212393e-70	2.7785991062896983e-8	6.51479318581419e-16	1.8004746849352054e-7	-6.109346671915337e-20	1.4702240104824886e-24	5.070869836878986e-11	1.0012918459509923e-10	1.4637321721842682e-9
98700000	0.0049998813829893385	5.682343863003794e-50	1.71465996212393e-70	2.7785991062896983e-8	6.51479318581419e-16	1.8004746849352054e-7	-6.109346671893016e-20	1.4702240104824886e-24	5.070869836878986e-11	1.0012918459509923e-10	1.4637321721842682e-9
98800000	0.0049998813829893385	5.682343863003794e-50	1.71465996212393e-70	2.7785991062896983e-8	6.51479318581419e-16	1.8004746849352054e-7	-6.109346671870695e-20	1.4702240104824886e-24	5.070869836878986e-11	1.0012918459509923e-10	1.4637321721842682e-9
98900000	0.0049998813829893385	5.682343863003794e-50	1.71465996212393e-70	2.7785991062896983e-8	6.51479318581419e-16	1.8004746849352054e-7	-6.109346671848373e-20	1.4702240104824886e-24	5.070869836878986e-11	1.0012918459509923e-10	1.4637321721842682e-9
99000000	0.0049998813829893385	5.682343863003794e-50	1.71465996212393e-70	2.7785991062896983e-8	6.51479318581419e-16	1.8004746849352054e-7	-6.109346671826053e-20	1.4702240104824886e-24	5.070869836878986e-11	1.0012918459509923e-10	1.4637321721842682e-9
99100000	0.0049998813829893385	5.682343863003794e-50	1.71465996212393e-70	2.7785991062896983e-8	6.51479318581419e-16	1.8004746849352054e-7	-6.109346671803731e-20	1.4702240104824886e-24	5.070869836878986e-11	1.0012918459509923e-10	1.4637321721842682e-9
99200000	0.0049998813829893385	5.682343863003794e-50	1.71465996212393e-70	2.7785991062896983e-8	6.51479318581419e-16	1.8004746849352054e-7	-6.10934667178141e-20	1.4702240104824886e-24	5.070869836878986e-11	1.0012918459509923e-10	1.4637321721842682e-9
99300000	0.0049998813829893385	5.682343863003794e-50	1.71465996212393e-70	2.7785991062896983e-8	6.51479318581419e-16	1.8004746849352054e-7	-6.10934667175909e-20	1.4702240104824886e-24	5.070869836878986e-11	1.0012918459509923e-10	1.4637321721842682e-9
99400000	0.0049998813829893385	5.682343863003794e-50	1.71465996212393e-70	2.7785991062896983e-8	6.51479318581419e-16	1.8004746849352054e-7	-6.109346671736768e-20	1.4702240104824886e-24	5.070869836878986e-11	1.0012918459509923e-10	1.4637321721842682e-9
99500000	0.0049998813829893385	5.682343863003794e-50	1.71465996212393e-70	2.7785991062896983e-8	6.51479318581419e-16	1.8004746849352054e-7	-6.109346671714446e-20	1.4702240104824886e-24	5.070869836878986e-11	1.0012918459509923e-10	1.4637321721842682e-9
99600000	0.0049998813829893385	5.682343863003794e-50	1.71465996212393e-70	2.7785991062896983e-8	6.51479318581419e-16	1.8004746849352054e-7	-6.109346671692126e-20	1.4702240104824886e-24	5.070869836878986e-11	1.0012918459509923e-10	1.4637321721842682e-9
99700000	0.0049998813829893385	5.682343863003794e-50	1.71465996212393e-70	2.7785991062896983e-8	6.51479318581419e-16	1.8004746849352054e-7	-6.109346671669805e-20	1.4702240104824886e-24	5.070869836878986e-11	1.0012918459509923e-10	1.4637321721842682e-9
99800000	0.0049998813829893385	5.682343863003794e-50	1.71465996212393e-70	2.7785991062896983e-8	6.51479318581419e-16	1.8004746849352054e-7	-6.109346671647483e-20	1.4702240104824886e-24	5.070869836878986e-11	1.0012918459509923e-10	1.4637321721842682e-9
99900000	0.0049998813829893385	5.682343863003794e-50	1.71465996212393e-70	2.7785991062896983e-8	6.51479318581419e-16	1.8004746849352054e-7	-6.109346671625163e-20	1.4702240104824886e-24	5.070869836878986e-11	1.0012918459509923e-10	1.4637321721842682e-9
100000000	0.0049998813829893385	5.682343863003794e-50	1.71465996212393e-70	2.7785991062896983e-8	6.51479318581419e-16	1.8004746849352054e-7	-6.109346671602841e-20	1.4702240104824886e-24	5.070869836878986e-11	1.0012918459509923e-10	1.4637321721842682e-9
