# Supplementary material for: Thermodynamics Underpinning the Microbial Community‐Level Nitrogen Energy Metabolism
Source: Environ Microbiol. 2025 Feb 16;27(2):e70055. doi: 10.1111/1462-2920.70055 (PMC11830459; doi:10.1111/1462-2920.70055)
Supplement: Supplementary file 1 — Data S1. [file EMI-27-e70055-s001.zip › SI/Nnetwork/Results/kdef_-10/Iin_-5/p_0.2/O2_-10.4_H_-10.5.csv]

time	N2	N2H4	N2H5	N2O	NH2OH	NH3	NH3OH	NH4	NO	NO2	NO3
0	0.00001	0.00001	0.00001	0.00001	0.00001	0.00001	0.00001	0.00001	0.00001	0.00001	0.00001
100000	0.001693878638438653	-1.753430804016741e-18	-3.7964730242276926e-19	2.3775642422881886e-13	1.836146356605744e-14	0.0066122427226278585	-7.255746558724441e-20	1.7075918354962045e-18	2.7793621099152057e-17	9.236768722181826e-16	8.253157706297242e-18
200000	0.001693878638438653	-1.753430804016741e-18	-3.7964730242276926e-19	2.37756424228819e-13	1.836146356606271e-14	0.0066122427226278585	-7.357916649626932e-20	1.7075926305067574e-18	2.779362109915206e-17	9.23676873143054e-16	8.253157719978244e-18
300000	0.001693878638438653	-1.753430804016741e-18	-3.7964730242276926e-19	2.3775642422881896e-13	1.8361463566062025e-14	0.0066122427226278585	-7.357916631525539e-20	1.7075925275073372e-18	2.779362109915206e-17	9.2367687302324e-16	8.253157718880072e-18
400000	0.001693878638438653	-1.753430804016741e-18	-3.7964730242276926e-19	2.3775642422881886e-13	1.8361463566058908e-14	0.0066122427226278585	-7.357916613424146e-20	1.7075920568753285e-18	2.7793621099152057e-17	9.23676872475778e-16	8.2531577138739e-18
500000	0.001693878638438653	-1.753430804016741e-18	-3.7964730242276926e-19	2.3775642422881886e-13	1.836146356605892e-14	0.0066122427226278585	-7.357916595322753e-20	1.7075920588952716e-18	2.779362109915205e-17	9.236768724781277e-16	8.253157713894689e-18
600000	0.0016938786384386529	-1.753430804016741e-18	-3.7964730242276926e-19	2.3775642422881886e-13	1.8361463566058905e-14	0.0066122427226278585	-7.357916577221361e-20	1.7075920561876673e-18	2.779362109915205e-17	9.236768724749781e-16	8.253157713866789e-18
700000	0.0016938786384386529	-1.753430804016741e-18	-3.7964730242276926e-19	2.3775642422881886e-13	1.8361463566058905e-14	0.0066122427226278585	-7.357916559119968e-20	1.7075920560996288e-18	2.779362109915205e-17	9.236768724748756e-16	8.253157713865869e-18
800000	0.0016938786384386529	-1.753430804016741e-18	-3.7964730242276926e-19	2.3775642422881886e-13	1.8361463566058908e-14	0.0066122427226278585	-7.357916541018575e-20	1.7075920561329804e-18	2.779362109915205e-17	9.236768724749144e-16	8.253157713866202e-18
900000	0.0016938786384386526	-1.753430804016741e-18	-3.7964730242276926e-19	2.3775642422881886e-13	1.8361463566058908e-14	0.0066122427226278585	-7.357916522917183e-20	1.707592056159729e-18	2.779362109915205e-17	9.236768724749456e-16	8.253157713866468e-18
1000000	0.0016938786384386526	-1.753430804016741e-18	-3.7964730242276926e-19	2.3775642422881886e-13	1.8361463566058908e-14	0.0066122427226278585	-7.35791650481579e-20	1.7075920561803679e-18	2.779362109915205e-17	9.236768724749697e-16	8.253157713866675e-18
1100000	0.0016938786384386526	-1.753430804016741e-18	-3.7964730242276926e-19	2.3775642422881886e-13	1.8361463566058908e-14	0.006612242722627859	-7.357916486714399e-20	1.7075920561953897e-18	2.779362109915205e-17	9.236768724749872e-16	8.253157713866824e-18
1200000	0.0016938786384386526	-1.753430804016741e-18	-3.7964730242276926e-19	2.3775642422881886e-13	1.8361463566058908e-14	0.006612242722627859	-7.357916468613006e-20	1.7075920562052879e-18	2.779362109915205e-17	9.236768724749987e-16	8.253157713866923e-18
1300000	0.0016938786384386526	-1.753430804016741e-18	-3.7964730242276926e-19	2.3775642422881886e-13	1.8361463566058908e-14	0.006612242722627859	-7.357916450511612e-20	1.7075920562105555e-18	2.779362109915205e-17	9.236768724750048e-16	8.253157713866977e-18
1400000	0.0016938786384386526	-1.753430804016741e-18	-3.7964730242276926e-19	2.3775642422881886e-13	1.836146356605891e-14	0.006612242722627859	-7.357916432410221e-20	1.7075920562116856e-18	2.779362109915205e-17	9.236768724750061e-16	8.253157713866988e-18
1500000	0.0016938786384386526	-1.753430804016741e-18	-3.7964730242276926e-19	2.3775642422881886e-13	1.8361463566058908e-14	0.006612242722627859	-7.357916414308828e-20	1.7075920562091713e-18	2.779362109915205e-17	9.236768724750032e-16	8.253157713866963e-18
1600000	0.0016938786384386526	-1.753430804016741e-18	-3.7964730242276926e-19	2.3775642422881886e-13	1.8361463566058908e-14	0.006612242722627859	-7.357916396207435e-20	1.7075920562035058e-18	2.779362109915205e-17	9.236768724749965e-16	8.253157713866906e-18
1700000	0.0016938786384386529	-1.753430804016741e-18	-3.7964730242276926e-19	2.3775642422881886e-13	1.8361463566058908e-14	0.006612242722627859	-7.357916378106043e-20	1.7075920561951823e-18	2.779362109915205e-17	9.236768724749868e-16	8.253157713866823e-18
1800000	0.0016938786384386529	-1.753430804016741e-18	-3.7964730242276926e-19	2.3775642422881886e-13	1.8361463566058908e-14	0.0066122427226278585	-7.35791636000465e-20	1.7075920561846935e-18	2.779362109915205e-17	9.236768724749746e-16	8.253157713866718e-18
1900000	0.0016938786384386529	-1.753430804016741e-18	-3.7964730242276926e-19	2.3775642422881886e-13	1.8361463566058908e-14	0.0066122427226278585	-7.357916341903257e-20	1.7075920561725328e-18	2.779362109915205e-17	9.236768724749606e-16	8.253157713866598e-18
2000000	0.0016938786384386529	-1.753430804016741e-18	-3.7964730242276926e-19	2.3775642422881886e-13	1.8361463566058908e-14	0.0066122427226278585	-7.357916323801865e-20	1.7075920561591934e-18	2.779362109915205e-17	9.23676872474945e-16	8.253157713866464e-18
2100000	0.0016938786384386529	-1.753430804016741e-18	-3.7964730242276926e-19	2.3775642422881886e-13	1.8361463566058908e-14	0.0066122427226278585	-7.357916305700472e-20	1.7075920561451682e-18	2.779362109915205e-17	9.236768724749286e-16	8.253157713866325e-18
2200000	0.0016938786384386529	-1.753430804016741e-18	-3.7964730242276926e-19	2.3775642422881886e-13	1.8361463566058908e-14	0.0066122427226278585	-7.35791628759908e-20	1.7075920561309504e-18	2.779362109915205e-17	9.23676872474912e-16	8.253157713866183e-18
2300000	0.0016938786384386529	-1.753430804016741e-18	-3.7964730242276926e-19	2.3775642422881886e-13	1.8361463566058908e-14	0.0066122427226278585	-7.357916269497687e-20	1.7075920561170333e-18	2.7793621099152057e-17	9.23676872474896e-16	8.253157713866045e-18
2400000	0.001693878638438653	-1.753430804016741e-18	-3.7964730242276926e-19	2.3775642422881886e-13	1.8361463566058905e-14	0.0066122427226278585	-7.357916251396294e-20	1.7075920561039096e-18	2.7793621099152057e-17	9.236768724748805e-16	8.253157713865914e-18
2500000	0.001693878638438653	-1.753430804016741e-18	-3.7964730242276926e-19	2.3775642422881886e-13	1.8361463566058905e-14	0.0066122427226278585	-7.357916233294902e-20	1.7075920560920727e-18	2.7793621099152057e-17	9.236768724748667e-16	8.253157713865795e-18
2600000	0.001693878638438653	-1.753430804016741e-18	-3.7964730242276926e-19	2.3775642422881886e-13	1.8361463566058905e-14	0.0066122427226278585	-7.357916215193509e-20	1.7075920560820156e-18	2.7793621099152057e-17	9.23676872474855e-16	8.253157713865695e-18
2700000	0.001693878638438653	-1.753430804016741e-18	-3.7964730242276926e-19	2.3775642422881886e-13	1.8361463566058905e-14	0.0066122427226278585	-7.357916197092116e-20	1.7075920560742314e-18	2.7793621099152057e-17	9.23676872474846e-16	8.253157713865618e-18
2800000	0.001693878638438653	-1.753430804016741e-18	-3.7964730242276926e-19	2.3775642422881886e-13	1.8361463566058905e-14	0.0066122427226278585	-7.357916178990724e-20	1.7075920560692134e-18	2.7793621099152057e-17	9.2367687247484e-16	8.253157713865567e-18
2900000	0.001693878638438653	-1.753430804016741e-18	-3.7964730242276926e-19	2.3775642422881886e-13	1.8361463566058905e-14	0.0066122427226278585	-7.357916160889331e-20	1.7075920560674543e-18	2.7793621099152057e-17	9.236768724748381e-16	8.25315771386555e-18
3000000	0.001693878638438653	-1.753430804016741e-18	-3.7964730242276926e-19	2.3775642422881886e-13	1.8361463566058905e-14	0.0066122427226278585	-7.357916142787938e-20	1.7075920560674714e-18	2.7793621099152057e-17	9.236768724748381e-16	8.25315771386555e-18
3100000	0.001693878638438653	-1.753430804016741e-18	-3.7964730242276926e-19	2.3775642422881886e-13	1.8361463566058905e-14	0.0066122427226278585	-7.357916124686546e-20	1.7075920560674855e-18	2.7793621099152057e-17	9.236768724748381e-16	8.25315771386555e-18
3200000	0.001693878638438653	-1.753430804016741e-18	-3.7964730242276926e-19	2.3775642422881886e-13	1.8361463566058905e-14	0.0066122427226278585	-7.357916106585153e-20	1.7075920560674968e-18	2.7793621099152057e-17	9.236768724748381e-16	8.25315771386555e-18
3300000	0.001693878638438653	-1.753430804016741e-18	-3.7964730242276926e-19	2.3775642422881886e-13	1.8361463566058905e-14	0.0066122427226278585	-7.357916088483761e-20	1.7075920560675053e-18	2.7793621099152057e-17	9.236768724748381e-16	8.25315771386555e-18
3400000	0.001693878638438653	-1.753430804016741e-18	-3.7964730242276926e-19	2.3775642422881886e-13	1.8361463566058905e-14	0.0066122427226278585	-7.357916070382368e-20	1.7075920560675115e-18	2.7793621099152057e-17	9.236768724748381e-16	8.25315771386555e-18
3500000	0.001693878638438653	-1.753430804016741e-18	-3.7964730242276926e-19	2.3775642422881886e-13	1.8361463566058905e-14	0.0066122427226278585	-7.357916052280975e-20	1.7075920560675153e-18	2.7793621099152057e-17	9.236768724748381e-16	8.25315771386555e-18
3600000	0.001693878638438653	-1.753430804016741e-18	-3.7964730242276926e-19	2.3775642422881886e-13	1.8361463566058905e-14	0.0066122427226278585	-7.357916034179583e-20	1.7075920560675174e-18	2.7793621099152057e-17	9.236768724748383e-16	8.25315771386555e-18
3700000	0.001693878638438653	-1.753430804016741e-18	-3.7964730242276926e-19	2.3775642422881886e-13	1.8361463566058905e-14	0.0066122427226278585	-7.35791601607819e-20	1.7075920560675174e-18	2.7793621099152057e-17	9.236768724748383e-16	8.25315771386555e-18
3800000	0.001693878638438653	-1.753430804016741e-18	-3.7964730242276926e-19	2.3775642422881886e-13	1.8361463566058905e-14	0.0066122427226278585	-7.357915997976797e-20	1.707592056067516e-18	2.7793621099152057e-17	9.236768724748383e-16	8.25315771386555e-18
3900000	0.001693878638438653	-1.753430804016741e-18	-3.7964730242276926e-19	2.3775642422881886e-13	1.8361463566058905e-14	0.0066122427226278585	-7.357915979875405e-20	1.7075920560675134e-18	2.7793621099152057e-17	9.236768724748383e-16	8.25315771386555e-18
4000000	0.001693878638438653	-1.753430804016741e-18	-3.7964730242276926e-19	2.3775642422881886e-13	1.8361463566058905e-14	0.0066122427226278585	-7.357915961774012e-20	1.7075920560675095e-18	2.7793621099152057e-17	9.236768724748383e-16	8.25315771386555e-18
4100000	0.001693878638438653	-1.753430804016741e-18	-3.7964730242276926e-19	2.3775642422881886e-13	1.8361463566058905e-14	0.0066122427226278585	-7.357915943672619e-20	1.7075920560675047e-18	2.7793621099152057e-17	9.236768724748383e-16	8.25315771386555e-18
4200000	0.001693878638438653	-1.753430804016741e-18	-3.7964730242276926e-19	2.3775642422881886e-13	1.8361463566058905e-14	0.0066122427226278585	-7.357915925571227e-20	1.7075920560674993e-18	2.7793621099152057e-17	9.236768724748383e-16	8.25315771386555e-18
4300000	0.001693878638438653	-1.753430804016741e-18	-3.7964730242276926e-19	2.3775642422881886e-13	1.8361463566058905e-14	0.0066122427226278585	-7.357915907469834e-20	1.7075920560674934e-18	2.7793621099152057e-17	9.236768724748383e-16	8.25315771386555e-18
4400000	0.0016938786384386529	-1.753430804016741e-18	-3.7964730242276926e-19	2.3775642422881886e-13	1.8361463566058905e-14	0.0066122427226278585	-7.357915889368442e-20	1.7075920560674872e-18	2.7793621099152057e-17	9.236768724748383e-16	8.25315771386555e-18
4500000	0.0016938786384386529	-1.753430804016741e-18	-3.7964730242276926e-19	2.3775642422881886e-13	1.8361463566058905e-14	0.0066122427226278585	-7.35791587126705e-20	1.707592056067481e-18	2.7793621099152057e-17	9.236768724748383e-16	8.25315771386555e-18
4600000	0.0016938786384386529	-1.753430804016741e-18	-3.7964730242276926e-19	2.3775642422881886e-13	1.8361463566058905e-14	0.0066122427226278585	-7.357915853165656e-20	1.7075920560674749e-18	2.7793621099152057e-17	9.236768724748383e-16	8.25315771386555e-18
4700000	0.0016938786384386529	-1.753430804016741e-18	-3.7964730242276926e-19	2.3775642422881886e-13	1.8361463566058905e-14	0.0066122427226278585	-7.357915835064265e-20	1.7075920560674693e-18	2.7793621099152057e-17	9.236768724748383e-16	8.253157713865549e-18
4800000	0.0016938786384386529	-1.753430804016741e-18	-3.7964730242276926e-19	2.3775642422881886e-13	1.8361463566058905e-14	0.0066122427226278585	-7.357915816962872e-20	1.7075920560674643e-18	2.7793621099152057e-17	9.236768724748383e-16	8.253157713865549e-18
4900000	0.0016938786384386529	-1.753430804016741e-18	-3.7964730242276926e-19	2.3775642422881886e-13	1.8361463566058905e-14	0.0066122427226278585	-7.357915798861478e-20	1.70759205606746e-18	2.7793621099152057e-17	9.236768724748383e-16	8.253157713865549e-18
5000000	0.0016938786384386529	-1.753430804016741e-18	-3.7964730242276926e-19	2.3775642422881886e-13	1.8361463566058905e-14	0.0066122427226278585	-7.357915780760087e-20	1.7075920560674568e-18	2.7793621099152057e-17	9.236768724748383e-16	8.253157713865549e-18
5100000	0.0016938786384386529	-1.753430804016741e-18	-3.7964730242276926e-19	2.3775642422881886e-13	1.8361463566058905e-14	0.0066122427226278585	-7.357915762658694e-20	1.7075920560674548e-18	2.7793621099152057e-17	9.236768724748383e-16	8.253157713865549e-18
5200000	0.0016938786384386529	-1.753430804016741e-18	-3.7964730242276926e-19	2.3775642422881886e-13	1.8361463566058905e-14	0.0066122427226278585	-7.3579157445573e-20	1.7075920560674543e-18	2.7793621099152057e-17	9.236768724748383e-16	8.253157713865549e-18
5300000	0.0016938786384386529	-1.753430804016741e-18	-3.7964730242276926e-19	2.3775642422881886e-13	1.8361463566058905e-14	0.0066122427226278585	-7.357915726455909e-20	1.7075920560674543e-18	2.7793621099152057e-17	9.236768724748383e-16	8.253157713865549e-18
5400000	0.0016938786384386529	-1.753430804016741e-18	-3.7964730242276926e-19	2.3775642422881886e-13	1.8361463566058905e-14	0.0066122427226278585	-7.357915708354516e-20	1.7075920560674543e-18	2.7793621099152057e-17	9.236768724748383e-16	8.253157713865549e-18
5500000	0.0016938786384386529	-1.753430804016741e-18	-3.7964730242276926e-19	2.3775642422881886e-13	1.8361463566058905e-14	0.0066122427226278585	-7.357915690253124e-20	1.7075920560674543e-18	2.7793621099152057e-17	9.236768724748383e-16	8.253157713865549e-18
5600000	0.0016938786384386529	-1.753430804016741e-18	-3.7964730242276926e-19	2.3775642422881886e-13	1.8361463566058905e-14	0.0066122427226278585	-7.357915672151731e-20	1.7075920560674543e-18	2.7793621099152057e-17	9.236768724748383e-16	8.253157713865549e-18
5700000	0.0016938786384386529	-1.753430804016741e-18	-3.7964730242276926e-19	2.3775642422881886e-13	1.8361463566058905e-14	0.0066122427226278585	-7.357915654050338e-20	1.7075920560674543e-18	2.7793621099152057e-17	9.236768724748383e-16	8.253157713865549e-18
5800000	0.0016938786384386529	-1.753430804016741e-18	-3.7964730242276926e-19	2.3775642422881886e-13	1.8361463566058905e-14	0.0066122427226278585	-7.357915635948946e-20	1.7075920560674543e-18	2.7793621099152057e-17	9.236768724748383e-16	8.253157713865549e-18
5900000	0.0016938786384386529	-1.753430804016741e-18	-3.7964730242276926e-19	2.3775642422881886e-13	1.8361463566058905e-14	0.0066122427226278585	-7.357915617847553e-20	1.7075920560674543e-18	2.7793621099152057e-17	9.236768724748383e-16	8.253157713865549e-18
6000000	0.0016938786384386529	-1.753430804016741e-18	-3.7964730242276926e-19	2.3775642422881886e-13	1.8361463566058905e-14	0.0066122427226278585	-7.35791559974616e-20	1.7075920560674543e-18	2.7793621099152057e-17	9.236768724748383e-16	8.253157713865549e-18
6100000	0.0016938786384386529	-1.753430804016741e-18	-3.7964730242276926e-19	2.3775642422881886e-13	1.8361463566058905e-14	0.0066122427226278585	-7.357915581644768e-20	1.7075920560674543e-18	2.7793621099152057e-17	9.236768724748383e-16	8.253157713865549e-18
6200000	0.0016938786384386529	-1.753430804016741e-18	-3.7964730242276926e-19	2.3775642422881886e-13	1.8361463566058905e-14	0.0066122427226278585	-7.357915563543375e-20	1.7075920560674543e-18	2.7793621099152057e-17	9.236768724748383e-16	8.253157713865549e-18
6300000	0.0016938786384386529	-1.753430804016741e-18	-3.7964730242276926e-19	2.3775642422881886e-13	1.8361463566058905e-14	0.0066122427226278585	-7.357915545441983e-20	1.7075920560674543e-18	2.7793621099152057e-17	9.236768724748383e-16	8.253157713865549e-18
6400000	0.0016938786384386529	-1.753430804016741e-18	-3.7964730242276926e-19	2.3775642422881886e-13	1.8361463566058905e-14	0.0066122427226278585	-7.35791552734059e-20	1.7075920560674543e-18	2.7793621099152057e-17	9.236768724748383e-16	8.253157713865547e-18
6500000	0.0016938786384386529	-1.753430804016741e-18	-3.7964730242276926e-19	2.3775642422881886e-13	1.8361463566058905e-14	0.0066122427226278585	-7.357915509239197e-20	1.7075920560674543e-18	2.7793621099152057e-17	9.236768724748383e-16	8.253157713865547e-18
6600000	0.0016938786384386529	-1.753430804016741e-18	-3.7964730242276926e-19	2.3775642422881886e-13	1.8361463566058905e-14	0.0066122427226278585	-7.357915491137805e-20	1.7075920560674543e-18	2.7793621099152057e-17	9.236768724748383e-16	8.253157713865547e-18
6700000	0.0016938786384386529	-1.753430804016741e-18	-3.7964730242276926e-19	2.3775642422881886e-13	1.8361463566058905e-14	0.0066122427226278585	-7.357915473036412e-20	1.7075920560674543e-18	2.7793621099152057e-17	9.236768724748383e-16	8.253157713865547e-18
6800000	0.0016938786384386529	-1.753430804016741e-18	-3.7964730242276926e-19	2.3775642422881886e-13	1.8361463566058905e-14	0.0066122427226278585	-7.357915454935019e-20	1.7075920560674543e-18	2.7793621099152057e-17	9.236768724748383e-16	8.253157713865547e-18
6900000	0.0016938786384386529	-1.753430804016741e-18	-3.7964730242276926e-19	2.3775642422881886e-13	1.8361463566058905e-14	0.0066122427226278585	-7.357915436833627e-20	1.7075920560674543e-18	2.7793621099152057e-17	9.236768724748383e-16	8.253157713865547e-18
7000000	0.0016938786384386529	-1.753430804016741e-18	-3.7964730242276926e-19	2.3775642422881886e-13	1.8361463566058905e-14	0.0066122427226278585	-7.357915418732234e-20	1.7075920560674543e-18	2.7793621099152057e-17	9.236768724748383e-16	8.253157713865547e-18
7100000	0.0016938786384386529	-1.753430804016741e-18	-3.7964730242276926e-19	2.3775642422881886e-13	1.8361463566058905e-14	0.0066122427226278585	-7.357915400630842e-20	1.7075920560674543e-18	2.7793621099152057e-17	9.236768724748383e-16	8.253157713865547e-18
7200000	0.0016938786384386529	-1.753430804016741e-18	-3.7964730242276926e-19	2.3775642422881886e-13	1.8361463566058905e-14	0.0066122427226278585	-7.357915382529449e-20	1.7075920560674543e-18	2.7793621099152057e-17	9.236768724748383e-16	8.253157713865547e-18
7300000	0.0016938786384386529	-1.753430804016741e-18	-3.7964730242276926e-19	2.3775642422881886e-13	1.8361463566058905e-14	0.0066122427226278585	-7.357915364428056e-20	1.7075920560674543e-18	2.7793621099152057e-17	9.236768724748383e-16	8.253157713865547e-18
7400000	0.0016938786384386529	-1.753430804016741e-18	-3.7964730242276926e-19	2.3775642422881886e-13	1.8361463566058905e-14	0.0066122427226278585	-7.357915346326664e-20	1.7075920560674543e-18	2.7793621099152057e-17	9.236768724748383e-16	8.253157713865547e-18
7500000	0.0016938786384386529	-1.753430804016741e-18	-3.7964730242276926e-19	2.3775642422881886e-13	1.8361463566058905e-14	0.0066122427226278585	-7.357915328225271e-20	1.7075920560674543e-18	2.7793621099152057e-17	9.236768724748383e-16	8.253157713865547e-18
7600000	0.0016938786384386529	-1.753430804016741e-18	-3.7964730242276926e-19	2.3775642422881886e-13	1.8361463566058905e-14	0.0066122427226278585	-7.357915310123878e-20	1.7075920560674543e-18	2.7793621099152057e-17	9.236768724748383e-16	8.253157713865547e-18
7700000	0.0016938786384386529	-1.753430804016741e-18	-3.7964730242276926e-19	2.3775642422881886e-13	1.8361463566058905e-14	0.0066122427226278585	-7.357915292022486e-20	1.7075920560674543e-18	2.7793621099152057e-17	9.236768724748383e-16	8.253157713865547e-18
7800000	0.0016938786384386529	-1.753430804016741e-18	-3.7964730242276926e-19	2.3775642422881886e-13	1.8361463566058905e-14	0.0066122427226278585	-7.357915273921093e-20	1.7075920560674543e-18	2.7793621099152057e-17	9.236768724748383e-16	8.253157713865547e-18
7900000	0.0016938786384386529	-1.753430804016741e-18	-3.7964730242276926e-19	2.3775642422881886e-13	1.8361463566058905e-14	0.0066122427226278585	-7.3579152558197e-20	1.7075920560674543e-18	2.7793621099152057e-17	9.236768724748383e-16	8.253157713865547e-18
8000000	0.0016938786384386529	-1.753430804016741e-18	-3.7964730242276926e-19	2.3775642422881886e-13	1.8361463566058905e-14	0.0066122427226278585	-7.357915237718308e-20	1.7075920560674543e-18	2.7793621099152057e-17	9.236768724748383e-16	8.253157713865547e-18
8100000	0.0016938786384386529	-1.753430804016741e-18	-3.7964730242276926e-19	2.3775642422881886e-13	1.8361463566058905e-14	0.0066122427226278585	-7.357915219616915e-20	1.7075920560674543e-18	2.7793621099152057e-17	9.236768724748383e-16	8.253157713865547e-18
8200000	0.0016938786384386529	-1.753430804016741e-18	-3.7964730242276926e-19	2.3775642422881886e-13	1.8361463566058905e-14	0.0066122427226278585	-7.357915201515524e-20	1.7075920560674543e-18	2.7793621099152057e-17	9.236768724748383e-16	8.253157713865547e-18
8300000	0.0016938786384386529	-1.753430804016741e-18	-3.7964730242276926e-19	2.3775642422881886e-13	1.8361463566058905e-14	0.0066122427226278585	-7.35791518341413e-20	1.7075920560674543e-18	2.7793621099152057e-17	9.236768724748383e-16	8.253157713865547e-18
8400000	0.0016938786384386529	-1.753430804016741e-18	-3.7964730242276926e-19	2.3775642422881886e-13	1.8361463566058905e-14	0.0066122427226278585	-7.357915165312737e-20	1.7075920560674543e-18	2.7793621099152057e-17	9.236768724748383e-16	8.253157713865547e-18
8500000	0.0016938786384386529	-1.753430804016741e-18	-3.7964730242276926e-19	2.3775642422881886e-13	1.8361463566058905e-14	0.0066122427226278585	-7.357915147211346e-20	1.7075920560674543e-18	2.7793621099152057e-17	9.236768724748383e-16	8.253157713865547e-18
8600000	0.0016938786384386529	-1.753430804016741e-18	-3.7964730242276926e-19	2.3775642422881886e-13	1.8361463566058905e-14	0.0066122427226278585	-7.357915129109953e-20	1.7075920560674543e-18	2.7793621099152057e-17	9.236768724748383e-16	8.253157713865547e-18
8700000	0.0016938786384386529	-1.753430804016741e-18	-3.7964730242276926e-19	2.3775642422881886e-13	1.8361463566058905e-14	0.0066122427226278585	-7.35791511100856e-20	1.7075920560674543e-18	2.7793621099152057e-17	9.236768724748383e-16	8.253157713865547e-18
8800000	0.0016938786384386529	-1.753430804016741e-18	-3.7964730242276926e-19	2.3775642422881886e-13	1.8361463566058905e-14	0.0066122427226278585	-7.357915092907168e-20	1.7075920560674543e-18	2.7793621099152057e-17	9.236768724748383e-16	8.253157713865547e-18
8900000	0.0016938786384386529	-1.753430804016741e-18	-3.7964730242276926e-19	2.3775642422881886e-13	1.8361463566058905e-14	0.0066122427226278585	-7.357915074805775e-20	1.7075920560674543e-18	2.7793621099152057e-17	9.236768724748383e-16	8.253157713865547e-18
9000000	0.0016938786384386529	-1.753430804016741e-18	-3.7964730242276926e-19	2.3775642422881886e-13	1.8361463566058905e-14	0.0066122427226278585	-7.357915056704383e-20	1.7075920560674543e-18	2.7793621099152057e-17	9.236768724748383e-16	8.253157713865547e-18
9100000	0.0016938786384386529	-1.753430804016741e-18	-3.7964730242276926e-19	2.3775642422881886e-13	1.8361463566058905e-14	0.0066122427226278585	-7.35791503860299e-20	1.7075920560674543e-18	2.7793621099152057e-17	9.236768724748383e-16	8.253157713865547e-18
9200000	0.0016938786384386529	-1.753430804016741e-18	-3.7964730242276926e-19	2.3775642422881886e-13	1.8361463566058905e-14	0.0066122427226278585	-7.357915020501597e-20	1.7075920560674543e-18	2.7793621099152057e-17	9.236768724748383e-16	8.253157713865547e-18
9300000	0.0016938786384386529	-1.753430804016741e-18	-3.7964730242276926e-19	2.3775642422881886e-13	1.8361463566058905e-14	0.0066122427226278585	-7.357915002400205e-20	1.7075920560674543e-18	2.7793621099152057e-17	9.236768724748383e-16	8.253157713865547e-18
9400000	0.0016938786384386529	-1.753430804016741e-18	-3.7964730242276926e-19	2.3775642422881886e-13	1.8361463566058905e-14	0.0066122427226278585	-7.357914984298812e-20	1.7075920560674543e-18	2.7793621099152057e-17	9.236768724748383e-16	8.253157713865547e-18
9500000	0.0016938786384386529	-1.753430804016741e-18	-3.7964730242276926e-19	2.3775642422881886e-13	1.8361463566058905e-14	0.0066122427226278585	-7.357914966197419e-20	1.7075920560674543e-18	2.7793621099152057e-17	9.236768724748383e-16	8.253157713865547e-18
9600000	0.0016938786384386529	-1.753430804016741e-18	-3.7964730242276926e-19	2.3775642422881886e-13	1.8361463566058905e-14	0.0066122427226278585	-7.357914948096027e-20	1.7075920560674543e-18	2.7793621099152057e-17	9.236768724748383e-16	8.253157713865547e-18
9700000	0.0016938786384386529	-1.753430804016741e-18	-3.7964730242276926e-19	2.3775642422881886e-13	1.8361463566058905e-14	0.0066122427226278585	-7.357914929994634e-20	1.7075920560674543e-18	2.7793621099152057e-17	9.236768724748383e-16	8.253157713865547e-18
9800000	0.0016938786384386529	-1.753430804016741e-18	-3.7964730242276926e-19	2.3775642422881886e-13	1.8361463566058905e-14	0.0066122427226278585	-7.357914911893242e-20	1.7075920560674543e-18	2.7793621099152057e-17	9.236768724748383e-16	8.253157713865547e-18
9900000	0.0016938786384386529	-1.753430804016741e-18	-3.7964730242276926e-19	2.3775642422881886e-13	1.8361463566058905e-14	0.0066122427226278585	-7.357914893791849e-20	1.7075920560674543e-18	2.7793621099152057e-17	9.236768724748383e-16	8.253157713865547e-18
10000000	0.0016938786384386529	-1.753430804016741e-18	-3.7964730242276926e-19	2.3775642422881886e-13	1.8361463566058905e-14	0.0066122427226278585	-7.357914875690456e-20	1.7075920560674543e-18	2.7793621099152057e-17	9.236768724748383e-16	8.253157713865547e-18
10100000	0.0016938786384386529	-1.753430804016741e-18	-3.7964730242276926e-19	2.3775642422881886e-13	1.8361463566058905e-14	0.0066122427226278585	-7.357914857589064e-20	1.7075920560674545e-18	2.7793621099152057e-17	9.236768724748383e-16	8.253157713865547e-18
10200000	0.0016938786384386529	-1.753430804016741e-18	-3.7964730242276926e-19	2.3775642422881886e-13	1.8361463566058905e-14	0.0066122427226278585	-7.357914839487671e-20	1.7075920560674545e-18	2.7793621099152057e-17	9.236768724748383e-16	8.253157713865547e-18
10300000	0.0016938786384386529	-1.753430804016741e-18	-3.7964730242276926e-19	2.3775642422881886e-13	1.83614635660589e-14	0.0066122427226278585	-7.357914821386278e-20	1.7075920560674545e-18	2.7793621099152057e-17	9.236768724748383e-16	8.253157713865547e-18
10400000	0.0016938786384386529	-1.753430804016741e-18	-3.7964730242276926e-19	2.3775642422881886e-13	1.83614635660589e-14	0.0066122427226278585	-7.357914803284886e-20	1.7075920560674545e-18	2.7793621099152057e-17	9.236768724748383e-16	8.253157713865547e-18
10500000	0.0016938786384386529	-1.753430804016741e-18	-3.7964730242276926e-19	2.3775642422881886e-13	1.83614635660589e-14	0.0066122427226278585	-7.357914785183493e-20	1.7075920560674545e-18	2.7793621099152057e-17	9.236768724748383e-16	8.253157713865547e-18
10600000	0.0016938786384386529	-1.753430804016741e-18	-3.7964730242276926e-19	2.3775642422881886e-13	1.83614635660589e-14	0.0066122427226278585	-7.3579147670821e-20	1.7075920560674545e-18	2.7793621099152057e-17	9.236768724748383e-16	8.253157713865547e-18
10700000	0.0016938786384386529	-1.753430804016741e-18	-3.7964730242276926e-19	2.3775642422881886e-13	1.83614635660589e-14	0.0066122427226278585	-7.357914748980708e-20	1.7075920560674545e-18	2.7793621099152057e-17	9.236768724748383e-16	8.253157713865547e-18
10800000	0.0016938786384386529	-1.753430804016741e-18	-3.7964730242276926e-19	2.3775642422881886e-13	1.83614635660589e-14	0.0066122427226278585	-7.357914730879315e-20	1.7075920560674545e-18	2.7793621099152057e-17	9.236768724748383e-16	8.253157713865547e-18
10900000	0.0016938786384386529	-1.753430804016741e-18	-3.7964730242276926e-19	2.3775642422881886e-13	1.83614635660589e-14	0.0066122427226278585	-7.357914712777923e-20	1.7075920560674545e-18	2.7793621099152057e-17	9.236768724748383e-16	8.253157713865547e-18
11000000	0.0016938786384386529	-1.753430804016741e-18	-3.7964730242276926e-19	2.3775642422881886e-13	1.83614635660589e-14	0.0066122427226278585	-7.35791469467653e-20	1.7075920560674545e-18	2.7793621099152057e-17	9.236768724748383e-16	8.253157713865547e-18
11100000	0.0016938786384386529	-1.753430804016741e-18	-3.7964730242276926e-19	2.3775642422881886e-13	1.83614635660589e-14	0.0066122427226278585	-7.357914676575137e-20	1.7075920560674545e-18	2.7793621099152057e-17	9.236768724748383e-16	8.253157713865547e-18
11200000	0.0016938786384386529	-1.753430804016741e-18	-3.7964730242276926e-19	2.3775642422881886e-13	1.83614635660589e-14	0.0066122427226278585	-7.357914658473745e-20	1.7075920560674545e-18	2.7793621099152057e-17	9.236768724748383e-16	8.253157713865547e-18
11300000	0.0016938786384386529	-1.753430804016741e-18	-3.7964730242276926e-19	2.3775642422881886e-13	1.83614635660589e-14	0.0066122427226278585	-7.357914640372352e-20	1.7075920560674545e-18	2.7793621099152057e-17	9.236768724748383e-16	8.253157713865547e-18
11400000	0.0016938786384386529	-1.753430804016741e-18	-3.7964730242276926e-19	2.3775642422881886e-13	1.83614635660589e-14	0.0066122427226278585	-7.357914622270959e-20	1.7075920560674545e-18	2.7793621099152057e-17	9.236768724748383e-16	8.253157713865547e-18
11500000	0.0016938786384386529	-1.753430804016741e-18	-3.7964730242276926e-19	2.377564242288189e-13	1.83614635660589e-14	0.0066122427226278585	-7.357914604169567e-20	1.7075920560674545e-18	2.7793621099152057e-17	9.236768724748383e-16	8.253157713865547e-18
11600000	0.0016938786384386529	-1.753430804016741e-18	-3.7964730242276926e-19	2.377564242288189e-13	1.83614635660589e-14	0.0066122427226278585	-7.357914586068174e-20	1.7075920560674545e-18	2.7793621099152057e-17	9.236768724748383e-16	8.253157713865547e-18
11700000	0.0016938786384386529	-1.753430804016741e-18	-3.7964730242276926e-19	2.377564242288189e-13	1.83614635660589e-14	0.0066122427226278585	-7.357914567966783e-20	1.7075920560674545e-18	2.7793621099152057e-17	9.236768724748383e-16	8.253157713865547e-18
11800000	0.0016938786384386529	-1.753430804016741e-18	-3.7964730242276926e-19	2.377564242288189e-13	1.83614635660589e-14	0.0066122427226278585	-7.35791454986539e-20	1.7075920560674545e-18	2.7793621099152057e-17	9.236768724748383e-16	8.253157713865547e-18
11900000	0.0016938786384386529	-1.753430804016741e-18	-3.7964730242276926e-19	2.377564242288189e-13	1.83614635660589e-14	0.0066122427226278585	-7.357914531763997e-20	1.7075920560674545e-18	2.7793621099152057e-17	9.236768724748383e-16	8.253157713865547e-18
12000000	0.0016938786384386529	-1.753430804016741e-18	-3.7964730242276926e-19	2.377564242288189e-13	1.83614635660589e-14	0.0066122427226278585	-7.357914513662605e-20	1.7075920560674545e-18	2.7793621099152057e-17	9.236768724748383e-16	8.253157713865547e-18
12100000	0.0016938786384386529	-1.753430804016741e-18	-3.7964730242276926e-19	2.377564242288189e-13	1.83614635660589e-14	0.0066122427226278585	-7.357914495561212e-20	1.7075920560674545e-18	2.7793621099152057e-17	9.236768724748383e-16	8.253157713865547e-18
12200000	0.0016938786384386529	-1.753430804016741e-18	-3.7964730242276926e-19	2.377564242288189e-13	1.83614635660589e-14	0.0066122427226278585	-7.357914477459819e-20	1.7075920560674545e-18	2.7793621099152057e-17	9.236768724748383e-16	8.253157713865547e-18
12300000	0.0016938786384386529	-1.753430804016741e-18	-3.7964730242276926e-19	2.377564242288189e-13	1.83614635660589e-14	0.0066122427226278585	-7.357914459358427e-20	1.7075920560674545e-18	2.7793621099152057e-17	9.236768724748383e-16	8.253157713865547e-18
12400000	0.001693878638438653	-1.753430804016741e-18	-3.7964730242276926e-19	2.377564242288189e-13	1.83614635660589e-14	0.0066122427226278585	-7.357914441257034e-20	1.7075920560674545e-18	2.7793621099152057e-17	9.236768724748383e-16	8.253157713865547e-18
12500000	0.001693878638438653	-1.753430804016741e-18	-3.7964730242276926e-19	2.377564242288189e-13	1.83614635660589e-14	0.0066122427226278585	-7.357914423155642e-20	1.7075920560674545e-18	2.7793621099152057e-17	9.236768724748381e-16	8.253157713865547e-18
12600000	0.001693878638438653	-1.753430804016741e-18	-3.7964730242276926e-19	2.377564242288189e-13	1.83614635660589e-14	0.0066122427226278585	-7.357914405054249e-20	1.7075920560674545e-18	2.7793621099152057e-17	9.236768724748381e-16	8.253157713865547e-18
12700000	0.001693878638438653	-1.753430804016741e-18	-3.7964730242276926e-19	2.377564242288189e-13	1.83614635660589e-14	0.0066122427226278585	-7.357914386952856e-20	1.7075920560674545e-18	2.7793621099152057e-17	9.236768724748381e-16	8.253157713865547e-18
12800000	0.001693878638438653	-1.753430804016741e-18	-3.7964730242276926e-19	2.377564242288189e-13	1.83614635660589e-14	0.0066122427226278585	-7.357914368851464e-20	1.7075920560674545e-18	2.7793621099152057e-17	9.236768724748381e-16	8.253157713865547e-18
12900000	0.001693878638438653	-1.753430804016741e-18	-3.7964730242276926e-19	2.377564242288189e-13	1.83614635660589e-14	0.0066122427226278585	-7.357914350750071e-20	1.7075920560674545e-18	2.7793621099152057e-17	9.236768724748381e-16	8.253157713865547e-18
13000000	0.001693878638438653	-1.753430804016741e-18	-3.7964730242276926e-19	2.377564242288189e-13	1.83614635660589e-14	0.0066122427226278585	-7.357914332648678e-20	1.7075920560674545e-18	2.7793621099152057e-17	9.236768724748381e-16	8.253157713865547e-18
13100000	0.001693878638438653	-1.753430804016741e-18	-3.7964730242276926e-19	2.377564242288189e-13	1.83614635660589e-14	0.0066122427226278585	-7.357914314547286e-20	1.7075920560674545e-18	2.7793621099152057e-17	9.236768724748381e-16	8.253157713865547e-18
13200000	0.001693878638438653	-1.753430804016741e-18	-3.7964730242276926e-19	2.377564242288189e-13	1.83614635660589e-14	0.0066122427226278585	-7.357914296445893e-20	1.7075920560674545e-18	2.7793621099152057e-17	9.236768724748381e-16	8.253157713865547e-18
13300000	0.001693878638438653	-1.753430804016741e-18	-3.7964730242276926e-19	2.377564242288189e-13	1.83614635660589e-14	0.0066122427226278585	-7.3579142783445e-20	1.7075920560674545e-18	2.7793621099152057e-17	9.236768724748381e-16	8.253157713865547e-18
13400000	0.001693878638438653	-1.753430804016741e-18	-3.7964730242276926e-19	2.377564242288189e-13	1.83614635660589e-14	0.0066122427226278585	-7.357914260243108e-20	1.7075920560674545e-18	2.7793621099152057e-17	9.236768724748381e-16	8.253157713865547e-18
13500000	0.001693878638438653	-1.753430804016741e-18	-3.7964730242276926e-19	2.377564242288189e-13	1.83614635660589e-14	0.0066122427226278585	-7.357914242141715e-20	1.7075920560674545e-18	2.7793621099152057e-17	9.236768724748381e-16	8.253157713865547e-18
13600000	0.001693878638438653	-1.753430804016741e-18	-3.7964730242276926e-19	2.377564242288189e-13	1.83614635660589e-14	0.0066122427226278585	-7.357914224040323e-20	1.7075920560674545e-18	2.7793621099152057e-17	9.236768724748381e-16	8.253157713865547e-18
13700000	0.001693878638438653	-1.753430804016741e-18	-3.7964730242276926e-19	2.377564242288189e-13	1.83614635660589e-14	0.0066122427226278585	-7.35791420593893e-20	1.7075920560674545e-18	2.7793621099152057e-17	9.236768724748381e-16	8.253157713865547e-18
13800000	0.001693878638438653	-1.753430804016741e-18	-3.7964730242276926e-19	2.377564242288189e-13	1.83614635660589e-14	0.0066122427226278585	-7.357914187837537e-20	1.7075920560674545e-18	2.7793621099152057e-17	9.236768724748381e-16	8.253157713865547e-18
13900000	0.001693878638438653	-1.753430804016741e-18	-3.7964730242276926e-19	2.377564242288189e-13	1.83614635660589e-14	0.0066122427226278585	-7.357914169736145e-20	1.7075920560674545e-18	2.7793621099152057e-17	9.236768724748381e-16	8.253157713865547e-18
14000000	0.001693878638438653	-1.753430804016741e-18	-3.7964730242276926e-19	2.377564242288189e-13	1.83614635660589e-14	0.0066122427226278585	-7.357914151634752e-20	1.7075920560674545e-18	2.7793621099152057e-17	9.236768724748381e-16	8.253157713865547e-18
14100000	0.001693878638438653	-1.753430804016741e-18	-3.7964730242276926e-19	2.377564242288189e-13	1.83614635660589e-14	0.0066122427226278585	-7.357914133533359e-20	1.7075920560674545e-18	2.7793621099152057e-17	9.236768724748381e-16	8.253157713865547e-18
14200000	0.001693878638438653	-1.753430804016741e-18	-3.7964730242276926e-19	2.377564242288189e-13	1.83614635660589e-14	0.0066122427226278585	-7.357914115431967e-20	1.7075920560674545e-18	2.7793621099152057e-17	9.236768724748381e-16	8.253157713865547e-18
14300000	0.001693878638438653	-1.753430804016741e-18	-3.7964730242276926e-19	2.377564242288189e-13	1.83614635660589e-14	0.0066122427226278585	-7.357914097330574e-20	1.7075920560674545e-18	2.7793621099152057e-17	9.236768724748381e-16	8.253157713865547e-18
14400000	0.001693878638438653	-1.753430804016741e-18	-3.7964730242276926e-19	2.377564242288189e-13	1.83614635660589e-14	0.0066122427226278585	-7.357914079229182e-20	1.7075920560674545e-18	2.7793621099152057e-17	9.236768724748381e-16	8.253157713865547e-18
14500000	0.001693878638438653	-1.753430804016741e-18	-3.7964730242276926e-19	2.377564242288189e-13	1.83614635660589e-14	0.0066122427226278585	-7.357914061127789e-20	1.7075920560674545e-18	2.7793621099152057e-17	9.236768724748381e-16	8.253157713865547e-18
14600000	0.001693878638438653	-1.753430804016741e-18	-3.7964730242276926e-19	2.377564242288189e-13	1.83614635660589e-14	0.0066122427226278585	-7.357914043026396e-20	1.7075920560674545e-18	2.7793621099152057e-17	9.236768724748381e-16	8.253157713865547e-18
14700000	0.001693878638438653	-1.753430804016741e-18	-3.7964730242276926e-19	2.377564242288189e-13	1.83614635660589e-14	0.0066122427226278585	-7.357914024925004e-20	1.7075920560674545e-18	2.7793621099152057e-17	9.236768724748381e-16	8.253157713865547e-18
14800000	0.001693878638438653	-1.753430804016741e-18	-3.7964730242276926e-19	2.377564242288189e-13	1.83614635660589e-14	0.0066122427226278585	-7.357914006823611e-20	1.7075920560674545e-18	2.7793621099152057e-17	9.236768724748381e-16	8.253157713865547e-18
14900000	0.001693878638438653	-1.753430804016741e-18	-3.7964730242276926e-19	2.377564242288189e-13	1.83614635660589e-14	0.0066122427226278585	-7.357913988722218e-20	1.7075920560674545e-18	2.7793621099152057e-17	9.236768724748381e-16	8.253157713865547e-18
15000000	0.001693878638438653	-1.753430804016741e-18	-3.7964730242276926e-19	2.377564242288189e-13	1.83614635660589e-14	0.0066122427226278585	-7.357913970620827e-20	1.7075920560674545e-18	2.7793621099152057e-17	9.236768724748381e-16	8.253157713865547e-18
15100000	0.001693878638438653	-1.753430804016741e-18	-3.7964730242276926e-19	2.377564242288189e-13	1.83614635660589e-14	0.0066122427226278585	-7.357913952519433e-20	1.7075920560674545e-18	2.7793621099152057e-17	9.236768724748381e-16	8.253157713865547e-18
15200000	0.001693878638438653	-1.753430804016741e-18	-3.7964730242276926e-19	2.377564242288189e-13	1.83614635660589e-14	0.0066122427226278585	-7.35791393441804e-20	1.7075920560674545e-18	2.7793621099152057e-17	9.236768724748381e-16	8.253157713865547e-18
15300000	0.001693878638438653	-1.753430804016741e-18	-3.7964730242276926e-19	2.377564242288189e-13	1.83614635660589e-14	0.0066122427226278585	-7.357913916316649e-20	1.7075920560674545e-18	2.7793621099152057e-17	9.236768724748381e-16	8.253157713865547e-18
15400000	0.001693878638438653	-1.753430804016741e-18	-3.7964730242276926e-19	2.377564242288189e-13	1.83614635660589e-14	0.0066122427226278585	-7.357913898215256e-20	1.7075920560674545e-18	2.7793621099152057e-17	9.236768724748381e-16	8.253157713865547e-18
15500000	0.001693878638438653	-1.753430804016741e-18	-3.7964730242276926e-19	2.377564242288189e-13	1.83614635660589e-14	0.0066122427226278585	-7.357913880113864e-20	1.7075920560674545e-18	2.7793621099152057e-17	9.236768724748381e-16	8.253157713865547e-18
15600000	0.001693878638438653	-1.753430804016741e-18	-3.7964730242276926e-19	2.377564242288189e-13	1.83614635660589e-14	0.0066122427226278585	-7.357913862012471e-20	1.7075920560674545e-18	2.7793621099152057e-17	9.236768724748381e-16	8.253157713865547e-18
15700000	0.001693878638438653	-1.753430804016741e-18	-3.7964730242276926e-19	2.377564242288189e-13	1.83614635660589e-14	0.0066122427226278585	-7.357913843911078e-20	1.7075920560674545e-18	2.7793621099152057e-17	9.236768724748381e-16	8.253157713865547e-18
15800000	0.001693878638438653	-1.753430804016741e-18	-3.7964730242276926e-19	2.377564242288189e-13	1.83614635660589e-14	0.0066122427226278585	-7.357913825809686e-20	1.7075920560674545e-18	2.7793621099152057e-17	9.236768724748381e-16	8.253157713865547e-18
15900000	0.001693878638438653	-1.753430804016741e-18	-3.7964730242276926e-19	2.377564242288189e-13	1.83614635660589e-14	0.0066122427226278585	-7.357913807708293e-20	1.7075920560674545e-18	2.7793621099152057e-17	9.236768724748381e-16	8.253157713865547e-18
16000000	0.001693878638438653	-1.753430804016741e-18	-3.7964730242276926e-19	2.377564242288189e-13	1.83614635660589e-14	0.0066122427226278585	-7.3579137896069e-20	1.7075920560674545e-18	2.7793621099152057e-17	9.236768724748381e-16	8.253157713865547e-18
16100000	0.001693878638438653	-1.753430804016741e-18	-3.7964730242276926e-19	2.377564242288189e-13	1.83614635660589e-14	0.0066122427226278585	-7.357913771505508e-20	1.7075920560674545e-18	2.7793621099152057e-17	9.236768724748381e-16	8.253157713865547e-18
16200000	0.001693878638438653	-1.753430804016741e-18	-3.7964730242276926e-19	2.377564242288189e-13	1.83614635660589e-14	0.0066122427226278585	-7.357913753404115e-20	1.7075920560674545e-18	2.7793621099152057e-17	9.236768724748381e-16	8.253157713865547e-18
16300000	0.001693878638438653	-1.753430804016741e-18	-3.7964730242276926e-19	2.377564242288189e-13	1.83614635660589e-14	0.0066122427226278585	-7.357913735302723e-20	1.7075920560674545e-18	2.7793621099152057e-17	9.236768724748381e-16	8.253157713865547e-18
16400000	0.001693878638438653	-1.753430804016741e-18	-3.7964730242276926e-19	2.377564242288189e-13	1.83614635660589e-14	0.0066122427226278585	-7.35791371720133e-20	1.7075920560674545e-18	2.7793621099152057e-17	9.236768724748381e-16	8.253157713865547e-18
16500000	0.001693878638438653	-1.753430804016741e-18	-3.7964730242276926e-19	2.377564242288189e-13	1.83614635660589e-14	0.0066122427226278585	-7.357913699099937e-20	1.7075920560674545e-18	2.7793621099152057e-17	9.236768724748381e-16	8.253157713865547e-18
16600000	0.001693878638438653	-1.753430804016741e-18	-3.7964730242276926e-19	2.377564242288189e-13	1.83614635660589e-14	0.0066122427226278585	-7.357913680998545e-20	1.7075920560674545e-18	2.7793621099152057e-17	9.236768724748381e-16	8.253157713865547e-18
16700000	0.001693878638438653	-1.753430804016741e-18	-3.7964730242276926e-19	2.377564242288189e-13	1.83614635660589e-14	0.0066122427226278585	-7.357913662897152e-20	1.7075920560674545e-18	2.7793621099152057e-17	9.236768724748381e-16	8.253157713865547e-18
16800000	0.001693878638438653	-1.753430804016741e-18	-3.7964730242276926e-19	2.377564242288189e-13	1.83614635660589e-14	0.0066122427226278585	-7.357913644795759e-20	1.7075920560674545e-18	2.7793621099152057e-17	9.236768724748381e-16	8.253157713865547e-18
16900000	0.001693878638438653	-1.753430804016741e-18	-3.7964730242276926e-19	2.377564242288189e-13	1.83614635660589e-14	0.0066122427226278585	-7.357913626694367e-20	1.7075920560674545e-18	2.7793621099152057e-17	9.236768724748381e-16	8.253157713865547e-18
17000000	0.001693878638438653	-1.753430804016741e-18	-3.7964730242276926e-19	2.377564242288189e-13	1.83614635660589e-14	0.0066122427226278585	-7.357913608592974e-20	1.7075920560674545e-18	2.7793621099152057e-17	9.236768724748381e-16	8.253157713865547e-18
17100000	0.001693878638438653	-1.753430804016741e-18	-3.7964730242276926e-19	2.377564242288189e-13	1.83614635660589e-14	0.0066122427226278585	-7.357913590491582e-20	1.7075920560674545e-18	2.7793621099152057e-17	9.236768724748381e-16	8.253157713865547e-18
17200000	0.001693878638438653	-1.753430804016741e-18	-3.7964730242276926e-19	2.377564242288189e-13	1.83614635660589e-14	0.0066122427226278585	-7.357913572390189e-20	1.7075920560674545e-18	2.7793621099152057e-17	9.236768724748381e-16	8.253157713865547e-18
17300000	0.001693878638438653	-1.753430804016741e-18	-3.7964730242276926e-19	2.377564242288189e-13	1.83614635660589e-14	0.0066122427226278585	-7.357913554288796e-20	1.7075920560674545e-18	2.7793621099152057e-17	9.236768724748381e-16	8.253157713865547e-18
17400000	0.001693878638438653	-1.753430804016741e-18	-3.7964730242276926e-19	2.377564242288189e-13	1.83614635660589e-14	0.0066122427226278585	-7.357913536187404e-20	1.7075920560674545e-18	2.7793621099152057e-17	9.236768724748381e-16	8.253157713865547e-18
17500000	0.001693878638438653	-1.753430804016741e-18	-3.7964730242276926e-19	2.377564242288189e-13	1.83614635660589e-14	0.0066122427226278585	-7.357913518086011e-20	1.7075920560674545e-18	2.7793621099152057e-17	9.236768724748381e-16	8.253157713865547e-18
17600000	0.001693878638438653	-1.753430804016741e-18	-3.7964730242276926e-19	2.377564242288189e-13	1.83614635660589e-14	0.0066122427226278585	-7.357913499984618e-20	1.7075920560674545e-18	2.7793621099152057e-17	9.236768724748381e-16	8.253157713865547e-18
17700000	0.001693878638438653	-1.753430804016741e-18	-3.7964730242276926e-19	2.377564242288189e-13	1.83614635660589e-14	0.0066122427226278585	-7.357913481883226e-20	1.7075920560674545e-18	2.7793621099152057e-17	9.236768724748381e-16	8.253157713865547e-18
17800000	0.001693878638438653	-1.753430804016741e-18	-3.7964730242276926e-19	2.377564242288189e-13	1.83614635660589e-14	0.0066122427226278585	-7.357913463781833e-20	1.7075920560674545e-18	2.7793621099152057e-17	9.236768724748381e-16	8.253157713865547e-18
17900000	0.001693878638438653	-1.753430804016741e-18	-3.7964730242276926e-19	2.377564242288189e-13	1.83614635660589e-14	0.0066122427226278585	-7.35791344568044e-20	1.7075920560674545e-18	2.7793621099152057e-17	9.236768724748381e-16	8.253157713865547e-18
18000000	0.001693878638438653	-1.753430804016741e-18	-3.7964730242276926e-19	2.377564242288189e-13	1.83614635660589e-14	0.0066122427226278585	-7.357913427579048e-20	1.7075920560674545e-18	2.7793621099152057e-17	9.236768724748381e-16	8.253157713865547e-18
18100000	0.001693878638438653	-1.753430804016741e-18	-3.7964730242276926e-19	2.377564242288189e-13	1.83614635660589e-14	0.0066122427226278585	-7.357913409477655e-20	1.7075920560674545e-18	2.7793621099152057e-17	9.236768724748381e-16	8.253157713865547e-18
18200000	0.001693878638438653	-1.753430804016741e-18	-3.7964730242276926e-19	2.377564242288189e-13	1.83614635660589e-14	0.0066122427226278585	-7.357913391376263e-20	1.7075920560674545e-18	2.7793621099152057e-17	9.236768724748381e-16	8.253157713865547e-18
18300000	0.001693878638438653	-1.753430804016741e-18	-3.7964730242276926e-19	2.377564242288189e-13	1.83614635660589e-14	0.0066122427226278585	-7.35791337327487e-20	1.7075920560674545e-18	2.7793621099152057e-17	9.236768724748381e-16	8.253157713865547e-18
18400000	0.001693878638438653	-1.753430804016741e-18	-3.7964730242276926e-19	2.377564242288189e-13	1.83614635660589e-14	0.0066122427226278585	-7.357913355173477e-20	1.7075920560674545e-18	2.7793621099152057e-17	9.236768724748381e-16	8.253157713865547e-18
18500000	0.001693878638438653	-1.753430804016741e-18	-3.7964730242276926e-19	2.377564242288189e-13	1.83614635660589e-14	0.0066122427226278585	-7.357913337072086e-20	1.7075920560674545e-18	2.7793621099152057e-17	9.236768724748381e-16	8.253157713865547e-18
18600000	0.001693878638438653	-1.753430804016741e-18	-3.7964730242276926e-19	2.377564242288189e-13	1.83614635660589e-14	0.0066122427226278585	-7.357913318970692e-20	1.7075920560674545e-18	2.7793621099152057e-17	9.236768724748381e-16	8.253157713865547e-18
18700000	0.001693878638438653	-1.753430804016741e-18	-3.7964730242276926e-19	2.377564242288189e-13	1.83614635660589e-14	0.0066122427226278585	-7.3579133008693e-20	1.7075920560674545e-18	2.7793621099152057e-17	9.236768724748381e-16	8.253157713865547e-18
18800000	0.001693878638438653	-1.753430804016741e-18	-3.7964730242276926e-19	2.377564242288189e-13	1.83614635660589e-14	0.0066122427226278585	-7.357913282767908e-20	1.7075920560674545e-18	2.7793621099152057e-17	9.236768724748381e-16	8.253157713865547e-18
18900000	0.001693878638438653	-1.753430804016741e-18	-3.7964730242276926e-19	2.377564242288189e-13	1.83614635660589e-14	0.0066122427226278585	-7.357913264666515e-20	1.7075920560674545e-18	2.7793621099152057e-17	9.236768724748381e-16	8.253157713865547e-18
19000000	0.001693878638438653	-1.753430804016741e-18	-3.7964730242276926e-19	2.377564242288189e-13	1.83614635660589e-14	0.0066122427226278585	-7.357913246565123e-20	1.7075920560674545e-18	2.7793621099152057e-17	9.236768724748381e-16	8.253157713865547e-18
19100000	0.001693878638438653	-1.753430804016741e-18	-3.7964730242276926e-19	2.377564242288189e-13	1.83614635660589e-14	0.0066122427226278585	-7.35791322846373e-20	1.7075920560674545e-18	2.7793621099152057e-17	9.236768724748381e-16	8.253157713865547e-18
19200000	0.001693878638438653	-1.753430804016741e-18	-3.7964730242276926e-19	2.377564242288189e-13	1.83614635660589e-14	0.0066122427226278585	-7.357913210362337e-20	1.7075920560674545e-18	2.7793621099152057e-17	9.236768724748381e-16	8.253157713865547e-18
19300000	0.001693878638438653	-1.753430804016741e-18	-3.7964730242276926e-19	2.377564242288189e-13	1.83614635660589e-14	0.0066122427226278585	-7.357913192260945e-20	1.7075920560674545e-18	2.7793621099152057e-17	9.236768724748381e-16	8.253157713865547e-18
19400000	0.001693878638438653	-1.753430804016741e-18	-3.7964730242276926e-19	2.377564242288189e-13	1.83614635660589e-14	0.0066122427226278585	-7.357913174159552e-20	1.7075920560674545e-18	2.7793621099152057e-17	9.236768724748381e-16	8.253157713865547e-18
19500000	0.001693878638438653	-1.753430804016741e-18	-3.7964730242276926e-19	2.3775642422881886e-13	1.83614635660589e-14	0.0066122427226278585	-7.357913156058159e-20	1.7075920560674545e-18	2.7793621099152057e-17	9.236768724748381e-16	8.253157713865547e-18
19600000	0.001693878638438653	-1.753430804016741e-18	-3.7964730242276926e-19	2.3775642422881886e-13	1.83614635660589e-14	0.0066122427226278585	-7.357913137956767e-20	1.7075920560674545e-18	2.7793621099152057e-17	9.236768724748381e-16	8.253157713865547e-18
19700000	0.001693878638438653	-1.753430804016741e-18	-3.7964730242276926e-19	2.3775642422881886e-13	1.83614635660589e-14	0.0066122427226278585	-7.357913119855374e-20	1.7075920560674545e-18	2.7793621099152057e-17	9.236768724748381e-16	8.253157713865547e-18
19800000	0.001693878638438653	-1.753430804016741e-18	-3.7964730242276926e-19	2.3775642422881886e-13	1.83614635660589e-14	0.0066122427226278585	-7.357913101753982e-20	1.7075920560674545e-18	2.7793621099152057e-17	9.236768724748381e-16	8.253157713865547e-18
19900000	0.001693878638438653	-1.753430804016741e-18	-3.7964730242276926e-19	2.3775642422881886e-13	1.83614635660589e-14	0.0066122427226278585	-7.357913083652589e-20	1.7075920560674545e-18	2.7793621099152057e-17	9.236768724748381e-16	8.253157713865547e-18
20000000	0.001693878638438653	-1.753430804016741e-18	-3.7964730242276926e-19	2.3775642422881886e-13	1.83614635660589e-14	0.0066122427226278585	-7.357913065551196e-20	1.7075920560674545e-18	2.7793621099152057e-17	9.236768724748381e-16	8.253157713865547e-18
20100000	0.001693878638438653	-1.753430804016741e-18	-3.7964730242276926e-19	2.3775642422881886e-13	1.83614635660589e-14	0.0066122427226278585	-7.357913047449804e-20	1.7075920560674545e-18	2.7793621099152057e-17	9.236768724748381e-16	8.253157713865547e-18
20200000	0.001693878638438653	-1.753430804016741e-18	-3.7964730242276926e-19	2.3775642422881886e-13	1.83614635660589e-14	0.0066122427226278585	-7.357913029348411e-20	1.7075920560674545e-18	2.7793621099152057e-17	9.236768724748381e-16	8.253157713865547e-18
20300000	0.001693878638438653	-1.753430804016741e-18	-3.7964730242276926e-19	2.3775642422881886e-13	1.83614635660589e-14	0.0066122427226278585	-7.357913011247018e-20	1.7075920560674545e-18	2.7793621099152057e-17	9.236768724748381e-16	8.253157713865547e-18
20400000	0.001693878638438653	-1.753430804016741e-18	-3.7964730242276926e-19	2.3775642422881886e-13	1.83614635660589e-14	0.0066122427226278585	-7.357912993145626e-20	1.7075920560674545e-18	2.7793621099152057e-17	9.236768724748381e-16	8.253157713865547e-18
20500000	0.001693878638438653	-1.753430804016741e-18	-3.7964730242276926e-19	2.3775642422881886e-13	1.83614635660589e-14	0.0066122427226278585	-7.357912975044233e-20	1.7075920560674545e-18	2.7793621099152057e-17	9.236768724748381e-16	8.253157713865547e-18
20600000	0.001693878638438653	-1.753430804016741e-18	-3.7964730242276926e-19	2.3775642422881886e-13	1.83614635660589e-14	0.0066122427226278585	-7.35791295694284e-20	1.7075920560674545e-18	2.7793621099152057e-17	9.236768724748381e-16	8.253157713865547e-18
20700000	0.001693878638438653	-1.753430804016741e-18	-3.7964730242276926e-19	2.3775642422881886e-13	1.83614635660589e-14	0.0066122427226278585	-7.357912938841448e-20	1.7075920560674545e-18	2.7793621099152057e-17	9.236768724748381e-16	8.253157713865547e-18
20800000	0.001693878638438653	-1.753430804016741e-18	-3.7964730242276926e-19	2.3775642422881886e-13	1.83614635660589e-14	0.0066122427226278585	-7.357912920740055e-20	1.7075920560674545e-18	2.7793621099152057e-17	9.236768724748381e-16	8.253157713865547e-18
20900000	0.001693878638438653	-1.753430804016741e-18	-3.7964730242276926e-19	2.3775642422881886e-13	1.83614635660589e-14	0.0066122427226278585	-7.357912902638663e-20	1.7075920560674545e-18	2.7793621099152057e-17	9.236768724748381e-16	8.253157713865547e-18
21000000	0.001693878638438653	-1.753430804016741e-18	-3.7964730242276926e-19	2.3775642422881886e-13	1.83614635660589e-14	0.0066122427226278585	-7.35791288453727e-20	1.7075920560674545e-18	2.7793621099152057e-17	9.236768724748381e-16	8.253157713865547e-18
21100000	0.001693878638438653	-1.753430804016741e-18	-3.7964730242276926e-19	2.3775642422881886e-13	1.83614635660589e-14	0.0066122427226278585	-7.357912866435877e-20	1.7075920560674545e-18	2.7793621099152057e-17	9.236768724748381e-16	8.253157713865547e-18
21200000	0.001693878638438653	-1.753430804016741e-18	-3.7964730242276926e-19	2.3775642422881886e-13	1.83614635660589e-14	0.0066122427226278585	-7.357912848334485e-20	1.7075920560674545e-18	2.7793621099152057e-17	9.236768724748381e-16	8.253157713865547e-18
21300000	0.001693878638438653	-1.753430804016741e-18	-3.7964730242276926e-19	2.3775642422881886e-13	1.83614635660589e-14	0.0066122427226278585	-7.357912830233092e-20	1.7075920560674545e-18	2.7793621099152057e-17	9.236768724748381e-16	8.253157713865547e-18
21400000	0.001693878638438653	-1.753430804016741e-18	-3.7964730242276926e-19	2.3775642422881886e-13	1.8361463566058905e-14	0.0066122427226278585	-7.357912812131699e-20	1.7075920560674545e-18	2.7793621099152057e-17	9.236768724748381e-16	8.253157713865547e-18
21500000	0.001693878638438653	-1.753430804016741e-18	-3.7964730242276926e-19	2.3775642422881886e-13	1.8361463566058905e-14	0.0066122427226278585	-7.357912794030307e-20	1.7075920560674545e-18	2.7793621099152057e-17	9.236768724748383e-16	8.253157713865547e-18
21600000	0.001693878638438653	-1.753430804016741e-18	-3.7964730242276926e-19	2.3775642422881886e-13	1.8361463566058905e-14	0.0066122427226278585	-7.357912775928914e-20	1.7075920560674545e-18	2.7793621099152057e-17	9.236768724748383e-16	8.253157713865549e-18
21700000	0.0016938786384386529	-1.753430804016741e-18	-3.7964730242276926e-19	2.3775642422881886e-13	1.8361463566058905e-14	0.0066122427226278585	-7.357912757827522e-20	1.7075920560674545e-18	2.7793621099152057e-17	9.236768724748383e-16	8.253157713865549e-18
21800000	0.0016938786384386529	-1.753430804016741e-18	-3.7964730242276926e-19	2.3775642422881886e-13	1.8361463566058905e-14	0.0066122427226278585	-7.35791273972613e-20	1.7075920560674545e-18	2.7793621099152057e-17	9.236768724748383e-16	8.253157713865549e-18
21900000	0.0016938786384386529	-1.753430804016741e-18	-3.7964730242276926e-19	2.3775642422881886e-13	1.8361463566058905e-14	0.0066122427226278585	-7.357912721624736e-20	1.7075920560674545e-18	2.7793621099152057e-17	9.236768724748383e-16	8.253157713865549e-18
22000000	0.0016938786384386529	-1.753430804016741e-18	-3.7964730242276926e-19	2.3775642422881886e-13	1.8361463566058905e-14	0.0066122427226278585	-7.357912703523345e-20	1.7075920560674545e-18	2.7793621099152057e-17	9.236768724748383e-16	8.253157713865549e-18
22100000	0.0016938786384386529	-1.753430804016741e-18	-3.7964730242276926e-19	2.3775642422881886e-13	1.8361463566058905e-14	0.0066122427226278585	-7.357912685421952e-20	1.7075920560674545e-18	2.7793621099152057e-17	9.236768724748383e-16	8.253157713865549e-18
22200000	0.0016938786384386529	-1.753430804016741e-18	-3.7964730242276926e-19	2.3775642422881886e-13	1.8361463566058905e-14	0.0066122427226278585	-7.357912667320558e-20	1.7075920560674545e-18	2.7793621099152057e-17	9.236768724748383e-16	8.253157713865549e-18
22300000	0.0016938786384386529	-1.753430804016741e-18	-3.7964730242276926e-19	2.3775642422881886e-13	1.8361463566058905e-14	0.0066122427226278585	-7.357912649219167e-20	1.7075920560674545e-18	2.7793621099152057e-17	9.236768724748383e-16	8.253157713865549e-18
22400000	0.0016938786384386529	-1.753430804016741e-18	-3.7964730242276926e-19	2.3775642422881886e-13	1.8361463566058905e-14	0.0066122427226278585	-7.357912631117774e-20	1.7075920560674545e-18	2.7793621099152057e-17	9.236768724748383e-16	8.253157713865549e-18
22500000	0.0016938786384386529	-1.753430804016741e-18	-3.7964730242276926e-19	2.3775642422881886e-13	1.8361463566058905e-14	0.0066122427226278585	-7.357912613016382e-20	1.7075920560674545e-18	2.7793621099152057e-17	9.236768724748383e-16	8.253157713865549e-18
22600000	0.0016938786384386529	-1.753430804016741e-18	-3.7964730242276926e-19	2.3775642422881886e-13	1.8361463566058905e-14	0.0066122427226278585	-7.357912594914989e-20	1.7075920560674545e-18	2.7793621099152057e-17	9.236768724748383e-16	8.253157713865549e-18
22700000	0.0016938786384386529	-1.753430804016741e-18	-3.7964730242276926e-19	2.3775642422881886e-13	1.8361463566058905e-14	0.0066122427226278585	-7.357912576813596e-20	1.7075920560674545e-18	2.7793621099152057e-17	9.236768724748383e-16	8.253157713865549e-18
22800000	0.0016938786384386529	-1.753430804016741e-18	-3.7964730242276926e-19	2.3775642422881886e-13	1.8361463566058905e-14	0.0066122427226278585	-7.357912558712204e-20	1.7075920560674545e-18	2.7793621099152057e-17	9.236768724748383e-16	8.253157713865549e-18
22900000	0.0016938786384386529	-1.753430804016741e-18	-3.7964730242276926e-19	2.3775642422881886e-13	1.8361463566058905e-14	0.0066122427226278585	-7.357912540610811e-20	1.7075920560674545e-18	2.7793621099152057e-17	9.236768724748383e-16	8.253157713865549e-18
23000000	0.0016938786384386529	-1.753430804016741e-18	-3.7964730242276926e-19	2.3775642422881886e-13	1.8361463566058905e-14	0.0066122427226278585	-7.357912522509418e-20	1.7075920560674545e-18	2.7793621099152057e-17	9.236768724748383e-16	8.253157713865549e-18
23100000	0.0016938786384386529	-1.753430804016741e-18	-3.7964730242276926e-19	2.377564242288188e-13	1.8361463566058905e-14	0.0066122427226278585	-7.357912504408026e-20	1.7075920560674545e-18	2.7793621099152057e-17	9.236768724748383e-16	8.253157713865549e-18
23200000	0.0016938786384386529	-1.753430804016741e-18	-3.7964730242276926e-19	2.377564242288188e-13	1.8361463566058905e-14	0.0066122427226278585	-7.357912486306633e-20	1.7075920560674545e-18	2.7793621099152057e-17	9.236768724748383e-16	8.253157713865549e-18
23300000	0.0016938786384386529	-1.753430804016741e-18	-3.7964730242276926e-19	2.377564242288188e-13	1.8361463566058905e-14	0.0066122427226278585	-7.35791246820524e-20	1.7075920560674545e-18	2.7793621099152057e-17	9.236768724748383e-16	8.253157713865549e-18
23400000	0.0016938786384386529	-1.753430804016741e-18	-3.7964730242276926e-19	2.377564242288188e-13	1.8361463566058905e-14	0.0066122427226278585	-7.357912450103848e-20	1.7075920560674545e-18	2.7793621099152057e-17	9.236768724748383e-16	8.253157713865549e-18
23500000	0.0016938786384386529	-1.753430804016741e-18	-3.7964730242276926e-19	2.377564242288188e-13	1.8361463566058905e-14	0.0066122427226278585	-7.357912432002455e-20	1.7075920560674545e-18	2.7793621099152057e-17	9.236768724748383e-16	8.253157713865549e-18
23600000	0.0016938786384386529	-1.753430804016741e-18	-3.7964730242276926e-19	2.377564242288188e-13	1.8361463566058905e-14	0.0066122427226278585	-7.357912413901063e-20	1.7075920560674545e-18	2.7793621099152057e-17	9.236768724748383e-16	8.253157713865549e-18
23700000	0.0016938786384386529	-1.753430804016741e-18	-3.7964730242276926e-19	2.377564242288188e-13	1.8361463566058905e-14	0.0066122427226278585	-7.35791239579967e-20	1.7075920560674545e-18	2.7793621099152057e-17	9.236768724748383e-16	8.253157713865549e-18
23800000	0.0016938786384386529	-1.753430804016741e-18	-3.7964730242276926e-19	2.377564242288188e-13	1.8361463566058905e-14	0.0066122427226278585	-7.357912377698277e-20	1.7075920560674545e-18	2.7793621099152057e-17	9.236768724748383e-16	8.253157713865549e-18
23900000	0.0016938786384386529	-1.753430804016741e-18	-3.7964730242276926e-19	2.377564242288188e-13	1.8361463566058905e-14	0.0066122427226278585	-7.357912359596885e-20	1.7075920560674545e-18	2.7793621099152057e-17	9.236768724748383e-16	8.253157713865549e-18
24000000	0.0016938786384386529	-1.753430804016741e-18	-3.7964730242276926e-19	2.377564242288188e-13	1.8361463566058905e-14	0.0066122427226278585	-7.357912341495492e-20	1.7075920560674545e-18	2.7793621099152057e-17	9.236768724748383e-16	8.253157713865549e-18
24100000	0.0016938786384386529	-1.753430804016741e-18	-3.7964730242276926e-19	2.377564242288188e-13	1.8361463566058905e-14	0.0066122427226278585	-7.357912323394099e-20	1.7075920560674545e-18	2.7793621099152057e-17	9.236768724748383e-16	8.253157713865549e-18
24200000	0.0016938786384386529	-1.753430804016741e-18	-3.7964730242276926e-19	2.377564242288188e-13	1.8361463566058905e-14	0.0066122427226278585	-7.357912305292707e-20	1.7075920560674545e-18	2.7793621099152057e-17	9.236768724748383e-16	8.253157713865549e-18
24300000	0.0016938786384386529	-1.753430804016741e-18	-3.7964730242276926e-19	2.377564242288188e-13	1.8361463566058905e-14	0.0066122427226278585	-7.357912287191314e-20	1.7075920560674545e-18	2.7793621099152057e-17	9.236768724748383e-16	8.253157713865549e-18
24400000	0.0016938786384386529	-1.753430804016741e-18	-3.7964730242276926e-19	2.377564242288188e-13	1.8361463566058905e-14	0.0066122427226278585	-7.357912269089922e-20	1.7075920560674545e-18	2.7793621099152057e-17	9.236768724748383e-16	8.253157713865549e-18
24500000	0.0016938786384386529	-1.753430804016741e-18	-3.7964730242276926e-19	2.377564242288188e-13	1.8361463566058905e-14	0.0066122427226278585	-7.357912250988529e-20	1.7075920560674545e-18	2.7793621099152057e-17	9.236768724748383e-16	8.253157713865549e-18
24600000	0.0016938786384386529	-1.753430804016741e-18	-3.7964730242276926e-19	2.377564242288188e-13	1.8361463566058905e-14	0.0066122427226278585	-7.357912232887136e-20	1.7075920560674545e-18	2.7793621099152057e-17	9.236768724748383e-16	8.253157713865549e-18
24700000	0.0016938786384386529	-1.753430804016741e-18	-3.7964730242276926e-19	2.377564242288188e-13	1.8361463566058905e-14	0.0066122427226278585	-7.357912214785744e-20	1.7075920560674545e-18	2.7793621099152057e-17	9.236768724748383e-16	8.253157713865549e-18
24800000	0.0016938786384386529	-1.753430804016741e-18	-3.7964730242276926e-19	2.377564242288188e-13	1.8361463566058905e-14	0.0066122427226278585	-7.357912196684351e-20	1.7075920560674545e-18	2.7793621099152057e-17	9.236768724748383e-16	8.253157713865549e-18
24900000	0.0016938786384386529	-1.753430804016741e-18	-3.7964730242276926e-19	2.377564242288188e-13	1.8361463566058905e-14	0.0066122427226278585	-7.357912178582958e-20	1.7075920560674545e-18	2.7793621099152057e-17	9.236768724748383e-16	8.253157713865549e-18
25000000	0.0016938786384386529	-1.753430804016741e-18	-3.7964730242276926e-19	2.377564242288188e-13	1.8361463566058905e-14	0.0066122427226278585	-7.357912160481566e-20	1.7075920560674545e-18	2.7793621099152057e-17	9.236768724748383e-16	8.253157713865549e-18
25100000	0.0016938786384386529	-1.753430804016741e-18	-3.7964730242276926e-19	2.377564242288188e-13	1.8361463566058905e-14	0.0066122427226278585	-7.357912142380173e-20	1.7075920560674545e-18	2.7793621099152057e-17	9.236768724748383e-16	8.253157713865549e-18
25200000	0.0016938786384386529	-1.753430804016741e-18	-3.7964730242276926e-19	2.377564242288188e-13	1.8361463566058905e-14	0.0066122427226278585	-7.35791212427878e-20	1.7075920560674545e-18	2.7793621099152057e-17	9.236768724748383e-16	8.253157713865549e-18
25300000	0.0016938786384386529	-1.753430804016741e-18	-3.7964730242276926e-19	2.377564242288188e-13	1.8361463566058905e-14	0.0066122427226278585	-7.357912106177388e-20	1.7075920560674545e-18	2.7793621099152057e-17	9.236768724748383e-16	8.253157713865549e-18
25400000	0.0016938786384386529	-1.753430804016741e-18	-3.7964730242276926e-19	2.377564242288188e-13	1.8361463566058905e-14	0.0066122427226278585	-7.357912088075995e-20	1.7075920560674545e-18	2.7793621099152057e-17	9.236768724748383e-16	8.253157713865549e-18
25500000	0.0016938786384386529	-1.753430804016741e-18	-3.7964730242276926e-19	2.377564242288188e-13	1.8361463566058905e-14	0.0066122427226278585	-7.357912069974604e-20	1.7075920560674545e-18	2.7793621099152057e-17	9.236768724748383e-16	8.253157713865549e-18
25600000	0.0016938786384386529	-1.753430804016741e-18	-3.7964730242276926e-19	2.377564242288188e-13	1.8361463566058905e-14	0.0066122427226278585	-7.35791205187321e-20	1.7075920560674545e-18	2.7793621099152057e-17	9.236768724748383e-16	8.253157713865549e-18
25700000	0.0016938786384386529	-1.753430804016741e-18	-3.7964730242276926e-19	2.377564242288188e-13	1.8361463566058905e-14	0.0066122427226278585	-7.357912033771817e-20	1.7075920560674545e-18	2.7793621099152057e-17	9.236768724748383e-16	8.253157713865549e-18
25800000	0.0016938786384386529	-1.753430804016741e-18	-3.7964730242276926e-19	2.377564242288188e-13	1.8361463566058905e-14	0.0066122427226278585	-7.357912015670426e-20	1.7075920560674545e-18	2.7793621099152057e-17	9.236768724748383e-16	8.253157713865549e-18
25900000	0.0016938786384386529	-1.753430804016741e-18	-3.7964730242276926e-19	2.377564242288188e-13	1.8361463566058905e-14	0.0066122427226278585	-7.357911997569033e-20	1.7075920560674545e-18	2.7793621099152057e-17	9.236768724748383e-16	8.253157713865549e-18
26000000	0.0016938786384386529	-1.753430804016741e-18	-3.7964730242276926e-19	2.377564242288188e-13	1.8361463566058905e-14	0.0066122427226278585	-7.35791197946764e-20	1.7075920560674545e-18	2.7793621099152057e-17	9.236768724748383e-16	8.253157713865549e-18
26100000	0.0016938786384386529	-1.753430804016741e-18	-3.7964730242276926e-19	2.377564242288188e-13	1.8361463566058905e-14	0.0066122427226278585	-7.357911961366248e-20	1.7075920560674545e-18	2.7793621099152057e-17	9.236768724748383e-16	8.253157713865549e-18
26200000	0.0016938786384386529	-1.753430804016741e-18	-3.7964730242276926e-19	2.377564242288188e-13	1.8361463566058905e-14	0.0066122427226278585	-7.357911943264855e-20	1.7075920560674545e-18	2.7793621099152057e-17	9.236768724748383e-16	8.253157713865549e-18
26300000	0.0016938786384386529	-1.753430804016741e-18	-3.7964730242276926e-19	2.377564242288188e-13	1.8361463566058905e-14	0.0066122427226278585	-7.357911925163463e-20	1.7075920560674545e-18	2.7793621099152057e-17	9.236768724748383e-16	8.253157713865549e-18
26400000	0.0016938786384386529	-1.753430804016741e-18	-3.7964730242276926e-19	2.377564242288188e-13	1.8361463566058905e-14	0.0066122427226278585	-7.35791190706207e-20	1.7075920560674545e-18	2.7793621099152057e-17	9.236768724748383e-16	8.253157713865549e-18
26500000	0.0016938786384386529	-1.753430804016741e-18	-3.7964730242276926e-19	2.377564242288188e-13	1.8361463566058905e-14	0.0066122427226278585	-7.357911888960677e-20	1.7075920560674545e-18	2.7793621099152057e-17	9.236768724748383e-16	8.253157713865549e-18
26600000	0.0016938786384386529	-1.753430804016741e-18	-3.7964730242276926e-19	2.377564242288188e-13	1.8361463566058905e-14	0.0066122427226278585	-7.357911870859285e-20	1.7075920560674545e-18	2.7793621099152057e-17	9.236768724748383e-16	8.253157713865549e-18
26700000	0.0016938786384386529	-1.753430804016741e-18	-3.7964730242276926e-19	2.377564242288188e-13	1.8361463566058905e-14	0.0066122427226278585	-7.357911852757892e-20	1.7075920560674545e-18	2.7793621099152057e-17	9.236768724748383e-16	8.253157713865549e-18
26800000	0.0016938786384386529	-1.753430804016741e-18	-3.7964730242276926e-19	2.377564242288188e-13	1.8361463566058905e-14	0.0066122427226278585	-7.357911834656499e-20	1.7075920560674545e-18	2.7793621099152057e-17	9.236768724748383e-16	8.253157713865549e-18
26900000	0.0016938786384386529	-1.753430804016741e-18	-3.7964730242276926e-19	2.377564242288188e-13	1.8361463566058905e-14	0.0066122427226278585	-7.357911816555107e-20	1.7075920560674545e-18	2.7793621099152057e-17	9.236768724748383e-16	8.253157713865549e-18
27000000	0.0016938786384386529	-1.753430804016741e-18	-3.7964730242276926e-19	2.377564242288188e-13	1.8361463566058905e-14	0.0066122427226278585	-7.357911798453714e-20	1.7075920560674545e-18	2.7793621099152057e-17	9.236768724748383e-16	8.253157713865549e-18
27100000	0.0016938786384386529	-1.753430804016741e-18	-3.7964730242276926e-19	2.377564242288188e-13	1.8361463566058905e-14	0.0066122427226278585	-7.357911780352322e-20	1.7075920560674545e-18	2.7793621099152057e-17	9.236768724748383e-16	8.253157713865549e-18
27200000	0.0016938786384386529	-1.753430804016741e-18	-3.7964730242276926e-19	2.377564242288188e-13	1.8361463566058905e-14	0.0066122427226278585	-7.357911762250929e-20	1.7075920560674545e-18	2.7793621099152057e-17	9.236768724748383e-16	8.253157713865549e-18
27300000	0.0016938786384386529	-1.753430804016741e-18	-3.7964730242276926e-19	2.377564242288188e-13	1.8361463566058905e-14	0.0066122427226278585	-7.357911744149536e-20	1.7075920560674545e-18	2.7793621099152057e-17	9.236768724748383e-16	8.253157713865549e-18
27400000	0.0016938786384386529	-1.753430804016741e-18	-3.7964730242276926e-19	2.377564242288188e-13	1.8361463566058905e-14	0.0066122427226278585	-7.357911726048144e-20	1.7075920560674545e-18	2.7793621099152057e-17	9.236768724748383e-16	8.253157713865549e-18
27500000	0.0016938786384386529	-1.753430804016741e-18	-3.7964730242276926e-19	2.377564242288188e-13	1.8361463566058905e-14	0.0066122427226278585	-7.357911707946751e-20	1.7075920560674545e-18	2.7793621099152057e-17	9.236768724748383e-16	8.253157713865549e-18
27600000	0.0016938786384386529	-1.753430804016741e-18	-3.7964730242276926e-19	2.377564242288188e-13	1.8361463566058905e-14	0.0066122427226278585	-7.357911689845358e-20	1.7075920560674545e-18	2.7793621099152057e-17	9.236768724748383e-16	8.253157713865549e-18
27700000	0.0016938786384386529	-1.753430804016741e-18	-3.7964730242276926e-19	2.377564242288188e-13	1.8361463566058905e-14	0.0066122427226278585	-7.357911671743966e-20	1.7075920560674545e-18	2.7793621099152057e-17	9.236768724748383e-16	8.253157713865549e-18
27800000	0.0016938786384386529	-1.753430804016741e-18	-3.7964730242276926e-19	2.377564242288188e-13	1.8361463566058905e-14	0.0066122427226278585	-7.357911653642573e-20	1.7075920560674545e-18	2.7793621099152057e-17	9.236768724748383e-16	8.253157713865549e-18
27900000	0.0016938786384386529	-1.753430804016741e-18	-3.7964730242276926e-19	2.377564242288188e-13	1.8361463566058905e-14	0.0066122427226278585	-7.35791163554118e-20	1.7075920560674545e-18	2.7793621099152057e-17	9.236768724748383e-16	8.253157713865549e-18
28000000	0.0016938786384386529	-1.753430804016741e-18	-3.7964730242276926e-19	2.377564242288188e-13	1.8361463566058905e-14	0.0066122427226278585	-7.357911617439788e-20	1.7075920560674545e-18	2.7793621099152057e-17	9.236768724748383e-16	8.253157713865549e-18
28100000	0.0016938786384386529	-1.753430804016741e-18	-3.7964730242276926e-19	2.377564242288188e-13	1.8361463566058905e-14	0.0066122427226278585	-7.357911599338395e-20	1.7075920560674545e-18	2.7793621099152057e-17	9.236768724748383e-16	8.253157713865549e-18
28200000	0.0016938786384386529	-1.753430804016741e-18	-3.7964730242276926e-19	2.377564242288188e-13	1.8361463566058905e-14	0.0066122427226278585	-7.357911581237003e-20	1.7075920560674545e-18	2.7793621099152057e-17	9.236768724748383e-16	8.253157713865549e-18
28300000	0.0016938786384386529	-1.753430804016741e-18	-3.7964730242276926e-19	2.377564242288188e-13	1.8361463566058905e-14	0.0066122427226278585	-7.35791156313561e-20	1.7075920560674545e-18	2.7793621099152057e-17	9.236768724748383e-16	8.253157713865549e-18
28400000	0.0016938786384386529	-1.753430804016741e-18	-3.7964730242276926e-19	2.377564242288188e-13	1.8361463566058905e-14	0.0066122427226278585	-7.357911545034217e-20	1.7075920560674545e-18	2.7793621099152057e-17	9.236768724748383e-16	8.253157713865549e-18
28500000	0.0016938786384386529	-1.753430804016741e-18	-3.7964730242276926e-19	2.377564242288188e-13	1.8361463566058905e-14	0.0066122427226278585	-7.357911526932825e-20	1.7075920560674545e-18	2.7793621099152057e-17	9.236768724748383e-16	8.253157713865549e-18
28600000	0.0016938786384386529	-1.753430804016741e-18	-3.7964730242276926e-19	2.377564242288188e-13	1.8361463566058905e-14	0.0066122427226278585	-7.357911508831432e-20	1.7075920560674545e-18	2.7793621099152057e-17	9.236768724748383e-16	8.253157713865549e-18
28700000	0.0016938786384386529	-1.753430804016741e-18	-3.7964730242276926e-19	2.377564242288188e-13	1.8361463566058905e-14	0.0066122427226278585	-7.357911490730039e-20	1.7075920560674545e-18	2.7793621099152057e-17	9.236768724748383e-16	8.253157713865549e-18
28800000	0.0016938786384386529	-1.753430804016741e-18	-3.7964730242276926e-19	2.377564242288188e-13	1.8361463566058905e-14	0.0066122427226278585	-7.357911472628647e-20	1.7075920560674545e-18	2.7793621099152057e-17	9.236768724748383e-16	8.253157713865549e-18
28900000	0.0016938786384386529	-1.753430804016741e-18	-3.7964730242276926e-19	2.377564242288188e-13	1.8361463566058905e-14	0.0066122427226278585	-7.357911454527254e-20	1.7075920560674545e-18	2.7793621099152057e-17	9.236768724748383e-16	8.253157713865549e-18
29000000	0.0016938786384386529	-1.753430804016741e-18	-3.7964730242276926e-19	2.377564242288188e-13	1.8361463566058905e-14	0.0066122427226278585	-7.357911436425863e-20	1.7075920560674545e-18	2.7793621099152057e-17	9.236768724748383e-16	8.253157713865549e-18
29100000	0.0016938786384386529	-1.753430804016741e-18	-3.7964730242276926e-19	2.377564242288188e-13	1.8361463566058905e-14	0.0066122427226278585	-7.35791141832447e-20	1.7075920560674545e-18	2.7793621099152057e-17	9.236768724748383e-16	8.253157713865549e-18
29200000	0.0016938786384386529	-1.753430804016741e-18	-3.7964730242276926e-19	2.377564242288188e-13	1.8361463566058905e-14	0.0066122427226278585	-7.357911400223077e-20	1.7075920560674545e-18	2.7793621099152057e-17	9.236768724748383e-16	8.253157713865549e-18
29300000	0.0016938786384386529	-1.753430804016741e-18	-3.7964730242276926e-19	2.377564242288188e-13	1.8361463566058905e-14	0.0066122427226278585	-7.357911382121685e-20	1.7075920560674545e-18	2.7793621099152057e-17	9.236768724748383e-16	8.253157713865549e-18
29400000	0.0016938786384386529	-1.753430804016741e-18	-3.7964730242276926e-19	2.377564242288188e-13	1.8361463566058905e-14	0.0066122427226278585	-7.357911364020292e-20	1.7075920560674545e-18	2.7793621099152057e-17	9.236768724748383e-16	8.253157713865549e-18
29500000	0.0016938786384386529	-1.753430804016741e-18	-3.7964730242276926e-19	2.377564242288188e-13	1.8361463566058905e-14	0.0066122427226278585	-7.357911345918899e-20	1.7075920560674545e-18	2.7793621099152057e-17	9.236768724748383e-16	8.253157713865549e-18
29600000	0.0016938786384386529	-1.753430804016741e-18	-3.7964730242276926e-19	2.377564242288188e-13	1.8361463566058905e-14	0.0066122427226278585	-7.357911327817507e-20	1.7075920560674545e-18	2.7793621099152057e-17	9.236768724748383e-16	8.253157713865549e-18
29700000	0.0016938786384386529	-1.753430804016741e-18	-3.7964730242276926e-19	2.377564242288188e-13	1.8361463566058905e-14	0.0066122427226278585	-7.357911309716114e-20	1.7075920560674545e-18	2.7793621099152057e-17	9.236768724748383e-16	8.253157713865549e-18
29800000	0.0016938786384386529	-1.753430804016741e-18	-3.7964730242276926e-19	2.377564242288188e-13	1.8361463566058905e-14	0.0066122427226278585	-7.357911291614722e-20	1.7075920560674545e-18	2.7793621099152057e-17	9.236768724748383e-16	8.253157713865549e-18
29900000	0.0016938786384386529	-1.753430804016741e-18	-3.7964730242276926e-19	2.377564242288188e-13	1.8361463566058905e-14	0.0066122427226278585	-7.357911273513329e-20	1.7075920560674545e-18	2.7793621099152057e-17	9.236768724748383e-16	8.253157713865549e-18
30000000	0.0016938786384386529	-1.753430804016741e-18	-3.7964730242276926e-19	2.377564242288188e-13	1.8361463566058905e-14	0.0066122427226278585	-7.357911255411936e-20	1.7075920560674545e-18	2.7793621099152057e-17	9.236768724748383e-16	8.253157713865549e-18
30100000	0.0016938786384386529	-1.753430804016741e-18	-3.7964730242276926e-19	2.377564242288188e-13	1.8361463566058905e-14	0.0066122427226278585	-7.357911237310544e-20	1.7075920560674545e-18	2.7793621099152057e-17	9.236768724748383e-16	8.253157713865549e-18
30200000	0.0016938786384386529	-1.753430804016741e-18	-3.7964730242276926e-19	2.377564242288188e-13	1.8361463566058905e-14	0.0066122427226278585	-7.357911219209151e-20	1.7075920560674545e-18	2.7793621099152057e-17	9.236768724748383e-16	8.253157713865549e-18
30300000	0.0016938786384386529	-1.753430804016741e-18	-3.7964730242276926e-19	2.377564242288188e-13	1.8361463566058905e-14	0.0066122427226278585	-7.357911201107758e-20	1.7075920560674545e-18	2.7793621099152057e-17	9.236768724748383e-16	8.253157713865549e-18
30400000	0.0016938786384386529	-1.753430804016741e-18	-3.7964730242276926e-19	2.377564242288188e-13	1.8361463566058905e-14	0.0066122427226278585	-7.357911183006366e-20	1.7075920560674545e-18	2.7793621099152057e-17	9.236768724748383e-16	8.253157713865549e-18
30500000	0.0016938786384386529	-1.753430804016741e-18	-3.7964730242276926e-19	2.377564242288188e-13	1.8361463566058905e-14	0.0066122427226278585	-7.357911164904973e-20	1.7075920560674545e-18	2.7793621099152057e-17	9.236768724748383e-16	8.253157713865549e-18
30600000	0.0016938786384386529	-1.753430804016741e-18	-3.7964730242276926e-19	2.377564242288188e-13	1.8361463566058905e-14	0.0066122427226278585	-7.35791114680358e-20	1.7075920560674545e-18	2.7793621099152057e-17	9.236768724748383e-16	8.253157713865549e-18
30700000	0.0016938786384386529	-1.753430804016741e-18	-3.7964730242276926e-19	2.377564242288188e-13	1.8361463566058905e-14	0.0066122427226278585	-7.357911128702188e-20	1.7075920560674545e-18	2.7793621099152057e-17	9.236768724748383e-16	8.253157713865549e-18
30800000	0.0016938786384386529	-1.753430804016741e-18	-3.7964730242276926e-19	2.377564242288188e-13	1.8361463566058905e-14	0.0066122427226278585	-7.357911110600795e-20	1.7075920560674545e-18	2.7793621099152057e-17	9.236768724748383e-16	8.253157713865549e-18
30900000	0.0016938786384386529	-1.753430804016741e-18	-3.7964730242276926e-19	2.377564242288188e-13	1.8361463566058905e-14	0.0066122427226278585	-7.357911092499403e-20	1.7075920560674545e-18	2.7793621099152057e-17	9.236768724748383e-16	8.253157713865549e-18
31000000	0.0016938786384386529	-1.753430804016741e-18	-3.7964730242276926e-19	2.377564242288188e-13	1.8361463566058905e-14	0.0066122427226278585	-7.35791107439801e-20	1.7075920560674545e-18	2.7793621099152057e-17	9.236768724748383e-16	8.253157713865549e-18
31100000	0.0016938786384386529	-1.753430804016741e-18	-3.7964730242276926e-19	2.377564242288188e-13	1.8361463566058905e-14	0.0066122427226278585	-7.357911056296617e-20	1.7075920560674545e-18	2.7793621099152057e-17	9.236768724748383e-16	8.253157713865549e-18
31200000	0.0016938786384386529	-1.753430804016741e-18	-3.7964730242276926e-19	2.377564242288188e-13	1.8361463566058905e-14	0.0066122427226278585	-7.357911038195225e-20	1.7075920560674545e-18	2.7793621099152057e-17	9.236768724748383e-16	8.253157713865549e-18
31300000	0.0016938786384386529	-1.753430804016741e-18	-3.7964730242276926e-19	2.377564242288188e-13	1.8361463566058905e-14	0.0066122427226278585	-7.357911020093832e-20	1.7075920560674546e-18	2.7793621099152057e-17	9.236768724748383e-16	8.253157713865549e-18
31400000	0.0016938786384386529	-1.753430804016741e-18	-3.7964730242276926e-19	2.377564242288188e-13	1.8361463566058905e-14	0.0066122427226278585	-7.357911001992439e-20	1.7075920560674546e-18	2.7793621099152057e-17	9.236768724748383e-16	8.253157713865549e-18
31500000	0.0016938786384386529	-1.753430804016741e-18	-3.7964730242276926e-19	2.377564242288188e-13	1.8361463566058905e-14	0.0066122427226278585	-7.357910983891047e-20	1.7075920560674546e-18	2.7793621099152057e-17	9.236768724748383e-16	8.253157713865549e-18
31600000	0.0016938786384386529	-1.753430804016741e-18	-3.7964730242276926e-19	2.377564242288188e-13	1.8361463566058905e-14	0.0066122427226278585	-7.357910965789654e-20	1.7075920560674546e-18	2.7793621099152057e-17	9.236768724748383e-16	8.253157713865549e-18
31700000	0.0016938786384386529	-1.753430804016741e-18	-3.7964730242276926e-19	2.377564242288188e-13	1.8361463566058905e-14	0.0066122427226278585	-7.357910947688262e-20	1.7075920560674546e-18	2.7793621099152057e-17	9.236768724748383e-16	8.253157713865549e-18
31800000	0.0016938786384386529	-1.753430804016741e-18	-3.7964730242276926e-19	2.377564242288188e-13	1.8361463566058905e-14	0.0066122427226278585	-7.357910929586869e-20	1.7075920560674546e-18	2.7793621099152057e-17	9.236768724748383e-16	8.253157713865549e-18
31900000	0.0016938786384386529	-1.753430804016741e-18	-3.7964730242276926e-19	2.377564242288188e-13	1.8361463566058905e-14	0.0066122427226278585	-7.357910911485476e-20	1.7075920560674546e-18	2.7793621099152057e-17	9.236768724748383e-16	8.253157713865549e-18
32000000	0.0016938786384386529	-1.753430804016741e-18	-3.7964730242276926e-19	2.377564242288188e-13	1.8361463566058905e-14	0.0066122427226278585	-7.357910893384084e-20	1.7075920560674546e-18	2.7793621099152057e-17	9.236768724748383e-16	8.253157713865549e-18
32100000	0.0016938786384386529	-1.753430804016741e-18	-3.7964730242276926e-19	2.377564242288188e-13	1.8361463566058905e-14	0.0066122427226278585	-7.357910875282691e-20	1.7075920560674546e-18	2.7793621099152057e-17	9.236768724748383e-16	8.253157713865549e-18
32200000	0.0016938786384386529	-1.753430804016741e-18	-3.7964730242276926e-19	2.377564242288188e-13	1.8361463566058905e-14	0.0066122427226278585	-7.357910857181298e-20	1.7075920560674546e-18	2.7793621099152057e-17	9.236768724748383e-16	8.253157713865549e-18
32300000	0.0016938786384386529	-1.753430804016741e-18	-3.7964730242276926e-19	2.377564242288188e-13	1.8361463566058905e-14	0.0066122427226278585	-7.357910839079907e-20	1.7075920560674546e-18	2.7793621099152057e-17	9.236768724748383e-16	8.253157713865549e-18
32400000	0.0016938786384386529	-1.753430804016741e-18	-3.7964730242276926e-19	2.377564242288188e-13	1.8361463566058905e-14	0.0066122427226278585	-7.357910820978513e-20	1.7075920560674546e-18	2.7793621099152057e-17	9.236768724748383e-16	8.253157713865549e-18
32500000	0.0016938786384386529	-1.753430804016741e-18	-3.7964730242276926e-19	2.3775642422881886e-13	1.8361463566058905e-14	0.0066122427226278585	-7.357910802877122e-20	1.7075920560674546e-18	2.7793621099152057e-17	9.236768724748383e-16	8.253157713865549e-18
32600000	0.0016938786384386529	-1.753430804016741e-18	-3.7964730242276926e-19	2.3775642422881886e-13	1.8361463566058905e-14	0.0066122427226278585	-7.357910784775729e-20	1.7075920560674546e-18	2.7793621099152057e-17	9.236768724748383e-16	8.253157713865549e-18
32700000	0.0016938786384386529	-1.753430804016741e-18	-3.7964730242276926e-19	2.3775642422881886e-13	1.8361463566058905e-14	0.0066122427226278585	-7.357910766674336e-20	1.7075920560674546e-18	2.7793621099152057e-17	9.236768724748383e-16	8.253157713865549e-18
32800000	0.0016938786384386529	-1.753430804016741e-18	-3.7964730242276926e-19	2.3775642422881886e-13	1.8361463566058905e-14	0.0066122427226278585	-7.357910748572944e-20	1.7075920560674546e-18	2.7793621099152057e-17	9.236768724748383e-16	8.253157713865549e-18
32900000	0.0016938786384386529	-1.753430804016741e-18	-3.7964730242276926e-19	2.3775642422881886e-13	1.8361463566058905e-14	0.0066122427226278585	-7.357910730471551e-20	1.7075920560674546e-18	2.7793621099152057e-17	9.236768724748383e-16	8.253157713865549e-18
33000000	0.0016938786384386529	-1.753430804016741e-18	-3.7964730242276926e-19	2.3775642422881886e-13	1.8361463566058905e-14	0.0066122427226278585	-7.357910712370158e-20	1.7075920560674546e-18	2.7793621099152057e-17	9.236768724748383e-16	8.253157713865549e-18
33100000	0.0016938786384386529	-1.753430804016741e-18	-3.7964730242276926e-19	2.3775642422881886e-13	1.8361463566058905e-14	0.0066122427226278585	-7.357910694268766e-20	1.7075920560674546e-18	2.7793621099152057e-17	9.236768724748383e-16	8.253157713865549e-18
33200000	0.0016938786384386529	-1.753430804016741e-18	-3.7964730242276926e-19	2.3775642422881886e-13	1.8361463566058905e-14	0.0066122427226278585	-7.357910676167373e-20	1.7075920560674546e-18	2.7793621099152057e-17	9.236768724748383e-16	8.253157713865549e-18
33300000	0.0016938786384386529	-1.753430804016741e-18	-3.7964730242276926e-19	2.3775642422881886e-13	1.8361463566058905e-14	0.0066122427226278585	-7.35791065806598e-20	1.7075920560674546e-18	2.7793621099152057e-17	9.236768724748383e-16	8.253157713865549e-18
33400000	0.0016938786384386529	-1.753430804016741e-18	-3.7964730242276926e-19	2.3775642422881886e-13	1.8361463566058905e-14	0.0066122427226278585	-7.357910639964588e-20	1.7075920560674546e-18	2.7793621099152057e-17	9.236768724748383e-16	8.253157713865549e-18
33500000	0.0016938786384386529	-1.753430804016741e-18	-3.7964730242276926e-19	2.3775642422881886e-13	1.8361463566058905e-14	0.0066122427226278585	-7.357910621863195e-20	1.7075920560674546e-18	2.7793621099152057e-17	9.236768724748383e-16	8.253157713865549e-18
33600000	0.0016938786384386529	-1.753430804016741e-18	-3.7964730242276926e-19	2.3775642422881886e-13	1.8361463566058905e-14	0.0066122427226278585	-7.357910603761803e-20	1.7075920560674546e-18	2.7793621099152057e-17	9.236768724748383e-16	8.253157713865549e-18
33700000	0.0016938786384386529	-1.753430804016741e-18	-3.7964730242276926e-19	2.3775642422881886e-13	1.8361463566058905e-14	0.0066122427226278585	-7.35791058566041e-20	1.7075920560674546e-18	2.7793621099152057e-17	9.236768724748383e-16	8.253157713865549e-18
33800000	0.0016938786384386529	-1.753430804016741e-18	-3.7964730242276926e-19	2.3775642422881886e-13	1.8361463566058905e-14	0.0066122427226278585	-7.357910567559017e-20	1.7075920560674546e-18	2.7793621099152057e-17	9.236768724748383e-16	8.253157713865549e-18
33900000	0.0016938786384386529	-1.753430804016741e-18	-3.7964730242276926e-19	2.3775642422881886e-13	1.8361463566058905e-14	0.0066122427226278585	-7.357910549457625e-20	1.7075920560674546e-18	2.7793621099152057e-17	9.236768724748383e-16	8.253157713865549e-18
34000000	0.0016938786384386529	-1.753430804016741e-18	-3.7964730242276926e-19	2.3775642422881886e-13	1.8361463566058905e-14	0.0066122427226278585	-7.357910531356232e-20	1.7075920560674546e-18	2.7793621099152057e-17	9.236768724748383e-16	8.253157713865549e-18
34100000	0.0016938786384386529	-1.753430804016741e-18	-3.7964730242276926e-19	2.3775642422881886e-13	1.8361463566058905e-14	0.0066122427226278585	-7.357910513254839e-20	1.7075920560674546e-18	2.7793621099152057e-17	9.236768724748383e-16	8.253157713865549e-18
34200000	0.0016938786384386529	-1.753430804016741e-18	-3.7964730242276926e-19	2.3775642422881886e-13	1.8361463566058905e-14	0.0066122427226278585	-7.357910495153447e-20	1.7075920560674546e-18	2.7793621099152057e-17	9.236768724748383e-16	8.253157713865549e-18
34300000	0.0016938786384386529	-1.753430804016741e-18	-3.7964730242276926e-19	2.3775642422881886e-13	1.8361463566058905e-14	0.0066122427226278585	-7.357910477052054e-20	1.7075920560674546e-18	2.7793621099152057e-17	9.236768724748383e-16	8.253157713865549e-18
34400000	0.0016938786384386529	-1.753430804016741e-18	-3.7964730242276926e-19	2.3775642422881886e-13	1.8361463566058905e-14	0.0066122427226278585	-7.357910458950662e-20	1.7075920560674546e-18	2.7793621099152057e-17	9.236768724748383e-16	8.253157713865549e-18
34500000	0.0016938786384386529	-1.753430804016741e-18	-3.7964730242276926e-19	2.3775642422881886e-13	1.8361463566058905e-14	0.0066122427226278585	-7.357910440849269e-20	1.7075920560674546e-18	2.7793621099152057e-17	9.236768724748383e-16	8.253157713865549e-18
34600000	0.0016938786384386529	-1.753430804016741e-18	-3.7964730242276926e-19	2.3775642422881886e-13	1.8361463566058905e-14	0.0066122427226278585	-7.357910422747876e-20	1.7075920560674546e-18	2.7793621099152057e-17	9.236768724748383e-16	8.253157713865549e-18
34700000	0.0016938786384386529	-1.753430804016741e-18	-3.7964730242276926e-19	2.3775642422881886e-13	1.8361463566058905e-14	0.0066122427226278585	-7.357910404646484e-20	1.7075920560674546e-18	2.7793621099152057e-17	9.236768724748383e-16	8.253157713865549e-18
34800000	0.0016938786384386529	-1.753430804016741e-18	-3.7964730242276926e-19	2.3775642422881886e-13	1.8361463566058905e-14	0.0066122427226278585	-7.357910386545091e-20	1.7075920560674546e-18	2.7793621099152057e-17	9.236768724748383e-16	8.253157713865549e-18
34900000	0.0016938786384386529	-1.753430804016741e-18	-3.7964730242276926e-19	2.3775642422881886e-13	1.8361463566058905e-14	0.0066122427226278585	-7.357910368443698e-20	1.7075920560674546e-18	2.7793621099152057e-17	9.236768724748383e-16	8.253157713865549e-18
35000000	0.0016938786384386529	-1.753430804016741e-18	-3.7964730242276926e-19	2.3775642422881886e-13	1.8361463566058905e-14	0.0066122427226278585	-7.357910350342306e-20	1.7075920560674546e-18	2.7793621099152057e-17	9.236768724748383e-16	8.253157713865549e-18
35100000	0.0016938786384386529	-1.753430804016741e-18	-3.7964730242276926e-19	2.3775642422881886e-13	1.8361463566058905e-14	0.0066122427226278585	-7.357910332240913e-20	1.7075920560674546e-18	2.7793621099152057e-17	9.236768724748383e-16	8.253157713865549e-18
35200000	0.0016938786384386529	-1.753430804016741e-18	-3.7964730242276926e-19	2.3775642422881886e-13	1.8361463566058905e-14	0.0066122427226278585	-7.35791031413952e-20	1.7075920560674546e-18	2.7793621099152057e-17	9.236768724748383e-16	8.253157713865549e-18
35300000	0.0016938786384386529	-1.753430804016741e-18	-3.7964730242276926e-19	2.3775642422881886e-13	1.8361463566058905e-14	0.0066122427226278585	-7.357910296038128e-20	1.7075920560674546e-18	2.7793621099152057e-17	9.236768724748383e-16	8.253157713865549e-18
35400000	0.0016938786384386529	-1.753430804016741e-18	-3.7964730242276926e-19	2.3775642422881886e-13	1.8361463566058905e-14	0.0066122427226278585	-7.357910277936735e-20	1.7075920560674546e-18	2.7793621099152057e-17	9.236768724748383e-16	8.253157713865549e-18
35500000	0.0016938786384386529	-1.753430804016741e-18	-3.7964730242276926e-19	2.3775642422881886e-13	1.8361463566058905e-14	0.0066122427226278585	-7.357910259835343e-20	1.7075920560674546e-18	2.7793621099152057e-17	9.236768724748383e-16	8.253157713865549e-18
35600000	0.0016938786384386529	-1.753430804016741e-18	-3.7964730242276926e-19	2.3775642422881886e-13	1.8361463566058905e-14	0.0066122427226278585	-7.35791024173395e-20	1.7075920560674546e-18	2.7793621099152057e-17	9.236768724748383e-16	8.253157713865549e-18
35700000	0.0016938786384386529	-1.753430804016741e-18	-3.7964730242276926e-19	2.3775642422881886e-13	1.8361463566058905e-14	0.0066122427226278585	-7.357910223632557e-20	1.7075920560674546e-18	2.7793621099152057e-17	9.236768724748383e-16	8.253157713865549e-18
35800000	0.0016938786384386529	-1.753430804016741e-18	-3.7964730242276926e-19	2.3775642422881886e-13	1.8361463566058905e-14	0.0066122427226278585	-7.357910205531166e-20	1.7075920560674546e-18	2.7793621099152057e-17	9.236768724748383e-16	8.253157713865549e-18
35900000	0.0016938786384386529	-1.753430804016741e-18	-3.7964730242276926e-19	2.3775642422881886e-13	1.8361463566058905e-14	0.0066122427226278585	-7.357910187429772e-20	1.7075920560674546e-18	2.7793621099152057e-17	9.236768724748383e-16	8.253157713865549e-18
36000000	0.0016938786384386529	-1.753430804016741e-18	-3.7964730242276926e-19	2.3775642422881886e-13	1.8361463566058905e-14	0.0066122427226278585	-7.35791016932838e-20	1.7075920560674546e-18	2.7793621099152057e-17	9.236768724748383e-16	8.253157713865549e-18
36100000	0.0016938786384386529	-1.753430804016741e-18	-3.7964730242276926e-19	2.3775642422881886e-13	1.8361463566058905e-14	0.0066122427226278585	-7.357910151226988e-20	1.7075920560674546e-18	2.7793621099152057e-17	9.236768724748383e-16	8.253157713865549e-18
36200000	0.0016938786384386529	-1.753430804016741e-18	-3.7964730242276926e-19	2.3775642422881886e-13	1.8361463566058905e-14	0.0066122427226278585	-7.357910133125595e-20	1.7075920560674546e-18	2.7793621099152057e-17	9.236768724748383e-16	8.253157713865549e-18
36300000	0.0016938786384386529	-1.753430804016741e-18	-3.7964730242276926e-19	2.3775642422881886e-13	1.8361463566058905e-14	0.0066122427226278585	-7.357910115024203e-20	1.7075920560674546e-18	2.7793621099152057e-17	9.236768724748383e-16	8.253157713865549e-18
36400000	0.0016938786384386529	-1.753430804016741e-18	-3.7964730242276926e-19	2.3775642422881886e-13	1.8361463566058905e-14	0.0066122427226278585	-7.35791009692281e-20	1.7075920560674546e-18	2.7793621099152057e-17	9.236768724748383e-16	8.253157713865549e-18
36500000	0.0016938786384386529	-1.753430804016741e-18	-3.7964730242276926e-19	2.3775642422881886e-13	1.8361463566058905e-14	0.0066122427226278585	-7.357910078821417e-20	1.7075920560674546e-18	2.7793621099152057e-17	9.236768724748383e-16	8.253157713865549e-18
36600000	0.0016938786384386529	-1.753430804016741e-18	-3.7964730242276926e-19	2.3775642422881886e-13	1.8361463566058905e-14	0.0066122427226278585	-7.357910060720025e-20	1.7075920560674546e-18	2.7793621099152057e-17	9.236768724748383e-16	8.253157713865549e-18
36700000	0.0016938786384386529	-1.753430804016741e-18	-3.7964730242276926e-19	2.3775642422881886e-13	1.8361463566058905e-14	0.0066122427226278585	-7.357910042618632e-20	1.7075920560674546e-18	2.7793621099152057e-17	9.236768724748383e-16	8.253157713865549e-18
36800000	0.0016938786384386529	-1.753430804016741e-18	-3.7964730242276926e-19	2.3775642422881886e-13	1.8361463566058905e-14	0.0066122427226278585	-7.357910024517239e-20	1.7075920560674546e-18	2.7793621099152057e-17	9.236768724748383e-16	8.253157713865549e-18
36900000	0.0016938786384386529	-1.753430804016741e-18	-3.7964730242276926e-19	2.3775642422881886e-13	1.8361463566058905e-14	0.0066122427226278585	-7.357910006415847e-20	1.7075920560674546e-18	2.7793621099152057e-17	9.236768724748383e-16	8.253157713865549e-18
37000000	0.0016938786384386529	-1.753430804016741e-18	-3.7964730242276926e-19	2.3775642422881886e-13	1.8361463566058905e-14	0.0066122427226278585	-7.357909988314454e-20	1.7075920560674546e-18	2.7793621099152057e-17	9.236768724748383e-16	8.253157713865549e-18
37100000	0.0016938786384386529	-1.753430804016741e-18	-3.7964730242276926e-19	2.3775642422881886e-13	1.8361463566058905e-14	0.0066122427226278585	-7.357909970213062e-20	1.7075920560674546e-18	2.7793621099152057e-17	9.236768724748383e-16	8.253157713865549e-18
37200000	0.0016938786384386529	-1.753430804016741e-18	-3.7964730242276926e-19	2.3775642422881886e-13	1.8361463566058905e-14	0.0066122427226278585	-7.357909952111669e-20	1.7075920560674546e-18	2.7793621099152057e-17	9.236768724748383e-16	8.253157713865549e-18
37300000	0.0016938786384386529	-1.753430804016741e-18	-3.7964730242276926e-19	2.3775642422881886e-13	1.8361463566058905e-14	0.0066122427226278585	-7.357909934010276e-20	1.7075920560674546e-18	2.7793621099152057e-17	9.236768724748383e-16	8.253157713865549e-18
37400000	0.0016938786384386529	-1.753430804016741e-18	-3.7964730242276926e-19	2.3775642422881886e-13	1.8361463566058905e-14	0.0066122427226278585	-7.357909915908884e-20	1.7075920560674546e-18	2.7793621099152057e-17	9.236768724748383e-16	8.253157713865549e-18
37500000	0.0016938786384386529	-1.753430804016741e-18	-3.7964730242276926e-19	2.3775642422881886e-13	1.8361463566058905e-14	0.0066122427226278585	-7.357909897807491e-20	1.7075920560674546e-18	2.7793621099152057e-17	9.236768724748383e-16	8.253157713865549e-18
37600000	0.0016938786384386529	-1.753430804016741e-18	-3.7964730242276926e-19	2.3775642422881886e-13	1.8361463566058905e-14	0.0066122427226278585	-7.357909879706098e-20	1.7075920560674546e-18	2.7793621099152057e-17	9.236768724748383e-16	8.253157713865549e-18
37700000	0.0016938786384386529	-1.753430804016741e-18	-3.7964730242276926e-19	2.3775642422881886e-13	1.8361463566058905e-14	0.0066122427226278585	-7.357909861604706e-20	1.7075920560674546e-18	2.7793621099152057e-17	9.236768724748383e-16	8.253157713865549e-18
37800000	0.0016938786384386529	-1.753430804016741e-18	-3.7964730242276926e-19	2.3775642422881886e-13	1.8361463566058905e-14	0.0066122427226278585	-7.357909843503313e-20	1.7075920560674546e-18	2.7793621099152057e-17	9.236768724748383e-16	8.253157713865549e-18
37900000	0.0016938786384386529	-1.753430804016741e-18	-3.7964730242276926e-19	2.3775642422881886e-13	1.8361463566058905e-14	0.0066122427226278585	-7.35790982540192e-20	1.7075920560674546e-18	2.7793621099152057e-17	9.236768724748383e-16	8.253157713865549e-18
38000000	0.0016938786384386529	-1.753430804016741e-18	-3.7964730242276926e-19	2.3775642422881886e-13	1.8361463566058905e-14	0.0066122427226278585	-7.357909807300528e-20	1.7075920560674546e-18	2.7793621099152057e-17	9.236768724748383e-16	8.253157713865549e-18
38100000	0.0016938786384386529	-1.753430804016741e-18	-3.7964730242276926e-19	2.3775642422881886e-13	1.8361463566058905e-14	0.0066122427226278585	-7.357909789199135e-20	1.7075920560674546e-18	2.7793621099152057e-17	9.236768724748383e-16	8.253157713865549e-18
38200000	0.0016938786384386529	-1.753430804016741e-18	-3.7964730242276926e-19	2.3775642422881886e-13	1.8361463566058905e-14	0.0066122427226278585	-7.357909771097743e-20	1.7075920560674546e-18	2.7793621099152057e-17	9.236768724748383e-16	8.253157713865549e-18
38300000	0.0016938786384386529	-1.753430804016741e-18	-3.7964730242276926e-19	2.3775642422881886e-13	1.8361463566058905e-14	0.0066122427226278585	-7.35790975299635e-20	1.7075920560674546e-18	2.7793621099152057e-17	9.236768724748383e-16	8.253157713865549e-18
38400000	0.0016938786384386529	-1.753430804016741e-18	-3.7964730242276926e-19	2.3775642422881886e-13	1.8361463566058905e-14	0.0066122427226278585	-7.357909734894957e-20	1.7075920560674546e-18	2.7793621099152057e-17	9.236768724748383e-16	8.253157713865549e-18
38500000	0.0016938786384386529	-1.753430804016741e-18	-3.7964730242276926e-19	2.3775642422881886e-13	1.8361463566058905e-14	0.0066122427226278585	-7.357909716793565e-20	1.7075920560674546e-18	2.7793621099152057e-17	9.236768724748383e-16	8.253157713865549e-18
38600000	0.0016938786384386529	-1.753430804016741e-18	-3.7964730242276926e-19	2.3775642422881886e-13	1.8361463566058905e-14	0.0066122427226278585	-7.357909698692172e-20	1.7075920560674546e-18	2.7793621099152057e-17	9.236768724748383e-16	8.253157713865549e-18
38700000	0.0016938786384386529	-1.753430804016741e-18	-3.7964730242276926e-19	2.3775642422881886e-13	1.8361463566058905e-14	0.0066122427226278585	-7.357909680590779e-20	1.7075920560674546e-18	2.7793621099152057e-17	9.236768724748383e-16	8.253157713865549e-18
38800000	0.0016938786384386529	-1.753430804016741e-18	-3.7964730242276926e-19	2.3775642422881886e-13	1.8361463566058905e-14	0.0066122427226278585	-7.357909662489387e-20	1.7075920560674546e-18	2.7793621099152057e-17	9.236768724748383e-16	8.253157713865549e-18
38900000	0.0016938786384386529	-1.753430804016741e-18	-3.7964730242276926e-19	2.3775642422881886e-13	1.8361463566058905e-14	0.0066122427226278585	-7.357909644387994e-20	1.7075920560674546e-18	2.7793621099152057e-17	9.236768724748383e-16	8.253157713865549e-18
39000000	0.0016938786384386529	-1.753430804016741e-18	-3.7964730242276926e-19	2.3775642422881886e-13	1.8361463566058905e-14	0.0066122427226278585	-7.357909626286603e-20	1.7075920560674546e-18	2.7793621099152057e-17	9.236768724748383e-16	8.253157713865549e-18
39100000	0.0016938786384386529	-1.753430804016741e-18	-3.7964730242276926e-19	2.3775642422881886e-13	1.8361463566058905e-14	0.0066122427226278585	-7.35790960818521e-20	1.7075920560674546e-18	2.7793621099152057e-17	9.236768724748383e-16	8.253157713865549e-18
39200000	0.0016938786384386529	-1.753430804016741e-18	-3.7964730242276926e-19	2.3775642422881886e-13	1.8361463566058905e-14	0.0066122427226278585	-7.357909590083816e-20	1.7075920560674546e-18	2.7793621099152057e-17	9.236768724748383e-16	8.253157713865549e-18
39300000	0.0016938786384386529	-1.753430804016741e-18	-3.7964730242276926e-19	2.3775642422881886e-13	1.8361463566058905e-14	0.0066122427226278585	-7.357909571982425e-20	1.7075920560674546e-18	2.7793621099152057e-17	9.236768724748383e-16	8.253157713865549e-18
39400000	0.0016938786384386529	-1.753430804016741e-18	-3.7964730242276926e-19	2.3775642422881886e-13	1.8361463566058905e-14	0.0066122427226278585	-7.357909553881032e-20	1.7075920560674546e-18	2.7793621099152057e-17	9.236768724748383e-16	8.253157713865549e-18
39500000	0.0016938786384386529	-1.753430804016741e-18	-3.7964730242276926e-19	2.3775642422881886e-13	1.8361463566058905e-14	0.0066122427226278585	-7.357909535779638e-20	1.7075920560674546e-18	2.7793621099152057e-17	9.236768724748383e-16	8.253157713865549e-18
39600000	0.0016938786384386529	-1.753430804016741e-18	-3.7964730242276926e-19	2.3775642422881886e-13	1.8361463566058905e-14	0.0066122427226278585	-7.357909517678247e-20	1.7075920560674546e-18	2.7793621099152057e-17	9.236768724748383e-16	8.253157713865549e-18
39700000	0.0016938786384386529	-1.753430804016741e-18	-3.7964730242276926e-19	2.3775642422881886e-13	1.8361463566058905e-14	0.0066122427226278585	-7.357909499576854e-20	1.7075920560674546e-18	2.7793621099152057e-17	9.236768724748383e-16	8.253157713865549e-18
39800000	0.0016938786384386529	-1.753430804016741e-18	-3.7964730242276926e-19	2.3775642422881886e-13	1.8361463566058905e-14	0.0066122427226278585	-7.357909481475462e-20	1.7075920560674546e-18	2.7793621099152057e-17	9.236768724748383e-16	8.253157713865549e-18
39900000	0.0016938786384386529	-1.753430804016741e-18	-3.7964730242276926e-19	2.3775642422881886e-13	1.8361463566058905e-14	0.0066122427226278585	-7.357909463374069e-20	1.7075920560674546e-18	2.7793621099152057e-17	9.236768724748383e-16	8.253157713865549e-18
40000000	0.0016938786384386529	-1.753430804016741e-18	-3.7964730242276926e-19	2.3775642422881886e-13	1.8361463566058905e-14	0.0066122427226278585	-7.357909445272676e-20	1.7075920560674546e-18	2.7793621099152057e-17	9.236768724748383e-16	8.253157713865549e-18
40100000	0.0016938786384386529	-1.753430804016741e-18	-3.7964730242276926e-19	2.3775642422881886e-13	1.8361463566058905e-14	0.0066122427226278585	-7.357909427171284e-20	1.7075920560674546e-18	2.7793621099152057e-17	9.236768724748383e-16	8.253157713865549e-18
40200000	0.0016938786384386529	-1.753430804016741e-18	-3.7964730242276926e-19	2.3775642422881886e-13	1.8361463566058905e-14	0.0066122427226278585	-7.357909409069891e-20	1.7075920560674546e-18	2.7793621099152057e-17	9.236768724748383e-16	8.253157713865549e-18
40300000	0.0016938786384386529	-1.753430804016741e-18	-3.7964730242276926e-19	2.3775642422881886e-13	1.8361463566058905e-14	0.0066122427226278585	-7.357909390968498e-20	1.7075920560674546e-18	2.7793621099152057e-17	9.236768724748383e-16	8.253157713865549e-18
40400000	0.0016938786384386529	-1.753430804016741e-18	-3.7964730242276926e-19	2.3775642422881886e-13	1.8361463566058905e-14	0.0066122427226278585	-7.357909372867106e-20	1.7075920560674546e-18	2.7793621099152057e-17	9.236768724748383e-16	8.253157713865549e-18
40500000	0.0016938786384386529	-1.753430804016741e-18	-3.7964730242276926e-19	2.3775642422881886e-13	1.8361463566058905e-14	0.0066122427226278585	-7.357909354765713e-20	1.7075920560674546e-18	2.7793621099152057e-17	9.236768724748383e-16	8.253157713865549e-18
40600000	0.0016938786384386529	-1.753430804016741e-18	-3.7964730242276926e-19	2.3775642422881886e-13	1.8361463566058905e-14	0.0066122427226278585	-7.35790933666432e-20	1.7075920560674546e-18	2.7793621099152057e-17	9.236768724748383e-16	8.253157713865549e-18
40700000	0.0016938786384386529	-1.753430804016741e-18	-3.7964730242276926e-19	2.3775642422881886e-13	1.8361463566058905e-14	0.0066122427226278585	-7.357909318562928e-20	1.7075920560674546e-18	2.7793621099152057e-17	9.236768724748383e-16	8.253157713865549e-18
40800000	0.0016938786384386529	-1.753430804016741e-18	-3.7964730242276926e-19	2.3775642422881886e-13	1.8361463566058905e-14	0.0066122427226278585	-7.357909300461535e-20	1.7075920560674546e-18	2.7793621099152057e-17	9.236768724748383e-16	8.253157713865549e-18
40900000	0.0016938786384386529	-1.753430804016741e-18	-3.7964730242276926e-19	2.3775642422881886e-13	1.8361463566058905e-14	0.0066122427226278585	-7.357909282360143e-20	1.7075920560674546e-18	2.7793621099152057e-17	9.236768724748383e-16	8.253157713865549e-18
41000000	0.0016938786384386529	-1.753430804016741e-18	-3.7964730242276926e-19	2.3775642422881886e-13	1.8361463566058905e-14	0.0066122427226278585	-7.35790926425875e-20	1.7075920560674546e-18	2.7793621099152057e-17	9.236768724748383e-16	8.253157713865549e-18
41100000	0.0016938786384386529	-1.753430804016741e-18	-3.7964730242276926e-19	2.3775642422881886e-13	1.8361463566058905e-14	0.0066122427226278585	-7.357909246157357e-20	1.7075920560674546e-18	2.7793621099152057e-17	9.236768724748383e-16	8.253157713865549e-18
41200000	0.0016938786384386529	-1.753430804016741e-18	-3.7964730242276926e-19	2.3775642422881886e-13	1.8361463566058905e-14	0.0066122427226278585	-7.357909228055965e-20	1.7075920560674546e-18	2.7793621099152057e-17	9.236768724748383e-16	8.253157713865549e-18
41300000	0.0016938786384386529	-1.753430804016741e-18	-3.7964730242276926e-19	2.3775642422881886e-13	1.8361463566058905e-14	0.0066122427226278585	-7.357909209954572e-20	1.7075920560674546e-18	2.7793621099152057e-17	9.236768724748383e-16	8.253157713865549e-18
41400000	0.0016938786384386529	-1.753430804016741e-18	-3.7964730242276926e-19	2.3775642422881886e-13	1.8361463566058905e-14	0.0066122427226278585	-7.357909191853179e-20	1.7075920560674546e-18	2.7793621099152057e-17	9.236768724748383e-16	8.253157713865549e-18
41500000	0.0016938786384386529	-1.753430804016741e-18	-3.7964730242276926e-19	2.3775642422881886e-13	1.8361463566058905e-14	0.0066122427226278585	-7.357909173751787e-20	1.7075920560674546e-18	2.7793621099152057e-17	9.236768724748383e-16	8.253157713865549e-18
41600000	0.0016938786384386529	-1.753430804016741e-18	-3.7964730242276926e-19	2.3775642422881886e-13	1.8361463566058905e-14	0.0066122427226278585	-7.357909155650394e-20	1.7075920560674546e-18	2.7793621099152057e-17	9.236768724748383e-16	8.253157713865549e-18
41700000	0.0016938786384386529	-1.753430804016741e-18	-3.7964730242276926e-19	2.3775642422881886e-13	1.8361463566058905e-14	0.0066122427226278585	-7.357909137549002e-20	1.7075920560674546e-18	2.7793621099152057e-17	9.236768724748383e-16	8.253157713865549e-18
41800000	0.0016938786384386529	-1.753430804016741e-18	-3.7964730242276926e-19	2.3775642422881886e-13	1.8361463566058905e-14	0.0066122427226278585	-7.357909119447609e-20	1.7075920560674546e-18	2.7793621099152057e-17	9.236768724748383e-16	8.253157713865549e-18
41900000	0.0016938786384386529	-1.753430804016741e-18	-3.7964730242276926e-19	2.3775642422881886e-13	1.8361463566058905e-14	0.0066122427226278585	-7.357909101346216e-20	1.7075920560674546e-18	2.7793621099152057e-17	9.236768724748383e-16	8.253157713865549e-18
42000000	0.0016938786384386529	-1.753430804016741e-18	-3.7964730242276926e-19	2.3775642422881886e-13	1.8361463566058905e-14	0.0066122427226278585	-7.357909083244824e-20	1.7075920560674546e-18	2.7793621099152057e-17	9.236768724748383e-16	8.253157713865549e-18
42100000	0.0016938786384386529	-1.753430804016741e-18	-3.7964730242276926e-19	2.3775642422881886e-13	1.8361463566058905e-14	0.0066122427226278585	-7.357909065143431e-20	1.7075920560674546e-18	2.7793621099152057e-17	9.236768724748383e-16	8.253157713865549e-18
42200000	0.0016938786384386529	-1.753430804016741e-18	-3.7964730242276926e-19	2.3775642422881886e-13	1.8361463566058905e-14	0.0066122427226278585	-7.357909047042038e-20	1.7075920560674546e-18	2.7793621099152057e-17	9.236768724748383e-16	8.253157713865549e-18
42300000	0.0016938786384386529	-1.753430804016741e-18	-3.7964730242276926e-19	2.3775642422881886e-13	1.8361463566058905e-14	0.0066122427226278585	-7.357909028940646e-20	1.7075920560674546e-18	2.7793621099152057e-17	9.236768724748383e-16	8.253157713865549e-18
42400000	0.0016938786384386529	-1.753430804016741e-18	-3.7964730242276926e-19	2.3775642422881886e-13	1.8361463566058905e-14	0.0066122427226278585	-7.357909010839253e-20	1.7075920560674546e-18	2.7793621099152057e-17	9.236768724748383e-16	8.253157713865549e-18
42500000	0.0016938786384386529	-1.753430804016741e-18	-3.7964730242276926e-19	2.3775642422881886e-13	1.8361463566058905e-14	0.0066122427226278585	-7.357908992737862e-20	1.7075920560674546e-18	2.7793621099152057e-17	9.236768724748383e-16	8.253157713865549e-18
42600000	0.0016938786384386529	-1.753430804016741e-18	-3.7964730242276926e-19	2.3775642422881886e-13	1.8361463566058905e-14	0.0066122427226278585	-7.357908974636468e-20	1.7075920560674546e-18	2.7793621099152057e-17	9.236768724748383e-16	8.253157713865549e-18
42700000	0.0016938786384386529	-1.753430804016741e-18	-3.7964730242276926e-19	2.3775642422881886e-13	1.8361463566058905e-14	0.0066122427226278585	-7.357908956535075e-20	1.7075920560674546e-18	2.7793621099152057e-17	9.236768724748383e-16	8.253157713865549e-18
42800000	0.0016938786384386529	-1.753430804016741e-18	-3.7964730242276926e-19	2.3775642422881886e-13	1.8361463566058905e-14	0.0066122427226278585	-7.357908938433684e-20	1.7075920560674546e-18	2.7793621099152057e-17	9.236768724748383e-16	8.253157713865549e-18
42900000	0.0016938786384386529	-1.753430804016741e-18	-3.7964730242276926e-19	2.3775642422881886e-13	1.8361463566058905e-14	0.0066122427226278585	-7.35790892033229e-20	1.7075920560674546e-18	2.7793621099152057e-17	9.236768724748383e-16	8.253157713865549e-18
43000000	0.0016938786384386529	-1.753430804016741e-18	-3.7964730242276926e-19	2.3775642422881886e-13	1.8361463566058905e-14	0.0066122427226278585	-7.357908902230898e-20	1.7075920560674546e-18	2.7793621099152057e-17	9.236768724748383e-16	8.253157713865549e-18
43100000	0.0016938786384386529	-1.753430804016741e-18	-3.7964730242276926e-19	2.3775642422881886e-13	1.8361463566058905e-14	0.0066122427226278585	-7.357908884129506e-20	1.7075920560674546e-18	2.7793621099152057e-17	9.236768724748383e-16	8.253157713865549e-18
43200000	0.0016938786384386529	-1.753430804016741e-18	-3.7964730242276926e-19	2.3775642422881886e-13	1.8361463566058905e-14	0.0066122427226278585	-7.357908866028113e-20	1.7075920560674546e-18	2.7793621099152057e-17	9.236768724748383e-16	8.253157713865549e-18
43300000	0.0016938786384386529	-1.753430804016741e-18	-3.7964730242276926e-19	2.3775642422881886e-13	1.8361463566058905e-14	0.0066122427226278585	-7.35790884792672e-20	1.7075920560674546e-18	2.7793621099152057e-17	9.236768724748383e-16	8.253157713865549e-18
43400000	0.0016938786384386529	-1.753430804016741e-18	-3.7964730242276926e-19	2.3775642422881886e-13	1.8361463566058905e-14	0.0066122427226278585	-7.357908829825328e-20	1.7075920560674546e-18	2.7793621099152057e-17	9.236768724748383e-16	8.253157713865549e-18
43500000	0.0016938786384386529	-1.753430804016741e-18	-3.7964730242276926e-19	2.3775642422881886e-13	1.8361463566058905e-14	0.0066122427226278585	-7.357908811723935e-20	1.7075920560674546e-18	2.7793621099152057e-17	9.236768724748383e-16	8.253157713865549e-18
43600000	0.0016938786384386529	-1.753430804016741e-18	-3.7964730242276926e-19	2.3775642422881886e-13	1.8361463566058905e-14	0.0066122427226278585	-7.357908793622543e-20	1.7075920560674546e-18	2.7793621099152057e-17	9.236768724748383e-16	8.253157713865549e-18
43700000	0.0016938786384386529	-1.753430804016741e-18	-3.7964730242276926e-19	2.3775642422881886e-13	1.8361463566058905e-14	0.0066122427226278585	-7.35790877552115e-20	1.7075920560674546e-18	2.7793621099152057e-17	9.236768724748383e-16	8.253157713865549e-18
43800000	0.0016938786384386529	-1.753430804016741e-18	-3.7964730242276926e-19	2.3775642422881886e-13	1.8361463566058905e-14	0.0066122427226278585	-7.357908757419757e-20	1.7075920560674546e-18	2.7793621099152057e-17	9.236768724748383e-16	8.253157713865549e-18
43900000	0.0016938786384386529	-1.753430804016741e-18	-3.7964730242276926e-19	2.3775642422881886e-13	1.8361463566058905e-14	0.0066122427226278585	-7.357908739318365e-20	1.7075920560674546e-18	2.7793621099152057e-17	9.236768724748383e-16	8.253157713865549e-18
44000000	0.0016938786384386529	-1.753430804016741e-18	-3.7964730242276926e-19	2.3775642422881886e-13	1.8361463566058905e-14	0.0066122427226278585	-7.357908721216972e-20	1.7075920560674546e-18	2.7793621099152057e-17	9.236768724748383e-16	8.253157713865549e-18
44100000	0.0016938786384386529	-1.753430804016741e-18	-3.7964730242276926e-19	2.3775642422881886e-13	1.8361463566058905e-14	0.0066122427226278585	-7.357908703115579e-20	1.7075920560674546e-18	2.7793621099152057e-17	9.236768724748383e-16	8.253157713865549e-18
44200000	0.0016938786384386529	-1.753430804016741e-18	-3.7964730242276926e-19	2.3775642422881886e-13	1.8361463566058905e-14	0.0066122427226278585	-7.357908685014187e-20	1.7075920560674546e-18	2.7793621099152057e-17	9.236768724748383e-16	8.253157713865549e-18
44300000	0.0016938786384386529	-1.753430804016741e-18	-3.7964730242276926e-19	2.3775642422881886e-13	1.8361463566058905e-14	0.0066122427226278585	-7.357908666912794e-20	1.7075920560674546e-18	2.7793621099152057e-17	9.236768724748383e-16	8.253157713865549e-18
44400000	0.0016938786384386529	-1.753430804016741e-18	-3.7964730242276926e-19	2.3775642422881886e-13	1.8361463566058905e-14	0.0066122427226278585	-7.357908648811402e-20	1.7075920560674546e-18	2.7793621099152057e-17	9.236768724748383e-16	8.253157713865549e-18
44500000	0.0016938786384386529	-1.753430804016741e-18	-3.7964730242276926e-19	2.3775642422881886e-13	1.8361463566058905e-14	0.0066122427226278585	-7.357908630710009e-20	1.7075920560674546e-18	2.7793621099152057e-17	9.236768724748383e-16	8.253157713865549e-18
44600000	0.0016938786384386529	-1.753430804016741e-18	-3.7964730242276926e-19	2.3775642422881886e-13	1.8361463566058905e-14	0.0066122427226278585	-7.357908612608616e-20	1.7075920560674546e-18	2.7793621099152057e-17	9.236768724748383e-16	8.253157713865549e-18
44700000	0.0016938786384386529	-1.753430804016741e-18	-3.7964730242276926e-19	2.3775642422881886e-13	1.8361463566058905e-14	0.0066122427226278585	-7.357908594507224e-20	1.7075920560674546e-18	2.7793621099152057e-17	9.236768724748383e-16	8.253157713865549e-18
44800000	0.0016938786384386529	-1.753430804016741e-18	-3.7964730242276926e-19	2.3775642422881886e-13	1.8361463566058905e-14	0.0066122427226278585	-7.357908576405831e-20	1.7075920560674546e-18	2.7793621099152057e-17	9.236768724748383e-16	8.253157713865549e-18
44900000	0.0016938786384386529	-1.753430804016741e-18	-3.7964730242276926e-19	2.3775642422881886e-13	1.8361463566058905e-14	0.0066122427226278585	-7.357908558304438e-20	1.7075920560674546e-18	2.7793621099152057e-17	9.236768724748383e-16	8.253157713865549e-18
45000000	0.0016938786384386529	-1.753430804016741e-18	-3.7964730242276926e-19	2.3775642422881886e-13	1.8361463566058905e-14	0.0066122427226278585	-7.357908540203046e-20	1.7075920560674546e-18	2.7793621099152057e-17	9.236768724748383e-16	8.253157713865549e-18
45100000	0.0016938786384386529	-1.753430804016741e-18	-3.7964730242276926e-19	2.3775642422881886e-13	1.8361463566058905e-14	0.0066122427226278585	-7.357908522101653e-20	1.7075920560674546e-18	2.7793621099152057e-17	9.236768724748383e-16	8.253157713865549e-18
45200000	0.0016938786384386529	-1.753430804016741e-18	-3.7964730242276926e-19	2.3775642422881886e-13	1.8361463566058905e-14	0.0066122427226278585	-7.35790850400026e-20	1.7075920560674546e-18	2.7793621099152057e-17	9.236768724748383e-16	8.253157713865549e-18
45300000	0.0016938786384386529	-1.753430804016741e-18	-3.7964730242276926e-19	2.3775642422881886e-13	1.8361463566058905e-14	0.0066122427226278585	-7.357908485898868e-20	1.7075920560674546e-18	2.7793621099152057e-17	9.236768724748383e-16	8.253157713865549e-18
45400000	0.0016938786384386529	-1.753430804016741e-18	-3.7964730242276926e-19	2.3775642422881886e-13	1.8361463566058905e-14	0.0066122427226278585	-7.357908467797475e-20	1.7075920560674546e-18	2.7793621099152057e-17	9.236768724748383e-16	8.253157713865549e-18
45500000	0.0016938786384386529	-1.753430804016741e-18	-3.7964730242276926e-19	2.3775642422881886e-13	1.8361463566058905e-14	0.0066122427226278585	-7.357908449696083e-20	1.7075920560674546e-18	2.7793621099152057e-17	9.236768724748383e-16	8.253157713865549e-18
45600000	0.0016938786384386529	-1.753430804016741e-18	-3.7964730242276926e-19	2.3775642422881886e-13	1.8361463566058905e-14	0.0066122427226278585	-7.35790843159469e-20	1.7075920560674546e-18	2.7793621099152057e-17	9.236768724748383e-16	8.253157713865549e-18
45700000	0.0016938786384386529	-1.753430804016741e-18	-3.7964730242276926e-19	2.3775642422881886e-13	1.8361463566058905e-14	0.0066122427226278585	-7.357908413493297e-20	1.7075920560674546e-18	2.7793621099152057e-17	9.236768724748383e-16	8.253157713865549e-18
45800000	0.0016938786384386529	-1.753430804016741e-18	-3.7964730242276926e-19	2.3775642422881886e-13	1.8361463566058905e-14	0.0066122427226278585	-7.357908395391905e-20	1.7075920560674546e-18	2.7793621099152057e-17	9.236768724748383e-16	8.253157713865549e-18
45900000	0.0016938786384386529	-1.753430804016741e-18	-3.7964730242276926e-19	2.3775642422881886e-13	1.8361463566058905e-14	0.0066122427226278585	-7.357908377290512e-20	1.7075920560674546e-18	2.7793621099152057e-17	9.236768724748383e-16	8.253157713865549e-18
46000000	0.0016938786384386529	-1.753430804016741e-18	-3.7964730242276926e-19	2.3775642422881886e-13	1.8361463566058905e-14	0.0066122427226278585	-7.357908359189119e-20	1.7075920560674546e-18	2.7793621099152057e-17	9.236768724748383e-16	8.253157713865549e-18
46100000	0.0016938786384386529	-1.753430804016741e-18	-3.7964730242276926e-19	2.3775642422881886e-13	1.8361463566058905e-14	0.0066122427226278585	-7.357908341087728e-20	1.7075920560674546e-18	2.7793621099152057e-17	9.236768724748383e-16	8.253157713865549e-18
46200000	0.0016938786384386529	-1.753430804016741e-18	-3.7964730242276926e-19	2.3775642422881886e-13	1.8361463566058905e-14	0.0066122427226278585	-7.357908322986334e-20	1.7075920560674546e-18	2.7793621099152057e-17	9.236768724748383e-16	8.253157713865549e-18
46300000	0.0016938786384386529	-1.753430804016741e-18	-3.7964730242276926e-19	2.3775642422881886e-13	1.8361463566058905e-14	0.0066122427226278585	-7.357908304884943e-20	1.7075920560674546e-18	2.7793621099152057e-17	9.236768724748383e-16	8.253157713865549e-18
46400000	0.0016938786384386529	-1.753430804016741e-18	-3.7964730242276926e-19	2.3775642422881886e-13	1.8361463566058905e-14	0.0066122427226278585	-7.35790828678355e-20	1.7075920560674546e-18	2.7793621099152057e-17	9.236768724748383e-16	8.253157713865549e-18
46500000	0.0016938786384386529	-1.753430804016741e-18	-3.7964730242276926e-19	2.3775642422881886e-13	1.8361463566058905e-14	0.0066122427226278585	-7.357908268682157e-20	1.7075920560674546e-18	2.7793621099152057e-17	9.236768724748383e-16	8.253157713865549e-18
46600000	0.0016938786384386529	-1.753430804016741e-18	-3.7964730242276926e-19	2.3775642422881886e-13	1.8361463566058905e-14	0.0066122427226278585	-7.357908250580765e-20	1.7075920560674546e-18	2.7793621099152057e-17	9.236768724748383e-16	8.253157713865549e-18
46700000	0.0016938786384386529	-1.753430804016741e-18	-3.7964730242276926e-19	2.3775642422881886e-13	1.8361463566058905e-14	0.0066122427226278585	-7.357908232479372e-20	1.7075920560674546e-18	2.7793621099152057e-17	9.236768724748383e-16	8.253157713865549e-18
46800000	0.0016938786384386529	-1.753430804016741e-18	-3.7964730242276926e-19	2.3775642422881886e-13	1.8361463566058905e-14	0.0066122427226278585	-7.357908214377979e-20	1.7075920560674546e-18	2.7793621099152057e-17	9.236768724748383e-16	8.253157713865549e-18
46900000	0.0016938786384386529	-1.753430804016741e-18	-3.7964730242276926e-19	2.3775642422881886e-13	1.8361463566058905e-14	0.0066122427226278585	-7.357908196276587e-20	1.7075920560674546e-18	2.7793621099152057e-17	9.236768724748383e-16	8.253157713865549e-18
47000000	0.0016938786384386529	-1.753430804016741e-18	-3.7964730242276926e-19	2.3775642422881886e-13	1.8361463566058905e-14	0.0066122427226278585	-7.357908178175194e-20	1.7075920560674546e-18	2.7793621099152057e-17	9.236768724748383e-16	8.253157713865549e-18
47100000	0.0016938786384386529	-1.753430804016741e-18	-3.7964730242276926e-19	2.3775642422881886e-13	1.8361463566058905e-14	0.0066122427226278585	-7.357908160073802e-20	1.7075920560674546e-18	2.7793621099152057e-17	9.236768724748383e-16	8.253157713865549e-18
47200000	0.0016938786384386529	-1.753430804016741e-18	-3.7964730242276926e-19	2.3775642422881886e-13	1.8361463566058905e-14	0.0066122427226278585	-7.357908141972409e-20	1.7075920560674546e-18	2.7793621099152057e-17	9.236768724748383e-16	8.253157713865549e-18
47300000	0.0016938786384386529	-1.753430804016741e-18	-3.7964730242276926e-19	2.3775642422881886e-13	1.8361463566058905e-14	0.0066122427226278585	-7.357908123871016e-20	1.7075920560674546e-18	2.7793621099152057e-17	9.236768724748383e-16	8.253157713865549e-18
47400000	0.0016938786384386529	-1.753430804016741e-18	-3.7964730242276926e-19	2.3775642422881886e-13	1.8361463566058905e-14	0.0066122427226278585	-7.357908105769624e-20	1.7075920560674546e-18	2.7793621099152057e-17	9.236768724748383e-16	8.253157713865549e-18
47500000	0.0016938786384386529	-1.753430804016741e-18	-3.7964730242276926e-19	2.3775642422881886e-13	1.8361463566058905e-14	0.0066122427226278585	-7.357908087668231e-20	1.7075920560674546e-18	2.7793621099152057e-17	9.236768724748383e-16	8.253157713865549e-18
47600000	0.0016938786384386529	-1.753430804016741e-18	-3.7964730242276926e-19	2.3775642422881886e-13	1.8361463566058905e-14	0.0066122427226278585	-7.357908069566838e-20	1.7075920560674546e-18	2.7793621099152057e-17	9.236768724748383e-16	8.253157713865549e-18
47700000	0.0016938786384386529	-1.753430804016741e-18	-3.7964730242276926e-19	2.3775642422881886e-13	1.8361463566058905e-14	0.0066122427226278585	-7.357908051465446e-20	1.7075920560674546e-18	2.7793621099152057e-17	9.236768724748383e-16	8.253157713865549e-18
47800000	0.0016938786384386529	-1.753430804016741e-18	-3.7964730242276926e-19	2.3775642422881886e-13	1.8361463566058905e-14	0.0066122427226278585	-7.357908033364053e-20	1.7075920560674546e-18	2.7793621099152057e-17	9.236768724748383e-16	8.253157713865549e-18
47900000	0.0016938786384386529	-1.753430804016741e-18	-3.7964730242276926e-19	2.3775642422881886e-13	1.8361463566058905e-14	0.0066122427226278585	-7.35790801526266e-20	1.7075920560674546e-18	2.7793621099152057e-17	9.236768724748383e-16	8.253157713865549e-18
48000000	0.0016938786384386529	-1.753430804016741e-18	-3.7964730242276926e-19	2.3775642422881886e-13	1.8361463566058905e-14	0.0066122427226278585	-7.357907997161268e-20	1.7075920560674546e-18	2.7793621099152057e-17	9.236768724748383e-16	8.253157713865549e-18
48100000	0.0016938786384386529	-1.753430804016741e-18	-3.7964730242276926e-19	2.3775642422881886e-13	1.8361463566058905e-14	0.0066122427226278585	-7.357907979059875e-20	1.7075920560674546e-18	2.7793621099152057e-17	9.236768724748383e-16	8.253157713865549e-18
48200000	0.0016938786384386529	-1.753430804016741e-18	-3.7964730242276926e-19	2.3775642422881886e-13	1.8361463566058905e-14	0.0066122427226278585	-7.357907960958483e-20	1.7075920560674546e-18	2.7793621099152057e-17	9.236768724748383e-16	8.253157713865549e-18
48300000	0.0016938786384386529	-1.753430804016741e-18	-3.7964730242276926e-19	2.3775642422881886e-13	1.8361463566058905e-14	0.0066122427226278585	-7.35790794285709e-20	1.7075920560674546e-18	2.7793621099152057e-17	9.236768724748383e-16	8.253157713865549e-18
48400000	0.0016938786384386529	-1.753430804016741e-18	-3.7964730242276926e-19	2.3775642422881886e-13	1.8361463566058905e-14	0.0066122427226278585	-7.357907924755697e-20	1.7075920560674546e-18	2.7793621099152057e-17	9.236768724748383e-16	8.253157713865549e-18
48500000	0.0016938786384386529	-1.753430804016741e-18	-3.7964730242276926e-19	2.3775642422881886e-13	1.8361463566058905e-14	0.0066122427226278585	-7.357907906654305e-20	1.7075920560674546e-18	2.7793621099152057e-17	9.236768724748383e-16	8.253157713865549e-18
48600000	0.0016938786384386529	-1.753430804016741e-18	-3.7964730242276926e-19	2.3775642422881886e-13	1.8361463566058905e-14	0.0066122427226278585	-7.357907888552912e-20	1.7075920560674546e-18	2.7793621099152057e-17	9.236768724748383e-16	8.253157713865549e-18
48700000	0.0016938786384386529	-1.753430804016741e-18	-3.7964730242276926e-19	2.3775642422881886e-13	1.8361463566058905e-14	0.0066122427226278585	-7.357907870451519e-20	1.7075920560674546e-18	2.7793621099152057e-17	9.236768724748383e-16	8.253157713865549e-18
48800000	0.0016938786384386529	-1.753430804016741e-18	-3.7964730242276926e-19	2.3775642422881886e-13	1.8361463566058905e-14	0.0066122427226278585	-7.357907852350127e-20	1.7075920560674546e-18	2.7793621099152057e-17	9.236768724748383e-16	8.253157713865549e-18
48900000	0.0016938786384386529	-1.753430804016741e-18	-3.7964730242276926e-19	2.3775642422881886e-13	1.8361463566058905e-14	0.0066122427226278585	-7.357907834248734e-20	1.7075920560674546e-18	2.7793621099152057e-17	9.236768724748383e-16	8.253157713865549e-18
49000000	0.0016938786384386529	-1.753430804016741e-18	-3.7964730242276926e-19	2.3775642422881886e-13	1.8361463566058905e-14	0.0066122427226278585	-7.357907816147342e-20	1.7075920560674546e-18	2.7793621099152057e-17	9.236768724748383e-16	8.253157713865549e-18
49100000	0.0016938786384386529	-1.753430804016741e-18	-3.7964730242276926e-19	2.3775642422881886e-13	1.8361463566058905e-14	0.0066122427226278585	-7.357907798045949e-20	1.7075920560674546e-18	2.7793621099152057e-17	9.236768724748383e-16	8.253157713865549e-18
49200000	0.0016938786384386529	-1.753430804016741e-18	-3.7964730242276926e-19	2.3775642422881886e-13	1.8361463566058905e-14	0.0066122427226278585	-7.357907779944556e-20	1.7075920560674546e-18	2.7793621099152057e-17	9.236768724748383e-16	8.253157713865549e-18
49300000	0.0016938786384386529	-1.753430804016741e-18	-3.7964730242276926e-19	2.3775642422881886e-13	1.8361463566058905e-14	0.0066122427226278585	-7.357907761843164e-20	1.7075920560674546e-18	2.7793621099152057e-17	9.236768724748383e-16	8.253157713865549e-18
49400000	0.0016938786384386529	-1.753430804016741e-18	-3.7964730242276926e-19	2.3775642422881886e-13	1.8361463566058905e-14	0.0066122427226278585	-7.357907743741771e-20	1.7075920560674546e-18	2.7793621099152057e-17	9.236768724748383e-16	8.253157713865549e-18
49500000	0.0016938786384386529	-1.753430804016741e-18	-3.7964730242276926e-19	2.3775642422881886e-13	1.8361463566058905e-14	0.0066122427226278585	-7.357907725640378e-20	1.7075920560674546e-18	2.7793621099152057e-17	9.236768724748383e-16	8.253157713865549e-18
49600000	0.0016938786384386529	-1.753430804016741e-18	-3.7964730242276926e-19	2.3775642422881886e-13	1.8361463566058905e-14	0.0066122427226278585	-7.357907707538987e-20	1.7075920560674546e-18	2.7793621099152057e-17	9.236768724748383e-16	8.253157713865549e-18
49700000	0.0016938786384386529	-1.753430804016741e-18	-3.7964730242276926e-19	2.3775642422881886e-13	1.8361463566058905e-14	0.0066122427226278585	-7.357907689437593e-20	1.7075920560674546e-18	2.7793621099152057e-17	9.236768724748383e-16	8.253157713865549e-18
49800000	0.0016938786384386529	-1.753430804016741e-18	-3.7964730242276926e-19	2.3775642422881886e-13	1.8361463566058905e-14	0.0066122427226278585	-7.357907671336202e-20	1.7075920560674546e-18	2.779362109915205e-17	9.236768724748383e-16	8.253157713865549e-18
49900000	0.0016938786384386529	-1.753430804016741e-18	-3.7964730242276926e-19	2.3775642422881886e-13	1.8361463566058905e-14	0.0066122427226278585	-7.357907653234809e-20	1.7075920560674546e-18	2.779362109915205e-17	9.236768724748383e-16	8.253157713865549e-18
50000000	0.0016938786384386529	-1.753430804016741e-18	-3.7964730242276926e-19	2.3775642422881886e-13	1.8361463566058905e-14	0.0066122427226278585	-7.357907635133416e-20	1.7075920560674546e-18	2.779362109915205e-17	9.236768724748383e-16	8.253157713865549e-18
50100000	0.0016938786384386529	-1.753430804016741e-18	-3.7964730242276926e-19	2.3775642422881886e-13	1.8361463566058905e-14	0.0066122427226278585	-7.357907617032024e-20	1.7075920560674546e-18	2.779362109915205e-17	9.236768724748383e-16	8.253157713865549e-18
50200000	0.0016938786384386529	-1.753430804016741e-18	-3.7964730242276926e-19	2.3775642422881886e-13	1.8361463566058905e-14	0.0066122427226278585	-7.357907598930631e-20	1.7075920560674546e-18	2.779362109915205e-17	9.236768724748383e-16	8.253157713865549e-18
50300000	0.0016938786384386529	-1.753430804016741e-18	-3.7964730242276926e-19	2.3775642422881886e-13	1.8361463566058905e-14	0.0066122427226278585	-7.357907580829238e-20	1.7075920560674546e-18	2.779362109915205e-17	9.236768724748383e-16	8.253157713865549e-18
50400000	0.0016938786384386529	-1.753430804016741e-18	-3.7964730242276926e-19	2.3775642422881886e-13	1.8361463566058905e-14	0.0066122427226278585	-7.357907562727846e-20	1.7075920560674546e-18	2.779362109915205e-17	9.236768724748383e-16	8.253157713865549e-18
50500000	0.0016938786384386529	-1.753430804016741e-18	-3.7964730242276926e-19	2.3775642422881886e-13	1.8361463566058905e-14	0.0066122427226278585	-7.357907544626453e-20	1.7075920560674546e-18	2.779362109915205e-17	9.236768724748383e-16	8.253157713865549e-18
50600000	0.0016938786384386529	-1.753430804016741e-18	-3.7964730242276926e-19	2.3775642422881886e-13	1.8361463566058905e-14	0.0066122427226278585	-7.35790752652506e-20	1.7075920560674546e-18	2.779362109915205e-17	9.236768724748383e-16	8.253157713865549e-18
50700000	0.0016938786384386529	-1.753430804016741e-18	-3.7964730242276926e-19	2.3775642422881886e-13	1.8361463566058905e-14	0.0066122427226278585	-7.357907508423668e-20	1.7075920560674546e-18	2.779362109915205e-17	9.236768724748383e-16	8.253157713865549e-18
50800000	0.0016938786384386529	-1.753430804016741e-18	-3.7964730242276926e-19	2.3775642422881886e-13	1.8361463566058905e-14	0.0066122427226278585	-7.357907490322275e-20	1.7075920560674546e-18	2.779362109915205e-17	9.236768724748383e-16	8.253157713865549e-18
50900000	0.0016938786384386529	-1.753430804016741e-18	-3.7964730242276926e-19	2.3775642422881886e-13	1.8361463566058905e-14	0.0066122427226278585	-7.357907472220883e-20	1.7075920560674546e-18	2.779362109915205e-17	9.236768724748383e-16	8.253157713865549e-18
51000000	0.0016938786384386529	-1.753430804016741e-18	-3.7964730242276926e-19	2.3775642422881886e-13	1.8361463566058905e-14	0.0066122427226278585	-7.35790745411949e-20	1.7075920560674546e-18	2.779362109915205e-17	9.236768724748383e-16	8.253157713865549e-18
51100000	0.0016938786384386529	-1.753430804016741e-18	-3.7964730242276926e-19	2.3775642422881886e-13	1.8361463566058905e-14	0.0066122427226278585	-7.357907436018097e-20	1.7075920560674545e-18	2.779362109915205e-17	9.236768724748383e-16	8.253157713865549e-18
51200000	0.0016938786384386529	-1.753430804016741e-18	-3.7964730242276926e-19	2.3775642422881886e-13	1.8361463566058905e-14	0.0066122427226278585	-7.357907417916705e-20	1.7075920560674545e-18	2.779362109915205e-17	9.236768724748383e-16	8.253157713865549e-18
51300000	0.0016938786384386529	-1.753430804016741e-18	-3.7964730242276926e-19	2.3775642422881886e-13	1.8361463566058905e-14	0.0066122427226278585	-7.357907399815312e-20	1.7075920560674545e-18	2.779362109915205e-17	9.236768724748383e-16	8.253157713865549e-18
51400000	0.0016938786384386529	-1.753430804016741e-18	-3.7964730242276926e-19	2.3775642422881886e-13	1.8361463566058905e-14	0.0066122427226278585	-7.357907381713919e-20	1.7075920560674545e-18	2.779362109915205e-17	9.236768724748383e-16	8.253157713865549e-18
51500000	0.0016938786384386529	-1.753430804016741e-18	-3.7964730242276926e-19	2.3775642422881886e-13	1.8361463566058905e-14	0.0066122427226278585	-7.357907363612527e-20	1.7075920560674545e-18	2.779362109915205e-17	9.236768724748383e-16	8.253157713865549e-18
51600000	0.0016938786384386529	-1.753430804016741e-18	-3.7964730242276926e-19	2.3775642422881886e-13	1.8361463566058905e-14	0.0066122427226278585	-7.357907345511134e-20	1.7075920560674545e-18	2.779362109915205e-17	9.236768724748383e-16	8.253157713865549e-18
51700000	0.0016938786384386529	-1.753430804016741e-18	-3.7964730242276926e-19	2.3775642422881886e-13	1.8361463566058905e-14	0.0066122427226278585	-7.357907327409742e-20	1.7075920560674545e-18	2.779362109915205e-17	9.236768724748383e-16	8.253157713865549e-18
51800000	0.0016938786384386529	-1.753430804016741e-18	-3.7964730242276926e-19	2.3775642422881886e-13	1.8361463566058905e-14	0.0066122427226278585	-7.357907309308349e-20	1.7075920560674545e-18	2.779362109915205e-17	9.236768724748383e-16	8.253157713865549e-18
51900000	0.0016938786384386529	-1.753430804016741e-18	-3.7964730242276926e-19	2.3775642422881886e-13	1.8361463566058905e-14	0.0066122427226278585	-7.357907291206956e-20	1.7075920560674545e-18	2.779362109915205e-17	9.236768724748383e-16	8.253157713865549e-18
52000000	0.0016938786384386529	-1.753430804016741e-18	-3.7964730242276926e-19	2.3775642422881886e-13	1.8361463566058905e-14	0.0066122427226278585	-7.357907273105564e-20	1.7075920560674545e-18	2.779362109915205e-17	9.236768724748383e-16	8.253157713865549e-18
52100000	0.0016938786384386529	-1.753430804016741e-18	-3.7964730242276926e-19	2.3775642422881886e-13	1.8361463566058905e-14	0.0066122427226278585	-7.357907255004171e-20	1.7075920560674545e-18	2.779362109915205e-17	9.236768724748383e-16	8.253157713865549e-18
52200000	0.0016938786384386529	-1.753430804016741e-18	-3.7964730242276926e-19	2.3775642422881886e-13	1.8361463566058905e-14	0.0066122427226278585	-7.357907236902778e-20	1.7075920560674545e-18	2.779362109915205e-17	9.236768724748383e-16	8.253157713865549e-18
52300000	0.0016938786384386529	-1.753430804016741e-18	-3.7964730242276926e-19	2.3775642422881886e-13	1.8361463566058905e-14	0.0066122427226278585	-7.357907218801386e-20	1.7075920560674545e-18	2.779362109915205e-17	9.236768724748383e-16	8.253157713865549e-18
52400000	0.0016938786384386529	-1.753430804016741e-18	-3.7964730242276926e-19	2.3775642422881886e-13	1.8361463566058905e-14	0.0066122427226278585	-7.357907200699993e-20	1.7075920560674545e-18	2.779362109915205e-17	9.236768724748383e-16	8.253157713865549e-18
52500000	0.0016938786384386529	-1.753430804016741e-18	-3.7964730242276926e-19	2.3775642422881886e-13	1.8361463566058905e-14	0.0066122427226278585	-7.357907182598601e-20	1.7075920560674545e-18	2.779362109915205e-17	9.236768724748383e-16	8.253157713865549e-18
52600000	0.0016938786384386529	-1.753430804016741e-18	-3.7964730242276926e-19	2.3775642422881886e-13	1.8361463566058905e-14	0.0066122427226278585	-7.357907164497208e-20	1.7075920560674545e-18	2.779362109915205e-17	9.236768724748383e-16	8.253157713865549e-18
52700000	0.0016938786384386529	-1.753430804016741e-18	-3.7964730242276926e-19	2.3775642422881886e-13	1.8361463566058905e-14	0.0066122427226278585	-7.357907146395815e-20	1.7075920560674545e-18	2.779362109915205e-17	9.236768724748383e-16	8.253157713865549e-18
52800000	0.0016938786384386529	-1.753430804016741e-18	-3.7964730242276926e-19	2.3775642422881886e-13	1.8361463566058905e-14	0.0066122427226278585	-7.357907128294423e-20	1.7075920560674545e-18	2.779362109915205e-17	9.236768724748383e-16	8.253157713865549e-18
52900000	0.0016938786384386529	-1.753430804016741e-18	-3.7964730242276926e-19	2.3775642422881886e-13	1.8361463566058905e-14	0.0066122427226278585	-7.35790711019303e-20	1.7075920560674545e-18	2.779362109915205e-17	9.236768724748383e-16	8.253157713865549e-18
53000000	0.0016938786384386529	-1.753430804016741e-18	-3.7964730242276926e-19	2.3775642422881886e-13	1.8361463566058905e-14	0.0066122427226278585	-7.357907092091637e-20	1.7075920560674545e-18	2.779362109915205e-17	9.236768724748383e-16	8.253157713865549e-18
53100000	0.0016938786384386529	-1.753430804016741e-18	-3.7964730242276926e-19	2.3775642422881886e-13	1.8361463566058905e-14	0.0066122427226278585	-7.357907073990246e-20	1.7075920560674545e-18	2.779362109915205e-17	9.236768724748383e-16	8.253157713865549e-18
53200000	0.0016938786384386529	-1.753430804016741e-18	-3.7964730242276926e-19	2.3775642422881886e-13	1.8361463566058905e-14	0.0066122427226278585	-7.357907055888853e-20	1.7075920560674545e-18	2.779362109915205e-17	9.236768724748383e-16	8.253157713865549e-18
53300000	0.0016938786384386529	-1.753430804016741e-18	-3.7964730242276926e-19	2.3775642422881886e-13	1.8361463566058905e-14	0.0066122427226278585	-7.35790703778746e-20	1.7075920560674545e-18	2.779362109915205e-17	9.236768724748383e-16	8.253157713865549e-18
53400000	0.0016938786384386529	-1.753430804016741e-18	-3.7964730242276926e-19	2.3775642422881886e-13	1.8361463566058905e-14	0.0066122427226278585	-7.357907019686068e-20	1.7075920560674545e-18	2.779362109915205e-17	9.236768724748383e-16	8.253157713865549e-18
53500000	0.0016938786384386529	-1.753430804016741e-18	-3.7964730242276926e-19	2.3775642422881886e-13	1.8361463566058905e-14	0.0066122427226278585	-7.357907001584675e-20	1.7075920560674545e-18	2.779362109915205e-17	9.236768724748383e-16	8.253157713865549e-18
53600000	0.0016938786384386529	-1.753430804016741e-18	-3.7964730242276926e-19	2.3775642422881886e-13	1.8361463566058905e-14	0.0066122427226278585	-7.357906983483283e-20	1.7075920560674545e-18	2.779362109915205e-17	9.236768724748383e-16	8.253157713865549e-18
53700000	0.0016938786384386529	-1.753430804016741e-18	-3.7964730242276926e-19	2.3775642422881886e-13	1.8361463566058905e-14	0.0066122427226278585	-7.35790696538189e-20	1.7075920560674545e-18	2.779362109915205e-17	9.236768724748383e-16	8.253157713865549e-18
53800000	0.0016938786384386529	-1.753430804016741e-18	-3.7964730242276926e-19	2.3775642422881886e-13	1.8361463566058905e-14	0.0066122427226278585	-7.357906947280497e-20	1.7075920560674545e-18	2.779362109915205e-17	9.236768724748383e-16	8.253157713865549e-18
53900000	0.0016938786384386529	-1.753430804016741e-18	-3.7964730242276926e-19	2.3775642422881886e-13	1.8361463566058905e-14	0.0066122427226278585	-7.357906929179105e-20	1.7075920560674545e-18	2.779362109915205e-17	9.236768724748383e-16	8.253157713865549e-18
54000000	0.0016938786384386529	-1.753430804016741e-18	-3.7964730242276926e-19	2.3775642422881886e-13	1.8361463566058905e-14	0.0066122427226278585	-7.357906911077712e-20	1.7075920560674545e-18	2.779362109915205e-17	9.236768724748383e-16	8.253157713865549e-18
54100000	0.0016938786384386529	-1.753430804016741e-18	-3.7964730242276926e-19	2.3775642422881886e-13	1.8361463566058905e-14	0.0066122427226278585	-7.357906892976319e-20	1.7075920560674545e-18	2.779362109915205e-17	9.236768724748383e-16	8.253157713865549e-18
54200000	0.0016938786384386529	-1.753430804016741e-18	-3.7964730242276926e-19	2.3775642422881886e-13	1.8361463566058905e-14	0.0066122427226278585	-7.357906874874927e-20	1.7075920560674545e-18	2.779362109915205e-17	9.236768724748383e-16	8.253157713865549e-18
54300000	0.0016938786384386529	-1.753430804016741e-18	-3.7964730242276926e-19	2.3775642422881886e-13	1.8361463566058905e-14	0.0066122427226278585	-7.357906856773534e-20	1.7075920560674545e-18	2.779362109915205e-17	9.236768724748383e-16	8.253157713865549e-18
54400000	0.0016938786384386529	-1.753430804016741e-18	-3.7964730242276926e-19	2.3775642422881886e-13	1.8361463566058905e-14	0.0066122427226278585	-7.357906838672142e-20	1.7075920560674545e-18	2.779362109915205e-17	9.236768724748383e-16	8.253157713865549e-18
54500000	0.0016938786384386529	-1.753430804016741e-18	-3.7964730242276926e-19	2.3775642422881886e-13	1.8361463566058905e-14	0.0066122427226278585	-7.357906820570749e-20	1.7075920560674545e-18	2.779362109915205e-17	9.236768724748383e-16	8.253157713865549e-18
54600000	0.0016938786384386529	-1.753430804016741e-18	-3.7964730242276926e-19	2.3775642422881886e-13	1.8361463566058905e-14	0.0066122427226278585	-7.357906802469356e-20	1.7075920560674545e-18	2.779362109915205e-17	9.236768724748383e-16	8.253157713865549e-18
54700000	0.0016938786384386529	-1.753430804016741e-18	-3.7964730242276926e-19	2.3775642422881886e-13	1.8361463566058905e-14	0.0066122427226278585	-7.357906784367964e-20	1.7075920560674545e-18	2.779362109915205e-17	9.236768724748383e-16	8.253157713865549e-18
54800000	0.0016938786384386529	-1.753430804016741e-18	-3.7964730242276926e-19	2.3775642422881886e-13	1.8361463566058905e-14	0.0066122427226278585	-7.357906766266571e-20	1.7075920560674545e-18	2.779362109915205e-17	9.236768724748383e-16	8.253157713865549e-18
54900000	0.0016938786384386529	-1.753430804016741e-18	-3.7964730242276926e-19	2.3775642422881886e-13	1.8361463566058905e-14	0.0066122427226278585	-7.357906748165178e-20	1.7075920560674545e-18	2.779362109915205e-17	9.236768724748383e-16	8.253157713865549e-18
55000000	0.0016938786384386529	-1.753430804016741e-18	-3.7964730242276926e-19	2.3775642422881886e-13	1.8361463566058905e-14	0.0066122427226278585	-7.357906730063786e-20	1.7075920560674545e-18	2.779362109915205e-17	9.236768724748383e-16	8.253157713865549e-18
55100000	0.0016938786384386529	-1.753430804016741e-18	-3.7964730242276926e-19	2.3775642422881886e-13	1.8361463566058905e-14	0.0066122427226278585	-7.357906711962393e-20	1.7075920560674545e-18	2.779362109915205e-17	9.236768724748383e-16	8.253157713865549e-18
55200000	0.0016938786384386529	-1.753430804016741e-18	-3.7964730242276926e-19	2.3775642422881886e-13	1.8361463566058905e-14	0.0066122427226278585	-7.357906693861e-20	1.7075920560674545e-18	2.779362109915205e-17	9.236768724748383e-16	8.253157713865549e-18
55300000	0.0016938786384386529	-1.753430804016741e-18	-3.7964730242276926e-19	2.3775642422881886e-13	1.8361463566058905e-14	0.0066122427226278585	-7.357906675759608e-20	1.7075920560674545e-18	2.779362109915205e-17	9.236768724748383e-16	8.253157713865549e-18
55400000	0.0016938786384386529	-1.753430804016741e-18	-3.7964730242276926e-19	2.3775642422881886e-13	1.8361463566058905e-14	0.0066122427226278585	-7.357906657658215e-20	1.7075920560674545e-18	2.779362109915205e-17	9.236768724748383e-16	8.253157713865549e-18
55500000	0.0016938786384386529	-1.753430804016741e-18	-3.7964730242276926e-19	2.3775642422881886e-13	1.8361463566058905e-14	0.0066122427226278585	-7.357906639556823e-20	1.7075920560674545e-18	2.779362109915205e-17	9.236768724748383e-16	8.253157713865549e-18
55600000	0.0016938786384386529	-1.753430804016741e-18	-3.7964730242276926e-19	2.3775642422881886e-13	1.8361463566058905e-14	0.0066122427226278585	-7.35790662145543e-20	1.7075920560674545e-18	2.779362109915205e-17	9.236768724748383e-16	8.253157713865549e-18
55700000	0.0016938786384386529	-1.753430804016741e-18	-3.7964730242276926e-19	2.3775642422881886e-13	1.8361463566058905e-14	0.0066122427226278585	-7.357906603354037e-20	1.7075920560674545e-18	2.779362109915205e-17	9.236768724748383e-16	8.253157713865549e-18
55800000	0.0016938786384386529	-1.753430804016741e-18	-3.7964730242276926e-19	2.3775642422881886e-13	1.8361463566058905e-14	0.0066122427226278585	-7.357906585252645e-20	1.7075920560674545e-18	2.779362109915205e-17	9.236768724748383e-16	8.253157713865549e-18
55900000	0.0016938786384386529	-1.753430804016741e-18	-3.7964730242276926e-19	2.3775642422881886e-13	1.8361463566058905e-14	0.0066122427226278585	-7.357906567151252e-20	1.7075920560674545e-18	2.779362109915205e-17	9.236768724748383e-16	8.253157713865549e-18
56000000	0.0016938786384386529	-1.753430804016741e-18	-3.7964730242276926e-19	2.3775642422881886e-13	1.8361463566058905e-14	0.0066122427226278585	-7.357906549049859e-20	1.7075920560674545e-18	2.779362109915205e-17	9.236768724748383e-16	8.253157713865549e-18
56100000	0.0016938786384386529	-1.753430804016741e-18	-3.7964730242276926e-19	2.3775642422881886e-13	1.8361463566058905e-14	0.0066122427226278585	-7.357906530948467e-20	1.7075920560674545e-18	2.779362109915205e-17	9.236768724748383e-16	8.253157713865549e-18
56200000	0.0016938786384386529	-1.753430804016741e-18	-3.7964730242276926e-19	2.3775642422881886e-13	1.8361463566058905e-14	0.0066122427226278585	-7.357906512847074e-20	1.7075920560674545e-18	2.779362109915205e-17	9.236768724748383e-16	8.253157713865549e-18
56300000	0.0016938786384386529	-1.753430804016741e-18	-3.7964730242276926e-19	2.3775642422881886e-13	1.8361463566058905e-14	0.0066122427226278585	-7.357906494745683e-20	1.7075920560674545e-18	2.779362109915205e-17	9.236768724748383e-16	8.253157713865549e-18
56400000	0.0016938786384386529	-1.753430804016741e-18	-3.7964730242276926e-19	2.3775642422881886e-13	1.8361463566058905e-14	0.0066122427226278585	-7.35790647664429e-20	1.7075920560674545e-18	2.779362109915205e-17	9.236768724748383e-16	8.253157713865549e-18
56500000	0.0016938786384386529	-1.753430804016741e-18	-3.7964730242276926e-19	2.3775642422881886e-13	1.8361463566058905e-14	0.0066122427226278585	-7.357906458542896e-20	1.7075920560674545e-18	2.779362109915205e-17	9.236768724748383e-16	8.253157713865549e-18
56600000	0.0016938786384386529	-1.753430804016741e-18	-3.7964730242276926e-19	2.3775642422881886e-13	1.8361463566058905e-14	0.0066122427226278585	-7.357906440441505e-20	1.7075920560674545e-18	2.779362109915205e-17	9.236768724748383e-16	8.253157713865549e-18
56700000	0.0016938786384386529	-1.753430804016741e-18	-3.7964730242276926e-19	2.3775642422881886e-13	1.8361463566058905e-14	0.0066122427226278585	-7.357906422340112e-20	1.7075920560674545e-18	2.779362109915205e-17	9.236768724748383e-16	8.253157713865549e-18
56800000	0.0016938786384386529	-1.753430804016741e-18	-3.7964730242276926e-19	2.3775642422881886e-13	1.8361463566058905e-14	0.0066122427226278585	-7.357906404238718e-20	1.7075920560674545e-18	2.779362109915205e-17	9.236768724748383e-16	8.253157713865549e-18
56900000	0.0016938786384386529	-1.753430804016741e-18	-3.7964730242276926e-19	2.3775642422881886e-13	1.8361463566058905e-14	0.0066122427226278585	-7.357906386137327e-20	1.7075920560674545e-18	2.779362109915205e-17	9.236768724748383e-16	8.253157713865549e-18
57000000	0.0016938786384386529	-1.753430804016741e-18	-3.7964730242276926e-19	2.3775642422881886e-13	1.8361463566058905e-14	0.0066122427226278585	-7.357906368035934e-20	1.7075920560674545e-18	2.779362109915205e-17	9.236768724748383e-16	8.253157713865549e-18
57100000	0.0016938786384386529	-1.753430804016741e-18	-3.7964730242276926e-19	2.3775642422881886e-13	1.8361463566058905e-14	0.0066122427226278585	-7.357906349934542e-20	1.7075920560674545e-18	2.779362109915205e-17	9.236768724748383e-16	8.253157713865549e-18
57200000	0.0016938786384386529	-1.753430804016741e-18	-3.7964730242276926e-19	2.3775642422881886e-13	1.8361463566058905e-14	0.0066122427226278585	-7.357906331833149e-20	1.7075920560674545e-18	2.779362109915205e-17	9.236768724748383e-16	8.253157713865549e-18
57300000	0.0016938786384386529	-1.753430804016741e-18	-3.7964730242276926e-19	2.3775642422881886e-13	1.8361463566058905e-14	0.0066122427226278585	-7.357906313731756e-20	1.7075920560674545e-18	2.779362109915205e-17	9.236768724748383e-16	8.253157713865549e-18
57400000	0.0016938786384386529	-1.753430804016741e-18	-3.7964730242276926e-19	2.3775642422881886e-13	1.8361463566058905e-14	0.0066122427226278585	-7.357906295630364e-20	1.7075920560674545e-18	2.779362109915205e-17	9.236768724748383e-16	8.253157713865549e-18
57500000	0.0016938786384386529	-1.753430804016741e-18	-3.7964730242276926e-19	2.3775642422881886e-13	1.8361463566058905e-14	0.0066122427226278585	-7.357906277528971e-20	1.7075920560674545e-18	2.779362109915205e-17	9.236768724748383e-16	8.253157713865549e-18
57600000	0.0016938786384386529	-1.753430804016741e-18	-3.7964730242276926e-19	2.3775642422881886e-13	1.8361463566058905e-14	0.0066122427226278585	-7.357906259427578e-20	1.7075920560674545e-18	2.779362109915205e-17	9.236768724748383e-16	8.253157713865549e-18
57700000	0.0016938786384386529	-1.753430804016741e-18	-3.7964730242276926e-19	2.3775642422881886e-13	1.8361463566058905e-14	0.0066122427226278585	-7.357906241326186e-20	1.7075920560674545e-18	2.779362109915205e-17	9.236768724748383e-16	8.253157713865549e-18
57800000	0.0016938786384386529	-1.753430804016741e-18	-3.7964730242276926e-19	2.3775642422881886e-13	1.8361463566058905e-14	0.0066122427226278585	-7.357906223224793e-20	1.7075920560674545e-18	2.779362109915205e-17	9.236768724748383e-16	8.253157713865549e-18
57900000	0.0016938786384386529	-1.753430804016741e-18	-3.7964730242276926e-19	2.3775642422881886e-13	1.8361463566058905e-14	0.0066122427226278585	-7.3579062051234e-20	1.7075920560674545e-18	2.779362109915205e-17	9.236768724748383e-16	8.253157713865549e-18
58000000	0.0016938786384386529	-1.753430804016741e-18	-3.7964730242276926e-19	2.3775642422881886e-13	1.8361463566058905e-14	0.0066122427226278585	-7.357906187022008e-20	1.7075920560674545e-18	2.779362109915205e-17	9.236768724748383e-16	8.253157713865549e-18
58100000	0.0016938786384386529	-1.753430804016741e-18	-3.7964730242276926e-19	2.3775642422881886e-13	1.8361463566058905e-14	0.0066122427226278585	-7.357906168920615e-20	1.7075920560674545e-18	2.779362109915205e-17	9.236768724748383e-16	8.253157713865549e-18
58200000	0.0016938786384386529	-1.753430804016741e-18	-3.7964730242276926e-19	2.3775642422881886e-13	1.8361463566058905e-14	0.0066122427226278585	-7.357906150819223e-20	1.7075920560674545e-18	2.779362109915205e-17	9.236768724748383e-16	8.253157713865549e-18
58300000	0.0016938786384386529	-1.753430804016741e-18	-3.7964730242276926e-19	2.3775642422881886e-13	1.8361463566058905e-14	0.0066122427226278585	-7.35790613271783e-20	1.7075920560674545e-18	2.779362109915205e-17	9.236768724748383e-16	8.253157713865549e-18
58400000	0.0016938786384386529	-1.753430804016741e-18	-3.7964730242276926e-19	2.3775642422881886e-13	1.8361463566058905e-14	0.0066122427226278585	-7.357906114616437e-20	1.7075920560674545e-18	2.779362109915205e-17	9.236768724748383e-16	8.253157713865549e-18
58500000	0.0016938786384386529	-1.753430804016741e-18	-3.7964730242276926e-19	2.3775642422881886e-13	1.8361463566058905e-14	0.0066122427226278585	-7.357906096515045e-20	1.7075920560674545e-18	2.779362109915205e-17	9.236768724748383e-16	8.253157713865549e-18
58600000	0.0016938786384386529	-1.753430804016741e-18	-3.7964730242276926e-19	2.3775642422881886e-13	1.8361463566058905e-14	0.0066122427226278585	-7.357906078413652e-20	1.7075920560674545e-18	2.779362109915205e-17	9.236768724748383e-16	8.253157713865549e-18
58700000	0.0016938786384386529	-1.753430804016741e-18	-3.7964730242276926e-19	2.3775642422881886e-13	1.8361463566058905e-14	0.0066122427226278585	-7.357906060312259e-20	1.7075920560674545e-18	2.779362109915205e-17	9.236768724748383e-16	8.253157713865549e-18
58800000	0.0016938786384386529	-1.753430804016741e-18	-3.7964730242276926e-19	2.3775642422881886e-13	1.8361463566058905e-14	0.0066122427226278585	-7.357906042210867e-20	1.7075920560674545e-18	2.779362109915205e-17	9.236768724748383e-16	8.253157713865549e-18
58900000	0.0016938786384386529	-1.753430804016741e-18	-3.7964730242276926e-19	2.3775642422881886e-13	1.8361463566058905e-14	0.0066122427226278585	-7.357906024109474e-20	1.7075920560674545e-18	2.779362109915205e-17	9.236768724748383e-16	8.253157713865549e-18
59000000	0.0016938786384386529	-1.753430804016741e-18	-3.7964730242276926e-19	2.3775642422881886e-13	1.8361463566058905e-14	0.0066122427226278585	-7.357906006008082e-20	1.7075920560674545e-18	2.779362109915205e-17	9.236768724748383e-16	8.253157713865549e-18
59100000	0.0016938786384386529	-1.753430804016741e-18	-3.7964730242276926e-19	2.3775642422881886e-13	1.8361463566058905e-14	0.0066122427226278585	-7.357905987906689e-20	1.7075920560674545e-18	2.779362109915205e-17	9.236768724748383e-16	8.253157713865549e-18
59200000	0.0016938786384386529	-1.753430804016741e-18	-3.7964730242276926e-19	2.3775642422881886e-13	1.8361463566058905e-14	0.0066122427226278585	-7.357905969805296e-20	1.7075920560674545e-18	2.779362109915205e-17	9.236768724748383e-16	8.253157713865549e-18
59300000	0.0016938786384386529	-1.753430804016741e-18	-3.7964730242276926e-19	2.3775642422881886e-13	1.8361463566058905e-14	0.0066122427226278585	-7.357905951703904e-20	1.7075920560674545e-18	2.779362109915205e-17	9.236768724748383e-16	8.253157713865549e-18
59400000	0.0016938786384386529	-1.753430804016741e-18	-3.7964730242276926e-19	2.3775642422881886e-13	1.8361463566058905e-14	0.0066122427226278585	-7.357905933602511e-20	1.7075920560674545e-18	2.779362109915205e-17	9.236768724748383e-16	8.253157713865549e-18
59500000	0.0016938786384386529	-1.753430804016741e-18	-3.7964730242276926e-19	2.3775642422881886e-13	1.8361463566058905e-14	0.0066122427226278585	-7.357905915501118e-20	1.7075920560674545e-18	2.779362109915205e-17	9.236768724748383e-16	8.253157713865549e-18
59600000	0.0016938786384386529	-1.753430804016741e-18	-3.7964730242276926e-19	2.3775642422881886e-13	1.8361463566058905e-14	0.0066122427226278585	-7.357905897399726e-20	1.7075920560674545e-18	2.779362109915205e-17	9.236768724748383e-16	8.253157713865549e-18
59700000	0.0016938786384386529	-1.753430804016741e-18	-3.7964730242276926e-19	2.3775642422881886e-13	1.8361463566058905e-14	0.0066122427226278585	-7.357905879298333e-20	1.7075920560674545e-18	2.779362109915205e-17	9.236768724748383e-16	8.253157713865549e-18
59800000	0.0016938786384386529	-1.753430804016741e-18	-3.7964730242276926e-19	2.3775642422881886e-13	1.8361463566058905e-14	0.0066122427226278585	-7.357905861196942e-20	1.7075920560674545e-18	2.779362109915205e-17	9.236768724748383e-16	8.253157713865549e-18
59900000	0.0016938786384386529	-1.753430804016741e-18	-3.7964730242276926e-19	2.3775642422881886e-13	1.8361463566058905e-14	0.0066122427226278585	-7.357905843095548e-20	1.7075920560674545e-18	2.779362109915205e-17	9.236768724748383e-16	8.253157713865549e-18
60000000	0.0016938786384386529	-1.753430804016741e-18	-3.7964730242276926e-19	2.3775642422881886e-13	1.8361463566058905e-14	0.0066122427226278585	-7.357905824994155e-20	1.7075920560674545e-18	2.779362109915205e-17	9.236768724748383e-16	8.253157713865549e-18
60100000	0.0016938786384386529	-1.753430804016741e-18	-3.7964730242276926e-19	2.3775642422881886e-13	1.8361463566058905e-14	0.0066122427226278585	-7.357905806892764e-20	1.7075920560674545e-18	2.779362109915205e-17	9.236768724748383e-16	8.253157713865549e-18
60200000	0.0016938786384386529	-1.753430804016741e-18	-3.7964730242276926e-19	2.3775642422881886e-13	1.8361463566058905e-14	0.0066122427226278585	-7.35790578879137e-20	1.7075920560674545e-18	2.779362109915205e-17	9.236768724748383e-16	8.253157713865549e-18
60300000	0.0016938786384386529	-1.753430804016741e-18	-3.7964730242276926e-19	2.3775642422881886e-13	1.8361463566058905e-14	0.0066122427226278585	-7.357905770689978e-20	1.7075920560674545e-18	2.779362109915205e-17	9.236768724748383e-16	8.253157713865549e-18
60400000	0.0016938786384386529	-1.753430804016741e-18	-3.7964730242276926e-19	2.3775642422881886e-13	1.8361463566058905e-14	0.0066122427226278585	-7.357905752588586e-20	1.7075920560674545e-18	2.779362109915205e-17	9.236768724748383e-16	8.253157713865549e-18
60500000	0.0016938786384386529	-1.753430804016741e-18	-3.7964730242276926e-19	2.3775642422881886e-13	1.8361463566058905e-14	0.0066122427226278585	-7.357905734487193e-20	1.7075920560674545e-18	2.779362109915205e-17	9.236768724748383e-16	8.253157713865549e-18
60600000	0.0016938786384386529	-1.753430804016741e-18	-3.7964730242276926e-19	2.3775642422881886e-13	1.8361463566058905e-14	0.0066122427226278585	-7.3579057163858e-20	1.7075920560674545e-18	2.779362109915205e-17	9.236768724748383e-16	8.253157713865549e-18
60700000	0.0016938786384386529	-1.753430804016741e-18	-3.7964730242276926e-19	2.3775642422881886e-13	1.8361463566058905e-14	0.0066122427226278585	-7.357905698284408e-20	1.7075920560674545e-18	2.779362109915205e-17	9.236768724748383e-16	8.253157713865549e-18
60800000	0.0016938786384386529	-1.753430804016741e-18	-3.7964730242276926e-19	2.3775642422881886e-13	1.8361463566058905e-14	0.0066122427226278585	-7.357905680183015e-20	1.7075920560674545e-18	2.779362109915205e-17	9.236768724748383e-16	8.253157713865549e-18
60900000	0.0016938786384386529	-1.753430804016741e-18	-3.7964730242276926e-19	2.3775642422881886e-13	1.8361463566058905e-14	0.0066122427226278585	-7.357905662081623e-20	1.7075920560674545e-18	2.779362109915205e-17	9.236768724748383e-16	8.253157713865549e-18
61000000	0.0016938786384386529	-1.753430804016741e-18	-3.7964730242276926e-19	2.3775642422881886e-13	1.8361463566058905e-14	0.0066122427226278585	-7.35790564398023e-20	1.7075920560674545e-18	2.779362109915205e-17	9.236768724748383e-16	8.253157713865549e-18
61100000	0.0016938786384386529	-1.753430804016741e-18	-3.7964730242276926e-19	2.3775642422881886e-13	1.8361463566058905e-14	0.0066122427226278585	-7.357905625878837e-20	1.7075920560674545e-18	2.779362109915205e-17	9.236768724748383e-16	8.253157713865549e-18
61200000	0.0016938786384386529	-1.753430804016741e-18	-3.7964730242276926e-19	2.3775642422881886e-13	1.8361463566058905e-14	0.0066122427226278585	-7.357905607777445e-20	1.7075920560674545e-18	2.779362109915205e-17	9.236768724748383e-16	8.253157713865549e-18
61300000	0.0016938786384386529	-1.753430804016741e-18	-3.7964730242276926e-19	2.3775642422881886e-13	1.8361463566058905e-14	0.0066122427226278585	-7.357905589676052e-20	1.7075920560674545e-18	2.779362109915205e-17	9.236768724748383e-16	8.253157713865549e-18
61400000	0.0016938786384386529	-1.753430804016741e-18	-3.7964730242276926e-19	2.3775642422881886e-13	1.8361463566058905e-14	0.0066122427226278585	-7.357905571574659e-20	1.7075920560674545e-18	2.779362109915205e-17	9.236768724748383e-16	8.253157713865549e-18
61500000	0.0016938786384386529	-1.753430804016741e-18	-3.7964730242276926e-19	2.3775642422881886e-13	1.8361463566058905e-14	0.0066122427226278585	-7.357905553473267e-20	1.7075920560674545e-18	2.779362109915205e-17	9.236768724748383e-16	8.253157713865549e-18
61600000	0.0016938786384386529	-1.753430804016741e-18	-3.7964730242276926e-19	2.3775642422881886e-13	1.8361463566058905e-14	0.0066122427226278585	-7.357905535371874e-20	1.7075920560674545e-18	2.779362109915205e-17	9.236768724748383e-16	8.253157713865549e-18
61700000	0.0016938786384386529	-1.753430804016741e-18	-3.7964730242276926e-19	2.3775642422881886e-13	1.8361463566058905e-14	0.0066122427226278585	-7.357905517270482e-20	1.7075920560674545e-18	2.779362109915205e-17	9.236768724748383e-16	8.253157713865549e-18
61800000	0.0016938786384386529	-1.753430804016741e-18	-3.7964730242276926e-19	2.3775642422881886e-13	1.8361463566058905e-14	0.0066122427226278585	-7.357905499169089e-20	1.7075920560674545e-18	2.779362109915205e-17	9.236768724748383e-16	8.253157713865549e-18
61900000	0.0016938786384386529	-1.753430804016741e-18	-3.7964730242276926e-19	2.3775642422881886e-13	1.8361463566058905e-14	0.0066122427226278585	-7.357905481067696e-20	1.7075920560674545e-18	2.779362109915205e-17	9.236768724748383e-16	8.253157713865549e-18
62000000	0.0016938786384386529	-1.753430804016741e-18	-3.7964730242276926e-19	2.3775642422881886e-13	1.8361463566058905e-14	0.0066122427226278585	-7.357905462966304e-20	1.7075920560674545e-18	2.779362109915205e-17	9.236768724748383e-16	8.253157713865549e-18
62100000	0.0016938786384386529	-1.753430804016741e-18	-3.7964730242276926e-19	2.3775642422881886e-13	1.8361463566058905e-14	0.0066122427226278585	-7.357905444864911e-20	1.7075920560674545e-18	2.779362109915205e-17	9.236768724748383e-16	8.253157713865549e-18
62200000	0.0016938786384386529	-1.753430804016741e-18	-3.7964730242276926e-19	2.3775642422881886e-13	1.8361463566058905e-14	0.0066122427226278585	-7.357905426763518e-20	1.7075920560674545e-18	2.779362109915205e-17	9.236768724748383e-16	8.253157713865549e-18
62300000	0.0016938786384386529	-1.753430804016741e-18	-3.7964730242276926e-19	2.3775642422881886e-13	1.8361463566058905e-14	0.0066122427226278585	-7.357905408662126e-20	1.7075920560674545e-18	2.779362109915205e-17	9.236768724748383e-16	8.253157713865549e-18
62400000	0.0016938786384386529	-1.753430804016741e-18	-3.7964730242276926e-19	2.3775642422881886e-13	1.8361463566058905e-14	0.0066122427226278585	-7.357905390560733e-20	1.7075920560674545e-18	2.779362109915205e-17	9.236768724748383e-16	8.253157713865549e-18
62500000	0.0016938786384386529	-1.753430804016741e-18	-3.7964730242276926e-19	2.3775642422881886e-13	1.8361463566058905e-14	0.0066122427226278585	-7.357905372459341e-20	1.7075920560674545e-18	2.779362109915205e-17	9.236768724748383e-16	8.253157713865549e-18
62600000	0.0016938786384386529	-1.753430804016741e-18	-3.7964730242276926e-19	2.3775642422881886e-13	1.8361463566058905e-14	0.0066122427226278585	-7.357905354357948e-20	1.7075920560674545e-18	2.779362109915205e-17	9.236768724748383e-16	8.253157713865549e-18
62700000	0.0016938786384386529	-1.753430804016741e-18	-3.7964730242276926e-19	2.3775642422881886e-13	1.8361463566058905e-14	0.0066122427226278585	-7.357905336256555e-20	1.7075920560674545e-18	2.779362109915205e-17	9.236768724748383e-16	8.253157713865549e-18
62800000	0.0016938786384386529	-1.753430804016741e-18	-3.7964730242276926e-19	2.3775642422881886e-13	1.8361463566058905e-14	0.0066122427226278585	-7.357905318155163e-20	1.7075920560674545e-18	2.779362109915205e-17	9.236768724748383e-16	8.253157713865549e-18
62900000	0.0016938786384386529	-1.753430804016741e-18	-3.7964730242276926e-19	2.3775642422881886e-13	1.8361463566058905e-14	0.0066122427226278585	-7.35790530005377e-20	1.7075920560674545e-18	2.779362109915205e-17	9.236768724748383e-16	8.253157713865549e-18
63000000	0.0016938786384386529	-1.753430804016741e-18	-3.7964730242276926e-19	2.3775642422881886e-13	1.8361463566058905e-14	0.0066122427226278585	-7.357905281952377e-20	1.7075920560674545e-18	2.779362109915205e-17	9.236768724748383e-16	8.253157713865549e-18
63100000	0.0016938786384386529	-1.753430804016741e-18	-3.7964730242276926e-19	2.3775642422881886e-13	1.8361463566058905e-14	0.0066122427226278585	-7.357905263850985e-20	1.7075920560674545e-18	2.779362109915205e-17	9.236768724748383e-16	8.253157713865549e-18
63200000	0.0016938786384386529	-1.753430804016741e-18	-3.7964730242276926e-19	2.3775642422881886e-13	1.8361463566058905e-14	0.0066122427226278585	-7.357905245749592e-20	1.7075920560674545e-18	2.779362109915205e-17	9.236768724748383e-16	8.253157713865549e-18
63300000	0.0016938786384386529	-1.753430804016741e-18	-3.7964730242276926e-19	2.3775642422881886e-13	1.8361463566058905e-14	0.0066122427226278585	-7.357905227648199e-20	1.7075920560674545e-18	2.779362109915205e-17	9.236768724748383e-16	8.253157713865549e-18
63400000	0.0016938786384386529	-1.753430804016741e-18	-3.7964730242276926e-19	2.3775642422881886e-13	1.8361463566058905e-14	0.0066122427226278585	-7.357905209546808e-20	1.7075920560674545e-18	2.779362109915205e-17	9.236768724748383e-16	8.253157713865549e-18
63500000	0.0016938786384386529	-1.753430804016741e-18	-3.7964730242276926e-19	2.3775642422881886e-13	1.8361463566058905e-14	0.0066122427226278585	-7.357905191445414e-20	1.7075920560674545e-18	2.779362109915205e-17	9.236768724748383e-16	8.253157713865549e-18
63600000	0.0016938786384386529	-1.753430804016741e-18	-3.7964730242276926e-19	2.3775642422881886e-13	1.8361463566058905e-14	0.0066122427226278585	-7.357905173344023e-20	1.7075920560674545e-18	2.779362109915205e-17	9.236768724748383e-16	8.253157713865549e-18
63700000	0.0016938786384386529	-1.753430804016741e-18	-3.7964730242276926e-19	2.3775642422881886e-13	1.8361463566058905e-14	0.0066122427226278585	-7.35790515524263e-20	1.7075920560674545e-18	2.779362109915205e-17	9.236768724748383e-16	8.253157713865549e-18
63800000	0.0016938786384386529	-1.753430804016741e-18	-3.7964730242276926e-19	2.3775642422881886e-13	1.8361463566058905e-14	0.0066122427226278585	-7.357905137141237e-20	1.7075920560674545e-18	2.779362109915205e-17	9.236768724748383e-16	8.253157713865549e-18
63900000	0.0016938786384386529	-1.753430804016741e-18	-3.7964730242276926e-19	2.3775642422881886e-13	1.8361463566058905e-14	0.0066122427226278585	-7.357905119039845e-20	1.7075920560674545e-18	2.779362109915205e-17	9.236768724748383e-16	8.253157713865549e-18
64000000	0.0016938786384386529	-1.753430804016741e-18	-3.7964730242276926e-19	2.3775642422881886e-13	1.8361463566058905e-14	0.0066122427226278585	-7.357905100938452e-20	1.7075920560674545e-18	2.779362109915205e-17	9.236768724748383e-16	8.253157713865549e-18
64100000	0.0016938786384386529	-1.753430804016741e-18	-3.7964730242276926e-19	2.3775642422881886e-13	1.8361463566058905e-14	0.0066122427226278585	-7.357905082837059e-20	1.7075920560674545e-18	2.779362109915205e-17	9.236768724748383e-16	8.253157713865549e-18
64200000	0.0016938786384386529	-1.753430804016741e-18	-3.7964730242276926e-19	2.3775642422881886e-13	1.8361463566058905e-14	0.0066122427226278585	-7.357905064735667e-20	1.7075920560674545e-18	2.779362109915205e-17	9.236768724748383e-16	8.253157713865549e-18
64300000	0.0016938786384386529	-1.753430804016741e-18	-3.7964730242276926e-19	2.3775642422881886e-13	1.8361463566058905e-14	0.0066122427226278585	-7.357905046634274e-20	1.7075920560674545e-18	2.779362109915205e-17	9.236768724748383e-16	8.253157713865549e-18
64400000	0.0016938786384386529	-1.753430804016741e-18	-3.7964730242276926e-19	2.3775642422881886e-13	1.8361463566058905e-14	0.0066122427226278585	-7.357905028532882e-20	1.7075920560674545e-18	2.779362109915205e-17	9.236768724748383e-16	8.253157713865549e-18
64500000	0.0016938786384386529	-1.753430804016741e-18	-3.7964730242276926e-19	2.3775642422881886e-13	1.8361463566058905e-14	0.0066122427226278585	-7.357905010431489e-20	1.7075920560674545e-18	2.779362109915205e-17	9.236768724748383e-16	8.253157713865549e-18
64600000	0.0016938786384386529	-1.753430804016741e-18	-3.7964730242276926e-19	2.3775642422881886e-13	1.8361463566058905e-14	0.0066122427226278585	-7.357904992330096e-20	1.7075920560674545e-18	2.779362109915205e-17	9.236768724748383e-16	8.253157713865549e-18
64700000	0.0016938786384386529	-1.753430804016741e-18	-3.7964730242276926e-19	2.3775642422881886e-13	1.8361463566058905e-14	0.0066122427226278585	-7.357904974228704e-20	1.7075920560674545e-18	2.779362109915205e-17	9.236768724748383e-16	8.253157713865549e-18
64800000	0.0016938786384386529	-1.753430804016741e-18	-3.7964730242276926e-19	2.3775642422881886e-13	1.8361463566058905e-14	0.0066122427226278585	-7.357904956127311e-20	1.7075920560674545e-18	2.779362109915205e-17	9.236768724748383e-16	8.253157713865549e-18
64900000	0.0016938786384386529	-1.753430804016741e-18	-3.7964730242276926e-19	2.3775642422881886e-13	1.8361463566058905e-14	0.0066122427226278585	-7.357904938025918e-20	1.7075920560674545e-18	2.779362109915205e-17	9.236768724748383e-16	8.253157713865549e-18
65000000	0.0016938786384386529	-1.753430804016741e-18	-3.7964730242276926e-19	2.3775642422881886e-13	1.8361463566058905e-14	0.0066122427226278585	-7.357904919924526e-20	1.7075920560674545e-18	2.779362109915205e-17	9.236768724748383e-16	8.253157713865549e-18
65100000	0.0016938786384386529	-1.753430804016741e-18	-3.7964730242276926e-19	2.3775642422881886e-13	1.8361463566058905e-14	0.0066122427226278585	-7.357904901823133e-20	1.7075920560674545e-18	2.779362109915205e-17	9.236768724748383e-16	8.253157713865549e-18
65200000	0.0016938786384386529	-1.753430804016741e-18	-3.7964730242276926e-19	2.3775642422881886e-13	1.8361463566058905e-14	0.0066122427226278585	-7.35790488372174e-20	1.7075920560674545e-18	2.779362109915205e-17	9.236768724748383e-16	8.253157713865549e-18
65300000	0.0016938786384386529	-1.753430804016741e-18	-3.7964730242276926e-19	2.3775642422881886e-13	1.8361463566058905e-14	0.0066122427226278585	-7.357904865620348e-20	1.7075920560674545e-18	2.779362109915205e-17	9.236768724748383e-16	8.253157713865549e-18
65400000	0.0016938786384386529	-1.753430804016741e-18	-3.7964730242276926e-19	2.3775642422881886e-13	1.8361463566058905e-14	0.0066122427226278585	-7.357904847518955e-20	1.7075920560674545e-18	2.779362109915205e-17	9.236768724748383e-16	8.253157713865549e-18
65500000	0.0016938786384386529	-1.753430804016741e-18	-3.7964730242276926e-19	2.3775642422881886e-13	1.8361463566058905e-14	0.0066122427226278585	-7.357904829417563e-20	1.7075920560674545e-18	2.779362109915205e-17	9.236768724748383e-16	8.253157713865549e-18
65600000	0.0016938786384386529	-1.753430804016741e-18	-3.7964730242276926e-19	2.3775642422881886e-13	1.8361463566058905e-14	0.0066122427226278585	-7.35790481131617e-20	1.7075920560674545e-18	2.779362109915205e-17	9.236768724748383e-16	8.253157713865549e-18
65700000	0.0016938786384386529	-1.753430804016741e-18	-3.7964730242276926e-19	2.3775642422881886e-13	1.8361463566058905e-14	0.0066122427226278585	-7.357904793214777e-20	1.7075920560674545e-18	2.779362109915205e-17	9.236768724748383e-16	8.253157713865549e-18
65800000	0.0016938786384386529	-1.753430804016741e-18	-3.7964730242276926e-19	2.3775642422881886e-13	1.8361463566058905e-14	0.0066122427226278585	-7.357904775113385e-20	1.7075920560674545e-18	2.779362109915205e-17	9.236768724748383e-16	8.253157713865549e-18
65900000	0.0016938786384386529	-1.753430804016741e-18	-3.7964730242276926e-19	2.3775642422881886e-13	1.8361463566058905e-14	0.0066122427226278585	-7.357904757011992e-20	1.7075920560674545e-18	2.779362109915205e-17	9.236768724748383e-16	8.253157713865549e-18
66000000	0.0016938786384386529	-1.753430804016741e-18	-3.7964730242276926e-19	2.3775642422881886e-13	1.8361463566058905e-14	0.0066122427226278585	-7.357904738910599e-20	1.7075920560674545e-18	2.779362109915205e-17	9.236768724748383e-16	8.253157713865549e-18
66100000	0.0016938786384386529	-1.753430804016741e-18	-3.7964730242276926e-19	2.3775642422881886e-13	1.8361463566058905e-14	0.0066122427226278585	-7.357904720809207e-20	1.7075920560674545e-18	2.779362109915205e-17	9.236768724748383e-16	8.253157713865549e-18
66200000	0.0016938786384386529	-1.753430804016741e-18	-3.7964730242276926e-19	2.3775642422881886e-13	1.8361463566058905e-14	0.0066122427226278585	-7.357904702707814e-20	1.7075920560674545e-18	2.779362109915205e-17	9.236768724748383e-16	8.253157713865549e-18
66300000	0.0016938786384386529	-1.753430804016741e-18	-3.7964730242276926e-19	2.3775642422881886e-13	1.8361463566058905e-14	0.0066122427226278585	-7.357904684606422e-20	1.7075920560674545e-18	2.779362109915205e-17	9.236768724748383e-16	8.253157713865549e-18
66400000	0.0016938786384386529	-1.753430804016741e-18	-3.7964730242276926e-19	2.3775642422881886e-13	1.8361463566058905e-14	0.0066122427226278585	-7.357904666505029e-20	1.7075920560674545e-18	2.779362109915205e-17	9.236768724748383e-16	8.253157713865549e-18
66500000	0.0016938786384386529	-1.753430804016741e-18	-3.7964730242276926e-19	2.3775642422881886e-13	1.8361463566058905e-14	0.0066122427226278585	-7.357904648403636e-20	1.7075920560674545e-18	2.779362109915205e-17	9.236768724748383e-16	8.253157713865549e-18
66600000	0.0016938786384386529	-1.753430804016741e-18	-3.7964730242276926e-19	2.3775642422881886e-13	1.8361463566058905e-14	0.0066122427226278585	-7.357904630302244e-20	1.7075920560674545e-18	2.779362109915205e-17	9.236768724748383e-16	8.253157713865549e-18
66700000	0.0016938786384386529	-1.753430804016741e-18	-3.7964730242276926e-19	2.3775642422881886e-13	1.8361463566058905e-14	0.0066122427226278585	-7.357904612200851e-20	1.7075920560674545e-18	2.779362109915205e-17	9.236768724748383e-16	8.253157713865549e-18
66800000	0.0016938786384386529	-1.753430804016741e-18	-3.7964730242276926e-19	2.3775642422881886e-13	1.8361463566058905e-14	0.0066122427226278585	-7.357904594099458e-20	1.7075920560674545e-18	2.779362109915205e-17	9.236768724748383e-16	8.253157713865549e-18
66900000	0.0016938786384386529	-1.753430804016741e-18	-3.7964730242276926e-19	2.3775642422881886e-13	1.8361463566058905e-14	0.0066122427226278585	-7.357904575998067e-20	1.7075920560674545e-18	2.779362109915205e-17	9.236768724748383e-16	8.253157713865549e-18
67000000	0.0016938786384386529	-1.753430804016741e-18	-3.7964730242276926e-19	2.3775642422881886e-13	1.8361463566058905e-14	0.0066122427226278585	-7.357904557896673e-20	1.7075920560674545e-18	2.779362109915205e-17	9.236768724748383e-16	8.253157713865549e-18
67100000	0.0016938786384386529	-1.753430804016741e-18	-3.7964730242276926e-19	2.3775642422881886e-13	1.8361463566058905e-14	0.0066122427226278585	-7.357904539795282e-20	1.7075920560674545e-18	2.779362109915205e-17	9.236768724748383e-16	8.253157713865549e-18
67200000	0.0016938786384386529	-1.753430804016741e-18	-3.7964730242276926e-19	2.3775642422881886e-13	1.8361463566058905e-14	0.0066122427226278585	-7.357904521693889e-20	1.7075920560674545e-18	2.779362109915205e-17	9.236768724748383e-16	8.253157713865549e-18
67300000	0.0016938786384386529	-1.753430804016741e-18	-3.7964730242276926e-19	2.3775642422881886e-13	1.8361463566058905e-14	0.0066122427226278585	-7.357904503592496e-20	1.7075920560674545e-18	2.779362109915205e-17	9.236768724748383e-16	8.253157713865549e-18
67400000	0.0016938786384386529	-1.753430804016741e-18	-3.7964730242276926e-19	2.3775642422881886e-13	1.8361463566058905e-14	0.0066122427226278585	-7.357904485491104e-20	1.7075920560674545e-18	2.779362109915205e-17	9.236768724748383e-16	8.253157713865549e-18
67500000	0.0016938786384386529	-1.753430804016741e-18	-3.7964730242276926e-19	2.3775642422881886e-13	1.8361463566058905e-14	0.0066122427226278585	-7.357904467389711e-20	1.7075920560674545e-18	2.779362109915205e-17	9.236768724748383e-16	8.253157713865549e-18
67600000	0.0016938786384386529	-1.753430804016741e-18	-3.7964730242276926e-19	2.3775642422881886e-13	1.8361463566058905e-14	0.0066122427226278585	-7.357904449288318e-20	1.7075920560674545e-18	2.779362109915205e-17	9.236768724748383e-16	8.253157713865549e-18
67700000	0.0016938786384386529	-1.753430804016741e-18	-3.7964730242276926e-19	2.3775642422881886e-13	1.8361463566058905e-14	0.0066122427226278585	-7.357904431186926e-20	1.7075920560674545e-18	2.779362109915205e-17	9.236768724748383e-16	8.253157713865549e-18
67800000	0.0016938786384386529	-1.753430804016741e-18	-3.7964730242276926e-19	2.3775642422881886e-13	1.8361463566058905e-14	0.0066122427226278585	-7.357904413085533e-20	1.7075920560674545e-18	2.779362109915205e-17	9.236768724748383e-16	8.253157713865549e-18
67900000	0.0016938786384386529	-1.753430804016741e-18	-3.7964730242276926e-19	2.3775642422881886e-13	1.8361463566058905e-14	0.0066122427226278585	-7.35790439498414e-20	1.7075920560674545e-18	2.779362109915205e-17	9.236768724748383e-16	8.253157713865549e-18
68000000	0.0016938786384386529	-1.753430804016741e-18	-3.7964730242276926e-19	2.3775642422881886e-13	1.8361463566058905e-14	0.0066122427226278585	-7.357904376882748e-20	1.7075920560674545e-18	2.779362109915205e-17	9.236768724748383e-16	8.253157713865549e-18
68100000	0.0016938786384386529	-1.753430804016741e-18	-3.7964730242276926e-19	2.3775642422881886e-13	1.8361463566058905e-14	0.0066122427226278585	-7.357904358781355e-20	1.7075920560674545e-18	2.779362109915205e-17	9.236768724748383e-16	8.253157713865549e-18
68200000	0.0016938786384386529	-1.753430804016741e-18	-3.7964730242276926e-19	2.3775642422881886e-13	1.8361463566058905e-14	0.0066122427226278585	-7.357904340679963e-20	1.7075920560674545e-18	2.779362109915205e-17	9.236768724748383e-16	8.253157713865549e-18
68300000	0.0016938786384386529	-1.753430804016741e-18	-3.7964730242276926e-19	2.3775642422881886e-13	1.8361463566058905e-14	0.0066122427226278585	-7.35790432257857e-20	1.7075920560674545e-18	2.779362109915205e-17	9.236768724748383e-16	8.253157713865549e-18
68400000	0.0016938786384386529	-1.753430804016741e-18	-3.7964730242276926e-19	2.3775642422881886e-13	1.8361463566058905e-14	0.0066122427226278585	-7.357904304477177e-20	1.7075920560674545e-18	2.779362109915205e-17	9.236768724748383e-16	8.253157713865549e-18
68500000	0.0016938786384386529	-1.753430804016741e-18	-3.7964730242276926e-19	2.3775642422881886e-13	1.8361463566058905e-14	0.0066122427226278585	-7.357904286375785e-20	1.7075920560674545e-18	2.779362109915205e-17	9.236768724748383e-16	8.253157713865549e-18
68600000	0.0016938786384386529	-1.753430804016741e-18	-3.7964730242276926e-19	2.3775642422881886e-13	1.8361463566058905e-14	0.0066122427226278585	-7.357904268274392e-20	1.7075920560674545e-18	2.779362109915205e-17	9.236768724748383e-16	8.253157713865549e-18
68700000	0.0016938786384386529	-1.753430804016741e-18	-3.7964730242276926e-19	2.3775642422881886e-13	1.8361463566058905e-14	0.0066122427226278585	-7.357904250172999e-20	1.7075920560674545e-18	2.779362109915205e-17	9.236768724748383e-16	8.253157713865549e-18
68800000	0.0016938786384386529	-1.753430804016741e-18	-3.7964730242276926e-19	2.3775642422881886e-13	1.8361463566058905e-14	0.0066122427226278585	-7.357904232071607e-20	1.7075920560674545e-18	2.779362109915205e-17	9.236768724748383e-16	8.253157713865549e-18
68900000	0.0016938786384386529	-1.753430804016741e-18	-3.7964730242276926e-19	2.3775642422881886e-13	1.8361463566058905e-14	0.0066122427226278585	-7.357904213970214e-20	1.7075920560674545e-18	2.779362109915205e-17	9.236768724748383e-16	8.253157713865549e-18
69000000	0.0016938786384386529	-1.753430804016741e-18	-3.7964730242276926e-19	2.3775642422881886e-13	1.8361463566058905e-14	0.0066122427226278585	-7.357904195868822e-20	1.7075920560674545e-18	2.779362109915205e-17	9.236768724748383e-16	8.253157713865549e-18
69100000	0.0016938786384386529	-1.753430804016741e-18	-3.7964730242276926e-19	2.3775642422881886e-13	1.8361463566058905e-14	0.0066122427226278585	-7.357904177767429e-20	1.7075920560674545e-18	2.779362109915205e-17	9.236768724748383e-16	8.253157713865549e-18
69200000	0.0016938786384386529	-1.753430804016741e-18	-3.7964730242276926e-19	2.3775642422881886e-13	1.8361463566058905e-14	0.0066122427226278585	-7.357904159666036e-20	1.7075920560674545e-18	2.779362109915205e-17	9.236768724748383e-16	8.253157713865549e-18
69300000	0.0016938786384386529	-1.753430804016741e-18	-3.7964730242276926e-19	2.3775642422881886e-13	1.8361463566058905e-14	0.0066122427226278585	-7.357904141564644e-20	1.7075920560674545e-18	2.779362109915205e-17	9.236768724748383e-16	8.253157713865549e-18
69400000	0.0016938786384386529	-1.753430804016741e-18	-3.7964730242276926e-19	2.3775642422881886e-13	1.8361463566058905e-14	0.0066122427226278585	-7.357904123463251e-20	1.7075920560674545e-18	2.779362109915205e-17	9.236768724748383e-16	8.253157713865549e-18
69500000	0.0016938786384386529	-1.753430804016741e-18	-3.7964730242276926e-19	2.3775642422881886e-13	1.8361463566058905e-14	0.0066122427226278585	-7.357904105361858e-20	1.7075920560674545e-18	2.779362109915205e-17	9.236768724748383e-16	8.253157713865549e-18
69600000	0.0016938786384386529	-1.753430804016741e-18	-3.7964730242276926e-19	2.3775642422881886e-13	1.8361463566058905e-14	0.0066122427226278585	-7.357904087260466e-20	1.7075920560674545e-18	2.779362109915205e-17	9.236768724748383e-16	8.253157713865549e-18
69700000	0.0016938786384386529	-1.753430804016741e-18	-3.7964730242276926e-19	2.3775642422881886e-13	1.8361463566058905e-14	0.0066122427226278585	-7.357904069159073e-20	1.7075920560674545e-18	2.779362109915205e-17	9.236768724748383e-16	8.253157713865549e-18
69800000	0.0016938786384386529	-1.753430804016741e-18	-3.7964730242276926e-19	2.3775642422881886e-13	1.8361463566058905e-14	0.0066122427226278585	-7.357904051057681e-20	1.7075920560674545e-18	2.779362109915205e-17	9.236768724748383e-16	8.253157713865549e-18
69900000	0.0016938786384386529	-1.753430804016741e-18	-3.7964730242276926e-19	2.3775642422881886e-13	1.8361463566058905e-14	0.0066122427226278585	-7.357904032956288e-20	1.7075920560674545e-18	2.779362109915205e-17	9.236768724748383e-16	8.253157713865549e-18
70000000	0.0016938786384386529	-1.753430804016741e-18	-3.7964730242276926e-19	2.3775642422881886e-13	1.8361463566058905e-14	0.0066122427226278585	-7.357904014854895e-20	1.7075920560674545e-18	2.779362109915205e-17	9.236768724748383e-16	8.253157713865549e-18
70100000	0.0016938786384386529	-1.753430804016741e-18	-3.7964730242276926e-19	2.3775642422881886e-13	1.8361463566058905e-14	0.0066122427226278585	-7.357903996753503e-20	1.7075920560674545e-18	2.779362109915205e-17	9.236768724748383e-16	8.253157713865549e-18
70200000	0.0016938786384386529	-1.753430804016741e-18	-3.7964730242276926e-19	2.3775642422881886e-13	1.8361463566058905e-14	0.0066122427226278585	-7.35790397865211e-20	1.7075920560674545e-18	2.779362109915205e-17	9.236768724748383e-16	8.253157713865549e-18
70300000	0.0016938786384386529	-1.753430804016741e-18	-3.7964730242276926e-19	2.3775642422881886e-13	1.8361463566058905e-14	0.0066122427226278585	-7.357903960550717e-20	1.7075920560674545e-18	2.779362109915205e-17	9.236768724748383e-16	8.253157713865549e-18
70400000	0.0016938786384386529	-1.753430804016741e-18	-3.7964730242276926e-19	2.3775642422881886e-13	1.8361463566058905e-14	0.0066122427226278585	-7.357903942449326e-20	1.7075920560674545e-18	2.779362109915205e-17	9.236768724748383e-16	8.253157713865549e-18
70500000	0.0016938786384386529	-1.753430804016741e-18	-3.7964730242276926e-19	2.3775642422881886e-13	1.8361463566058905e-14	0.0066122427226278585	-7.357903924347933e-20	1.7075920560674545e-18	2.779362109915205e-17	9.236768724748383e-16	8.253157713865549e-18
70600000	0.0016938786384386529	-1.753430804016741e-18	-3.7964730242276926e-19	2.3775642422881886e-13	1.8361463566058905e-14	0.0066122427226278585	-7.35790390624654e-20	1.7075920560674545e-18	2.779362109915205e-17	9.236768724748383e-16	8.253157713865549e-18
70700000	0.0016938786384386529	-1.753430804016741e-18	-3.7964730242276926e-19	2.3775642422881886e-13	1.8361463566058905e-14	0.0066122427226278585	-7.357903888145148e-20	1.7075920560674545e-18	2.779362109915205e-17	9.236768724748383e-16	8.253157713865549e-18
70800000	0.0016938786384386529	-1.753430804016741e-18	-3.7964730242276926e-19	2.3775642422881886e-13	1.8361463566058905e-14	0.0066122427226278585	-7.357903870043755e-20	1.7075920560674545e-18	2.779362109915205e-17	9.236768724748383e-16	8.253157713865549e-18
70900000	0.0016938786384386529	-1.753430804016741e-18	-3.7964730242276926e-19	2.3775642422881886e-13	1.8361463566058905e-14	0.0066122427226278585	-7.357903851942363e-20	1.7075920560674545e-18	2.779362109915205e-17	9.236768724748383e-16	8.253157713865549e-18
71000000	0.0016938786384386529	-1.753430804016741e-18	-3.7964730242276926e-19	2.3775642422881886e-13	1.8361463566058905e-14	0.0066122427226278585	-7.35790383384097e-20	1.7075920560674545e-18	2.779362109915205e-17	9.236768724748383e-16	8.253157713865549e-18
71100000	0.0016938786384386529	-1.753430804016741e-18	-3.7964730242276926e-19	2.3775642422881886e-13	1.8361463566058905e-14	0.0066122427226278585	-7.357903815739577e-20	1.7075920560674545e-18	2.779362109915205e-17	9.236768724748383e-16	8.253157713865549e-18
71200000	0.0016938786384386529	-1.753430804016741e-18	-3.7964730242276926e-19	2.3775642422881886e-13	1.8361463566058905e-14	0.0066122427226278585	-7.357903797638185e-20	1.7075920560674545e-18	2.779362109915205e-17	9.236768724748383e-16	8.253157713865549e-18
71300000	0.0016938786384386529	-1.753430804016741e-18	-3.7964730242276926e-19	2.3775642422881886e-13	1.8361463566058905e-14	0.0066122427226278585	-7.357903779536792e-20	1.7075920560674545e-18	2.779362109915205e-17	9.236768724748383e-16	8.253157713865549e-18
71400000	0.0016938786384386529	-1.753430804016741e-18	-3.7964730242276926e-19	2.3775642422881886e-13	1.8361463566058905e-14	0.0066122427226278585	-7.357903761435399e-20	1.7075920560674545e-18	2.779362109915205e-17	9.236768724748383e-16	8.253157713865549e-18
71500000	0.0016938786384386529	-1.753430804016741e-18	-3.7964730242276926e-19	2.3775642422881886e-13	1.8361463566058905e-14	0.0066122427226278585	-7.357903743334007e-20	1.7075920560674545e-18	2.779362109915205e-17	9.236768724748383e-16	8.253157713865549e-18
71600000	0.0016938786384386529	-1.753430804016741e-18	-3.7964730242276926e-19	2.3775642422881886e-13	1.8361463566058905e-14	0.0066122427226278585	-7.357903725232614e-20	1.7075920560674545e-18	2.779362109915205e-17	9.236768724748383e-16	8.253157713865549e-18
71700000	0.0016938786384386529	-1.753430804016741e-18	-3.7964730242276926e-19	2.3775642422881886e-13	1.8361463566058905e-14	0.0066122427226278585	-7.357903707131222e-20	1.7075920560674545e-18	2.779362109915205e-17	9.236768724748383e-16	8.253157713865549e-18
71800000	0.0016938786384386529	-1.753430804016741e-18	-3.7964730242276926e-19	2.3775642422881886e-13	1.8361463566058905e-14	0.0066122427226278585	-7.357903689029829e-20	1.7075920560674545e-18	2.779362109915205e-17	9.236768724748383e-16	8.253157713865549e-18
71900000	0.0016938786384386529	-1.753430804016741e-18	-3.7964730242276926e-19	2.3775642422881886e-13	1.8361463566058905e-14	0.0066122427226278585	-7.357903670928436e-20	1.7075920560674545e-18	2.779362109915205e-17	9.236768724748383e-16	8.253157713865549e-18
72000000	0.0016938786384386529	-1.753430804016741e-18	-3.7964730242276926e-19	2.3775642422881886e-13	1.8361463566058905e-14	0.0066122427226278585	-7.357903652827044e-20	1.7075920560674545e-18	2.779362109915205e-17	9.236768724748383e-16	8.253157713865549e-18
72100000	0.0016938786384386529	-1.753430804016741e-18	-3.7964730242276926e-19	2.3775642422881886e-13	1.8361463566058905e-14	0.0066122427226278585	-7.357903634725651e-20	1.7075920560674545e-18	2.779362109915205e-17	9.236768724748383e-16	8.253157713865549e-18
72200000	0.0016938786384386529	-1.753430804016741e-18	-3.7964730242276926e-19	2.3775642422881886e-13	1.8361463566058905e-14	0.0066122427226278585	-7.357903616624258e-20	1.7075920560674545e-18	2.779362109915205e-17	9.236768724748383e-16	8.253157713865549e-18
72300000	0.0016938786384386529	-1.753430804016741e-18	-3.7964730242276926e-19	2.3775642422881886e-13	1.8361463566058905e-14	0.0066122427226278585	-7.357903598522866e-20	1.7075920560674545e-18	2.779362109915205e-17	9.236768724748383e-16	8.253157713865549e-18
72400000	0.0016938786384386529	-1.753430804016741e-18	-3.7964730242276926e-19	2.3775642422881886e-13	1.8361463566058905e-14	0.0066122427226278585	-7.357903580421473e-20	1.7075920560674545e-18	2.779362109915205e-17	9.236768724748383e-16	8.253157713865549e-18
72500000	0.0016938786384386529	-1.753430804016741e-18	-3.7964730242276926e-19	2.3775642422881886e-13	1.8361463566058905e-14	0.0066122427226278585	-7.357903562320081e-20	1.7075920560674545e-18	2.779362109915205e-17	9.236768724748383e-16	8.253157713865549e-18
72600000	0.0016938786384386529	-1.753430804016741e-18	-3.7964730242276926e-19	2.3775642422881886e-13	1.8361463566058905e-14	0.0066122427226278585	-7.357903544218688e-20	1.7075920560674545e-18	2.779362109915205e-17	9.236768724748383e-16	8.253157713865549e-18
72700000	0.0016938786384386529	-1.753430804016741e-18	-3.7964730242276926e-19	2.3775642422881886e-13	1.8361463566058905e-14	0.0066122427226278585	-7.357903526117295e-20	1.7075920560674545e-18	2.779362109915205e-17	9.236768724748383e-16	8.253157713865549e-18
72800000	0.0016938786384386529	-1.753430804016741e-18	-3.7964730242276926e-19	2.3775642422881886e-13	1.8361463566058905e-14	0.0066122427226278585	-7.357903508015903e-20	1.7075920560674545e-18	2.779362109915205e-17	9.236768724748383e-16	8.253157713865549e-18
72900000	0.0016938786384386529	-1.753430804016741e-18	-3.7964730242276926e-19	2.3775642422881886e-13	1.8361463566058905e-14	0.0066122427226278585	-7.35790348991451e-20	1.7075920560674545e-18	2.779362109915205e-17	9.236768724748383e-16	8.253157713865549e-18
73000000	0.0016938786384386529	-1.753430804016741e-18	-3.7964730242276926e-19	2.3775642422881886e-13	1.8361463566058905e-14	0.0066122427226278585	-7.357903471813117e-20	1.7075920560674545e-18	2.779362109915205e-17	9.236768724748383e-16	8.253157713865549e-18
73100000	0.0016938786384386529	-1.753430804016741e-18	-3.7964730242276926e-19	2.3775642422881886e-13	1.8361463566058905e-14	0.0066122427226278585	-7.357903453711725e-20	1.7075920560674545e-18	2.779362109915205e-17	9.236768724748383e-16	8.253157713865549e-18
73200000	0.0016938786384386529	-1.753430804016741e-18	-3.7964730242276926e-19	2.3775642422881886e-13	1.8361463566058905e-14	0.0066122427226278585	-7.357903435610332e-20	1.7075920560674545e-18	2.779362109915205e-17	9.236768724748383e-16	8.253157713865549e-18
73300000	0.0016938786384386529	-1.753430804016741e-18	-3.7964730242276926e-19	2.3775642422881886e-13	1.8361463566058905e-14	0.0066122427226278585	-7.357903417508939e-20	1.7075920560674545e-18	2.779362109915205e-17	9.236768724748383e-16	8.253157713865549e-18
73400000	0.0016938786384386529	-1.753430804016741e-18	-3.7964730242276926e-19	2.3775642422881886e-13	1.8361463566058905e-14	0.0066122427226278585	-7.357903399407547e-20	1.7075920560674545e-18	2.779362109915205e-17	9.236768724748383e-16	8.253157713865549e-18
73500000	0.0016938786384386529	-1.753430804016741e-18	-3.7964730242276926e-19	2.3775642422881886e-13	1.8361463566058905e-14	0.0066122427226278585	-7.357903381306154e-20	1.7075920560674545e-18	2.779362109915205e-17	9.236768724748383e-16	8.253157713865549e-18
73600000	0.0016938786384386529	-1.753430804016741e-18	-3.7964730242276926e-19	2.3775642422881886e-13	1.8361463566058905e-14	0.0066122427226278585	-7.357903363204763e-20	1.7075920560674545e-18	2.779362109915205e-17	9.236768724748383e-16	8.253157713865549e-18
73700000	0.0016938786384386529	-1.753430804016741e-18	-3.7964730242276926e-19	2.3775642422881886e-13	1.8361463566058905e-14	0.0066122427226278585	-7.35790334510337e-20	1.7075920560674545e-18	2.779362109915205e-17	9.236768724748383e-16	8.253157713865549e-18
73800000	0.0016938786384386529	-1.753430804016741e-18	-3.7964730242276926e-19	2.3775642422881886e-13	1.8361463566058905e-14	0.0066122427226278585	-7.357903327001976e-20	1.7075920560674545e-18	2.779362109915205e-17	9.236768724748383e-16	8.253157713865549e-18
73900000	0.0016938786384386529	-1.753430804016741e-18	-3.7964730242276926e-19	2.3775642422881886e-13	1.8361463566058905e-14	0.0066122427226278585	-7.357903308900585e-20	1.7075920560674545e-18	2.779362109915205e-17	9.236768724748383e-16	8.253157713865549e-18
74000000	0.0016938786384386529	-1.753430804016741e-18	-3.7964730242276926e-19	2.3775642422881886e-13	1.8361463566058905e-14	0.0066122427226278585	-7.357903290799192e-20	1.7075920560674545e-18	2.779362109915205e-17	9.236768724748383e-16	8.253157713865549e-18
74100000	0.0016938786384386529	-1.753430804016741e-18	-3.7964730242276926e-19	2.3775642422881886e-13	1.8361463566058905e-14	0.0066122427226278585	-7.357903272697798e-20	1.7075920560674545e-18	2.779362109915205e-17	9.236768724748383e-16	8.253157713865549e-18
74200000	0.0016938786384386529	-1.753430804016741e-18	-3.7964730242276926e-19	2.3775642422881886e-13	1.8361463566058905e-14	0.0066122427226278585	-7.357903254596407e-20	1.7075920560674545e-18	2.779362109915205e-17	9.236768724748383e-16	8.253157713865549e-18
74300000	0.0016938786384386529	-1.753430804016741e-18	-3.7964730242276926e-19	2.3775642422881886e-13	1.8361463566058905e-14	0.0066122427226278585	-7.357903236495014e-20	1.7075920560674545e-18	2.779362109915205e-17	9.236768724748383e-16	8.253157713865549e-18
74400000	0.0016938786384386529	-1.753430804016741e-18	-3.7964730242276926e-19	2.3775642422881886e-13	1.8361463566058905e-14	0.0066122427226278585	-7.357903218393622e-20	1.7075920560674545e-18	2.779362109915205e-17	9.236768724748383e-16	8.253157713865549e-18
74500000	0.0016938786384386529	-1.753430804016741e-18	-3.7964730242276926e-19	2.3775642422881886e-13	1.8361463566058905e-14	0.0066122427226278585	-7.357903200292229e-20	1.7075920560674545e-18	2.779362109915205e-17	9.236768724748383e-16	8.253157713865549e-18
74600000	0.0016938786384386529	-1.753430804016741e-18	-3.7964730242276926e-19	2.3775642422881886e-13	1.8361463566058905e-14	0.0066122427226278585	-7.357903182190836e-20	1.7075920560674545e-18	2.779362109915205e-17	9.236768724748383e-16	8.253157713865549e-18
74700000	0.0016938786384386529	-1.753430804016741e-18	-3.7964730242276926e-19	2.3775642422881886e-13	1.8361463566058905e-14	0.0066122427226278585	-7.357903164089444e-20	1.7075920560674545e-18	2.779362109915205e-17	9.236768724748383e-16	8.253157713865549e-18
74800000	0.0016938786384386529	-1.753430804016741e-18	-3.7964730242276926e-19	2.3775642422881886e-13	1.8361463566058905e-14	0.0066122427226278585	-7.357903145988051e-20	1.7075920560674545e-18	2.779362109915205e-17	9.236768724748383e-16	8.253157713865549e-18
74900000	0.0016938786384386529	-1.753430804016741e-18	-3.7964730242276926e-19	2.3775642422881886e-13	1.8361463566058905e-14	0.0066122427226278585	-7.357903127886658e-20	1.7075920560674545e-18	2.779362109915205e-17	9.236768724748383e-16	8.253157713865549e-18
75000000	0.0016938786384386529	-1.753430804016741e-18	-3.7964730242276926e-19	2.3775642422881886e-13	1.8361463566058905e-14	0.0066122427226278585	-7.357903109785266e-20	1.7075920560674545e-18	2.779362109915205e-17	9.236768724748383e-16	8.253157713865549e-18
75100000	0.0016938786384386529	-1.753430804016741e-18	-3.7964730242276926e-19	2.3775642422881886e-13	1.8361463566058905e-14	0.0066122427226278585	-7.357903091683873e-20	1.7075920560674545e-18	2.779362109915205e-17	9.236768724748383e-16	8.253157713865549e-18
75200000	0.0016938786384386529	-1.753430804016741e-18	-3.7964730242276926e-19	2.3775642422881886e-13	1.8361463566058905e-14	0.0066122427226278585	-7.35790307358248e-20	1.7075920560674545e-18	2.779362109915205e-17	9.236768724748383e-16	8.253157713865549e-18
75300000	0.0016938786384386529	-1.753430804016741e-18	-3.7964730242276926e-19	2.3775642422881886e-13	1.8361463566058905e-14	0.0066122427226278585	-7.357903055481088e-20	1.7075920560674545e-18	2.779362109915205e-17	9.236768724748383e-16	8.253157713865549e-18
75400000	0.0016938786384386529	-1.753430804016741e-18	-3.7964730242276926e-19	2.3775642422881886e-13	1.8361463566058905e-14	0.0066122427226278585	-7.357903037379695e-20	1.7075920560674545e-18	2.779362109915205e-17	9.236768724748383e-16	8.253157713865549e-18
75500000	0.0016938786384386529	-1.753430804016741e-18	-3.7964730242276926e-19	2.3775642422881886e-13	1.8361463566058905e-14	0.0066122427226278585	-7.357903019278303e-20	1.7075920560674545e-18	2.779362109915205e-17	9.236768724748383e-16	8.253157713865549e-18
75600000	0.0016938786384386529	-1.753430804016741e-18	-3.7964730242276926e-19	2.3775642422881886e-13	1.8361463566058905e-14	0.0066122427226278585	-7.35790300117691e-20	1.7075920560674545e-18	2.779362109915205e-17	9.236768724748383e-16	8.253157713865549e-18
75700000	0.0016938786384386529	-1.753430804016741e-18	-3.7964730242276926e-19	2.3775642422881886e-13	1.8361463566058905e-14	0.0066122427226278585	-7.357902983075517e-20	1.7075920560674545e-18	2.779362109915205e-17	9.236768724748383e-16	8.253157713865549e-18
75800000	0.0016938786384386529	-1.753430804016741e-18	-3.7964730242276926e-19	2.3775642422881886e-13	1.8361463566058905e-14	0.0066122427226278585	-7.357902964974125e-20	1.7075920560674545e-18	2.779362109915205e-17	9.236768724748383e-16	8.253157713865549e-18
75900000	0.0016938786384386529	-1.753430804016741e-18	-3.7964730242276926e-19	2.3775642422881886e-13	1.8361463566058905e-14	0.0066122427226278585	-7.357902946872732e-20	1.7075920560674545e-18	2.779362109915205e-17	9.236768724748383e-16	8.253157713865549e-18
76000000	0.0016938786384386529	-1.753430804016741e-18	-3.7964730242276926e-19	2.3775642422881886e-13	1.8361463566058905e-14	0.0066122427226278585	-7.357902928771339e-20	1.7075920560674545e-18	2.779362109915205e-17	9.236768724748383e-16	8.253157713865549e-18
76100000	0.0016938786384386529	-1.753430804016741e-18	-3.7964730242276926e-19	2.3775642422881886e-13	1.8361463566058905e-14	0.0066122427226278585	-7.357902910669947e-20	1.7075920560674545e-18	2.779362109915205e-17	9.236768724748383e-16	8.253157713865549e-18
76200000	0.0016938786384386529	-1.753430804016741e-18	-3.7964730242276926e-19	2.3775642422881886e-13	1.8361463566058905e-14	0.0066122427226278585	-7.357902892568554e-20	1.7075920560674545e-18	2.779362109915205e-17	9.236768724748383e-16	8.253157713865549e-18
76300000	0.0016938786384386529	-1.753430804016741e-18	-3.7964730242276926e-19	2.3775642422881886e-13	1.8361463566058905e-14	0.0066122427226278585	-7.357902874467162e-20	1.7075920560674545e-18	2.779362109915205e-17	9.236768724748383e-16	8.253157713865549e-18
76400000	0.0016938786384386529	-1.753430804016741e-18	-3.7964730242276926e-19	2.3775642422881886e-13	1.8361463566058905e-14	0.0066122427226278585	-7.357902856365769e-20	1.7075920560674545e-18	2.779362109915205e-17	9.236768724748383e-16	8.253157713865549e-18
76500000	0.0016938786384386529	-1.753430804016741e-18	-3.7964730242276926e-19	2.3775642422881886e-13	1.8361463566058905e-14	0.0066122427226278585	-7.357902838264376e-20	1.7075920560674545e-18	2.779362109915205e-17	9.236768724748383e-16	8.253157713865549e-18
76600000	0.0016938786384386529	-1.753430804016741e-18	-3.7964730242276926e-19	2.3775642422881886e-13	1.8361463566058905e-14	0.0066122427226278585	-7.357902820162984e-20	1.7075920560674545e-18	2.779362109915205e-17	9.236768724748383e-16	8.253157713865549e-18
76700000	0.0016938786384386529	-1.753430804016741e-18	-3.7964730242276926e-19	2.3775642422881886e-13	1.8361463566058905e-14	0.0066122427226278585	-7.357902802061591e-20	1.7075920560674545e-18	2.779362109915205e-17	9.236768724748383e-16	8.253157713865549e-18
76800000	0.0016938786384386529	-1.753430804016741e-18	-3.7964730242276926e-19	2.3775642422881886e-13	1.8361463566058905e-14	0.0066122427226278585	-7.357902783960198e-20	1.7075920560674545e-18	2.779362109915205e-17	9.236768724748383e-16	8.253157713865549e-18
76900000	0.0016938786384386529	-1.753430804016741e-18	-3.7964730242276926e-19	2.3775642422881886e-13	1.8361463566058905e-14	0.0066122427226278585	-7.357902765858806e-20	1.7075920560674545e-18	2.779362109915205e-17	9.236768724748383e-16	8.253157713865549e-18
77000000	0.0016938786384386529	-1.753430804016741e-18	-3.7964730242276926e-19	2.3775642422881886e-13	1.8361463566058905e-14	0.0066122427226278585	-7.357902747757413e-20	1.7075920560674545e-18	2.779362109915205e-17	9.236768724748383e-16	8.253157713865549e-18
77100000	0.0016938786384386529	-1.753430804016741e-18	-3.7964730242276926e-19	2.3775642422881886e-13	1.8361463566058905e-14	0.0066122427226278585	-7.357902729656022e-20	1.7075920560674545e-18	2.779362109915205e-17	9.236768724748383e-16	8.253157713865549e-18
77200000	0.0016938786384386529	-1.753430804016741e-18	-3.7964730242276926e-19	2.3775642422881886e-13	1.8361463566058905e-14	0.0066122427226278585	-7.357902711554628e-20	1.7075920560674545e-18	2.779362109915205e-17	9.236768724748383e-16	8.253157713865549e-18
77300000	0.0016938786384386529	-1.753430804016741e-18	-3.7964730242276926e-19	2.3775642422881886e-13	1.8361463566058905e-14	0.0066122427226278585	-7.357902693453235e-20	1.7075920560674545e-18	2.779362109915205e-17	9.236768724748383e-16	8.253157713865549e-18
77400000	0.0016938786384386529	-1.753430804016741e-18	-3.7964730242276926e-19	2.3775642422881886e-13	1.8361463566058905e-14	0.0066122427226278585	-7.357902675351844e-20	1.7075920560674545e-18	2.779362109915205e-17	9.236768724748383e-16	8.253157713865549e-18
77500000	0.0016938786384386529	-1.753430804016741e-18	-3.7964730242276926e-19	2.3775642422881886e-13	1.8361463566058905e-14	0.0066122427226278585	-7.35790265725045e-20	1.7075920560674545e-18	2.779362109915205e-17	9.236768724748383e-16	8.253157713865549e-18
77600000	0.0016938786384386529	-1.753430804016741e-18	-3.7964730242276926e-19	2.3775642422881886e-13	1.8361463566058905e-14	0.0066122427226278585	-7.357902639149058e-20	1.7075920560674545e-18	2.779362109915205e-17	9.236768724748383e-16	8.253157713865549e-18
77700000	0.0016938786384386529	-1.753430804016741e-18	-3.7964730242276926e-19	2.3775642422881886e-13	1.8361463566058905e-14	0.0066122427226278585	-7.357902621047666e-20	1.7075920560674545e-18	2.779362109915205e-17	9.236768724748383e-16	8.253157713865549e-18
77800000	0.0016938786384386529	-1.753430804016741e-18	-3.7964730242276926e-19	2.3775642422881886e-13	1.8361463566058905e-14	0.0066122427226278585	-7.357902602946273e-20	1.7075920560674545e-18	2.779362109915205e-17	9.236768724748383e-16	8.253157713865549e-18
77900000	0.0016938786384386529	-1.753430804016741e-18	-3.7964730242276926e-19	2.3775642422881886e-13	1.8361463566058905e-14	0.0066122427226278585	-7.35790258484488e-20	1.7075920560674545e-18	2.779362109915205e-17	9.236768724748383e-16	8.253157713865549e-18
78000000	0.0016938786384386529	-1.753430804016741e-18	-3.7964730242276926e-19	2.3775642422881886e-13	1.8361463566058905e-14	0.0066122427226278585	-7.357902566743488e-20	1.7075920560674545e-18	2.779362109915205e-17	9.236768724748383e-16	8.253157713865549e-18
78100000	0.0016938786384386529	-1.753430804016741e-18	-3.7964730242276926e-19	2.3775642422881886e-13	1.8361463566058905e-14	0.0066122427226278585	-7.357902548642095e-20	1.7075920560674545e-18	2.779362109915205e-17	9.236768724748383e-16	8.253157713865549e-18
78200000	0.0016938786384386529	-1.753430804016741e-18	-3.7964730242276926e-19	2.3775642422881886e-13	1.8361463566058905e-14	0.0066122427226278585	-7.357902530540703e-20	1.7075920560674545e-18	2.779362109915205e-17	9.236768724748383e-16	8.253157713865549e-18
78300000	0.0016938786384386529	-1.753430804016741e-18	-3.7964730242276926e-19	2.3775642422881886e-13	1.8361463566058905e-14	0.0066122427226278585	-7.35790251243931e-20	1.7075920560674545e-18	2.779362109915205e-17	9.236768724748383e-16	8.253157713865549e-18
78400000	0.0016938786384386529	-1.753430804016741e-18	-3.7964730242276926e-19	2.3775642422881886e-13	1.8361463566058905e-14	0.0066122427226278585	-7.357902494337917e-20	1.7075920560674545e-18	2.779362109915205e-17	9.236768724748383e-16	8.253157713865549e-18
78500000	0.0016938786384386529	-1.753430804016741e-18	-3.7964730242276926e-19	2.3775642422881886e-13	1.8361463566058905e-14	0.0066122427226278585	-7.357902476236525e-20	1.7075920560674545e-18	2.779362109915205e-17	9.236768724748383e-16	8.253157713865549e-18
78600000	0.0016938786384386529	-1.753430804016741e-18	-3.7964730242276926e-19	2.3775642422881886e-13	1.8361463566058905e-14	0.0066122427226278585	-7.357902458135132e-20	1.7075920560674545e-18	2.779362109915205e-17	9.236768724748383e-16	8.253157713865549e-18
78700000	0.0016938786384386529	-1.753430804016741e-18	-3.7964730242276926e-19	2.3775642422881886e-13	1.8361463566058905e-14	0.0066122427226278585	-7.357902440033739e-20	1.7075920560674545e-18	2.779362109915205e-17	9.236768724748383e-16	8.253157713865549e-18
78800000	0.0016938786384386529	-1.753430804016741e-18	-3.7964730242276926e-19	2.3775642422881886e-13	1.8361463566058905e-14	0.0066122427226278585	-7.357902421932347e-20	1.7075920560674545e-18	2.779362109915205e-17	9.236768724748383e-16	8.253157713865549e-18
78900000	0.0016938786384386529	-1.753430804016741e-18	-3.7964730242276926e-19	2.3775642422881886e-13	1.8361463566058905e-14	0.0066122427226278585	-7.357902403830954e-20	1.7075920560674545e-18	2.779362109915205e-17	9.236768724748383e-16	8.253157713865549e-18
79000000	0.0016938786384386529	-1.753430804016741e-18	-3.7964730242276926e-19	2.3775642422881886e-13	1.8361463566058905e-14	0.0066122427226278585	-7.357902385729562e-20	1.7075920560674545e-18	2.779362109915205e-17	9.236768724748383e-16	8.253157713865549e-18
79100000	0.0016938786384386529	-1.753430804016741e-18	-3.7964730242276926e-19	2.3775642422881886e-13	1.8361463566058905e-14	0.0066122427226278585	-7.357902367628169e-20	1.7075920560674545e-18	2.779362109915205e-17	9.236768724748383e-16	8.253157713865549e-18
79200000	0.0016938786384386529	-1.753430804016741e-18	-3.7964730242276926e-19	2.3775642422881886e-13	1.8361463566058905e-14	0.0066122427226278585	-7.357902349526776e-20	1.7075920560674545e-18	2.779362109915205e-17	9.236768724748383e-16	8.253157713865549e-18
79300000	0.0016938786384386529	-1.753430804016741e-18	-3.7964730242276926e-19	2.3775642422881886e-13	1.8361463566058905e-14	0.0066122427226278585	-7.357902331425384e-20	1.7075920560674545e-18	2.7793621099152057e-17	9.236768724748383e-16	8.253157713865549e-18
79400000	0.0016938786384386529	-1.753430804016741e-18	-3.7964730242276926e-19	2.3775642422881886e-13	1.8361463566058905e-14	0.0066122427226278585	-7.357902313323991e-20	1.7075920560674545e-18	2.7793621099152057e-17	9.236768724748383e-16	8.253157713865549e-18
79500000	0.0016938786384386529	-1.753430804016741e-18	-3.7964730242276926e-19	2.3775642422881886e-13	1.8361463566058905e-14	0.0066122427226278585	-7.357902295222598e-20	1.7075920560674545e-18	2.7793621099152057e-17	9.236768724748383e-16	8.253157713865549e-18
79600000	0.0016938786384386529	-1.753430804016741e-18	-3.7964730242276926e-19	2.3775642422881886e-13	1.8361463566058905e-14	0.0066122427226278585	-7.357902277121206e-20	1.7075920560674545e-18	2.7793621099152057e-17	9.236768724748383e-16	8.253157713865549e-18
79700000	0.0016938786384386529	-1.753430804016741e-18	-3.7964730242276926e-19	2.3775642422881886e-13	1.8361463566058905e-14	0.0066122427226278585	-7.357902259019813e-20	1.7075920560674545e-18	2.7793621099152057e-17	9.236768724748383e-16	8.253157713865549e-18
79800000	0.0016938786384386529	-1.753430804016741e-18	-3.7964730242276926e-19	2.3775642422881886e-13	1.8361463566058905e-14	0.0066122427226278585	-7.357902240918421e-20	1.7075920560674545e-18	2.7793621099152057e-17	9.236768724748383e-16	8.253157713865549e-18
79900000	0.0016938786384386529	-1.753430804016741e-18	-3.7964730242276926e-19	2.3775642422881886e-13	1.8361463566058905e-14	0.0066122427226278585	-7.357902222817028e-20	1.7075920560674545e-18	2.7793621099152057e-17	9.236768724748383e-16	8.253157713865549e-18
80000000	0.0016938786384386529	-1.753430804016741e-18	-3.7964730242276926e-19	2.3775642422881886e-13	1.8361463566058905e-14	0.0066122427226278585	-7.357902204715635e-20	1.7075920560674545e-18	2.7793621099152057e-17	9.236768724748383e-16	8.253157713865549e-18
80100000	0.0016938786384386529	-1.753430804016741e-18	-3.7964730242276926e-19	2.3775642422881886e-13	1.8361463566058905e-14	0.0066122427226278585	-7.357902186614243e-20	1.7075920560674545e-18	2.7793621099152057e-17	9.236768724748383e-16	8.253157713865549e-18
80200000	0.0016938786384386529	-1.753430804016741e-18	-3.7964730242276926e-19	2.3775642422881886e-13	1.8361463566058905e-14	0.0066122427226278585	-7.35790216851285e-20	1.7075920560674545e-18	2.7793621099152057e-17	9.236768724748383e-16	8.253157713865549e-18
80300000	0.0016938786384386529	-1.753430804016741e-18	-3.7964730242276926e-19	2.3775642422881886e-13	1.8361463566058905e-14	0.0066122427226278585	-7.357902150411457e-20	1.7075920560674545e-18	2.7793621099152057e-17	9.236768724748383e-16	8.253157713865549e-18
80400000	0.0016938786384386529	-1.753430804016741e-18	-3.7964730242276926e-19	2.3775642422881886e-13	1.8361463566058905e-14	0.0066122427226278585	-7.357902132310065e-20	1.7075920560674545e-18	2.7793621099152057e-17	9.236768724748383e-16	8.253157713865549e-18
80500000	0.0016938786384386529	-1.753430804016741e-18	-3.7964730242276926e-19	2.3775642422881886e-13	1.8361463566058905e-14	0.0066122427226278585	-7.357902114208672e-20	1.7075920560674545e-18	2.7793621099152057e-17	9.236768724748383e-16	8.253157713865549e-18
80600000	0.0016938786384386529	-1.753430804016741e-18	-3.7964730242276926e-19	2.3775642422881886e-13	1.8361463566058905e-14	0.0066122427226278585	-7.357902096107279e-20	1.7075920560674545e-18	2.7793621099152057e-17	9.236768724748383e-16	8.253157713865549e-18
80700000	0.0016938786384386529	-1.753430804016741e-18	-3.7964730242276926e-19	2.3775642422881886e-13	1.8361463566058905e-14	0.0066122427226278585	-7.357902078005888e-20	1.7075920560674545e-18	2.7793621099152057e-17	9.236768724748383e-16	8.253157713865549e-18
80800000	0.0016938786384386529	-1.753430804016741e-18	-3.7964730242276926e-19	2.3775642422881886e-13	1.8361463566058905e-14	0.0066122427226278585	-7.357902059904494e-20	1.7075920560674545e-18	2.7793621099152057e-17	9.236768724748383e-16	8.253157713865549e-18
80900000	0.0016938786384386529	-1.753430804016741e-18	-3.7964730242276926e-19	2.3775642422881886e-13	1.8361463566058905e-14	0.0066122427226278585	-7.357902041803103e-20	1.7075920560674545e-18	2.7793621099152057e-17	9.236768724748383e-16	8.253157713865549e-18
81000000	0.0016938786384386529	-1.753430804016741e-18	-3.7964730242276926e-19	2.3775642422881886e-13	1.8361463566058905e-14	0.0066122427226278585	-7.35790202370171e-20	1.7075920560674545e-18	2.7793621099152057e-17	9.236768724748383e-16	8.253157713865549e-18
81100000	0.0016938786384386529	-1.753430804016741e-18	-3.7964730242276926e-19	2.3775642422881886e-13	1.8361463566058905e-14	0.0066122427226278585	-7.357902005600317e-20	1.7075920560674545e-18	2.7793621099152057e-17	9.236768724748383e-16	8.253157713865549e-18
81200000	0.0016938786384386529	-1.753430804016741e-18	-3.7964730242276926e-19	2.3775642422881886e-13	1.8361463566058905e-14	0.0066122427226278585	-7.357901987498925e-20	1.7075920560674545e-18	2.7793621099152057e-17	9.236768724748383e-16	8.253157713865549e-18
81300000	0.0016938786384386529	-1.753430804016741e-18	-3.7964730242276926e-19	2.3775642422881886e-13	1.8361463566058905e-14	0.0066122427226278585	-7.357901969397532e-20	1.7075920560674545e-18	2.7793621099152057e-17	9.236768724748383e-16	8.253157713865549e-18
81400000	0.0016938786384386529	-1.753430804016741e-18	-3.7964730242276926e-19	2.3775642422881886e-13	1.8361463566058905e-14	0.0066122427226278585	-7.357901951296139e-20	1.7075920560674545e-18	2.7793621099152057e-17	9.236768724748383e-16	8.253157713865549e-18
81500000	0.0016938786384386529	-1.753430804016741e-18	-3.7964730242276926e-19	2.3775642422881886e-13	1.8361463566058905e-14	0.0066122427226278585	-7.357901933194747e-20	1.7075920560674545e-18	2.7793621099152057e-17	9.236768724748383e-16	8.253157713865549e-18
81600000	0.0016938786384386529	-1.753430804016741e-18	-3.7964730242276926e-19	2.3775642422881886e-13	1.8361463566058905e-14	0.0066122427226278585	-7.357901915093354e-20	1.7075920560674545e-18	2.7793621099152057e-17	9.236768724748383e-16	8.253157713865549e-18
81700000	0.0016938786384386529	-1.753430804016741e-18	-3.7964730242276926e-19	2.3775642422881886e-13	1.8361463566058905e-14	0.0066122427226278585	-7.357901896991962e-20	1.7075920560674545e-18	2.7793621099152057e-17	9.236768724748383e-16	8.253157713865549e-18
81800000	0.0016938786384386529	-1.753430804016741e-18	-3.7964730242276926e-19	2.3775642422881886e-13	1.8361463566058905e-14	0.0066122427226278585	-7.357901878890569e-20	1.7075920560674545e-18	2.7793621099152057e-17	9.236768724748383e-16	8.253157713865549e-18
81900000	0.0016938786384386529	-1.753430804016741e-18	-3.7964730242276926e-19	2.3775642422881886e-13	1.8361463566058905e-14	0.0066122427226278585	-7.357901860789176e-20	1.7075920560674545e-18	2.7793621099152057e-17	9.236768724748383e-16	8.253157713865549e-18
82000000	0.0016938786384386529	-1.753430804016741e-18	-3.7964730242276926e-19	2.3775642422881886e-13	1.8361463566058905e-14	0.0066122427226278585	-7.357901842687784e-20	1.7075920560674546e-18	2.7793621099152057e-17	9.236768724748383e-16	8.253157713865549e-18
82100000	0.0016938786384386529	-1.753430804016741e-18	-3.7964730242276926e-19	2.3775642422881886e-13	1.8361463566058905e-14	0.0066122427226278585	-7.357901824586391e-20	1.7075920560674546e-18	2.7793621099152057e-17	9.236768724748383e-16	8.253157713865549e-18
82200000	0.0016938786384386529	-1.753430804016741e-18	-3.7964730242276926e-19	2.3775642422881886e-13	1.8361463566058905e-14	0.0066122427226278585	-7.357901806484998e-20	1.7075920560674546e-18	2.7793621099152057e-17	9.236768724748383e-16	8.253157713865549e-18
82300000	0.0016938786384386529	-1.753430804016741e-18	-3.7964730242276926e-19	2.3775642422881886e-13	1.8361463566058905e-14	0.0066122427226278585	-7.357901788383606e-20	1.7075920560674546e-18	2.7793621099152057e-17	9.236768724748383e-16	8.253157713865549e-18
82400000	0.0016938786384386529	-1.753430804016741e-18	-3.7964730242276926e-19	2.3775642422881886e-13	1.8361463566058905e-14	0.0066122427226278585	-7.357901770282213e-20	1.7075920560674546e-18	2.7793621099152057e-17	9.236768724748383e-16	8.253157713865549e-18
82500000	0.0016938786384386529	-1.753430804016741e-18	-3.7964730242276926e-19	2.3775642422881886e-13	1.8361463566058905e-14	0.0066122427226278585	-7.357901752180821e-20	1.7075920560674546e-18	2.7793621099152057e-17	9.236768724748383e-16	8.253157713865549e-18
82600000	0.0016938786384386529	-1.753430804016741e-18	-3.7964730242276926e-19	2.3775642422881886e-13	1.8361463566058905e-14	0.0066122427226278585	-7.357901734079428e-20	1.7075920560674546e-18	2.7793621099152057e-17	9.236768724748383e-16	8.253157713865549e-18
82700000	0.0016938786384386529	-1.753430804016741e-18	-3.7964730242276926e-19	2.3775642422881886e-13	1.8361463566058905e-14	0.0066122427226278585	-7.357901715978035e-20	1.7075920560674546e-18	2.7793621099152057e-17	9.236768724748383e-16	8.253157713865549e-18
82800000	0.0016938786384386529	-1.753430804016741e-18	-3.7964730242276926e-19	2.3775642422881886e-13	1.8361463566058905e-14	0.0066122427226278585	-7.357901697876643e-20	1.7075920560674546e-18	2.7793621099152057e-17	9.236768724748383e-16	8.253157713865549e-18
82900000	0.0016938786384386529	-1.753430804016741e-18	-3.7964730242276926e-19	2.3775642422881886e-13	1.8361463566058905e-14	0.0066122427226278585	-7.35790167977525e-20	1.7075920560674546e-18	2.7793621099152057e-17	9.236768724748383e-16	8.253157713865549e-18
83000000	0.0016938786384386529	-1.753430804016741e-18	-3.7964730242276926e-19	2.3775642422881886e-13	1.8361463566058905e-14	0.0066122427226278585	-7.357901661673857e-20	1.7075920560674546e-18	2.7793621099152057e-17	9.236768724748383e-16	8.253157713865549e-18
83100000	0.0016938786384386529	-1.753430804016741e-18	-3.7964730242276926e-19	2.3775642422881886e-13	1.8361463566058905e-14	0.0066122427226278585	-7.357901643572465e-20	1.7075920560674546e-18	2.7793621099152057e-17	9.236768724748383e-16	8.253157713865549e-18
83200000	0.0016938786384386529	-1.753430804016741e-18	-3.7964730242276926e-19	2.3775642422881886e-13	1.8361463566058905e-14	0.0066122427226278585	-7.357901625471072e-20	1.7075920560674546e-18	2.7793621099152057e-17	9.236768724748383e-16	8.253157713865549e-18
83300000	0.0016938786384386529	-1.753430804016741e-18	-3.7964730242276926e-19	2.3775642422881886e-13	1.8361463566058905e-14	0.0066122427226278585	-7.357901607369679e-20	1.7075920560674546e-18	2.7793621099152057e-17	9.236768724748383e-16	8.253157713865549e-18
83400000	0.0016938786384386529	-1.753430804016741e-18	-3.7964730242276926e-19	2.3775642422881886e-13	1.8361463566058905e-14	0.0066122427226278585	-7.357901589268287e-20	1.7075920560674546e-18	2.7793621099152057e-17	9.236768724748383e-16	8.253157713865549e-18
83500000	0.0016938786384386529	-1.753430804016741e-18	-3.7964730242276926e-19	2.3775642422881886e-13	1.8361463566058905e-14	0.0066122427226278585	-7.357901571166894e-20	1.7075920560674546e-18	2.7793621099152057e-17	9.236768724748383e-16	8.253157713865549e-18
83600000	0.0016938786384386529	-1.753430804016741e-18	-3.7964730242276926e-19	2.3775642422881886e-13	1.8361463566058905e-14	0.0066122427226278585	-7.357901553065502e-20	1.7075920560674546e-18	2.7793621099152057e-17	9.236768724748383e-16	8.253157713865549e-18
83700000	0.0016938786384386529	-1.753430804016741e-18	-3.7964730242276926e-19	2.3775642422881886e-13	1.8361463566058905e-14	0.0066122427226278585	-7.357901534964109e-20	1.7075920560674546e-18	2.7793621099152057e-17	9.236768724748383e-16	8.253157713865549e-18
83800000	0.0016938786384386529	-1.753430804016741e-18	-3.7964730242276926e-19	2.3775642422881886e-13	1.8361463566058905e-14	0.0066122427226278585	-7.357901516862716e-20	1.7075920560674546e-18	2.7793621099152057e-17	9.236768724748383e-16	8.253157713865549e-18
83900000	0.0016938786384386529	-1.753430804016741e-18	-3.7964730242276926e-19	2.3775642422881886e-13	1.8361463566058905e-14	0.0066122427226278585	-7.357901498761324e-20	1.7075920560674546e-18	2.7793621099152057e-17	9.236768724748383e-16	8.253157713865549e-18
84000000	0.0016938786384386529	-1.753430804016741e-18	-3.7964730242276926e-19	2.3775642422881886e-13	1.8361463566058905e-14	0.0066122427226278585	-7.357901480659931e-20	1.7075920560674546e-18	2.7793621099152057e-17	9.236768724748383e-16	8.253157713865549e-18
84100000	0.0016938786384386529	-1.753430804016741e-18	-3.7964730242276926e-19	2.3775642422881886e-13	1.8361463566058905e-14	0.0066122427226278585	-7.357901462558538e-20	1.7075920560674546e-18	2.7793621099152057e-17	9.236768724748383e-16	8.253157713865549e-18
84200000	0.0016938786384386529	-1.753430804016741e-18	-3.7964730242276926e-19	2.3775642422881886e-13	1.8361463566058905e-14	0.0066122427226278585	-7.357901444457147e-20	1.7075920560674546e-18	2.7793621099152057e-17	9.236768724748383e-16	8.253157713865549e-18
84300000	0.0016938786384386529	-1.753430804016741e-18	-3.7964730242276926e-19	2.3775642422881886e-13	1.8361463566058905e-14	0.0066122427226278585	-7.357901426355753e-20	1.7075920560674546e-18	2.7793621099152057e-17	9.236768724748383e-16	8.253157713865549e-18
84400000	0.0016938786384386529	-1.753430804016741e-18	-3.7964730242276926e-19	2.3775642422881886e-13	1.8361463566058905e-14	0.0066122427226278585	-7.357901408254362e-20	1.7075920560674546e-18	2.7793621099152057e-17	9.236768724748383e-16	8.253157713865549e-18
84500000	0.0016938786384386529	-1.753430804016741e-18	-3.7964730242276926e-19	2.3775642422881886e-13	1.8361463566058905e-14	0.0066122427226278585	-7.357901390152969e-20	1.7075920560674546e-18	2.7793621099152057e-17	9.236768724748383e-16	8.253157713865549e-18
84600000	0.0016938786384386529	-1.753430804016741e-18	-3.7964730242276926e-19	2.3775642422881886e-13	1.8361463566058905e-14	0.0066122427226278585	-7.357901372051576e-20	1.7075920560674546e-18	2.7793621099152057e-17	9.236768724748383e-16	8.253157713865549e-18
84700000	0.0016938786384386529	-1.753430804016741e-18	-3.7964730242276926e-19	2.3775642422881886e-13	1.8361463566058905e-14	0.0066122427226278585	-7.357901353950184e-20	1.7075920560674546e-18	2.7793621099152057e-17	9.236768724748383e-16	8.253157713865549e-18
84800000	0.0016938786384386529	-1.753430804016741e-18	-3.7964730242276926e-19	2.3775642422881886e-13	1.8361463566058905e-14	0.0066122427226278585	-7.357901335848791e-20	1.7075920560674546e-18	2.7793621099152057e-17	9.236768724748383e-16	8.253157713865549e-18
84900000	0.0016938786384386529	-1.753430804016741e-18	-3.7964730242276926e-19	2.3775642422881886e-13	1.8361463566058905e-14	0.0066122427226278585	-7.357901317747398e-20	1.7075920560674546e-18	2.7793621099152057e-17	9.236768724748383e-16	8.253157713865549e-18
85000000	0.0016938786384386529	-1.753430804016741e-18	-3.7964730242276926e-19	2.3775642422881886e-13	1.8361463566058905e-14	0.0066122427226278585	-7.357901299646006e-20	1.7075920560674546e-18	2.7793621099152057e-17	9.236768724748383e-16	8.253157713865549e-18
85100000	0.0016938786384386529	-1.753430804016741e-18	-3.7964730242276926e-19	2.3775642422881886e-13	1.8361463566058905e-14	0.0066122427226278585	-7.357901281544613e-20	1.7075920560674546e-18	2.7793621099152057e-17	9.236768724748383e-16	8.253157713865549e-18
85200000	0.0016938786384386529	-1.753430804016741e-18	-3.7964730242276926e-19	2.3775642422881886e-13	1.8361463566058905e-14	0.0066122427226278585	-7.35790126344322e-20	1.7075920560674546e-18	2.7793621099152057e-17	9.236768724748383e-16	8.253157713865549e-18
85300000	0.0016938786384386529	-1.753430804016741e-18	-3.7964730242276926e-19	2.3775642422881886e-13	1.8361463566058905e-14	0.0066122427226278585	-7.357901245341828e-20	1.7075920560674546e-18	2.7793621099152057e-17	9.236768724748383e-16	8.253157713865549e-18
85400000	0.0016938786384386529	-1.753430804016741e-18	-3.7964730242276926e-19	2.3775642422881886e-13	1.8361463566058905e-14	0.0066122427226278585	-7.357901227240435e-20	1.7075920560674546e-18	2.7793621099152057e-17	9.236768724748383e-16	8.253157713865549e-18
85500000	0.0016938786384386529	-1.753430804016741e-18	-3.7964730242276926e-19	2.3775642422881886e-13	1.8361463566058905e-14	0.0066122427226278585	-7.357901209139043e-20	1.7075920560674546e-18	2.7793621099152057e-17	9.236768724748383e-16	8.253157713865549e-18
85600000	0.0016938786384386529	-1.753430804016741e-18	-3.7964730242276926e-19	2.3775642422881886e-13	1.8361463566058905e-14	0.0066122427226278585	-7.35790119103765e-20	1.7075920560674546e-18	2.7793621099152057e-17	9.236768724748383e-16	8.253157713865549e-18
85700000	0.0016938786384386529	-1.753430804016741e-18	-3.7964730242276926e-19	2.3775642422881886e-13	1.8361463566058905e-14	0.0066122427226278585	-7.357901172936257e-20	1.7075920560674546e-18	2.7793621099152057e-17	9.236768724748383e-16	8.253157713865549e-18
85800000	0.0016938786384386529	-1.753430804016741e-18	-3.7964730242276926e-19	2.3775642422881886e-13	1.8361463566058905e-14	0.0066122427226278585	-7.357901154834865e-20	1.7075920560674546e-18	2.7793621099152057e-17	9.236768724748383e-16	8.253157713865549e-18
85900000	0.0016938786384386529	-1.753430804016741e-18	-3.7964730242276926e-19	2.3775642422881886e-13	1.8361463566058905e-14	0.0066122427226278585	-7.357901136733472e-20	1.7075920560674546e-18	2.7793621099152057e-17	9.236768724748383e-16	8.253157713865549e-18
86000000	0.0016938786384386529	-1.753430804016741e-18	-3.7964730242276926e-19	2.3775642422881886e-13	1.8361463566058905e-14	0.0066122427226278585	-7.357901118632079e-20	1.7075920560674546e-18	2.7793621099152057e-17	9.236768724748383e-16	8.253157713865549e-18
86100000	0.0016938786384386529	-1.753430804016741e-18	-3.7964730242276926e-19	2.3775642422881886e-13	1.8361463566058905e-14	0.0066122427226278585	-7.357901100530687e-20	1.7075920560674546e-18	2.7793621099152057e-17	9.236768724748383e-16	8.253157713865549e-18
86200000	0.0016938786384386529	-1.753430804016741e-18	-3.7964730242276926e-19	2.3775642422881886e-13	1.8361463566058905e-14	0.0066122427226278585	-7.357901082429294e-20	1.7075920560674546e-18	2.7793621099152057e-17	9.236768724748383e-16	8.253157713865549e-18
86300000	0.0016938786384386529	-1.753430804016741e-18	-3.7964730242276926e-19	2.3775642422881886e-13	1.8361463566058905e-14	0.0066122427226278585	-7.357901064327902e-20	1.7075920560674546e-18	2.7793621099152057e-17	9.236768724748383e-16	8.253157713865549e-18
86400000	0.0016938786384386529	-1.753430804016741e-18	-3.7964730242276926e-19	2.3775642422881886e-13	1.8361463566058905e-14	0.0066122427226278585	-7.357901046226509e-20	1.7075920560674546e-18	2.7793621099152057e-17	9.236768724748383e-16	8.253157713865549e-18
86500000	0.0016938786384386529	-1.753430804016741e-18	-3.7964730242276926e-19	2.3775642422881886e-13	1.8361463566058905e-14	0.0066122427226278585	-7.357901028125116e-20	1.7075920560674546e-18	2.7793621099152057e-17	9.236768724748383e-16	8.253157713865549e-18
86600000	0.0016938786384386529	-1.753430804016741e-18	-3.7964730242276926e-19	2.3775642422881886e-13	1.8361463566058905e-14	0.0066122427226278585	-7.357901010023724e-20	1.7075920560674546e-18	2.7793621099152057e-17	9.236768724748383e-16	8.253157713865549e-18
86700000	0.0016938786384386529	-1.753430804016741e-18	-3.7964730242276926e-19	2.3775642422881886e-13	1.8361463566058905e-14	0.0066122427226278585	-7.357900991922331e-20	1.7075920560674546e-18	2.7793621099152057e-17	9.236768724748383e-16	8.253157713865549e-18
86800000	0.0016938786384386529	-1.753430804016741e-18	-3.7964730242276926e-19	2.3775642422881886e-13	1.8361463566058905e-14	0.0066122427226278585	-7.357900973820938e-20	1.7075920560674546e-18	2.7793621099152057e-17	9.236768724748383e-16	8.253157713865549e-18
86900000	0.0016938786384386529	-1.753430804016741e-18	-3.7964730242276926e-19	2.3775642422881886e-13	1.8361463566058905e-14	0.0066122427226278585	-7.357900955719546e-20	1.7075920560674546e-18	2.7793621099152057e-17	9.236768724748383e-16	8.253157713865549e-18
87000000	0.0016938786384386529	-1.753430804016741e-18	-3.7964730242276926e-19	2.3775642422881886e-13	1.8361463566058905e-14	0.0066122427226278585	-7.357900937618153e-20	1.7075920560674546e-18	2.7793621099152057e-17	9.236768724748383e-16	8.253157713865549e-18
87100000	0.0016938786384386529	-1.753430804016741e-18	-3.7964730242276926e-19	2.3775642422881886e-13	1.8361463566058905e-14	0.0066122427226278585	-7.357900919516761e-20	1.7075920560674546e-18	2.7793621099152057e-17	9.236768724748383e-16	8.253157713865549e-18
87200000	0.0016938786384386529	-1.753430804016741e-18	-3.7964730242276926e-19	2.3775642422881886e-13	1.8361463566058905e-14	0.0066122427226278585	-7.357900901415368e-20	1.7075920560674546e-18	2.7793621099152057e-17	9.236768724748383e-16	8.253157713865549e-18
87300000	0.0016938786384386529	-1.753430804016741e-18	-3.7964730242276926e-19	2.3775642422881886e-13	1.8361463566058905e-14	0.0066122427226278585	-7.357900883313975e-20	1.7075920560674546e-18	2.7793621099152057e-17	9.236768724748383e-16	8.253157713865549e-18
87400000	0.0016938786384386529	-1.753430804016741e-18	-3.7964730242276926e-19	2.3775642422881886e-13	1.8361463566058905e-14	0.0066122427226278585	-7.357900865212584e-20	1.7075920560674546e-18	2.7793621099152057e-17	9.236768724748383e-16	8.253157713865549e-18
87500000	0.0016938786384386529	-1.753430804016741e-18	-3.7964730242276926e-19	2.3775642422881886e-13	1.8361463566058905e-14	0.0066122427226278585	-7.35790084711119e-20	1.7075920560674546e-18	2.7793621099152057e-17	9.236768724748383e-16	8.253157713865549e-18
87600000	0.0016938786384386529	-1.753430804016741e-18	-3.7964730242276926e-19	2.3775642422881886e-13	1.8361463566058905e-14	0.0066122427226278585	-7.357900829009797e-20	1.7075920560674546e-18	2.7793621099152057e-17	9.236768724748383e-16	8.253157713865549e-18
87700000	0.0016938786384386529	-1.753430804016741e-18	-3.7964730242276926e-19	2.3775642422881886e-13	1.8361463566058905e-14	0.0066122427226278585	-7.357900810908406e-20	1.7075920560674546e-18	2.7793621099152057e-17	9.236768724748383e-16	8.253157713865549e-18
87800000	0.0016938786384386529	-1.753430804016741e-18	-3.7964730242276926e-19	2.3775642422881886e-13	1.8361463566058905e-14	0.0066122427226278585	-7.357900792807013e-20	1.7075920560674546e-18	2.7793621099152057e-17	9.236768724748383e-16	8.253157713865549e-18
87900000	0.0016938786384386529	-1.753430804016741e-18	-3.7964730242276926e-19	2.3775642422881886e-13	1.8361463566058905e-14	0.0066122427226278585	-7.35790077470562e-20	1.7075920560674546e-18	2.7793621099152057e-17	9.236768724748383e-16	8.253157713865549e-18
88000000	0.0016938786384386529	-1.753430804016741e-18	-3.7964730242276926e-19	2.3775642422881886e-13	1.8361463566058905e-14	0.0066122427226278585	-7.357900756604228e-20	1.7075920560674546e-18	2.7793621099152057e-17	9.236768724748383e-16	8.253157713865549e-18
88100000	0.0016938786384386529	-1.753430804016741e-18	-3.7964730242276926e-19	2.3775642422881886e-13	1.8361463566058905e-14	0.0066122427226278585	-7.357900738502835e-20	1.7075920560674546e-18	2.7793621099152057e-17	9.236768724748383e-16	8.253157713865549e-18
88200000	0.0016938786384386529	-1.753430804016741e-18	-3.7964730242276926e-19	2.3775642422881886e-13	1.8361463566058905e-14	0.0066122427226278585	-7.357900720401443e-20	1.7075920560674546e-18	2.7793621099152057e-17	9.236768724748383e-16	8.253157713865549e-18
88300000	0.0016938786384386529	-1.753430804016741e-18	-3.7964730242276926e-19	2.3775642422881886e-13	1.8361463566058905e-14	0.0066122427226278585	-7.35790070230005e-20	1.7075920560674546e-18	2.7793621099152057e-17	9.236768724748383e-16	8.253157713865549e-18
88400000	0.0016938786384386529	-1.753430804016741e-18	-3.7964730242276926e-19	2.3775642422881886e-13	1.8361463566058905e-14	0.0066122427226278585	-7.357900684198657e-20	1.7075920560674546e-18	2.7793621099152057e-17	9.236768724748383e-16	8.253157713865549e-18
88500000	0.0016938786384386529	-1.753430804016741e-18	-3.7964730242276926e-19	2.3775642422881886e-13	1.8361463566058905e-14	0.0066122427226278585	-7.357900666097265e-20	1.7075920560674546e-18	2.7793621099152057e-17	9.236768724748383e-16	8.253157713865549e-18
88600000	0.0016938786384386529	-1.753430804016741e-18	-3.7964730242276926e-19	2.3775642422881886e-13	1.8361463566058905e-14	0.0066122427226278585	-7.357900647995872e-20	1.7075920560674546e-18	2.7793621099152057e-17	9.236768724748383e-16	8.253157713865549e-18
88700000	0.0016938786384386529	-1.753430804016741e-18	-3.7964730242276926e-19	2.3775642422881886e-13	1.8361463566058905e-14	0.0066122427226278585	-7.357900629894479e-20	1.7075920560674546e-18	2.7793621099152057e-17	9.236768724748383e-16	8.253157713865549e-18
88800000	0.0016938786384386529	-1.753430804016741e-18	-3.7964730242276926e-19	2.3775642422881886e-13	1.8361463566058905e-14	0.0066122427226278585	-7.357900611793087e-20	1.7075920560674546e-18	2.7793621099152057e-17	9.236768724748383e-16	8.253157713865549e-18
88900000	0.0016938786384386529	-1.753430804016741e-18	-3.7964730242276926e-19	2.3775642422881886e-13	1.8361463566058905e-14	0.0066122427226278585	-7.357900593691694e-20	1.7075920560674546e-18	2.7793621099152057e-17	9.236768724748383e-16	8.253157713865549e-18
89000000	0.0016938786384386529	-1.753430804016741e-18	-3.7964730242276926e-19	2.3775642422881886e-13	1.8361463566058905e-14	0.0066122427226278585	-7.357900575590301e-20	1.7075920560674546e-18	2.7793621099152057e-17	9.236768724748383e-16	8.253157713865549e-18
89100000	0.0016938786384386529	-1.753430804016741e-18	-3.7964730242276926e-19	2.3775642422881886e-13	1.8361463566058905e-14	0.0066122427226278585	-7.357900557488909e-20	1.7075920560674546e-18	2.7793621099152057e-17	9.236768724748383e-16	8.253157713865549e-18
89200000	0.0016938786384386529	-1.753430804016741e-18	-3.7964730242276926e-19	2.3775642422881886e-13	1.8361463566058905e-14	0.0066122427226278585	-7.357900539387516e-20	1.7075920560674546e-18	2.7793621099152057e-17	9.236768724748383e-16	8.253157713865549e-18
89300000	0.0016938786384386529	-1.753430804016741e-18	-3.7964730242276926e-19	2.3775642422881886e-13	1.8361463566058905e-14	0.0066122427226278585	-7.357900521286124e-20	1.7075920560674546e-18	2.7793621099152057e-17	9.236768724748383e-16	8.253157713865549e-18
89400000	0.0016938786384386529	-1.753430804016741e-18	-3.7964730242276926e-19	2.3775642422881886e-13	1.8361463566058905e-14	0.0066122427226278585	-7.357900503184731e-20	1.7075920560674546e-18	2.7793621099152057e-17	9.236768724748383e-16	8.253157713865549e-18
89500000	0.0016938786384386529	-1.753430804016741e-18	-3.7964730242276926e-19	2.3775642422881886e-13	1.8361463566058905e-14	0.0066122427226278585	-7.357900485083338e-20	1.7075920560674546e-18	2.7793621099152057e-17	9.236768724748383e-16	8.253157713865549e-18
89600000	0.0016938786384386529	-1.753430804016741e-18	-3.7964730242276926e-19	2.3775642422881886e-13	1.8361463566058905e-14	0.0066122427226278585	-7.357900466981946e-20	1.7075920560674546e-18	2.7793621099152057e-17	9.236768724748383e-16	8.253157713865549e-18
89700000	0.0016938786384386529	-1.753430804016741e-18	-3.7964730242276926e-19	2.3775642422881886e-13	1.8361463566058905e-14	0.0066122427226278585	-7.357900448880553e-20	1.7075920560674546e-18	2.7793621099152057e-17	9.236768724748383e-16	8.253157713865549e-18
89800000	0.0016938786384386529	-1.753430804016741e-18	-3.7964730242276926e-19	2.3775642422881886e-13	1.8361463566058905e-14	0.0066122427226278585	-7.35790043077916e-20	1.7075920560674546e-18	2.7793621099152057e-17	9.236768724748383e-16	8.253157713865549e-18
89900000	0.0016938786384386529	-1.753430804016741e-18	-3.7964730242276926e-19	2.3775642422881886e-13	1.8361463566058905e-14	0.0066122427226278585	-7.357900412677768e-20	1.7075920560674546e-18	2.7793621099152057e-17	9.236768724748383e-16	8.253157713865549e-18
90000000	0.0016938786384386529	-1.753430804016741e-18	-3.7964730242276926e-19	2.3775642422881886e-13	1.8361463566058905e-14	0.0066122427226278585	-7.357900394576375e-20	1.7075920560674546e-18	2.7793621099152057e-17	9.236768724748383e-16	8.253157713865549e-18
90100000	0.0016938786384386529	-1.753430804016741e-18	-3.7964730242276926e-19	2.3775642422881886e-13	1.8361463566058905e-14	0.0066122427226278585	-7.357900376474983e-20	1.7075920560674546e-18	2.7793621099152057e-17	9.236768724748383e-16	8.253157713865549e-18
90200000	0.0016938786384386529	-1.753430804016741e-18	-3.7964730242276926e-19	2.3775642422881886e-13	1.8361463566058905e-14	0.0066122427226278585	-7.35790035837359e-20	1.7075920560674546e-18	2.7793621099152057e-17	9.236768724748383e-16	8.253157713865549e-18
90300000	0.0016938786384386529	-1.753430804016741e-18	-3.7964730242276926e-19	2.3775642422881886e-13	1.8361463566058905e-14	0.0066122427226278585	-7.357900340272197e-20	1.7075920560674546e-18	2.7793621099152057e-17	9.236768724748383e-16	8.253157713865549e-18
90400000	0.0016938786384386529	-1.753430804016741e-18	-3.7964730242276926e-19	2.3775642422881886e-13	1.8361463566058905e-14	0.0066122427226278585	-7.357900322170805e-20	1.7075920560674546e-18	2.7793621099152057e-17	9.236768724748383e-16	8.253157713865549e-18
90500000	0.0016938786384386529	-1.753430804016741e-18	-3.7964730242276926e-19	2.3775642422881886e-13	1.8361463566058905e-14	0.0066122427226278585	-7.357900304069412e-20	1.7075920560674546e-18	2.7793621099152057e-17	9.236768724748383e-16	8.253157713865549e-18
90600000	0.0016938786384386529	-1.753430804016741e-18	-3.7964730242276926e-19	2.3775642422881886e-13	1.8361463566058905e-14	0.0066122427226278585	-7.357900285968019e-20	1.7075920560674546e-18	2.7793621099152057e-17	9.236768724748383e-16	8.253157713865549e-18
90700000	0.0016938786384386529	-1.753430804016741e-18	-3.7964730242276926e-19	2.3775642422881886e-13	1.8361463566058905e-14	0.0066122427226278585	-7.357900267866627e-20	1.7075920560674546e-18	2.7793621099152057e-17	9.236768724748383e-16	8.253157713865549e-18
90800000	0.0016938786384386529	-1.753430804016741e-18	-3.7964730242276926e-19	2.3775642422881886e-13	1.8361463566058905e-14	0.0066122427226278585	-7.357900249765234e-20	1.7075920560674546e-18	2.7793621099152057e-17	9.236768724748383e-16	8.253157713865549e-18
90900000	0.0016938786384386529	-1.753430804016741e-18	-3.7964730242276926e-19	2.3775642422881886e-13	1.8361463566058905e-14	0.0066122427226278585	-7.357900231663841e-20	1.7075920560674546e-18	2.7793621099152057e-17	9.236768724748383e-16	8.253157713865549e-18
91000000	0.0016938786384386529	-1.753430804016741e-18	-3.7964730242276926e-19	2.3775642422881886e-13	1.8361463566058905e-14	0.0066122427226278585	-7.35790021356245e-20	1.7075920560674546e-18	2.7793621099152057e-17	9.236768724748383e-16	8.253157713865549e-18
91100000	0.0016938786384386529	-1.753430804016741e-18	-3.7964730242276926e-19	2.3775642422881886e-13	1.8361463566058905e-14	0.0066122427226278585	-7.357900195461056e-20	1.7075920560674546e-18	2.7793621099152057e-17	9.236768724748383e-16	8.253157713865549e-18
91200000	0.0016938786384386529	-1.753430804016741e-18	-3.7964730242276926e-19	2.3775642422881886e-13	1.8361463566058905e-14	0.0066122427226278585	-7.357900177359665e-20	1.7075920560674546e-18	2.7793621099152057e-17	9.236768724748383e-16	8.253157713865549e-18
91300000	0.0016938786384386529	-1.753430804016741e-18	-3.7964730242276926e-19	2.3775642422881886e-13	1.8361463566058905e-14	0.0066122427226278585	-7.357900159258272e-20	1.7075920560674546e-18	2.7793621099152057e-17	9.236768724748383e-16	8.253157713865549e-18
91400000	0.0016938786384386529	-1.753430804016741e-18	-3.7964730242276926e-19	2.3775642422881886e-13	1.8361463566058905e-14	0.0066122427226278585	-7.357900141156878e-20	1.7075920560674546e-18	2.7793621099152057e-17	9.236768724748383e-16	8.253157713865549e-18
91500000	0.0016938786384386529	-1.753430804016741e-18	-3.7964730242276926e-19	2.3775642422881886e-13	1.8361463566058905e-14	0.0066122427226278585	-7.357900123055487e-20	1.7075920560674546e-18	2.7793621099152057e-17	9.236768724748383e-16	8.253157713865549e-18
91600000	0.0016938786384386529	-1.753430804016741e-18	-3.7964730242276926e-19	2.3775642422881886e-13	1.8361463566058905e-14	0.0066122427226278585	-7.357900104954094e-20	1.7075920560674546e-18	2.7793621099152057e-17	9.236768724748383e-16	8.253157713865549e-18
91700000	0.0016938786384386529	-1.753430804016741e-18	-3.7964730242276926e-19	2.3775642422881886e-13	1.8361463566058905e-14	0.0066122427226278585	-7.3579000868527e-20	1.7075920560674546e-18	2.7793621099152057e-17	9.236768724748383e-16	8.253157713865549e-18
91800000	0.0016938786384386529	-1.753430804016741e-18	-3.7964730242276926e-19	2.3775642422881886e-13	1.8361463566058905e-14	0.0066122427226278585	-7.357900068751309e-20	1.7075920560674546e-18	2.7793621099152057e-17	9.236768724748383e-16	8.253157713865549e-18
91900000	0.0016938786384386529	-1.753430804016741e-18	-3.7964730242276926e-19	2.3775642422881886e-13	1.8361463566058905e-14	0.0066122427226278585	-7.357900050649916e-20	1.7075920560674546e-18	2.7793621099152057e-17	9.236768724748383e-16	8.253157713865549e-18
92000000	0.0016938786384386529	-1.753430804016741e-18	-3.7964730242276926e-19	2.3775642422881886e-13	1.8361463566058905e-14	0.0066122427226278585	-7.357900032548524e-20	1.7075920560674546e-18	2.7793621099152057e-17	9.236768724748383e-16	8.253157713865549e-18
92100000	0.0016938786384386529	-1.753430804016741e-18	-3.7964730242276926e-19	2.3775642422881886e-13	1.8361463566058905e-14	0.0066122427226278585	-7.357900014447131e-20	1.7075920560674546e-18	2.7793621099152057e-17	9.236768724748383e-16	8.253157713865549e-18
92200000	0.0016938786384386529	-1.753430804016741e-18	-3.7964730242276926e-19	2.3775642422881886e-13	1.8361463566058905e-14	0.0066122427226278585	-7.357899996345738e-20	1.7075920560674546e-18	2.7793621099152057e-17	9.236768724748383e-16	8.253157713865549e-18
92300000	0.0016938786384386529	-1.753430804016741e-18	-3.7964730242276926e-19	2.3775642422881886e-13	1.8361463566058905e-14	0.0066122427226278585	-7.357899978244346e-20	1.7075920560674546e-18	2.7793621099152057e-17	9.236768724748383e-16	8.253157713865549e-18
92400000	0.0016938786384386529	-1.753430804016741e-18	-3.7964730242276926e-19	2.3775642422881886e-13	1.8361463566058905e-14	0.0066122427226278585	-7.357899960142953e-20	1.7075920560674546e-18	2.7793621099152057e-17	9.236768724748383e-16	8.253157713865549e-18
92500000	0.0016938786384386529	-1.753430804016741e-18	-3.7964730242276926e-19	2.3775642422881886e-13	1.8361463566058905e-14	0.0066122427226278585	-7.35789994204156e-20	1.7075920560674546e-18	2.7793621099152057e-17	9.236768724748383e-16	8.253157713865549e-18
92600000	0.0016938786384386529	-1.753430804016741e-18	-3.7964730242276926e-19	2.3775642422881886e-13	1.8361463566058905e-14	0.0066122427226278585	-7.357899923940168e-20	1.7075920560674546e-18	2.7793621099152057e-17	9.236768724748383e-16	8.253157713865549e-18
92700000	0.0016938786384386529	-1.753430804016741e-18	-3.7964730242276926e-19	2.3775642422881886e-13	1.8361463566058905e-14	0.0066122427226278585	-7.357899905838775e-20	1.7075920560674546e-18	2.7793621099152057e-17	9.236768724748383e-16	8.253157713865549e-18
92800000	0.0016938786384386529	-1.753430804016741e-18	-3.7964730242276926e-19	2.3775642422881886e-13	1.8361463566058905e-14	0.0066122427226278585	-7.357899887737382e-20	1.7075920560674546e-18	2.7793621099152057e-17	9.236768724748383e-16	8.253157713865549e-18
92900000	0.0016938786384386529	-1.753430804016741e-18	-3.7964730242276926e-19	2.3775642422881886e-13	1.8361463566058905e-14	0.0066122427226278585	-7.35789986963599e-20	1.7075920560674546e-18	2.7793621099152057e-17	9.236768724748383e-16	8.253157713865549e-18
93000000	0.0016938786384386529	-1.753430804016741e-18	-3.7964730242276926e-19	2.3775642422881886e-13	1.8361463566058905e-14	0.0066122427226278585	-7.357899851534597e-20	1.7075920560674546e-18	2.7793621099152057e-17	9.236768724748383e-16	8.253157713865549e-18
93100000	0.0016938786384386529	-1.753430804016741e-18	-3.7964730242276926e-19	2.3775642422881886e-13	1.8361463566058905e-14	0.0066122427226278585	-7.357899833433205e-20	1.7075920560674546e-18	2.7793621099152057e-17	9.236768724748383e-16	8.253157713865549e-18
93200000	0.0016938786384386529	-1.753430804016741e-18	-3.7964730242276926e-19	2.3775642422881886e-13	1.8361463566058905e-14	0.0066122427226278585	-7.357899815331812e-20	1.7075920560674546e-18	2.7793621099152057e-17	9.236768724748383e-16	8.253157713865549e-18
93300000	0.0016938786384386529	-1.753430804016741e-18	-3.7964730242276926e-19	2.3775642422881886e-13	1.8361463566058905e-14	0.0066122427226278585	-7.357899797230419e-20	1.7075920560674546e-18	2.7793621099152057e-17	9.236768724748383e-16	8.253157713865549e-18
93400000	0.0016938786384386529	-1.753430804016741e-18	-3.7964730242276926e-19	2.3775642422881886e-13	1.8361463566058905e-14	0.0066122427226278585	-7.357899779129027e-20	1.7075920560674546e-18	2.7793621099152057e-17	9.236768724748383e-16	8.253157713865549e-18
93500000	0.0016938786384386529	-1.753430804016741e-18	-3.7964730242276926e-19	2.3775642422881886e-13	1.8361463566058905e-14	0.0066122427226278585	-7.357899761027634e-20	1.7075920560674546e-18	2.7793621099152057e-17	9.236768724748383e-16	8.253157713865549e-18
93600000	0.0016938786384386529	-1.753430804016741e-18	-3.7964730242276926e-19	2.3775642422881886e-13	1.8361463566058905e-14	0.0066122427226278585	-7.357899742926241e-20	1.7075920560674546e-18	2.7793621099152057e-17	9.236768724748383e-16	8.253157713865549e-18
93700000	0.0016938786384386529	-1.753430804016741e-18	-3.7964730242276926e-19	2.3775642422881886e-13	1.8361463566058905e-14	0.0066122427226278585	-7.357899724824849e-20	1.7075920560674546e-18	2.7793621099152057e-17	9.236768724748383e-16	8.253157713865549e-18
93800000	0.0016938786384386529	-1.753430804016741e-18	-3.7964730242276926e-19	2.3775642422881886e-13	1.8361463566058905e-14	0.0066122427226278585	-7.357899706723456e-20	1.7075920560674546e-18	2.7793621099152057e-17	9.236768724748383e-16	8.253157713865549e-18
93900000	0.0016938786384386529	-1.753430804016741e-18	-3.7964730242276926e-19	2.3775642422881886e-13	1.8361463566058905e-14	0.0066122427226278585	-7.357899688622064e-20	1.7075920560674546e-18	2.7793621099152057e-17	9.236768724748383e-16	8.253157713865549e-18
94000000	0.0016938786384386529	-1.753430804016741e-18	-3.7964730242276926e-19	2.3775642422881886e-13	1.8361463566058905e-14	0.0066122427226278585	-7.357899670520671e-20	1.7075920560674546e-18	2.7793621099152057e-17	9.236768724748383e-16	8.253157713865549e-18
94100000	0.0016938786384386529	-1.753430804016741e-18	-3.7964730242276926e-19	2.3775642422881886e-13	1.8361463566058905e-14	0.0066122427226278585	-7.357899652419278e-20	1.7075920560674546e-18	2.7793621099152057e-17	9.236768724748383e-16	8.253157713865549e-18
94200000	0.0016938786384386529	-1.753430804016741e-18	-3.7964730242276926e-19	2.3775642422881886e-13	1.8361463566058905e-14	0.0066122427226278585	-7.357899634317886e-20	1.7075920560674546e-18	2.7793621099152057e-17	9.236768724748383e-16	8.253157713865549e-18
94300000	0.0016938786384386529	-1.753430804016741e-18	-3.7964730242276926e-19	2.3775642422881886e-13	1.8361463566058905e-14	0.0066122427226278585	-7.357899616216493e-20	1.7075920560674546e-18	2.7793621099152057e-17	9.236768724748383e-16	8.253157713865549e-18
94400000	0.0016938786384386529	-1.753430804016741e-18	-3.7964730242276926e-19	2.3775642422881886e-13	1.8361463566058905e-14	0.0066122427226278585	-7.3578995981151e-20	1.7075920560674546e-18	2.7793621099152057e-17	9.236768724748383e-16	8.253157713865549e-18
94500000	0.0016938786384386529	-1.753430804016741e-18	-3.7964730242276926e-19	2.3775642422881886e-13	1.8361463566058905e-14	0.0066122427226278585	-7.357899580013709e-20	1.7075920560674546e-18	2.7793621099152057e-17	9.236768724748383e-16	8.253157713865549e-18
94600000	0.0016938786384386529	-1.753430804016741e-18	-3.7964730242276926e-19	2.3775642422881886e-13	1.8361463566058905e-14	0.0066122427226278585	-7.357899561912315e-20	1.7075920560674546e-18	2.7793621099152057e-17	9.236768724748383e-16	8.253157713865549e-18
94700000	0.0016938786384386529	-1.753430804016741e-18	-3.7964730242276926e-19	2.3775642422881886e-13	1.8361463566058905e-14	0.0066122427226278585	-7.357899543810922e-20	1.7075920560674546e-18	2.7793621099152057e-17	9.236768724748383e-16	8.253157713865549e-18
94800000	0.0016938786384386529	-1.753430804016741e-18	-3.7964730242276926e-19	2.3775642422881886e-13	1.8361463566058905e-14	0.0066122427226278585	-7.35789952570953e-20	1.7075920560674546e-18	2.7793621099152057e-17	9.236768724748383e-16	8.253157713865549e-18
94900000	0.0016938786384386529	-1.753430804016741e-18	-3.7964730242276926e-19	2.3775642422881886e-13	1.8361463566058905e-14	0.0066122427226278585	-7.357899507608138e-20	1.7075920560674546e-18	2.7793621099152057e-17	9.236768724748383e-16	8.253157713865549e-18
95000000	0.0016938786384386529	-1.753430804016741e-18	-3.7964730242276926e-19	2.3775642422881886e-13	1.8361463566058905e-14	0.0066122427226278585	-7.357899489506746e-20	1.7075920560674546e-18	2.7793621099152057e-17	9.236768724748383e-16	8.253157713865549e-18
95100000	0.0016938786384386529	-1.753430804016741e-18	-3.7964730242276926e-19	2.3775642422881886e-13	1.8361463566058905e-14	0.0066122427226278585	-7.357899471405353e-20	1.7075920560674546e-18	2.7793621099152057e-17	9.236768724748383e-16	8.253157713865549e-18
95200000	0.0016938786384386529	-1.753430804016741e-18	-3.7964730242276926e-19	2.3775642422881886e-13	1.8361463566058905e-14	0.0066122427226278585	-7.35789945330396e-20	1.7075920560674546e-18	2.7793621099152057e-17	9.236768724748383e-16	8.253157713865549e-18
95300000	0.0016938786384386529	-1.753430804016741e-18	-3.7964730242276926e-19	2.3775642422881886e-13	1.8361463566058905e-14	0.0066122427226278585	-7.357899435202568e-20	1.7075920560674546e-18	2.7793621099152057e-17	9.236768724748383e-16	8.253157713865549e-18
95400000	0.0016938786384386529	-1.753430804016741e-18	-3.7964730242276926e-19	2.3775642422881886e-13	1.8361463566058905e-14	0.0066122427226278585	-7.357899417101175e-20	1.7075920560674546e-18	2.7793621099152057e-17	9.236768724748383e-16	8.253157713865549e-18
95500000	0.0016938786384386529	-1.753430804016741e-18	-3.7964730242276926e-19	2.3775642422881886e-13	1.8361463566058905e-14	0.0066122427226278585	-7.357899398999782e-20	1.7075920560674546e-18	2.7793621099152057e-17	9.236768724748383e-16	8.253157713865549e-18
95600000	0.0016938786384386529	-1.753430804016741e-18	-3.7964730242276926e-19	2.3775642422881886e-13	1.8361463566058905e-14	0.0066122427226278585	-7.35789938089839e-20	1.7075920560674546e-18	2.7793621099152057e-17	9.236768724748383e-16	8.253157713865549e-18
95700000	0.0016938786384386529	-1.753430804016741e-18	-3.7964730242276926e-19	2.3775642422881886e-13	1.8361463566058905e-14	0.0066122427226278585	-7.357899362796997e-20	1.7075920560674546e-18	2.7793621099152057e-17	9.236768724748383e-16	8.253157713865549e-18
95800000	0.0016938786384386529	-1.753430804016741e-18	-3.7964730242276926e-19	2.3775642422881886e-13	1.8361463566058905e-14	0.0066122427226278585	-7.357899344695605e-20	1.7075920560674546e-18	2.7793621099152057e-17	9.236768724748383e-16	8.253157713865549e-18
95900000	0.0016938786384386529	-1.753430804016741e-18	-3.7964730242276926e-19	2.3775642422881886e-13	1.8361463566058905e-14	0.0066122427226278585	-7.357899326594212e-20	1.7075920560674546e-18	2.7793621099152057e-17	9.236768724748383e-16	8.253157713865549e-18
96000000	0.0016938786384386529	-1.753430804016741e-18	-3.7964730242276926e-19	2.377564242288189e-13	1.83614635660589e-14	0.0066122427226278585	-7.357899308492819e-20	1.7075920560674546e-18	2.7793621099152057e-17	9.236768724748383e-16	8.253157713865549e-18
96100000	0.0016938786384386529	-1.753430804016741e-18	-3.7964730242276926e-19	2.377564242288189e-13	1.83614635660589e-14	0.0066122427226278585	-7.357899290391427e-20	1.7075920560674546e-18	2.7793621099152057e-17	9.236768724748381e-16	8.253157713865549e-18
96200000	0.0016938786384386529	-1.753430804016741e-18	-3.7964730242276926e-19	2.377564242288189e-13	1.83614635660589e-14	0.0066122427226278585	-7.357899272290034e-20	1.7075920560674546e-18	2.7793621099152057e-17	9.236768724748381e-16	8.253157713865549e-18
96300000	0.0016938786384386529	-1.753430804016741e-18	-3.7964730242276926e-19	2.377564242288189e-13	1.83614635660589e-14	0.0066122427226278585	-7.357899254188641e-20	1.7075920560674546e-18	2.7793621099152057e-17	9.236768724748381e-16	8.253157713865549e-18
96400000	0.0016938786384386529	-1.753430804016741e-18	-3.7964730242276926e-19	2.377564242288189e-13	1.83614635660589e-14	0.0066122427226278585	-7.357899236087249e-20	1.7075920560674546e-18	2.7793621099152057e-17	9.236768724748381e-16	8.253157713865549e-18
96500000	0.0016938786384386529	-1.753430804016741e-18	-3.7964730242276926e-19	2.377564242288189e-13	1.83614635660589e-14	0.0066122427226278585	-7.357899217985856e-20	1.7075920560674546e-18	2.7793621099152057e-17	9.236768724748381e-16	8.253157713865549e-18
96600000	0.0016938786384386529	-1.753430804016741e-18	-3.7964730242276926e-19	2.377564242288189e-13	1.83614635660589e-14	0.0066122427226278585	-7.357899199884463e-20	1.7075920560674546e-18	2.7793621099152057e-17	9.236768724748381e-16	8.253157713865549e-18
96700000	0.0016938786384386529	-1.753430804016741e-18	-3.7964730242276926e-19	2.377564242288189e-13	1.83614635660589e-14	0.0066122427226278585	-7.357899181783071e-20	1.7075920560674545e-18	2.7793621099152057e-17	9.236768724748381e-16	8.253157713865549e-18
96800000	0.0016938786384386529	-1.753430804016741e-18	-3.7964730242276926e-19	2.377564242288189e-13	1.83614635660589e-14	0.0066122427226278585	-7.357899163681678e-20	1.7075920560674545e-18	2.7793621099152057e-17	9.236768724748381e-16	8.253157713865549e-18
96900000	0.0016938786384386529	-1.753430804016741e-18	-3.7964730242276926e-19	2.377564242288189e-13	1.83614635660589e-14	0.0066122427226278585	-7.357899145580286e-20	1.7075920560674545e-18	2.7793621099152057e-17	9.236768724748381e-16	8.253157713865549e-18
97000000	0.0016938786384386529	-1.753430804016741e-18	-3.7964730242276926e-19	2.377564242288189e-13	1.83614635660589e-14	0.0066122427226278585	-7.357899127478893e-20	1.7075920560674545e-18	2.7793621099152057e-17	9.236768724748381e-16	8.253157713865549e-18
97100000	0.0016938786384386529	-1.753430804016741e-18	-3.7964730242276926e-19	2.377564242288189e-13	1.83614635660589e-14	0.0066122427226278585	-7.3578991093775e-20	1.7075920560674545e-18	2.7793621099152057e-17	9.236768724748381e-16	8.253157713865549e-18
97200000	0.0016938786384386529	-1.753430804016741e-18	-3.7964730242276926e-19	2.377564242288189e-13	1.83614635660589e-14	0.0066122427226278585	-7.357899091276108e-20	1.7075920560674545e-18	2.7793621099152057e-17	9.236768724748381e-16	8.253157713865549e-18
97300000	0.0016938786384386529	-1.753430804016741e-18	-3.7964730242276926e-19	2.377564242288189e-13	1.83614635660589e-14	0.0066122427226278585	-7.357899073174715e-20	1.7075920560674545e-18	2.7793621099152057e-17	9.236768724748381e-16	8.253157713865549e-18
97400000	0.0016938786384386529	-1.753430804016741e-18	-3.7964730242276926e-19	2.377564242288189e-13	1.83614635660589e-14	0.0066122427226278585	-7.357899055073322e-20	1.7075920560674545e-18	2.7793621099152057e-17	9.236768724748381e-16	8.253157713865549e-18
97500000	0.0016938786384386529	-1.753430804016741e-18	-3.7964730242276926e-19	2.377564242288189e-13	1.83614635660589e-14	0.0066122427226278585	-7.35789903697193e-20	1.7075920560674545e-18	2.7793621099152057e-17	9.236768724748381e-16	8.253157713865549e-18
97600000	0.0016938786384386529	-1.753430804016741e-18	-3.7964730242276926e-19	2.377564242288189e-13	1.83614635660589e-14	0.0066122427226278585	-7.357899018870537e-20	1.7075920560674545e-18	2.7793621099152057e-17	9.236768724748381e-16	8.253157713865549e-18
97700000	0.0016938786384386529	-1.753430804016741e-18	-3.7964730242276926e-19	2.377564242288189e-13	1.83614635660589e-14	0.0066122427226278585	-7.357899000769145e-20	1.7075920560674545e-18	2.7793621099152057e-17	9.236768724748381e-16	8.253157713865549e-18
97800000	0.0016938786384386529	-1.753430804016741e-18	-3.7964730242276926e-19	2.377564242288189e-13	1.83614635660589e-14	0.0066122427226278585	-7.357898982667752e-20	1.7075920560674545e-18	2.7793621099152057e-17	9.236768724748381e-16	8.253157713865549e-18
97900000	0.0016938786384386529	-1.753430804016741e-18	-3.7964730242276926e-19	2.377564242288189e-13	1.83614635660589e-14	0.0066122427226278585	-7.357898964566359e-20	1.7075920560674545e-18	2.7793621099152057e-17	9.236768724748381e-16	8.253157713865549e-18
98000000	0.0016938786384386529	-1.753430804016741e-18	-3.7964730242276926e-19	2.377564242288189e-13	1.83614635660589e-14	0.0066122427226278585	-7.357898946464968e-20	1.7075920560674545e-18	2.7793621099152057e-17	9.236768724748381e-16	8.253157713865549e-18
98100000	0.0016938786384386529	-1.753430804016741e-18	-3.7964730242276926e-19	2.377564242288189e-13	1.83614635660589e-14	0.0066122427226278585	-7.357898928363574e-20	1.7075920560674545e-18	2.7793621099152057e-17	9.236768724748381e-16	8.253157713865549e-18
98200000	0.0016938786384386529	-1.753430804016741e-18	-3.7964730242276926e-19	2.377564242288189e-13	1.83614635660589e-14	0.0066122427226278585	-7.357898910262181e-20	1.7075920560674545e-18	2.7793621099152057e-17	9.236768724748381e-16	8.253157713865549e-18
98300000	0.0016938786384386529	-1.753430804016741e-18	-3.7964730242276926e-19	2.377564242288189e-13	1.83614635660589e-14	0.0066122427226278585	-7.35789889216079e-20	1.7075920560674545e-18	2.7793621099152057e-17	9.236768724748381e-16	8.253157713865549e-18
98400000	0.0016938786384386529	-1.753430804016741e-18	-3.7964730242276926e-19	2.377564242288189e-13	1.83614635660589e-14	0.0066122427226278585	-7.357898874059397e-20	1.7075920560674545e-18	2.7793621099152057e-17	9.236768724748381e-16	8.253157713865549e-18
98500000	0.0016938786384386529	-1.753430804016741e-18	-3.7964730242276926e-19	2.377564242288189e-13	1.83614635660589e-14	0.0066122427226278585	-7.357898855958004e-20	1.7075920560674545e-18	2.7793621099152057e-17	9.236768724748381e-16	8.253157713865549e-18
98600000	0.0016938786384386529	-1.753430804016741e-18	-3.7964730242276926e-19	2.377564242288189e-13	1.83614635660589e-14	0.0066122427226278585	-7.357898837856612e-20	1.7075920560674545e-18	2.7793621099152057e-17	9.236768724748381e-16	8.253157713865549e-18
98700000	0.0016938786384386529	-1.753430804016741e-18	-3.7964730242276926e-19	2.377564242288189e-13	1.83614635660589e-14	0.0066122427226278585	-7.357898819755219e-20	1.7075920560674545e-18	2.7793621099152057e-17	9.236768724748381e-16	8.253157713865549e-18
98800000	0.0016938786384386529	-1.753430804016741e-18	-3.7964730242276926e-19	2.377564242288189e-13	1.83614635660589e-14	0.0066122427226278585	-7.357898801653827e-20	1.7075920560674545e-18	2.7793621099152057e-17	9.236768724748381e-16	8.253157713865549e-18
98900000	0.0016938786384386529	-1.753430804016741e-18	-3.7964730242276926e-19	2.377564242288189e-13	1.83614635660589e-14	0.0066122427226278585	-7.357898783552434e-20	1.7075920560674545e-18	2.7793621099152057e-17	9.236768724748381e-16	8.253157713865549e-18
99000000	0.0016938786384386529	-1.753430804016741e-18	-3.7964730242276926e-19	2.377564242288189e-13	1.83614635660589e-14	0.0066122427226278585	-7.357898765451041e-20	1.7075920560674545e-18	2.7793621099152057e-17	9.236768724748381e-16	8.253157713865549e-18
99100000	0.0016938786384386529	-1.753430804016741e-18	-3.7964730242276926e-19	2.377564242288189e-13	1.83614635660589e-14	0.0066122427226278585	-7.357898747349649e-20	1.7075920560674545e-18	2.7793621099152057e-17	9.236768724748381e-16	8.253157713865549e-18
99200000	0.0016938786384386529	-1.753430804016741e-18	-3.7964730242276926e-19	2.377564242288189e-13	1.83614635660589e-14	0.0066122427226278585	-7.357898729248256e-20	1.7075920560674545e-18	2.7793621099152057e-17	9.236768724748381e-16	8.253157713865549e-18
99300000	0.0016938786384386529	-1.753430804016741e-18	-3.7964730242276926e-19	2.377564242288189e-13	1.83614635660589e-14	0.0066122427226278585	-7.357898711146863e-20	1.7075920560674545e-18	2.7793621099152057e-17	9.236768724748381e-16	8.253157713865549e-18
99400000	0.0016938786384386529	-1.753430804016741e-18	-3.7964730242276926e-19	2.377564242288189e-13	1.83614635660589e-14	0.0066122427226278585	-7.357898693045471e-20	1.7075920560674545e-18	2.7793621099152057e-17	9.236768724748381e-16	8.253157713865549e-18
99500000	0.0016938786384386529	-1.753430804016741e-18	-3.7964730242276926e-19	2.377564242288189e-13	1.83614635660589e-14	0.0066122427226278585	-7.357898674944078e-20	1.7075920560674545e-18	2.7793621099152057e-17	9.236768724748381e-16	8.253157713865549e-18
99600000	0.0016938786384386529	-1.753430804016741e-18	-3.7964730242276926e-19	2.377564242288189e-13	1.83614635660589e-14	0.0066122427226278585	-7.357898656842686e-20	1.7075920560674545e-18	2.7793621099152057e-17	9.236768724748381e-16	8.253157713865549e-18
99700000	0.0016938786384386529	-1.753430804016741e-18	-3.7964730242276926e-19	2.377564242288189e-13	1.83614635660589e-14	0.0066122427226278585	-7.357898638741293e-20	1.7075920560674545e-18	2.7793621099152057e-17	9.236768724748381e-16	8.253157713865549e-18
99800000	0.0016938786384386529	-1.753430804016741e-18	-3.7964730242276926e-19	2.377564242288189e-13	1.83614635660589e-14	0.0066122427226278585	-7.3578986206399e-20	1.7075920560674545e-18	2.7793621099152057e-17	9.236768724748381e-16	8.253157713865549e-18
99900000	0.0016938786384386529	-1.753430804016741e-18	-3.7964730242276926e-19	2.377564242288189e-13	1.83614635660589e-14	0.0066122427226278585	-7.357898602538508e-20	1.7075920560674545e-18	2.7793621099152057e-17	9.236768724748381e-16	8.253157713865549e-18
100000000	0.0016938786384386529	-1.753430804016741e-18	-3.7964730242276926e-19	2.377564242288189e-13	1.83614635660589e-14	0.0066122427226278585	-7.357898584437115e-20	1.7075920560674545e-18	2.7793621099152057e-17	9.236768724748381e-16	8.253157713865549e-18
