# Supplementary material for: Thermodynamics Underpinning the Microbial Community‐Level Nitrogen Energy Metabolism
Source: Environ Microbiol. 2025 Feb 16;27(2):e70055. doi: 10.1111/1462-2920.70055 (PMC11830459; doi:10.1111/1462-2920.70055)
Supplement: Supplementary file 1 — Data S1. [file EMI-27-e70055-s001.zip › SI/Nnetwork/Results/kdef_-10/Iin_-5/p_0.2/O2_-7.8_H_-10.5.csv]

time	N2	N2H4	N2H5	N2O	NH2OH	NH3	NH3OH	NH4	NO	NO2	NO3
0	0.00001	0.00001	0.00001	0.00001	0.00001	0.00001	0.00001	0.00001	0.00001	0.00001	0.00001
100000	0.004936672099618516	1.9533312879355847e-49	-3.316642338916931e-42	4.7243307350119555e-11	7.02056746227812e-15	0.0001266557060919167	-1.4349373582064715e-20	3.2700050811302056e-20	1.1013029981946278e-14	1.405395400181487e-13	2.5863072641999884e-14
200000	0.004936672099618516	1.9533312879355847e-49	-1.3445151927366855e-41	4.724330735011955e-11	7.020567462333624e-15	0.00012665570609191664	-1.4349373512848872e-20	3.270837671858804e-20	1.101302998194628e-14	1.4053954002793828e-13	2.586307264231133e-14
300000	0.004936672099618516	1.9533312879355836e-49	-2.3573661106391306e-41	4.724330735011954e-11	7.02056746233416e-15	0.00012665570609191667	-1.4349373443632957e-20	3.2708456819869483e-20	1.1013029981946278e-14	1.4053954002803246e-13	2.5863072642314327e-14
400000	0.004936672099618516	1.9533312879355825e-49	-3.370217031543674e-41	4.724330735011954e-11	7.020567462334112e-15	0.00012665570609191667	-1.434937337441704e-20	3.270844954431689e-20	1.1013029981946277e-14	1.4053954002802393e-13	2.5863072642314056e-14
500000	0.004936672099618516	1.953331287935582e-49	-4.383067951047729e-41	4.724330735011954e-11	7.020567462334084e-15	0.00012665570609191667	-1.434937330520112e-20	3.270844541238509e-20	1.1013029981946277e-14	1.4053954002801908e-13	2.58630726423139e-14
600000	0.004936672099618516	1.953331287935582e-49	-5.395918869402679e-41	4.724330735011954e-11	7.020567462334074e-15	0.00012665570609191667	-1.4349373235985203e-20	3.2708443859806687e-20	1.1013029981946275e-14	1.4053954002801727e-13	2.586307264231384e-14
700000	0.004936672099618516	1.953331287935582e-49	-6.408769786859904e-41	4.724330735011954e-11	7.020567462334077e-15	0.00012665570609191667	-1.4349373166769285e-20	3.2708444322314273e-20	1.1013029981946275e-14	1.405395400280178e-13	2.586307264231386e-14
800000	0.004936672099618516	1.953331287935582e-49	-7.421620703670788e-41	4.724330735011954e-11	7.02056746233409e-15	0.00012665570609191667	-1.4349373097553367e-20	3.270844623564046e-20	1.1013029981946275e-14	1.4053954002802004e-13	2.586307264231393e-14
900000	0.004936672099618516	1.9533312879355825e-49	-8.434471620086712e-41	4.724330735011955e-11	7.020567462334108e-15	0.00012665570609191667	-1.434937302833745e-20	3.270844903551785e-20	1.1013029981946277e-14	1.4053954002802333e-13	2.5863072642314034e-14
1000000	0.004936672099618516	1.953331287935583e-49	-9.447322536359058e-41	4.724330735011955e-11	7.020567462334128e-15	0.00012665570609191664	-1.434937295912153e-20	3.2708452157679036e-20	1.1013029981946277e-14	1.40539540028027e-13	2.586307264231415e-14
1100000	0.004936672099618516	1.9533312879355832e-49	-1.0460173452739208e-40	4.724330735011955e-11	7.020567462334147e-15	0.00012665570609191664	-1.4349372889905613e-20	3.2708455037856634e-20	1.1013029981946277e-14	1.4053954002803037e-13	2.5863072642314255e-14
1200000	0.004936672099618516	1.9533312879355836e-49	-1.1473024369478545e-40	4.7243307350119555e-11	7.0205674623341606e-15	0.00012665570609191664	-1.4349372820689695e-20	3.270845711178324e-20	1.1013029981946277e-14	1.4053954002803282e-13	2.5863072642314334e-14
1300000	0.004936672099618516	1.9533312879355836e-49	-1.2485875286819553e-40	4.7243307350119555e-11	7.020567462334165e-15	0.00012665570609191664	-1.4349372751473777e-20	3.270845782191672e-20	1.1013029981946277e-14	1.4053954002803365e-13	2.586307264231436e-14
1400000	0.004936672099618516	1.9533312879355836e-49	-1.3498726203558297e-40	4.7243307350119555e-11	7.020567462334165e-15	0.00012665570609191664	-1.434937268225786e-20	3.270845781455507e-20	1.1013029981946277e-14	1.4053954002803365e-13	2.586307264231436e-14
1500000	0.004936672099618516	1.9533312879355836e-49	-1.4511577118887859e-40	4.7243307350119555e-11	7.020567462334165e-15	0.00012665570609191664	-1.434937261304194e-20	3.2708457810342537e-20	1.1013029981946277e-14	1.4053954002803362e-13	2.586307264231436e-14
1600000	0.004936672099618516	1.9533312879355836e-49	-1.5524428033059624e-40	4.7243307350119555e-11	7.020567462334165e-15	0.00012665570609191664	-1.4349372543826023e-20	3.270845780871736e-20	1.1013029981946277e-14	1.4053954002803362e-13	2.586307264231436e-14
1700000	0.004936672099618516	1.9533312879355836e-49	-1.653727894632497e-40	4.7243307350119555e-11	7.020567462334165e-15	0.00012665570609191664	-1.4349372474610105e-20	3.2708457809117766e-20	1.1013029981946277e-14	1.4053954002803362e-13	2.586307264231436e-14
1800000	0.004936672099618516	1.9533312879355832e-49	-1.7550129858935283e-40	4.724330735011955e-11	7.020567462334165e-15	0.00012665570609191664	-1.4349372405394187e-20	3.2708457810981994e-20	1.1013029981946277e-14	1.4053954002803365e-13	2.586307264231436e-14
1900000	0.004936672099618516	1.9533312879355832e-49	-1.8562980771141944e-40	4.724330735011955e-11	7.020567462334165e-15	0.00012665570609191667	-1.434937233617827e-20	3.2708457813748267e-20	1.1013029981946277e-14	1.4053954002803365e-13	2.586307264231436e-14
2000000	0.004936672099618516	1.9533312879355832e-49	-1.957583168319633e-40	4.724330735011955e-11	7.020567462334166e-15	0.00012665570609191667	-1.434937226696235e-20	3.270845781685482e-20	1.1013029981946277e-14	1.4053954002803365e-13	2.586307264231436e-14
2100000	0.004936672099618516	1.9533312879355832e-49	-2.058868259534983e-40	4.724330735011954e-11	7.020567462334166e-15	0.00012665570609191667	-1.4349372197746433e-20	3.2708457819739895e-20	1.1013029981946277e-14	1.4053954002803365e-13	2.5863072642314362e-14
2200000	0.004936672099618516	1.953331287935583e-49	-2.160153350785382e-40	4.724330735011954e-11	7.020567462334166e-15	0.00012665570609191667	-1.4349372128530514e-20	3.270845782184171e-20	1.1013029981946277e-14	1.4053954002803365e-13	2.5863072642314362e-14
2300000	0.004936672099618516	1.953331287935583e-49	-2.2614384420958645e-40	4.724330735011954e-11	7.020567462334166e-15	0.00012665570609191667	-1.4349372059314596e-20	3.270845782260082e-20	1.1013029981946277e-14	1.4053954002803365e-13	2.5863072642314362e-14
2400000	0.004936672099618516	1.953331287935583e-49	-2.362723533439813e-40	4.724330735011954e-11	7.020567462334166e-15	0.00012665570609191667	-1.4349371990098678e-20	3.270845782259158e-20	1.1013029981946277e-14	1.4053954002803365e-13	2.5863072642314362e-14
2500000	0.004936672099618516	1.9533312879355825e-49	-2.4640086247820955e-40	4.724330735011954e-11	7.020567462334166e-15	0.00012665570609191667	-1.434937192088276e-20	3.2708457822582706e-20	1.1013029981946277e-14	1.4053954002803365e-13	2.5863072642314362e-14
2600000	0.004936672099618516	1.9533312879355825e-49	-2.5652937161227388e-40	4.724330735011954e-11	7.020567462334166e-15	0.00012665570609191667	-1.4349371851666845e-20	3.27084578225742e-20	1.1013029981946277e-14	1.4053954002803365e-13	2.5863072642314362e-14
2700000	0.004936672099618516	1.9533312879355825e-49	-2.6665788074617637e-40	4.7243307350119535e-11	7.020567462334166e-15	0.00012665570609191667	-1.4349371782450927e-20	3.270845782256606e-20	1.1013029981946277e-14	1.4053954002803365e-13	2.5863072642314365e-14
2800000	0.004936672099618516	1.9533312879355825e-49	-2.7678638987991998e-40	4.7243307350119535e-11	7.020567462334166e-15	0.00012665570609191667	-1.434937171323501e-20	3.270845782255827e-20	1.1013029981946277e-14	1.4053954002803365e-13	2.5863072642314365e-14
2900000	0.004936672099618516	1.9533312879355825e-49	-2.8691489901350714e-40	4.7243307350119535e-11	7.020567462334166e-15	0.00012665570609191667	-1.434937164401909e-20	3.270845782255083e-20	1.1013029981946277e-14	1.4053954002803365e-13	2.5863072642314365e-14
3000000	0.004936672099618516	1.953331287935582e-49	-2.9704340814694014e-40	4.7243307350119535e-11	7.020567462334166e-15	0.00012665570609191667	-1.4349371574803173e-20	3.2708457822543736e-20	1.1013029981946277e-14	1.4053954002803365e-13	2.5863072642314365e-14
3100000	0.004936672099618516	1.953331287935582e-49	-3.071719172802216e-40	4.7243307350119535e-11	7.020567462334166e-15	0.00012665570609191667	-1.4349371505587255e-20	3.270845782253698e-20	1.1013029981946277e-14	1.4053954002803365e-13	2.5863072642314365e-14
3200000	0.004936672099618516	1.953331287935582e-49	-3.1730042641335442e-40	4.7243307350119535e-11	7.020567462334166e-15	0.00012665570609191667	-1.4349371436371337e-20	3.2708457822530556e-20	1.1013029981946277e-14	1.4053954002803365e-13	2.5863072642314365e-14
3300000	0.004936672099618516	1.953331287935582e-49	-3.2742893554634093e-40	4.7243307350119535e-11	7.020567462334166e-15	0.00012665570609191667	-1.434937136715542e-20	3.270845782252446e-20	1.1013029981946277e-14	1.4053954002803365e-13	2.5863072642314365e-14
3400000	0.004936672099618516	1.953331287935582e-49	-3.3755744467918355e-40	4.7243307350119535e-11	7.020567462334167e-15	0.00012665570609191667	-1.43493712979395e-20	3.270845782251868e-20	1.1013029981946277e-14	1.4053954002803365e-13	2.5863072642314365e-14
3500000	0.004936672099618516	1.953331287935582e-49	-3.4768595381188474e-40	4.7243307350119535e-11	7.020567462334167e-15	0.00012665570609191667	-1.4349371228723583e-20	3.2708457822513216e-20	1.1013029981946277e-14	1.4053954002803362e-13	2.5863072642314365e-14
3600000	0.004936672099618516	1.953331287935582e-49	-3.5781446294444742e-40	4.7243307350119535e-11	7.020567462334167e-15	0.00012665570609191667	-1.4349371159507665e-20	3.2708457822508064e-20	1.1013029981946277e-14	1.4053954002803362e-13	2.5863072642314365e-14
3700000	0.004936672099618516	1.9533312879355817e-49	-3.679429720768737e-40	4.7243307350119535e-11	7.020567462334167e-15	0.00012665570609191667	-1.4349371090291747e-20	3.2708457822503213e-20	1.1013029981946277e-14	1.4053954002803362e-13	2.5863072642314365e-14
3800000	0.004936672099618516	1.9533312879355817e-49	-3.780714812091664e-40	4.7243307350119535e-11	7.020567462334167e-15	0.00012665570609191667	-1.434937102107583e-20	3.2708457822498663e-20	1.1013029981946277e-14	1.4053954002803362e-13	2.5863072642314368e-14
3900000	0.004936672099618516	1.9533312879355817e-49	-3.8819999034132814e-40	4.724330735011953e-11	7.020567462334167e-15	0.00012665570609191667	-1.434937095185991e-20	3.270845782249441e-20	1.1013029981946277e-14	1.4053954002803362e-13	2.5863072642314368e-14
4000000	0.004936672099618516	1.9533312879355817e-49	-3.983284994733613e-40	4.724330735011953e-11	7.020567462334167e-15	0.00012665570609191667	-1.4349370882643993e-20	3.2708457822490436e-20	1.1013029981946277e-14	1.4053954002803362e-13	2.5863072642314368e-14
4100000	0.004936672099618516	1.9533312879355817e-49	-4.0845700860526836e-40	4.724330735011953e-11	7.020567462334167e-15	0.00012665570609191667	-1.4349370813428075e-20	3.2708457822486747e-20	1.1013029981946277e-14	1.4053954002803362e-13	2.5863072642314368e-14
4200000	0.004936672099618516	1.9533312879355817e-49	-4.185855177370519e-40	4.724330735011953e-11	7.020567462334167e-15	0.00012665570609191667	-1.4349370744212157e-20	3.2708457822483334e-20	1.1013029981946277e-14	1.4053954002803362e-13	2.5863072642314368e-14
4300000	0.004936672099618516	1.9533312879355817e-49	-4.287140268687146e-40	4.724330735011953e-11	7.020567462334167e-15	0.00012665570609191667	-1.434937067499624e-20	3.2708457822480187e-20	1.1013029981946277e-14	1.4053954002803362e-13	2.5863072642314368e-14
4400000	0.004936672099618516	1.9533312879355817e-49	-4.3884253600025886e-40	4.724330735011953e-11	7.020567462334167e-15	0.00012665570609191667	-1.434937060578032e-20	3.270845782247731e-20	1.1013029981946278e-14	1.4053954002803362e-13	2.5863072642314368e-14
4500000	0.004936672099618516	1.9533312879355817e-49	-4.489710451316871e-40	4.724330735011953e-11	7.020567462334167e-15	0.00012665570609191667	-1.4349370536564403e-20	3.2708457822474686e-20	1.1013029981946278e-14	1.4053954002803362e-13	2.5863072642314368e-14
4600000	0.004936672099618516	1.9533312879355817e-49	-4.590995542630022e-40	4.724330735011953e-11	7.020567462334167e-15	0.00012665570609191667	-1.4349370467348485e-20	3.270845782247232e-20	1.1013029981946278e-14	1.4053954002803362e-13	2.5863072642314368e-14
4700000	0.004936672099618516	1.9533312879355817e-49	-4.6922806339420645e-40	4.724330735011953e-11	7.020567462334167e-15	0.00012665570609191667	-1.4349370398132567e-20	3.2708457822470196e-20	1.1013029981946278e-14	1.4053954002803362e-13	2.5863072642314368e-14
4800000	0.004936672099618516	1.9533312879355817e-49	-4.793565725253024e-40	4.724330735011953e-11	7.020567462334167e-15	0.00012665570609191667	-1.434937032891665e-20	3.270845782246832e-20	1.1013029981946278e-14	1.4053954002803362e-13	2.5863072642314368e-14
4900000	0.004936672099618516	1.9533312879355817e-49	-4.894850816562927e-40	4.724330735011953e-11	7.020567462334167e-15	0.00012665570609191667	-1.434937025970073e-20	3.2708457822466675e-20	1.1013029981946278e-14	1.4053954002803362e-13	2.5863072642314368e-14
5000000	0.004936672099618516	1.9533312879355817e-49	-4.996135907871798e-40	4.724330735011953e-11	7.020567462334167e-15	0.00012665570609191667	-1.4349370190484813e-20	3.270845782246526e-20	1.1013029981946278e-14	1.4053954002803362e-13	2.5863072642314368e-14
5100000	0.004936672099618516	1.9533312879355817e-49	-5.097420999179663e-40	4.724330735011953e-11	7.020567462334167e-15	0.00012665570609191667	-1.4349370121268898e-20	3.270845782246407e-20	1.1013029981946278e-14	1.4053954002803362e-13	2.5863072642314368e-14
5200000	0.004936672099618516	1.9533312879355817e-49	-5.198706090486548e-40	4.724330735011953e-11	7.020567462334167e-15	0.00012665570609191667	-1.434937005205298e-20	3.27084578224631e-20	1.1013029981946278e-14	1.4053954002803362e-13	2.5863072642314368e-14
5300000	0.004936672099618516	1.9533312879355817e-49	-5.2999911817924755e-40	4.724330735011953e-11	7.020567462334167e-15	0.00012665570609191667	-1.4349369982837062e-20	3.270845782246235e-20	1.1013029981946278e-14	1.4053954002803362e-13	2.5863072642314368e-14
5400000	0.004936672099618516	1.9533312879355817e-49	-5.401276273097475e-40	4.724330735011953e-11	7.020567462334167e-15	0.00012665570609191667	-1.4349369913621144e-20	3.2708457822461794e-20	1.1013029981946278e-14	1.4053954002803362e-13	2.5863072642314368e-14
5500000	0.004936672099618516	1.9533312879355817e-49	-5.502561364401568e-40	4.724330735011953e-11	7.020567462334167e-15	0.00012665570609191667	-1.4349369844405225e-20	3.270845782246145e-20	1.1013029981946278e-14	1.4053954002803362e-13	2.5863072642314368e-14
5600000	0.004936672099618516	1.9533312879355817e-49	-5.6038464557047825e-40	4.724330735011953e-11	7.020567462334167e-15	0.00012665570609191667	-1.4349369775189307e-20	3.2708457822461294e-20	1.1013029981946278e-14	1.4053954002803362e-13	2.5863072642314368e-14
5700000	0.004936672099618516	1.9533312879355817e-49	-5.7051315470071434e-40	4.724330735011953e-11	7.020567462334167e-15	0.00012665570609191667	-1.434936970597339e-20	3.2708457822461336e-20	1.1013029981946278e-14	1.4053954002803362e-13	2.5863072642314368e-14
5800000	0.004936672099618516	1.9533312879355817e-49	-5.806416638308676e-40	4.724330735011953e-11	7.020567462334167e-15	0.00012665570609191667	-1.434936963675747e-20	3.270845782246156e-20	1.1013029981946278e-14	1.4053954002803362e-13	2.5863072642314368e-14
5900000	0.004936672099618516	1.9533312879355817e-49	-5.907701729609404e-40	4.724330735011953e-11	7.020567462334167e-15	0.00012665570609191667	-1.4349369567541553e-20	3.270845782246196e-20	1.1013029981946278e-14	1.4053954002803362e-13	2.5863072642314368e-14
6000000	0.004936672099618516	1.9533312879355817e-49	-6.008986820909356e-40	4.724330735011953e-11	7.020567462334167e-15	0.00012665570609191667	-1.4349369498325635e-20	3.270845782246254e-20	1.1013029981946278e-14	1.4053954002803362e-13	2.5863072642314368e-14
6100000	0.004936672099618516	1.9533312879355817e-49	-6.110271912208555e-40	4.724330735011953e-11	7.020567462334167e-15	0.00012665570609191667	-1.4349369429109717e-20	3.2708457822463287e-20	1.1013029981946278e-14	1.4053954002803362e-13	2.5863072642314368e-14
6200000	0.004936672099618516	1.9533312879355817e-49	-6.211557003507027e-40	4.724330735011953e-11	7.020567462334167e-15	0.00012665570609191667	-1.43493693598938e-20	3.2708457822464195e-20	1.1013029981946278e-14	1.4053954002803362e-13	2.5863072642314368e-14
6300000	0.004936672099618516	1.9533312879355817e-49	-6.312842094804798e-40	4.724330735011953e-11	7.020567462334167e-15	0.00012665570609191667	-1.434936929067788e-20	3.270845782246526e-20	1.1013029981946278e-14	1.4053954002803362e-13	2.5863072642314368e-14
6400000	0.004936672099618516	1.9533312879355817e-49	-6.414127186101894e-40	4.724330735011953e-11	7.020567462334167e-15	0.00012665570609191667	-1.4349369221461963e-20	3.270845782246647e-20	1.1013029981946278e-14	1.4053954002803362e-13	2.5863072642314368e-14
6500000	0.004936672099618516	1.9533312879355817e-49	-6.515412277398337e-40	4.724330735011953e-11	7.020567462334167e-15	0.00012665570609191667	-1.4349369152246045e-20	3.270845782246783e-20	1.1013029981946278e-14	1.4053954002803362e-13	2.5863072642314368e-14
6600000	0.004936672099618516	1.9533312879355817e-49	-6.616697368694156e-40	4.724330735011953e-11	7.020567462334167e-15	0.00012665570609191667	-1.4349369083030127e-20	3.270845782246933e-20	1.1013029981946278e-14	1.4053954002803362e-13	2.5863072642314368e-14
6700000	0.004936672099618516	1.9533312879355817e-49	-6.717982459989375e-40	4.724330735011953e-11	7.020567462334167e-15	0.00012665570609191667	-1.434936901381421e-20	3.2708457822470966e-20	1.1013029981946278e-14	1.4053954002803362e-13	2.5863072642314368e-14
6800000	0.004936672099618516	1.9533312879355817e-49	-6.819267551284019e-40	4.724330735011953e-11	7.020567462334167e-15	0.00012665570609191667	-1.434936894459829e-20	3.270845782247273e-20	1.1013029981946278e-14	1.4053954002803362e-13	2.5863072642314368e-14
6900000	0.004936672099618516	1.9533312879355817e-49	-6.920552642578115e-40	4.724330735011953e-11	7.020567462334167e-15	0.00012665570609191667	-1.4349368875382373e-20	3.2708457822474613e-20	1.1013029981946278e-14	1.4053954002803362e-13	2.5863072642314368e-14
7000000	0.004936672099618516	1.953331287935582e-49	-7.0218377338716865e-40	4.724330735011953e-11	7.020567462334166e-15	0.00012665570609191667	-1.4349368806166455e-20	3.270845782247661e-20	1.1013029981946278e-14	1.4053954002803362e-13	2.5863072642314368e-14
7100000	0.004936672099618516	1.953331287935582e-49	-7.12312282516476e-40	4.7243307350119535e-11	7.020567462334166e-15	0.00012665570609191667	-1.4349368736950537e-20	3.2708457822478724e-20	1.1013029981946278e-14	1.4053954002803362e-13	2.5863072642314368e-14
7200000	0.004936672099618516	1.953331287935582e-49	-7.22440791645736e-40	4.7243307350119535e-11	7.020567462334166e-15	0.00012665570609191667	-1.434936866773462e-20	3.270845782248094e-20	1.1013029981946278e-14	1.4053954002803362e-13	2.5863072642314368e-14
7300000	0.004936672099618516	1.953331287935582e-49	-7.325693007749513e-40	4.7243307350119535e-11	7.020567462334166e-15	0.00012665570609191667	-1.43493685985187e-20	3.270845782248326e-20	1.1013029981946278e-14	1.4053954002803362e-13	2.5863072642314368e-14
7400000	0.004936672099618516	1.953331287935582e-49	-7.426978099041244e-40	4.7243307350119535e-11	7.020567462334166e-15	0.00012665570609191667	-1.4349368529302783e-20	3.270845782248567e-20	1.1013029981946278e-14	1.4053954002803362e-13	2.5863072642314368e-14
7500000	0.004936672099618516	1.953331287935582e-49	-7.528263190332579e-40	4.7243307350119535e-11	7.020567462334166e-15	0.00012665570609191667	-1.4349368460086865e-20	3.2708457822488173e-20	1.1013029981946278e-14	1.4053954002803362e-13	2.5863072642314368e-14
7600000	0.004936672099618516	1.953331287935582e-49	-7.629548281623542e-40	4.7243307350119535e-11	7.020567462334166e-15	0.00012665570609191667	-1.434936839087095e-20	3.2708457822490755e-20	1.1013029981946278e-14	1.4053954002803362e-13	2.5863072642314368e-14
7700000	0.004936672099618516	1.953331287935582e-49	-7.730833372914157e-40	4.7243307350119535e-11	7.020567462334166e-15	0.00012665570609191667	-1.4349368321655032e-20	3.2708457822493415e-20	1.1013029981946278e-14	1.4053954002803362e-13	2.5863072642314368e-14
7800000	0.004936672099618516	1.953331287935582e-49	-7.832118464204456e-40	4.7243307350119535e-11	7.020567462334166e-15	0.00012665570609191667	-1.4349368252439114e-20	3.270845782249615e-20	1.1013029981946278e-14	1.4053954002803362e-13	2.5863072642314368e-14
7900000	0.004936672099618516	1.9533312879355825e-49	-7.933403555494458e-40	4.7243307350119535e-11	7.020567462334166e-15	0.00012665570609191667	-1.4349368183223196e-20	3.2708457822498946e-20	1.1013029981946278e-14	1.4053954002803362e-13	2.5863072642314368e-14
8000000	0.004936672099618516	1.9533312879355825e-49	-8.034688646784187e-40	4.7243307350119535e-11	7.020567462334166e-15	0.00012665570609191667	-1.4349368114007278e-20	3.2708457822501805e-20	1.1013029981946278e-14	1.4053954002803362e-13	2.5863072642314368e-14
8100000	0.004936672099618516	1.9533312879355825e-49	-8.135973738073677e-40	4.7243307350119535e-11	7.020567462334166e-15	0.00012665570609191667	-1.434936804479136e-20	3.270845782250471e-20	1.1013029981946278e-14	1.4053954002803362e-13	2.5863072642314365e-14
8200000	0.004936672099618516	1.9533312879355825e-49	-8.237258829362945e-40	4.7243307350119535e-11	7.020567462334166e-15	0.00012665570609191667	-1.4349367975575442e-20	3.2708457822507673e-20	1.1013029981946278e-14	1.4053954002803362e-13	2.5863072642314365e-14
8300000	0.004936672099618516	1.9533312879355825e-49	-8.33854392065202e-40	4.7243307350119535e-11	7.020567462334166e-15	0.00012665570609191667	-1.4349367906359524e-20	3.270845782251068e-20	1.1013029981946278e-14	1.4053954002803362e-13	2.5863072642314365e-14
8400000	0.004936672099618516	1.9533312879355825e-49	-8.439829011940928e-40	4.7243307350119535e-11	7.020567462334166e-15	0.00012665570609191667	-1.4349367837143606e-20	3.270845782251372e-20	1.1013029981946278e-14	1.4053954002803362e-13	2.5863072642314365e-14
8500000	0.004936672099618516	1.9533312879355825e-49	-8.541114103229693e-40	4.7243307350119535e-11	7.020567462334166e-15	0.00012665570609191667	-1.4349367767927688e-20	3.27084578225168e-20	1.1013029981946278e-14	1.4053954002803362e-13	2.5863072642314365e-14
8600000	0.004936672099618516	1.9533312879355825e-49	-8.64239919451834e-40	4.7243307350119535e-11	7.020567462334166e-15	0.00012665570609191667	-1.434936769871177e-20	3.2708457822519897e-20	1.1013029981946278e-14	1.4053954002803362e-13	2.5863072642314365e-14
8700000	0.004936672099618516	1.953331287935583e-49	-8.743684285806895e-40	4.7243307350119535e-11	7.020567462334166e-15	0.00012665570609191667	-1.4349367629495852e-20	3.2708457822523014e-20	1.1013029981946278e-14	1.4053954002803365e-13	2.5863072642314365e-14
8800000	0.004936672099618516	1.953331287935583e-49	-8.844969377095384e-40	4.7243307350119535e-11	7.020567462334166e-15	0.00012665570609191667	-1.4349367560279933e-20	3.270845782252615e-20	1.1013029981946278e-14	1.4053954002803365e-13	2.5863072642314365e-14
8900000	0.004936672099618516	1.953331287935583e-49	-8.946254468383832e-40	4.724330735011954e-11	7.020567462334166e-15	0.00012665570609191664	-1.4349367491064015e-20	3.27084578225293e-20	1.1013029981946278e-14	1.4053954002803365e-13	2.5863072642314365e-14
9000000	0.004936672099618516	1.953331287935583e-49	-9.047539559672264e-40	4.724330735011954e-11	7.020567462334166e-15	0.00012665570609191664	-1.4349367421848097e-20	3.2708457822532445e-20	1.1013029981946278e-14	1.4053954002803365e-13	2.5863072642314365e-14
9100000	0.004936672099618516	1.953331287935583e-49	-9.148824650960705e-40	4.724330735011954e-11	7.020567462334166e-15	0.00012665570609191664	-1.434936735263218e-20	3.270845782253559e-20	1.1013029981946278e-14	1.4053954002803365e-13	2.5863072642314365e-14
9200000	0.004936672099618516	1.953331287935583e-49	-9.250109742249183e-40	4.724330735011954e-11	7.020567462334166e-15	0.00012665570609191664	-1.434936728341626e-20	3.270845782253873e-20	1.1013029981946278e-14	1.4053954002803365e-13	2.5863072642314365e-14
9300000	0.004936672099618516	1.953331287935583e-49	-9.35139483353772e-40	4.724330735011954e-11	7.020567462334166e-15	0.00012665570609191664	-1.4349367214200343e-20	3.270845782254185e-20	1.1013029981946278e-14	1.4053954002803365e-13	2.5863072642314365e-14
9400000	0.004936672099618516	1.953331287935583e-49	-9.452679924826342e-40	4.724330735011954e-11	7.020567462334166e-15	0.00012665570609191664	-1.4349367144984425e-20	3.270845782254496e-20	1.1013029981946278e-14	1.4053954002803365e-13	2.5863072642314365e-14
9500000	0.004936672099618516	1.9533312879355832e-49	-9.553965016115078e-40	4.724330735011954e-11	7.020567462334166e-15	0.00012665570609191664	-1.4349367075768507e-20	3.270845782254804e-20	1.1013029981946278e-14	1.4053954002803365e-13	2.5863072642314365e-14
9600000	0.004936672099618516	1.9533312879355832e-49	-9.65525010740395e-40	4.724330735011954e-11	7.020567462334166e-15	0.00012665570609191664	-1.434936700655259e-20	3.270845782255109e-20	1.1013029981946278e-14	1.4053954002803365e-13	2.5863072642314365e-14
9700000	0.004936672099618516	1.9533312879355832e-49	-9.756535198692983e-40	4.724330735011954e-11	7.020567462334166e-15	0.00012665570609191664	-1.434936693733667e-20	3.27084578225541e-20	1.1013029981946278e-14	1.4053954002803365e-13	2.5863072642314365e-14
9800000	0.004936672099618516	1.9533312879355832e-49	-9.857820289982203e-40	4.724330735011954e-11	7.020567462334166e-15	0.00012665570609191664	-1.4349366868120753e-20	3.2708457822557073e-20	1.1013029981946278e-14	1.4053954002803365e-13	2.5863072642314365e-14
9900000	0.004936672099618516	1.9533312879355832e-49	-9.95910538127164e-40	4.724330735011954e-11	7.020567462334166e-15	0.00012665570609191664	-1.4349366798904835e-20	3.270845782256e-20	1.1013029981946278e-14	1.4053954002803365e-13	2.5863072642314365e-14
10000000	0.004936672099618516	1.9533312879355832e-49	-1.006039047256131e-39	4.724330735011954e-11	7.020567462334166e-15	0.00012665570609191664	-1.4349366729688917e-20	3.270845782256287e-20	1.1013029981946278e-14	1.4053954002803365e-13	2.5863072642314365e-14
10100000	0.004936672099618516	1.9533312879355832e-49	-1.0161675563851247e-39	4.724330735011954e-11	7.020567462334166e-15	0.00012665570609191664	-1.4349366660473002e-20	3.270845782256568e-20	1.1013029981946278e-14	1.4053954002803365e-13	2.5863072642314365e-14
10200000	0.004936672099618516	1.9533312879355832e-49	-1.0262960655141472e-39	4.724330735011954e-11	7.020567462334166e-15	0.00012665570609191664	-1.4349366591257084e-20	3.270845782256843e-20	1.1013029981946278e-14	1.4053954002803365e-13	2.5863072642314365e-14
10300000	0.004936672099618516	1.9533312879355832e-49	-1.0364245746432013e-39	4.724330735011954e-11	7.020567462334165e-15	0.00012665570609191664	-1.4349366522041166e-20	3.270845782257111e-20	1.1013029981946278e-14	1.4053954002803365e-13	2.5863072642314362e-14
10400000	0.004936672099618516	1.9533312879355836e-49	-1.046553083772289e-39	4.724330735011954e-11	7.020567462334165e-15	0.00012665570609191664	-1.4349366452825248e-20	3.270845782257371e-20	1.1013029981946278e-14	1.4053954002803365e-13	2.5863072642314362e-14
10500000	0.004936672099618516	1.9533312879355836e-49	-1.0566815929014136e-39	4.724330735011954e-11	7.020567462334165e-15	0.00012665570609191664	-1.434936638360933e-20	3.270845782257623e-20	1.1013029981946278e-14	1.4053954002803365e-13	2.5863072642314362e-14
10600000	0.004936672099618516	1.9533312879355836e-49	-1.0668101020305772e-39	4.724330735011954e-11	7.020567462334165e-15	0.00012665570609191664	-1.4349366314393412e-20	3.270845782257866e-20	1.1013029981946278e-14	1.4053954002803365e-13	2.5863072642314362e-14
10700000	0.004936672099618516	1.9533312879355836e-49	-1.0769386111597825e-39	4.724330735011955e-11	7.020567462334165e-15	0.00012665570609191664	-1.4349366245177494e-20	3.2708457822581e-20	1.1013029981946278e-14	1.4053954002803365e-13	2.5863072642314362e-14
10800000	0.004936672099618516	1.9533312879355836e-49	-1.0870671202890318e-39	4.724330735011955e-11	7.020567462334165e-15	0.00012665570609191664	-1.4349366175961576e-20	3.270845782258324e-20	1.1013029981946278e-14	1.4053954002803365e-13	2.5863072642314362e-14
10900000	0.004936672099618516	1.9533312879355836e-49	-1.0971956294183277e-39	4.724330735011955e-11	7.020567462334165e-15	0.00012665570609191664	-1.4349366106745658e-20	3.270845782258538e-20	1.1013029981946278e-14	1.4053954002803365e-13	2.5863072642314362e-14
11000000	0.004936672099618516	1.9533312879355836e-49	-1.107324138547673e-39	4.724330735011955e-11	7.020567462334165e-15	0.00012665570609191664	-1.434936603752974e-20	3.2708457822587407e-20	1.1013029981946278e-14	1.4053954002803365e-13	2.5863072642314362e-14
11100000	0.004936672099618516	1.9533312879355836e-49	-1.11745264767707e-39	4.724330735011955e-11	7.020567462334165e-15	0.00012665570609191664	-1.4349365968313822e-20	3.270845782258932e-20	1.1013029981946278e-14	1.4053954002803365e-13	2.5863072642314362e-14
11200000	0.004936672099618516	1.9533312879355836e-49	-1.1275811568065213e-39	4.724330735011955e-11	7.020567462334165e-15	0.00012665570609191664	-1.4349365899097904e-20	3.2708457822591114e-20	1.1013029981946278e-14	1.4053954002803365e-13	2.5863072642314362e-14
11300000	0.004936672099618516	1.9533312879355836e-49	-1.1377096659360295e-39	4.724330735011955e-11	7.020567462334165e-15	0.00012665570609191664	-1.4349365829881986e-20	3.2708457822592775e-20	1.1013029981946278e-14	1.4053954002803365e-13	2.5863072642314362e-14
11400000	0.004936672099618516	1.953331287935584e-49	-1.147838175065597e-39	4.724330735011955e-11	7.020567462334165e-15	0.00012665570609191664	-1.4349365760666068e-20	3.2708457822594304e-20	1.1013029981946278e-14	1.4053954002803365e-13	2.5863072642314362e-14
11500000	0.004936672099618516	1.953331287935584e-49	-1.1579666841952266e-39	4.724330735011955e-11	7.020567462334165e-15	0.00012665570609191664	-1.434936569145015e-20	3.27084578225957e-20	1.1013029981946278e-14	1.4053954002803365e-13	2.5863072642314362e-14
11600000	0.004936672099618516	1.953331287935584e-49	-1.1680951933249206e-39	4.724330735011955e-11	7.020567462334165e-15	0.00012665570609191664	-1.4349365622234232e-20	3.2708457822596946e-20	1.1013029981946278e-14	1.4053954002803365e-13	2.5863072642314362e-14
11700000	0.004936672099618516	1.953331287935584e-49	-1.1782237024546817e-39	4.724330735011955e-11	7.020567462334165e-15	0.00012665570609191664	-1.4349365553018314e-20	3.270845782259805e-20	1.1013029981946278e-14	1.4053954002803365e-13	2.5863072642314362e-14
11800000	0.004936672099618516	1.953331287935584e-49	-1.1883522115845122e-39	4.724330735011955e-11	7.020567462334165e-15	0.00012665570609191664	-1.4349365483802396e-20	3.270845782259899e-20	1.1013029981946278e-14	1.4053954002803365e-13	2.5863072642314362e-14
11900000	0.004936672099618516	1.953331287935584e-49	-1.1984807207144149e-39	4.724330735011955e-11	7.020567462334165e-15	0.00012665570609191664	-1.4349365414586478e-20	3.2708457822599775e-20	1.1013029981946278e-14	1.4053954002803365e-13	2.5863072642314362e-14
12000000	0.004936672099618516	1.953331287935584e-49	-1.208609229844392e-39	4.724330735011955e-11	7.020567462334165e-15	0.00012665570609191664	-1.434936534537056e-20	3.2708457822600395e-20	1.1013029981946278e-14	1.4053954002803365e-13	2.5863072642314362e-14
12100000	0.004936672099618516	1.953331287935584e-49	-1.2187377389744466e-39	4.724330735011955e-11	7.020567462334165e-15	0.00012665570609191664	-1.434936527615464e-20	3.270845782260084e-20	1.1013029981946278e-14	1.4053954002803365e-13	2.5863072642314362e-14
12200000	0.004936672099618516	1.953331287935584e-49	-1.2288662481045807e-39	4.724330735011955e-11	7.020567462334165e-15	0.00012665570609191664	-1.4349365206938723e-20	3.2708457822601105e-20	1.1013029981946278e-14	1.4053954002803365e-13	2.5863072642314362e-14
12300000	0.004936672099618516	1.953331287935584e-49	-1.2389947572347967e-39	4.724330735011955e-11	7.020567462334165e-15	0.00012665570609191664	-1.4349365137722805e-20	3.270845782260119e-20	1.1013029981946278e-14	1.4053954002803365e-13	2.5863072642314362e-14
12400000	0.004936672099618516	1.953331287935584e-49	-1.2491232663649583e-39	4.724330735011955e-11	7.020567462334165e-15	0.00012665570609191664	-1.4349365068506887e-20	3.270845782260119e-20	1.1013029981946278e-14	1.4053954002803365e-13	2.5863072642314362e-14
12500000	0.004936672099618516	1.953331287935584e-49	-1.2592517754949533e-39	4.724330735011955e-11	7.020567462334165e-15	0.00012665570609191664	-1.434936499929097e-20	3.270845782260119e-20	1.1013029981946278e-14	1.4053954002803365e-13	2.5863072642314362e-14
12600000	0.004936672099618516	1.953331287935584e-49	-1.2693802846247843e-39	4.724330735011955e-11	7.020567462334165e-15	0.00012665570609191664	-1.4349364930075054e-20	3.270845782260119e-20	1.1013029981946278e-14	1.4053954002803365e-13	2.5863072642314362e-14
12700000	0.004936672099618516	1.953331287935584e-49	-1.2795087937544535e-39	4.724330735011955e-11	7.020567462334165e-15	0.00012665570609191664	-1.4349364860859136e-20	3.2708457822601183e-20	1.1013029981946278e-14	1.4053954002803365e-13	2.5863072642314362e-14
12800000	0.004936672099618516	1.953331287935584e-49	-1.2896373028839638e-39	4.724330735011955e-11	7.020567462334165e-15	0.00012665570609191664	-1.4349364791643218e-20	3.2708457822601183e-20	1.1013029981946278e-14	1.4053954002803365e-13	2.5863072642314362e-14
12900000	0.004936672099618516	1.953331287935584e-49	-1.2997658120133175e-39	4.724330735011955e-11	7.020567462334165e-15	0.00012665570609191664	-1.43493647224273e-20	3.2708457822601183e-20	1.1013029981946278e-14	1.4053954002803365e-13	2.5863072642314362e-14
13000000	0.004936672099618516	1.953331287935584e-49	-1.3098943211425172e-39	4.724330735011955e-11	7.020567462334165e-15	0.00012665570609191664	-1.4349364653211382e-20	3.2708457822601183e-20	1.1013029981946278e-14	1.4053954002803365e-13	2.5863072642314362e-14
13100000	0.004936672099618516	1.953331287935584e-49	-1.3200228302715654e-39	4.724330735011955e-11	7.020567462334165e-15	0.00012665570609191664	-1.4349364583995464e-20	3.2708457822601183e-20	1.1013029981946278e-14	1.4053954002803365e-13	2.5863072642314362e-14
13200000	0.004936672099618516	1.953331287935584e-49	-1.330151339400465e-39	4.724330735011955e-11	7.020567462334165e-15	0.00012665570609191664	-1.4349364514779546e-20	3.2708457822601183e-20	1.1013029981946278e-14	1.4053954002803365e-13	2.5863072642314362e-14
13300000	0.004936672099618516	1.953331287935584e-49	-1.3402798485292181e-39	4.724330735011955e-11	7.020567462334165e-15	0.00012665570609191664	-1.4349364445563628e-20	3.2708457822601183e-20	1.1013029981946278e-14	1.4053954002803365e-13	2.5863072642314362e-14
13400000	0.004936672099618516	1.953331287935584e-49	-1.3504083576578275e-39	4.724330735011955e-11	7.020567462334165e-15	0.00012665570609191664	-1.434936437634771e-20	3.2708457822601183e-20	1.1013029981946278e-14	1.4053954002803365e-13	2.5863072642314362e-14
13500000	0.004936672099618516	1.953331287935584e-49	-1.3605368667862954e-39	4.724330735011955e-11	7.020567462334165e-15	0.00012665570609191664	-1.4349364307131792e-20	3.2708457822601183e-20	1.1013029981946278e-14	1.4053954002803365e-13	2.5863072642314362e-14
13600000	0.004936672099618516	1.953331287935584e-49	-1.3706653759146246e-39	4.724330735011955e-11	7.020567462334165e-15	0.00012665570609191664	-1.4349364237915874e-20	3.270845782260118e-20	1.1013029981946278e-14	1.4053954002803365e-13	2.5863072642314362e-14
13700000	0.004936672099618516	1.953331287935584e-49	-1.3807938850428176e-39	4.724330735011955e-11	7.020567462334165e-15	0.00012665570609191664	-1.4349364168699956e-20	3.270845782260118e-20	1.1013029981946278e-14	1.4053954002803365e-13	2.5863072642314362e-14
13800000	0.004936672099618516	1.953331287935584e-49	-1.3909223941708772e-39	4.724330735011955e-11	7.020567462334165e-15	0.00012665570609191664	-1.4349364099484038e-20	3.270845782260118e-20	1.1013029981946278e-14	1.4053954002803365e-13	2.5863072642314362e-14
13900000	0.004936672099618516	1.953331287935584e-49	-1.4010509032988054e-39	4.724330735011955e-11	7.020567462334165e-15	0.00012665570609191664	-1.434936403026812e-20	3.270845782260118e-20	1.1013029981946278e-14	1.4053954002803365e-13	2.5863072642314362e-14
14000000	0.004936672099618516	1.953331287935584e-49	-1.4111794124266053e-39	4.724330735011955e-11	7.020567462334165e-15	0.00012665570609191664	-1.4349363961052202e-20	3.270845782260118e-20	1.1013029981946278e-14	1.4053954002803365e-13	2.5863072642314362e-14
14100000	0.004936672099618516	1.953331287935584e-49	-1.421307921554279e-39	4.724330735011955e-11	7.020567462334165e-15	0.00012665570609191664	-1.4349363891836284e-20	3.270845782260118e-20	1.1013029981946278e-14	1.4053954002803365e-13	2.5863072642314362e-14
14200000	0.004936672099618516	1.953331287935584e-49	-1.4314364306818292e-39	4.724330735011955e-11	7.020567462334165e-15	0.00012665570609191664	-1.4349363822620366e-20	3.270845782260118e-20	1.1013029981946278e-14	1.4053954002803365e-13	2.5863072642314362e-14
14300000	0.004936672099618516	1.953331287935584e-49	-1.4415649398092587e-39	4.724330735011955e-11	7.020567462334165e-15	0.00012665570609191664	-1.4349363753404448e-20	3.270845782260118e-20	1.1013029981946278e-14	1.4053954002803365e-13	2.5863072642314362e-14
14400000	0.004936672099618516	1.953331287935584e-49	-1.4516934489365695e-39	4.724330735011955e-11	7.020567462334165e-15	0.00012665570609191664	-1.434936368418853e-20	3.270845782260118e-20	1.1013029981946278e-14	1.4053954002803365e-13	2.5863072642314362e-14
14500000	0.004936672099618516	1.953331287935584e-49	-1.4618219580637645e-39	4.724330735011955e-11	7.020567462334165e-15	0.00012665570609191664	-1.4349363614972612e-20	3.270845782260118e-20	1.1013029981946278e-14	1.4053954002803365e-13	2.5863072642314362e-14
14600000	0.004936672099618516	1.953331287935584e-49	-1.4719504671908464e-39	4.724330735011955e-11	7.020567462334165e-15	0.00012665570609191664	-1.4349363545756694e-20	3.270845782260118e-20	1.1013029981946278e-14	1.4053954002803365e-13	2.5863072642314362e-14
14700000	0.004936672099618516	1.953331287935584e-49	-1.482078976317817e-39	4.724330735011955e-11	7.020567462334165e-15	0.00012665570609191664	-1.4349363476540776e-20	3.270845782260118e-20	1.1013029981946278e-14	1.4053954002803365e-13	2.5863072642314362e-14
14800000	0.004936672099618516	1.953331287935584e-49	-1.49220748544468e-39	4.724330735011955e-11	7.020567462334165e-15	0.00012665570609191664	-1.4349363407324858e-20	3.270845782260118e-20	1.1013029981946278e-14	1.4053954002803365e-13	2.5863072642314362e-14
14900000	0.004936672099618516	1.953331287935584e-49	-1.5023359945714367e-39	4.724330735011955e-11	7.020567462334165e-15	0.00012665570609191664	-1.434936333810894e-20	3.270845782260118e-20	1.1013029981946278e-14	1.4053954002803365e-13	2.5863072642314362e-14
15000000	0.004936672099618516	1.953331287935584e-49	-1.5124645036980906e-39	4.724330735011955e-11	7.020567462334165e-15	0.00012665570609191664	-1.4349363268893022e-20	3.270845782260118e-20	1.1013029981946278e-14	1.4053954002803365e-13	2.5863072642314362e-14
15100000	0.004936672099618516	1.953331287935584e-49	-1.522593012824644e-39	4.724330735011955e-11	7.020567462334165e-15	0.00012665570609191664	-1.4349363199677107e-20	3.270845782260118e-20	1.1013029981946278e-14	1.4053954002803365e-13	2.5863072642314362e-14
15200000	0.004936672099618516	1.953331287935584e-49	-1.532721521951099e-39	4.724330735011955e-11	7.020567462334165e-15	0.00012665570609191664	-1.434936313046119e-20	3.270845782260118e-20	1.1013029981946278e-14	1.4053954002803365e-13	2.5863072642314362e-14
15300000	0.004936672099618516	1.953331287935584e-49	-1.5428500310774584e-39	4.724330735011955e-11	7.020567462334165e-15	0.00012665570609191664	-1.434936306124527e-20	3.270845782260118e-20	1.1013029981946278e-14	1.4053954002803365e-13	2.5863072642314362e-14
15400000	0.004936672099618516	1.953331287935584e-49	-1.552978540203725e-39	4.724330735011955e-11	7.020567462334165e-15	0.00012665570609191664	-1.4349362992029353e-20	3.270845782260118e-20	1.1013029981946278e-14	1.4053954002803365e-13	2.5863072642314362e-14
15500000	0.004936672099618516	1.953331287935584e-49	-1.563107049329901e-39	4.724330735011955e-11	7.020567462334165e-15	0.00012665570609191664	-1.4349362922813434e-20	3.270845782260118e-20	1.1013029981946278e-14	1.4053954002803365e-13	2.5863072642314362e-14
15600000	0.004936672099618516	1.953331287935584e-49	-1.5732355584559893e-39	4.724330735011955e-11	7.020567462334165e-15	0.00012665570609191664	-1.4349362853597516e-20	3.270845782260118e-20	1.1013029981946278e-14	1.4053954002803365e-13	2.5863072642314362e-14
15700000	0.004936672099618516	1.953331287935584e-49	-1.583364067581992e-39	4.724330735011955e-11	7.020567462334165e-15	0.00012665570609191664	-1.4349362784381598e-20	3.270845782260118e-20	1.1013029981946278e-14	1.4053954002803365e-13	2.5863072642314362e-14
15800000	0.004936672099618516	1.953331287935584e-49	-1.593492576707912e-39	4.724330735011955e-11	7.020567462334165e-15	0.00012665570609191664	-1.434936271516568e-20	3.270845782260118e-20	1.1013029981946278e-14	1.4053954002803365e-13	2.5863072642314362e-14
15900000	0.004936672099618516	1.953331287935584e-49	-1.6036210858337515e-39	4.724330735011955e-11	7.020567462334165e-15	0.00012665570609191664	-1.4349362645949762e-20	3.270845782260118e-20	1.1013029981946278e-14	1.4053954002803365e-13	2.5863072642314362e-14
16000000	0.004936672099618516	1.953331287935584e-49	-1.6137495949595134e-39	4.724330735011955e-11	7.020567462334165e-15	0.00012665570609191664	-1.4349362576733844e-20	3.270845782260118e-20	1.1013029981946278e-14	1.4053954002803365e-13	2.5863072642314362e-14
16100000	0.004936672099618516	1.953331287935584e-49	-1.6238781040852e-39	4.724330735011955e-11	7.020567462334165e-15	0.00012665570609191664	-1.4349362507517926e-20	3.270845782260118e-20	1.1013029981946278e-14	1.4053954002803365e-13	2.5863072642314362e-14
16200000	0.004936672099618516	1.953331287935584e-49	-1.634006613210814e-39	4.724330735011955e-11	7.020567462334165e-15	0.00012665570609191664	-1.4349362438302008e-20	3.270845782260118e-20	1.1013029981946278e-14	1.4053954002803365e-13	2.5863072642314362e-14
16300000	0.004936672099618516	1.953331287935584e-49	-1.6441351223363575e-39	4.724330735011955e-11	7.020567462334165e-15	0.00012665570609191664	-1.434936236908609e-20	3.270845782260118e-20	1.1013029981946278e-14	1.4053954002803365e-13	2.5863072642314362e-14
16400000	0.004936672099618516	1.953331287935584e-49	-1.654263631461834e-39	4.724330735011955e-11	7.020567462334165e-15	0.00012665570609191664	-1.4349362299870172e-20	3.270845782260118e-20	1.1013029981946278e-14	1.4053954002803365e-13	2.5863072642314362e-14
16500000	0.004936672099618516	1.953331287935584e-49	-1.664392140587245e-39	4.724330735011955e-11	7.020567462334165e-15	0.00012665570609191664	-1.4349362230654254e-20	3.270845782260118e-20	1.1013029981946278e-14	1.4053954002803365e-13	2.5863072642314362e-14
16600000	0.004936672099618516	1.953331287935584e-49	-1.6745206497125934e-39	4.724330735011955e-11	7.020567462334165e-15	0.00012665570609191664	-1.4349362161438336e-20	3.270845782260118e-20	1.1013029981946278e-14	1.4053954002803365e-13	2.5863072642314362e-14
16700000	0.004936672099618516	1.953331287935584e-49	-1.684649158837882e-39	4.724330735011955e-11	7.020567462334165e-15	0.00012665570609191664	-1.4349362092222418e-20	3.270845782260118e-20	1.1013029981946278e-14	1.4053954002803365e-13	2.5863072642314362e-14
16800000	0.004936672099618516	1.953331287935584e-49	-1.6947776679631132e-39	4.724330735011955e-11	7.020567462334165e-15	0.00012665570609191664	-1.43493620230065e-20	3.270845782260118e-20	1.1013029981946278e-14	1.4053954002803365e-13	2.5863072642314362e-14
16900000	0.004936672099618516	1.953331287935584e-49	-1.7049061770882894e-39	4.724330735011955e-11	7.020567462334165e-15	0.00012665570609191664	-1.4349361953790582e-20	3.270845782260118e-20	1.1013029981946278e-14	1.4053954002803365e-13	2.5863072642314362e-14
17000000	0.004936672099618516	1.953331287935584e-49	-1.715034686213413e-39	4.724330735011955e-11	7.020567462334165e-15	0.00012665570609191664	-1.4349361884574664e-20	3.270845782260118e-20	1.1013029981946278e-14	1.4053954002803365e-13	2.5863072642314362e-14
17100000	0.004936672099618516	1.953331287935584e-49	-1.7251631953384872e-39	4.724330735011955e-11	7.020567462334165e-15	0.00012665570609191664	-1.4349361815358746e-20	3.270845782260118e-20	1.1013029981946278e-14	1.4053954002803365e-13	2.5863072642314362e-14
17200000	0.004936672099618516	1.953331287935584e-49	-1.735291704463514e-39	4.724330735011955e-11	7.020567462334165e-15	0.00012665570609191664	-1.4349361746142828e-20	3.270845782260118e-20	1.1013029981946278e-14	1.4053954002803365e-13	2.5863072642314362e-14
17300000	0.004936672099618516	1.953331287935584e-49	-1.7454202135884957e-39	4.724330735011955e-11	7.020567462334165e-15	0.00012665570609191664	-1.434936167692691e-20	3.270845782260118e-20	1.1013029981946278e-14	1.4053954002803365e-13	2.5863072642314362e-14
17400000	0.004936672099618516	1.953331287935584e-49	-1.7555487227134357e-39	4.724330735011955e-11	7.020567462334165e-15	0.00012665570609191664	-1.4349361607710992e-20	3.270845782260118e-20	1.1013029981946278e-14	1.4053954002803365e-13	2.5863072642314362e-14
17500000	0.004936672099618516	1.953331287935584e-49	-1.765677231838336e-39	4.724330735011955e-11	7.020567462334165e-15	0.00012665570609191664	-1.4349361538495074e-20	3.270845782260118e-20	1.1013029981946278e-14	1.4053954002803365e-13	2.5863072642314362e-14
17600000	0.004936672099618516	1.953331287935584e-49	-1.775805740963199e-39	4.724330735011955e-11	7.020567462334165e-15	0.00012665570609191664	-1.434936146927916e-20	3.270845782260118e-20	1.1013029981946278e-14	1.4053954002803365e-13	2.5863072642314362e-14
17700000	0.004936672099618516	1.953331287935584e-49	-1.7859342500880273e-39	4.724330735011955e-11	7.020567462334165e-15	0.00012665570609191664	-1.434936140006324e-20	3.270845782260118e-20	1.1013029981946278e-14	1.4053954002803365e-13	2.5863072642314362e-14
17800000	0.004936672099618516	1.953331287935584e-49	-1.7960627592128237e-39	4.724330735011955e-11	7.020567462334165e-15	0.00012665570609191667	-1.4349361330847323e-20	3.270845782260118e-20	1.1013029981946278e-14	1.4053954002803365e-13	2.5863072642314362e-14
17900000	0.004936672099618516	1.953331287935584e-49	-1.8061912683375905e-39	4.724330735011955e-11	7.020567462334165e-15	0.00012665570609191667	-1.4349361261631405e-20	3.270845782260118e-20	1.1013029981946278e-14	1.4053954002803365e-13	2.5863072642314362e-14
18000000	0.004936672099618516	1.953331287935584e-49	-1.8163197774623305e-39	4.724330735011955e-11	7.020567462334165e-15	0.00012665570609191667	-1.4349361192415487e-20	3.270845782260118e-20	1.1013029981946278e-14	1.4053954002803365e-13	2.5863072642314362e-14
18100000	0.004936672099618516	1.953331287935584e-49	-1.826448286587046e-39	4.724330735011955e-11	7.020567462334165e-15	0.00012665570609191667	-1.434936112319957e-20	3.270845782260118e-20	1.1013029981946278e-14	1.4053954002803365e-13	2.5863072642314362e-14
18200000	0.004936672099618516	1.953331287935584e-49	-1.8365767957117393e-39	4.724330735011955e-11	7.020567462334165e-15	0.00012665570609191667	-1.434936105398365e-20	3.270845782260118e-20	1.1013029981946278e-14	1.4053954002803365e-13	2.5863072642314362e-14
18300000	0.004936672099618516	1.953331287935584e-49	-1.8467053048364137e-39	4.724330735011955e-11	7.020567462334165e-15	0.00012665570609191667	-1.4349360984767733e-20	3.2708457822601183e-20	1.1013029981946278e-14	1.4053954002803365e-13	2.5863072642314362e-14
18400000	0.004936672099618516	1.953331287935584e-49	-1.8568338139610708e-39	4.724330735011955e-11	7.020567462334165e-15	0.00012665570609191667	-1.4349360915551815e-20	3.2708457822601183e-20	1.1013029981946278e-14	1.4053954002803365e-13	2.5863072642314362e-14
18500000	0.004936672099618516	1.953331287935584e-49	-1.8669623230857142e-39	4.724330735011955e-11	7.020567462334165e-15	0.00012665570609191667	-1.4349360846335897e-20	3.2708457822601183e-20	1.1013029981946278e-14	1.4053954002803365e-13	2.5863072642314362e-14
18600000	0.004936672099618516	1.953331287935584e-49	-1.8770908322103456e-39	4.724330735011955e-11	7.020567462334165e-15	0.00012665570609191667	-1.434936077711998e-20	3.2708457822601183e-20	1.1013029981946278e-14	1.4053954002803365e-13	2.5863072642314362e-14
18700000	0.004936672099618516	1.953331287935584e-49	-1.8872193413349678e-39	4.724330735011955e-11	7.020567462334165e-15	0.00012665570609191667	-1.434936070790406e-20	3.2708457822601183e-20	1.1013029981946278e-14	1.4053954002803365e-13	2.5863072642314362e-14
18800000	0.004936672099618516	1.953331287935584e-49	-1.897347850459583e-39	4.724330735011955e-11	7.020567462334165e-15	0.00012665570609191667	-1.4349360638688142e-20	3.2708457822601183e-20	1.1013029981946278e-14	1.4053954002803365e-13	2.5863072642314362e-14
18900000	0.004936672099618516	1.953331287935584e-49	-1.9074763595841946e-39	4.724330735011955e-11	7.020567462334165e-15	0.00012665570609191667	-1.4349360569472224e-20	3.2708457822601183e-20	1.1013029981946278e-14	1.4053954002803365e-13	2.5863072642314362e-14
19000000	0.004936672099618516	1.953331287935584e-49	-1.9176048687088047e-39	4.724330735011955e-11	7.020567462334165e-15	0.00012665570609191667	-1.4349360500256306e-20	3.2708457822601183e-20	1.1013029981946278e-14	1.4053954002803365e-13	2.5863072642314362e-14
19100000	0.004936672099618516	1.953331287935584e-49	-1.9277333778334155e-39	4.724330735011955e-11	7.020567462334165e-15	0.00012665570609191667	-1.4349360431040388e-20	3.2708457822601183e-20	1.1013029981946278e-14	1.4053954002803365e-13	2.5863072642314362e-14
19200000	0.004936672099618516	1.953331287935584e-49	-1.93786188695803e-39	4.724330735011955e-11	7.020567462334165e-15	0.00012665570609191667	-1.434936036182447e-20	3.2708457822601183e-20	1.1013029981946278e-14	1.4053954002803365e-13	2.5863072642314362e-14
19300000	0.004936672099618516	1.953331287935584e-49	-1.94799039608265e-39	4.724330735011955e-11	7.020567462334165e-15	0.00012665570609191667	-1.4349360292608552e-20	3.2708457822601183e-20	1.1013029981946278e-14	1.4053954002803365e-13	2.5863072642314362e-14
19400000	0.004936672099618516	1.953331287935584e-49	-1.9581189052072792e-39	4.724330735011955e-11	7.020567462334165e-15	0.00012665570609191667	-1.4349360223392634e-20	3.2708457822601183e-20	1.1013029981946278e-14	1.4053954002803365e-13	2.5863072642314362e-14
19500000	0.004936672099618516	1.9533312879355836e-49	-1.9682474143319194e-39	4.724330735011955e-11	7.020567462334165e-15	0.00012665570609191667	-1.4349360154176716e-20	3.2708457822601183e-20	1.1013029981946278e-14	1.4053954002803365e-13	2.5863072642314362e-14
19600000	0.004936672099618516	1.9533312879355836e-49	-1.9783759234565732e-39	4.724330735011955e-11	7.020567462334165e-15	0.00012665570609191667	-1.4349360084960798e-20	3.2708457822601183e-20	1.1013029981946278e-14	1.4053954002803365e-13	2.5863072642314362e-14
19700000	0.004936672099618516	1.9533312879355836e-49	-1.9885044325812434e-39	4.724330735011955e-11	7.020567462334165e-15	0.00012665570609191667	-1.434936001574488e-20	3.2708457822601183e-20	1.1013029981946278e-14	1.4053954002803365e-13	2.5863072642314362e-14
19800000	0.004936672099618516	1.9533312879355836e-49	-1.998632941705932e-39	4.724330735011955e-11	7.020567462334165e-15	0.00012665570609191667	-1.4349359946528962e-20	3.2708457822601183e-20	1.1013029981946278e-14	1.4053954002803365e-13	2.5863072642314362e-14
19900000	0.004936672099618516	1.9533312879355836e-49	-2.0087614508306424e-39	4.724330735011955e-11	7.020567462334165e-15	0.00012665570609191667	-1.4349359877313044e-20	3.2708457822601183e-20	1.1013029981946278e-14	1.4053954002803365e-13	2.5863072642314362e-14
20000000	0.004936672099618516	1.9533312879355836e-49	-2.0188899599553762e-39	4.724330735011955e-11	7.020567462334165e-15	0.00012665570609191667	-1.4349359808097126e-20	3.2708457822601183e-20	1.1013029981946278e-14	1.4053954002803365e-13	2.5863072642314362e-14
20100000	0.004936672099618516	1.9533312879355836e-49	-2.0290184690801365e-39	4.724330735011955e-11	7.020567462334165e-15	0.00012665570609191667	-1.434935973888121e-20	3.2708457822601183e-20	1.1013029981946278e-14	1.4053954002803365e-13	2.5863072642314362e-14
20200000	0.004936672099618516	1.9533312879355836e-49	-2.0391469782049257e-39	4.724330735011955e-11	7.020567462334165e-15	0.00012665570609191667	-1.4349359669665293e-20	3.270845782260119e-20	1.1013029981946278e-14	1.4053954002803365e-13	2.5863072642314362e-14
20300000	0.004936672099618516	1.9533312879355836e-49	-2.0492754873297463e-39	4.724330735011955e-11	7.020567462334165e-15	0.00012665570609191667	-1.4349359600449375e-20	3.270845782260119e-20	1.1013029981946278e-14	1.4053954002803365e-13	2.5863072642314362e-14
20400000	0.004936672099618516	1.9533312879355836e-49	-2.059403996454601e-39	4.724330735011955e-11	7.020567462334165e-15	0.00012665570609191667	-1.4349359531233457e-20	3.270845782260119e-20	1.1013029981946278e-14	1.4053954002803365e-13	2.5863072642314362e-14
20500000	0.004936672099618516	1.9533312879355836e-49	-2.0695325055794922e-39	4.724330735011955e-11	7.020567462334165e-15	0.00012665570609191667	-1.434935946201754e-20	3.270845782260119e-20	1.1013029981946278e-14	1.4053954002803365e-13	2.5863072642314362e-14
20600000	0.004936672099618516	1.9533312879355836e-49	-2.0796610147044224e-39	4.724330735011955e-11	7.020567462334165e-15	0.00012665570609191667	-1.434935939280162e-20	3.270845782260119e-20	1.1013029981946278e-14	1.4053954002803365e-13	2.5863072642314362e-14
20700000	0.004936672099618516	1.9533312879355836e-49	-2.0897895238293943e-39	4.724330735011955e-11	7.020567462334165e-15	0.00012665570609191667	-1.4349359323585703e-20	3.270845782260119e-20	1.1013029981946278e-14	1.4053954002803365e-13	2.5863072642314362e-14
20800000	0.004936672099618516	1.9533312879355836e-49	-2.0999180329544103e-39	4.724330735011955e-11	7.020567462334165e-15	0.00012665570609191667	-1.4349359254369785e-20	3.270845782260119e-20	1.1013029981946278e-14	1.4053954002803365e-13	2.5863072642314362e-14
20900000	0.004936672099618516	1.9533312879355836e-49	-2.110046542079473e-39	4.724330735011955e-11	7.020567462334165e-15	0.00012665570609191667	-1.4349359185153867e-20	3.270845782260119e-20	1.1013029981946278e-14	1.4053954002803365e-13	2.5863072642314362e-14
21000000	0.004936672099618516	1.9533312879355836e-49	-2.120175051204585e-39	4.724330735011955e-11	7.020567462334165e-15	0.00012665570609191667	-1.434935911593795e-20	3.270845782260119e-20	1.1013029981946278e-14	1.4053954002803365e-13	2.5863072642314362e-14
21100000	0.004936672099618516	1.9533312879355836e-49	-2.1303035603297487e-39	4.724330735011955e-11	7.020567462334165e-15	0.00012665570609191667	-1.434935904672203e-20	3.270845782260119e-20	1.1013029981946278e-14	1.4053954002803365e-13	2.5863072642314362e-14
21200000	0.004936672099618516	1.9533312879355836e-49	-2.1404320694549667e-39	4.724330735011955e-11	7.020567462334165e-15	0.00012665570609191667	-1.4349358977506113e-20	3.270845782260119e-20	1.1013029981946278e-14	1.4053954002803365e-13	2.5863072642314362e-14
21300000	0.004936672099618516	1.9533312879355836e-49	-2.1505605785802415e-39	4.724330735011955e-11	7.020567462334165e-15	0.00012665570609191667	-1.4349358908290195e-20	3.270845782260119e-20	1.1013029981946278e-14	1.4053954002803365e-13	2.5863072642314362e-14
21400000	0.004936672099618516	1.9533312879355836e-49	-2.160689087705576e-39	4.724330735011955e-11	7.020567462334165e-15	0.00012665570609191667	-1.4349358839074277e-20	3.270845782260119e-20	1.1013029981946278e-14	1.4053954002803365e-13	2.5863072642314362e-14
21500000	0.004936672099618516	1.9533312879355836e-49	-2.170817596830972e-39	4.724330735011955e-11	7.020567462334165e-15	0.00012665570609191667	-1.434935876985836e-20	3.270845782260119e-20	1.1013029981946278e-14	1.4053954002803365e-13	2.5863072642314362e-14
21600000	0.004936672099618516	1.9533312879355836e-49	-2.1809461059564327e-39	4.724330735011955e-11	7.020567462334165e-15	0.00012665570609191667	-1.434935870064244e-20	3.270845782260119e-20	1.1013029981946278e-14	1.4053954002803365e-13	2.5863072642314362e-14
21700000	0.004936672099618516	1.9533312879355836e-49	-2.1910746150819603e-39	4.724330735011955e-11	7.020567462334165e-15	0.00012665570609191667	-1.4349358631426523e-20	3.270845782260119e-20	1.1013029981946278e-14	1.4053954002803365e-13	2.5863072642314362e-14
21800000	0.004936672099618516	1.9533312879355836e-49	-2.2012031242075577e-39	4.724330735011955e-11	7.020567462334165e-15	0.00012665570609191667	-1.4349358562210605e-20	3.270845782260119e-20	1.1013029981946278e-14	1.4053954002803365e-13	2.5863072642314362e-14
21900000	0.004936672099618516	1.9533312879355836e-49	-2.211331633333227e-39	4.724330735011955e-11	7.020567462334165e-15	0.00012665570609191667	-1.4349358492994687e-20	3.270845782260119e-20	1.1013029981946278e-14	1.4053954002803365e-13	2.5863072642314362e-14
22000000	0.004936672099618516	1.9533312879355836e-49	-2.2214601424589708e-39	4.724330735011955e-11	7.020567462334165e-15	0.00012665570609191667	-1.434935842377877e-20	3.270845782260119e-20	1.1013029981946278e-14	1.4053954002803365e-13	2.5863072642314362e-14
22100000	0.004936672099618516	1.9533312879355836e-49	-2.231588651584792e-39	4.724330735011955e-11	7.020567462334165e-15	0.00012665570609191667	-1.434935835456285e-20	3.270845782260119e-20	1.1013029981946278e-14	1.4053954002803365e-13	2.5863072642314362e-14
22200000	0.004936672099618516	1.9533312879355836e-49	-2.241717160710693e-39	4.724330735011955e-11	7.020567462334165e-15	0.00012665570609191667	-1.4349358285346932e-20	3.270845782260119e-20	1.1013029981946278e-14	1.4053954002803365e-13	2.5863072642314362e-14
22300000	0.004936672099618516	1.9533312879355836e-49	-2.2518456698366756e-39	4.724330735011955e-11	7.020567462334165e-15	0.00012665570609191667	-1.4349358216131014e-20	3.270845782260119e-20	1.1013029981946278e-14	1.4053954002803365e-13	2.5863072642314362e-14
22400000	0.004936672099618516	1.9533312879355836e-49	-2.2619741789626042e-39	4.724330735011955e-11	7.020567462334165e-15	0.00012665570609191667	-1.4349358146915096e-20	3.270845782260119e-20	1.1013029981946278e-14	1.4053954002803365e-13	2.5863072642314362e-14
22500000	0.004936672099618516	1.9533312879355836e-49	-2.2721026880883657e-39	4.724330735011955e-11	7.020567462334165e-15	0.00012665570609191667	-1.4349358077699178e-20	3.270845782260119e-20	1.1013029981946278e-14	1.4053954002803365e-13	2.5863072642314362e-14
22600000	0.004936672099618516	1.9533312879355836e-49	-2.2822311972139635e-39	4.724330735011955e-11	7.020567462334165e-15	0.00012665570609191667	-1.4349358008483263e-20	3.270845782260119e-20	1.1013029981946278e-14	1.4053954002803365e-13	2.5863072642314362e-14
22700000	0.004936672099618516	1.9533312879355836e-49	-2.2923597063393994e-39	4.724330735011955e-11	7.020567462334165e-15	0.00012665570609191667	-1.4349357939267345e-20	3.270845782260119e-20	1.1013029981946278e-14	1.4053954002803365e-13	2.5863072642314362e-14
22800000	0.004936672099618516	1.9533312879355836e-49	-2.302488215464676e-39	4.724330735011955e-11	7.020567462334165e-15	0.00012665570609191667	-1.4349357870051427e-20	3.270845782260119e-20	1.1013029981946278e-14	1.4053954002803365e-13	2.5863072642314362e-14
22900000	0.004936672099618516	1.9533312879355836e-49	-2.3126167245897968e-39	4.724330735011955e-11	7.020567462334165e-15	0.00012665570609191667	-1.434935780083551e-20	3.270845782260119e-20	1.1013029981946278e-14	1.4053954002803365e-13	2.5863072642314362e-14
23000000	0.004936672099618516	1.9533312879355836e-49	-2.322745233714763e-39	4.724330735011955e-11	7.020567462334165e-15	0.00012665570609191667	-1.434935773161959e-20	3.270845782260119e-20	1.1013029981946278e-14	1.4053954002803365e-13	2.5863072642314362e-14
23100000	0.004936672099618516	1.9533312879355836e-49	-2.332873742839578e-39	4.724330735011955e-11	7.020567462334165e-15	0.00012665570609191667	-1.4349357662403673e-20	3.270845782260119e-20	1.1013029981946278e-14	1.4053954002803365e-13	2.5863072642314362e-14
23200000	0.004936672099618516	1.9533312879355836e-49	-2.3430022519642442e-39	4.724330735011955e-11	7.020567462334165e-15	0.00012665570609191667	-1.4349357593187755e-20	3.270845782260119e-20	1.1013029981946278e-14	1.4053954002803365e-13	2.5863072642314362e-14
23300000	0.004936672099618516	1.9533312879355836e-49	-2.353130761088764e-39	4.724330735011955e-11	7.020567462334165e-15	0.00012665570609191667	-1.4349357523971837e-20	3.270845782260119e-20	1.1013029981946278e-14	1.4053954002803365e-13	2.5863072642314362e-14
23400000	0.004936672099618516	1.9533312879355836e-49	-2.36325927021314e-39	4.724330735011955e-11	7.020567462334165e-15	0.00012665570609191667	-1.434935745475592e-20	3.270845782260119e-20	1.1013029981946278e-14	1.4053954002803365e-13	2.5863072642314362e-14
23500000	0.004936672099618516	1.9533312879355836e-49	-2.3733877793373748e-39	4.724330735011955e-11	7.020567462334165e-15	0.00012665570609191667	-1.434935738554e-20	3.270845782260119e-20	1.1013029981946278e-14	1.4053954002803365e-13	2.5863072642314362e-14
23600000	0.004936672099618516	1.9533312879355836e-49	-2.3835162884614704e-39	4.724330735011955e-11	7.020567462334165e-15	0.00012665570609191667	-1.4349357316324083e-20	3.270845782260119e-20	1.1013029981946278e-14	1.4053954002803365e-13	2.5863072642314362e-14
23700000	0.004936672099618516	1.9533312879355836e-49	-2.3936447975854303e-39	4.724330735011955e-11	7.020567462334165e-15	0.00012665570609191667	-1.4349357247108165e-20	3.270845782260119e-20	1.1013029981946278e-14	1.4053954002803365e-13	2.5863072642314362e-14
23800000	0.004936672099618516	1.9533312879355836e-49	-2.4037733067092564e-39	4.724330735011955e-11	7.020567462334165e-15	0.00012665570609191667	-1.4349357177892247e-20	3.270845782260119e-20	1.1013029981946278e-14	1.4053954002803365e-13	2.5863072642314362e-14
23900000	0.004936672099618516	1.9533312879355836e-49	-2.4139018158329513e-39	4.724330735011955e-11	7.020567462334165e-15	0.00012665570609191667	-1.434935710867633e-20	3.270845782260119e-20	1.1013029981946278e-14	1.4053954002803365e-13	2.5863072642314362e-14
24000000	0.004936672099618516	1.9533312879355836e-49	-2.4240303249565178e-39	4.724330735011955e-11	7.020567462334165e-15	0.00012665570609191667	-1.434935703946041e-20	3.270845782260119e-20	1.1013029981946278e-14	1.4053954002803365e-13	2.5863072642314362e-14
24100000	0.004936672099618516	1.9533312879355836e-49	-2.4341588340799582e-39	4.724330735011955e-11	7.020567462334165e-15	0.00012665570609191667	-1.4349356970244493e-20	3.270845782260119e-20	1.1013029981946278e-14	1.4053954002803365e-13	2.5863072642314362e-14
24200000	0.004936672099618516	1.9533312879355836e-49	-2.4442873432032754e-39	4.724330735011955e-11	7.020567462334165e-15	0.00012665570609191667	-1.4349356901028575e-20	3.270845782260119e-20	1.1013029981946278e-14	1.4053954002803365e-13	2.5863072642314362e-14
24300000	0.004936672099618516	1.9533312879355836e-49	-2.454415852326471e-39	4.724330735011955e-11	7.020567462334165e-15	0.00012665570609191667	-1.4349356831812657e-20	3.270845782260119e-20	1.1013029981946278e-14	1.4053954002803365e-13	2.5863072642314362e-14
24400000	0.004936672099618516	1.9533312879355836e-49	-2.4645443614495488e-39	4.724330735011955e-11	7.020567462334165e-15	0.00012665570609191667	-1.434935676259674e-20	3.270845782260119e-20	1.1013029981946278e-14	1.4053954002803365e-13	2.5863072642314362e-14
24500000	0.004936672099618516	1.9533312879355836e-49	-2.4746728705725107e-39	4.724330735011955e-11	7.020567462334165e-15	0.00012665570609191667	-1.434935669338082e-20	3.270845782260119e-20	1.1013029981946278e-14	1.4053954002803365e-13	2.5863072642314362e-14
24600000	0.004936672099618516	1.9533312879355836e-49	-2.484801379695359e-39	4.724330735011955e-11	7.020567462334165e-15	0.00012665570609191667	-1.4349356624164903e-20	3.270845782260119e-20	1.1013029981946278e-14	1.4053954002803365e-13	2.5863072642314362e-14
24700000	0.004936672099618516	1.9533312879355836e-49	-2.4949298888180967e-39	4.724330735011955e-11	7.020567462334165e-15	0.00012665570609191667	-1.4349356554948985e-20	3.270845782260119e-20	1.1013029981946278e-14	1.4053954002803365e-13	2.5863072642314362e-14
24800000	0.004936672099618516	1.9533312879355836e-49	-2.505058397940726e-39	4.724330735011955e-11	7.020567462334165e-15	0.00012665570609191667	-1.4349356485733067e-20	3.270845782260119e-20	1.1013029981946278e-14	1.4053954002803365e-13	2.5863072642314362e-14
24900000	0.004936672099618516	1.9533312879355836e-49	-2.5151869070632497e-39	4.724330735011955e-11	7.020567462334165e-15	0.00012665570609191667	-1.434935641651715e-20	3.270845782260119e-20	1.1013029981946278e-14	1.4053954002803365e-13	2.5863072642314362e-14
25000000	0.004936672099618516	1.9533312879355836e-49	-2.5253154161856703e-39	4.724330735011955e-11	7.020567462334165e-15	0.00012665570609191667	-1.434935634730123e-20	3.270845782260119e-20	1.1013029981946278e-14	1.4053954002803365e-13	2.5863072642314362e-14
25100000	0.004936672099618516	1.953331287935584e-49	-2.53544392530799e-39	4.724330735011955e-11	7.020567462334165e-15	0.00012665570609191667	-1.4349356278085316e-20	3.270845782260119e-20	1.1013029981946278e-14	1.4053954002803365e-13	2.5863072642314362e-14
25200000	0.004936672099618516	1.953331287935584e-49	-2.545572434430212e-39	4.724330735011955e-11	7.020567462334165e-15	0.00012665570609191667	-1.4349356208869398e-20	3.270845782260119e-20	1.1013029981946278e-14	1.4053954002803365e-13	2.5863072642314362e-14
25300000	0.004936672099618516	1.953331287935584e-49	-2.555700943552338e-39	4.724330735011955e-11	7.020567462334165e-15	0.00012665570609191667	-1.434935613965348e-20	3.270845782260119e-20	1.1013029981946278e-14	1.4053954002803365e-13	2.5863072642314362e-14
25400000	0.004936672099618516	1.953331287935584e-49	-2.565829452674371e-39	4.724330735011955e-11	7.020567462334165e-15	0.00012665570609191667	-1.4349356070437562e-20	3.270845782260119e-20	1.1013029981946278e-14	1.4053954002803365e-13	2.5863072642314362e-14
25500000	0.004936672099618516	1.953331287935584e-49	-2.575957961796314e-39	4.724330735011955e-11	7.020567462334165e-15	0.00012665570609191667	-1.4349356001221643e-20	3.270845782260119e-20	1.1013029981946278e-14	1.4053954002803365e-13	2.5863072642314362e-14
25600000	0.004936672099618516	1.953331287935584e-49	-2.586086470918169e-39	4.724330735011955e-11	7.020567462334165e-15	0.00012665570609191667	-1.4349355932005725e-20	3.270845782260119e-20	1.1013029981946278e-14	1.4053954002803365e-13	2.5863072642314362e-14
25700000	0.004936672099618516	1.953331287935584e-49	-2.5962149800399382e-39	4.724330735011955e-11	7.020567462334165e-15	0.00012665570609191667	-1.4349355862789807e-20	3.270845782260119e-20	1.1013029981946278e-14	1.4053954002803365e-13	2.5863072642314362e-14
25800000	0.004936672099618516	1.953331287935584e-49	-2.6063434891616247e-39	4.724330735011955e-11	7.020567462334165e-15	0.00012665570609191667	-1.434935579357389e-20	3.270845782260119e-20	1.1013029981946278e-14	1.4053954002803365e-13	2.5863072642314362e-14
25900000	0.004936672099618516	1.953331287935584e-49	-2.616471998283231e-39	4.724330735011955e-11	7.020567462334165e-15	0.00012665570609191667	-1.434935572435797e-20	3.270845782260119e-20	1.1013029981946278e-14	1.4053954002803365e-13	2.5863072642314362e-14
26000000	0.004936672099618516	1.953331287935584e-49	-2.6266005074047595e-39	4.724330735011955e-11	7.020567462334165e-15	0.00012665570609191667	-1.4349355655142053e-20	3.270845782260119e-20	1.1013029981946278e-14	1.4053954002803365e-13	2.5863072642314362e-14
26100000	0.004936672099618516	1.953331287935584e-49	-2.636729016526213e-39	4.724330735011955e-11	7.020567462334165e-15	0.00012665570609191667	-1.4349355585926135e-20	3.270845782260119e-20	1.1013029981946278e-14	1.4053954002803365e-13	2.5863072642314362e-14
26200000	0.004936672099618516	1.953331287935584e-49	-2.6468575256475934e-39	4.724330735011955e-11	7.020567462334165e-15	0.00012665570609191667	-1.4349355516710217e-20	3.270845782260119e-20	1.1013029981946278e-14	1.4053954002803365e-13	2.5863072642314362e-14
26300000	0.004936672099618516	1.953331287935584e-49	-2.656986034768904e-39	4.724330735011955e-11	7.020567462334165e-15	0.00012665570609191667	-1.43493554474943e-20	3.270845782260119e-20	1.1013029981946278e-14	1.4053954002803365e-13	2.5863072642314362e-14
26400000	0.004936672099618516	1.953331287935584e-49	-2.6671145438901468e-39	4.724330735011955e-11	7.020567462334165e-15	0.00012665570609191667	-1.434935537827838e-20	3.270845782260119e-20	1.1013029981946278e-14	1.4053954002803365e-13	2.5863072642314362e-14
26500000	0.004936672099618516	1.953331287935584e-49	-2.6772430530113246e-39	4.724330735011955e-11	7.020567462334165e-15	0.00012665570609191667	-1.4349355309062463e-20	3.270845782260119e-20	1.1013029981946278e-14	1.4053954002803365e-13	2.5863072642314362e-14
26600000	0.004936672099618516	1.953331287935584e-49	-2.6873715621324398e-39	4.724330735011955e-11	7.020567462334165e-15	0.00012665570609191667	-1.4349355239846545e-20	3.270845782260119e-20	1.1013029981946278e-14	1.4053954002803365e-13	2.5863072642314362e-14
26700000	0.004936672099618516	1.953331287935584e-49	-2.6975000712534953e-39	4.724330735011955e-11	7.020567462334165e-15	0.00012665570609191667	-1.4349355170630627e-20	3.270845782260119e-20	1.1013029981946278e-14	1.4053954002803365e-13	2.5863072642314362e-14
26800000	0.004936672099618516	1.953331287935584e-49	-2.707628580374493e-39	4.724330735011955e-11	7.020567462334165e-15	0.00012665570609191667	-1.434935510141471e-20	3.270845782260119e-20	1.1013029981946278e-14	1.4053954002803365e-13	2.5863072642314362e-14
26900000	0.004936672099618516	1.953331287935584e-49	-2.717757089495436e-39	4.724330735011955e-11	7.020567462334165e-15	0.00012665570609191667	-1.434935503219879e-20	3.270845782260119e-20	1.1013029981946278e-14	1.4053954002803365e-13	2.5863072642314362e-14
27000000	0.004936672099618516	1.9533312879355844e-49	-2.7278855986163263e-39	4.724330735011955e-11	7.020567462334165e-15	0.00012665570609191667	-1.4349354962982873e-20	3.270845782260119e-20	1.1013029981946278e-14	1.4053954002803365e-13	2.5863072642314362e-14
27100000	0.004936672099618516	1.9533312879355844e-49	-2.738014107737167e-39	4.724330735011955e-11	7.020567462334165e-15	0.00012665570609191667	-1.4349354893766955e-20	3.270845782260119e-20	1.1013029981946278e-14	1.4053954002803365e-13	2.5863072642314362e-14
27200000	0.004936672099618516	1.9533312879355844e-49	-2.7481426168579606e-39	4.724330735011955e-11	7.020567462334165e-15	0.00012665570609191667	-1.4349354824551037e-20	3.270845782260119e-20	1.1013029981946278e-14	1.4053954002803365e-13	2.5863072642314362e-14
27300000	0.004936672099618516	1.9533312879355844e-49	-2.758271125978709e-39	4.724330735011955e-11	7.020567462334165e-15	0.00012665570609191667	-1.434935475533512e-20	3.270845782260119e-20	1.1013029981946278e-14	1.4053954002803365e-13	2.5863072642314362e-14
27400000	0.004936672099618516	1.9533312879355844e-49	-2.7683996350994158e-39	4.724330735011955e-11	7.020567462334165e-15	0.00012665570609191667	-1.43493546861192e-20	3.270845782260119e-20	1.1013029981946278e-14	1.4053954002803365e-13	2.5863072642314362e-14
27500000	0.004936672099618516	1.9533312879355844e-49	-2.7785281442200823e-39	4.724330735011955e-11	7.020567462334165e-15	0.00012665570609191667	-1.4349354616903283e-20	3.270845782260119e-20	1.1013029981946278e-14	1.4053954002803365e-13	2.5863072642314362e-14
27600000	0.004936672099618516	1.9533312879355844e-49	-2.788656653340712e-39	4.724330735011955e-11	7.020567462334165e-15	0.00012665570609191667	-1.4349354547687368e-20	3.270845782260119e-20	1.1013029981946278e-14	1.4053954002803365e-13	2.5863072642314362e-14
27700000	0.004936672099618516	1.9533312879355844e-49	-2.798785162461307e-39	4.724330735011955e-11	7.020567462334165e-15	0.00012665570609191667	-1.434935447847145e-20	3.270845782260119e-20	1.1013029981946278e-14	1.4053954002803365e-13	2.5863072642314362e-14
27800000	0.004936672099618516	1.9533312879355844e-49	-2.8089136715818703e-39	4.724330735011955e-11	7.020567462334165e-15	0.00012665570609191667	-1.4349354409255532e-20	3.270845782260119e-20	1.1013029981946278e-14	1.4053954002803365e-13	2.5863072642314362e-14
27900000	0.004936672099618516	1.9533312879355844e-49	-2.8190421807024037e-39	4.724330735011955e-11	7.020567462334165e-15	0.00012665570609191667	-1.4349354340039614e-20	3.270845782260119e-20	1.1013029981946278e-14	1.4053954002803365e-13	2.5863072642314365e-14
28000000	0.004936672099618516	1.9533312879355844e-49	-2.8291706898229104e-39	4.724330735011955e-11	7.020567462334165e-15	0.00012665570609191667	-1.4349354270823696e-20	3.270845782260119e-20	1.1013029981946278e-14	1.4053954002803365e-13	2.5863072642314365e-14
28100000	0.004936672099618516	1.9533312879355844e-49	-2.8392991989433923e-39	4.724330735011955e-11	7.020567462334165e-15	0.00012665570609191667	-1.4349354201607778e-20	3.270845782260119e-20	1.1013029981946278e-14	1.4053954002803365e-13	2.5863072642314365e-14
28200000	0.004936672099618516	1.9533312879355844e-49	-2.8494277080638527e-39	4.724330735011955e-11	7.020567462334165e-15	0.00012665570609191667	-1.434935413239186e-20	3.270845782260119e-20	1.1013029981946278e-14	1.4053954002803365e-13	2.5863072642314365e-14
28300000	0.004936672099618516	1.9533312879355844e-49	-2.8595562171842935e-39	4.724330735011955e-11	7.020567462334165e-15	0.00012665570609191667	-1.4349354063175942e-20	3.270845782260119e-20	1.1013029981946278e-14	1.4053954002803365e-13	2.5863072642314365e-14
28400000	0.004936672099618516	1.9533312879355844e-49	-2.8696847263047176e-39	4.724330735011955e-11	7.020567462334165e-15	0.00012665570609191667	-1.4349353993960024e-20	3.270845782260119e-20	1.1013029981946278e-14	1.4053954002803365e-13	2.5863072642314365e-14
28500000	0.004936672099618516	1.9533312879355847e-49	-2.8798132354251274e-39	4.724330735011955e-11	7.020567462334165e-15	0.00012665570609191667	-1.4349353924744106e-20	3.270845782260119e-20	1.101302998194628e-14	1.4053954002803365e-13	2.5863072642314365e-14
28600000	0.004936672099618516	1.9533312879355847e-49	-2.8899417445455255e-39	4.724330735011955e-11	7.020567462334165e-15	0.00012665570609191667	-1.4349353855528188e-20	3.270845782260119e-20	1.101302998194628e-14	1.4053954002803365e-13	2.5863072642314365e-14
28700000	0.004936672099618516	1.9533312879355847e-49	-2.9000702536659144e-39	4.724330735011955e-11	7.020567462334165e-15	0.00012665570609191667	-1.434935378631227e-20	3.270845782260119e-20	1.101302998194628e-14	1.4053954002803365e-13	2.5863072642314365e-14
28800000	0.004936672099618516	1.9533312879355847e-49	-2.9101987627862968e-39	4.724330735011955e-11	7.020567462334165e-15	0.00012665570609191667	-1.434935371709635e-20	3.270845782260119e-20	1.101302998194628e-14	1.4053954002803365e-13	2.5863072642314365e-14
28900000	0.004936672099618516	1.9533312879355847e-49	-2.920327271906675e-39	4.724330735011955e-11	7.020567462334165e-15	0.00012665570609191667	-1.4349353647880433e-20	3.270845782260119e-20	1.101302998194628e-14	1.4053954002803365e-13	2.5863072642314365e-14
29000000	0.004936672099618516	1.9533312879355847e-49	-2.9304557810270515e-39	4.724330735011955e-11	7.020567462334165e-15	0.00012665570609191667	-1.4349353578664515e-20	3.270845782260119e-20	1.101302998194628e-14	1.4053954002803365e-13	2.5863072642314365e-14
29100000	0.004936672099618516	1.9533312879355847e-49	-2.940584290147429e-39	4.724330735011955e-11	7.020567462334165e-15	0.00012665570609191667	-1.4349353509448597e-20	3.270845782260119e-20	1.101302998194628e-14	1.4053954002803365e-13	2.5863072642314365e-14
29200000	0.004936672099618516	1.9533312879355847e-49	-2.9507127992678104e-39	4.724330735011955e-11	7.020567462334165e-15	0.00012665570609191667	-1.434935344023268e-20	3.270845782260119e-20	1.101302998194628e-14	1.4053954002803365e-13	2.5863072642314365e-14
29300000	0.004936672099618516	1.9533312879355847e-49	-2.960841308388197e-39	4.724330735011955e-11	7.020567462334165e-15	0.00012665570609191667	-1.434935337101676e-20	3.270845782260119e-20	1.101302998194628e-14	1.4053954002803365e-13	2.5863072642314365e-14
29400000	0.004936672099618516	1.9533312879355847e-49	-2.970969817508593e-39	4.724330735011955e-11	7.020567462334165e-15	0.00012665570609191667	-1.4349353301800843e-20	3.270845782260119e-20	1.101302998194628e-14	1.4053954002803365e-13	2.5863072642314365e-14
29500000	0.004936672099618516	1.9533312879355847e-49	-2.9810983266289996e-39	4.724330735011955e-11	7.020567462334165e-15	0.00012665570609191667	-1.4349353232584925e-20	3.270845782260119e-20	1.101302998194628e-14	1.4053954002803365e-13	2.5863072642314365e-14
29600000	0.004936672099618516	1.9533312879355847e-49	-2.99122683574942e-39	4.724330735011955e-11	7.020567462334165e-15	0.00012665570609191667	-1.4349353163369007e-20	3.270845782260119e-20	1.101302998194628e-14	1.4053954002803365e-13	2.5863072642314365e-14
29700000	0.004936672099618516	1.9533312879355847e-49	-3.001355344869857e-39	4.724330735011955e-11	7.020567462334165e-15	0.00012665570609191667	-1.434935309415309e-20	3.270845782260119e-20	1.101302998194628e-14	1.4053954002803365e-13	2.5863072642314365e-14
29800000	0.004936672099618516	1.9533312879355847e-49	-3.011483853990313e-39	4.724330735011955e-11	7.020567462334165e-15	0.00012665570609191667	-1.434935302493717e-20	3.270845782260119e-20	1.101302998194628e-14	1.4053954002803365e-13	2.5863072642314365e-14
29900000	0.004936672099618516	1.953331287935585e-49	-3.0216123631107896e-39	4.724330735011955e-11	7.020567462334165e-15	0.00012665570609191667	-1.4349352955721253e-20	3.270845782260119e-20	1.101302998194628e-14	1.4053954002803365e-13	2.5863072642314365e-14
30000000	0.004936672099618516	1.953331287935585e-49	-3.03174087223129e-39	4.724330735011955e-11	7.020567462334165e-15	0.00012665570609191667	-1.4349352886505335e-20	3.270845782260119e-20	1.101302998194628e-14	1.4053954002803365e-13	2.5863072642314365e-14
30100000	0.004936672099618516	1.953331287935585e-49	-3.0418693813518167e-39	4.724330735011955e-11	7.020567462334165e-15	0.00012665570609191667	-1.434935281728942e-20	3.270845782260119e-20	1.101302998194628e-14	1.4053954002803365e-13	2.5863072642314365e-14
30200000	0.004936672099618516	1.953331287935585e-49	-3.051997890472373e-39	4.724330735011955e-11	7.020567462334165e-15	0.00012665570609191667	-1.4349352748073502e-20	3.270845782260119e-20	1.101302998194628e-14	1.4053954002803365e-13	2.5863072642314365e-14
30300000	0.004936672099618516	1.953331287935585e-49	-3.06212639959296e-39	4.724330735011955e-11	7.020567462334165e-15	0.00012665570609191667	-1.4349352678857584e-20	3.270845782260119e-20	1.101302998194628e-14	1.4053954002803365e-13	2.5863072642314365e-14
30400000	0.004936672099618516	1.953331287935585e-49	-3.0722549087135814e-39	4.724330735011955e-11	7.020567462334165e-15	0.00012665570609191667	-1.4349352609641666e-20	3.270845782260119e-20	1.101302998194628e-14	1.4053954002803365e-13	2.5863072642314365e-14
30500000	0.004936672099618516	1.953331287935585e-49	-3.0823834178342395e-39	4.724330735011955e-11	7.020567462334165e-15	0.00012665570609191667	-1.4349352540425748e-20	3.270845782260119e-20	1.101302998194628e-14	1.4053954002803365e-13	2.5863072642314365e-14
30600000	0.004936672099618516	1.953331287935585e-49	-3.092511926954936e-39	4.724330735011955e-11	7.020567462334165e-15	0.00012665570609191667	-1.434935247120983e-20	3.270845782260119e-20	1.101302998194628e-14	1.4053954002803365e-13	2.5863072642314365e-14
30700000	0.004936672099618516	1.953331287935585e-49	-3.1026404360756745e-39	4.724330735011955e-11	7.020567462334165e-15	0.00012665570609191667	-1.4349352401993912e-20	3.270845782260119e-20	1.101302998194628e-14	1.4053954002803365e-13	2.5863072642314365e-14
30800000	0.004936672099618516	1.953331287935585e-49	-3.112768945196458e-39	4.724330735011955e-11	7.020567462334165e-15	0.00012665570609191667	-1.4349352332777994e-20	3.270845782260119e-20	1.101302998194628e-14	1.4053954002803365e-13	2.5863072642314365e-14
30900000	0.004936672099618516	1.953331287935585e-49	-3.122897454317287e-39	4.724330735011955e-11	7.020567462334165e-15	0.00012665570609191667	-1.4349352263562076e-20	3.270845782260119e-20	1.101302998194628e-14	1.4053954002803365e-13	2.5863072642314365e-14
31000000	0.004936672099618516	1.953331287935585e-49	-3.1330259634381655e-39	4.724330735011955e-11	7.020567462334165e-15	0.00012665570609191667	-1.4349352194346158e-20	3.270845782260119e-20	1.101302998194628e-14	1.4053954002803365e-13	2.5863072642314365e-14
31100000	0.004936672099618516	1.953331287935585e-49	-3.143154472559096e-39	4.724330735011955e-11	7.020567462334165e-15	0.00012665570609191667	-1.434935212513024e-20	3.270845782260119e-20	1.101302998194628e-14	1.4053954002803365e-13	2.5863072642314365e-14
31200000	0.004936672099618516	1.953331287935585e-49	-3.153282981680081e-39	4.724330735011955e-11	7.020567462334165e-15	0.00012665570609191667	-1.4349352055914322e-20	3.270845782260119e-20	1.101302998194628e-14	1.4053954002803365e-13	2.5863072642314365e-14
31300000	0.004936672099618516	1.953331287935585e-49	-3.1634114908011225e-39	4.724330735011955e-11	7.020567462334165e-15	0.00012665570609191667	-1.4349351986698404e-20	3.270845782260119e-20	1.101302998194628e-14	1.4053954002803365e-13	2.5863072642314365e-14
31400000	0.004936672099618516	1.9533312879355855e-49	-3.173539999922223e-39	4.724330735011955e-11	7.020567462334165e-15	0.00012665570609191667	-1.4349351917482486e-20	3.270845782260119e-20	1.101302998194628e-14	1.4053954002803365e-13	2.5863072642314365e-14
31500000	0.004936672099618516	1.9533312879355855e-49	-3.183668509043386e-39	4.724330735011955e-11	7.020567462334165e-15	0.00012665570609191667	-1.4349351848266568e-20	3.270845782260119e-20	1.101302998194628e-14	1.4053954002803365e-13	2.5863072642314365e-14
31600000	0.004936672099618516	1.9533312879355855e-49	-3.193797018164613e-39	4.724330735011955e-11	7.020567462334165e-15	0.00012665570609191667	-1.434935177905065e-20	3.270845782260119e-20	1.101302998194628e-14	1.4053954002803365e-13	2.5863072642314365e-14
31700000	0.004936672099618516	1.9533312879355855e-49	-3.2039255272859075e-39	4.724330735011955e-11	7.020567462334165e-15	0.00012665570609191667	-1.4349351709834732e-20	3.270845782260119e-20	1.101302998194628e-14	1.4053954002803365e-13	2.5863072642314365e-14
31800000	0.004936672099618516	1.9533312879355855e-49	-3.2140540364072716e-39	4.724330735011955e-11	7.020567462334165e-15	0.00012665570609191667	-1.4349351640618814e-20	3.270845782260119e-20	1.101302998194628e-14	1.4053954002803365e-13	2.5863072642314365e-14
31900000	0.004936672099618516	1.9533312879355855e-49	-3.2241825455287075e-39	4.724330735011955e-11	7.020567462334165e-15	0.00012665570609191667	-1.4349351571402896e-20	3.270845782260119e-20	1.101302998194628e-14	1.4053954002803365e-13	2.5863072642314365e-14
32000000	0.004936672099618516	1.9533312879355855e-49	-3.2343110546502185e-39	4.724330735011955e-11	7.020567462334165e-15	0.00012665570609191667	-1.4349351502186978e-20	3.270845782260119e-20	1.101302998194628e-14	1.4053954002803365e-13	2.5863072642314365e-14
32100000	0.004936672099618516	1.9533312879355855e-49	-3.244439563771806e-39	4.724330735011955e-11	7.020567462334165e-15	0.00012665570609191667	-1.434935143297106e-20	3.270845782260119e-20	1.101302998194628e-14	1.4053954002803365e-13	2.5863072642314365e-14
32200000	0.004936672099618516	1.9533312879355855e-49	-3.254568072893473e-39	4.724330735011955e-11	7.020567462334165e-15	0.00012665570609191667	-1.434935136375514e-20	3.270845782260119e-20	1.101302998194628e-14	1.4053954002803365e-13	2.5863072642314365e-14
32300000	0.004936672099618516	1.9533312879355855e-49	-3.264696582015223e-39	4.724330735011955e-11	7.020567462334165e-15	0.00012665570609191667	-1.4349351294539223e-20	3.270845782260119e-20	1.101302998194628e-14	1.4053954002803365e-13	2.5863072642314365e-14
32400000	0.004936672099618516	1.9533312879355855e-49	-3.274825091136918e-39	4.724330735011955e-11	7.020567462334165e-15	0.00012665570609191667	-1.4349351225323305e-20	3.270845782260119e-20	1.101302998194628e-14	1.4053954002803365e-13	2.5863072642314365e-14
32500000	0.004936672099618516	1.9533312879355855e-49	-3.284953600258446e-39	4.724330735011955e-11	7.020567462334165e-15	0.00012665570609191667	-1.4349351156107387e-20	3.270845782260119e-20	1.101302998194628e-14	1.4053954002803365e-13	2.5863072642314365e-14
32600000	0.004936672099618516	1.9533312879355855e-49	-3.295082109379811e-39	4.724330735011955e-11	7.020567462334165e-15	0.00012665570609191667	-1.4349351086891472e-20	3.270845782260119e-20	1.101302998194628e-14	1.4053954002803365e-13	2.5863072642314365e-14
32700000	0.004936672099618516	1.9533312879355855e-49	-3.305210618501013e-39	4.724330735011955e-11	7.020567462334165e-15	0.00012665570609191667	-1.4349351017675554e-20	3.270845782260119e-20	1.101302998194628e-14	1.4053954002803365e-13	2.5863072642314365e-14
32800000	0.004936672099618516	1.9533312879355855e-49	-3.315339127622057e-39	4.724330735011955e-11	7.020567462334165e-15	0.00012665570609191667	-1.4349350948459636e-20	3.270845782260119e-20	1.101302998194628e-14	1.4053954002803365e-13	2.5863072642314365e-14
32900000	0.004936672099618516	1.9533312879355855e-49	-3.325467636742944e-39	4.724330735011955e-11	7.020567462334165e-15	0.00012665570609191667	-1.4349350879243718e-20	3.270845782260119e-20	1.101302998194628e-14	1.4053954002803365e-13	2.5863072642314365e-14
33000000	0.004936672099618516	1.9533312879355855e-49	-3.335596145863677e-39	4.724330735011955e-11	7.020567462334165e-15	0.00012665570609191667	-1.43493508100278e-20	3.270845782260119e-20	1.101302998194628e-14	1.4053954002803365e-13	2.5863072642314365e-14
33100000	0.004936672099618516	1.9533312879355855e-49	-3.345724654984259e-39	4.724330735011955e-11	7.020567462334165e-15	0.00012665570609191667	-1.4349350740811882e-20	3.270845782260119e-20	1.101302998194628e-14	1.4053954002803365e-13	2.5863072642314365e-14
33200000	0.004936672099618516	1.9533312879355855e-49	-3.355853164104692e-39	4.724330735011955e-11	7.020567462334165e-15	0.00012665570609191667	-1.4349350671595964e-20	3.270845782260119e-20	1.101302998194628e-14	1.4053954002803365e-13	2.5863072642314365e-14
33300000	0.004936672099618516	1.9533312879355855e-49	-3.365981673224978e-39	4.724330735011955e-11	7.020567462334165e-15	0.00012665570609191667	-1.4349350602380046e-20	3.270845782260119e-20	1.101302998194628e-14	1.4053954002803365e-13	2.5863072642314365e-14
33400000	0.004936672099618516	1.9533312879355855e-49	-3.3761101823451204e-39	4.724330735011955e-11	7.020567462334165e-15	0.00012665570609191667	-1.4349350533164128e-20	3.270845782260119e-20	1.101302998194628e-14	1.4053954002803365e-13	2.5863072642314365e-14
33500000	0.004936672099618516	1.9533312879355855e-49	-3.386238691465122e-39	4.724330735011955e-11	7.020567462334165e-15	0.00012665570609191667	-1.434935046394821e-20	3.270845782260119e-20	1.101302998194628e-14	1.4053954002803365e-13	2.5863072642314365e-14
33600000	0.004936672099618516	1.953331287935586e-49	-3.396367200584985e-39	4.724330735011955e-11	7.020567462334165e-15	0.00012665570609191667	-1.4349350394732292e-20	3.270845782260119e-20	1.101302998194628e-14	1.4053954002803365e-13	2.5863072642314365e-14
33700000	0.004936672099618516	1.953331287935586e-49	-3.406495709704711e-39	4.724330735011955e-11	7.020567462334165e-15	0.00012665570609191667	-1.4349350325516374e-20	3.270845782260119e-20	1.101302998194628e-14	1.4053954002803365e-13	2.5863072642314365e-14
33800000	0.004936672099618516	1.953331287935586e-49	-3.416624218824304e-39	4.724330735011955e-11	7.020567462334165e-15	0.00012665570609191667	-1.4349350256300456e-20	3.270845782260119e-20	1.101302998194628e-14	1.4053954002803365e-13	2.5863072642314365e-14
33900000	0.004936672099618516	1.953331287935586e-49	-3.4267527279437655e-39	4.724330735011955e-11	7.020567462334165e-15	0.00012665570609191667	-1.4349350187084538e-20	3.270845782260119e-20	1.101302998194628e-14	1.4053954002803365e-13	2.5863072642314365e-14
34000000	0.004936672099618516	1.953331287935586e-49	-3.436881237063099e-39	4.724330735011955e-11	7.020567462334165e-15	0.00012665570609191667	-1.434935011786862e-20	3.270845782260119e-20	1.101302998194628e-14	1.4053954002803365e-13	2.5863072642314365e-14
34100000	0.004936672099618516	1.953331287935586e-49	-3.447009746182306e-39	4.724330735011955e-11	7.020567462334165e-15	0.00012665570609191667	-1.4349350048652702e-20	3.270845782260119e-20	1.101302998194628e-14	1.4053954002803365e-13	2.5863072642314365e-14
34200000	0.004936672099618516	1.953331287935586e-49	-3.4571382553013893e-39	4.724330735011955e-11	7.020567462334165e-15	0.00012665570609191667	-1.4349349979436784e-20	3.270845782260119e-20	1.101302998194628e-14	1.4053954002803365e-13	2.5863072642314365e-14
34300000	0.004936672099618516	1.953331287935586e-49	-3.467266764420352e-39	4.724330735011955e-11	7.020567462334165e-15	0.00012665570609191667	-1.4349349910220866e-20	3.270845782260119e-20	1.101302998194628e-14	1.4053954002803365e-13	2.5863072642314365e-14
34400000	0.004936672099618516	1.953331287935586e-49	-3.477395273539196e-39	4.724330735011955e-11	7.020567462334165e-15	0.00012665570609191667	-1.4349349841004948e-20	3.270845782260119e-20	1.101302998194628e-14	1.4053954002803365e-13	2.5863072642314365e-14
34500000	0.004936672099618516	1.953331287935586e-49	-3.487523782657925e-39	4.724330735011955e-11	7.020567462334165e-15	0.00012665570609191667	-1.434934977178903e-20	3.270845782260119e-20	1.101302998194628e-14	1.4053954002803365e-13	2.5863072642314365e-14
34600000	0.004936672099618516	1.953331287935586e-49	-3.49765229177654e-39	4.724330735011955e-11	7.020567462334165e-15	0.00012665570609191667	-1.4349349702573112e-20	3.270845782260119e-20	1.101302998194628e-14	1.4053954002803365e-13	2.5863072642314365e-14
34700000	0.004936672099618516	1.953331287935586e-49	-3.5077808008950445e-39	4.724330735011955e-11	7.020567462334165e-15	0.00012665570609191667	-1.4349349633357194e-20	3.270845782260119e-20	1.101302998194628e-14	1.4053954002803365e-13	2.5863072642314365e-14
34800000	0.004936672099618516	1.953331287935586e-49	-3.51790931001344e-39	4.724330735011955e-11	7.020567462334165e-15	0.00012665570609191667	-1.4349349564141276e-20	3.270845782260119e-20	1.101302998194628e-14	1.4053954002803365e-13	2.5863072642314365e-14
34900000	0.004936672099618516	1.953331287935586e-49	-3.52803781913173e-39	4.724330735011955e-11	7.020567462334165e-15	0.00012665570609191667	-1.4349349494925358e-20	3.270845782260119e-20	1.101302998194628e-14	1.4053954002803365e-13	2.5863072642314365e-14
35000000	0.004936672099618516	1.953331287935586e-49	-3.538166328249918e-39	4.724330735011955e-11	7.020567462334165e-15	0.00012665570609191667	-1.434934942570944e-20	3.270845782260119e-20	1.101302998194628e-14	1.4053954002803365e-13	2.5863072642314365e-14
35100000	0.004936672099618516	1.953331287935586e-49	-3.5482948373680044e-39	4.724330735011955e-11	7.020567462334165e-15	0.00012665570609191667	-1.4349349356493525e-20	3.270845782260119e-20	1.101302998194628e-14	1.4053954002803365e-13	2.5863072642314365e-14
35200000	0.004936672099618516	1.953331287935586e-49	-3.558423346485993e-39	4.724330735011955e-11	7.020567462334165e-15	0.00012665570609191667	-1.4349349287277607e-20	3.270845782260119e-20	1.101302998194628e-14	1.4053954002803365e-13	2.5863072642314365e-14
35300000	0.004936672099618516	1.953331287935586e-49	-3.5685518556038856e-39	4.724330735011955e-11	7.020567462334165e-15	0.00012665570609191667	-1.434934921806169e-20	3.270845782260119e-20	1.101302998194628e-14	1.4053954002803365e-13	2.5863072642314365e-14
35400000	0.004936672099618516	1.953331287935586e-49	-3.5786803647216856e-39	4.724330735011955e-11	7.020567462334165e-15	0.00012665570609191667	-1.434934914884577e-20	3.270845782260119e-20	1.101302998194628e-14	1.4053954002803365e-13	2.5863072642314365e-14
35500000	0.004936672099618516	1.953331287935586e-49	-3.588808873839395e-39	4.724330735011955e-11	7.020567462334165e-15	0.00012665570609191667	-1.4349349079629852e-20	3.270845782260119e-20	1.101302998194628e-14	1.4053954002803365e-13	2.5863072642314365e-14
35600000	0.004936672099618516	1.953331287935586e-49	-3.598937382957017e-39	4.724330735011955e-11	7.020567462334165e-15	0.00012665570609191667	-1.4349349010413934e-20	3.270845782260119e-20	1.101302998194628e-14	1.4053954002803365e-13	2.5863072642314365e-14
35700000	0.004936672099618516	1.953331287935586e-49	-3.6090658920745525e-39	4.724330735011955e-11	7.020567462334165e-15	0.00012665570609191667	-1.4349348941198016e-20	3.270845782260119e-20	1.101302998194628e-14	1.4053954002803365e-13	2.5863072642314365e-14
35800000	0.004936672099618516	1.953331287935586e-49	-3.619194401192006e-39	4.724330735011955e-11	7.020567462334165e-15	0.00012665570609191667	-1.4349348871982098e-20	3.270845782260119e-20	1.101302998194628e-14	1.4053954002803365e-13	2.5863072642314365e-14
35900000	0.004936672099618516	1.953331287935586e-49	-3.6293229103093786e-39	4.724330735011955e-11	7.020567462334165e-15	0.00012665570609191667	-1.434934880276618e-20	3.270845782260119e-20	1.101302998194628e-14	1.4053954002803365e-13	2.5863072642314365e-14
36000000	0.004936672099618516	1.953331287935586e-49	-3.639451419426674e-39	4.724330735011955e-11	7.020567462334165e-15	0.00012665570609191667	-1.4349348733550262e-20	3.270845782260119e-20	1.101302998194628e-14	1.4053954002803365e-13	2.5863072642314365e-14
36100000	0.004936672099618516	1.953331287935586e-49	-3.649579928543894e-39	4.724330735011955e-11	7.020567462334165e-15	0.00012665570609191667	-1.4349348664334344e-20	3.270845782260119e-20	1.101302998194628e-14	1.4053954002803365e-13	2.5863072642314365e-14
36200000	0.004936672099618516	1.953331287935586e-49	-3.6597084376610416e-39	4.724330735011955e-11	7.020567462334165e-15	0.00012665570609191667	-1.4349348595118426e-20	3.270845782260119e-20	1.101302998194628e-14	1.4053954002803365e-13	2.5863072642314365e-14
36300000	0.004936672099618516	1.953331287935586e-49	-3.6698369467781186e-39	4.724330735011955e-11	7.020567462334165e-15	0.00012665570609191667	-1.4349348525902508e-20	3.270845782260119e-20	1.101302998194628e-14	1.4053954002803365e-13	2.5863072642314365e-14
36400000	0.004936672099618516	1.953331287935586e-49	-3.6799654558951284e-39	4.724330735011955e-11	7.020567462334165e-15	0.00012665570609191667	-1.434934845668659e-20	3.270845782260119e-20	1.101302998194628e-14	1.4053954002803365e-13	2.5863072642314365e-14
36500000	0.004936672099618516	1.953331287935586e-49	-3.690093965012072e-39	4.724330735011955e-11	7.020567462334165e-15	0.00012665570609191667	-1.4349348387470672e-20	3.270845782260119e-20	1.101302998194628e-14	1.4053954002803365e-13	2.5863072642314365e-14
36600000	0.004936672099618516	1.953331287935586e-49	-3.700222474128954e-39	4.724330735011955e-11	7.020567462334165e-15	0.00012665570609191667	-1.4349348318254754e-20	3.270845782260119e-20	1.101302998194628e-14	1.4053954002803365e-13	2.5863072642314365e-14
36700000	0.004936672099618516	1.953331287935586e-49	-3.7103509832457766e-39	4.724330735011955e-11	7.020567462334165e-15	0.00012665570609191667	-1.4349348249038836e-20	3.270845782260119e-20	1.101302998194628e-14	1.4053954002803365e-13	2.5863072642314365e-14
36800000	0.004936672099618516	1.953331287935586e-49	-3.720479492362541e-39	4.724330735011955e-11	7.020567462334165e-15	0.00012665570609191667	-1.4349348179822918e-20	3.270845782260119e-20	1.101302998194628e-14	1.4053954002803365e-13	2.5863072642314365e-14
36900000	0.004936672099618516	1.953331287935586e-49	-3.730608001479251e-39	4.724330735011955e-11	7.020567462334165e-15	0.00012665570609191667	-1.4349348110607e-20	3.270845782260119e-20	1.101302998194628e-14	1.4053954002803365e-13	2.5863072642314365e-14
37000000	0.004936672099618516	1.953331287935586e-49	-3.7407365105959075e-39	4.724330735011955e-11	7.020567462334165e-15	0.00012665570609191667	-1.4349348041391082e-20	3.270845782260119e-20	1.101302998194628e-14	1.4053954002803365e-13	2.5863072642314365e-14
37100000	0.004936672099618516	1.953331287935586e-49	-3.750865019712515e-39	4.724330735011955e-11	7.020567462334165e-15	0.00012665570609191667	-1.4349347972175164e-20	3.270845782260119e-20	1.101302998194628e-14	1.4053954002803365e-13	2.5863072642314365e-14
37200000	0.004936672099618516	1.953331287935586e-49	-3.760993528829075e-39	4.724330735011955e-11	7.020567462334165e-15	0.00012665570609191667	-1.4349347902959246e-20	3.270845782260119e-20	1.101302998194628e-14	1.4053954002803365e-13	2.5863072642314365e-14
37300000	0.004936672099618516	1.953331287935586e-49	-3.7711220379455907e-39	4.724330735011955e-11	7.020567462334165e-15	0.00012665570609191667	-1.4349347833743328e-20	3.270845782260119e-20	1.101302998194628e-14	1.4053954002803365e-13	2.5863072642314365e-14
37400000	0.004936672099618516	1.953331287935586e-49	-3.7812505470620634e-39	4.724330735011955e-11	7.020567462334165e-15	0.00012665570609191667	-1.434934776452741e-20	3.270845782260119e-20	1.101302998194628e-14	1.4053954002803365e-13	2.5863072642314365e-14
37500000	0.004936672099618516	1.953331287935586e-49	-3.791379056178497e-39	4.724330735011955e-11	7.020567462334165e-15	0.00012665570609191667	-1.4349347695311492e-20	3.270845782260119e-20	1.101302998194628e-14	1.4053954002803365e-13	2.5863072642314365e-14
37600000	0.004936672099618516	1.953331287935586e-49	-3.8015075652948934e-39	4.724330735011955e-11	7.020567462334165e-15	0.00012665570609191667	-1.4349347626095577e-20	3.270845782260119e-20	1.101302998194628e-14	1.4053954002803365e-13	2.5863072642314365e-14
37700000	0.004936672099618516	1.953331287935586e-49	-3.811636074411255e-39	4.724330735011955e-11	7.020567462334165e-15	0.00012665570609191667	-1.434934755687966e-20	3.270845782260119e-20	1.101302998194628e-14	1.4053954002803365e-13	2.5863072642314365e-14
37800000	0.004936672099618516	1.953331287935586e-49	-3.821764583527585e-39	4.724330735011955e-11	7.020567462334165e-15	0.00012665570609191667	-1.434934748766374e-20	3.270845782260119e-20	1.101302998194628e-14	1.4053954002803365e-13	2.5863072642314365e-14
37900000	0.004936672099618516	1.953331287935586e-49	-3.831893092643885e-39	4.724330735011955e-11	7.020567462334165e-15	0.00012665570609191667	-1.4349347418447823e-20	3.270845782260119e-20	1.101302998194628e-14	1.4053954002803365e-13	2.5863072642314365e-14
38000000	0.004936672099618516	1.953331287935586e-49	-3.8420216017601587e-39	4.724330735011955e-11	7.020567462334165e-15	0.00012665570609191667	-1.4349347349231905e-20	3.270845782260119e-20	1.101302998194628e-14	1.4053954002803365e-13	2.5863072642314365e-14
38100000	0.004936672099618516	1.953331287935586e-49	-3.852150110876407e-39	4.724330735011955e-11	7.020567462334165e-15	0.00012665570609191667	-1.4349347280015987e-20	3.270845782260119e-20	1.101302998194628e-14	1.4053954002803365e-13	2.5863072642314365e-14
38200000	0.004936672099618516	1.953331287935586e-49	-3.8622786199926344e-39	4.724330735011955e-11	7.020567462334165e-15	0.00012665570609191667	-1.434934721080007e-20	3.270845782260119e-20	1.101302998194628e-14	1.4053954002803365e-13	2.5863072642314365e-14
38300000	0.004936672099618516	1.9533312879355855e-49	-3.8724071291088415e-39	4.724330735011955e-11	7.020567462334165e-15	0.00012665570609191667	-1.434934714158415e-20	3.270845782260119e-20	1.101302998194628e-14	1.4053954002803365e-13	2.5863072642314365e-14
38400000	0.004936672099618516	1.9533312879355855e-49	-3.8825356382250324e-39	4.724330735011955e-11	7.020567462334165e-15	0.00012665570609191667	-1.4349347072368233e-20	3.270845782260119e-20	1.101302998194628e-14	1.4053954002803365e-13	2.5863072642314365e-14
38500000	0.004936672099618516	1.9533312879355855e-49	-3.892664147341209e-39	4.724330735011955e-11	7.020567462334165e-15	0.00012665570609191667	-1.4349347003152315e-20	3.270845782260119e-20	1.101302998194628e-14	1.4053954002803365e-13	2.5863072642314365e-14
38600000	0.004936672099618516	1.9533312879355855e-49	-3.9027926564573737e-39	4.724330735011955e-11	7.020567462334166e-15	0.00012665570609191667	-1.4349346933936397e-20	3.270845782260119e-20	1.101302998194628e-14	1.4053954002803365e-13	2.5863072642314365e-14
38700000	0.004936672099618516	1.9533312879355855e-49	-3.912921165573529e-39	4.724330735011955e-11	7.020567462334166e-15	0.00012665570609191667	-1.434934686472048e-20	3.270845782260119e-20	1.101302998194628e-14	1.4053954002803365e-13	2.5863072642314365e-14
38800000	0.004936672099618516	1.9533312879355855e-49	-3.9230496746896784e-39	4.724330735011955e-11	7.020567462334166e-15	0.00012665570609191667	-1.434934679550456e-20	3.270845782260119e-20	1.101302998194628e-14	1.4053954002803365e-13	2.5863072642314365e-14
38900000	0.004936672099618516	1.9533312879355855e-49	-3.933178183805823e-39	4.724330735011955e-11	7.020567462334166e-15	0.00012665570609191667	-1.4349346726288642e-20	3.270845782260119e-20	1.101302998194628e-14	1.4053954002803365e-13	2.5863072642314365e-14
39000000	0.004936672099618516	1.9533312879355855e-49	-3.943306692921966e-39	4.724330735011955e-11	7.020567462334166e-15	0.00012665570609191667	-1.4349346657072724e-20	3.270845782260119e-20	1.101302998194628e-14	1.4053954002803365e-13	2.5863072642314365e-14
39100000	0.004936672099618516	1.9533312879355855e-49	-3.9534352020381107e-39	4.724330735011955e-11	7.020567462334166e-15	0.00012665570609191667	-1.4349346587856806e-20	3.270845782260119e-20	1.101302998194628e-14	1.4053954002803365e-13	2.5863072642314365e-14
39200000	0.004936672099618516	1.9533312879355855e-49	-3.9635637111542585e-39	4.724330735011955e-11	7.020567462334166e-15	0.00012665570609191667	-1.4349346518640888e-20	3.270845782260119e-20	1.101302998194628e-14	1.4053954002803365e-13	2.5863072642314365e-14
39300000	0.004936672099618516	1.9533312879355855e-49	-3.973692220270412e-39	4.724330735011955e-11	7.020567462334166e-15	0.00012665570609191667	-1.434934644942497e-20	3.270845782260119e-20	1.101302998194628e-14	1.4053954002803365e-13	2.5863072642314365e-14
39400000	0.004936672099618516	1.9533312879355855e-49	-3.983820729386574e-39	4.724330735011955e-11	7.020567462334166e-15	0.00012665570609191667	-1.4349346380209052e-20	3.270845782260119e-20	1.101302998194628e-14	1.4053954002803365e-13	2.5863072642314365e-14
39500000	0.004936672099618516	1.9533312879355855e-49	-3.993949238502748e-39	4.724330735011955e-11	7.020567462334166e-15	0.00012665570609191667	-1.4349346310993134e-20	3.270845782260119e-20	1.101302998194628e-14	1.4053954002803365e-13	2.5863072642314365e-14
39600000	0.004936672099618516	1.9533312879355855e-49	-4.004077747618935e-39	4.724330735011955e-11	7.020567462334166e-15	0.00012665570609191667	-1.4349346241777216e-20	3.270845782260119e-20	1.101302998194628e-14	1.4053954002803365e-13	2.5863072642314365e-14
39700000	0.004936672099618516	1.9533312879355855e-49	-4.014206256735139e-39	4.724330735011955e-11	7.020567462334166e-15	0.00012665570609191667	-1.4349346172561298e-20	3.270845782260119e-20	1.101302998194628e-14	1.4053954002803365e-13	2.5863072642314365e-14
39800000	0.004936672099618516	1.9533312879355855e-49	-4.024334765851361e-39	4.724330735011955e-11	7.020567462334166e-15	0.00012665570609191667	-1.434934610334538e-20	3.270845782260119e-20	1.101302998194628e-14	1.4053954002803365e-13	2.5863072642314365e-14
39900000	0.004936672099618516	1.9533312879355855e-49	-4.034463274967604e-39	4.724330735011955e-11	7.020567462334166e-15	0.00012665570609191667	-1.4349346034129462e-20	3.270845782260119e-20	1.101302998194628e-14	1.4053954002803365e-13	2.5863072642314365e-14
40000000	0.004936672099618516	1.9533312879355855e-49	-4.0445917840838715e-39	4.724330735011955e-11	7.020567462334166e-15	0.00012665570609191667	-1.4349345964913544e-20	3.270845782260119e-20	1.101302998194628e-14	1.4053954002803365e-13	2.5863072642314365e-14
40100000	0.004936672099618516	1.9533312879355855e-49	-4.0547202932001654e-39	4.724330735011955e-11	7.020567462334166e-15	0.00012665570609191667	-1.434934589569763e-20	3.270845782260119e-20	1.101302998194628e-14	1.4053954002803365e-13	2.5863072642314365e-14
40200000	0.004936672099618516	1.9533312879355855e-49	-4.064848802316488e-39	4.724330735011955e-11	7.020567462334166e-15	0.00012665570609191667	-1.434934582648171e-20	3.270845782260119e-20	1.101302998194628e-14	1.4053954002803365e-13	2.5863072642314365e-14
40300000	0.004936672099618516	1.9533312879355855e-49	-4.074977311432842e-39	4.724330735011955e-11	7.020567462334166e-15	0.00012665570609191667	-1.4349345757265793e-20	3.270845782260119e-20	1.101302998194628e-14	1.4053954002803365e-13	2.5863072642314365e-14
40400000	0.004936672099618516	1.9533312879355855e-49	-4.08510582054923e-39	4.724330735011955e-11	7.020567462334166e-15	0.00012665570609191667	-1.4349345688049875e-20	3.270845782260119e-20	1.101302998194628e-14	1.4053954002803365e-13	2.5863072642314365e-14
40500000	0.004936672099618516	1.9533312879355855e-49	-4.0952343296656545e-39	4.724330735011955e-11	7.020567462334166e-15	0.00012665570609191667	-1.4349345618833957e-20	3.270845782260119e-20	1.101302998194628e-14	1.4053954002803365e-13	2.5863072642314365e-14
40600000	0.004936672099618516	1.9533312879355855e-49	-4.105362838782118e-39	4.724330735011955e-11	7.020567462334166e-15	0.00012665570609191667	-1.434934554961804e-20	3.270845782260119e-20	1.101302998194628e-14	1.4053954002803365e-13	2.5863072642314365e-14
40700000	0.004936672099618516	1.9533312879355855e-49	-4.1154913478986235e-39	4.724330735011955e-11	7.020567462334166e-15	0.00012665570609191667	-1.434934548040212e-20	3.270845782260119e-20	1.101302998194628e-14	1.4053954002803365e-13	2.5863072642314365e-14
40800000	0.004936672099618516	1.9533312879355855e-49	-4.1256198570151726e-39	4.724330735011955e-11	7.020567462334166e-15	0.00012665570609191667	-1.4349345411186203e-20	3.270845782260119e-20	1.101302998194628e-14	1.4053954002803365e-13	2.5863072642314365e-14
40900000	0.004936672099618516	1.9533312879355855e-49	-4.135748366131769e-39	4.724330735011955e-11	7.020567462334166e-15	0.00012665570609191667	-1.4349345341970285e-20	3.270845782260119e-20	1.101302998194628e-14	1.4053954002803365e-13	2.5863072642314365e-14
41000000	0.004936672099618516	1.9533312879355855e-49	-4.145876875248414e-39	4.724330735011955e-11	7.020567462334166e-15	0.00012665570609191667	-1.4349345272754367e-20	3.270845782260119e-20	1.101302998194628e-14	1.4053954002803365e-13	2.5863072642314365e-14
41100000	0.004936672099618516	1.9533312879355855e-49	-4.156005384365111e-39	4.724330735011955e-11	7.020567462334166e-15	0.00012665570609191667	-1.434934520353845e-20	3.270845782260119e-20	1.101302998194628e-14	1.4053954002803365e-13	2.5863072642314365e-14
41200000	0.004936672099618516	1.9533312879355855e-49	-4.166133893481862e-39	4.724330735011955e-11	7.020567462334166e-15	0.00012665570609191667	-1.434934513432253e-20	3.270845782260119e-20	1.101302998194628e-14	1.4053954002803365e-13	2.5863072642314365e-14
41300000	0.004936672099618516	1.9533312879355855e-49	-4.1762624025986705e-39	4.724330735011955e-11	7.020567462334166e-15	0.00012665570609191667	-1.4349345065106613e-20	3.270845782260119e-20	1.101302998194628e-14	1.4053954002803365e-13	2.5863072642314365e-14
41400000	0.004936672099618516	1.9533312879355855e-49	-4.1863909117155387e-39	4.724330735011955e-11	7.020567462334166e-15	0.00012665570609191667	-1.4349344995890695e-20	3.270845782260119e-20	1.101302998194628e-14	1.4053954002803365e-13	2.5863072642314365e-14
41500000	0.004936672099618516	1.9533312879355855e-49	-4.196519420832468e-39	4.724330735011955e-11	7.020567462334166e-15	0.00012665570609191667	-1.4349344926674777e-20	3.270845782260119e-20	1.101302998194628e-14	1.4053954002803365e-13	2.5863072642314365e-14
41600000	0.004936672099618516	1.9533312879355855e-49	-4.2066479299494617e-39	4.724330735011955e-11	7.020567462334166e-15	0.00012665570609191667	-1.434934485745886e-20	3.270845782260119e-20	1.101302998194628e-14	1.4053954002803365e-13	2.5863072642314365e-14
41700000	0.004936672099618516	1.9533312879355855e-49	-4.216776439066523e-39	4.724330735011955e-11	7.020567462334166e-15	0.00012665570609191667	-1.434934478824294e-20	3.270845782260119e-20	1.101302998194628e-14	1.4053954002803365e-13	2.5863072642314365e-14
41800000	0.004936672099618516	1.9533312879355855e-49	-4.2269049481836535e-39	4.724330735011955e-11	7.020567462334166e-15	0.00012665570609191667	-1.4349344719027023e-20	3.270845782260119e-20	1.101302998194628e-14	1.4053954002803365e-13	2.5863072642314365e-14
41900000	0.004936672099618516	1.9533312879355855e-49	-4.2370334573008564e-39	4.724330735011955e-11	7.020567462334166e-15	0.00012665570609191667	-1.4349344649811105e-20	3.270845782260119e-20	1.101302998194628e-14	1.4053954002803365e-13	2.5863072642314365e-14
42000000	0.004936672099618516	1.9533312879355855e-49	-4.247161966418134e-39	4.724330735011955e-11	7.020567462334166e-15	0.00012665570609191667	-1.4349344580595187e-20	3.270845782260119e-20	1.101302998194628e-14	1.4053954002803365e-13	2.5863072642314365e-14
42100000	0.004936672099618516	1.9533312879355855e-49	-4.257290475535488e-39	4.724330735011955e-11	7.020567462334166e-15	0.00012665570609191667	-1.4349344511379268e-20	3.270845782260119e-20	1.101302998194628e-14	1.4053954002803365e-13	2.5863072642314365e-14
42200000	0.004936672099618516	1.9533312879355855e-49	-4.267418984652922e-39	4.724330735011955e-11	7.020567462334166e-15	0.00012665570609191667	-1.434934444216335e-20	3.270845782260119e-20	1.101302998194628e-14	1.4053954002803365e-13	2.5863072642314365e-14
42300000	0.004936672099618516	1.9533312879355855e-49	-4.277547493770439e-39	4.724330735011955e-11	7.020567462334166e-15	0.00012665570609191667	-1.4349344372947432e-20	3.270845782260119e-20	1.101302998194628e-14	1.4053954002803365e-13	2.5863072642314365e-14
42400000	0.004936672099618516	1.9533312879355855e-49	-4.2876760028879e-39	4.724330735011955e-11	7.020567462334166e-15	0.00012665570609191667	-1.4349344303731514e-20	3.270845782260119e-20	1.101302998194628e-14	1.4053954002803365e-13	2.5863072642314365e-14
42500000	0.004936672099618516	1.9533312879355855e-49	-4.297804512005195e-39	4.724330735011955e-11	7.020567462334166e-15	0.00012665570609191667	-1.4349344234515596e-20	3.270845782260119e-20	1.101302998194628e-14	1.4053954002803365e-13	2.5863072642314365e-14
42600000	0.004936672099618516	1.9533312879355855e-49	-4.307933021122326e-39	4.724330735011955e-11	7.020567462334166e-15	0.00012665570609191667	-1.434934416529968e-20	3.270845782260119e-20	1.101302998194628e-14	1.4053954002803365e-13	2.5863072642314365e-14
42700000	0.004936672099618516	1.9533312879355855e-49	-4.3180615302392956e-39	4.724330735011955e-11	7.020567462334166e-15	0.00012665570609191667	-1.4349344096083763e-20	3.270845782260119e-20	1.101302998194628e-14	1.4053954002803365e-13	2.5863072642314365e-14
42800000	0.004936672099618516	1.9533312879355855e-49	-4.328190039356106e-39	4.724330735011955e-11	7.020567462334166e-15	0.00012665570609191667	-1.4349344026867845e-20	3.270845782260119e-20	1.101302998194628e-14	1.4053954002803365e-13	2.5863072642314365e-14
42900000	0.004936672099618516	1.9533312879355855e-49	-4.33831854847276e-39	4.724330735011955e-11	7.020567462334166e-15	0.00012665570609191667	-1.4349343957651927e-20	3.270845782260119e-20	1.101302998194628e-14	1.4053954002803365e-13	2.5863072642314365e-14
43000000	0.004936672099618516	1.9533312879355855e-49	-4.3484470575892594e-39	4.724330735011955e-11	7.020567462334166e-15	0.00012665570609191667	-1.434934388843601e-20	3.270845782260119e-20	1.101302998194628e-14	1.4053954002803365e-13	2.5863072642314365e-14
43100000	0.004936672099618516	1.9533312879355855e-49	-4.3585755667056075e-39	4.724330735011955e-11	7.020567462334166e-15	0.00012665570609191667	-1.434934381922009e-20	3.270845782260119e-20	1.101302998194628e-14	1.4053954002803365e-13	2.5863072642314365e-14
43200000	0.004936672099618516	1.9533312879355855e-49	-4.3687040758218075e-39	4.724330735011955e-11	7.020567462334166e-15	0.00012665570609191667	-1.4349343750004173e-20	3.270845782260119e-20	1.101302998194628e-14	1.4053954002803365e-13	2.5863072642314365e-14
43300000	0.004936672099618516	1.9533312879355855e-49	-4.37883258493786e-39	4.724330735011955e-11	7.020567462334166e-15	0.00012665570609191667	-1.4349343680788255e-20	3.270845782260119e-20	1.101302998194628e-14	1.4053954002803365e-13	2.5863072642314365e-14
43400000	0.004936672099618516	1.9533312879355855e-49	-4.3889610940537696e-39	4.724330735011955e-11	7.020567462334166e-15	0.00012665570609191667	-1.4349343611572337e-20	3.270845782260119e-20	1.101302998194628e-14	1.4053954002803365e-13	2.5863072642314365e-14
43500000	0.004936672099618516	1.9533312879355855e-49	-4.3990896031695377e-39	4.724330735011955e-11	7.020567462334166e-15	0.00012665570609191667	-1.434934354235642e-20	3.270845782260119e-20	1.101302998194628e-14	1.4053954002803365e-13	2.5863072642314365e-14
43600000	0.004936672099618516	1.9533312879355855e-49	-4.4092181122851673e-39	4.724330735011955e-11	7.020567462334166e-15	0.00012665570609191667	-1.43493434731405e-20	3.270845782260119e-20	1.101302998194628e-14	1.4053954002803365e-13	2.5863072642314365e-14
43700000	0.004936672099618516	1.9533312879355855e-49	-4.4193466214006607e-39	4.724330735011955e-11	7.020567462334166e-15	0.00012665570609191667	-1.4349343403924583e-20	3.270845782260119e-20	1.101302998194628e-14	1.4053954002803365e-13	2.5863072642314365e-14
43800000	0.004936672099618516	1.9533312879355855e-49	-4.42947513051602e-39	4.724330735011955e-11	7.020567462334166e-15	0.00012665570609191667	-1.4349343334708665e-20	3.270845782260119e-20	1.101302998194628e-14	1.4053954002803365e-13	2.5863072642314365e-14
43900000	0.004936672099618516	1.9533312879355855e-49	-4.439603639631248e-39	4.724330735011955e-11	7.020567462334166e-15	0.00012665570609191667	-1.4349343265492747e-20	3.270845782260119e-20	1.101302998194628e-14	1.4053954002803365e-13	2.5863072642314365e-14
44000000	0.004936672099618516	1.9533312879355855e-49	-4.449732148746348e-39	4.724330735011955e-11	7.020567462334166e-15	0.00012665570609191667	-1.434934319627683e-20	3.270845782260119e-20	1.101302998194628e-14	1.4053954002803365e-13	2.5863072642314365e-14
44100000	0.004936672099618516	1.9533312879355855e-49	-4.4598606578613216e-39	4.724330735011955e-11	7.020567462334166e-15	0.00012665570609191667	-1.434934312706091e-20	3.270845782260119e-20	1.101302998194628e-14	1.4053954002803365e-13	2.5863072642314365e-14
44200000	0.004936672099618516	1.9533312879355855e-49	-4.469989166976172e-39	4.724330735011955e-11	7.020567462334166e-15	0.00012665570609191667	-1.4349343057844993e-20	3.270845782260119e-20	1.101302998194628e-14	1.4053954002803365e-13	2.5863072642314365e-14
44300000	0.004936672099618516	1.9533312879355855e-49	-4.4801176760909014e-39	4.724330735011955e-11	7.020567462334166e-15	0.00012665570609191667	-1.4349342988629075e-20	3.270845782260119e-20	1.101302998194628e-14	1.4053954002803365e-13	2.5863072642314365e-14
44400000	0.004936672099618516	1.9533312879355855e-49	-4.4902461852055125e-39	4.724330735011955e-11	7.020567462334166e-15	0.00012665570609191667	-1.4349342919413157e-20	3.270845782260119e-20	1.101302998194628e-14	1.4053954002803365e-13	2.5863072642314365e-14
44500000	0.004936672099618516	1.9533312879355855e-49	-4.5003746943200074e-39	4.724330735011955e-11	7.020567462334166e-15	0.00012665570609191667	-1.434934285019724e-20	3.270845782260119e-20	1.101302998194628e-14	1.4053954002803365e-13	2.5863072642314365e-14
44600000	0.004936672099618516	1.9533312879355855e-49	-4.5105032034343895e-39	4.724330735011955e-11	7.020567462334166e-15	0.00012665570609191667	-1.434934278098132e-20	3.270845782260119e-20	1.101302998194628e-14	1.4053954002803365e-13	2.5863072642314365e-14
44700000	0.004936672099618516	1.9533312879355855e-49	-4.52063171254866e-39	4.724330735011955e-11	7.020567462334166e-15	0.00012665570609191667	-1.4349342711765403e-20	3.270845782260119e-20	1.101302998194628e-14	1.4053954002803365e-13	2.5863072642314365e-14
44800000	0.004936672099618516	1.9533312879355855e-49	-4.530760221662823e-39	4.724330735011955e-11	7.020567462334166e-15	0.00012665570609191667	-1.4349342642549485e-20	3.270845782260119e-20	1.101302998194628e-14	1.4053954002803365e-13	2.5863072642314365e-14
44900000	0.004936672099618516	1.9533312879355855e-49	-4.54088873077688e-39	4.724330735011955e-11	7.020567462334166e-15	0.00012665570609191667	-1.4349342573333567e-20	3.270845782260119e-20	1.101302998194628e-14	1.4053954002803365e-13	2.5863072642314365e-14
45000000	0.004936672099618516	1.9533312879355855e-49	-4.551017239890834e-39	4.724330735011955e-11	7.020567462334166e-15	0.00012665570609191667	-1.434934250411765e-20	3.270845782260119e-20	1.101302998194628e-14	1.4053954002803365e-13	2.5863072642314365e-14
45100000	0.004936672099618516	1.9533312879355855e-49	-4.561145749004687e-39	4.724330735011955e-11	7.020567462334166e-15	0.00012665570609191667	-1.4349342434901734e-20	3.270845782260119e-20	1.101302998194628e-14	1.4053954002803365e-13	2.5863072642314365e-14
45200000	0.004936672099618516	1.9533312879355855e-49	-4.571274258118442e-39	4.724330735011955e-11	7.020567462334166e-15	0.00012665570609191667	-1.4349342365685816e-20	3.270845782260119e-20	1.101302998194628e-14	1.4053954002803365e-13	2.5863072642314365e-14
45300000	0.004936672099618516	1.9533312879355855e-49	-4.581402767232102e-39	4.724330735011955e-11	7.020567462334166e-15	0.00012665570609191667	-1.4349342296469898e-20	3.270845782260119e-20	1.101302998194628e-14	1.4053954002803365e-13	2.5863072642314365e-14
45400000	0.004936672099618516	1.9533312879355855e-49	-4.5915312763456683e-39	4.724330735011955e-11	7.020567462334166e-15	0.00012665570609191667	-1.434934222725398e-20	3.270845782260119e-20	1.101302998194628e-14	1.4053954002803365e-13	2.5863072642314365e-14
45500000	0.004936672099618516	1.9533312879355855e-49	-4.6016597854591447e-39	4.724330735011955e-11	7.020567462334166e-15	0.00012665570609191667	-1.434934215803806e-20	3.270845782260119e-20	1.101302998194628e-14	1.4053954002803365e-13	2.5863072642314365e-14
45600000	0.004936672099618516	1.9533312879355855e-49	-4.611788294572532e-39	4.724330735011955e-11	7.020567462334166e-15	0.00012665570609191667	-1.4349342088822143e-20	3.270845782260119e-20	1.101302998194628e-14	1.4053954002803365e-13	2.5863072642314365e-14
45700000	0.004936672099618516	1.9533312879355855e-49	-4.621916803685835e-39	4.724330735011955e-11	7.020567462334166e-15	0.00012665570609191667	-1.4349342019606225e-20	3.270845782260119e-20	1.101302998194628e-14	1.4053954002803365e-13	2.5863072642314365e-14
45800000	0.004936672099618516	1.9533312879355855e-49	-4.6320453127990556e-39	4.724330735011955e-11	7.020567462334166e-15	0.00012665570609191667	-1.4349341950390307e-20	3.270845782260119e-20	1.101302998194628e-14	1.4053954002803365e-13	2.5863072642314365e-14
45900000	0.004936672099618516	1.9533312879355855e-49	-4.642173821912195e-39	4.724330735011955e-11	7.020567462334166e-15	0.00012665570609191667	-1.434934188117439e-20	3.270845782260119e-20	1.101302998194628e-14	1.4053954002803365e-13	2.5863072642314365e-14
46000000	0.004936672099618516	1.9533312879355855e-49	-4.652302331025257e-39	4.724330735011955e-11	7.020567462334166e-15	0.00012665570609191667	-1.434934181195847e-20	3.270845782260119e-20	1.101302998194628e-14	1.4053954002803365e-13	2.5863072642314365e-14
46100000	0.004936672099618516	1.9533312879355855e-49	-4.6624308401382435e-39	4.724330735011955e-11	7.020567462334166e-15	0.00012665570609191667	-1.4349341742742553e-20	3.270845782260119e-20	1.101302998194628e-14	1.4053954002803365e-13	2.5863072642314365e-14
46200000	0.004936672099618516	1.9533312879355855e-49	-4.672559349251157e-39	4.724330735011955e-11	7.020567462334166e-15	0.00012665570609191667	-1.4349341673526635e-20	3.270845782260119e-20	1.101302998194628e-14	1.4053954002803365e-13	2.5863072642314365e-14
46300000	0.004936672099618516	1.9533312879355855e-49	-4.6826878583640013e-39	4.724330735011955e-11	7.020567462334166e-15	0.00012665570609191667	-1.4349341604310717e-20	3.270845782260119e-20	1.101302998194628e-14	1.4053954002803365e-13	2.5863072642314365e-14
46400000	0.004936672099618516	1.9533312879355855e-49	-4.6928163674767775e-39	4.724330735011955e-11	7.020567462334166e-15	0.00012665570609191667	-1.43493415350948e-20	3.270845782260119e-20	1.101302998194628e-14	1.4053954002803365e-13	2.5863072642314365e-14
46500000	0.004936672099618516	1.9533312879355855e-49	-4.7029448765894884e-39	4.724330735011955e-11	7.020567462334166e-15	0.00012665570609191667	-1.434934146587888e-20	3.270845782260119e-20	1.101302998194628e-14	1.4053954002803365e-13	2.5863072642314365e-14
46600000	0.004936672099618516	1.9533312879355855e-49	-4.7130733857021374e-39	4.724330735011955e-11	7.020567462334166e-15	0.00012665570609191667	-1.4349341396662963e-20	3.270845782260119e-20	1.101302998194628e-14	1.4053954002803365e-13	2.5863072642314365e-14
46700000	0.004936672099618516	1.9533312879355855e-49	-4.7232018948147256e-39	4.724330735011955e-11	7.020567462334166e-15	0.00012665570609191667	-1.4349341327447045e-20	3.270845782260119e-20	1.101302998194628e-14	1.4053954002803365e-13	2.5863072642314365e-14
46800000	0.004936672099618516	1.9533312879355855e-49	-4.733330403927257e-39	4.724330735011955e-11	7.020567462334166e-15	0.00012665570609191667	-1.4349341258231127e-20	3.270845782260119e-20	1.101302998194628e-14	1.4053954002803365e-13	2.5863072642314365e-14
46900000	0.004936672099618516	1.9533312879355855e-49	-4.743458913039733e-39	4.724330735011955e-11	7.020567462334166e-15	0.00012665570609191667	-1.434934118901521e-20	3.270845782260119e-20	1.101302998194628e-14	1.4053954002803365e-13	2.5863072642314365e-14
47000000	0.004936672099618516	1.9533312879355855e-49	-4.753587422152157e-39	4.724330735011955e-11	7.020567462334166e-15	0.00012665570609191667	-1.434934111979929e-20	3.270845782260119e-20	1.101302998194628e-14	1.4053954002803365e-13	2.5863072642314365e-14
47100000	0.004936672099618516	1.9533312879355855e-49	-4.763715931264531e-39	4.724330735011955e-11	7.020567462334166e-15	0.00012665570609191667	-1.4349341050583373e-20	3.270845782260119e-20	1.101302998194628e-14	1.4053954002803365e-13	2.5863072642314365e-14
47200000	0.004936672099618516	1.9533312879355855e-49	-4.773844440376858e-39	4.724330735011955e-11	7.020567462334166e-15	0.00012665570609191667	-1.4349340981367455e-20	3.270845782260119e-20	1.101302998194628e-14	1.4053954002803365e-13	2.5863072642314365e-14
47300000	0.004936672099618516	1.9533312879355855e-49	-4.78397294948914e-39	4.724330735011955e-11	7.020567462334166e-15	0.00012665570609191667	-1.4349340912151537e-20	3.270845782260119e-20	1.101302998194628e-14	1.4053954002803365e-13	2.5863072642314365e-14
47400000	0.004936672099618516	1.9533312879355855e-49	-4.7941014586013797e-39	4.724330735011955e-11	7.020567462334166e-15	0.00012665570609191667	-1.434934084293562e-20	3.270845782260119e-20	1.101302998194628e-14	1.4053954002803365e-13	2.5863072642314365e-14
47500000	0.004936672099618516	1.9533312879355855e-49	-4.80422996771358e-39	4.724330735011955e-11	7.020567462334166e-15	0.00012665570609191667	-1.43493407737197e-20	3.270845782260119e-20	1.101302998194628e-14	1.4053954002803365e-13	2.5863072642314365e-14
47600000	0.004936672099618516	1.9533312879355855e-49	-4.814358476825743e-39	4.724330735011955e-11	7.020567462334166e-15	0.00012665570609191667	-1.4349340704503786e-20	3.270845782260119e-20	1.101302998194628e-14	1.4053954002803365e-13	2.5863072642314365e-14
47700000	0.004936672099618516	1.9533312879355855e-49	-4.824486985937871e-39	4.724330735011955e-11	7.020567462334166e-15	0.00012665570609191667	-1.4349340635287868e-20	3.270845782260119e-20	1.101302998194628e-14	1.4053954002803365e-13	2.5863072642314365e-14
47800000	0.004936672099618516	1.9533312879355855e-49	-4.834615495049968e-39	4.724330735011955e-11	7.020567462334166e-15	0.00012665570609191667	-1.434934056607195e-20	3.270845782260119e-20	1.101302998194628e-14	1.4053954002803365e-13	2.5863072642314365e-14
47900000	0.004936672099618516	1.953331287935585e-49	-4.844744004162035e-39	4.724330735011955e-11	7.020567462334166e-15	0.00012665570609191667	-1.4349340496856032e-20	3.270845782260119e-20	1.101302998194628e-14	1.4053954002803365e-13	2.5863072642314365e-14
48000000	0.004936672099618516	1.953331287935585e-49	-4.8548725132740745e-39	4.724330735011955e-11	7.020567462334166e-15	0.00012665570609191667	-1.4349340427640114e-20	3.270845782260119e-20	1.101302998194628e-14	1.4053954002803365e-13	2.5863072642314365e-14
48100000	0.004936672099618516	1.953331287935585e-49	-4.8650010223860905e-39	4.724330735011955e-11	7.020567462334166e-15	0.00012665570609191667	-1.4349340358424196e-20	3.270845782260119e-20	1.101302998194628e-14	1.4053954002803365e-13	2.5863072642314365e-14
48200000	0.004936672099618516	1.953331287935585e-49	-4.8751295314980836e-39	4.724330735011955e-11	7.020567462334166e-15	0.00012665570609191667	-1.4349340289208278e-20	3.270845782260119e-20	1.101302998194628e-14	1.4053954002803365e-13	2.5863072642314365e-14
48300000	0.004936672099618516	1.953331287935585e-49	-4.885258040610058e-39	4.724330735011955e-11	7.020567462334166e-15	0.00012665570609191667	-1.434934021999236e-20	3.270845782260119e-20	1.101302998194628e-14	1.4053954002803365e-13	2.5863072642314365e-14
48400000	0.004936672099618516	1.953331287935585e-49	-4.895386549722016e-39	4.724330735011955e-11	7.020567462334166e-15	0.00012665570609191667	-1.4349340150776442e-20	3.270845782260119e-20	1.101302998194628e-14	1.4053954002803365e-13	2.5863072642314365e-14
48500000	0.004936672099618516	1.953331287935585e-49	-4.9055150588339586e-39	4.724330735011955e-11	7.020567462334166e-15	0.00012665570609191667	-1.4349340081560524e-20	3.270845782260119e-20	1.101302998194628e-14	1.4053954002803365e-13	2.5863072642314365e-14
48600000	0.004936672099618516	1.953331287935585e-49	-4.9156435679458904e-39	4.724330735011955e-11	7.020567462334166e-15	0.00012665570609191667	-1.4349340012344606e-20	3.270845782260119e-20	1.101302998194628e-14	1.4053954002803365e-13	2.5863072642314365e-14
48700000	0.004936672099618516	1.953331287935585e-49	-4.9257720770578124e-39	4.724330735011955e-11	7.020567462334166e-15	0.00012665570609191667	-1.4349339943128688e-20	3.270845782260119e-20	1.101302998194628e-14	1.4053954002803365e-13	2.5863072642314365e-14
48800000	0.004936672099618516	1.953331287935585e-49	-4.935900586169728e-39	4.724330735011955e-11	7.020567462334166e-15	0.00012665570609191667	-1.434933987391277e-20	3.270845782260119e-20	1.101302998194628e-14	1.4053954002803365e-13	2.5863072642314365e-14
48900000	0.004936672099618516	1.953331287935585e-49	-4.9460290952816395e-39	4.724330735011955e-11	7.020567462334166e-15	0.00012665570609191667	-1.434933980469685e-20	3.270845782260119e-20	1.101302998194628e-14	1.4053954002803365e-13	2.5863072642314365e-14
49000000	0.004936672099618516	1.953331287935585e-49	-4.95615760439355e-39	4.724330735011955e-11	7.020567462334166e-15	0.00012665570609191667	-1.4349339735480933e-20	3.270845782260119e-20	1.101302998194628e-14	1.4053954002803365e-13	2.5863072642314365e-14
49100000	0.004936672099618516	1.953331287935585e-49	-4.9662861135054606e-39	4.724330735011955e-11	7.020567462334166e-15	0.00012665570609191667	-1.4349339666265015e-20	3.270845782260119e-20	1.101302998194628e-14	1.4053954002803365e-13	2.5863072642314365e-14
49200000	0.004936672099618516	1.953331287935585e-49	-4.976414622617375e-39	4.724330735011955e-11	7.020567462334166e-15	0.00012665570609191667	-1.4349339597049097e-20	3.270845782260119e-20	1.101302998194628e-14	1.4053954002803365e-13	2.5863072642314365e-14
49300000	0.004936672099618516	1.953331287935585e-49	-4.9865431317292955e-39	4.724330735011955e-11	7.020567462334166e-15	0.00012665570609191667	-1.434933952783318e-20	3.270845782260119e-20	1.101302998194628e-14	1.4053954002803365e-13	2.5863072642314365e-14
49400000	0.004936672099618516	1.953331287935585e-49	-4.996671640841225e-39	4.724330735011955e-11	7.020567462334166e-15	0.00012665570609191667	-1.434933945861726e-20	3.270845782260119e-20	1.101302998194628e-14	1.4053954002803365e-13	2.5863072642314365e-14
49500000	0.004936672099618516	1.953331287935585e-49	-5.006800149953164e-39	4.724330735011955e-11	7.020567462334166e-15	0.00012665570609191667	-1.4349339389401343e-20	3.270845782260119e-20	1.101302998194628e-14	1.4053954002803365e-13	2.5863072642314365e-14
49600000	0.004936672099618516	1.953331287935585e-49	-5.016928659065118e-39	4.724330735011955e-11	7.020567462334166e-15	0.00012665570609191667	-1.4349339320185425e-20	3.270845782260119e-20	1.101302998194628e-14	1.4053954002803365e-13	2.5863072642314365e-14
49700000	0.004936672099618516	1.953331287935585e-49	-5.0270571681770886e-39	4.724330735011955e-11	7.020567462334166e-15	0.00012665570609191667	-1.4349339250969507e-20	3.270845782260119e-20	1.101302998194628e-14	1.4053954002803365e-13	2.5863072642314365e-14
49800000	0.004936672099618516	1.953331287935585e-49	-5.037185677289077e-39	4.724330735011955e-11	7.020567462334166e-15	0.00012665570609191667	-1.434933918175359e-20	3.270845782260119e-20	1.101302998194628e-14	1.4053954002803365e-13	2.5863072642314365e-14
49900000	0.004936672099618516	1.953331287935585e-49	-5.047314186401088e-39	4.724330735011955e-11	7.020567462334166e-15	0.00012665570609191667	-1.434933911253767e-20	3.270845782260119e-20	1.101302998194628e-14	1.4053954002803365e-13	2.5863072642314365e-14
50000000	0.004936672099618516	1.953331287935585e-49	-5.0574426955131215e-39	4.724330735011955e-11	7.020567462334166e-15	0.00012665570609191667	-1.4349339043321753e-20	3.270845782260119e-20	1.101302998194628e-14	1.4053954002803365e-13	2.5863072642314365e-14
50100000	0.004936672099618516	1.953331287935585e-49	-5.067571204625182e-39	4.724330735011955e-11	7.020567462334166e-15	0.00012665570609191667	-1.4349338974105838e-20	3.270845782260119e-20	1.101302998194628e-14	1.4053954002803365e-13	2.5863072642314365e-14
50200000	0.004936672099618516	1.953331287935585e-49	-5.077699713737271e-39	4.724330735011955e-11	7.020567462334166e-15	0.00012665570609191667	-1.434933890488992e-20	3.270845782260119e-20	1.101302998194628e-14	1.4053954002803365e-13	2.5863072642314365e-14
50300000	0.004936672099618516	1.953331287935585e-49	-5.087828222849392e-39	4.724330735011955e-11	7.020567462334166e-15	0.00012665570609191667	-1.4349338835674002e-20	3.270845782260119e-20	1.101302998194628e-14	1.4053954002803365e-13	2.5863072642314365e-14
50400000	0.004936672099618516	1.953331287935585e-49	-5.097956731961546e-39	4.724330735011955e-11	7.020567462334166e-15	0.00012665570609191667	-1.4349338766458084e-20	3.270845782260119e-20	1.101302998194628e-14	1.4053954002803365e-13	2.5863072642314365e-14
50500000	0.004936672099618516	1.953331287935585e-49	-5.108085241073738e-39	4.724330735011955e-11	7.020567462334166e-15	0.00012665570609191667	-1.4349338697242166e-20	3.270845782260119e-20	1.101302998194628e-14	1.4053954002803365e-13	2.5863072642314365e-14
50600000	0.004936672099618516	1.953331287935585e-49	-5.118213750185968e-39	4.724330735011955e-11	7.020567462334166e-15	0.00012665570609191667	-1.4349338628026248e-20	3.270845782260119e-20	1.101302998194628e-14	1.4053954002803365e-13	2.5863072642314365e-14
50700000	0.004936672099618516	1.953331287935585e-49	-5.12834225929824e-39	4.724330735011955e-11	7.020567462334166e-15	0.00012665570609191667	-1.434933855881033e-20	3.270845782260119e-20	1.101302998194628e-14	1.4053954002803365e-13	2.5863072642314365e-14
50800000	0.004936672099618516	1.953331287935585e-49	-5.138470768410556e-39	4.724330735011955e-11	7.020567462334166e-15	0.00012665570609191667	-1.4349338489594412e-20	3.270845782260119e-20	1.101302998194628e-14	1.4053954002803365e-13	2.5863072642314365e-14
50900000	0.004936672099618516	1.953331287935585e-49	-5.148599277522919e-39	4.724330735011955e-11	7.020567462334166e-15	0.00012665570609191667	-1.4349338420378494e-20	3.270845782260119e-20	1.101302998194628e-14	1.4053954002803365e-13	2.5863072642314365e-14
51000000	0.004936672099618516	1.953331287935585e-49	-5.158727786635331e-39	4.724330735011955e-11	7.020567462334166e-15	0.00012665570609191667	-1.4349338351162576e-20	3.270845782260119e-20	1.101302998194628e-14	1.4053954002803365e-13	2.5863072642314365e-14
51100000	0.004936672099618516	1.953331287935585e-49	-5.1688562957477944e-39	4.724330735011955e-11	7.020567462334166e-15	0.00012665570609191667	-1.4349338281946658e-20	3.270845782260119e-20	1.101302998194628e-14	1.4053954002803365e-13	2.5863072642314365e-14
51200000	0.004936672099618516	1.953331287935585e-49	-5.178984804860313e-39	4.724330735011955e-11	7.020567462334166e-15	0.00012665570609191667	-1.434933821273074e-20	3.270845782260119e-20	1.101302998194628e-14	1.4053954002803365e-13	2.5863072642314365e-14
51300000	0.004936672099618516	1.953331287935585e-49	-5.1891133139728874e-39	4.724330735011955e-11	7.020567462334166e-15	0.00012665570609191667	-1.4349338143514822e-20	3.270845782260119e-20	1.101302998194628e-14	1.4053954002803365e-13	2.5863072642314365e-14
51400000	0.004936672099618516	1.953331287935585e-49	-5.199241823085522e-39	4.724330735011955e-11	7.020567462334166e-15	0.00012665570609191667	-1.4349338074298904e-20	3.270845782260119e-20	1.101302998194628e-14	1.4053954002803365e-13	2.5863072642314365e-14
51500000	0.004936672099618516	1.953331287935585e-49	-5.209370332198218e-39	4.724330735011955e-11	7.020567462334166e-15	0.00012665570609191667	-1.4349338005082986e-20	3.270845782260119e-20	1.101302998194628e-14	1.4053954002803365e-13	2.5863072642314365e-14
51600000	0.004936672099618516	1.953331287935585e-49	-5.219498841310979e-39	4.724330735011955e-11	7.020567462334166e-15	0.00012665570609191667	-1.4349337935867068e-20	3.270845782260119e-20	1.101302998194628e-14	1.4053954002803365e-13	2.5863072642314365e-14
51700000	0.004936672099618516	1.953331287935585e-49	-5.229627350423807e-39	4.724330735011955e-11	7.020567462334166e-15	0.00012665570609191667	-1.434933786665115e-20	3.270845782260119e-20	1.101302998194628e-14	1.4053954002803365e-13	2.5863072642314365e-14
51800000	0.004936672099618516	1.953331287935585e-49	-5.2397558595367036e-39	4.724330735011955e-11	7.020567462334166e-15	0.00012665570609191667	-1.4349337797435232e-20	3.270845782260119e-20	1.101302998194628e-14	1.4053954002803365e-13	2.5863072642314365e-14
51900000	0.004936672099618516	1.953331287935585e-49	-5.249884368649673e-39	4.724330735011955e-11	7.020567462334166e-15	0.00012665570609191667	-1.4349337728219314e-20	3.270845782260119e-20	1.101302998194628e-14	1.4053954002803365e-13	2.5863072642314365e-14
52000000	0.004936672099618516	1.953331287935585e-49	-5.260012877762717e-39	4.724330735011955e-11	7.020567462334166e-15	0.00012665570609191667	-1.4349337659003396e-20	3.270845782260119e-20	1.101302998194628e-14	1.4053954002803365e-13	2.5863072642314365e-14
52100000	0.004936672099618516	1.953331287935585e-49	-5.2701413868758387e-39	4.724330735011955e-11	7.020567462334166e-15	0.00012665570609191667	-1.4349337589787477e-20	3.270845782260119e-20	1.101302998194628e-14	1.4053954002803365e-13	2.5863072642314365e-14
52200000	0.004936672099618516	1.953331287935585e-49	-5.2802698959890396e-39	4.724330735011955e-11	7.020567462334166e-15	0.00012665570609191667	-1.434933752057156e-20	3.270845782260119e-20	1.101302998194628e-14	1.4053954002803365e-13	2.5863072642314365e-14
52300000	0.004936672099618516	1.953331287935585e-49	-5.290398405102322e-39	4.724330735011955e-11	7.020567462334166e-15	0.00012665570609191667	-1.434933745135564e-20	3.270845782260119e-20	1.101302998194628e-14	1.4053954002803365e-13	2.5863072642314365e-14
52400000	0.004936672099618516	1.953331287935585e-49	-5.3005269142155505e-39	4.724330735011955e-11	7.020567462334166e-15	0.00012665570609191667	-1.4349337382139723e-20	3.270845782260119e-20	1.101302998194628e-14	1.4053954002803365e-13	2.5863072642314365e-14
52500000	0.004936672099618516	1.953331287935585e-49	-5.3106554233286125e-39	4.724330735011955e-11	7.020567462334166e-15	0.00012665570609191667	-1.4349337312923805e-20	3.270845782260119e-20	1.101302998194628e-14	1.4053954002803365e-13	2.5863072642314365e-14
52600000	0.004936672099618516	1.953331287935585e-49	-5.32078393244151e-39	4.724330735011955e-11	7.020567462334166e-15	0.00012665570609191667	-1.434933724370789e-20	3.270845782260119e-20	1.101302998194628e-14	1.4053954002803365e-13	2.5863072642314365e-14
52700000	0.004936672099618516	1.953331287935585e-49	-5.330912441554246e-39	4.724330735011955e-11	7.020567462334166e-15	0.00012665570609191667	-1.4349337174491972e-20	3.270845782260119e-20	1.101302998194628e-14	1.4053954002803365e-13	2.5863072642314365e-14
52800000	0.004936672099618516	1.953331287935585e-49	-5.341040950666823e-39	4.724330735011955e-11	7.020567462334166e-15	0.00012665570609191667	-1.4349337105276054e-20	3.270845782260119e-20	1.101302998194628e-14	1.4053954002803365e-13	2.5863072642314365e-14
52900000	0.004936672099618516	1.953331287935585e-49	-5.3511694597792435e-39	4.724330735011955e-11	7.020567462334166e-15	0.00012665570609191667	-1.4349337036060136e-20	3.270845782260119e-20	1.101302998194628e-14	1.4053954002803365e-13	2.5863072642314365e-14
53000000	0.004936672099618516	1.953331287935585e-49	-5.36129796889151e-39	4.724330735011955e-11	7.020567462334166e-15	0.00012665570609191667	-1.4349336966844218e-20	3.270845782260119e-20	1.101302998194628e-14	1.4053954002803365e-13	2.5863072642314365e-14
53100000	0.004936672099618516	1.953331287935585e-49	-5.371426478003625e-39	4.724330735011955e-11	7.020567462334166e-15	0.00012665570609191667	-1.43493368976283e-20	3.270845782260119e-20	1.101302998194628e-14	1.4053954002803365e-13	2.5863072642314365e-14
53200000	0.004936672099618516	1.953331287935585e-49	-5.381554987115591e-39	4.724330735011955e-11	7.020567462334166e-15	0.00012665570609191667	-1.4349336828412382e-20	3.270845782260119e-20	1.101302998194628e-14	1.4053954002803365e-13	2.5863072642314365e-14
53300000	0.004936672099618516	1.953331287935585e-49	-5.3916834962274104e-39	4.724330735011955e-11	7.020567462334166e-15	0.00012665570609191667	-1.4349336759196464e-20	3.270845782260119e-20	1.101302998194628e-14	1.4053954002803365e-13	2.5863072642314365e-14
53400000	0.004936672099618516	1.953331287935585e-49	-5.401812005339087e-39	4.724330735011955e-11	7.020567462334166e-15	0.00012665570609191667	-1.4349336689980546e-20	3.270845782260119e-20	1.101302998194628e-14	1.4053954002803365e-13	2.5863072642314365e-14
53500000	0.004936672099618516	1.953331287935585e-49	-5.4119405144506215e-39	4.724330735011955e-11	7.020567462334166e-15	0.00012665570609191667	-1.4349336620764628e-20	3.270845782260119e-20	1.101302998194628e-14	1.4053954002803365e-13	2.5863072642314365e-14
53600000	0.004936672099618516	1.953331287935585e-49	-5.4220690235620176e-39	4.724330735011955e-11	7.020567462334166e-15	0.00012665570609191667	-1.434933655154871e-20	3.270845782260119e-20	1.101302998194628e-14	1.4053954002803365e-13	2.5863072642314365e-14
53700000	0.004936672099618516	1.953331287935585e-49	-5.432197532673278e-39	4.724330735011955e-11	7.020567462334166e-15	0.00012665570609191667	-1.4349336482332792e-20	3.270845782260119e-20	1.101302998194628e-14	1.4053954002803365e-13	2.5863072642314365e-14
53800000	0.004936672099618516	1.953331287935585e-49	-5.442326041784404e-39	4.724330735011955e-11	7.020567462334166e-15	0.00012665570609191667	-1.4349336413116874e-20	3.270845782260119e-20	1.101302998194628e-14	1.4053954002803365e-13	2.5863072642314365e-14
53900000	0.004936672099618516	1.953331287935585e-49	-5.4524545508953986e-39	4.724330735011955e-11	7.020567462334166e-15	0.00012665570609191667	-1.4349336343900956e-20	3.270845782260119e-20	1.101302998194628e-14	1.4053954002803365e-13	2.5863072642314365e-14
54000000	0.004936672099618516	1.953331287935585e-49	-5.4625830600062655e-39	4.724330735011955e-11	7.020567462334166e-15	0.00012665570609191667	-1.4349336274685038e-20	3.270845782260119e-20	1.101302998194628e-14	1.4053954002803365e-13	2.5863072642314365e-14
54100000	0.004936672099618516	1.953331287935585e-49	-5.472711569117006e-39	4.724330735011955e-11	7.020567462334166e-15	0.00012665570609191667	-1.434933620546912e-20	3.270845782260119e-20	1.101302998194628e-14	1.4053954002803365e-13	2.5863072642314365e-14
54200000	0.004936672099618516	1.953331287935585e-49	-5.482840078227623e-39	4.724330735011955e-11	7.020567462334166e-15	0.00012665570609191667	-1.4349336136253202e-20	3.270845782260119e-20	1.101302998194628e-14	1.4053954002803365e-13	2.5863072642314365e-14
54300000	0.004936672099618516	1.953331287935585e-49	-5.492968587338119e-39	4.724330735011955e-11	7.020567462334166e-15	0.00012665570609191667	-1.4349336067037284e-20	3.270845782260119e-20	1.101302998194628e-14	1.4053954002803365e-13	2.5863072642314365e-14
54400000	0.004936672099618516	1.953331287935585e-49	-5.5030970964484964e-39	4.724330735011955e-11	7.020567462334166e-15	0.00012665570609191667	-1.4349335997821366e-20	3.270845782260119e-20	1.101302998194628e-14	1.4053954002803365e-13	2.5863072642314365e-14
54500000	0.004936672099618516	1.953331287935585e-49	-5.5132256055587583e-39	4.724330735011955e-11	7.020567462334166e-15	0.00012665570609191667	-1.4349335928605448e-20	3.270845782260119e-20	1.101302998194628e-14	1.4053954002803365e-13	2.5863072642314365e-14
54600000	0.004936672099618516	1.953331287935585e-49	-5.523354114668907e-39	4.724330735011955e-11	7.020567462334166e-15	0.00012665570609191667	-1.434933585938953e-20	3.270845782260119e-20	1.101302998194628e-14	1.4053954002803365e-13	2.5863072642314365e-14
54700000	0.004936672099618516	1.953331287935585e-49	-5.533482623778944e-39	4.724330735011955e-11	7.020567462334166e-15	0.00012665570609191667	-1.4349335790173612e-20	3.270845782260119e-20	1.101302998194628e-14	1.4053954002803365e-13	2.5863072642314365e-14
54800000	0.004936672099618516	1.953331287935585e-49	-5.5436111328888735e-39	4.724330735011955e-11	7.020567462334166e-15	0.00012665570609191667	-1.4349335720957694e-20	3.270845782260119e-20	1.101302998194628e-14	1.4053954002803365e-13	2.5863072642314365e-14
54900000	0.004936672099618516	1.953331287935585e-49	-5.5537396419986976e-39	4.724330735011955e-11	7.020567462334166e-15	0.00012665570609191667	-1.4349335651741776e-20	3.270845782260119e-20	1.101302998194628e-14	1.4053954002803365e-13	2.5863072642314365e-14
55000000	0.004936672099618516	1.953331287935585e-49	-5.563868151108418e-39	4.724330735011955e-11	7.020567462334166e-15	0.00012665570609191667	-1.4349335582525858e-20	3.270845782260119e-20	1.101302998194628e-14	1.4053954002803365e-13	2.5863072642314365e-14
55100000	0.004936672099618516	1.953331287935585e-49	-5.573996660218038e-39	4.724330735011955e-11	7.020567462334166e-15	0.00012665570609191667	-1.4349335513309943e-20	3.270845782260119e-20	1.101302998194628e-14	1.4053954002803365e-13	2.5863072642314365e-14
55200000	0.004936672099618516	1.953331287935585e-49	-5.58412516932756e-39	4.724330735011955e-11	7.020567462334166e-15	0.00012665570609191667	-1.4349335444094025e-20	3.270845782260119e-20	1.101302998194628e-14	1.4053954002803365e-13	2.5863072642314365e-14
55300000	0.004936672099618516	1.953331287935585e-49	-5.594253678436986e-39	4.724330735011955e-11	7.020567462334166e-15	0.00012665570609191667	-1.4349335374878107e-20	3.270845782260119e-20	1.101302998194628e-14	1.4053954002803365e-13	2.5863072642314365e-14
55400000	0.004936672099618516	1.953331287935585e-49	-5.604382187546319e-39	4.724330735011955e-11	7.020567462334166e-15	0.00012665570609191667	-1.4349335305662188e-20	3.270845782260119e-20	1.101302998194628e-14	1.4053954002803365e-13	2.5863072642314365e-14
55500000	0.004936672099618516	1.953331287935585e-49	-5.614510696655562e-39	4.724330735011955e-11	7.020567462334166e-15	0.00012665570609191667	-1.434933523644627e-20	3.270845782260119e-20	1.101302998194628e-14	1.4053954002803365e-13	2.5863072642314365e-14
55600000	0.004936672099618516	1.953331287935585e-49	-5.6246392057647167e-39	4.724330735011955e-11	7.020567462334166e-15	0.00012665570609191667	-1.4349335167230352e-20	3.270845782260119e-20	1.101302998194628e-14	1.4053954002803365e-13	2.5863072642314365e-14
55700000	0.004936672099618516	1.953331287935585e-49	-5.6347677148737865e-39	4.724330735011955e-11	7.020567462334166e-15	0.00012665570609191667	-1.4349335098014434e-20	3.270845782260119e-20	1.101302998194628e-14	1.4053954002803365e-13	2.5863072642314365e-14
55800000	0.004936672099618516	1.953331287935585e-49	-5.644896223982773e-39	4.724330735011955e-11	7.020567462334166e-15	0.00012665570609191667	-1.4349335028798516e-20	3.270845782260119e-20	1.101302998194628e-14	1.4053954002803365e-13	2.5863072642314365e-14
55900000	0.004936672099618516	1.953331287935585e-49	-5.6550247330916794e-39	4.724330735011955e-11	7.020567462334166e-15	0.00012665570609191667	-1.4349334959582598e-20	3.270845782260119e-20	1.101302998194628e-14	1.4053954002803365e-13	2.5863072642314365e-14
56000000	0.004936672099618516	1.953331287935585e-49	-5.665153242200508e-39	4.724330735011955e-11	7.020567462334166e-15	0.00012665570609191667	-1.434933489036668e-20	3.270845782260119e-20	1.101302998194628e-14	1.4053954002803365e-13	2.5863072642314365e-14
56100000	0.004936672099618516	1.953331287935585e-49	-5.675281751309261e-39	4.724330735011955e-11	7.020567462334166e-15	0.00012665570609191667	-1.4349334821150762e-20	3.270845782260119e-20	1.101302998194628e-14	1.4053954002803365e-13	2.5863072642314365e-14
56200000	0.004936672099618516	1.953331287935585e-49	-5.685410260417942e-39	4.724330735011955e-11	7.020567462334166e-15	0.00012665570609191667	-1.4349334751934844e-20	3.270845782260119e-20	1.101302998194628e-14	1.4053954002803365e-13	2.5863072642314365e-14
56300000	0.004936672099618516	1.953331287935585e-49	-5.6955387695265524e-39	4.724330735011955e-11	7.020567462334166e-15	0.00012665570609191667	-1.4349334682718926e-20	3.270845782260119e-20	1.101302998194628e-14	1.4053954002803365e-13	2.5863072642314365e-14
56400000	0.004936672099618516	1.953331287935585e-49	-5.705667278635095e-39	4.724330735011955e-11	7.020567462334166e-15	0.00012665570609191667	-1.4349334613503008e-20	3.270845782260119e-20	1.101302998194628e-14	1.4053954002803365e-13	2.5863072642314365e-14
56500000	0.004936672099618516	1.953331287935585e-49	-5.715795787743573e-39	4.724330735011955e-11	7.020567462334166e-15	0.00012665570609191667	-1.434933454428709e-20	3.270845782260119e-20	1.101302998194628e-14	1.4053954002803365e-13	2.5863072642314365e-14
56600000	0.004936672099618516	1.953331287935585e-49	-5.725924296851988e-39	4.724330735011955e-11	7.020567462334166e-15	0.00012665570609191667	-1.4349334475071172e-20	3.270845782260119e-20	1.101302998194628e-14	1.4053954002803365e-13	2.5863072642314365e-14
56700000	0.004936672099618516	1.953331287935585e-49	-5.7360528059603435e-39	4.724330735011955e-11	7.020567462334166e-15	0.00012665570609191667	-1.4349334405855254e-20	3.270845782260119e-20	1.101302998194628e-14	1.4053954002803365e-13	2.5863072642314365e-14
56800000	0.004936672099618516	1.953331287935585e-49	-5.746181315068641e-39	4.724330735011955e-11	7.020567462334166e-15	0.00012665570609191667	-1.4349334336639336e-20	3.270845782260119e-20	1.101302998194628e-14	1.4053954002803365e-13	2.5863072642314365e-14
56900000	0.004936672099618516	1.953331287935585e-49	-5.7563098241768844e-39	4.724330735011955e-11	7.020567462334166e-15	0.00012665570609191667	-1.4349334267423418e-20	3.270845782260119e-20	1.101302998194628e-14	1.4053954002803365e-13	2.5863072642314365e-14
57000000	0.004936672099618516	1.953331287935585e-49	-5.766438333285075e-39	4.724330735011955e-11	7.020567462334166e-15	0.00012665570609191667	-1.43493341982075e-20	3.270845782260119e-20	1.101302998194628e-14	1.4053954002803365e-13	2.5863072642314365e-14
57100000	0.004936672099618516	1.953331287935585e-49	-5.776566842393216e-39	4.724330735011955e-11	7.020567462334166e-15	0.00012665570609191667	-1.4349334128991582e-20	3.270845782260119e-20	1.101302998194628e-14	1.4053954002803365e-13	2.5863072642314365e-14
57200000	0.004936672099618516	1.953331287935585e-49	-5.7866953515013094e-39	4.724330735011955e-11	7.020567462334166e-15	0.00012665570609191667	-1.4349334059775664e-20	3.270845782260119e-20	1.101302998194628e-14	1.4053954002803365e-13	2.5863072642314365e-14
57300000	0.004936672099618516	1.953331287935585e-49	-5.796823860609358e-39	4.724330735011955e-11	7.020567462334166e-15	0.00012665570609191667	-1.4349333990559746e-20	3.270845782260119e-20	1.101302998194628e-14	1.4053954002803365e-13	2.5863072642314365e-14
57400000	0.004936672099618516	1.953331287935585e-49	-5.806952369717364e-39	4.724330735011955e-11	7.020567462334166e-15	0.00012665570609191667	-1.4349333921343828e-20	3.270845782260119e-20	1.101302998194628e-14	1.4053954002803365e-13	2.5863072642314365e-14
57500000	0.004936672099618516	1.953331287935585e-49	-5.817080878825331e-39	4.724330735011955e-11	7.020567462334166e-15	0.00012665570609191667	-1.434933385212791e-20	3.270845782260119e-20	1.101302998194628e-14	1.4053954002803365e-13	2.5863072642314365e-14
57600000	0.004936672099618516	1.953331287935585e-49	-5.827209387933261e-39	4.724330735011955e-11	7.020567462334166e-15	0.00012665570609191667	-1.4349333782911995e-20	3.270845782260119e-20	1.101302998194628e-14	1.4053954002803365e-13	2.5863072642314365e-14
57700000	0.004936672099618516	1.953331287935585e-49	-5.837337897041156e-39	4.724330735011955e-11	7.020567462334166e-15	0.00012665570609191667	-1.4349333713696077e-20	3.270845782260119e-20	1.101302998194628e-14	1.4053954002803365e-13	2.5863072642314365e-14
57800000	0.004936672099618516	1.953331287935585e-49	-5.847466406149019e-39	4.724330735011955e-11	7.020567462334166e-15	0.00012665570609191667	-1.434933364448016e-20	3.270845782260119e-20	1.101302998194628e-14	1.4053954002803365e-13	2.5863072642314365e-14
57900000	0.004936672099618516	1.953331287935585e-49	-5.857594915256853e-39	4.724330735011955e-11	7.020567462334166e-15	0.00012665570609191667	-1.434933357526424e-20	3.270845782260119e-20	1.101302998194628e-14	1.4053954002803365e-13	2.5863072642314365e-14
58000000	0.004936672099618516	1.953331287935585e-49	-5.867723424364659e-39	4.724330735011955e-11	7.020567462334166e-15	0.00012665570609191667	-1.4349333506048323e-20	3.270845782260119e-20	1.101302998194628e-14	1.4053954002803365e-13	2.5863072642314365e-14
58100000	0.004936672099618516	1.953331287935585e-49	-5.877851933472442e-39	4.724330735011955e-11	7.020567462334166e-15	0.00012665570609191667	-1.4349333436832405e-20	3.270845782260119e-20	1.101302998194628e-14	1.4053954002803365e-13	2.5863072642314365e-14
58200000	0.004936672099618516	1.953331287935585e-49	-5.887980442580202e-39	4.724330735011955e-11	7.020567462334166e-15	0.00012665570609191667	-1.4349333367616487e-20	3.270845782260119e-20	1.101302998194628e-14	1.4053954002803365e-13	2.5863072642314365e-14
58300000	0.004936672099618516	1.953331287935585e-49	-5.898108951687942e-39	4.724330735011955e-11	7.020567462334166e-15	0.00012665570609191667	-1.434933329840057e-20	3.270845782260119e-20	1.101302998194628e-14	1.4053954002803365e-13	2.5863072642314365e-14
58400000	0.004936672099618516	1.953331287935585e-49	-5.908237460795667e-39	4.724330735011955e-11	7.020567462334166e-15	0.00012665570609191667	-1.434933322918465e-20	3.270845782260119e-20	1.101302998194628e-14	1.4053954002803365e-13	2.5863072642314365e-14
58500000	0.004936672099618516	1.953331287935585e-49	-5.918365969903377e-39	4.724330735011955e-11	7.020567462334166e-15	0.00012665570609191667	-1.4349333159968733e-20	3.270845782260119e-20	1.101302998194628e-14	1.4053954002803365e-13	2.5863072642314365e-14
58600000	0.004936672099618516	1.9533312879355855e-49	-5.928494479011075e-39	4.724330735011955e-11	7.020567462334166e-15	0.00012665570609191667	-1.4349333090752815e-20	3.270845782260119e-20	1.101302998194628e-14	1.4053954002803365e-13	2.5863072642314365e-14
58700000	0.004936672099618516	1.9533312879355855e-49	-5.938622988118764e-39	4.724330735011955e-11	7.020567462334166e-15	0.00012665570609191667	-1.4349333021536896e-20	3.270845782260119e-20	1.101302998194628e-14	1.4053954002803365e-13	2.5863072642314365e-14
58800000	0.004936672099618516	1.9533312879355855e-49	-5.948751497226446e-39	4.724330735011955e-11	7.020567462334166e-15	0.00012665570609191667	-1.4349332952320978e-20	3.270845782260119e-20	1.101302998194628e-14	1.4053954002803365e-13	2.5863072642314365e-14
58900000	0.004936672099618516	1.9533312879355855e-49	-5.958880006334125e-39	4.724330735011955e-11	7.020567462334166e-15	0.00012665570609191667	-1.434933288310506e-20	3.270845782260119e-20	1.101302998194628e-14	1.4053954002803365e-13	2.5863072642314365e-14
59000000	0.004936672099618516	1.9533312879355855e-49	-5.969008515441802e-39	4.724330735011955e-11	7.020567462334166e-15	0.00012665570609191667	-1.4349332813889142e-20	3.270845782260119e-20	1.101302998194628e-14	1.4053954002803365e-13	2.5863072642314365e-14
59100000	0.004936672099618516	1.9533312879355855e-49	-5.979137024549478e-39	4.724330735011955e-11	7.020567462334166e-15	0.00012665570609191667	-1.4349332744673224e-20	3.270845782260119e-20	1.101302998194628e-14	1.4053954002803365e-13	2.5863072642314365e-14
59200000	0.004936672099618516	1.9533312879355855e-49	-5.98926553365716e-39	4.724330735011955e-11	7.020567462334166e-15	0.00012665570609191667	-1.4349332675457306e-20	3.270845782260119e-20	1.101302998194628e-14	1.4053954002803365e-13	2.5863072642314365e-14
59300000	0.004936672099618516	1.9533312879355855e-49	-5.999394042764847e-39	4.724330735011955e-11	7.020567462334166e-15	0.00012665570609191667	-1.4349332606241388e-20	3.270845782260119e-20	1.101302998194628e-14	1.4053954002803365e-13	2.5863072642314365e-14
59400000	0.004936672099618516	1.9533312879355855e-49	-6.009522551872542e-39	4.724330735011955e-11	7.020567462334166e-15	0.00012665570609191667	-1.434933253702547e-20	3.270845782260119e-20	1.101302998194628e-14	1.4053954002803365e-13	2.5863072642314365e-14
59500000	0.004936672099618516	1.9533312879355855e-49	-6.01965106098025e-39	4.724330735011955e-11	7.020567462334166e-15	0.00012665570609191667	-1.4349332467809552e-20	3.270845782260119e-20	1.101302998194628e-14	1.4053954002803365e-13	2.5863072642314365e-14
59600000	0.004936672099618516	1.9533312879355855e-49	-6.02977957008797e-39	4.724330735011955e-11	7.020567462334166e-15	0.00012665570609191667	-1.4349332398593634e-20	3.270845782260119e-20	1.101302998194628e-14	1.4053954002803365e-13	2.5863072642314365e-14
59700000	0.004936672099618516	1.9533312879355855e-49	-6.039908079195706e-39	4.724330735011955e-11	7.020567462334166e-15	0.00012665570609191667	-1.4349332329377716e-20	3.270845782260119e-20	1.101302998194628e-14	1.4053954002803365e-13	2.5863072642314365e-14
59800000	0.004936672099618516	1.9533312879355855e-49	-6.050036588303463e-39	4.724330735011955e-11	7.020567462334166e-15	0.00012665570609191667	-1.4349332260161798e-20	3.270845782260119e-20	1.101302998194628e-14	1.4053954002803365e-13	2.5863072642314365e-14
59900000	0.004936672099618516	1.9533312879355855e-49	-6.06016509741124e-39	4.724330735011955e-11	7.020567462334166e-15	0.00012665570609191667	-1.434933219094588e-20	3.270845782260119e-20	1.101302998194628e-14	1.4053954002803365e-13	2.5863072642314365e-14
60000000	0.004936672099618516	1.9533312879355855e-49	-6.07029360651904e-39	4.724330735011955e-11	7.020567462334166e-15	0.00012665570609191667	-1.4349332121729962e-20	3.270845782260119e-20	1.101302998194628e-14	1.4053954002803365e-13	2.5863072642314365e-14
60100000	0.004936672099618516	1.9533312879355855e-49	-6.080422115626867e-39	4.724330735011955e-11	7.020567462334166e-15	0.00012665570609191667	-1.4349332052514047e-20	3.270845782260119e-20	1.101302998194628e-14	1.4053954002803365e-13	2.5863072642314365e-14
60200000	0.004936672099618516	1.9533312879355855e-49	-6.090550624734723e-39	4.724330735011955e-11	7.020567462334166e-15	0.00012665570609191667	-1.434933198329813e-20	3.270845782260119e-20	1.101302998194628e-14	1.4053954002803365e-13	2.5863072642314365e-14
60300000	0.004936672099618516	1.9533312879355855e-49	-6.100679133842611e-39	4.724330735011955e-11	7.020567462334166e-15	0.00012665570609191667	-1.434933191408221e-20	3.270845782260119e-20	1.101302998194628e-14	1.4053954002803365e-13	2.5863072642314365e-14
60400000	0.004936672099618516	1.9533312879355855e-49	-6.110807642950531e-39	4.724330735011955e-11	7.020567462334166e-15	0.00012665570609191667	-1.4349331844866293e-20	3.270845782260119e-20	1.101302998194628e-14	1.4053954002803365e-13	2.5863072642314365e-14
60500000	0.004936672099618516	1.9533312879355855e-49	-6.12093615205849e-39	4.724330735011955e-11	7.020567462334166e-15	0.00012665570609191667	-1.4349331775650375e-20	3.270845782260119e-20	1.101302998194628e-14	1.4053954002803365e-13	2.5863072642314365e-14
60600000	0.004936672099618516	1.9533312879355855e-49	-6.131064661166486e-39	4.724330735011955e-11	7.020567462334166e-15	0.00012665570609191667	-1.4349331706434457e-20	3.270845782260119e-20	1.101302998194628e-14	1.4053954002803365e-13	2.5863072642314365e-14
60700000	0.004936672099618516	1.9533312879355855e-49	-6.141193170274524e-39	4.724330735011955e-11	7.020567462334166e-15	0.00012665570609191667	-1.434933163721854e-20	3.270845782260119e-20	1.101302998194628e-14	1.4053954002803365e-13	2.5863072642314365e-14
60800000	0.004936672099618516	1.9533312879355855e-49	-6.151321679382608e-39	4.724330735011955e-11	7.020567462334166e-15	0.00012665570609191667	-1.434933156800262e-20	3.270845782260119e-20	1.101302998194628e-14	1.4053954002803365e-13	2.5863072642314365e-14
60900000	0.004936672099618516	1.9533312879355855e-49	-6.161450188490738e-39	4.724330735011955e-11	7.020567462334166e-15	0.00012665570609191667	-1.4349331498786703e-20	3.270845782260119e-20	1.101302998194628e-14	1.4053954002803365e-13	2.5863072642314365e-14
61000000	0.004936672099618516	1.9533312879355855e-49	-6.171578697598916e-39	4.724330735011955e-11	7.020567462334166e-15	0.00012665570609191667	-1.4349331429570785e-20	3.270845782260119e-20	1.101302998194628e-14	1.4053954002803365e-13	2.5863072642314365e-14
61100000	0.004936672099618516	1.9533312879355855e-49	-6.181707206707147e-39	4.724330735011955e-11	7.020567462334166e-15	0.00012665570609191667	-1.4349331360354867e-20	3.270845782260119e-20	1.101302998194628e-14	1.4053954002803365e-13	2.5863072642314365e-14
61200000	0.004936672099618516	1.9533312879355855e-49	-6.191835715815432e-39	4.724330735011955e-11	7.020567462334166e-15	0.00012665570609191667	-1.434933129113895e-20	3.270845782260119e-20	1.101302998194628e-14	1.4053954002803365e-13	2.5863072642314365e-14
61300000	0.004936672099618516	1.9533312879355855e-49	-6.201964224923773e-39	4.724330735011955e-11	7.020567462334166e-15	0.00012665570609191667	-1.434933122192303e-20	3.270845782260119e-20	1.101302998194628e-14	1.4053954002803365e-13	2.5863072642314365e-14
61400000	0.004936672099618516	1.9533312879355855e-49	-6.212092734032174e-39	4.724330735011955e-11	7.020567462334166e-15	0.00012665570609191667	-1.4349331152707113e-20	3.270845782260119e-20	1.101302998194628e-14	1.4053954002803365e-13	2.5863072642314365e-14
61500000	0.004936672099618516	1.9533312879355855e-49	-6.222221243140637e-39	4.724330735011955e-11	7.020567462334166e-15	0.00012665570609191667	-1.4349331083491195e-20	3.270845782260119e-20	1.101302998194628e-14	1.4053954002803365e-13	2.5863072642314365e-14
61600000	0.004936672099618516	1.9533312879355855e-49	-6.232349752249165e-39	4.724330735011955e-11	7.020567462334166e-15	0.00012665570609191667	-1.4349331014275277e-20	3.270845782260119e-20	1.101302998194628e-14	1.4053954002803365e-13	2.5863072642314365e-14
61700000	0.004936672099618516	1.9533312879355855e-49	-6.242478261357759e-39	4.724330735011955e-11	7.020567462334166e-15	0.00012665570609191667	-1.434933094505936e-20	3.270845782260119e-20	1.101302998194628e-14	1.4053954002803365e-13	2.5863072642314365e-14
61800000	0.004936672099618516	1.9533312879355855e-49	-6.252606770466422e-39	4.724330735011955e-11	7.020567462334166e-15	0.00012665570609191667	-1.434933087584344e-20	3.270845782260119e-20	1.101302998194628e-14	1.4053954002803365e-13	2.5863072642314365e-14
61900000	0.004936672099618516	1.9533312879355855e-49	-6.262735279575158e-39	4.724330735011955e-11	7.020567462334166e-15	0.00012665570609191667	-1.4349330806627523e-20	3.270845782260119e-20	1.101302998194628e-14	1.4053954002803365e-13	2.5863072642314365e-14
62000000	0.004936672099618516	1.9533312879355855e-49	-6.272863788683969e-39	4.724330735011955e-11	7.020567462334166e-15	0.00012665570609191667	-1.4349330737411604e-20	3.270845782260119e-20	1.101302998194628e-14	1.4053954002803365e-13	2.5863072642314365e-14
62100000	0.004936672099618516	1.9533312879355855e-49	-6.282992297792857e-39	4.724330735011955e-11	7.020567462334166e-15	0.00012665570609191667	-1.4349330668195686e-20	3.270845782260119e-20	1.101302998194628e-14	1.4053954002803365e-13	2.5863072642314365e-14
62200000	0.004936672099618516	1.9533312879355855e-49	-6.293120806901824e-39	4.724330735011955e-11	7.020567462334166e-15	0.00012665570609191667	-1.4349330598979768e-20	3.270845782260119e-20	1.101302998194628e-14	1.4053954002803365e-13	2.5863072642314365e-14
62300000	0.004936672099618516	1.9533312879355855e-49	-6.303249316010874e-39	4.724330735011955e-11	7.020567462334166e-15	0.00012665570609191667	-1.434933052976385e-20	3.270845782260119e-20	1.101302998194628e-14	1.4053954002803365e-13	2.5863072642314365e-14
62400000	0.004936672099618516	1.9533312879355855e-49	-6.313377825119869e-39	4.724330735011955e-11	7.020567462334166e-15	0.00012665570609191667	-1.4349330460547932e-20	3.270845782260119e-20	1.101302998194628e-14	1.4053954002803365e-13	2.5863072642314365e-14
62500000	0.004936672099618516	1.9533312879355855e-49	-6.323506334228698e-39	4.724330735011955e-11	7.020567462334166e-15	0.00012665570609191667	-1.4349330391332014e-20	3.270845782260119e-20	1.101302998194628e-14	1.4053954002803365e-13	2.5863072642314365e-14
62600000	0.004936672099618516	1.9533312879355855e-49	-6.333634843337362e-39	4.724330735011955e-11	7.020567462334166e-15	0.00012665570609191667	-1.43493303221161e-20	3.270845782260119e-20	1.101302998194628e-14	1.4053954002803365e-13	2.5863072642314365e-14
62700000	0.004936672099618516	1.9533312879355855e-49	-6.343763352445865e-39	4.724330735011955e-11	7.020567462334166e-15	0.00012665570609191667	-1.434933025290018e-20	3.270845782260119e-20	1.101302998194628e-14	1.4053954002803365e-13	2.5863072642314365e-14
62800000	0.004936672099618516	1.9533312879355855e-49	-6.353891861554208e-39	4.724330735011955e-11	7.020567462334166e-15	0.00012665570609191667	-1.4349330183684263e-20	3.270845782260119e-20	1.101302998194628e-14	1.4053954002803365e-13	2.5863072642314365e-14
62900000	0.004936672099618516	1.9533312879355855e-49	-6.364020370662395e-39	4.724330735011955e-11	7.020567462334166e-15	0.00012665570609191667	-1.4349330114468345e-20	3.270845782260119e-20	1.101302998194628e-14	1.4053954002803365e-13	2.5863072642314365e-14
63000000	0.004936672099618516	1.9533312879355855e-49	-6.374148879770428e-39	4.724330735011955e-11	7.020567462334166e-15	0.00012665570609191667	-1.4349330045252427e-20	3.270845782260119e-20	1.101302998194628e-14	1.4053954002803365e-13	2.5863072642314365e-14
63100000	0.004936672099618516	1.9533312879355855e-49	-6.38427738887831e-39	4.724330735011955e-11	7.020567462334166e-15	0.00012665570609191667	-1.434932997603651e-20	3.270845782260119e-20	1.101302998194628e-14	1.4053954002803365e-13	2.5863072642314365e-14
63200000	0.004936672099618516	1.9533312879355855e-49	-6.394405897986044e-39	4.724330735011955e-11	7.020567462334166e-15	0.00012665570609191667	-1.434932990682059e-20	3.270845782260119e-20	1.101302998194628e-14	1.4053954002803365e-13	2.5863072642314365e-14
63300000	0.004936672099618516	1.9533312879355855e-49	-6.404534407093629e-39	4.724330735011955e-11	7.020567462334166e-15	0.00012665570609191667	-1.4349329837604673e-20	3.270845782260119e-20	1.101302998194628e-14	1.4053954002803365e-13	2.5863072642314365e-14
63400000	0.004936672099618516	1.9533312879355855e-49	-6.414662916201072e-39	4.724330735011955e-11	7.020567462334166e-15	0.00012665570609191667	-1.4349329768388755e-20	3.270845782260119e-20	1.101302998194628e-14	1.4053954002803365e-13	2.5863072642314365e-14
63500000	0.004936672099618516	1.9533312879355855e-49	-6.424791425308374e-39	4.724330735011955e-11	7.020567462334166e-15	0.00012665570609191667	-1.4349329699172837e-20	3.270845782260119e-20	1.101302998194628e-14	1.4053954002803365e-13	2.5863072642314365e-14
63600000	0.004936672099618516	1.9533312879355855e-49	-6.434919934415537e-39	4.724330735011955e-11	7.020567462334166e-15	0.00012665570609191667	-1.434932962995692e-20	3.270845782260119e-20	1.101302998194628e-14	1.4053954002803365e-13	2.5863072642314365e-14
63700000	0.004936672099618516	1.9533312879355855e-49	-6.445048443522563e-39	4.724330735011955e-11	7.020567462334166e-15	0.00012665570609191667	-1.4349329560741e-20	3.270845782260119e-20	1.101302998194628e-14	1.4053954002803365e-13	2.5863072642314365e-14
63800000	0.004936672099618516	1.9533312879355855e-49	-6.455176952629456e-39	4.724330735011955e-11	7.020567462334166e-15	0.00012665570609191667	-1.4349329491525083e-20	3.270845782260119e-20	1.101302998194628e-14	1.4053954002803365e-13	2.5863072642314365e-14
63900000	0.004936672099618516	1.9533312879355855e-49	-6.465305461736218e-39	4.724330735011955e-11	7.020567462334166e-15	0.00012665570609191667	-1.4349329422309165e-20	3.270845782260119e-20	1.101302998194628e-14	1.4053954002803365e-13	2.5863072642314365e-14
64000000	0.004936672099618516	1.9533312879355855e-49	-6.47543397084285e-39	4.724330735011955e-11	7.020567462334166e-15	0.00012665570609191667	-1.4349329353093247e-20	3.270845782260119e-20	1.101302998194628e-14	1.4053954002803365e-13	2.5863072642314365e-14
64100000	0.004936672099618516	1.9533312879355855e-49	-6.485562479949357e-39	4.724330735011955e-11	7.020567462334166e-15	0.00012665570609191667	-1.434932928387733e-20	3.270845782260119e-20	1.101302998194628e-14	1.4053954002803365e-13	2.5863072642314365e-14
64200000	0.004936672099618516	1.9533312879355855e-49	-6.495690989055742e-39	4.724330735011955e-11	7.020567462334166e-15	0.00012665570609191667	-1.434932921466141e-20	3.270845782260119e-20	1.101302998194628e-14	1.4053954002803365e-13	2.5863072642314365e-14
64300000	0.004936672099618516	1.9533312879355855e-49	-6.505819498162004e-39	4.724330735011955e-11	7.020567462334166e-15	0.00012665570609191667	-1.4349329145445493e-20	3.270845782260119e-20	1.101302998194628e-14	1.4053954002803365e-13	2.5863072642314365e-14
64400000	0.004936672099618516	1.9533312879355855e-49	-6.515948007268149e-39	4.724330735011955e-11	7.020567462334166e-15	0.00012665570609191667	-1.4349329076229575e-20	3.270845782260119e-20	1.101302998194628e-14	1.4053954002803365e-13	2.5863072642314365e-14
64500000	0.004936672099618516	1.9533312879355855e-49	-6.526076516374177e-39	4.724330735011955e-11	7.020567462334166e-15	0.00012665570609191667	-1.4349329007013657e-20	3.270845782260119e-20	1.101302998194628e-14	1.4053954002803365e-13	2.5863072642314365e-14
64600000	0.004936672099618516	1.9533312879355855e-49	-6.536205025480093e-39	4.724330735011955e-11	7.020567462334166e-15	0.00012665570609191667	-1.434932893779774e-20	3.270845782260119e-20	1.101302998194628e-14	1.4053954002803365e-13	2.5863072642314365e-14
64700000	0.004936672099618516	1.9533312879355855e-49	-6.546333534585897e-39	4.724330735011955e-11	7.020567462334166e-15	0.00012665570609191667	-1.434932886858182e-20	3.270845782260119e-20	1.101302998194628e-14	1.4053954002803365e-13	2.5863072642314365e-14
64800000	0.004936672099618516	1.9533312879355855e-49	-6.556462043691592e-39	4.724330735011955e-11	7.020567462334166e-15	0.00012665570609191667	-1.4349328799365903e-20	3.270845782260119e-20	1.101302998194628e-14	1.4053954002803365e-13	2.5863072642314365e-14
64900000	0.004936672099618516	1.9533312879355855e-49	-6.566590552797184e-39	4.724330735011955e-11	7.020567462334166e-15	0.00012665570609191667	-1.4349328730149985e-20	3.270845782260119e-20	1.101302998194628e-14	1.4053954002803365e-13	2.5863072642314365e-14
65000000	0.004936672099618516	1.953331287935585e-49	-6.57671906190267e-39	4.724330735011955e-11	7.020567462334166e-15	0.00012665570609191667	-1.4349328660934067e-20	3.270845782260119e-20	1.101302998194628e-14	1.4053954002803365e-13	2.5863072642314365e-14
65100000	0.004936672099618516	1.953331287935585e-49	-6.586847571008057e-39	4.724330735011955e-11	7.020567462334166e-15	0.00012665570609191667	-1.4349328591718152e-20	3.270845782260119e-20	1.101302998194628e-14	1.4053954002803365e-13	2.5863072642314365e-14
65200000	0.004936672099618516	1.953331287935585e-49	-6.596976080113345e-39	4.724330735011955e-11	7.020567462334166e-15	0.00012665570609191667	-1.4349328522502234e-20	3.270845782260119e-20	1.101302998194628e-14	1.4053954002803365e-13	2.5863072642314365e-14
65300000	0.004936672099618516	1.953331287935585e-49	-6.607104589218538e-39	4.724330735011955e-11	7.020567462334166e-15	0.00012665570609191667	-1.4349328453286316e-20	3.270845782260119e-20	1.101302998194628e-14	1.4053954002803365e-13	2.5863072642314365e-14
65400000	0.004936672099618516	1.953331287935585e-49	-6.617233098323639e-39	4.724330735011955e-11	7.020567462334166e-15	0.00012665570609191667	-1.4349328384070397e-20	3.270845782260119e-20	1.101302998194628e-14	1.4053954002803365e-13	2.5863072642314365e-14
65500000	0.004936672099618516	1.953331287935585e-49	-6.627361607428648e-39	4.724330735011955e-11	7.020567462334166e-15	0.00012665570609191667	-1.434932831485448e-20	3.270845782260119e-20	1.101302998194628e-14	1.4053954002803365e-13	2.5863072642314365e-14
65600000	0.004936672099618516	1.953331287935585e-49	-6.637490116533569e-39	4.724330735011955e-11	7.020567462334166e-15	0.00012665570609191667	-1.434932824563856e-20	3.270845782260119e-20	1.101302998194628e-14	1.4053954002803365e-13	2.5863072642314365e-14
65700000	0.004936672099618516	1.953331287935585e-49	-6.647618625638406e-39	4.724330735011955e-11	7.020567462334166e-15	0.00012665570609191667	-1.4349328176422643e-20	3.270845782260119e-20	1.101302998194628e-14	1.4053954002803365e-13	2.5863072642314365e-14
65800000	0.004936672099618516	1.953331287935585e-49	-6.65774713474316e-39	4.724330735011955e-11	7.020567462334166e-15	0.00012665570609191667	-1.4349328107206725e-20	3.270845782260119e-20	1.101302998194628e-14	1.4053954002803365e-13	2.5863072642314365e-14
65900000	0.004936672099618516	1.953331287935585e-49	-6.667875643847832e-39	4.724330735011955e-11	7.020567462334166e-15	0.00012665570609191667	-1.4349328037990807e-20	3.270845782260119e-20	1.101302998194628e-14	1.4053954002803365e-13	2.5863072642314365e-14
66000000	0.004936672099618516	1.953331287935585e-49	-6.678004152952427e-39	4.724330735011955e-11	7.020567462334166e-15	0.00012665570609191667	-1.434932796877489e-20	3.270845782260119e-20	1.101302998194628e-14	1.4053954002803365e-13	2.5863072642314365e-14
66100000	0.004936672099618516	1.953331287935585e-49	-6.688132662056947e-39	4.724330735011955e-11	7.020567462334166e-15	0.00012665570609191667	-1.434932789955897e-20	3.270845782260119e-20	1.101302998194628e-14	1.4053954002803365e-13	2.5863072642314365e-14
66200000	0.004936672099618516	1.953331287935585e-49	-6.698261171161395e-39	4.724330735011955e-11	7.020567462334166e-15	0.00012665570609191667	-1.4349327830343053e-20	3.270845782260119e-20	1.101302998194628e-14	1.4053954002803365e-13	2.5863072642314365e-14
66300000	0.004936672099618516	1.953331287935585e-49	-6.708389680265772e-39	4.724330735011955e-11	7.020567462334166e-15	0.00012665570609191667	-1.4349327761127135e-20	3.270845782260119e-20	1.101302998194628e-14	1.4053954002803365e-13	2.5863072642314365e-14
66400000	0.004936672099618516	1.953331287935585e-49	-6.718518189370082e-39	4.724330735011955e-11	7.020567462334166e-15	0.00012665570609191667	-1.4349327691911217e-20	3.270845782260119e-20	1.101302998194628e-14	1.4053954002803365e-13	2.5863072642314365e-14
66500000	0.004936672099618516	1.953331287935585e-49	-6.728646698474326e-39	4.724330735011955e-11	7.020567462334166e-15	0.00012665570609191667	-1.43493276226953e-20	3.270845782260119e-20	1.101302998194628e-14	1.4053954002803365e-13	2.5863072642314365e-14
66600000	0.004936672099618516	1.953331287935585e-49	-6.738775207578508e-39	4.724330735011955e-11	7.020567462334166e-15	0.00012665570609191667	-1.434932755347938e-20	3.270845782260119e-20	1.101302998194628e-14	1.4053954002803365e-13	2.5863072642314365e-14
66700000	0.004936672099618516	1.953331287935585e-49	-6.74890371668263e-39	4.724330735011955e-11	7.020567462334166e-15	0.00012665570609191667	-1.4349327484263463e-20	3.270845782260119e-20	1.101302998194628e-14	1.4053954002803365e-13	2.5863072642314365e-14
66800000	0.004936672099618516	1.953331287935585e-49	-6.759032225786695e-39	4.724330735011955e-11	7.020567462334166e-15	0.00012665570609191667	-1.4349327415047545e-20	3.270845782260119e-20	1.101302998194628e-14	1.4053954002803365e-13	2.5863072642314365e-14
66900000	0.004936672099618516	1.9533312879355847e-49	-6.769160734890705e-39	4.724330735011955e-11	7.020567462334166e-15	0.00012665570609191667	-1.4349327345831627e-20	3.270845782260119e-20	1.101302998194628e-14	1.4053954002803365e-13	2.5863072642314365e-14
67000000	0.004936672099618516	1.9533312879355847e-49	-6.779289243994662e-39	4.724330735011955e-11	7.020567462334166e-15	0.00012665570609191667	-1.434932727661571e-20	3.270845782260119e-20	1.101302998194628e-14	1.4053954002803365e-13	2.5863072642314365e-14
67100000	0.004936672099618516	1.9533312879355847e-49	-6.78941775309857e-39	4.724330735011955e-11	7.020567462334166e-15	0.00012665570609191667	-1.434932720739979e-20	3.270845782260119e-20	1.101302998194628e-14	1.4053954002803365e-13	2.5863072642314365e-14
67200000	0.004936672099618516	1.9533312879355847e-49	-6.799546262202429e-39	4.724330735011955e-11	7.020567462334166e-15	0.00012665570609191667	-1.4349327138183873e-20	3.270845782260119e-20	1.101302998194628e-14	1.4053954002803365e-13	2.5863072642314362e-14
67300000	0.004936672099618516	1.9533312879355847e-49	-6.809674771306245e-39	4.724330735011955e-11	7.020567462334166e-15	0.00012665570609191667	-1.4349327068967955e-20	3.270845782260119e-20	1.101302998194628e-14	1.4053954002803365e-13	2.5863072642314362e-14
67400000	0.004936672099618516	1.9533312879355847e-49	-6.819803280410018e-39	4.724330735011955e-11	7.020567462334166e-15	0.00012665570609191667	-1.4349326999752037e-20	3.270845782260119e-20	1.101302998194628e-14	1.4053954002803365e-13	2.5863072642314362e-14
67500000	0.004936672099618516	1.9533312879355847e-49	-6.829931789513751e-39	4.724330735011955e-11	7.020567462334166e-15	0.00012665570609191667	-1.434932693053612e-20	3.270845782260119e-20	1.101302998194628e-14	1.4053954002803365e-13	2.5863072642314362e-14
67600000	0.004936672099618516	1.9533312879355847e-49	-6.840060298617447e-39	4.724330735011955e-11	7.020567462334166e-15	0.00012665570609191667	-1.4349326861320204e-20	3.270845782260119e-20	1.101302998194628e-14	1.4053954002803365e-13	2.5863072642314362e-14
67700000	0.004936672099618516	1.9533312879355847e-49	-6.85018880772111e-39	4.724330735011955e-11	7.020567462334166e-15	0.00012665570609191667	-1.4349326792104286e-20	3.270845782260119e-20	1.101302998194628e-14	1.4053954002803365e-13	2.5863072642314362e-14
67800000	0.004936672099618516	1.9533312879355847e-49	-6.860317316824739e-39	4.724330735011955e-11	7.020567462334166e-15	0.00012665570609191667	-1.4349326722888368e-20	3.270845782260119e-20	1.101302998194628e-14	1.4053954002803365e-13	2.5863072642314362e-14
67900000	0.004936672099618516	1.9533312879355847e-49	-6.87044582592834e-39	4.724330735011955e-11	7.020567462334166e-15	0.00012665570609191667	-1.434932665367245e-20	3.270845782260119e-20	1.101302998194628e-14	1.4053954002803365e-13	2.5863072642314362e-14
68000000	0.004936672099618516	1.9533312879355847e-49	-6.880574335031912e-39	4.724330735011954e-11	7.020567462334166e-15	0.00012665570609191667	-1.4349326584456532e-20	3.270845782260119e-20	1.101302998194628e-14	1.4053954002803365e-13	2.5863072642314362e-14
68100000	0.004936672099618516	1.9533312879355847e-49	-6.890702844135462e-39	4.724330735011954e-11	7.020567462334166e-15	0.00012665570609191667	-1.4349326515240614e-20	3.270845782260119e-20	1.101302998194628e-14	1.4053954002803365e-13	2.5863072642314362e-14
68200000	0.004936672099618516	1.9533312879355847e-49	-6.900831353238989e-39	4.724330735011954e-11	7.020567462334166e-15	0.00012665570609191667	-1.4349326446024696e-20	3.270845782260119e-20	1.101302998194628e-14	1.4053954002803365e-13	2.5863072642314362e-14
68300000	0.004936672099618516	1.9533312879355847e-49	-6.910959862342496e-39	4.724330735011954e-11	7.020567462334166e-15	0.00012665570609191667	-1.4349326376808778e-20	3.270845782260119e-20	1.101302998194628e-14	1.4053954002803365e-13	2.5863072642314362e-14
68400000	0.004936672099618516	1.9533312879355844e-49	-6.921088371445987e-39	4.724330735011954e-11	7.020567462334166e-15	0.00012665570609191667	-1.434932630759286e-20	3.270845782260119e-20	1.1013029981946278e-14	1.4053954002803365e-13	2.5863072642314362e-14
68500000	0.004936672099618516	1.9533312879355844e-49	-6.931216880549464e-39	4.724330735011954e-11	7.020567462334166e-15	0.00012665570609191667	-1.4349326238376942e-20	3.270845782260119e-20	1.1013029981946278e-14	1.4053954002803365e-13	2.5863072642314362e-14
68600000	0.004936672099618516	1.9533312879355844e-49	-6.941345389652928e-39	4.724330735011954e-11	7.020567462334166e-15	0.00012665570609191667	-1.4349326169161024e-20	3.270845782260119e-20	1.1013029981946278e-14	1.4053954002803365e-13	2.5863072642314362e-14
68700000	0.004936672099618516	1.9533312879355844e-49	-6.951473898756384e-39	4.724330735011954e-11	7.020567462334166e-15	0.00012665570609191667	-1.4349326099945105e-20	3.270845782260119e-20	1.1013029981946278e-14	1.4053954002803365e-13	2.5863072642314362e-14
68800000	0.004936672099618516	1.9533312879355844e-49	-6.961602407859834e-39	4.724330735011954e-11	7.020567462334165e-15	0.00012665570609191667	-1.4349326030729187e-20	3.270845782260119e-20	1.1013029981946278e-14	1.4053954002803365e-13	2.5863072642314362e-14
68900000	0.004936672099618516	1.9533312879355844e-49	-6.971730916963278e-39	4.724330735011954e-11	7.020567462334165e-15	0.00012665570609191667	-1.434932596151327e-20	3.270845782260119e-20	1.1013029981946278e-14	1.4053954002803365e-13	2.5863072642314362e-14
69000000	0.004936672099618516	1.9533312879355844e-49	-6.981859426066721e-39	4.724330735011954e-11	7.020567462334165e-15	0.00012665570609191667	-1.434932589229735e-20	3.270845782260119e-20	1.1013029981946278e-14	1.4053954002803365e-13	2.5863072642314362e-14
69100000	0.004936672099618516	1.9533312879355844e-49	-6.991987935170165e-39	4.724330735011954e-11	7.020567462334165e-15	0.00012665570609191667	-1.4349325823081433e-20	3.270845782260119e-20	1.1013029981946278e-14	1.4053954002803365e-13	2.5863072642314362e-14
69200000	0.004936672099618516	1.9533312879355844e-49	-7.002116444273614e-39	4.724330735011954e-11	7.020567462334165e-15	0.00012665570609191667	-1.4349325753865515e-20	3.270845782260119e-20	1.1013029981946278e-14	1.4053954002803365e-13	2.5863072642314362e-14
69300000	0.004936672099618516	1.9533312879355844e-49	-7.012244953377067e-39	4.724330735011954e-11	7.020567462334165e-15	0.00012665570609191667	-1.4349325684649597e-20	3.270845782260119e-20	1.1013029981946278e-14	1.4053954002803365e-13	2.5863072642314362e-14
69400000	0.004936672099618516	1.9533312879355844e-49	-7.02237346248053e-39	4.724330735011954e-11	7.020567462334165e-15	0.00012665570609191667	-1.434932561543368e-20	3.270845782260119e-20	1.1013029981946278e-14	1.4053954002803365e-13	2.5863072642314362e-14
69500000	0.004936672099618516	1.9533312879355844e-49	-7.032501971584004e-39	4.724330735011954e-11	7.020567462334165e-15	0.00012665570609191667	-1.434932554621776e-20	3.270845782260119e-20	1.1013029981946278e-14	1.4053954002803365e-13	2.5863072642314362e-14
69600000	0.004936672099618516	1.9533312879355844e-49	-7.042630480687491e-39	4.724330735011954e-11	7.020567462334165e-15	0.00012665570609191667	-1.4349325477001843e-20	3.270845782260119e-20	1.1013029981946278e-14	1.4053954002803365e-13	2.5863072642314362e-14
69700000	0.004936672099618516	1.9533312879355844e-49	-7.052758989790994e-39	4.724330735011954e-11	7.020567462334165e-15	0.00012665570609191667	-1.4349325407785925e-20	3.270845782260119e-20	1.1013029981946278e-14	1.4053954002803365e-13	2.5863072642314362e-14
69800000	0.004936672099618516	1.9533312879355844e-49	-7.062887498894517e-39	4.724330735011954e-11	7.020567462334165e-15	0.00012665570609191667	-1.4349325338570007e-20	3.270845782260119e-20	1.1013029981946278e-14	1.4053954002803365e-13	2.5863072642314362e-14
69900000	0.004936672099618516	1.953331287935584e-49	-7.07301600799806e-39	4.724330735011954e-11	7.020567462334165e-15	0.00012665570609191667	-1.434932526935409e-20	3.270845782260119e-20	1.1013029981946278e-14	1.4053954002803365e-13	2.5863072642314362e-14
70000000	0.004936672099618516	1.953331287935584e-49	-7.083144517101628e-39	4.724330735011954e-11	7.020567462334165e-15	0.00012665570609191667	-1.434932520013817e-20	3.270845782260119e-20	1.1013029981946278e-14	1.4053954002803365e-13	2.5863072642314362e-14
70100000	0.004936672099618516	1.953331287935584e-49	-7.093273026205221e-39	4.724330735011954e-11	7.020567462334165e-15	0.00012665570609191667	-1.4349325130922256e-20	3.270845782260119e-20	1.1013029981946278e-14	1.4053954002803365e-13	2.5863072642314362e-14
70200000	0.004936672099618516	1.953331287935584e-49	-7.103401535308844e-39	4.724330735011954e-11	7.020567462334165e-15	0.00012665570609191667	-1.4349325061706338e-20	3.270845782260119e-20	1.1013029981946278e-14	1.4053954002803365e-13	2.5863072642314362e-14
70300000	0.004936672099618516	1.953331287935584e-49	-7.113530044412498e-39	4.724330735011954e-11	7.020567462334165e-15	0.00012665570609191667	-1.434932499249042e-20	3.270845782260119e-20	1.1013029981946278e-14	1.4053954002803365e-13	2.5863072642314362e-14
70400000	0.004936672099618516	1.953331287935584e-49	-7.123658553516185e-39	4.724330735011954e-11	7.020567462334165e-15	0.00012665570609191667	-1.4349324923274502e-20	3.270845782260119e-20	1.1013029981946278e-14	1.4053954002803365e-13	2.5863072642314362e-14
70500000	0.004936672099618516	1.953331287935584e-49	-7.13378706261991e-39	4.724330735011954e-11	7.020567462334165e-15	0.00012665570609191667	-1.4349324854058584e-20	3.270845782260119e-20	1.1013029981946278e-14	1.4053954002803365e-13	2.5863072642314362e-14
70600000	0.004936672099618516	1.953331287935584e-49	-7.143915571723674e-39	4.724330735011954e-11	7.020567462334165e-15	0.00012665570609191667	-1.4349324784842666e-20	3.270845782260119e-20	1.1013029981946278e-14	1.4053954002803365e-13	2.5863072642314362e-14
70700000	0.004936672099618516	1.953331287935584e-49	-7.154044080827479e-39	4.724330735011954e-11	7.020567462334165e-15	0.00012665570609191667	-1.4349324715626748e-20	3.270845782260119e-20	1.1013029981946278e-14	1.4053954002803365e-13	2.5863072642314362e-14
70800000	0.004936672099618516	1.953331287935584e-49	-7.164172589931329e-39	4.724330735011954e-11	7.020567462334165e-15	0.00012665570609191667	-1.434932464641083e-20	3.270845782260119e-20	1.1013029981946278e-14	1.4053954002803365e-13	2.5863072642314362e-14
70900000	0.004936672099618516	1.953331287935584e-49	-7.174301099035225e-39	4.724330735011954e-11	7.020567462334165e-15	0.00012665570609191667	-1.4349324577194912e-20	3.270845782260119e-20	1.1013029981946278e-14	1.4053954002803365e-13	2.5863072642314362e-14
71000000	0.004936672099618516	1.953331287935584e-49	-7.18442960813917e-39	4.724330735011954e-11	7.020567462334165e-15	0.00012665570609191667	-1.4349324507978994e-20	3.270845782260119e-20	1.1013029981946278e-14	1.4053954002803365e-13	2.5863072642314362e-14
71100000	0.004936672099618516	1.953331287935584e-49	-7.194558117243168e-39	4.724330735011954e-11	7.020567462334165e-15	0.00012665570609191667	-1.4349324438763076e-20	3.270845782260119e-20	1.1013029981946278e-14	1.4053954002803365e-13	2.5863072642314362e-14
71200000	0.004936672099618516	1.953331287935584e-49	-7.204686626347219e-39	4.724330735011954e-11	7.020567462334165e-15	0.00012665570609191667	-1.4349324369547158e-20	3.270845782260119e-20	1.1013029981946278e-14	1.4053954002803365e-13	2.5863072642314362e-14
71300000	0.004936672099618516	1.953331287935584e-49	-7.214815135451327e-39	4.724330735011954e-11	7.020567462334165e-15	0.00012665570609191667	-1.434932430033124e-20	3.270845782260119e-20	1.1013029981946278e-14	1.4053954002803365e-13	2.5863072642314362e-14
71400000	0.004936672099618516	1.9533312879355836e-49	-7.224943644555495e-39	4.724330735011954e-11	7.020567462334165e-15	0.00012665570609191667	-1.4349324231115322e-20	3.270845782260119e-20	1.1013029981946278e-14	1.4053954002803365e-13	2.5863072642314362e-14
71500000	0.004936672099618516	1.9533312879355836e-49	-7.235072153659724e-39	4.724330735011954e-11	7.020567462334165e-15	0.00012665570609191667	-1.4349324161899404e-20	3.270845782260119e-20	1.1013029981946278e-14	1.4053954002803365e-13	2.5863072642314362e-14
71600000	0.004936672099618516	1.9533312879355836e-49	-7.245200662764019e-39	4.724330735011954e-11	7.020567462334165e-15	0.00012665570609191667	-1.4349324092683486e-20	3.270845782260119e-20	1.1013029981946278e-14	1.4053954002803365e-13	2.5863072642314362e-14
71700000	0.004936672099618516	1.9533312879355836e-49	-7.25532917186838e-39	4.724330735011954e-11	7.020567462334165e-15	0.00012665570609191667	-1.4349324023467568e-20	3.270845782260119e-20	1.1013029981946278e-14	1.4053954002803365e-13	2.5863072642314362e-14
71800000	0.004936672099618516	1.9533312879355836e-49	-7.26545768097281e-39	4.724330735011954e-11	7.020567462334165e-15	0.00012665570609191667	-1.434932395425165e-20	3.270845782260119e-20	1.1013029981946278e-14	1.4053954002803365e-13	2.5863072642314362e-14
71900000	0.004936672099618516	1.9533312879355836e-49	-7.275586190077313e-39	4.724330735011954e-11	7.020567462334165e-15	0.00012665570609191667	-1.4349323885035732e-20	3.270845782260119e-20	1.1013029981946278e-14	1.4053954002803365e-13	2.5863072642314362e-14
72000000	0.004936672099618516	1.9533312879355836e-49	-7.28571469918189e-39	4.724330735011954e-11	7.020567462334165e-15	0.00012665570609191667	-1.4349323815819813e-20	3.270845782260119e-20	1.1013029981946278e-14	1.4053954002803365e-13	2.5863072642314362e-14
72100000	0.004936672099618516	1.9533312879355836e-49	-7.295843208286545e-39	4.724330735011954e-11	7.020567462334165e-15	0.00012665570609191667	-1.4349323746603895e-20	3.270845782260119e-20	1.1013029981946278e-14	1.4053954002803365e-13	2.5863072642314362e-14
72200000	0.004936672099618516	1.9533312879355836e-49	-7.30597171739128e-39	4.724330735011954e-11	7.020567462334165e-15	0.00012665570609191667	-1.4349323677387977e-20	3.270845782260119e-20	1.1013029981946278e-14	1.4053954002803365e-13	2.5863072642314362e-14
72300000	0.004936672099618516	1.9533312879355836e-49	-7.316100226496096e-39	4.724330735011954e-11	7.020567462334165e-15	0.00012665570609191667	-1.434932360817206e-20	3.270845782260119e-20	1.1013029981946278e-14	1.4053954002803365e-13	2.5863072642314362e-14
72400000	0.004936672099618516	1.9533312879355836e-49	-7.326228735600857e-39	4.724330735011954e-11	7.020567462334165e-15	0.00012665570609191667	-1.434932353895614e-20	3.270845782260119e-20	1.1013029981946278e-14	1.4053954002803365e-13	2.5863072642314362e-14
72500000	0.004936672099618516	1.9533312879355836e-49	-7.336357244705452e-39	4.724330735011954e-11	7.020567462334165e-15	0.00012665570609191667	-1.4349323469740223e-20	3.270845782260119e-20	1.1013029981946278e-14	1.4053954002803365e-13	2.5863072642314362e-14
72600000	0.004936672099618516	1.9533312879355836e-49	-7.346485753809883e-39	4.724330735011954e-11	7.020567462334165e-15	0.00012665570609191667	-1.4349323400524308e-20	3.270845782260119e-20	1.1013029981946278e-14	1.4053954002803365e-13	2.5863072642314362e-14
72700000	0.004936672099618516	1.9533312879355836e-49	-7.356614262914152e-39	4.724330735011954e-11	7.020567462334165e-15	0.00012665570609191667	-1.434932333130839e-20	3.270845782260119e-20	1.1013029981946278e-14	1.4053954002803365e-13	2.5863072642314362e-14
72800000	0.004936672099618516	1.9533312879355836e-49	-7.366742772018263e-39	4.724330735011954e-11	7.020567462334165e-15	0.00012665570609191667	-1.4349323262092472e-20	3.270845782260119e-20	1.1013029981946278e-14	1.4053954002803365e-13	2.5863072642314362e-14
72900000	0.004936672099618516	1.9533312879355836e-49	-7.376871281122217e-39	4.724330735011954e-11	7.020567462334165e-15	0.00012665570609191667	-1.4349323192876554e-20	3.270845782260119e-20	1.1013029981946278e-14	1.4053954002803365e-13	2.5863072642314362e-14
73000000	0.004936672099618516	1.9533312879355836e-49	-7.386999790226017e-39	4.724330735011954e-11	7.020567462334165e-15	0.00012665570609191667	-1.4349323123660636e-20	3.270845782260119e-20	1.1013029981946278e-14	1.4053954002803365e-13	2.5863072642314362e-14
73100000	0.004936672099618516	1.9533312879355836e-49	-7.397128299329665e-39	4.724330735011954e-11	7.020567462334165e-15	0.00012665570609191667	-1.4349323054444718e-20	3.270845782260119e-20	1.1013029981946278e-14	1.4053954002803365e-13	2.5863072642314362e-14
73200000	0.004936672099618516	1.9533312879355836e-49	-7.407256808433164e-39	4.724330735011954e-11	7.020567462334165e-15	0.00012665570609191667	-1.43493229852288e-20	3.270845782260119e-20	1.1013029981946278e-14	1.4053954002803365e-13	2.5863072642314362e-14
73300000	0.004936672099618516	1.9533312879355836e-49	-7.417385317536517e-39	4.724330735011954e-11	7.020567462334165e-15	0.00012665570609191667	-1.4349322916012882e-20	3.270845782260119e-20	1.1013029981946278e-14	1.4053954002803365e-13	2.5863072642314362e-14
73400000	0.004936672099618516	1.9533312879355836e-49	-7.427513826639727e-39	4.724330735011954e-11	7.020567462334165e-15	0.00012665570609191667	-1.4349322846796964e-20	3.270845782260119e-20	1.1013029981946278e-14	1.4053954002803365e-13	2.5863072642314362e-14
73500000	0.004936672099618516	1.9533312879355836e-49	-7.437642335742795e-39	4.724330735011954e-11	7.020567462334165e-15	0.00012665570609191667	-1.4349322777581046e-20	3.270845782260119e-20	1.1013029981946278e-14	1.4053954002803365e-13	2.5863072642314362e-14
73600000	0.004936672099618516	1.9533312879355836e-49	-7.447770844845725e-39	4.724330735011954e-11	7.020567462334165e-15	0.00012665570609191667	-1.4349322708365128e-20	3.270845782260119e-20	1.1013029981946278e-14	1.4053954002803365e-13	2.5863072642314362e-14
73700000	0.004936672099618516	1.9533312879355836e-49	-7.457899353948519e-39	4.724330735011954e-11	7.020567462334165e-15	0.00012665570609191667	-1.434932263914921e-20	3.270845782260119e-20	1.1013029981946278e-14	1.4053954002803365e-13	2.5863072642314362e-14
73800000	0.004936672099618516	1.9533312879355836e-49	-7.468027863051177e-39	4.724330735011954e-11	7.020567462334165e-15	0.00012665570609191667	-1.4349322569933292e-20	3.270845782260119e-20	1.1013029981946278e-14	1.4053954002803365e-13	2.5863072642314362e-14
73900000	0.004936672099618516	1.9533312879355836e-49	-7.478156372153707e-39	4.724330735011954e-11	7.020567462334165e-15	0.00012665570609191667	-1.4349322500717374e-20	3.270845782260119e-20	1.1013029981946278e-14	1.4053954002803365e-13	2.5863072642314362e-14
74000000	0.004936672099618516	1.9533312879355836e-49	-7.488284881256106e-39	4.724330735011954e-11	7.020567462334165e-15	0.00012665570609191667	-1.4349322431501456e-20	3.270845782260119e-20	1.1013029981946278e-14	1.4053954002803365e-13	2.5863072642314362e-14
74100000	0.004936672099618516	1.9533312879355836e-49	-7.49841339035838e-39	4.724330735011954e-11	7.020567462334165e-15	0.00012665570609191667	-1.4349322362285538e-20	3.270845782260119e-20	1.1013029981946278e-14	1.4053954002803365e-13	2.5863072642314362e-14
74200000	0.004936672099618516	1.9533312879355836e-49	-7.50854189946053e-39	4.724330735011954e-11	7.020567462334165e-15	0.00012665570609191667	-1.434932229306962e-20	3.270845782260119e-20	1.1013029981946278e-14	1.4053954002803365e-13	2.5863072642314362e-14
74300000	0.004936672099618516	1.9533312879355836e-49	-7.51867040856256e-39	4.724330735011954e-11	7.020567462334165e-15	0.00012665570609191667	-1.4349322223853702e-20	3.270845782260119e-20	1.1013029981946278e-14	1.4053954002803365e-13	2.5863072642314362e-14
74400000	0.004936672099618516	1.9533312879355836e-49	-7.528798917664471e-39	4.724330735011954e-11	7.020567462334165e-15	0.00012665570609191667	-1.4349322154637784e-20	3.270845782260119e-20	1.1013029981946278e-14	1.4053954002803365e-13	2.5863072642314362e-14
74500000	0.004936672099618516	1.9533312879355836e-49	-7.538927426766266e-39	4.724330735011954e-11	7.020567462334165e-15	0.00012665570609191667	-1.4349322085421866e-20	3.270845782260119e-20	1.1013029981946278e-14	1.4053954002803365e-13	2.5863072642314362e-14
74600000	0.004936672099618516	1.9533312879355836e-49	-7.549055935867948e-39	4.724330735011954e-11	7.020567462334165e-15	0.00012665570609191667	-1.4349322016205948e-20	3.270845782260119e-20	1.1013029981946278e-14	1.4053954002803365e-13	2.5863072642314362e-14
74700000	0.004936672099618516	1.9533312879355836e-49	-7.559184444969518e-39	4.724330735011954e-11	7.020567462334165e-15	0.00012665570609191667	-1.434932194699003e-20	3.270845782260119e-20	1.1013029981946278e-14	1.4053954002803365e-13	2.5863072642314362e-14
74800000	0.004936672099618516	1.9533312879355836e-49	-7.569312954070982e-39	4.724330735011954e-11	7.020567462334165e-15	0.00012665570609191667	-1.4349321877774112e-20	3.270845782260119e-20	1.1013029981946278e-14	1.4053954002803365e-13	2.5863072642314362e-14
74900000	0.004936672099618516	1.9533312879355836e-49	-7.579441463172338e-39	4.724330735011954e-11	7.020567462334165e-15	0.00012665570609191667	-1.4349321808558194e-20	3.270845782260119e-20	1.1013029981946278e-14	1.4053954002803365e-13	2.5863072642314362e-14
75000000	0.004936672099618516	1.9533312879355836e-49	-7.589569972273592e-39	4.724330735011954e-11	7.020567462334165e-15	0.00012665570609191667	-1.4349321739342276e-20	3.270845782260119e-20	1.1013029981946278e-14	1.4053954002803365e-13	2.5863072642314362e-14
75100000	0.004936672099618516	1.9533312879355836e-49	-7.599698481374746e-39	4.724330735011954e-11	7.020567462334165e-15	0.00012665570609191667	-1.434932167012636e-20	3.270845782260119e-20	1.1013029981946278e-14	1.4053954002803365e-13	2.5863072642314362e-14
75200000	0.004936672099618516	1.9533312879355836e-49	-7.609826990475801e-39	4.724330735011954e-11	7.020567462334165e-15	0.00012665570609191667	-1.4349321600910443e-20	3.270845782260119e-20	1.1013029981946278e-14	1.4053954002803365e-13	2.5863072642314362e-14
75300000	0.004936672099618516	1.9533312879355836e-49	-7.61995549957676e-39	4.724330735011954e-11	7.020567462334165e-15	0.00012665570609191667	-1.4349321531694525e-20	3.270845782260119e-20	1.1013029981946278e-14	1.4053954002803365e-13	2.5863072642314362e-14
75400000	0.004936672099618516	1.9533312879355836e-49	-7.630084008677627e-39	4.724330735011954e-11	7.020567462334165e-15	0.00012665570609191667	-1.4349321462478606e-20	3.270845782260119e-20	1.1013029981946278e-14	1.4053954002803365e-13	2.5863072642314362e-14
75500000	0.004936672099618516	1.9533312879355836e-49	-7.640212517778403e-39	4.724330735011954e-11	7.020567462334165e-15	0.00012665570609191667	-1.4349321393262688e-20	3.270845782260119e-20	1.1013029981946278e-14	1.4053954002803365e-13	2.5863072642314362e-14
75600000	0.004936672099618516	1.9533312879355836e-49	-7.650341026879092e-39	4.724330735011954e-11	7.020567462334165e-15	0.00012665570609191667	-1.434932132404677e-20	3.270845782260119e-20	1.1013029981946278e-14	1.4053954002803365e-13	2.5863072642314362e-14
75700000	0.004936672099618516	1.9533312879355836e-49	-7.660469535979694e-39	4.724330735011954e-11	7.020567462334165e-15	0.00012665570609191667	-1.4349321254830852e-20	3.270845782260119e-20	1.1013029981946278e-14	1.4053954002803365e-13	2.5863072642314362e-14
75800000	0.004936672099618516	1.953331287935584e-49	-7.670598045080215e-39	4.724330735011954e-11	7.020567462334165e-15	0.00012665570609191667	-1.4349321185614934e-20	3.270845782260119e-20	1.1013029981946278e-14	1.4053954002803365e-13	2.5863072642314362e-14
75900000	0.004936672099618516	1.953331287935584e-49	-7.680726554180654e-39	4.724330735011954e-11	7.020567462334165e-15	0.00012665570609191667	-1.4349321116399016e-20	3.270845782260119e-20	1.1013029981946278e-14	1.4053954002803365e-13	2.5863072642314362e-14
76000000	0.004936672099618516	1.953331287935584e-49	-7.690855063281016e-39	4.724330735011954e-11	7.020567462334165e-15	0.00012665570609191667	-1.4349321047183098e-20	3.270845782260119e-20	1.1013029981946278e-14	1.4053954002803365e-13	2.5863072642314362e-14
76100000	0.004936672099618516	1.953331287935584e-49	-7.700983572381303e-39	4.724330735011954e-11	7.020567462334165e-15	0.00012665570609191667	-1.434932097796718e-20	3.270845782260119e-20	1.1013029981946278e-14	1.4053954002803365e-13	2.5863072642314362e-14
76200000	0.004936672099618516	1.953331287935584e-49	-7.711112081481517e-39	4.724330735011954e-11	7.020567462334165e-15	0.00012665570609191667	-1.4349320908751262e-20	3.270845782260119e-20	1.1013029981946278e-14	1.4053954002803365e-13	2.5863072642314362e-14
76300000	0.004936672099618516	1.953331287935584e-49	-7.721240590581661e-39	4.724330735011954e-11	7.020567462334165e-15	0.00012665570609191667	-1.4349320839535344e-20	3.270845782260119e-20	1.1013029981946278e-14	1.4053954002803365e-13	2.5863072642314362e-14
76400000	0.004936672099618516	1.953331287935584e-49	-7.731369099681737e-39	4.724330735011954e-11	7.020567462334165e-15	0.00012665570609191667	-1.4349320770319426e-20	3.270845782260119e-20	1.1013029981946278e-14	1.4053954002803365e-13	2.5863072642314362e-14
76500000	0.004936672099618516	1.953331287935584e-49	-7.741497608781748e-39	4.724330735011954e-11	7.020567462334165e-15	0.00012665570609191667	-1.4349320701103508e-20	3.270845782260119e-20	1.1013029981946278e-14	1.4053954002803365e-13	2.5863072642314362e-14
76600000	0.004936672099618516	1.953331287935584e-49	-7.751626117881697e-39	4.724330735011954e-11	7.020567462334165e-15	0.00012665570609191667	-1.434932063188759e-20	3.270845782260119e-20	1.1013029981946278e-14	1.4053954002803365e-13	2.5863072642314362e-14
76700000	0.004936672099618516	1.953331287935584e-49	-7.761754626981585e-39	4.724330735011954e-11	7.020567462334165e-15	0.00012665570609191667	-1.4349320562671672e-20	3.270845782260119e-20	1.1013029981946278e-14	1.4053954002803365e-13	2.5863072642314362e-14
76800000	0.004936672099618516	1.953331287935584e-49	-7.771883136081417e-39	4.724330735011954e-11	7.020567462334165e-15	0.00012665570609191667	-1.4349320493455754e-20	3.270845782260119e-20	1.1013029981946278e-14	1.4053954002803365e-13	2.5863072642314362e-14
76900000	0.004936672099618516	1.953331287935584e-49	-7.782011645181193e-39	4.724330735011954e-11	7.020567462334165e-15	0.00012665570609191667	-1.4349320424239836e-20	3.270845782260119e-20	1.1013029981946278e-14	1.4053954002803365e-13	2.5863072642314362e-14
77000000	0.004936672099618516	1.953331287935584e-49	-7.792140154280917e-39	4.724330735011954e-11	7.020567462334165e-15	0.00012665570609191667	-1.4349320355023918e-20	3.270845782260119e-20	1.1013029981946278e-14	1.4053954002803365e-13	2.5863072642314362e-14
77100000	0.004936672099618516	1.9533312879355844e-49	-7.802268663380592e-39	4.724330735011954e-11	7.020567462334165e-15	0.00012665570609191667	-1.4349320285808e-20	3.270845782260119e-20	1.1013029981946278e-14	1.4053954002803365e-13	2.5863072642314362e-14
77200000	0.004936672099618516	1.9533312879355844e-49	-7.812397172480218e-39	4.724330735011954e-11	7.020567462334165e-15	0.00012665570609191667	-1.4349320216592082e-20	3.270845782260119e-20	1.1013029981946278e-14	1.4053954002803365e-13	2.5863072642314362e-14
77300000	0.004936672099618516	1.9533312879355844e-49	-7.8225256815798e-39	4.724330735011954e-11	7.020567462334165e-15	0.00012665570609191667	-1.4349320147376164e-20	3.270845782260119e-20	1.1013029981946278e-14	1.4053954002803365e-13	2.5863072642314362e-14
77400000	0.004936672099618516	1.9533312879355844e-49	-7.83265419067934e-39	4.724330735011954e-11	7.020567462334165e-15	0.00012665570609191667	-1.4349320078160246e-20	3.270845782260119e-20	1.1013029981946278e-14	1.4053954002803365e-13	2.5863072642314362e-14
77500000	0.004936672099618516	1.9533312879355844e-49	-7.84278269977884e-39	4.724330735011954e-11	7.020567462334165e-15	0.00012665570609191667	-1.4349320008944328e-20	3.270845782260119e-20	1.1013029981946278e-14	1.4053954002803365e-13	2.5863072642314362e-14
77600000	0.004936672099618516	1.9533312879355844e-49	-7.852911208878303e-39	4.724330735011954e-11	7.020567462334165e-15	0.00012665570609191667	-1.4349319939728413e-20	3.270845782260119e-20	1.1013029981946278e-14	1.4053954002803365e-13	2.5863072642314362e-14
77700000	0.004936672099618516	1.9533312879355844e-49	-7.863039717977732e-39	4.724330735011954e-11	7.020567462334165e-15	0.00012665570609191667	-1.4349319870512495e-20	3.270845782260119e-20	1.1013029981946278e-14	1.4053954002803365e-13	2.5863072642314362e-14
77800000	0.004936672099618516	1.9533312879355844e-49	-7.873168227077129e-39	4.724330735011954e-11	7.020567462334165e-15	0.00012665570609191667	-1.4349319801296577e-20	3.270845782260119e-20	1.1013029981946278e-14	1.4053954002803365e-13	2.5863072642314362e-14
77900000	0.004936672099618516	1.9533312879355844e-49	-7.883296736176495e-39	4.724330735011954e-11	7.020567462334165e-15	0.00012665570609191667	-1.434931973208066e-20	3.270845782260119e-20	1.1013029981946278e-14	1.4053954002803365e-13	2.5863072642314365e-14
78000000	0.004936672099618516	1.9533312879355844e-49	-7.893425245275835e-39	4.724330735011954e-11	7.020567462334165e-15	0.00012665570609191667	-1.434931966286474e-20	3.270845782260119e-20	1.1013029981946278e-14	1.4053954002803365e-13	2.5863072642314365e-14
78100000	0.004936672099618516	1.9533312879355844e-49	-7.903553754375151e-39	4.724330735011954e-11	7.020567462334165e-15	0.00012665570609191667	-1.4349319593648823e-20	3.270845782260119e-20	1.1013029981946278e-14	1.4053954002803365e-13	2.5863072642314365e-14
78200000	0.004936672099618516	1.9533312879355847e-49	-7.913682263474444e-39	4.724330735011954e-11	7.020567462334165e-15	0.00012665570609191667	-1.4349319524432905e-20	3.270845782260119e-20	1.1013029981946278e-14	1.4053954002803365e-13	2.5863072642314365e-14
78300000	0.004936672099618516	1.9533312879355847e-49	-7.923810772573719e-39	4.724330735011954e-11	7.020567462334165e-15	0.00012665570609191667	-1.4349319455216987e-20	3.270845782260119e-20	1.1013029981946278e-14	1.4053954002803365e-13	2.5863072642314365e-14
78400000	0.004936672099618516	1.9533312879355847e-49	-7.933939281672977e-39	4.724330735011954e-11	7.020567462334165e-15	0.00012665570609191667	-1.434931938600107e-20	3.270845782260119e-20	1.1013029981946278e-14	1.4053954002803365e-13	2.5863072642314365e-14
78500000	0.004936672099618516	1.9533312879355847e-49	-7.94406779077222e-39	4.724330735011954e-11	7.020567462334165e-15	0.00012665570609191667	-1.434931931678515e-20	3.270845782260119e-20	1.1013029981946278e-14	1.4053954002803365e-13	2.5863072642314365e-14
78600000	0.004936672099618516	1.9533312879355847e-49	-7.954196299871452e-39	4.724330735011954e-11	7.020567462334165e-15	0.00012665570609191667	-1.4349319247569233e-20	3.270845782260119e-20	1.1013029981946278e-14	1.4053954002803365e-13	2.5863072642314365e-14
78700000	0.004936672099618516	1.9533312879355847e-49	-7.964324808970674e-39	4.724330735011954e-11	7.020567462334165e-15	0.00012665570609191667	-1.4349319178353314e-20	3.270845782260119e-20	1.1013029981946278e-14	1.4053954002803365e-13	2.5863072642314365e-14
78800000	0.004936672099618516	1.9533312879355847e-49	-7.974453318069889e-39	4.724330735011954e-11	7.020567462334165e-15	0.00012665570609191667	-1.4349319109137396e-20	3.270845782260119e-20	1.1013029981946278e-14	1.4053954002803365e-13	2.5863072642314365e-14
78900000	0.004936672099618516	1.9533312879355847e-49	-7.9845818271691e-39	4.724330735011955e-11	7.020567462334165e-15	0.00012665570609191667	-1.4349319039921478e-20	3.270845782260119e-20	1.1013029981946278e-14	1.4053954002803365e-13	2.5863072642314365e-14
79000000	0.004936672099618516	1.9533312879355847e-49	-7.994710336268311e-39	4.724330735011955e-11	7.020567462334165e-15	0.00012665570609191667	-1.434931897070556e-20	3.270845782260119e-20	1.1013029981946278e-14	1.4053954002803365e-13	2.5863072642314365e-14
79100000	0.004936672099618516	1.9533312879355847e-49	-8.004838845367522e-39	4.724330735011955e-11	7.020567462334165e-15	0.00012665570609191667	-1.4349318901489642e-20	3.270845782260119e-20	1.1013029981946278e-14	1.4053954002803365e-13	2.5863072642314365e-14
79200000	0.004936672099618516	1.9533312879355847e-49	-8.014967354466737e-39	4.724330735011955e-11	7.020567462334165e-15	0.00012665570609191667	-1.4349318832273724e-20	3.270845782260119e-20	1.1013029981946278e-14	1.4053954002803365e-13	2.5863072642314365e-14
79300000	0.004936672099618516	1.953331287935585e-49	-8.025095863565957e-39	4.724330735011955e-11	7.020567462334165e-15	0.00012665570609191667	-1.4349318763057806e-20	3.270845782260119e-20	1.101302998194628e-14	1.4053954002803365e-13	2.5863072642314365e-14
79400000	0.004936672099618516	1.953331287935585e-49	-8.035224372665186e-39	4.724330735011955e-11	7.020567462334165e-15	0.00012665570609191667	-1.4349318693841888e-20	3.270845782260119e-20	1.101302998194628e-14	1.4053954002803365e-13	2.5863072642314365e-14
79500000	0.004936672099618516	1.953331287935585e-49	-8.045352881764426e-39	4.724330735011955e-11	7.020567462334166e-15	0.00012665570609191667	-1.434931862462597e-20	3.270845782260119e-20	1.101302998194628e-14	1.4053954002803365e-13	2.5863072642314365e-14
79600000	0.004936672099618516	1.953331287935585e-49	-8.05548139086368e-39	4.724330735011955e-11	7.020567462334166e-15	0.00012665570609191667	-1.4349318555410052e-20	3.270845782260119e-20	1.101302998194628e-14	1.4053954002803365e-13	2.5863072642314365e-14
79700000	0.004936672099618516	1.953331287935585e-49	-8.065609899962951e-39	4.724330735011955e-11	7.020567462334166e-15	0.00012665570609191667	-1.4349318486194134e-20	3.270845782260119e-20	1.101302998194628e-14	1.4053954002803365e-13	2.5863072642314365e-14
79800000	0.004936672099618516	1.953331287935585e-49	-8.07573840906224e-39	4.724330735011955e-11	7.020567462334166e-15	0.00012665570609191667	-1.4349318416978216e-20	3.270845782260119e-20	1.101302998194628e-14	1.4053954002803365e-13	2.5863072642314365e-14
79900000	0.004936672099618516	1.953331287935585e-49	-8.08586691816155e-39	4.724330735011955e-11	7.020567462334166e-15	0.00012665570609191667	-1.4349318347762298e-20	3.270845782260119e-20	1.101302998194628e-14	1.4053954002803365e-13	2.5863072642314365e-14
80000000	0.004936672099618516	1.953331287935585e-49	-8.095995427260883e-39	4.724330735011955e-11	7.020567462334166e-15	0.00012665570609191667	-1.434931827854638e-20	3.270845782260119e-20	1.101302998194628e-14	1.4053954002803365e-13	2.5863072642314365e-14
80100000	0.004936672099618516	1.953331287935585e-49	-8.106123936360244e-39	4.724330735011955e-11	7.020567462334166e-15	0.00012665570609191667	-1.4349318209330465e-20	3.270845782260119e-20	1.101302998194628e-14	1.4053954002803365e-13	2.5863072642314365e-14
80200000	0.004936672099618516	1.953331287935585e-49	-8.116252445459633e-39	4.724330735011955e-11	7.020567462334166e-15	0.00012665570609191667	-1.4349318140114547e-20	3.270845782260119e-20	1.101302998194628e-14	1.4053954002803365e-13	2.5863072642314365e-14
80300000	0.004936672099618516	1.9533312879355855e-49	-8.126380954559054e-39	4.724330735011955e-11	7.020567462334166e-15	0.00012665570609191667	-1.434931807089863e-20	3.270845782260119e-20	1.101302998194628e-14	1.4053954002803365e-13	2.5863072642314365e-14
80400000	0.004936672099618516	1.9533312879355855e-49	-8.136509463658509e-39	4.724330735011955e-11	7.020567462334166e-15	0.00012665570609191667	-1.434931800168271e-20	3.270845782260119e-20	1.101302998194628e-14	1.4053954002803365e-13	2.5863072642314365e-14
80500000	0.004936672099618516	1.9533312879355855e-49	-8.146637972758e-39	4.724330735011955e-11	7.020567462334166e-15	0.00012665570609191667	-1.4349317932466793e-20	3.270845782260119e-20	1.101302998194628e-14	1.4053954002803365e-13	2.5863072642314365e-14
80600000	0.004936672099618516	1.9533312879355855e-49	-8.156766481857531e-39	4.724330735011955e-11	7.020567462334166e-15	0.00012665570609191667	-1.4349317863250875e-20	3.270845782260119e-20	1.101302998194628e-14	1.4053954002803365e-13	2.5863072642314365e-14
80700000	0.004936672099618516	1.9533312879355855e-49	-8.166894990957102e-39	4.724330735011955e-11	7.020567462334166e-15	0.00012665570609191667	-1.4349317794034957e-20	3.270845782260119e-20	1.101302998194628e-14	1.4053954002803365e-13	2.5863072642314365e-14
80800000	0.004936672099618516	1.9533312879355855e-49	-8.177023500056718e-39	4.724330735011955e-11	7.020567462334166e-15	0.00012665570609191667	-1.434931772481904e-20	3.270845782260119e-20	1.101302998194628e-14	1.4053954002803365e-13	2.5863072642314365e-14
80900000	0.004936672099618516	1.9533312879355855e-49	-8.187152009156382e-39	4.724330735011955e-11	7.020567462334166e-15	0.00012665570609191667	-1.434931765560312e-20	3.270845782260119e-20	1.101302998194628e-14	1.4053954002803365e-13	2.5863072642314365e-14
81000000	0.004936672099618516	1.9533312879355855e-49	-8.197280518256094e-39	4.724330735011955e-11	7.020567462334166e-15	0.00012665570609191667	-1.4349317586387203e-20	3.270845782260119e-20	1.101302998194628e-14	1.4053954002803365e-13	2.5863072642314365e-14
81100000	0.004936672099618516	1.9533312879355855e-49	-8.207409027355856e-39	4.724330735011955e-11	7.020567462334166e-15	0.00012665570609191667	-1.4349317517171285e-20	3.270845782260119e-20	1.101302998194628e-14	1.4053954002803365e-13	2.5863072642314365e-14
81200000	0.004936672099618516	1.9533312879355855e-49	-8.217537536455675e-39	4.724330735011955e-11	7.020567462334166e-15	0.00012665570609191667	-1.4349317447955367e-20	3.270845782260119e-20	1.101302998194628e-14	1.4053954002803365e-13	2.5863072642314365e-14
81300000	0.004936672099618516	1.9533312879355855e-49	-8.22766604555555e-39	4.724330735011955e-11	7.020567462334166e-15	0.00012665570609191667	-1.434931737873945e-20	3.270845782260119e-20	1.101302998194628e-14	1.4053954002803365e-13	2.5863072642314365e-14
81400000	0.004936672099618516	1.9533312879355855e-49	-8.237794554655484e-39	4.724330735011955e-11	7.020567462334166e-15	0.00012665570609191667	-1.434931730952353e-20	3.270845782260119e-20	1.101302998194628e-14	1.4053954002803365e-13	2.5863072642314365e-14
81500000	0.004936672099618516	1.9533312879355855e-49	-8.24792306375548e-39	4.724330735011955e-11	7.020567462334166e-15	0.00012665570609191667	-1.4349317240307613e-20	3.270845782260119e-20	1.101302998194628e-14	1.4053954002803365e-13	2.5863072642314365e-14
81600000	0.004936672099618516	1.953331287935586e-49	-8.258051572855542e-39	4.724330735011955e-11	7.020567462334166e-15	0.00012665570609191667	-1.4349317171091695e-20	3.270845782260119e-20	1.101302998194628e-14	1.4053954002803365e-13	2.5863072642314365e-14
81700000	0.004936672099618516	1.953331287935586e-49	-8.268180081955669e-39	4.724330735011955e-11	7.020567462334166e-15	0.00012665570609191667	-1.4349317101875777e-20	3.270845782260119e-20	1.101302998194628e-14	1.4053954002803365e-13	2.5863072642314365e-14
81800000	0.004936672099618516	1.953331287935586e-49	-8.278308591055866e-39	4.724330735011955e-11	7.020567462334166e-15	0.00012665570609191667	-1.434931703265986e-20	3.270845782260119e-20	1.101302998194628e-14	1.4053954002803365e-13	2.5863072642314365e-14
81900000	0.004936672099618516	1.953331287935586e-49	-8.288437100156137e-39	4.724330735011955e-11	7.020567462334166e-15	0.00012665570609191667	-1.434931696344394e-20	3.270845782260119e-20	1.101302998194628e-14	1.4053954002803365e-13	2.5863072642314365e-14
82000000	0.004936672099618516	1.953331287935586e-49	-8.29856560925648e-39	4.724330735011955e-11	7.020567462334166e-15	0.00012665570609191667	-1.4349316894228022e-20	3.270845782260119e-20	1.101302998194628e-14	1.4053954002803365e-13	2.5863072642314365e-14
82100000	0.004936672099618516	1.953331287935586e-49	-8.308694118356902e-39	4.724330735011955e-11	7.020567462334166e-15	0.00012665570609191667	-1.4349316825012104e-20	3.270845782260119e-20	1.101302998194628e-14	1.4053954002803365e-13	2.5863072642314365e-14
82200000	0.004936672099618516	1.953331287935586e-49	-8.318822627457402e-39	4.724330735011955e-11	7.020567462334166e-15	0.00012665570609191667	-1.4349316755796186e-20	3.270845782260119e-20	1.101302998194628e-14	1.4053954002803365e-13	2.5863072642314365e-14
82300000	0.004936672099618516	1.953331287935586e-49	-8.328951136557986e-39	4.724330735011955e-11	7.020567462334166e-15	0.00012665570609191667	-1.4349316686580268e-20	3.270845782260119e-20	1.101302998194628e-14	1.4053954002803365e-13	2.5863072642314365e-14
82400000	0.004936672099618516	1.953331287935586e-49	-8.339079645658501e-39	4.724330735011955e-11	7.020567462334166e-15	0.00012665570609191667	-1.434931661736435e-20	3.270845782260119e-20	1.101302998194628e-14	1.4053954002803365e-13	2.5863072642314365e-14
82500000	0.004936672099618516	1.953331287935586e-49	-8.34920815475883e-39	4.724330735011955e-11	7.020567462334166e-15	0.00012665570609191667	-1.4349316548148432e-20	3.270845782260119e-20	1.101302998194628e-14	1.4053954002803365e-13	2.5863072642314365e-14
82600000	0.004936672099618516	1.953331287935586e-49	-8.359336663858974e-39	4.724330735011955e-11	7.020567462334166e-15	0.00012665570609191667	-1.4349316478932517e-20	3.270845782260119e-20	1.101302998194628e-14	1.4053954002803365e-13	2.5863072642314365e-14
82700000	0.004936672099618516	1.953331287935586e-49	-8.369465172958937e-39	4.724330735011955e-11	7.020567462334166e-15	0.00012665570609191667	-1.43493164097166e-20	3.270845782260119e-20	1.101302998194628e-14	1.4053954002803365e-13	2.5863072642314365e-14
82800000	0.004936672099618516	1.953331287935586e-49	-8.379593682058722e-39	4.724330735011955e-11	7.020567462334166e-15	0.00012665570609191667	-1.434931634050068e-20	3.270845782260119e-20	1.101302998194628e-14	1.4053954002803365e-13	2.5863072642314365e-14
82900000	0.004936672099618516	1.953331287935586e-49	-8.38972219115833e-39	4.724330735011955e-11	7.020567462334166e-15	0.00012665570609191667	-1.4349316271284763e-20	3.270845782260119e-20	1.101302998194628e-14	1.4053954002803365e-13	2.5863072642314365e-14
83000000	0.004936672099618516	1.953331287935586e-49	-8.399850700257768e-39	4.724330735011955e-11	7.020567462334166e-15	0.00012665570609191667	-1.4349316202068845e-20	3.270845782260119e-20	1.101302998194628e-14	1.4053954002803365e-13	2.5863072642314365e-14
83100000	0.004936672099618516	1.953331287935586e-49	-8.409979209357038e-39	4.724330735011955e-11	7.020567462334166e-15	0.00012665570609191667	-1.4349316132852927e-20	3.270845782260119e-20	1.101302998194628e-14	1.4053954002803365e-13	2.5863072642314365e-14
83200000	0.004936672099618516	1.953331287935586e-49	-8.420107718456143e-39	4.724330735011955e-11	7.020567462334166e-15	0.00012665570609191667	-1.434931606363701e-20	3.270845782260119e-20	1.101302998194628e-14	1.4053954002803365e-13	2.5863072642314365e-14
83300000	0.004936672099618516	1.953331287935586e-49	-8.430236227555085e-39	4.724330735011955e-11	7.020567462334166e-15	0.00012665570609191667	-1.434931599442109e-20	3.270845782260119e-20	1.101302998194628e-14	1.4053954002803365e-13	2.5863072642314365e-14
83400000	0.004936672099618516	1.953331287935586e-49	-8.440364736653869e-39	4.724330735011955e-11	7.020567462334166e-15	0.00012665570609191667	-1.4349315925205173e-20	3.270845782260119e-20	1.101302998194628e-14	1.4053954002803365e-13	2.5863072642314365e-14
83500000	0.004936672099618516	1.953331287935586e-49	-8.450493245752496e-39	4.724330735011955e-11	7.020567462334166e-15	0.00012665570609191667	-1.4349315855989255e-20	3.270845782260119e-20	1.101302998194628e-14	1.4053954002803365e-13	2.5863072642314365e-14
83600000	0.004936672099618516	1.953331287935586e-49	-8.460621754850972e-39	4.724330735011955e-11	7.020567462334166e-15	0.00012665570609191667	-1.4349315786773337e-20	3.270845782260119e-20	1.101302998194628e-14	1.4053954002803365e-13	2.5863072642314365e-14
83700000	0.004936672099618516	1.953331287935586e-49	-8.470750263949299e-39	4.724330735011955e-11	7.020567462334166e-15	0.00012665570609191667	-1.434931571755742e-20	3.270845782260119e-20	1.101302998194628e-14	1.4053954002803365e-13	2.5863072642314365e-14
83800000	0.004936672099618516	1.9533312879355863e-49	-8.48087877304748e-39	4.724330735011955e-11	7.020567462334166e-15	0.00012665570609191667	-1.43493156483415e-20	3.270845782260119e-20	1.101302998194628e-14	1.4053954002803365e-13	2.5863072642314365e-14
83900000	0.004936672099618516	1.9533312879355863e-49	-8.491007282145519e-39	4.724330735011955e-11	7.020567462334166e-15	0.00012665570609191667	-1.4349315579125583e-20	3.270845782260119e-20	1.101302998194628e-14	1.4053954002803365e-13	2.5863072642314365e-14
84000000	0.004936672099618516	1.9533312879355863e-49	-8.501135791243418e-39	4.724330735011955e-11	7.020567462334166e-15	0.00012665570609191667	-1.4349315509909665e-20	3.270845782260119e-20	1.101302998194628e-14	1.4053954002803365e-13	2.5863072642314365e-14
84100000	0.004936672099618516	1.9533312879355863e-49	-8.511264300341181e-39	4.724330735011955e-11	7.020567462334166e-15	0.00012665570609191667	-1.4349315440693747e-20	3.270845782260119e-20	1.101302998194628e-14	1.4053954002803365e-13	2.5863072642314365e-14
84200000	0.004936672099618516	1.9533312879355863e-49	-8.521392809438812e-39	4.724330735011955e-11	7.020567462334166e-15	0.00012665570609191667	-1.434931537147783e-20	3.270845782260119e-20	1.101302998194628e-14	1.4053954002803365e-13	2.5863072642314365e-14
84300000	0.004936672099618516	1.9533312879355863e-49	-8.531521318536313e-39	4.724330735011955e-11	7.020567462334166e-15	0.00012665570609191667	-1.434931530226191e-20	3.270845782260119e-20	1.101302998194628e-14	1.4053954002803365e-13	2.5863072642314365e-14
84400000	0.004936672099618516	1.9533312879355863e-49	-8.541649827633689e-39	4.724330735011955e-11	7.020567462334166e-15	0.00012665570609191667	-1.4349315233045993e-20	3.270845782260119e-20	1.101302998194628e-14	1.4053954002803365e-13	2.5863072642314365e-14
84500000	0.004936672099618516	1.9533312879355863e-49	-8.551778336730939e-39	4.724330735011955e-11	7.020567462334166e-15	0.00012665570609191667	-1.4349315163830075e-20	3.270845782260119e-20	1.101302998194628e-14	1.4053954002803365e-13	2.5863072642314365e-14
84600000	0.004936672099618516	1.9533312879355863e-49	-8.561906845828072e-39	4.724330735011955e-11	7.020567462334166e-15	0.00012665570609191667	-1.4349315094614157e-20	3.270845782260119e-20	1.101302998194628e-14	1.4053954002803365e-13	2.5863072642314365e-14
84700000	0.004936672099618516	1.9533312879355863e-49	-8.572035354925086e-39	4.724330735011955e-11	7.020567462334166e-15	0.00012665570609191667	-1.434931502539824e-20	3.270845782260119e-20	1.101302998194628e-14	1.4053954002803365e-13	2.5863072642314365e-14
84800000	0.004936672099618516	1.9533312879355863e-49	-8.582163864021989e-39	4.724330735011955e-11	7.020567462334166e-15	0.00012665570609191667	-1.434931495618232e-20	3.270845782260119e-20	1.101302998194628e-14	1.4053954002803365e-13	2.5863072642314365e-14
84900000	0.004936672099618516	1.9533312879355863e-49	-8.592292373118781e-39	4.724330735011955e-11	7.020567462334166e-15	0.00012665570609191667	-1.4349314886966403e-20	3.270845782260119e-20	1.101302998194628e-14	1.4053954002803365e-13	2.5863072642314365e-14
85000000	0.004936672099618516	1.9533312879355863e-49	-8.602420882215465e-39	4.724330735011955e-11	7.020567462334166e-15	0.00012665570609191667	-1.4349314817750488e-20	3.270845782260119e-20	1.101302998194628e-14	1.4053954002803365e-13	2.5863072642314365e-14
85100000	0.004936672099618516	1.9533312879355863e-49	-8.612549391312047e-39	4.724330735011955e-11	7.020567462334166e-15	0.00012665570609191667	-1.434931474853457e-20	3.270845782260119e-20	1.101302998194628e-14	1.4053954002803365e-13	2.5863072642314365e-14
85200000	0.004936672099618516	1.9533312879355863e-49	-8.622677900408528e-39	4.724330735011955e-11	7.020567462334166e-15	0.00012665570609191667	-1.4349314679318652e-20	3.270845782260119e-20	1.101302998194628e-14	1.4053954002803365e-13	2.5863072642314365e-14
85300000	0.004936672099618516	1.9533312879355863e-49	-8.632806409504912e-39	4.724330735011955e-11	7.020567462334166e-15	0.00012665570609191667	-1.4349314610102734e-20	3.270845782260119e-20	1.101302998194628e-14	1.4053954002803365e-13	2.5863072642314365e-14
85400000	0.004936672099618516	1.953331287935586e-49	-8.642934918601202e-39	4.724330735011955e-11	7.020567462334166e-15	0.00012665570609191667	-1.4349314540886815e-20	3.270845782260119e-20	1.101302998194628e-14	1.4053954002803365e-13	2.5863072642314365e-14
85500000	0.004936672099618516	1.953331287935586e-49	-8.653063427697402e-39	4.724330735011955e-11	7.020567462334166e-15	0.00012665570609191667	-1.4349314471670897e-20	3.270845782260119e-20	1.101302998194628e-14	1.4053954002803365e-13	2.5863072642314365e-14
85600000	0.004936672099618516	1.953331287935586e-49	-8.663191936793513e-39	4.724330735011955e-11	7.020567462334166e-15	0.00012665570609191667	-1.434931440245498e-20	3.270845782260119e-20	1.101302998194628e-14	1.4053954002803365e-13	2.5863072642314365e-14
85700000	0.004936672099618516	1.953331287935586e-49	-8.673320445889541e-39	4.724330735011955e-11	7.020567462334166e-15	0.00012665570609191667	-1.434931433323906e-20	3.270845782260119e-20	1.101302998194628e-14	1.4053954002803365e-13	2.5863072642314365e-14
85800000	0.004936672099618516	1.953331287935586e-49	-8.683448954985487e-39	4.724330735011955e-11	7.020567462334166e-15	0.00012665570609191667	-1.4349314264023143e-20	3.270845782260119e-20	1.101302998194628e-14	1.4053954002803365e-13	2.5863072642314365e-14
85900000	0.004936672099618516	1.953331287935586e-49	-8.693577464081357e-39	4.724330735011955e-11	7.020567462334166e-15	0.00012665570609191667	-1.4349314194807225e-20	3.270845782260119e-20	1.101302998194628e-14	1.4053954002803365e-13	2.5863072642314365e-14
86000000	0.004936672099618516	1.953331287935586e-49	-8.703705973177151e-39	4.724330735011955e-11	7.020567462334166e-15	0.00012665570609191667	-1.4349314125591307e-20	3.270845782260119e-20	1.101302998194628e-14	1.4053954002803365e-13	2.5863072642314365e-14
86100000	0.004936672099618516	1.953331287935586e-49	-8.713834482272875e-39	4.724330735011955e-11	7.020567462334166e-15	0.00012665570609191667	-1.434931405637539e-20	3.270845782260119e-20	1.101302998194628e-14	1.4053954002803365e-13	2.5863072642314365e-14
86200000	0.004936672099618516	1.953331287935586e-49	-8.72396299136853e-39	4.724330735011955e-11	7.020567462334166e-15	0.00012665570609191667	-1.434931398715947e-20	3.270845782260119e-20	1.101302998194628e-14	1.4053954002803365e-13	2.5863072642314365e-14
86300000	0.004936672099618516	1.953331287935586e-49	-8.734091500464121e-39	4.724330735011955e-11	7.020567462334166e-15	0.00012665570609191667	-1.4349313917943553e-20	3.270845782260119e-20	1.101302998194628e-14	1.4053954002803365e-13	2.5863072642314365e-14
86400000	0.004936672099618516	1.953331287935586e-49	-8.744220009559652e-39	4.724330735011955e-11	7.020567462334166e-15	0.00012665570609191667	-1.4349313848727635e-20	3.270845782260119e-20	1.101302998194628e-14	1.4053954002803365e-13	2.5863072642314365e-14
86500000	0.004936672099618516	1.953331287935586e-49	-8.754348518655122e-39	4.724330735011955e-11	7.020567462334166e-15	0.00012665570609191667	-1.4349313779511717e-20	3.270845782260119e-20	1.101302998194628e-14	1.4053954002803365e-13	2.5863072642314365e-14
86600000	0.004936672099618516	1.953331287935586e-49	-8.764477027750539e-39	4.724330735011955e-11	7.020567462334166e-15	0.00012665570609191667	-1.43493137102958e-20	3.270845782260119e-20	1.101302998194628e-14	1.4053954002803365e-13	2.5863072642314365e-14
86700000	0.004936672099618516	1.953331287935586e-49	-8.774605536845902e-39	4.724330735011955e-11	7.020567462334166e-15	0.00012665570609191667	-1.434931364107988e-20	3.270845782260119e-20	1.101302998194628e-14	1.4053954002803365e-13	2.5863072642314365e-14
86800000	0.004936672099618516	1.953331287935586e-49	-8.784734045941219e-39	4.724330735011955e-11	7.020567462334166e-15	0.00012665570609191667	-1.4349313571863963e-20	3.270845782260119e-20	1.101302998194628e-14	1.4053954002803365e-13	2.5863072642314365e-14
86900000	0.004936672099618516	1.953331287935586e-49	-8.79486255503649e-39	4.724330735011955e-11	7.020567462334166e-15	0.00012665570609191667	-1.4349313502648045e-20	3.270845782260119e-20	1.101302998194628e-14	1.4053954002803365e-13	2.5863072642314365e-14
87000000	0.004936672099618516	1.953331287935586e-49	-8.804991064131718e-39	4.724330735011955e-11	7.020567462334166e-15	0.00012665570609191667	-1.4349313433432127e-20	3.270845782260119e-20	1.101302998194628e-14	1.4053954002803365e-13	2.5863072642314365e-14
87100000	0.004936672099618516	1.953331287935586e-49	-8.815119573226908e-39	4.724330735011955e-11	7.020567462334166e-15	0.00012665570609191667	-1.434931336421621e-20	3.270845782260119e-20	1.101302998194628e-14	1.4053954002803365e-13	2.5863072642314365e-14
87200000	0.004936672099618516	1.953331287935586e-49	-8.825248082322061e-39	4.724330735011955e-11	7.020567462334166e-15	0.00012665570609191667	-1.4349313295000294e-20	3.270845782260119e-20	1.101302998194628e-14	1.4053954002803365e-13	2.5863072642314365e-14
87300000	0.004936672099618516	1.953331287935586e-49	-8.835376591417183e-39	4.724330735011955e-11	7.020567462334166e-15	0.00012665570609191667	-1.4349313225784376e-20	3.270845782260119e-20	1.101302998194628e-14	1.4053954002803365e-13	2.5863072642314365e-14
87400000	0.004936672099618516	1.953331287935586e-49	-8.845505100512277e-39	4.724330735011955e-11	7.020567462334166e-15	0.00012665570609191667	-1.4349313156568458e-20	3.270845782260119e-20	1.101302998194628e-14	1.4053954002803365e-13	2.5863072642314365e-14
87500000	0.004936672099618516	1.953331287935586e-49	-8.855633609607344e-39	4.724330735011955e-11	7.020567462334166e-15	0.00012665570609191667	-1.434931308735254e-20	3.270845782260119e-20	1.101302998194628e-14	1.4053954002803365e-13	2.5863072642314365e-14
87600000	0.004936672099618516	1.953331287935586e-49	-8.865762118702389e-39	4.724330735011955e-11	7.020567462334166e-15	0.00012665570609191667	-1.4349313018136622e-20	3.270845782260119e-20	1.101302998194628e-14	1.4053954002803365e-13	2.5863072642314365e-14
87700000	0.004936672099618516	1.953331287935586e-49	-8.875890627797414e-39	4.724330735011955e-11	7.020567462334166e-15	0.00012665570609191667	-1.4349312948920704e-20	3.270845782260119e-20	1.101302998194628e-14	1.4053954002803365e-13	2.5863072642314365e-14
87800000	0.004936672099618516	1.953331287935586e-49	-8.886019136892423e-39	4.724330735011955e-11	7.020567462334166e-15	0.00012665570609191667	-1.4349312879704786e-20	3.270845782260119e-20	1.101302998194628e-14	1.4053954002803365e-13	2.5863072642314365e-14
87900000	0.004936672099618516	1.953331287935586e-49	-8.896147645987419e-39	4.724330735011955e-11	7.020567462334166e-15	0.00012665570609191667	-1.4349312810488868e-20	3.270845782260119e-20	1.101302998194628e-14	1.4053954002803365e-13	2.5863072642314365e-14
88000000	0.004936672099618516	1.953331287935586e-49	-8.906276155082405e-39	4.724330735011955e-11	7.020567462334166e-15	0.00012665570609191667	-1.434931274127295e-20	3.270845782260119e-20	1.101302998194628e-14	1.4053954002803365e-13	2.5863072642314365e-14
88100000	0.004936672099618516	1.953331287935586e-49	-8.916404664177385e-39	4.724330735011955e-11	7.020567462334166e-15	0.00012665570609191667	-1.4349312672057032e-20	3.270845782260119e-20	1.101302998194628e-14	1.4053954002803365e-13	2.5863072642314365e-14
88200000	0.004936672099618516	1.953331287935586e-49	-8.926533173272362e-39	4.724330735011955e-11	7.020567462334166e-15	0.00012665570609191667	-1.4349312602841114e-20	3.270845782260119e-20	1.101302998194628e-14	1.4053954002803365e-13	2.5863072642314365e-14
88300000	0.004936672099618516	1.953331287935586e-49	-8.93666168236734e-39	4.724330735011955e-11	7.020567462334166e-15	0.00012665570609191667	-1.4349312533625196e-20	3.270845782260119e-20	1.101302998194628e-14	1.4053954002803365e-13	2.5863072642314365e-14
88400000	0.004936672099618516	1.953331287935586e-49	-8.94679019146232e-39	4.724330735011955e-11	7.020567462334166e-15	0.00012665570609191667	-1.4349312464409278e-20	3.270845782260119e-20	1.101302998194628e-14	1.4053954002803365e-13	2.5863072642314365e-14
88500000	0.004936672099618516	1.953331287935586e-49	-8.956918700557308e-39	4.724330735011955e-11	7.020567462334166e-15	0.00012665570609191667	-1.434931239519336e-20	3.270845782260119e-20	1.101302998194628e-14	1.4053954002803365e-13	2.5863072642314365e-14
88600000	0.004936672099618516	1.953331287935586e-49	-8.967047209652305e-39	4.724330735011955e-11	7.020567462334166e-15	0.00012665570609191667	-1.4349312325977442e-20	3.270845782260119e-20	1.101302998194628e-14	1.4053954002803365e-13	2.5863072642314365e-14
88700000	0.004936672099618516	1.953331287935586e-49	-8.977175718747314e-39	4.724330735011955e-11	7.020567462334166e-15	0.00012665570609191667	-1.4349312256761523e-20	3.270845782260119e-20	1.101302998194628e-14	1.4053954002803365e-13	2.5863072642314365e-14
88800000	0.004936672099618516	1.953331287935586e-49	-8.987304227842341e-39	4.724330735011955e-11	7.020567462334166e-15	0.00012665570609191667	-1.4349312187545605e-20	3.270845782260119e-20	1.101302998194628e-14	1.4053954002803365e-13	2.5863072642314365e-14
88900000	0.004936672099618516	1.9533312879355855e-49	-8.997432736937386e-39	4.724330735011955e-11	7.020567462334166e-15	0.00012665570609191667	-1.4349312118329687e-20	3.270845782260119e-20	1.101302998194628e-14	1.4053954002803365e-13	2.5863072642314365e-14
89000000	0.004936672099618516	1.9533312879355855e-49	-9.007561246032456e-39	4.724330735011955e-11	7.020567462334166e-15	0.00012665570609191667	-1.434931204911377e-20	3.270845782260119e-20	1.101302998194628e-14	1.4053954002803365e-13	2.5863072642314365e-14
89100000	0.004936672099618516	1.9533312879355855e-49	-9.01768975512755e-39	4.724330735011955e-11	7.020567462334166e-15	0.00012665570609191667	-1.434931197989785e-20	3.270845782260119e-20	1.101302998194628e-14	1.4053954002803365e-13	2.5863072642314365e-14
89200000	0.004936672099618516	1.9533312879355855e-49	-9.027818264222674e-39	4.724330735011955e-11	7.020567462334166e-15	0.00012665570609191667	-1.4349311910681933e-20	3.270845782260119e-20	1.101302998194628e-14	1.4053954002803365e-13	2.5863072642314365e-14
89300000	0.004936672099618516	1.9533312879355855e-49	-9.037946773317831e-39	4.724330735011955e-11	7.020567462334166e-15	0.00012665570609191667	-1.4349311841466015e-20	3.270845782260119e-20	1.101302998194628e-14	1.4053954002803365e-13	2.5863072642314365e-14
89400000	0.004936672099618516	1.9533312879355855e-49	-9.048075282413023e-39	4.724330735011955e-11	7.020567462334166e-15	0.00012665570609191667	-1.4349311772250097e-20	3.270845782260119e-20	1.101302998194628e-14	1.4053954002803365e-13	2.5863072642314365e-14
89500000	0.004936672099618516	1.9533312879355855e-49	-9.058203791508253e-39	4.724330735011955e-11	7.020567462334166e-15	0.00012665570609191667	-1.4349311703034182e-20	3.270845782260119e-20	1.101302998194628e-14	1.4053954002803365e-13	2.5863072642314365e-14
89600000	0.004936672099618516	1.9533312879355855e-49	-9.068332300603527e-39	4.724330735011955e-11	7.020567462334166e-15	0.00012665570609191667	-1.4349311633818264e-20	3.270845782260119e-20	1.101302998194628e-14	1.4053954002803365e-13	2.5863072642314365e-14
89700000	0.004936672099618516	1.9533312879355855e-49	-9.078460809698846e-39	4.724330735011955e-11	7.020567462334166e-15	0.00012665570609191667	-1.4349311564602346e-20	3.270845782260119e-20	1.101302998194628e-14	1.4053954002803365e-13	2.5863072642314365e-14
89800000	0.004936672099618516	1.9533312879355855e-49	-9.088589318794214e-39	4.724330735011955e-11	7.020567462334166e-15	0.00012665570609191667	-1.4349311495386428e-20	3.270845782260119e-20	1.101302998194628e-14	1.4053954002803365e-13	2.5863072642314365e-14
89900000	0.004936672099618516	1.9533312879355855e-49	-9.098717827889634e-39	4.724330735011955e-11	7.020567462334166e-15	0.00012665570609191667	-1.434931142617051e-20	3.270845782260119e-20	1.101302998194628e-14	1.4053954002803365e-13	2.5863072642314365e-14
90000000	0.004936672099618516	1.9533312879355855e-49	-9.108846336985108e-39	4.724330735011955e-11	7.020567462334166e-15	0.00012665570609191667	-1.4349311356954592e-20	3.270845782260119e-20	1.101302998194628e-14	1.4053954002803365e-13	2.5863072642314365e-14
90100000	0.004936672099618516	1.9533312879355855e-49	-9.118974846080643e-39	4.724330735011955e-11	7.020567462334166e-15	0.00012665570609191667	-1.4349311287738674e-20	3.270845782260119e-20	1.101302998194628e-14	1.4053954002803365e-13	2.5863072642314365e-14
90200000	0.004936672099618516	1.9533312879355855e-49	-9.129103355176237e-39	4.724330735011955e-11	7.020567462334166e-15	0.00012665570609191667	-1.4349311218522756e-20	3.270845782260119e-20	1.101302998194628e-14	1.4053954002803365e-13	2.5863072642314365e-14
90300000	0.004936672099618516	1.9533312879355855e-49	-9.139231864271897e-39	4.724330735011955e-11	7.020567462334166e-15	0.00012665570609191667	-1.4349311149306838e-20	3.270845782260119e-20	1.101302998194628e-14	1.4053954002803365e-13	2.5863072642314365e-14
90400000	0.004936672099618516	1.9533312879355855e-49	-9.149360373367625e-39	4.724330735011955e-11	7.020567462334166e-15	0.00012665570609191667	-1.434931108009092e-20	3.270845782260119e-20	1.101302998194628e-14	1.4053954002803365e-13	2.5863072642314365e-14
90500000	0.004936672099618516	1.9533312879355855e-49	-9.159488882463425e-39	4.724330735011955e-11	7.020567462334166e-15	0.00012665570609191667	-1.4349311010875002e-20	3.270845782260119e-20	1.101302998194628e-14	1.4053954002803365e-13	2.5863072642314365e-14
90600000	0.004936672099618516	1.9533312879355855e-49	-9.169617391559298e-39	4.724330735011955e-11	7.020567462334166e-15	0.00012665570609191667	-1.4349310941659084e-20	3.270845782260119e-20	1.101302998194628e-14	1.4053954002803365e-13	2.5863072642314365e-14
90700000	0.004936672099618516	1.9533312879355855e-49	-9.17974590065525e-39	4.724330735011955e-11	7.020567462334166e-15	0.00012665570609191667	-1.4349310872443166e-20	3.270845782260119e-20	1.101302998194628e-14	1.4053954002803365e-13	2.5863072642314365e-14
90800000	0.004936672099618516	1.9533312879355855e-49	-9.189874409751285e-39	4.724330735011955e-11	7.020567462334166e-15	0.00012665570609191667	-1.4349310803227248e-20	3.270845782260119e-20	1.101302998194628e-14	1.4053954002803365e-13	2.5863072642314365e-14
90900000	0.004936672099618516	1.9533312879355855e-49	-9.200002918847402e-39	4.724330735011955e-11	7.020567462334166e-15	0.00012665570609191667	-1.434931073401133e-20	3.270845782260119e-20	1.101302998194628e-14	1.4053954002803365e-13	2.5863072642314365e-14
91000000	0.004936672099618516	1.9533312879355855e-49	-9.210131427943607e-39	4.724330735011955e-11	7.020567462334166e-15	0.00012665570609191667	-1.4349310664795412e-20	3.270845782260119e-20	1.101302998194628e-14	1.4053954002803365e-13	2.5863072642314365e-14
91100000	0.004936672099618516	1.9533312879355855e-49	-9.220259937039903e-39	4.724330735011955e-11	7.020567462334166e-15	0.00012665570609191667	-1.4349310595579494e-20	3.270845782260119e-20	1.101302998194628e-14	1.4053954002803365e-13	2.5863072642314365e-14
91200000	0.004936672099618516	1.9533312879355855e-49	-9.230388446136254e-39	4.724330735011955e-11	7.020567462334166e-15	0.00012665570609191667	-1.4349310526363576e-20	3.270845782260119e-20	1.101302998194628e-14	1.4053954002803365e-13	2.5863072642314365e-14
91300000	0.004936672099618516	1.9533312879355855e-49	-9.240516955232447e-39	4.724330735011955e-11	7.020567462334166e-15	0.00012665570609191667	-1.4349310457147658e-20	3.270845782260119e-20	1.101302998194628e-14	1.4053954002803365e-13	2.5863072642314365e-14
91400000	0.004936672099618516	1.9533312879355855e-49	-9.250645464328454e-39	4.724330735011955e-11	7.020567462334166e-15	0.00012665570609191667	-1.434931038793174e-20	3.270845782260119e-20	1.101302998194628e-14	1.4053954002803365e-13	2.5863072642314365e-14
91500000	0.004936672099618516	1.9533312879355855e-49	-9.260773973424278e-39	4.724330735011955e-11	7.020567462334166e-15	0.00012665570609191667	-1.4349310318715822e-20	3.270845782260119e-20	1.101302998194628e-14	1.4053954002803365e-13	2.5863072642314365e-14
91600000	0.004936672099618516	1.9533312879355855e-49	-9.270902482519922e-39	4.724330735011955e-11	7.020567462334166e-15	0.00012665570609191667	-1.4349310249499904e-20	3.270845782260119e-20	1.101302998194628e-14	1.4053954002803365e-13	2.5863072642314365e-14
91700000	0.004936672099618516	1.9533312879355855e-49	-9.28103099161539e-39	4.724330735011955e-11	7.020567462334166e-15	0.00012665570609191667	-1.4349310180283986e-20	3.270845782260119e-20	1.101302998194628e-14	1.4053954002803365e-13	2.5863072642314365e-14
91800000	0.004936672099618516	1.9533312879355855e-49	-9.291159500710684e-39	4.724330735011955e-11	7.020567462334166e-15	0.00012665570609191667	-1.4349310111068068e-20	3.270845782260119e-20	1.101302998194628e-14	1.4053954002803365e-13	2.5863072642314365e-14
91900000	0.004936672099618516	1.9533312879355855e-49	-9.301288009805809e-39	4.724330735011955e-11	7.020567462334166e-15	0.00012665570609191667	-1.434931004185215e-20	3.270845782260119e-20	1.101302998194628e-14	1.4053954002803365e-13	2.5863072642314365e-14
92000000	0.004936672099618516	1.9533312879355855e-49	-9.311416518900765e-39	4.724330735011955e-11	7.020567462334166e-15	0.00012665570609191667	-1.4349309972636234e-20	3.270845782260119e-20	1.101302998194628e-14	1.4053954002803365e-13	2.5863072642314365e-14
92100000	0.004936672099618516	1.9533312879355855e-49	-9.32154502799556e-39	4.724330735011955e-11	7.020567462334166e-15	0.00012665570609191667	-1.4349309903420316e-20	3.270845782260119e-20	1.101302998194628e-14	1.4053954002803365e-13	2.5863072642314365e-14
92200000	0.004936672099618516	1.9533312879355855e-49	-9.331673537090192e-39	4.724330735011955e-11	7.020567462334166e-15	0.00012665570609191667	-1.4349309834204398e-20	3.270845782260119e-20	1.101302998194628e-14	1.4053954002803365e-13	2.5863072642314365e-14
92300000	0.004936672099618516	1.9533312879355855e-49	-9.341802046184668e-39	4.724330735011955e-11	7.020567462334166e-15	0.00012665570609191667	-1.434930976498848e-20	3.270845782260119e-20	1.101302998194628e-14	1.4053954002803365e-13	2.5863072642314365e-14
92400000	0.004936672099618516	1.9533312879355855e-49	-9.35193055527899e-39	4.724330735011955e-11	7.020567462334166e-15	0.00012665570609191667	-1.4349309695772562e-20	3.270845782260119e-20	1.101302998194628e-14	1.4053954002803365e-13	2.5863072642314365e-14
92500000	0.004936672099618516	1.9533312879355855e-49	-9.362059064373162e-39	4.724330735011955e-11	7.020567462334166e-15	0.00012665570609191667	-1.4349309626556644e-20	3.270845782260119e-20	1.101302998194628e-14	1.4053954002803365e-13	2.5863072642314365e-14
92600000	0.004936672099618516	1.9533312879355855e-49	-9.372187573467185e-39	4.724330735011955e-11	7.020567462334166e-15	0.00012665570609191667	-1.4349309557340726e-20	3.270845782260119e-20	1.101302998194628e-14	1.4053954002803365e-13	2.5863072642314365e-14
92700000	0.004936672099618516	1.9533312879355855e-49	-9.382316082561066e-39	4.724330735011955e-11	7.020567462334166e-15	0.00012665570609191667	-1.4349309488124808e-20	3.270845782260119e-20	1.101302998194628e-14	1.4053954002803365e-13	2.5863072642314365e-14
92800000	0.004936672099618516	1.9533312879355855e-49	-9.392444591654804e-39	4.724330735011955e-11	7.020567462334166e-15	0.00012665570609191667	-1.434930941890889e-20	3.270845782260119e-20	1.101302998194628e-14	1.4053954002803365e-13	2.5863072642314365e-14
92900000	0.004936672099618516	1.9533312879355855e-49	-9.402573100748405e-39	4.724330735011955e-11	7.020567462334166e-15	0.00012665570609191667	-1.4349309349692972e-20	3.270845782260119e-20	1.101302998194628e-14	1.4053954002803365e-13	2.5863072642314365e-14
93000000	0.004936672099618516	1.9533312879355855e-49	-9.412701609841872e-39	4.724330735011955e-11	7.020567462334166e-15	0.00012665570609191667	-1.4349309280477054e-20	3.270845782260119e-20	1.101302998194628e-14	1.4053954002803365e-13	2.5863072642314365e-14
93100000	0.004936672099618516	1.9533312879355855e-49	-9.422830118935207e-39	4.724330735011955e-11	7.020567462334166e-15	0.00012665570609191667	-1.4349309211261136e-20	3.270845782260119e-20	1.101302998194628e-14	1.4053954002803365e-13	2.5863072642314365e-14
93200000	0.004936672099618516	1.9533312879355855e-49	-9.432958628028413e-39	4.724330735011955e-11	7.020567462334166e-15	0.00012665570609191667	-1.4349309142045218e-20	3.270845782260119e-20	1.101302998194628e-14	1.4053954002803365e-13	2.5863072642314365e-14
93300000	0.004936672099618516	1.9533312879355855e-49	-9.443087137121497e-39	4.724330735011955e-11	7.020567462334166e-15	0.00012665570609191667	-1.43493090728293e-20	3.270845782260119e-20	1.101302998194628e-14	1.4053954002803365e-13	2.5863072642314365e-14
93400000	0.004936672099618516	1.9533312879355855e-49	-9.453215646214457e-39	4.724330735011955e-11	7.020567462334166e-15	0.00012665570609191667	-1.4349309003613382e-20	3.270845782260119e-20	1.101302998194628e-14	1.4053954002803365e-13	2.5863072642314365e-14
93500000	0.004936672099618516	1.9533312879355855e-49	-9.4633441553073e-39	4.724330735011955e-11	7.020567462334166e-15	0.00012665570609191667	-1.4349308934397464e-20	3.270845782260119e-20	1.101302998194628e-14	1.4053954002803365e-13	2.5863072642314365e-14
93600000	0.004936672099618516	1.9533312879355855e-49	-9.473472664400028e-39	4.724330735011955e-11	7.020567462334166e-15	0.00012665570609191667	-1.4349308865181546e-20	3.270845782260119e-20	1.101302998194628e-14	1.4053954002803365e-13	2.5863072642314365e-14
93700000	0.004936672099618516	1.9533312879355855e-49	-9.483601173492644e-39	4.724330735011955e-11	7.020567462334166e-15	0.00012665570609191667	-1.4349308795965628e-20	3.270845782260119e-20	1.101302998194628e-14	1.4053954002803365e-13	2.5863072642314365e-14
93800000	0.004936672099618516	1.9533312879355855e-49	-9.493729682585151e-39	4.724330735011955e-11	7.020567462334166e-15	0.00012665570609191667	-1.434930872674971e-20	3.270845782260119e-20	1.101302998194628e-14	1.4053954002803365e-13	2.5863072642314365e-14
93900000	0.004936672099618516	1.9533312879355855e-49	-9.503858191677553e-39	4.724330735011955e-11	7.020567462334166e-15	0.00012665570609191667	-1.4349308657533792e-20	3.270845782260119e-20	1.101302998194628e-14	1.4053954002803365e-13	2.5863072642314365e-14
94000000	0.004936672099618516	1.9533312879355855e-49	-9.513986700769853e-39	4.724330735011955e-11	7.020567462334166e-15	0.00012665570609191667	-1.4349308588317874e-20	3.270845782260119e-20	1.101302998194628e-14	1.4053954002803365e-13	2.5863072642314365e-14
94100000	0.004936672099618516	1.9533312879355855e-49	-9.524115209862055e-39	4.724330735011955e-11	7.020567462334166e-15	0.00012665570609191667	-1.4349308519101956e-20	3.270845782260119e-20	1.101302998194628e-14	1.4053954002803365e-13	2.5863072642314365e-14
94200000	0.004936672099618516	1.9533312879355855e-49	-9.534243718954159e-39	4.724330735011955e-11	7.020567462334166e-15	0.00012665570609191667	-1.4349308449886038e-20	3.270845782260119e-20	1.101302998194628e-14	1.4053954002803365e-13	2.5863072642314365e-14
94300000	0.004936672099618516	1.9533312879355855e-49	-9.544372228046173e-39	4.724330735011955e-11	7.020567462334166e-15	0.00012665570609191667	-1.4349308380670123e-20	3.270845782260119e-20	1.101302998194628e-14	1.4053954002803365e-13	2.5863072642314365e-14
94400000	0.004936672099618516	1.9533312879355855e-49	-9.554500737138097e-39	4.724330735011955e-11	7.020567462334166e-15	0.00012665570609191667	-1.4349308311454205e-20	3.270845782260119e-20	1.101302998194628e-14	1.4053954002803365e-13	2.5863072642314365e-14
94500000	0.004936672099618516	1.9533312879355855e-49	-9.564629246229936e-39	4.724330735011955e-11	7.020567462334166e-15	0.00012665570609191667	-1.4349308242238287e-20	3.270845782260119e-20	1.101302998194628e-14	1.4053954002803365e-13	2.5863072642314365e-14
94600000	0.004936672099618516	1.9533312879355855e-49	-9.57475775532169e-39	4.724330735011955e-11	7.020567462334166e-15	0.00012665570609191667	-1.434930817302237e-20	3.270845782260119e-20	1.101302998194628e-14	1.4053954002803365e-13	2.5863072642314365e-14
94700000	0.004936672099618516	1.9533312879355855e-49	-9.584886264413367e-39	4.724330735011955e-11	7.020567462334166e-15	0.00012665570609191667	-1.434930810380645e-20	3.270845782260119e-20	1.101302998194628e-14	1.4053954002803365e-13	2.5863072642314365e-14
94800000	0.004936672099618516	1.9533312879355855e-49	-9.595014773504967e-39	4.724330735011955e-11	7.020567462334166e-15	0.00012665570609191667	-1.4349308034590533e-20	3.270845782260119e-20	1.101302998194628e-14	1.4053954002803365e-13	2.5863072642314365e-14
94900000	0.004936672099618516	1.9533312879355855e-49	-9.605143282596495e-39	4.724330735011955e-11	7.020567462334166e-15	0.00012665570609191667	-1.4349307965374615e-20	3.270845782260119e-20	1.101302998194628e-14	1.4053954002803365e-13	2.5863072642314365e-14
95000000	0.004936672099618516	1.9533312879355855e-49	-9.615271791687952e-39	4.724330735011955e-11	7.020567462334166e-15	0.00012665570609191667	-1.4349307896158697e-20	3.270845782260119e-20	1.101302998194628e-14	1.4053954002803365e-13	2.5863072642314365e-14
95100000	0.004936672099618516	1.9533312879355855e-49	-9.625400300779343e-39	4.724330735011955e-11	7.020567462334166e-15	0.00012665570609191667	-1.434930782694278e-20	3.270845782260119e-20	1.101302998194628e-14	1.4053954002803365e-13	2.5863072642314365e-14
95200000	0.004936672099618516	1.9533312879355855e-49	-9.635528809870671e-39	4.724330735011955e-11	7.020567462334166e-15	0.00012665570609191667	-1.434930775772686e-20	3.270845782260119e-20	1.101302998194628e-14	1.4053954002803365e-13	2.5863072642314365e-14
95300000	0.004936672099618516	1.953331287935585e-49	-9.645657318961939e-39	4.724330735011955e-11	7.020567462334166e-15	0.00012665570609191667	-1.4349307688510942e-20	3.270845782260119e-20	1.101302998194628e-14	1.4053954002803365e-13	2.5863072642314365e-14
95400000	0.004936672099618516	1.953331287935585e-49	-9.65578582805315e-39	4.724330735011955e-11	7.020567462334166e-15	0.00012665570609191667	-1.4349307619295024e-20	3.270845782260119e-20	1.101302998194628e-14	1.4053954002803365e-13	2.5863072642314365e-14
95500000	0.004936672099618516	1.953331287935585e-49	-9.665914337144308e-39	4.724330735011955e-11	7.020567462334166e-15	0.00012665570609191667	-1.4349307550079106e-20	3.270845782260119e-20	1.101302998194628e-14	1.4053954002803365e-13	2.5863072642314365e-14
95600000	0.004936672099618516	1.953331287935585e-49	-9.676042846235416e-39	4.724330735011955e-11	7.020567462334166e-15	0.00012665570609191667	-1.4349307480863188e-20	3.270845782260119e-20	1.101302998194628e-14	1.4053954002803365e-13	2.5863072642314365e-14
95700000	0.004936672099618516	1.953331287935585e-49	-9.686171355326476e-39	4.724330735011955e-11	7.020567462334166e-15	0.00012665570609191667	-1.434930741164727e-20	3.270845782260119e-20	1.101302998194628e-14	1.4053954002803365e-13	2.5863072642314365e-14
95800000	0.004936672099618516	1.953331287935585e-49	-9.696299864417493e-39	4.724330735011955e-11	7.020567462334166e-15	0.00012665570609191667	-1.4349307342431352e-20	3.270845782260119e-20	1.101302998194628e-14	1.4053954002803365e-13	2.5863072642314365e-14
95900000	0.004936672099618516	1.953331287935585e-49	-9.70642837350847e-39	4.724330735011955e-11	7.020567462334166e-15	0.00012665570609191667	-1.4349307273215434e-20	3.270845782260119e-20	1.101302998194628e-14	1.4053954002803365e-13	2.5863072642314365e-14
96000000	0.004936672099618516	1.953331287935585e-49	-9.716556882599409e-39	4.724330735011955e-11	7.020567462334166e-15	0.00012665570609191667	-1.4349307203999516e-20	3.270845782260119e-20	1.101302998194628e-14	1.4053954002803365e-13	2.5863072642314365e-14
96100000	0.004936672099618516	1.953331287935585e-49	-9.726685391690314e-39	4.724330735011955e-11	7.020567462334166e-15	0.00012665570609191667	-1.4349307134783598e-20	3.270845782260119e-20	1.101302998194628e-14	1.4053954002803365e-13	2.5863072642314365e-14
96200000	0.004936672099618516	1.953331287935585e-49	-9.736813900781188e-39	4.724330735011955e-11	7.020567462334166e-15	0.00012665570609191667	-1.434930706556768e-20	3.270845782260119e-20	1.101302998194628e-14	1.4053954002803365e-13	2.5863072642314365e-14
96300000	0.004936672099618516	1.953331287935585e-49	-9.746942409872035e-39	4.724330735011955e-11	7.020567462334166e-15	0.00012665570609191667	-1.4349306996351762e-20	3.270845782260119e-20	1.101302998194628e-14	1.4053954002803365e-13	2.5863072642314365e-14
96400000	0.004936672099618516	1.953331287935585e-49	-9.757070918962858e-39	4.724330735011955e-11	7.020567462334166e-15	0.00012665570609191667	-1.4349306927135844e-20	3.270845782260119e-20	1.101302998194628e-14	1.4053954002803365e-13	2.5863072642314365e-14
96500000	0.004936672099618516	1.953331287935585e-49	-9.767199428053659e-39	4.724330735011955e-11	7.020567462334166e-15	0.00012665570609191667	-1.434930685791993e-20	3.270845782260119e-20	1.101302998194628e-14	1.4053954002803365e-13	2.5863072642314365e-14
96600000	0.004936672099618516	1.953331287935585e-49	-9.777327937144443e-39	4.724330735011955e-11	7.020567462334166e-15	0.00012665570609191667	-1.434930678870401e-20	3.270845782260119e-20	1.101302998194628e-14	1.4053954002803365e-13	2.5863072642314365e-14
96700000	0.004936672099618516	1.953331287935585e-49	-9.787456446235212e-39	4.724330735011955e-11	7.020567462334166e-15	0.00012665570609191667	-1.4349306719488093e-20	3.270845782260119e-20	1.101302998194628e-14	1.4053954002803365e-13	2.5863072642314365e-14
96800000	0.004936672099618516	1.953331287935585e-49	-9.79758495532597e-39	4.724330735011955e-11	7.020567462334166e-15	0.00012665570609191667	-1.4349306650272175e-20	3.270845782260119e-20	1.101302998194628e-14	1.4053954002803365e-13	2.5863072642314365e-14
96900000	0.004936672099618516	1.953331287935585e-49	-9.80771346441672e-39	4.724330735011955e-11	7.020567462334166e-15	0.00012665570609191667	-1.4349306581056257e-20	3.270845782260119e-20	1.101302998194628e-14	1.4053954002803365e-13	2.5863072642314365e-14
97000000	0.004936672099618516	1.953331287935585e-49	-9.817841973507465e-39	4.724330735011955e-11	7.020567462334166e-15	0.00012665570609191667	-1.434930651184034e-20	3.270845782260119e-20	1.101302998194628e-14	1.4053954002803365e-13	2.5863072642314365e-14
97100000	0.004936672099618516	1.953331287935585e-49	-9.827970482598208e-39	4.724330735011955e-11	7.020567462334166e-15	0.00012665570609191667	-1.434930644262442e-20	3.270845782260119e-20	1.101302998194628e-14	1.4053954002803365e-13	2.5863072642314365e-14
97200000	0.004936672099618516	1.953331287935585e-49	-9.838098991688953e-39	4.724330735011955e-11	7.020567462334166e-15	0.00012665570609191667	-1.4349306373408503e-20	3.270845782260119e-20	1.101302998194628e-14	1.4053954002803365e-13	2.5863072642314365e-14
97300000	0.004936672099618516	1.953331287935585e-49	-9.848227500779703e-39	4.724330735011955e-11	7.020567462334166e-15	0.00012665570609191667	-1.4349306304192585e-20	3.270845782260119e-20	1.101302998194628e-14	1.4053954002803365e-13	2.5863072642314365e-14
97400000	0.004936672099618516	1.953331287935585e-49	-9.858356009870461e-39	4.724330735011955e-11	7.020567462334166e-15	0.00012665570609191667	-1.4349306234976667e-20	3.270845782260119e-20	1.101302998194628e-14	1.4053954002803365e-13	2.5863072642314365e-14
97500000	0.004936672099618516	1.953331287935585e-49	-9.86848451896123e-39	4.724330735011955e-11	7.020567462334166e-15	0.00012665570609191667	-1.434930616576075e-20	3.270845782260119e-20	1.101302998194628e-14	1.4053954002803365e-13	2.5863072642314365e-14
97600000	0.004936672099618516	1.953331287935585e-49	-9.878613028052014e-39	4.724330735011955e-11	7.020567462334166e-15	0.00012665570609191667	-1.434930609654483e-20	3.270845782260119e-20	1.101302998194628e-14	1.4053954002803365e-13	2.5863072642314365e-14
97700000	0.004936672099618516	1.953331287935585e-49	-9.888741537142817e-39	4.724330735011955e-11	7.020567462334166e-15	0.00012665570609191667	-1.4349306027328913e-20	3.270845782260119e-20	1.101302998194628e-14	1.4053954002803365e-13	2.5863072642314365e-14
97800000	0.004936672099618516	1.953331287935585e-49	-9.89887004623364e-39	4.724330735011955e-11	7.020567462334166e-15	0.00012665570609191667	-1.4349305958112995e-20	3.270845782260119e-20	1.101302998194628e-14	1.4053954002803365e-13	2.5863072642314365e-14
97900000	0.004936672099618516	1.953331287935585e-49	-9.908998555324486e-39	4.724330735011955e-11	7.020567462334166e-15	0.00012665570609191667	-1.4349305888897077e-20	3.270845782260119e-20	1.101302998194628e-14	1.4053954002803365e-13	2.5863072642314365e-14
98000000	0.004936672099618516	1.953331287935585e-49	-9.919127064415362e-39	4.724330735011955e-11	7.020567462334166e-15	0.00012665570609191667	-1.434930581968116e-20	3.270845782260119e-20	1.101302998194628e-14	1.4053954002803365e-13	2.5863072642314365e-14
98100000	0.004936672099618516	1.953331287935585e-49	-9.929255573506267e-39	4.724330735011955e-11	7.020567462334166e-15	0.00012665570609191667	-1.434930575046524e-20	3.270845782260119e-20	1.101302998194628e-14	1.4053954002803365e-13	2.5863072642314365e-14
98200000	0.004936672099618516	1.953331287935585e-49	-9.939384082597207e-39	4.724330735011955e-11	7.020567462334166e-15	0.00012665570609191667	-1.4349305681249323e-20	3.270845782260119e-20	1.101302998194628e-14	1.4053954002803365e-13	2.5863072642314365e-14
98300000	0.004936672099618516	1.953331287935585e-49	-9.949512591688185e-39	4.724330735011955e-11	7.020567462334166e-15	0.00012665570609191667	-1.4349305612033405e-20	3.270845782260119e-20	1.101302998194628e-14	1.4053954002803365e-13	2.5863072642314365e-14
98400000	0.004936672099618516	1.953331287935585e-49	-9.959641100779202e-39	4.724330735011955e-11	7.020567462334166e-15	0.00012665570609191667	-1.4349305542817487e-20	3.270845782260119e-20	1.101302998194628e-14	1.4053954002803365e-13	2.5863072642314365e-14
98500000	0.004936672099618516	1.953331287935585e-49	-9.969769609870263e-39	4.724330735011955e-11	7.020567462334166e-15	0.00012665570609191667	-1.434930547360157e-20	3.270845782260119e-20	1.101302998194628e-14	1.4053954002803365e-13	2.5863072642314365e-14
98600000	0.004936672099618516	1.953331287935585e-49	-9.979898118961372e-39	4.724330735011955e-11	7.020567462334166e-15	0.00012665570609191667	-1.434930540438565e-20	3.270845782260119e-20	1.101302998194628e-14	1.4053954002803365e-13	2.5863072642314365e-14
98700000	0.004936672099618516	1.953331287935585e-49	-9.99002662805253e-39	4.724330735011955e-11	7.020567462334166e-15	0.00012665570609191667	-1.4349305335169732e-20	3.270845782260119e-20	1.101302998194628e-14	1.4053954002803365e-13	2.5863072642314365e-14
98800000	0.004936672099618516	1.953331287935585e-49	-1.0000155137143742e-38	4.724330735011955e-11	7.020567462334166e-15	0.00012665570609191667	-1.4349305265953817e-20	3.270845782260119e-20	1.101302998194628e-14	1.4053954002803365e-13	2.5863072642314365e-14
98900000	0.004936672099618516	1.953331287935585e-49	-1.0010283646235012e-38	4.724330735011955e-11	7.020567462334166e-15	0.00012665570609191667	-1.43493051967379e-20	3.270845782260119e-20	1.101302998194628e-14	1.4053954002803365e-13	2.5863072642314365e-14
99000000	0.004936672099618516	1.953331287935585e-49	-1.0020412155326341e-38	4.724330735011955e-11	7.020567462334166e-15	0.00012665570609191667	-1.434930512752198e-20	3.270845782260119e-20	1.101302998194628e-14	1.4053954002803365e-13	2.5863072642314365e-14
99100000	0.004936672099618516	1.953331287935585e-49	-1.0030540664417733e-38	4.724330735011955e-11	7.020567462334166e-15	0.00012665570609191667	-1.4349305058306063e-20	3.270845782260119e-20	1.101302998194628e-14	1.4053954002803365e-13	2.5863072642314365e-14
99200000	0.004936672099618516	1.953331287935585e-49	-1.0040669173509192e-38	4.724330735011955e-11	7.020567462334166e-15	0.00012665570609191667	-1.4349304989090145e-20	3.270845782260119e-20	1.101302998194628e-14	1.4053954002803365e-13	2.5863072642314365e-14
99300000	0.004936672099618516	1.953331287935585e-49	-1.005079768260072e-38	4.724330735011955e-11	7.020567462334166e-15	0.00012665570609191667	-1.4349304919874227e-20	3.270845782260119e-20	1.101302998194628e-14	1.4053954002803365e-13	2.5863072642314365e-14
99400000	0.004936672099618516	1.953331287935585e-49	-1.006092619169232e-38	4.724330735011955e-11	7.020567462334166e-15	0.00012665570609191667	-1.434930485065831e-20	3.270845782260119e-20	1.101302998194628e-14	1.4053954002803365e-13	2.5863072642314365e-14
99500000	0.004936672099618516	1.953331287935585e-49	-1.0071054700783998e-38	4.724330735011955e-11	7.020567462334166e-15	0.00012665570609191667	-1.434930478144239e-20	3.270845782260119e-20	1.101302998194628e-14	1.4053954002803365e-13	2.5863072642314365e-14
99600000	0.004936672099618516	1.953331287935585e-49	-1.0081183209875755e-38	4.724330735011955e-11	7.020567462334166e-15	0.00012665570609191667	-1.4349304712226473e-20	3.270845782260119e-20	1.101302998194628e-14	1.4053954002803365e-13	2.5863072642314365e-14
99700000	0.004936672099618516	1.953331287935585e-49	-1.0091311718967594e-38	4.724330735011955e-11	7.020567462334166e-15	0.00012665570609191667	-1.4349304643010555e-20	3.270845782260119e-20	1.101302998194628e-14	1.4053954002803365e-13	2.5863072642314365e-14
99800000	0.004936672099618516	1.953331287935585e-49	-1.010144022805952e-38	4.724330735011955e-11	7.020567462334166e-15	0.00012665570609191667	-1.4349304573794637e-20	3.270845782260119e-20	1.101302998194628e-14	1.4053954002803365e-13	2.5863072642314365e-14
99900000	0.004936672099618516	1.953331287935585e-49	-1.0111568737151535e-38	4.724330735011955e-11	7.020567462334166e-15	0.00012665570609191667	-1.434930450457872e-20	3.270845782260119e-20	1.101302998194628e-14	1.4053954002803365e-13	2.5863072642314365e-14
100000000	0.004936672099618516	1.953331287935585e-49	-1.0121697246243642e-38	4.724330735011955e-11	7.020567462334166e-15	0.00012665570609191667	-1.43493044353628e-20	3.270845782260119e-20	1.101302998194628e-14	1.4053954002803365e-13	2.5863072642314365e-14
