# Supplementary material for: Thermodynamics Underpinning the Microbial Community‐Level Nitrogen Energy Metabolism
Source: Environ Microbiol. 2025 Feb 16;27(2):e70055. doi: 10.1111/1462-2920.70055 (PMC11830459; doi:10.1111/1462-2920.70055)
Supplement: Supplementary file 1 — Data S1. [file EMI-27-e70055-s001.zip › SI/Nnetwork/Results/kdef_-10/Iin_-5/p_0.2/O2_-5.4_H_-10..csv]

time	N2	N2H4	N2H5	N2O	NH2OH	NH3	NH3OH	NH4	NO	NO2	NO3
0	0.00001	0.00001	0.00001	0.00001	0.00001	0.00001	0.00001	0.00001	0.00001	0.00001	0.00001
100000	0.004998986634627156	1.5231256000317843e-49	-6.796188916676887e-56	3.353489918229691e-9	1.7706603443102932e-15	2.019986230626259e-6	-3.9429396180700604e-20	1.6370034193289113e-21	2.5832897746310345e-12	8.923234543212915e-12	2.602692987052879e-11
200000	0.004998986634627156	1.5231256000317875e-49	-1.0966414898312913e-55	3.353489918229691e-9	1.7706603443101049e-15	2.0199862306262593e-6	-3.942939612538874e-20	1.6493747090618843e-21	2.5832897746310357e-12	8.923234543212847e-12	2.602692987052879e-11
300000	0.004998986634627156	1.523125600031787e-49	-1.5136640879191327e-55	3.353489918229691e-9	1.7706603443101013e-15	2.0199862306262593e-6	-3.942939607007505e-20	1.649582513835361e-21	2.5832897746310357e-12	8.923234543212845e-12	2.6026929870528794e-11
400000	0.004998986634627156	1.523125600031787e-49	-1.9306866860145148e-55	3.3534899182296906e-9	1.7706603443101013e-15	2.0199862306262593e-6	-3.9429396014761324e-20	1.649569246237874e-21	2.5832897746310353e-12	8.923234543212845e-12	2.6026929870528794e-11
500000	0.004998986634627155	1.5231256000317867e-49	-2.347709284107076e-55	3.3534899182296906e-9	1.7706603443101011e-15	2.0199862306262593e-6	-3.9429395959447605e-20	1.6495631094939514e-21	2.5832897746310353e-12	8.923234543212845e-12	2.6026929870528797e-11
600000	0.004998986634627155	1.523125600031787e-49	-2.7647318821974384e-55	3.3534899182296906e-9	1.7706603443101011e-15	2.0199862306262593e-6	-3.9429395904133886e-20	1.6495625368312873e-21	2.5832897746310353e-12	8.923234543212845e-12	2.6026929870528794e-11
700000	0.004998986634627156	1.5231256000317871e-49	-3.1817544802862207e-55	3.3534899182296906e-9	1.7706603443101011e-15	2.0199862306262593e-6	-3.9429395848820167e-20	1.649565961477576e-21	2.5832897746310353e-12	8.923234543212845e-12	2.6026929870528794e-11
800000	0.004998986634627156	1.5231256000317873e-49	-3.5987770783740416e-55	3.3534899182296906e-9	1.7706603443101013e-15	2.0199862306262593e-6	-3.942939579350645e-20	1.6495718166605116e-21	2.5832897746310353e-12	8.923234543212845e-12	2.6026929870528794e-11
900000	0.004998986634627156	1.5231256000317875e-49	-4.015799676461521e-55	3.353489918229691e-9	1.7706603443101013e-15	2.0199862306262593e-6	-3.942939573819273e-20	1.6495785356077885e-21	2.5832897746310353e-12	8.923234543212845e-12	2.6026929870528794e-11
1000000	0.004998986634627156	1.5231256000317879e-49	-4.4328222745492784e-55	3.353489918229691e-9	1.7706603443101013e-15	2.0199862306262593e-6	-3.942939568287901e-20	1.649584551547101e-21	2.5832897746310357e-12	8.923234543212845e-12	2.602692987052879e-11
1100000	0.004998986634627156	1.523125600031788e-49	-4.8498448726379336e-55	3.353489918229691e-9	1.7706603443101013e-15	2.0199862306262593e-6	-3.942939562756529e-20	1.6495882977061431e-21	2.5832897746310357e-12	8.923234543212845e-12	2.602692987052879e-11
1200000	0.004998986634627156	1.523125600031788e-49	-5.2668674707274196e-55	3.353489918229691e-9	1.7706603443101013e-15	2.0199862306262593e-6	-3.942939557225157e-20	1.6495888197237439e-21	2.5832897746310357e-12	8.923234543212845e-12	2.602692987052879e-11
1300000	0.004998986634627156	1.523125600031788e-49	-5.683890068814247e-55	3.353489918229691e-9	1.7706603443101013e-15	2.0199862306262593e-6	-3.942939551693785e-20	1.6495888061065085e-21	2.5832897746310357e-12	8.923234543212845e-12	2.602692987052879e-11
1400000	0.004998986634627156	1.523125600031788e-49	-6.100912666898351e-55	3.353489918229691e-9	1.7706603443101013e-15	2.0199862306262593e-6	-3.9429395461624127e-20	1.6495888002675866e-21	2.5832897746310357e-12	8.923234543212845e-12	2.602692987052879e-11
1500000	0.004998986634627156	1.523125600031788e-49	-6.517935264980352e-55	3.353489918229691e-9	1.7706603443101013e-15	2.0199862306262593e-6	-3.942939540631041e-20	1.6495888004376063e-21	2.5832897746310357e-12	8.923234543212845e-12	2.602692987052879e-11
1600000	0.004998986634627156	1.5231256000317879e-49	-6.934957863060868e-55	3.353489918229691e-9	1.7706603443101013e-15	2.0199862306262593e-6	-3.942939535099669e-20	1.6495888048471958e-21	2.5832897746310357e-12	8.923234543212845e-12	2.602692987052879e-11
1700000	0.004998986634627156	1.5231256000317877e-49	-7.35198046114052e-55	3.353489918229691e-9	1.7706603443101015e-15	2.0199862306262593e-6	-3.942939529568297e-20	1.6495888117269832e-21	2.5832897746310357e-12	8.923234543212845e-12	2.602692987052879e-11
1800000	0.004998986634627156	1.5231256000317877e-49	-7.769003059219926e-55	3.353489918229691e-9	1.7706603443101015e-15	2.0199862306262593e-6	-3.9429395240369244e-20	1.6495888193075967e-21	2.5832897746310357e-12	8.923234543212845e-12	2.602692987052879e-11
1900000	0.004998986634627156	1.5231256000317875e-49	-8.186025657299708e-55	3.353489918229691e-9	1.7706603443101015e-15	2.0199862306262593e-6	-3.9429395185055525e-20	1.6495888258196644e-21	2.5832897746310357e-12	8.923234543212845e-12	2.602692987052879e-11
2000000	0.004998986634627156	1.5231256000317873e-49	-8.603048255380481e-55	3.353489918229691e-9	1.7706603443101015e-15	2.0199862306262593e-6	-3.9429395129741806e-20	1.6495888294938146e-21	2.5832897746310357e-12	8.923234543212845e-12	2.602692987052879e-11
2100000	0.004998986634627156	1.5231256000317873e-49	-9.020070853462434e-55	3.353489918229691e-9	1.7706603443101015e-15	2.0199862306262593e-6	-3.942939507442809e-20	1.6495888297652872e-21	2.5832897746310357e-12	8.923234543212845e-12	2.602692987052879e-11
2200000	0.004998986634627156	1.5231256000317871e-49	-9.437093451544464e-55	3.353489918229691e-9	1.7706603443101015e-15	2.0199862306262593e-6	-3.942939501911437e-20	1.6495888297406131e-21	2.5832897746310357e-12	8.923234543212845e-12	2.602692987052879e-11
2300000	0.004998986634627156	1.5231256000317871e-49	-9.854116049626454e-55	3.353489918229691e-9	1.7706603443101015e-15	2.0199862306262593e-6	-3.942939496380064e-20	1.6495888297170825e-21	2.5832897746310357e-12	8.923234543212845e-12	2.602692987052879e-11
2400000	0.004998986634627156	1.523125600031787e-49	-1.0271138647708414e-54	3.353489918229691e-9	1.7706603443101015e-15	2.0199862306262593e-6	-3.9429394908486924e-20	1.6495888296946756e-21	2.5832897746310357e-12	8.923234543212845e-12	2.602692987052879e-11
2500000	0.004998986634627156	1.523125600031787e-49	-1.0688161245790334e-54	3.353489918229691e-9	1.7706603443101015e-15	2.0199862306262593e-6	-3.9429394853173205e-20	1.6495888296733722e-21	2.5832897746310357e-12	8.923234543212845e-12	2.602692987052879e-11
2600000	0.004998986634627156	1.523125600031787e-49	-1.1105183843872225e-54	3.353489918229691e-9	1.7706603443101017e-15	2.0199862306262593e-6	-3.9429394797859485e-20	1.6495888296531526e-21	2.5832897746310357e-12	8.923234543212845e-12	2.602692987052879e-11
2700000	0.004998986634627156	1.5231256000317867e-49	-1.1522206441954081e-54	3.353489918229691e-9	1.7706603443101017e-15	2.0199862306262593e-6	-3.942939474254576e-20	1.6495888296339965e-21	2.5832897746310357e-12	8.923234543212845e-12	2.602692987052879e-11
2800000	0.004998986634627156	1.5231256000317867e-49	-1.1939229040035903e-54	3.353489918229691e-9	1.7706603443101017e-15	2.0199862306262593e-6	-3.942939468723204e-20	1.6495888296158845e-21	2.5832897746310357e-12	8.923234543212845e-12	2.602692987052879e-11
2900000	0.004998986634627156	1.5231256000317867e-49	-1.2356251638117695e-54	3.353489918229691e-9	1.7706603443101017e-15	2.0199862306262593e-6	-3.942939463191832e-20	1.6495888295987962e-21	2.5832897746310357e-12	8.923234543212845e-12	2.602692987052879e-11
3000000	0.004998986634627156	1.5231256000317865e-49	-1.2773274236199458e-54	3.353489918229691e-9	1.7706603443101017e-15	2.0199862306262593e-6	-3.94293945766046e-20	1.6495888295827119e-21	2.5832897746310357e-12	8.923234543212845e-12	2.6026929870528794e-11
3100000	0.004998986634627155	1.5231256000317865e-49	-1.3190296834281193e-54	3.353489918229691e-9	1.7706603443101017e-15	2.0199862306262593e-6	-3.9429394521290884e-20	1.6495888295676114e-21	2.5832897746310357e-12	8.923234543212845e-12	2.6026929870528794e-11
3200000	0.004998986634627155	1.5231256000317865e-49	-1.3607319432362886e-54	3.353489918229691e-9	1.7706603443101017e-15	2.0199862306262593e-6	-3.942939446597716e-20	1.6495888295534748e-21	2.5832897746310357e-12	8.923234543212845e-12	2.6026929870528794e-11
3300000	0.004998986634627155	1.5231256000317864e-49	-1.4024342030444557e-54	3.3534899182296906e-9	1.7706603443101017e-15	2.0199862306262593e-6	-3.942939441066344e-20	1.6495888295402824e-21	2.5832897746310357e-12	8.923234543212845e-12	2.6026929870528794e-11
3400000	0.004998986634627155	1.5231256000317864e-49	-1.44413646285262e-54	3.3534899182296906e-9	1.7706603443101017e-15	2.0199862306262593e-6	-3.942939435534972e-20	1.6495888295280138e-21	2.5832897746310357e-12	8.923234543212845e-12	2.6026929870528794e-11
3500000	0.004998986634627155	1.5231256000317864e-49	-1.4858387226607817e-54	3.3534899182296906e-9	1.7706603443101017e-15	2.0199862306262593e-6	-3.9429394300036e-20	1.6495888295166495e-21	2.5832897746310357e-12	8.923234543212845e-12	2.6026929870528794e-11
3600000	0.004998986634627155	1.5231256000317864e-49	-1.52754098246894e-54	3.3534899182296906e-9	1.7706603443101017e-15	2.0199862306262593e-6	-3.942939424472228e-20	1.6495888295061693e-21	2.5832897746310357e-12	8.923234543212844e-12	2.6026929870528794e-11
3700000	0.004998986634627155	1.5231256000317864e-49	-1.5692432422770962e-54	3.3534899182296906e-9	1.7706603443101017e-15	2.0199862306262593e-6	-3.942939418940856e-20	1.6495888294965534e-21	2.5832897746310353e-12	8.923234543212844e-12	2.6026929870528794e-11
3800000	0.004998986634627155	1.5231256000317862e-49	-1.61094550208525e-54	3.3534899182296906e-9	1.7706603443101017e-15	2.0199862306262593e-6	-3.942939413409484e-20	1.6495888294877816e-21	2.5832897746310353e-12	8.923234543212844e-12	2.6026929870528794e-11
3900000	0.004998986634627155	1.5231256000317862e-49	-1.6526477618934001e-54	3.3534899182296906e-9	1.7706603443101017e-15	2.0199862306262593e-6	-3.942939407878112e-20	1.6495888294798343e-21	2.5832897746310353e-12	8.923234543212844e-12	2.6026929870528794e-11
4000000	0.004998986634627155	1.5231256000317862e-49	-1.6943500217015487e-54	3.3534899182296906e-9	1.7706603443101017e-15	2.0199862306262593e-6	-3.94293940234674e-20	1.649588829472691e-21	2.5832897746310353e-12	8.923234543212844e-12	2.6026929870528794e-11
4100000	0.004998986634627155	1.5231256000317862e-49	-1.7360522815096943e-54	3.3534899182296906e-9	1.7706603443101019e-15	2.0199862306262593e-6	-3.942939396815368e-20	1.6495888294663325e-21	2.5832897746310353e-12	8.923234543212844e-12	2.6026929870528794e-11
4200000	0.004998986634627155	1.5231256000317862e-49	-1.7777545413178382e-54	3.3534899182296906e-9	1.7706603443101019e-15	2.0199862306262593e-6	-3.9429393912839956e-20	1.649588829460738e-21	2.5832897746310353e-12	8.923234543212844e-12	2.6026929870528794e-11
4300000	0.004998986634627155	1.523125600031786e-49	-1.8194568011259792e-54	3.3534899182296906e-9	1.7706603443101019e-15	2.0199862306262593e-6	-3.9429393857526236e-20	1.6495888294558883e-21	2.5832897746310353e-12	8.923234543212844e-12	2.6026929870528794e-11
4400000	0.004998986634627155	1.523125600031786e-49	-1.8611590609341184e-54	3.3534899182296906e-9	1.7706603443101019e-15	2.0199862306262593e-6	-3.942939380221252e-20	1.6495888294517631e-21	2.5832897746310353e-12	8.923234543212844e-12	2.6026929870528794e-11
4500000	0.004998986634627155	1.523125600031786e-49	-1.9028613207422553e-54	3.3534899182296906e-9	1.7706603443101019e-15	2.0199862306262593e-6	-3.94293937468988e-20	1.6495888294483423e-21	2.5832897746310353e-12	8.923234543212844e-12	2.6026929870528794e-11
4600000	0.004998986634627155	1.523125600031786e-49	-1.94456358055039e-54	3.3534899182296906e-9	1.7706603443101019e-15	2.0199862306262593e-6	-3.942939369158508e-20	1.6495888294456062e-21	2.5832897746310353e-12	8.923234543212844e-12	2.6026929870528794e-11
4700000	0.004998986634627155	1.523125600031786e-49	-1.9862658403585222e-54	3.3534899182296906e-9	1.7706603443101019e-15	2.0199862306262593e-6	-3.9429393636271354e-20	1.6495888294435348e-21	2.5832897746310353e-12	8.923234543212844e-12	2.6026929870528794e-11
4800000	0.004998986634627155	1.523125600031786e-49	-2.0279681001666528e-54	3.3534899182296906e-9	1.7706603443101019e-15	2.0199862306262593e-6	-3.9429393580957635e-20	1.649588829442108e-21	2.5832897746310353e-12	8.923234543212844e-12	2.6026929870528794e-11
4900000	0.004998986634627155	1.523125600031786e-49	-2.0696703599747816e-54	3.3534899182296906e-9	1.7706603443101019e-15	2.0199862306262593e-6	-3.9429393525643916e-20	1.6495888294413061e-21	2.5832897746310353e-12	8.923234543212844e-12	2.6026929870528794e-11
5000000	0.004998986634627155	1.523125600031786e-49	-2.1113726197829084e-54	3.3534899182296906e-9	1.7706603443101019e-15	2.0199862306262593e-6	-3.9429393470330197e-20	1.6495888294411088e-21	2.5832897746310353e-12	8.923234543212844e-12	2.6026929870528794e-11
5100000	0.004998986634627155	1.523125600031786e-49	-2.153074879591033e-54	3.3534899182296906e-9	1.7706603443101019e-15	2.0199862306262593e-6	-3.942939341501647e-20	1.6495888294414966e-21	2.5832897746310353e-12	8.923234543212844e-12	2.6026929870528794e-11
5200000	0.004998986634627155	1.523125600031786e-49	-2.1947771393991565e-54	3.3534899182296906e-9	1.7706603443101019e-15	2.0199862306262593e-6	-3.942939335970275e-20	1.649588829442449e-21	2.5832897746310353e-12	8.923234543212844e-12	2.6026929870528794e-11
5300000	0.004998986634627155	1.523125600031786e-49	-2.2364793992072777e-54	3.3534899182296906e-9	1.7706603443101019e-15	2.0199862306262593e-6	-3.9429393304389033e-20	1.6495888294439466e-21	2.5832897746310353e-12	8.923234543212844e-12	2.6026929870528794e-11
5400000	0.004998986634627155	1.5231256000317858e-49	-2.2781816590153979e-54	3.3534899182296906e-9	1.7706603443101019e-15	2.0199862306262593e-6	-3.9429393249075314e-20	1.649588829445969e-21	2.5832897746310353e-12	8.923234543212844e-12	2.6026929870528794e-11
5500000	0.004998986634627155	1.5231256000317858e-49	-2.319883918823516e-54	3.3534899182296906e-9	1.7706603443101019e-15	2.0199862306262593e-6	-3.9429393193761595e-20	1.6495888294484966e-21	2.5832897746310353e-12	8.923234543212844e-12	2.6026929870528794e-11
5600000	0.004998986634627155	1.5231256000317858e-49	-2.3615861786316332e-54	3.3534899182296906e-9	1.7706603443101019e-15	2.0199862306262593e-6	-3.942939313844787e-20	1.6495888294515092e-21	2.5832897746310353e-12	8.923234543212844e-12	2.6026929870528794e-11
5700000	0.004998986634627155	1.5231256000317858e-49	-2.4032884384397484e-54	3.3534899182296906e-9	1.7706603443101019e-15	2.0199862306262593e-6	-3.942939308313415e-20	1.6495888294549868e-21	2.5832897746310353e-12	8.923234543212844e-12	2.6026929870528794e-11
5800000	0.004998986634627155	1.5231256000317858e-49	-2.4449906982478624e-54	3.3534899182296906e-9	1.7706603443101019e-15	2.0199862306262593e-6	-3.942939302782043e-20	1.6495888294589098e-21	2.5832897746310353e-12	8.923234543212844e-12	2.6026929870528794e-11
5900000	0.004998986634627155	1.5231256000317858e-49	-2.486692958055975e-54	3.3534899182296906e-9	1.7706603443101019e-15	2.0199862306262593e-6	-3.942939297250671e-20	1.6495888294632578e-21	2.5832897746310353e-12	8.923234543212844e-12	2.6026929870528794e-11
6000000	0.004998986634627155	1.5231256000317858e-49	-2.5283952178640864e-54	3.3534899182296906e-9	1.7706603443101019e-15	2.0199862306262593e-6	-3.9429392917192993e-20	1.649588829468011e-21	2.5832897746310353e-12	8.923234543212844e-12	2.6026929870528794e-11
6100000	0.004998986634627155	1.5231256000317858e-49	-2.5700974776721964e-54	3.3534899182296906e-9	1.7706603443101019e-15	2.0199862306262593e-6	-3.942939286187927e-20	1.6495888294731496e-21	2.5832897746310353e-12	8.923234543212844e-12	2.6026929870528794e-11
6200000	0.004998986634627155	1.5231256000317858e-49	-2.6117997374803055e-54	3.3534899182296906e-9	1.7706603443101019e-15	2.0199862306262593e-6	-3.942939280656555e-20	1.6495888294786537e-21	2.5832897746310353e-12	8.923234543212844e-12	2.6026929870528794e-11
6300000	0.004998986634627155	1.5231256000317858e-49	-2.653501997288414e-54	3.3534899182296906e-9	1.7706603443101019e-15	2.0199862306262593e-6	-3.942939275125183e-20	1.649588829484503e-21	2.5832897746310353e-12	8.923234543212844e-12	2.6026929870528794e-11
6400000	0.004998986634627155	1.5231256000317858e-49	-2.695204257096521e-54	3.3534899182296906e-9	1.7706603443101019e-15	2.0199862306262593e-6	-3.942939269593811e-20	1.6495888294906778e-21	2.5832897746310353e-12	8.923234543212844e-12	2.6026929870528794e-11
6500000	0.004998986634627155	1.5231256000317858e-49	-2.7369065169046264e-54	3.3534899182296906e-9	1.7706603443101019e-15	2.0199862306262593e-6	-3.942939264062439e-20	1.649588829497158e-21	2.5832897746310353e-12	8.923234543212844e-12	2.6026929870528794e-11
6600000	0.004998986634627155	1.5231256000317858e-49	-2.778608776712732e-54	3.3534899182296906e-9	1.7706603443101019e-15	2.0199862306262593e-6	-3.9429392585310667e-20	1.649588829503924e-21	2.5832897746310353e-12	8.923234543212844e-12	2.6026929870528794e-11
6700000	0.004998986634627155	1.5231256000317858e-49	-2.820311036520836e-54	3.3534899182296906e-9	1.7706603443101019e-15	2.0199862306262593e-6	-3.942939252999695e-20	1.6495888295109554e-21	2.5832897746310353e-12	8.923234543212844e-12	2.6026929870528794e-11
6800000	0.004998986634627155	1.5231256000317858e-49	-2.86201329632894e-54	3.3534899182296906e-9	1.7706603443101019e-15	2.0199862306262593e-6	-3.942939247468323e-20	1.6495888295182325e-21	2.5832897746310353e-12	8.923234543212844e-12	2.6026929870528794e-11
6900000	0.004998986634627155	1.5231256000317858e-49	-2.9037155561370426e-54	3.3534899182296906e-9	1.7706603443101019e-15	2.0199862306262593e-6	-3.942939241936951e-20	1.6495888295257352e-21	2.5832897746310353e-12	8.923234543212844e-12	2.6026929870528794e-11
7000000	0.004998986634627155	1.5231256000317858e-49	-2.945417815945145e-54	3.3534899182296906e-9	1.7706603443101019e-15	2.0199862306262593e-6	-3.942939236405579e-20	1.6495888295334436e-21	2.5832897746310353e-12	8.923234543212844e-12	2.6026929870528794e-11
7100000	0.004998986634627155	1.5231256000317858e-49	-2.9871200757532463e-54	3.3534899182296906e-9	1.7706603443101019e-15	2.0199862306262593e-6	-3.9429392308742065e-20	1.6495888295413379e-21	2.5832897746310353e-12	8.923234543212844e-12	2.6026929870528794e-11
7200000	0.004998986634627155	1.523125600031786e-49	-3.0288223355613473e-54	3.3534899182296906e-9	1.7706603443101019e-15	2.0199862306262593e-6	-3.9429392253428346e-20	1.6495888295493978e-21	2.5832897746310353e-12	8.923234543212844e-12	2.6026929870528794e-11
7300000	0.004998986634627155	1.523125600031786e-49	-3.0705245953694483e-54	3.353489918229691e-9	1.7706603443101019e-15	2.0199862306262593e-6	-3.9429392198114627e-20	1.6495888295576037e-21	2.5832897746310353e-12	8.923234543212844e-12	2.6026929870528794e-11
7400000	0.004998986634627155	1.523125600031786e-49	-3.112226855177548e-54	3.353489918229691e-9	1.7706603443101019e-15	2.0199862306262593e-6	-3.942939214280091e-20	1.6495888295659354e-21	2.5832897746310353e-12	8.923234543212844e-12	2.6026929870528794e-11
7500000	0.004998986634627155	1.523125600031786e-49	-3.1539291149856486e-54	3.353489918229691e-9	1.7706603443101019e-15	2.0199862306262593e-6	-3.942939208748719e-20	1.6495888295743732e-21	2.5832897746310353e-12	8.923234543212844e-12	2.6026929870528794e-11
7600000	0.004998986634627155	1.523125600031786e-49	-3.195631374793748e-54	3.353489918229691e-9	1.7706603443101019e-15	2.0199862306262593e-6	-3.9429392032173463e-20	1.6495888295828968e-21	2.5832897746310353e-12	8.923234543212844e-12	2.6026929870528794e-11
7700000	0.004998986634627156	1.523125600031786e-49	-3.2373336346018477e-54	3.353489918229691e-9	1.7706603443101019e-15	2.0199862306262593e-6	-3.9429391976859744e-20	1.6495888295914865e-21	2.5832897746310353e-12	8.923234543212844e-12	2.6026929870528794e-11
7800000	0.004998986634627156	1.523125600031786e-49	-3.279035894409947e-54	3.353489918229691e-9	1.7706603443101019e-15	2.0199862306262593e-6	-3.9429391921546025e-20	1.6495888296001224e-21	2.5832897746310353e-12	8.923234543212844e-12	2.6026929870528794e-11
7900000	0.004998986634627156	1.523125600031786e-49	-3.320738154218046e-54	3.353489918229691e-9	1.7706603443101019e-15	2.0199862306262593e-6	-3.9429391866232306e-20	1.6495888296087843e-21	2.5832897746310353e-12	8.923234543212844e-12	2.6026929870528794e-11
8000000	0.004998986634627156	1.523125600031786e-49	-3.3624404140261454e-54	3.353489918229691e-9	1.7706603443101019e-15	2.0199862306262593e-6	-3.942939181091859e-20	1.6495888296174525e-21	2.5832897746310353e-12	8.923234543212844e-12	2.6026929870528794e-11
8100000	0.004998986634627156	1.523125600031786e-49	-3.4041426738342447e-54	3.353489918229691e-9	1.7706603443101019e-15	2.0199862306262593e-6	-3.942939175560486e-20	1.6495888296261068e-21	2.583289774631035e-12	8.923234543212844e-12	2.6026929870528794e-11
8200000	0.004998986634627156	1.523125600031786e-49	-3.445844933642344e-54	3.353489918229691e-9	1.7706603443101019e-15	2.0199862306262593e-6	-3.942939170029114e-20	1.6495888296347274e-21	2.583289774631035e-12	8.923234543212844e-12	2.6026929870528794e-11
8300000	0.004998986634627156	1.523125600031786e-49	-3.487547193450444e-54	3.353489918229691e-9	1.7706603443101019e-15	2.0199862306262593e-6	-3.9429391644977424e-20	1.6495888296432944e-21	2.583289774631035e-12	8.923234543212844e-12	2.6026929870528794e-11
8400000	0.004998986634627156	1.523125600031786e-49	-3.5292494532585436e-54	3.353489918229691e-9	1.7706603443101019e-15	2.0199862306262593e-6	-3.9429391589663705e-20	1.6495888296517877e-21	2.583289774631035e-12	8.923234543212844e-12	2.6026929870528794e-11
8500000	0.004998986634627156	1.523125600031786e-49	-3.5709517130666435e-54	3.353489918229691e-9	1.7706603443101019e-15	2.0199862306262593e-6	-3.9429391534349985e-20	1.6495888296601875e-21	2.583289774631035e-12	8.923234543212844e-12	2.6026929870528794e-11
8600000	0.004998986634627156	1.523125600031786e-49	-3.612653972874744e-54	3.353489918229691e-9	1.7706603443101019e-15	2.0199862306262593e-6	-3.942939147903626e-20	1.6495888296684737e-21	2.583289774631035e-12	8.923234543212844e-12	2.6026929870528794e-11
8700000	0.004998986634627156	1.523125600031786e-49	-3.654356232682845e-54	3.353489918229691e-9	1.7706603443101019e-15	2.0199862306262593e-6	-3.942939142372254e-20	1.6495888296766264e-21	2.583289774631035e-12	8.923234543212844e-12	2.6026929870528794e-11
8800000	0.004998986634627156	1.523125600031786e-49	-3.696058492490946e-54	3.353489918229691e-9	1.7706603443101019e-15	2.0199862306262593e-6	-3.942939136840882e-20	1.6495888296846255e-21	2.583289774631035e-12	8.923234543212844e-12	2.6026929870528794e-11
8900000	0.004998986634627156	1.523125600031786e-49	-3.737760752299048e-54	3.353489918229691e-9	1.7706603443101019e-15	2.0199862306262593e-6	-3.94293913130951e-20	1.6495888296924513e-21	2.583289774631035e-12	8.923234543212844e-12	2.6026929870528794e-11
9000000	0.004998986634627156	1.523125600031786e-49	-3.77946301210715e-54	3.353489918229691e-9	1.7706603443101019e-15	2.0199862306262593e-6	-3.9429391257781384e-20	1.6495888297000838e-21	2.583289774631035e-12	8.923234543212844e-12	2.6026929870528794e-11
9100000	0.004998986634627156	1.523125600031786e-49	-3.8211652719152535e-54	3.353489918229691e-9	1.7706603443101019e-15	2.0199862306262593e-6	-3.942939120246766e-20	1.649588829707503e-21	2.583289774631035e-12	8.923234543212844e-12	2.6026929870528794e-11
9200000	0.004998986634627156	1.523125600031786e-49	-3.8628675317233574e-54	3.353489918229691e-9	1.7706603443101019e-15	2.0199862306262593e-6	-3.942939114715394e-20	1.6495888297146887e-21	2.583289774631035e-12	8.923234543212844e-12	2.6026929870528794e-11
9300000	0.004998986634627156	1.523125600031786e-49	-3.904569791531462e-54	3.353489918229691e-9	1.7706603443101019e-15	2.0199862306262593e-6	-3.942939109184022e-20	1.6495888297216213e-21	2.583289774631035e-12	8.923234543212844e-12	2.6026929870528794e-11
9400000	0.004998986634627156	1.523125600031786e-49	-3.9462720513395675e-54	3.353489918229691e-9	1.7706603443101019e-15	2.0199862306262593e-6	-3.94293910365265e-20	1.6495888297282808e-21	2.583289774631035e-12	8.923234543212844e-12	2.6026929870528794e-11
9500000	0.004998986634627156	1.523125600031786e-49	-3.9879743111476737e-54	3.353489918229691e-9	1.7706603443101019e-15	2.0199862306262593e-6	-3.9429390981212776e-20	1.649588829734647e-21	2.583289774631035e-12	8.923234543212844e-12	2.6026929870528794e-11
9600000	0.004998986634627156	1.523125600031786e-49	-4.029676570955781e-54	3.353489918229691e-9	1.7706603443101019e-15	2.0199862306262593e-6	-3.942939092589906e-20	1.6495888297407004e-21	2.583289774631035e-12	8.923234543212844e-12	2.6026929870528794e-11
9700000	0.004998986634627156	1.523125600031786e-49	-4.0713788307638896e-54	3.353489918229691e-9	1.7706603443101019e-15	2.0199862306262593e-6	-3.942939087058534e-20	1.6495888297464206e-21	2.583289774631035e-12	8.923234543212844e-12	2.6026929870528794e-11
9800000	0.004998986634627156	1.523125600031786e-49	-4.113081090571999e-54	3.353489918229691e-9	1.7706603443101019e-15	2.0199862306262593e-6	-3.942939081527162e-20	1.6495888297517876e-21	2.583289774631035e-12	8.923234543212844e-12	2.6026929870528794e-11
9900000	0.004998986634627156	1.523125600031786e-49	-4.15478335038011e-54	3.353489918229691e-9	1.7706603443101019e-15	2.0199862306262593e-6	-3.94293907599579e-20	1.6495888297567819e-21	2.583289774631035e-12	8.923234543212844e-12	2.6026929870528794e-11
10000000	0.004998986634627156	1.523125600031786e-49	-4.1964856101882215e-54	3.353489918229691e-9	1.7706603443101019e-15	2.0199862306262593e-6	-3.9429390704644175e-20	1.6495888297613833e-21	2.583289774631035e-12	8.923234543212844e-12	2.6026929870528794e-11
10100000	0.004998986634627156	1.523125600031786e-49	-4.238187869996335e-54	3.353489918229691e-9	1.7706603443101019e-15	2.0199862306262593e-6	-3.9429390649330455e-20	1.6495888297655718e-21	2.583289774631035e-12	8.923234543212844e-12	2.6026929870528794e-11
10200000	0.004998986634627156	1.523125600031786e-49	-4.279890129804449e-54	3.353489918229691e-9	1.7706603443101019e-15	2.0199862306262593e-6	-3.9429390594016736e-20	1.6495888297693275e-21	2.583289774631035e-12	8.923234543212844e-12	2.6026929870528794e-11
10300000	0.004998986634627156	1.523125600031786e-49	-4.321592389612565e-54	3.353489918229691e-9	1.7706603443101019e-15	2.0199862306262593e-6	-3.942939053870302e-20	1.6495888297726304e-21	2.583289774631035e-12	8.923234543212844e-12	2.6026929870528794e-11
10400000	0.004998986634627156	1.523125600031786e-49	-4.3632946494206823e-54	3.353489918229691e-9	1.7706603443101019e-15	2.0199862306262593e-6	-3.94293904833893e-20	1.6495888297754606e-21	2.583289774631035e-12	8.923234543212844e-12	2.6026929870528794e-11
10500000	0.004998986634627156	1.523125600031786e-49	-4.404996909228801e-54	3.353489918229691e-9	1.7706603443101019e-15	2.0199862306262593e-6	-3.942939042807557e-20	1.649588829777798e-21	2.583289774631035e-12	8.923234543212844e-12	2.6026929870528794e-11
10600000	0.004998986634627156	1.523125600031786e-49	-4.446699169036922e-54	3.353489918229691e-9	1.7706603443101019e-15	2.0199862306262593e-6	-3.9429390372761854e-20	1.649588829779623e-21	2.583289774631035e-12	8.923234543212844e-12	2.6026929870528794e-11
10700000	0.004998986634627156	1.523125600031786e-49	-4.488401428845044e-54	3.353489918229691e-9	1.7706603443101019e-15	2.0199862306262593e-6	-3.9429390317448135e-20	1.6495888297809153e-21	2.583289774631035e-12	8.923234543212844e-12	2.6026929870528794e-11
10800000	0.004998986634627156	1.523125600031786e-49	-4.530103688653168e-54	3.353489918229691e-9	1.7706603443101019e-15	2.0199862306262593e-6	-3.9429390262134416e-20	1.6495888297816552e-21	2.583289774631035e-12	8.923234543212844e-12	2.6026929870528794e-11
10900000	0.004998986634627156	1.523125600031786e-49	-4.571805948461293e-54	3.353489918229691e-9	1.7706603443101019e-15	2.0199862306262593e-6	-3.9429390206820697e-20	1.6495888297818352e-21	2.583289774631035e-12	8.923234543212844e-12	2.6026929870528794e-11
11000000	0.004998986634627156	1.523125600031786e-49	-4.6135082082694164e-54	3.353489918229691e-9	1.7706603443101019e-15	2.0199862306262593e-6	-3.942939015150697e-20	1.6495888297818323e-21	2.583289774631035e-12	8.923234543212844e-12	2.6026929870528794e-11
11100000	0.004998986634627156	1.523125600031786e-49	-4.6552104680775365e-54	3.353489918229691e-9	1.7706603443101019e-15	2.0199862306262593e-6	-3.942939009619325e-20	1.6495888297818295e-21	2.583289774631035e-12	8.923234543212844e-12	2.6026929870528794e-11
11200000	0.004998986634627156	1.523125600031786e-49	-4.696912727885653e-54	3.353489918229691e-9	1.7706603443101019e-15	2.0199862306262593e-6	-3.9429390040879533e-20	1.649588829781827e-21	2.583289774631035e-12	8.923234543212844e-12	2.6026929870528794e-11
11300000	0.004998986634627156	1.523125600031786e-49	-4.738614987693767e-54	3.353489918229691e-9	1.7706603443101019e-15	2.0199862306262593e-6	-3.9429389985565814e-20	1.6495888297818244e-21	2.583289774631035e-12	8.923234543212844e-12	2.6026929870528794e-11
11400000	0.004998986634627156	1.523125600031786e-49	-4.780317247501876e-54	3.353489918229691e-9	1.7706603443101019e-15	2.0199862306262593e-6	-3.942938993025209e-20	1.6495888297818222e-21	2.583289774631035e-12	8.923234543212844e-12	2.6026929870528794e-11
11500000	0.004998986634627156	1.523125600031786e-49	-4.822019507309983e-54	3.353489918229691e-9	1.7706603443101019e-15	2.0199862306262593e-6	-3.942938987493837e-20	1.64958882978182e-21	2.583289774631035e-12	8.923234543212844e-12	2.6026929870528794e-11
11600000	0.004998986634627156	1.523125600031786e-49	-4.8637217671180855e-54	3.353489918229691e-9	1.7706603443101019e-15	2.0199862306262593e-6	-3.942938981962465e-20	1.6495888297818179e-21	2.583289774631035e-12	8.923234543212844e-12	2.6026929870528794e-11
11700000	0.004998986634627156	1.523125600031786e-49	-4.9054240269261854e-54	3.353489918229691e-9	1.7706603443101019e-15	2.0199862306262593e-6	-3.942938976431093e-20	1.649588829781816e-21	2.583289774631035e-12	8.923234543212844e-12	2.6026929870528794e-11
11800000	0.004998986634627156	1.523125600031786e-49	-4.947126286734282e-54	3.353489918229691e-9	1.7706603443101019e-15	2.0199862306262593e-6	-3.942938970899721e-20	1.6495888297818141e-21	2.583289774631035e-12	8.923234543212844e-12	2.6026929870528794e-11
11900000	0.004998986634627156	1.523125600031786e-49	-4.988828546542376e-54	3.353489918229691e-9	1.7706603443101019e-15	2.0199862306262593e-6	-3.942938965368349e-20	1.6495888297818122e-21	2.583289774631035e-12	8.923234543212844e-12	2.6026929870528794e-11
12000000	0.004998986634627156	1.523125600031786e-49	-5.0305308063504663e-54	3.353489918229691e-9	1.7706603443101019e-15	2.0199862306262593e-6	-3.942938959836977e-20	1.6495888297818107e-21	2.583289774631035e-12	8.923234543212844e-12	2.6026929870528794e-11
12100000	0.004998986634627156	1.523125600031786e-49	-5.072233066158554e-54	3.353489918229691e-9	1.7706603443101019e-15	2.0199862306262593e-6	-3.942938954305605e-20	1.6495888297818092e-21	2.583289774631035e-12	8.923234543212844e-12	2.6026929870528794e-11
12200000	0.004998986634627156	1.523125600031786e-49	-5.113935325966639e-54	3.353489918229691e-9	1.7706603443101019e-15	2.0199862306262593e-6	-3.942938948774233e-20	1.6495888297818077e-21	2.583289774631035e-12	8.923234543212844e-12	2.6026929870528794e-11
12300000	0.004998986634627156	1.523125600031786e-49	-5.1556375857747206e-54	3.353489918229691e-9	1.7706603443101019e-15	2.0199862306262593e-6	-3.942938943242861e-20	1.6495888297818064e-21	2.583289774631035e-12	8.923234543212844e-12	2.6026929870528794e-11
12400000	0.004998986634627156	1.523125600031786e-49	-5.1973398455827996e-54	3.353489918229691e-9	1.7706603443101019e-15	2.0199862306262593e-6	-3.9429389377114886e-20	1.649588829781805e-21	2.583289774631035e-12	8.923234543212844e-12	2.6026929870528794e-11
12500000	0.004998986634627156	1.523125600031786e-49	-5.239042105390876e-54	3.353489918229691e-9	1.7706603443101019e-15	2.0199862306262593e-6	-3.9429389321801167e-20	1.649588829781804e-21	2.583289774631035e-12	8.923234543212844e-12	2.6026929870528794e-11
12600000	0.004998986634627156	1.523125600031786e-49	-5.28074436519895e-54	3.353489918229691e-9	1.7706603443101019e-15	2.0199862306262593e-6	-3.942938926648745e-20	1.649588829781803e-21	2.583289774631035e-12	8.923234543212844e-12	2.6026929870528794e-11
12700000	0.004998986634627156	1.523125600031786e-49	-5.322446625007021e-54	3.353489918229691e-9	1.7706603443101019e-15	2.0199862306262593e-6	-3.942938921117373e-20	1.649588829781802e-21	2.583289774631035e-12	8.923234543212844e-12	2.6026929870528794e-11
12800000	0.004998986634627156	1.523125600031786e-49	-5.36414888481509e-54	3.353489918229691e-9	1.7706603443101019e-15	2.0199862306262593e-6	-3.942938915586001e-20	1.6495888297818013e-21	2.583289774631035e-12	8.923234543212844e-12	2.6026929870528794e-11
12900000	0.004998986634627156	1.523125600031786e-49	-5.405851144623156e-54	3.353489918229691e-9	1.7706603443101019e-15	2.0199862306262593e-6	-3.9429389100546284e-20	1.6495888297818004e-21	2.583289774631035e-12	8.923234543212844e-12	2.6026929870528794e-11
13000000	0.004998986634627156	1.523125600031786e-49	-5.44755340443122e-54	3.353489918229691e-9	1.7706603443101019e-15	2.0199862306262593e-6	-3.9429389045232565e-20	1.6495888297817998e-21	2.583289774631035e-12	8.923234543212844e-12	2.6026929870528794e-11
13100000	0.004998986634627156	1.523125600031786e-49	-5.489255664239282e-54	3.353489918229691e-9	1.7706603443101019e-15	2.0199862306262593e-6	-3.9429388989918846e-20	1.6495888297817992e-21	2.583289774631035e-12	8.923234543212844e-12	2.6026929870528794e-11
13200000	0.004998986634627156	1.5231256000317862e-49	-5.53095792404734e-54	3.353489918229691e-9	1.7706603443101019e-15	2.0199862306262593e-6	-3.9429388934605127e-20	1.6495888297817987e-21	2.583289774631035e-12	8.923234543212844e-12	2.6026929870528794e-11
13300000	0.004998986634627156	1.5231256000317862e-49	-5.572660183855398e-54	3.353489918229691e-9	1.7706603443101019e-15	2.0199862306262593e-6	-3.942938887929141e-20	1.6495888297817983e-21	2.583289774631035e-12	8.923234543212844e-12	2.6026929870528794e-11
13400000	0.004998986634627156	1.5231256000317862e-49	-5.614362443663453e-54	3.353489918229691e-9	1.7706603443101019e-15	2.0199862306262593e-6	-3.942938882397768e-20	1.649588829781798e-21	2.583289774631035e-12	8.923234543212844e-12	2.6026929870528794e-11
13500000	0.004998986634627156	1.5231256000317862e-49	-5.656064703471505e-54	3.353489918229691e-9	1.7706603443101019e-15	2.0199862306262593e-6	-3.9429388768663963e-20	1.6495888297817977e-21	2.583289774631035e-12	8.923234543212844e-12	2.6026929870528794e-11
13600000	0.004998986634627156	1.5231256000317862e-49	-5.697766963279556e-54	3.353489918229691e-9	1.7706603443101019e-15	2.0199862306262593e-6	-3.9429388713350244e-20	1.6495888297817975e-21	2.583289774631035e-12	8.923234543212844e-12	2.6026929870528794e-11
13700000	0.004998986634627156	1.5231256000317862e-49	-5.739469223087605e-54	3.353489918229691e-9	1.7706603443101019e-15	2.0199862306262593e-6	-3.9429388658036525e-20	1.6495888297817974e-21	2.583289774631035e-12	8.923234543212844e-12	2.6026929870528794e-11
13800000	0.004998986634627156	1.5231256000317862e-49	-5.781171482895651e-54	3.353489918229691e-9	1.7706603443101019e-15	2.0199862306262593e-6	-3.94293886027228e-20	1.6495888297817974e-21	2.583289774631035e-12	8.923234543212844e-12	2.6026929870528794e-11
13900000	0.004998986634627156	1.5231256000317862e-49	-5.822873742703697e-54	3.353489918229691e-9	1.7706603443101019e-15	2.0199862306262593e-6	-3.942938854740908e-20	1.6495888297817974e-21	2.583289774631035e-12	8.923234543212844e-12	2.6026929870528794e-11
14000000	0.004998986634627156	1.5231256000317864e-49	-5.86457600251174e-54	3.353489918229691e-9	1.7706603443101019e-15	2.0199862306262593e-6	-3.942938849209536e-20	1.6495888297817974e-21	2.583289774631035e-12	8.923234543212844e-12	2.6026929870528794e-11
14100000	0.004998986634627156	1.5231256000317864e-49	-5.906278262319782e-54	3.353489918229691e-9	1.7706603443101019e-15	2.0199862306262593e-6	-3.942938843678164e-20	1.6495888297817975e-21	2.583289774631035e-12	8.923234543212844e-12	2.6026929870528794e-11
14200000	0.004998986634627156	1.5231256000317864e-49	-5.947980522127821e-54	3.353489918229691e-9	1.7706603443101019e-15	2.0199862306262593e-6	-3.9429388381467924e-20	1.6495888297817977e-21	2.583289774631035e-12	8.923234543212844e-12	2.6026929870528794e-11
14300000	0.004998986634627156	1.5231256000317864e-49	-5.98968278193586e-54	3.353489918229691e-9	1.7706603443101019e-15	2.0199862306262593e-6	-3.94293883261542e-20	1.649588829781798e-21	2.583289774631035e-12	8.923234543212844e-12	2.6026929870528794e-11
14400000	0.004998986634627156	1.5231256000317864e-49	-6.031385041743896e-54	3.353489918229691e-9	1.7706603443101019e-15	2.0199862306262593e-6	-3.942938827084048e-20	1.6495888297817983e-21	2.583289774631035e-12	8.923234543212844e-12	2.6026929870528794e-11
14500000	0.004998986634627156	1.5231256000317864e-49	-6.073087301551932e-54	3.353489918229691e-9	1.7706603443101019e-15	2.0199862306262593e-6	-3.942938821552676e-20	1.6495888297817987e-21	2.5832897746310353e-12	8.923234543212844e-12	2.6026929870528794e-11
14600000	0.004998986634627156	1.5231256000317865e-49	-6.114789561359966e-54	3.353489918229691e-9	1.7706603443101019e-15	2.0199862306262593e-6	-3.942938816021304e-20	1.649588829781799e-21	2.5832897746310353e-12	8.923234543212844e-12	2.6026929870528794e-11
14700000	0.004998986634627156	1.5231256000317865e-49	-6.156491821167998e-54	3.353489918229691e-9	1.7706603443101019e-15	2.0199862306262593e-6	-3.942938810489932e-20	1.6495888297817996e-21	2.5832897746310353e-12	8.923234543212844e-12	2.6026929870528794e-11
14800000	0.004998986634627156	1.5231256000317865e-49	-6.19819408097603e-54	3.353489918229691e-9	1.7706603443101019e-15	2.0199862306262593e-6	-3.9429388049585597e-20	1.6495888297818002e-21	2.5832897746310353e-12	8.923234543212844e-12	2.6026929870528794e-11
14900000	0.004998986634627156	1.5231256000317865e-49	-6.239896340784059e-54	3.353489918229691e-9	1.7706603443101017e-15	2.0199862306262593e-6	-3.942938799427188e-20	1.6495888297818007e-21	2.5832897746310353e-12	8.923234543212844e-12	2.6026929870528794e-11
15000000	0.004998986634627156	1.5231256000317865e-49	-6.281598600592088e-54	3.353489918229691e-9	1.7706603443101017e-15	2.0199862306262593e-6	-3.942938793895816e-20	1.6495888297818013e-21	2.5832897746310353e-12	8.923234543212844e-12	2.6026929870528794e-11
15100000	0.004998986634627156	1.5231256000317867e-49	-6.323300860400116e-54	3.353489918229691e-9	1.7706603443101017e-15	2.0199862306262593e-6	-3.942938788364444e-20	1.6495888297818019e-21	2.5832897746310353e-12	8.923234543212844e-12	2.6026929870528794e-11
15200000	0.004998986634627156	1.5231256000317867e-49	-6.365003120208143e-54	3.353489918229691e-9	1.7706603443101017e-15	2.0199862306262593e-6	-3.942938782833072e-20	1.6495888297818026e-21	2.5832897746310353e-12	8.923234543212844e-12	2.6026929870528794e-11
15300000	0.004998986634627156	1.5231256000317867e-49	-6.406705380016168e-54	3.353489918229691e-9	1.7706603443101017e-15	2.0199862306262593e-6	-3.9429387773016995e-20	1.6495888297818034e-21	2.5832897746310353e-12	8.923234543212844e-12	2.6026929870528794e-11
15400000	0.004998986634627156	1.5231256000317867e-49	-6.448407639824193e-54	3.353489918229691e-9	1.7706603443101017e-15	2.0199862306262593e-6	-3.9429387717703276e-20	1.6495888297818041e-21	2.5832897746310353e-12	8.923234543212844e-12	2.6026929870528794e-11
15500000	0.004998986634627156	1.5231256000317867e-49	-6.490109899632217e-54	3.353489918229691e-9	1.7706603443101017e-15	2.0199862306262593e-6	-3.942938766238956e-20	1.6495888297818049e-21	2.5832897746310353e-12	8.923234543212844e-12	2.6026929870528794e-11
15600000	0.004998986634627156	1.523125600031787e-49	-6.531812159440241e-54	3.353489918229691e-9	1.7706603443101017e-15	2.0199862306262593e-6	-3.942938760707584e-20	1.6495888297818056e-21	2.5832897746310353e-12	8.923234543212844e-12	2.6026929870528794e-11
15700000	0.004998986634627156	1.523125600031787e-49	-6.573514419248263e-54	3.353489918229691e-9	1.7706603443101017e-15	2.0199862306262593e-6	-3.942938755176212e-20	1.6495888297818064e-21	2.5832897746310353e-12	8.923234543212844e-12	2.6026929870528794e-11
15800000	0.004998986634627156	1.523125600031787e-49	-6.615216679056285e-54	3.353489918229691e-9	1.7706603443101017e-15	2.0199862306262593e-6	-3.9429387496448394e-20	1.6495888297818073e-21	2.5832897746310353e-12	8.923234543212844e-12	2.6026929870528794e-11
15900000	0.004998986634627156	1.523125600031787e-49	-6.656918938864305e-54	3.353489918229691e-9	1.7706603443101017e-15	2.0199862306262593e-6	-3.9429387441134675e-20	1.6495888297818083e-21	2.5832897746310353e-12	8.923234543212844e-12	2.6026929870528794e-11
16000000	0.004998986634627156	1.523125600031787e-49	-6.698621198672326e-54	3.353489918229691e-9	1.7706603443101017e-15	2.0199862306262593e-6	-3.9429387385820955e-20	1.6495888297818092e-21	2.5832897746310353e-12	8.923234543212844e-12	2.6026929870528794e-11
16100000	0.004998986634627156	1.5231256000317871e-49	-6.740323458480347e-54	3.353489918229691e-9	1.7706603443101017e-15	2.0199862306262593e-6	-3.9429387330507236e-20	1.64958882978181e-21	2.5832897746310353e-12	8.923234543212844e-12	2.6026929870528794e-11
16200000	0.004998986634627156	1.5231256000317871e-49	-6.782025718288366e-54	3.353489918229691e-9	1.7706603443101017e-15	2.0199862306262593e-6	-3.942938727519352e-20	1.6495888297818109e-21	2.5832897746310353e-12	8.923234543212844e-12	2.6026929870528794e-11
16300000	0.004998986634627156	1.5231256000317871e-49	-6.823727978096385e-54	3.353489918229691e-9	1.7706603443101017e-15	2.0199862306262593e-6	-3.942938721987979e-20	1.6495888297818118e-21	2.5832897746310353e-12	8.923234543212844e-12	2.6026929870528794e-11
16400000	0.004998986634627156	1.5231256000317871e-49	-6.865430237904404e-54	3.353489918229691e-9	1.7706603443101017e-15	2.0199862306262593e-6	-3.942938716456607e-20	1.6495888297818128e-21	2.5832897746310353e-12	8.923234543212844e-12	2.6026929870528794e-11
16500000	0.004998986634627156	1.5231256000317873e-49	-6.907132497712423e-54	3.353489918229691e-9	1.7706603443101017e-15	2.0199862306262593e-6	-3.9429387109252354e-20	1.649588829781814e-21	2.5832897746310353e-12	8.923234543212845e-12	2.6026929870528794e-11
16600000	0.004998986634627156	1.5231256000317873e-49	-6.948834757520441e-54	3.353489918229691e-9	1.7706603443101017e-15	2.0199862306262593e-6	-3.9429387053938635e-20	1.6495888297818149e-21	2.5832897746310357e-12	8.923234543212845e-12	2.6026929870528794e-11
16700000	0.004998986634627156	1.5231256000317873e-49	-6.99053701732846e-54	3.353489918229691e-9	1.7706603443101017e-15	2.0199862306262593e-6	-3.9429386998624916e-20	1.6495888297818158e-21	2.5832897746310357e-12	8.923234543212845e-12	2.6026929870528794e-11
16800000	0.004998986634627156	1.5231256000317873e-49	-7.032239277136479e-54	3.353489918229691e-9	1.7706603443101017e-15	2.0199862306262593e-6	-3.942938694331119e-20	1.6495888297818167e-21	2.5832897746310357e-12	8.923234543212845e-12	2.6026929870528794e-11
16900000	0.004998986634627156	1.5231256000317873e-49	-7.073941536944498e-54	3.353489918229691e-9	1.7706603443101017e-15	2.0199862306262593e-6	-3.942938688799747e-20	1.6495888297818177e-21	2.5832897746310357e-12	8.923234543212845e-12	2.6026929870528794e-11
17000000	0.004998986634627156	1.5231256000317875e-49	-7.115643796752516e-54	3.353489918229691e-9	1.7706603443101017e-15	2.0199862306262593e-6	-3.942938683268375e-20	1.6495888297818188e-21	2.5832897746310357e-12	8.923234543212845e-12	2.6026929870528794e-11
17100000	0.004998986634627156	1.5231256000317875e-49	-7.157346056560535e-54	3.353489918229691e-9	1.7706603443101017e-15	2.0199862306262593e-6	-3.9429386777370033e-20	1.6495888297818197e-21	2.5832897746310357e-12	8.923234543212845e-12	2.6026929870528794e-11
17200000	0.004998986634627156	1.5231256000317875e-49	-7.199048316368554e-54	3.353489918229691e-9	1.7706603443101017e-15	2.0199862306262593e-6	-3.9429386722056314e-20	1.6495888297818207e-21	2.5832897746310357e-12	8.923234543212845e-12	2.6026929870528794e-11
17300000	0.004998986634627156	1.5231256000317875e-49	-7.240750576176572e-54	3.353489918229691e-9	1.7706603443101017e-15	2.0199862306262593e-6	-3.942938666674259e-20	1.6495888297818216e-21	2.5832897746310357e-12	8.923234543212845e-12	2.6026929870528794e-11
17400000	0.004998986634627156	1.5231256000317877e-49	-7.282452835984592e-54	3.353489918229691e-9	1.7706603443101017e-15	2.0199862306262593e-6	-3.942938661142887e-20	1.6495888297818226e-21	2.5832897746310357e-12	8.923234543212845e-12	2.6026929870528794e-11
17500000	0.004998986634627156	1.5231256000317877e-49	-7.324155095792612e-54	3.353489918229691e-9	1.7706603443101017e-15	2.0199862306262593e-6	-3.942938655611515e-20	1.6495888297818235e-21	2.5832897746310357e-12	8.923234543212845e-12	2.6026929870528794e-11
17600000	0.004998986634627156	1.5231256000317877e-49	-7.365857355600633e-54	3.353489918229691e-9	1.7706603443101017e-15	2.0199862306262593e-6	-3.942938650080143e-20	1.6495888297818244e-21	2.5832897746310357e-12	8.923234543212845e-12	2.6026929870528794e-11
17700000	0.004998986634627156	1.5231256000317877e-49	-7.407559615408653e-54	3.353489918229691e-9	1.7706603443101017e-15	2.0199862306262593e-6	-3.942938644548771e-20	1.6495888297818252e-21	2.5832897746310357e-12	8.923234543212845e-12	2.6026929870528794e-11
17800000	0.004998986634627156	1.5231256000317877e-49	-7.449261875216675e-54	3.353489918229691e-9	1.7706603443101015e-15	2.0199862306262593e-6	-3.942938639017399e-20	1.6495888297818261e-21	2.5832897746310357e-12	8.923234543212845e-12	2.6026929870528794e-11
17900000	0.004998986634627156	1.5231256000317879e-49	-7.490964135024697e-54	3.353489918229691e-9	1.7706603443101015e-15	2.0199862306262593e-6	-3.942938633486027e-20	1.6495888297818269e-21	2.5832897746310357e-12	8.923234543212845e-12	2.6026929870528794e-11
18000000	0.004998986634627156	1.5231256000317879e-49	-7.53266639483272e-54	3.353489918229691e-9	1.7706603443101015e-15	2.0199862306262593e-6	-3.942938627954655e-20	1.6495888297818278e-21	2.5832897746310357e-12	8.923234543212845e-12	2.6026929870528794e-11
18100000	0.004998986634627156	1.5231256000317879e-49	-7.574368654640743e-54	3.353489918229691e-9	1.7706603443101015e-15	2.0199862306262593e-6	-3.942938622423283e-20	1.6495888297818286e-21	2.5832897746310357e-12	8.923234543212845e-12	2.6026929870528794e-11
18200000	0.004998986634627156	1.5231256000317879e-49	-7.616070914448767e-54	3.353489918229691e-9	1.7706603443101015e-15	2.0199862306262593e-6	-3.9429386168919105e-20	1.6495888297818293e-21	2.5832897746310357e-12	8.923234543212845e-12	2.6026929870528794e-11
18300000	0.004998986634627156	1.5231256000317879e-49	-7.657773174256793e-54	3.353489918229691e-9	1.7706603443101015e-15	2.0199862306262593e-6	-3.9429386113605386e-20	1.64958882978183e-21	2.5832897746310357e-12	8.923234543212845e-12	2.6026929870528794e-11
18400000	0.004998986634627156	1.523125600031788e-49	-7.699475434064819e-54	3.353489918229691e-9	1.7706603443101015e-15	2.0199862306262593e-6	-3.9429386058291667e-20	1.6495888297818308e-21	2.5832897746310357e-12	8.923234543212845e-12	2.6026929870528794e-11
18500000	0.004998986634627156	1.523125600031788e-49	-7.741177693872847e-54	3.353489918229691e-9	1.7706603443101015e-15	2.0199862306262593e-6	-3.942938600297795e-20	1.6495888297818314e-21	2.5832897746310357e-12	8.923234543212845e-12	2.6026929870528794e-11
18600000	0.004998986634627156	1.523125600031788e-49	-7.782879953680875e-54	3.353489918229691e-9	1.7706603443101015e-15	2.0199862306262593e-6	-3.942938594766423e-20	1.6495888297818322e-21	2.583289774631036e-12	8.923234543212845e-12	2.6026929870528794e-11
18700000	0.004998986634627156	1.523125600031788e-49	-7.824582213488904e-54	3.353489918229691e-9	1.7706603443101015e-15	2.0199862306262593e-6	-3.9429385892350503e-20	1.6495888297818327e-21	2.583289774631036e-12	8.923234543212845e-12	2.6026929870528794e-11
18800000	0.004998986634627156	1.523125600031788e-49	-7.866284473296934e-54	3.353489918229691e-9	1.7706603443101015e-15	2.0199862306262593e-6	-3.9429385837036784e-20	1.6495888297818333e-21	2.583289774631036e-12	8.923234543212845e-12	2.6026929870528794e-11
18900000	0.004998986634627156	1.5231256000317883e-49	-7.907986733104967e-54	3.353489918229691e-9	1.7706603443101015e-15	2.0199862306262593e-6	-3.9429385781723065e-20	1.6495888297818337e-21	2.583289774631036e-12	8.923234543212845e-12	2.6026929870528794e-11
19000000	0.004998986634627156	1.5231256000317883e-49	-7.949688992912999e-54	3.353489918229691e-9	1.7706603443101015e-15	2.0199862306262593e-6	-3.9429385726409346e-20	1.6495888297818342e-21	2.583289774631036e-12	8.923234543212845e-12	2.6026929870528794e-11
19100000	0.004998986634627156	1.5231256000317883e-49	-7.991391252721034e-54	3.353489918229691e-9	1.7706603443101015e-15	2.0199862306262593e-6	-3.9429385671095627e-20	1.6495888297818346e-21	2.583289774631036e-12	8.923234543212845e-12	2.6026929870528794e-11
19200000	0.004998986634627156	1.5231256000317883e-49	-8.03309351252907e-54	3.353489918229691e-9	1.7706603443101015e-15	2.0199862306262593e-6	-3.94293856157819e-20	1.6495888297818348e-21	2.583289774631036e-12	8.923234543212845e-12	2.6026929870528794e-11
19300000	0.004998986634627156	1.5231256000317883e-49	-8.074795772337107e-54	3.353489918229691e-9	1.7706603443101015e-15	2.0199862306262593e-6	-3.942938556046818e-20	1.6495888297818352e-21	2.583289774631036e-12	8.923234543212845e-12	2.6026929870528794e-11
19400000	0.004998986634627156	1.5231256000317883e-49	-8.116498032145146e-54	3.353489918229691e-9	1.7706603443101015e-15	2.0199862306262593e-6	-3.9429385505154463e-20	1.6495888297818354e-21	2.583289774631036e-12	8.923234543212845e-12	2.6026929870528794e-11
19500000	0.004998986634627156	1.5231256000317884e-49	-8.158200291953187e-54	3.353489918229691e-9	1.7706603443101015e-15	2.0199862306262593e-6	-3.9429385449840744e-20	1.6495888297818355e-21	2.583289774631036e-12	8.923234543212845e-12	2.6026929870528794e-11
19600000	0.004998986634627156	1.5231256000317884e-49	-8.19990255176123e-54	3.353489918229691e-9	1.7706603443101015e-15	2.0199862306262593e-6	-3.9429385394527025e-20	1.6495888297818357e-21	2.583289774631036e-12	8.923234543212845e-12	2.6026929870528794e-11
19700000	0.004998986634627156	1.5231256000317884e-49	-8.241604811569273e-54	3.353489918229691e-9	1.7706603443101015e-15	2.0199862306262593e-6	-3.94293853392133e-20	1.6495888297818357e-21	2.583289774631036e-12	8.923234543212845e-12	2.6026929870528794e-11
19800000	0.004998986634627156	1.5231256000317884e-49	-8.283307071377318e-54	3.353489918229691e-9	1.7706603443101015e-15	2.0199862306262593e-6	-3.942938528389958e-20	1.6495888297818357e-21	2.583289774631036e-12	8.923234543212845e-12	2.6026929870528794e-11
19900000	0.004998986634627156	1.5231256000317884e-49	-8.325009331185359e-54	3.353489918229691e-9	1.7706603443101015e-15	2.0199862306262593e-6	-3.942938522858586e-20	1.6495888297818357e-21	2.583289774631036e-12	8.923234543212845e-12	2.6026929870528794e-11
20000000	0.004998986634627156	1.5231256000317884e-49	-8.366711590993397e-54	3.353489918229691e-9	1.7706603443101015e-15	2.0199862306262593e-6	-3.942938517327214e-20	1.6495888297818357e-21	2.583289774631036e-12	8.923234543212845e-12	2.6026929870528794e-11
20100000	0.004998986634627156	1.5231256000317884e-49	-8.408413850801433e-54	3.353489918229691e-9	1.7706603443101015e-15	2.0199862306262593e-6	-3.942938511795842e-20	1.6495888297818357e-21	2.583289774631036e-12	8.923234543212845e-12	2.6026929870528794e-11
20200000	0.004998986634627156	1.5231256000317886e-49	-8.450116110609465e-54	3.353489918229691e-9	1.7706603443101015e-15	2.0199862306262593e-6	-3.94293850626447e-20	1.6495888297818357e-21	2.583289774631036e-12	8.923234543212845e-12	2.6026929870528794e-11
20300000	0.004998986634627156	1.5231256000317886e-49	-8.491818370417494e-54	3.353489918229691e-9	1.7706603443101015e-15	2.0199862306262593e-6	-3.942938500733098e-20	1.6495888297818357e-21	2.583289774631036e-12	8.923234543212845e-12	2.6026929870528794e-11
20400000	0.004998986634627156	1.5231256000317886e-49	-8.53352063022552e-54	3.353489918229691e-9	1.7706603443101015e-15	2.0199862306262593e-6	-3.942938495201726e-20	1.6495888297818357e-21	2.583289774631036e-12	8.923234543212845e-12	2.6026929870528794e-11
20500000	0.004998986634627156	1.5231256000317886e-49	-8.575222890033543e-54	3.353489918229691e-9	1.7706603443101015e-15	2.0199862306262593e-6	-3.942938489670354e-20	1.6495888297818357e-21	2.583289774631036e-12	8.923234543212845e-12	2.6026929870528794e-11
20600000	0.004998986634627156	1.5231256000317886e-49	-8.616925149841563e-54	3.353489918229691e-9	1.7706603443101015e-15	2.0199862306262593e-6	-3.9429384841389816e-20	1.6495888297818357e-21	2.583289774631036e-12	8.923234543212845e-12	2.6026929870528794e-11
20700000	0.004998986634627156	1.5231256000317886e-49	-8.65862740964958e-54	3.353489918229691e-9	1.7706603443101015e-15	2.0199862306262593e-6	-3.9429384786076097e-20	1.6495888297818357e-21	2.583289774631036e-12	8.923234543212845e-12	2.6026929870528794e-11
20800000	0.004998986634627156	1.5231256000317886e-49	-8.700329669457595e-54	3.353489918229691e-9	1.7706603443101015e-15	2.0199862306262593e-6	-3.942938473076238e-20	1.6495888297818357e-21	2.583289774631036e-12	8.923234543212845e-12	2.6026929870528794e-11
20900000	0.004998986634627156	1.5231256000317886e-49	-8.742031929265608e-54	3.353489918229691e-9	1.7706603443101015e-15	2.0199862306262593e-6	-3.942938467544866e-20	1.6495888297818357e-21	2.583289774631036e-12	8.923234543212845e-12	2.6026929870528794e-11
21000000	0.004998986634627156	1.5231256000317886e-49	-8.783734189073617e-54	3.353489918229691e-9	1.7706603443101015e-15	2.0199862306262593e-6	-3.942938462013494e-20	1.6495888297818357e-21	2.583289774631036e-12	8.923234543212845e-12	2.6026929870528794e-11
21100000	0.004998986634627156	1.5231256000317886e-49	-8.825436448881624e-54	3.353489918229691e-9	1.7706603443101015e-15	2.0199862306262593e-6	-3.9429384564821214e-20	1.6495888297818357e-21	2.583289774631036e-12	8.923234543212845e-12	2.6026929870528794e-11
21200000	0.004998986634627156	1.5231256000317886e-49	-8.867138708689628e-54	3.353489918229691e-9	1.7706603443101015e-15	2.0199862306262593e-6	-3.9429384509507495e-20	1.6495888297818357e-21	2.583289774631036e-12	8.923234543212845e-12	2.6026929870528794e-11
21300000	0.004998986634627156	1.5231256000317886e-49	-8.90884096849763e-54	3.353489918229691e-9	1.7706603443101015e-15	2.0199862306262593e-6	-3.9429384454193776e-20	1.6495888297818357e-21	2.583289774631036e-12	8.923234543212845e-12	2.6026929870528794e-11
21400000	0.004998986634627156	1.5231256000317886e-49	-8.950543228305629e-54	3.353489918229691e-9	1.7706603443101015e-15	2.0199862306262593e-6	-3.9429384398880057e-20	1.6495888297818357e-21	2.583289774631036e-12	8.923234543212845e-12	2.6026929870528794e-11
21500000	0.004998986634627156	1.5231256000317886e-49	-8.992245488113625e-54	3.353489918229691e-9	1.7706603443101015e-15	2.0199862306262593e-6	-3.942938434356634e-20	1.6495888297818357e-21	2.583289774631036e-12	8.923234543212845e-12	2.6026929870528794e-11
21600000	0.004998986634627156	1.5231256000317886e-49	-9.033947747921621e-54	3.353489918229691e-9	1.7706603443101015e-15	2.0199862306262593e-6	-3.942938428825261e-20	1.6495888297818357e-21	2.583289774631036e-12	8.923234543212845e-12	2.6026929870528794e-11
21700000	0.004998986634627156	1.5231256000317886e-49	-9.075650007729612e-54	3.353489918229691e-9	1.7706603443101015e-15	2.0199862306262593e-6	-3.9429384232938894e-20	1.6495888297818357e-21	2.583289774631036e-12	8.923234543212845e-12	2.6026929870528794e-11
21800000	0.004998986634627156	1.5231256000317886e-49	-9.117352267537603e-54	3.353489918229691e-9	1.7706603443101015e-15	2.0199862306262593e-6	-3.9429384177625174e-20	1.6495888297818357e-21	2.583289774631036e-12	8.923234543212845e-12	2.6026929870528794e-11
21900000	0.004998986634627156	1.5231256000317886e-49	-9.15905452734559e-54	3.353489918229691e-9	1.7706603443101015e-15	2.0199862306262593e-6	-3.9429384122311455e-20	1.6495888297818357e-21	2.583289774631036e-12	8.923234543212845e-12	2.6026929870528794e-11
22000000	0.004998986634627156	1.5231256000317886e-49	-9.200756787153576e-54	3.353489918229691e-9	1.7706603443101015e-15	2.0199862306262593e-6	-3.942938406699773e-20	1.6495888297818357e-21	2.583289774631036e-12	8.923234543212845e-12	2.6026929870528794e-11
22100000	0.004998986634627156	1.5231256000317886e-49	-9.242459046961559e-54	3.353489918229691e-9	1.7706603443101015e-15	2.0199862306262593e-6	-3.942938401168401e-20	1.6495888297818357e-21	2.583289774631036e-12	8.923234543212845e-12	2.6026929870528794e-11
22200000	0.004998986634627156	1.5231256000317886e-49	-9.28416130676954e-54	3.353489918229691e-9	1.7706603443101015e-15	2.0199862306262593e-6	-3.942938395637029e-20	1.6495888297818357e-21	2.583289774631036e-12	8.923234543212845e-12	2.6026929870528794e-11
22300000	0.004998986634627156	1.5231256000317886e-49	-9.32586356657752e-54	3.353489918229691e-9	1.7706603443101015e-15	2.0199862306262593e-6	-3.942938390105657e-20	1.6495888297818357e-21	2.583289774631036e-12	8.923234543212845e-12	2.6026929870528794e-11
22400000	0.004998986634627156	1.5231256000317886e-49	-9.367565826385497e-54	3.353489918229691e-9	1.7706603443101015e-15	2.0199862306262593e-6	-3.9429383845742854e-20	1.6495888297818357e-21	2.583289774631036e-12	8.923234543212845e-12	2.6026929870528794e-11
22500000	0.004998986634627156	1.5231256000317886e-49	-9.409268086193472e-54	3.353489918229691e-9	1.7706603443101015e-15	2.0199862306262593e-6	-3.942938379042913e-20	1.6495888297818357e-21	2.583289774631036e-12	8.923234543212845e-12	2.6026929870528794e-11
22600000	0.004998986634627156	1.5231256000317886e-49	-9.450970346001445e-54	3.353489918229691e-9	1.7706603443101015e-15	2.0199862306262593e-6	-3.942938373511541e-20	1.6495888297818357e-21	2.583289774631036e-12	8.923234543212845e-12	2.6026929870528794e-11
22700000	0.004998986634627156	1.5231256000317886e-49	-9.492672605809417e-54	3.353489918229691e-9	1.7706603443101015e-15	2.0199862306262593e-6	-3.942938367980169e-20	1.6495888297818357e-21	2.583289774631036e-12	8.923234543212845e-12	2.6026929870528794e-11
22800000	0.004998986634627156	1.5231256000317886e-49	-9.534374865617387e-54	3.353489918229691e-9	1.7706603443101015e-15	2.0199862306262593e-6	-3.942938362448797e-20	1.6495888297818357e-21	2.583289774631036e-12	8.923234543212845e-12	2.6026929870528794e-11
22900000	0.004998986634627156	1.5231256000317886e-49	-9.576077125425354e-54	3.353489918229691e-9	1.7706603443101015e-15	2.0199862306262593e-6	-3.942938356917425e-20	1.6495888297818357e-21	2.583289774631036e-12	8.923234543212845e-12	2.6026929870528794e-11
23000000	0.004998986634627156	1.5231256000317886e-49	-9.617779385233322e-54	3.353489918229691e-9	1.7706603443101015e-15	2.0199862306262593e-6	-3.942938351386053e-20	1.6495888297818357e-21	2.583289774631036e-12	8.923234543212845e-12	2.6026929870528794e-11
23100000	0.004998986634627156	1.5231256000317886e-49	-9.659481645041286e-54	3.353489918229691e-9	1.7706603443101015e-15	2.0199862306262593e-6	-3.942938345854681e-20	1.6495888297818357e-21	2.583289774631036e-12	8.923234543212845e-12	2.6026929870528794e-11
23200000	0.004998986634627156	1.5231256000317886e-49	-9.701183904849249e-54	3.353489918229691e-9	1.7706603443101015e-15	2.0199862306262593e-6	-3.942938340323309e-20	1.6495888297818357e-21	2.583289774631036e-12	8.923234543212845e-12	2.6026929870528794e-11
23300000	0.004998986634627156	1.5231256000317886e-49	-9.742886164657211e-54	3.353489918229691e-9	1.7706603443101015e-15	2.0199862306262593e-6	-3.942938334791937e-20	1.6495888297818357e-21	2.583289774631036e-12	8.923234543212845e-12	2.6026929870528794e-11
23400000	0.004998986634627156	1.5231256000317886e-49	-9.78458842446517e-54	3.353489918229691e-9	1.7706603443101015e-15	2.0199862306262593e-6	-3.942938329260565e-20	1.6495888297818357e-21	2.583289774631036e-12	8.923234543212845e-12	2.6026929870528794e-11
23500000	0.004998986634627156	1.5231256000317886e-49	-9.82629068427313e-54	3.353489918229691e-9	1.7706603443101015e-15	2.0199862306262593e-6	-3.9429383237291925e-20	1.6495888297818357e-21	2.583289774631036e-12	8.923234543212845e-12	2.6026929870528794e-11
23600000	0.004998986634627156	1.5231256000317886e-49	-9.867992944081087e-54	3.353489918229691e-9	1.7706603443101015e-15	2.0199862306262593e-6	-3.9429383181978206e-20	1.6495888297818357e-21	2.583289774631036e-12	8.923234543212845e-12	2.6026929870528794e-11
23700000	0.004998986634627156	1.5231256000317886e-49	-9.909695203889042e-54	3.353489918229691e-9	1.7706603443101015e-15	2.0199862306262593e-6	-3.942938312666449e-20	1.6495888297818357e-21	2.583289774631036e-12	8.923234543212845e-12	2.6026929870528794e-11
23800000	0.004998986634627156	1.5231256000317884e-49	-9.951397463696997e-54	3.353489918229691e-9	1.7706603443101015e-15	2.0199862306262593e-6	-3.942938307135077e-20	1.6495888297818357e-21	2.583289774631036e-12	8.923234543212845e-12	2.6026929870528794e-11
23900000	0.004998986634627156	1.5231256000317884e-49	-9.993099723504951e-54	3.353489918229691e-9	1.7706603443101015e-15	2.0199862306262593e-6	-3.942938301603704e-20	1.6495888297818357e-21	2.583289774631036e-12	8.923234543212845e-12	2.6026929870528794e-11
24000000	0.004998986634627156	1.5231256000317884e-49	-1.0034801983312902e-53	3.353489918229691e-9	1.7706603443101015e-15	2.0199862306262593e-6	-3.9429382960723324e-20	1.6495888297818357e-21	2.583289774631036e-12	8.923234543212845e-12	2.6026929870528794e-11
24100000	0.004998986634627156	1.5231256000317884e-49	-1.0076504243120854e-53	3.353489918229691e-9	1.7706603443101015e-15	2.0199862306262593e-6	-3.9429382905409605e-20	1.6495888297818357e-21	2.583289774631036e-12	8.923234543212845e-12	2.6026929870528794e-11
24200000	0.004998986634627156	1.5231256000317884e-49	-1.0118206502928803e-53	3.353489918229691e-9	1.7706603443101015e-15	2.0199862306262593e-6	-3.9429382850095886e-20	1.6495888297818357e-21	2.583289774631036e-12	8.923234543212845e-12	2.6026929870528794e-11
24300000	0.004998986634627156	1.5231256000317884e-49	-1.0159908762736752e-53	3.353489918229691e-9	1.7706603443101015e-15	2.0199862306262593e-6	-3.9429382794782166e-20	1.6495888297818357e-21	2.583289774631036e-12	8.923234543212845e-12	2.6026929870528794e-11
24400000	0.004998986634627156	1.5231256000317884e-49	-1.02016110225447e-53	3.353489918229691e-9	1.7706603443101015e-15	2.0199862306262593e-6	-3.942938273946844e-20	1.6495888297818357e-21	2.583289774631036e-12	8.923234543212845e-12	2.6026929870528794e-11
24500000	0.004998986634627156	1.5231256000317884e-49	-1.0243313282352647e-53	3.353489918229691e-9	1.7706603443101015e-15	2.0199862306262593e-6	-3.942938268415472e-20	1.6495888297818357e-21	2.583289774631036e-12	8.923234543212845e-12	2.6026929870528794e-11
24600000	0.004998986634627156	1.5231256000317884e-49	-1.0285015542160593e-53	3.353489918229691e-9	1.7706603443101015e-15	2.0199862306262593e-6	-3.9429382628841003e-20	1.6495888297818357e-21	2.583289774631036e-12	8.923234543212845e-12	2.6026929870528794e-11
24700000	0.004998986634627156	1.5231256000317884e-49	-1.0326717801968538e-53	3.353489918229691e-9	1.7706603443101015e-15	2.0199862306262593e-6	-3.9429382573527284e-20	1.6495888297818357e-21	2.583289774631036e-12	8.923234543212845e-12	2.6026929870528794e-11
24800000	0.004998986634627156	1.5231256000317883e-49	-1.0368420061776482e-53	3.353489918229691e-9	1.7706603443101015e-15	2.0199862306262593e-6	-3.9429382518213565e-20	1.6495888297818357e-21	2.583289774631036e-12	8.923234543212845e-12	2.6026929870528794e-11
24900000	0.004998986634627156	1.5231256000317883e-49	-1.0410122321584426e-53	3.353489918229691e-9	1.7706603443101015e-15	2.0199862306262593e-6	-3.942938246289984e-20	1.6495888297818357e-21	2.583289774631036e-12	8.923234543212845e-12	2.6026929870528794e-11
25000000	0.004998986634627156	1.5231256000317883e-49	-1.0451824581392368e-53	3.353489918229691e-9	1.7706603443101015e-15	2.0199862306262593e-6	-3.942938240758612e-20	1.6495888297818357e-21	2.583289774631036e-12	8.923234543212845e-12	2.6026929870528794e-11
25100000	0.004998986634627156	1.5231256000317883e-49	-1.0493526841200312e-53	3.353489918229691e-9	1.7706603443101015e-15	2.0199862306262593e-6	-3.94293823522724e-20	1.6495888297818357e-21	2.583289774631036e-12	8.923234543212845e-12	2.6026929870528794e-11
25200000	0.004998986634627156	1.5231256000317883e-49	-1.0535229101008253e-53	3.353489918229691e-9	1.7706603443101015e-15	2.0199862306262593e-6	-3.942938229695868e-20	1.6495888297818357e-21	2.583289774631036e-12	8.923234543212845e-12	2.6026929870528794e-11
25300000	0.004998986634627156	1.5231256000317883e-49	-1.0576931360816194e-53	3.353489918229691e-9	1.7706603443101015e-15	2.0199862306262593e-6	-3.9429382241644963e-20	1.6495888297818357e-21	2.583289774631036e-12	8.923234543212845e-12	2.6026929870528794e-11
25400000	0.004998986634627156	1.5231256000317883e-49	-1.0618633620624133e-53	3.353489918229691e-9	1.7706603443101015e-15	2.0199862306262593e-6	-3.942938218633124e-20	1.6495888297818357e-21	2.583289774631036e-12	8.923234543212845e-12	2.6026929870528794e-11
25500000	0.004998986634627156	1.5231256000317883e-49	-1.0660335880432074e-53	3.353489918229691e-9	1.7706603443101015e-15	2.0199862306262593e-6	-3.942938213101752e-20	1.6495888297818357e-21	2.583289774631036e-12	8.923234543212845e-12	2.6026929870528794e-11
25600000	0.004998986634627156	1.5231256000317883e-49	-1.0702038140240012e-53	3.353489918229691e-9	1.7706603443101015e-15	2.0199862306262593e-6	-3.94293820757038e-20	1.6495888297818357e-21	2.583289774631036e-12	8.923234543212845e-12	2.6026929870528794e-11
25700000	0.004998986634627156	1.523125600031788e-49	-1.074374040004795e-53	3.353489918229691e-9	1.7706603443101015e-15	2.0199862306262593e-6	-3.942938202039008e-20	1.6495888297818357e-21	2.583289774631036e-12	8.923234543212845e-12	2.6026929870528794e-11
25800000	0.004998986634627156	1.523125600031788e-49	-1.078544265985589e-53	3.353489918229691e-9	1.7706603443101015e-15	2.0199862306262593e-6	-3.942938196507636e-20	1.6495888297818357e-21	2.583289774631036e-12	8.923234543212845e-12	2.6026929870528794e-11
25900000	0.004998986634627156	1.523125600031788e-49	-1.0827144919663828e-53	3.353489918229691e-9	1.7706603443101015e-15	2.0199862306262593e-6	-3.9429381909762637e-20	1.6495888297818357e-21	2.583289774631036e-12	8.923234543212844e-12	2.6026929870528794e-11
26000000	0.004998986634627156	1.523125600031788e-49	-1.0868847179471767e-53	3.353489918229691e-9	1.7706603443101015e-15	2.0199862306262593e-6	-3.942938185444892e-20	1.6495888297818357e-21	2.583289774631036e-12	8.923234543212844e-12	2.6026929870528794e-11
26100000	0.004998986634627156	1.523125600031788e-49	-1.0910549439279704e-53	3.353489918229691e-9	1.7706603443101015e-15	2.0199862306262593e-6	-3.94293817991352e-20	1.6495888297818357e-21	2.583289774631036e-12	8.923234543212844e-12	2.6026929870528794e-11
26200000	0.004998986634627156	1.523125600031788e-49	-1.0952251699087642e-53	3.353489918229691e-9	1.7706603443101015e-15	2.0199862306262593e-6	-3.942938174382148e-20	1.6495888297818357e-21	2.583289774631036e-12	8.923234543212844e-12	2.6026929870528794e-11
26300000	0.004998986634627156	1.523125600031788e-49	-1.099395395889558e-53	3.353489918229691e-9	1.7706603443101015e-15	2.0199862306262593e-6	-3.9429381688507754e-20	1.6495888297818357e-21	2.583289774631036e-12	8.923234543212844e-12	2.6026929870528794e-11
26400000	0.004998986634627156	1.5231256000317879e-49	-1.1035656218703517e-53	3.353489918229691e-9	1.7706603443101015e-15	2.0199862306262593e-6	-3.9429381633194035e-20	1.6495888297818357e-21	2.583289774631036e-12	8.923234543212844e-12	2.6026929870528794e-11
26500000	0.004998986634627156	1.5231256000317879e-49	-1.1077358478511456e-53	3.353489918229691e-9	1.7706603443101015e-15	2.0199862306262593e-6	-3.9429381577880316e-20	1.6495888297818357e-21	2.583289774631036e-12	8.923234543212844e-12	2.6026929870528794e-11
26600000	0.004998986634627156	1.5231256000317879e-49	-1.1119060738319392e-53	3.353489918229691e-9	1.7706603443101015e-15	2.0199862306262593e-6	-3.9429381522566597e-20	1.6495888297818357e-21	2.583289774631036e-12	8.923234543212844e-12	2.6026929870528794e-11
26700000	0.004998986634627156	1.5231256000317879e-49	-1.1160762998127331e-53	3.353489918229691e-9	1.7706603443101015e-15	2.0199862306262593e-6	-3.942938146725288e-20	1.6495888297818357e-21	2.583289774631036e-12	8.923234543212844e-12	2.6026929870528794e-11
26800000	0.004998986634627156	1.5231256000317879e-49	-1.120246525793527e-53	3.353489918229691e-9	1.7706603443101015e-15	2.0199862306262593e-6	-3.942938141193915e-20	1.6495888297818357e-21	2.583289774631036e-12	8.923234543212844e-12	2.6026929870528794e-11
26900000	0.004998986634627156	1.5231256000317879e-49	-1.1244167517743206e-53	3.353489918229691e-9	1.7706603443101015e-15	2.0199862306262593e-6	-3.9429381356625433e-20	1.6495888297818357e-21	2.583289774631036e-12	8.923234543212844e-12	2.6026929870528794e-11
27000000	0.004998986634627156	1.5231256000317879e-49	-1.1285869777551145e-53	3.353489918229691e-9	1.7706603443101015e-15	2.0199862306262593e-6	-3.9429381301311714e-20	1.6495888297818357e-21	2.583289774631036e-12	8.923234543212844e-12	2.6026929870528794e-11
27100000	0.004998986634627156	1.5231256000317879e-49	-1.1327572037359084e-53	3.353489918229691e-9	1.7706603443101017e-15	2.0199862306262593e-6	-3.9429381245997995e-20	1.6495888297818357e-21	2.583289774631036e-12	8.923234543212844e-12	2.6026929870528794e-11
27200000	0.004998986634627156	1.5231256000317877e-49	-1.1369274297167025e-53	3.353489918229691e-9	1.7706603443101017e-15	2.0199862306262593e-6	-3.9429381190684276e-20	1.6495888297818357e-21	2.583289774631036e-12	8.923234543212844e-12	2.6026929870528794e-11
27300000	0.004998986634627156	1.5231256000317877e-49	-1.1410976556974964e-53	3.353489918229691e-9	1.7706603443101017e-15	2.0199862306262593e-6	-3.942938113537055e-20	1.6495888297818357e-21	2.583289774631036e-12	8.923234543212844e-12	2.6026929870528794e-11
27400000	0.004998986634627156	1.5231256000317877e-49	-1.1452678816782902e-53	3.353489918229691e-9	1.7706603443101017e-15	2.0199862306262593e-6	-3.942938108005683e-20	1.6495888297818357e-21	2.583289774631036e-12	8.923234543212844e-12	2.6026929870528794e-11
27500000	0.004998986634627156	1.5231256000317877e-49	-1.1494381076590843e-53	3.353489918229691e-9	1.7706603443101017e-15	2.0199862306262593e-6	-3.942938102474311e-20	1.6495888297818357e-21	2.5832897746310357e-12	8.923234543212844e-12	2.6026929870528794e-11
27600000	0.004998986634627156	1.5231256000317877e-49	-1.1536083336398784e-53	3.353489918229691e-9	1.7706603443101017e-15	2.0199862306262593e-6	-3.9429380969429394e-20	1.6495888297818357e-21	2.5832897746310357e-12	8.923234543212844e-12	2.6026929870528794e-11
27700000	0.004998986634627156	1.5231256000317877e-49	-1.1577785596206725e-53	3.353489918229691e-9	1.7706603443101017e-15	2.0199862306262593e-6	-3.9429380914115674e-20	1.6495888297818357e-21	2.5832897746310357e-12	8.923234543212844e-12	2.6026929870528794e-11
27800000	0.004998986634627156	1.5231256000317877e-49	-1.1619487856014669e-53	3.353489918229691e-9	1.7706603443101017e-15	2.0199862306262593e-6	-3.942938085880195e-20	1.6495888297818357e-21	2.5832897746310357e-12	8.923234543212844e-12	2.6026929870528794e-11
27900000	0.004998986634627156	1.5231256000317877e-49	-1.1661190115822612e-53	3.353489918229691e-9	1.7706603443101017e-15	2.0199862306262593e-6	-3.942938080348823e-20	1.6495888297818357e-21	2.5832897746310357e-12	8.923234543212844e-12	2.6026929870528794e-11
28000000	0.004998986634627156	1.5231256000317877e-49	-1.1702892375630555e-53	3.353489918229691e-9	1.7706603443101017e-15	2.0199862306262593e-6	-3.942938074817451e-20	1.6495888297818357e-21	2.5832897746310357e-12	8.923234543212844e-12	2.6026929870528794e-11
28100000	0.004998986634627156	1.5231256000317875e-49	-1.1744594635438499e-53	3.353489918229691e-9	1.7706603443101017e-15	2.0199862306262593e-6	-3.942938069286079e-20	1.6495888297818357e-21	2.5832897746310357e-12	8.923234543212844e-12	2.6026929870528794e-11
28200000	0.004998986634627156	1.5231256000317875e-49	-1.1786296895246444e-53	3.353489918229691e-9	1.7706603443101017e-15	2.0199862306262593e-6	-3.9429380637547067e-20	1.6495888297818357e-21	2.5832897746310357e-12	8.923234543212844e-12	2.6026929870528794e-11
28300000	0.004998986634627156	1.5231256000317875e-49	-1.182799915505439e-53	3.353489918229691e-9	1.7706603443101017e-15	2.0199862306262593e-6	-3.942938058223335e-20	1.6495888297818357e-21	2.5832897746310357e-12	8.923234543212844e-12	2.6026929870528794e-11
28400000	0.004998986634627156	1.5231256000317875e-49	-1.1869701414862338e-53	3.353489918229691e-9	1.7706603443101017e-15	2.0199862306262593e-6	-3.942938052691963e-20	1.6495888297818357e-21	2.5832897746310357e-12	8.923234543212844e-12	2.6026929870528794e-11
28500000	0.004998986634627156	1.5231256000317875e-49	-1.1911403674670286e-53	3.353489918229691e-9	1.7706603443101017e-15	2.0199862306262593e-6	-3.942938047160591e-20	1.6495888297818357e-21	2.5832897746310357e-12	8.923234543212844e-12	2.6026929870528794e-11
28600000	0.004998986634627156	1.5231256000317875e-49	-1.1953105934478234e-53	3.353489918229691e-9	1.7706603443101017e-15	2.0199862306262593e-6	-3.942938041629219e-20	1.6495888297818357e-21	2.5832897746310357e-12	8.923234543212844e-12	2.6026929870528794e-11
28700000	0.004998986634627156	1.5231256000317875e-49	-1.1994808194286184e-53	3.353489918229691e-9	1.7706603443101017e-15	2.0199862306262593e-6	-3.9429380360978465e-20	1.6495888297818357e-21	2.5832897746310357e-12	8.923234543212844e-12	2.6026929870528794e-11
28800000	0.004998986634627156	1.5231256000317875e-49	-1.2036510454094135e-53	3.353489918229691e-9	1.7706603443101017e-15	2.0199862306262593e-6	-3.9429380305664746e-20	1.6495888297818357e-21	2.5832897746310357e-12	8.923234543212844e-12	2.6026929870528794e-11
28900000	0.004998986634627156	1.5231256000317875e-49	-1.2078212713902087e-53	3.353489918229691e-9	1.7706603443101017e-15	2.0199862306262593e-6	-3.9429380250351027e-20	1.6495888297818357e-21	2.5832897746310357e-12	8.923234543212844e-12	2.6026929870528794e-11
29000000	0.004998986634627156	1.5231256000317875e-49	-1.2119914973710042e-53	3.353489918229691e-9	1.7706603443101017e-15	2.0199862306262593e-6	-3.942938019503731e-20	1.6495888297818357e-21	2.5832897746310357e-12	8.923234543212844e-12	2.6026929870528794e-11
29100000	0.004998986634627156	1.5231256000317873e-49	-1.2161617233517997e-53	3.353489918229691e-9	1.7706603443101017e-15	2.0199862306262593e-6	-3.942938013972359e-20	1.6495888297818357e-21	2.5832897746310357e-12	8.923234543212844e-12	2.6026929870528794e-11
29200000	0.004998986634627156	1.5231256000317873e-49	-1.2203319493325952e-53	3.353489918229691e-9	1.7706603443101017e-15	2.0199862306262593e-6	-3.9429380084409864e-20	1.6495888297818357e-21	2.5832897746310357e-12	8.923234543212844e-12	2.6026929870528794e-11
29300000	0.004998986634627156	1.5231256000317873e-49	-1.224502175313391e-53	3.353489918229691e-9	1.7706603443101017e-15	2.0199862306262593e-6	-3.9429380029096144e-20	1.6495888297818357e-21	2.5832897746310357e-12	8.923234543212844e-12	2.6026929870528794e-11
29400000	0.004998986634627156	1.5231256000317873e-49	-1.228672401294187e-53	3.353489918229691e-9	1.7706603443101017e-15	2.0199862306262593e-6	-3.9429379973782425e-20	1.6495888297818357e-21	2.5832897746310357e-12	8.923234543212844e-12	2.6026929870528794e-11
29500000	0.004998986634627156	1.5231256000317873e-49	-1.2328426272749829e-53	3.353489918229691e-9	1.7706603443101017e-15	2.0199862306262593e-6	-3.9429379918468706e-20	1.6495888297818357e-21	2.5832897746310357e-12	8.923234543212844e-12	2.6026929870528794e-11
29600000	0.004998986634627156	1.5231256000317873e-49	-1.237012853255779e-53	3.353489918229691e-9	1.7706603443101017e-15	2.0199862306262593e-6	-3.942937986315499e-20	1.6495888297818357e-21	2.5832897746310357e-12	8.923234543212844e-12	2.6026929870528794e-11
29700000	0.004998986634627156	1.5231256000317873e-49	-1.2411830792365755e-53	3.353489918229691e-9	1.7706603443101017e-15	2.0199862306262593e-6	-3.942937980784126e-20	1.6495888297818357e-21	2.5832897746310357e-12	8.923234543212844e-12	2.6026929870528794e-11
29800000	0.004998986634627156	1.5231256000317873e-49	-1.245353305217372e-53	3.353489918229691e-9	1.7706603443101017e-15	2.0199862306262593e-6	-3.942937975252754e-20	1.6495888297818357e-21	2.5832897746310357e-12	8.923234543212844e-12	2.6026929870528794e-11
29900000	0.004998986634627156	1.5231256000317873e-49	-1.2495235311981678e-53	3.353489918229691e-9	1.7706603443101017e-15	2.0199862306262593e-6	-3.9429379697213824e-20	1.6495888297818357e-21	2.5832897746310357e-12	8.923234543212844e-12	2.6026929870528794e-11
30000000	0.004998986634627156	1.5231256000317873e-49	-1.2536937571789636e-53	3.353489918229691e-9	1.7706603443101017e-15	2.0199862306262593e-6	-3.9429379641900105e-20	1.6495888297818357e-21	2.5832897746310357e-12	8.923234543212844e-12	2.6026929870528794e-11
30100000	0.004998986634627156	1.5231256000317873e-49	-1.257863983159759e-53	3.353489918229691e-9	1.7706603443101017e-15	2.0199862306262593e-6	-3.942937958658638e-20	1.6495888297818357e-21	2.5832897746310357e-12	8.923234543212844e-12	2.6026929870528794e-11
30200000	0.004998986634627156	1.5231256000317873e-49	-1.262034209140554e-53	3.353489918229691e-9	1.7706603443101017e-15	2.0199862306262593e-6	-3.942937953127266e-20	1.6495888297818357e-21	2.5832897746310357e-12	8.923234543212844e-12	2.6026929870528794e-11
30300000	0.004998986634627156	1.5231256000317873e-49	-1.2662044351213491e-53	3.353489918229691e-9	1.7706603443101017e-15	2.0199862306262593e-6	-3.942937947595894e-20	1.6495888297818357e-21	2.5832897746310357e-12	8.923234543212844e-12	2.6026929870528794e-11
30400000	0.004998986634627156	1.5231256000317873e-49	-1.2703746611021437e-53	3.353489918229691e-9	1.7706603443101017e-15	2.0199862306262593e-6	-3.942937942064522e-20	1.6495888297818357e-21	2.5832897746310357e-12	8.923234543212844e-12	2.6026929870528794e-11
30500000	0.004998986634627156	1.5231256000317873e-49	-1.2745448870829378e-53	3.353489918229691e-9	1.7706603443101017e-15	2.0199862306262593e-6	-3.9429379365331503e-20	1.6495888297818357e-21	2.5832897746310357e-12	8.923234543212844e-12	2.6026929870528794e-11
30600000	0.004998986634627156	1.5231256000317873e-49	-1.2787151130637317e-53	3.353489918229691e-9	1.7706603443101017e-15	2.0199862306262593e-6	-3.942937931001778e-20	1.6495888297818357e-21	2.5832897746310357e-12	8.923234543212844e-12	2.6026929870528794e-11
30700000	0.004998986634627156	1.5231256000317873e-49	-1.2828853390445255e-53	3.353489918229691e-9	1.7706603443101017e-15	2.0199862306262593e-6	-3.942937925470406e-20	1.6495888297818357e-21	2.5832897746310357e-12	8.923234543212844e-12	2.6026929870528794e-11
30800000	0.004998986634627156	1.5231256000317871e-49	-1.2870555650253187e-53	3.353489918229691e-9	1.7706603443101017e-15	2.0199862306262593e-6	-3.942937919939034e-20	1.6495888297818357e-21	2.5832897746310357e-12	8.923234543212844e-12	2.6026929870528794e-11
30900000	0.004998986634627156	1.5231256000317871e-49	-1.291225791006112e-53	3.353489918229691e-9	1.7706603443101017e-15	2.0199862306262593e-6	-3.942937914407662e-20	1.6495888297818357e-21	2.5832897746310357e-12	8.923234543212844e-12	2.6026929870528794e-11
31000000	0.004998986634627156	1.5231256000317871e-49	-1.2953960169869048e-53	3.353489918229691e-9	1.7706603443101017e-15	2.0199862306262593e-6	-3.94293790887629e-20	1.6495888297818357e-21	2.5832897746310357e-12	8.923234543212844e-12	2.6026929870528794e-11
31100000	0.004998986634627156	1.5231256000317871e-49	-1.2995662429676973e-53	3.353489918229691e-9	1.7706603443101017e-15	2.0199862306262593e-6	-3.9429379033449176e-20	1.6495888297818357e-21	2.5832897746310357e-12	8.923234543212844e-12	2.6026929870528794e-11
31200000	0.004998986634627156	1.5231256000317871e-49	-1.3037364689484898e-53	3.353489918229691e-9	1.7706603443101017e-15	2.0199862306262593e-6	-3.942937897813546e-20	1.6495888297818357e-21	2.5832897746310357e-12	8.923234543212844e-12	2.6026929870528794e-11
31300000	0.004998986634627156	1.5231256000317871e-49	-1.3079066949292818e-53	3.353489918229691e-9	1.7706603443101017e-15	2.0199862306262593e-6	-3.942937892282174e-20	1.6495888297818357e-21	2.5832897746310357e-12	8.923234543212844e-12	2.6026929870528794e-11
31400000	0.004998986634627156	1.5231256000317871e-49	-1.3120769209100738e-53	3.353489918229691e-9	1.7706603443101017e-15	2.0199862306262593e-6	-3.942937886750802e-20	1.6495888297818357e-21	2.5832897746310357e-12	8.923234543212844e-12	2.6026929870528794e-11
31500000	0.004998986634627156	1.5231256000317871e-49	-1.3162471468908654e-53	3.353489918229691e-9	1.7706603443101017e-15	2.0199862306262593e-6	-3.94293788121943e-20	1.6495888297818357e-21	2.5832897746310357e-12	8.923234543212844e-12	2.6026929870528794e-11
31600000	0.004998986634627156	1.5231256000317871e-49	-1.3204173728716567e-53	3.353489918229691e-9	1.7706603443101017e-15	2.0199862306262593e-6	-3.9429378756880575e-20	1.6495888297818357e-21	2.5832897746310357e-12	8.923234543212844e-12	2.6026929870528794e-11
31700000	0.004998986634627156	1.5231256000317871e-49	-1.3245875988524478e-53	3.353489918229691e-9	1.7706603443101017e-15	2.0199862306262593e-6	-3.9429378701566856e-20	1.6495888297818357e-21	2.5832897746310357e-12	8.923234543212844e-12	2.6026929870528794e-11
31800000	0.004998986634627156	1.5231256000317871e-49	-1.328757824833239e-53	3.353489918229691e-9	1.7706603443101017e-15	2.0199862306262593e-6	-3.9429378646253136e-20	1.6495888297818357e-21	2.5832897746310357e-12	8.923234543212844e-12	2.6026929870528794e-11
31900000	0.004998986634627156	1.5231256000317871e-49	-1.3329280508140295e-53	3.353489918229691e-9	1.7706603443101017e-15	2.0199862306262593e-6	-3.942937859093942e-20	1.6495888297818357e-21	2.5832897746310357e-12	8.923234543212844e-12	2.6026929870528794e-11
32000000	0.004998986634627156	1.5231256000317871e-49	-1.33709827679482e-53	3.353489918229691e-9	1.7706603443101017e-15	2.0199862306262593e-6	-3.942937853562569e-20	1.6495888297818357e-21	2.5832897746310357e-12	8.923234543212844e-12	2.6026929870528794e-11
32100000	0.004998986634627156	1.5231256000317871e-49	-1.34126850277561e-53	3.353489918229691e-9	1.7706603443101017e-15	2.0199862306262593e-6	-3.9429378480311973e-20	1.6495888297818357e-21	2.5832897746310357e-12	8.923234543212844e-12	2.6026929870528794e-11
32200000	0.004998986634627156	1.5231256000317871e-49	-1.3454387287564002e-53	3.353489918229691e-9	1.7706603443101017e-15	2.0199862306262593e-6	-3.9429378424998254e-20	1.6495888297818357e-21	2.5832897746310357e-12	8.923234543212844e-12	2.6026929870528794e-11
32300000	0.004998986634627156	1.5231256000317871e-49	-1.3496089547371902e-53	3.353489918229691e-9	1.7706603443101017e-15	2.0199862306262593e-6	-3.9429378369684535e-20	1.6495888297818357e-21	2.5832897746310357e-12	8.923234543212844e-12	2.6026929870528794e-11
32400000	0.004998986634627156	1.5231256000317871e-49	-1.3537791807179799e-53	3.353489918229691e-9	1.7706603443101017e-15	2.0199862306262593e-6	-3.9429378314370816e-20	1.6495888297818357e-21	2.5832897746310357e-12	8.923234543212844e-12	2.6026929870528794e-11
32500000	0.004998986634627156	1.5231256000317871e-49	-1.3579494066987693e-53	3.353489918229691e-9	1.7706603443101017e-15	2.0199862306262593e-6	-3.942937825905709e-20	1.6495888297818357e-21	2.5832897746310357e-12	8.923234543212844e-12	2.6026929870528794e-11
32600000	0.004998986634627156	1.5231256000317871e-49	-1.3621196326795586e-53	3.353489918229691e-9	1.7706603443101017e-15	2.0199862306262593e-6	-3.942937820374337e-20	1.6495888297818357e-21	2.5832897746310357e-12	8.923234543212844e-12	2.6026929870528794e-11
32700000	0.004998986634627156	1.5231256000317871e-49	-1.3662898586603476e-53	3.353489918229691e-9	1.7706603443101017e-15	2.0199862306262593e-6	-3.942937814842965e-20	1.6495888297818357e-21	2.5832897746310357e-12	8.923234543212844e-12	2.6026929870528794e-11
32800000	0.004998986634627156	1.5231256000317871e-49	-1.3704600846411366e-53	3.353489918229691e-9	1.7706603443101017e-15	2.0199862306262593e-6	-3.9429378093115933e-20	1.6495888297818357e-21	2.5832897746310357e-12	8.923234543212844e-12	2.6026929870528794e-11
32900000	0.004998986634627156	1.5231256000317871e-49	-1.374630310621925e-53	3.353489918229691e-9	1.7706603443101017e-15	2.0199862306262593e-6	-3.9429378037802214e-20	1.6495888297818357e-21	2.5832897746310357e-12	8.923234543212844e-12	2.6026929870528794e-11
33000000	0.004998986634627156	1.5231256000317871e-49	-1.378800536602714e-53	3.353489918229691e-9	1.7706603443101017e-15	2.0199862306262593e-6	-3.942937798248849e-20	1.6495888297818357e-21	2.5832897746310357e-12	8.923234543212844e-12	2.6026929870528794e-11
33100000	0.004998986634627156	1.5231256000317871e-49	-1.3829707625835022e-53	3.353489918229691e-9	1.7706603443101017e-15	2.0199862306262593e-6	-3.942937792717477e-20	1.6495888297818357e-21	2.5832897746310357e-12	8.923234543212844e-12	2.6026929870528794e-11
33200000	0.004998986634627156	1.5231256000317871e-49	-1.3871409885642905e-53	3.353489918229691e-9	1.7706603443101017e-15	2.0199862306262593e-6	-3.942937787186105e-20	1.6495888297818357e-21	2.5832897746310357e-12	8.923234543212844e-12	2.6026929870528794e-11
33300000	0.004998986634627156	1.5231256000317871e-49	-1.3913112145450786e-53	3.353489918229691e-9	1.7706603443101017e-15	2.0199862306262593e-6	-3.942937781654733e-20	1.6495888297818357e-21	2.5832897746310357e-12	8.923234543212844e-12	2.6026929870528794e-11
33400000	0.004998986634627156	1.5231256000317871e-49	-1.3954814405258664e-53	3.353489918229691e-9	1.7706603443101017e-15	2.0199862306262593e-6	-3.942937776123361e-20	1.6495888297818357e-21	2.5832897746310357e-12	8.923234543212844e-12	2.6026929870528794e-11
33500000	0.004998986634627156	1.5231256000317871e-49	-1.3996516665066543e-53	3.353489918229691e-9	1.7706603443101017e-15	2.0199862306262593e-6	-3.942937770591989e-20	1.6495888297818357e-21	2.5832897746310357e-12	8.923234543212844e-12	2.6026929870528794e-11
33600000	0.004998986634627156	1.5231256000317871e-49	-1.4038218924874419e-53	3.353489918229691e-9	1.7706603443101017e-15	2.0199862306262593e-6	-3.942937765060617e-20	1.6495888297818357e-21	2.5832897746310357e-12	8.923234543212844e-12	2.6026929870528794e-11
33700000	0.004998986634627156	1.5231256000317871e-49	-1.4079921184682295e-53	3.353489918229691e-9	1.7706603443101017e-15	2.0199862306262593e-6	-3.942937759529245e-20	1.6495888297818357e-21	2.5832897746310357e-12	8.923234543212844e-12	2.6026929870528794e-11
33800000	0.004998986634627156	1.5231256000317871e-49	-1.4121623444490169e-53	3.353489918229691e-9	1.7706603443101017e-15	2.0199862306262593e-6	-3.942937753997873e-20	1.6495888297818357e-21	2.5832897746310357e-12	8.923234543212844e-12	2.6026929870528794e-11
33900000	0.004998986634627156	1.5231256000317871e-49	-1.416332570429804e-53	3.353489918229691e-9	1.7706603443101017e-15	2.0199862306262593e-6	-3.9429377484665005e-20	1.6495888297818357e-21	2.5832897746310357e-12	8.923234543212844e-12	2.6026929870528794e-11
34000000	0.004998986634627156	1.5231256000317871e-49	-1.4205027964105912e-53	3.353489918229691e-9	1.7706603443101017e-15	2.0199862306262593e-6	-3.9429377429351286e-20	1.6495888297818357e-21	2.5832897746310357e-12	8.923234543212844e-12	2.6026929870528794e-11
34100000	0.004998986634627156	1.5231256000317871e-49	-1.424673022391378e-53	3.353489918229691e-9	1.7706603443101017e-15	2.0199862306262593e-6	-3.9429377374037567e-20	1.6495888297818357e-21	2.5832897746310357e-12	8.923234543212844e-12	2.6026929870528794e-11
34200000	0.004998986634627156	1.5231256000317871e-49	-1.428843248372165e-53	3.353489918229691e-9	1.7706603443101017e-15	2.0199862306262593e-6	-3.942937731872385e-20	1.6495888297818357e-21	2.5832897746310357e-12	8.923234543212844e-12	2.6026929870528794e-11
34300000	0.004998986634627156	1.5231256000317871e-49	-1.433013474352952e-53	3.353489918229691e-9	1.7706603443101017e-15	2.0199862306262593e-6	-3.942937726341013e-20	1.6495888297818357e-21	2.5832897746310357e-12	8.923234543212844e-12	2.6026929870528794e-11
34400000	0.004998986634627156	1.5231256000317871e-49	-1.4371837003337386e-53	3.353489918229691e-9	1.7706603443101017e-15	2.0199862306262593e-6	-3.9429377208096403e-20	1.6495888297818357e-21	2.5832897746310357e-12	8.923234543212844e-12	2.6026929870528794e-11
34500000	0.004998986634627156	1.5231256000317871e-49	-1.4413539263145253e-53	3.353489918229691e-9	1.7706603443101017e-15	2.0199862306262593e-6	-3.9429377152782684e-20	1.6495888297818357e-21	2.5832897746310357e-12	8.923234543212844e-12	2.6026929870528794e-11
34600000	0.004998986634627156	1.5231256000317871e-49	-1.4455241522953117e-53	3.353489918229691e-9	1.7706603443101017e-15	2.0199862306262593e-6	-3.9429377097468965e-20	1.6495888297818357e-21	2.5832897746310357e-12	8.923234543212844e-12	2.6026929870528794e-11
34700000	0.004998986634627156	1.5231256000317871e-49	-1.4496943782760982e-53	3.353489918229691e-9	1.7706603443101017e-15	2.0199862306262593e-6	-3.9429377042155246e-20	1.6495888297818357e-21	2.5832897746310357e-12	8.923234543212844e-12	2.6026929870528794e-11
34800000	0.004998986634627156	1.5231256000317871e-49	-1.4538646042568844e-53	3.353489918229691e-9	1.7706603443101017e-15	2.0199862306262593e-6	-3.9429376986841527e-20	1.6495888297818357e-21	2.5832897746310357e-12	8.923234543212844e-12	2.6026929870528794e-11
34900000	0.004998986634627156	1.5231256000317871e-49	-1.4580348302376709e-53	3.353489918229691e-9	1.7706603443101017e-15	2.0199862306262593e-6	-3.94293769315278e-20	1.6495888297818357e-21	2.5832897746310357e-12	8.923234543212844e-12	2.6026929870528794e-11
35000000	0.004998986634627156	1.5231256000317871e-49	-1.462205056218457e-53	3.353489918229691e-9	1.7706603443101017e-15	2.0199862306262593e-6	-3.942937687621408e-20	1.6495888297818357e-21	2.5832897746310357e-12	8.923234543212844e-12	2.6026929870528794e-11
35100000	0.004998986634627156	1.5231256000317871e-49	-1.466375282199243e-53	3.353489918229691e-9	1.7706603443101017e-15	2.0199862306262593e-6	-3.9429376820900364e-20	1.6495888297818357e-21	2.5832897746310357e-12	8.923234543212844e-12	2.6026929870528794e-11
35200000	0.004998986634627156	1.5231256000317871e-49	-1.4705455081800293e-53	3.353489918229691e-9	1.7706603443101017e-15	2.0199862306262593e-6	-3.9429376765586644e-20	1.6495888297818357e-21	2.5832897746310357e-12	8.923234543212844e-12	2.6026929870528794e-11
35300000	0.004998986634627156	1.5231256000317871e-49	-1.4747157341608153e-53	3.353489918229691e-9	1.7706603443101017e-15	2.0199862306262593e-6	-3.9429376710272925e-20	1.6495888297818357e-21	2.5832897746310357e-12	8.923234543212845e-12	2.6026929870528794e-11
35400000	0.004998986634627156	1.5231256000317871e-49	-1.4788859601416013e-53	3.353489918229691e-9	1.7706603443101017e-15	2.0199862306262593e-6	-3.94293766549592e-20	1.6495888297818357e-21	2.5832897746310357e-12	8.923234543212845e-12	2.6026929870528794e-11
35500000	0.004998986634627156	1.5231256000317871e-49	-1.483056186122387e-53	3.353489918229691e-9	1.7706603443101017e-15	2.0199862306262593e-6	-3.942937659964548e-20	1.6495888297818357e-21	2.5832897746310357e-12	8.923234543212845e-12	2.6026929870528794e-11
35600000	0.004998986634627156	1.5231256000317871e-49	-1.487226412103173e-53	3.353489918229691e-9	1.7706603443101017e-15	2.0199862306262593e-6	-3.942937654433176e-20	1.6495888297818357e-21	2.5832897746310357e-12	8.923234543212845e-12	2.6026929870528794e-11
35700000	0.004998986634627156	1.5231256000317871e-49	-1.4913966380839588e-53	3.353489918229691e-9	1.7706603443101017e-15	2.0199862306262593e-6	-3.942937648901804e-20	1.6495888297818357e-21	2.5832897746310357e-12	8.923234543212845e-12	2.6026929870528794e-11
35800000	0.004998986634627156	1.5231256000317871e-49	-1.4955668640647445e-53	3.353489918229691e-9	1.7706603443101017e-15	2.0199862306262593e-6	-3.9429376433704324e-20	1.6495888297818357e-21	2.5832897746310357e-12	8.923234543212845e-12	2.6026929870528794e-11
35900000	0.004998986634627156	1.5231256000317871e-49	-1.4997370900455303e-53	3.353489918229691e-9	1.7706603443101017e-15	2.0199862306262593e-6	-3.94293763783906e-20	1.6495888297818357e-21	2.5832897746310357e-12	8.923234543212845e-12	2.6026929870528794e-11
36000000	0.004998986634627156	1.5231256000317871e-49	-1.503907316026316e-53	3.353489918229691e-9	1.7706603443101017e-15	2.0199862306262593e-6	-3.942937632307688e-20	1.6495888297818357e-21	2.5832897746310357e-12	8.923234543212845e-12	2.6026929870528794e-11
36100000	0.004998986634627156	1.5231256000317871e-49	-1.5080775420071018e-53	3.353489918229691e-9	1.7706603443101017e-15	2.0199862306262593e-6	-3.942937626776316e-20	1.6495888297818357e-21	2.5832897746310357e-12	8.923234543212845e-12	2.6026929870528794e-11
36200000	0.004998986634627156	1.5231256000317871e-49	-1.5122477679878876e-53	3.353489918229691e-9	1.7706603443101017e-15	2.0199862306262593e-6	-3.942937621244944e-20	1.6495888297818357e-21	2.5832897746310357e-12	8.923234543212845e-12	2.6026929870528794e-11
36300000	0.004998986634627156	1.5231256000317871e-49	-1.516417993968673e-53	3.353489918229691e-9	1.7706603443101017e-15	2.0199862306262593e-6	-3.9429376157135716e-20	1.6495888297818357e-21	2.5832897746310357e-12	8.923234543212845e-12	2.6026929870528794e-11
36400000	0.004998986634627156	1.5231256000317871e-49	-1.5205882199494589e-53	3.353489918229691e-9	1.7706603443101017e-15	2.0199862306262593e-6	-3.9429376101821997e-20	1.6495888297818357e-21	2.5832897746310357e-12	8.923234543212845e-12	2.6026929870528794e-11
36500000	0.004998986634627156	1.5231256000317871e-49	-1.5247584459302446e-53	3.353489918229691e-9	1.7706603443101017e-15	2.0199862306262593e-6	-3.942937604650828e-20	1.6495888297818357e-21	2.5832897746310357e-12	8.923234543212845e-12	2.6026929870528794e-11
36600000	0.004998986634627156	1.5231256000317871e-49	-1.5289286719110304e-53	3.353489918229691e-9	1.7706603443101017e-15	2.0199862306262593e-6	-3.942937599119456e-20	1.6495888297818357e-21	2.5832897746310357e-12	8.923234543212845e-12	2.6026929870528794e-11
36700000	0.004998986634627156	1.5231256000317871e-49	-1.533098897891816e-53	3.353489918229691e-9	1.7706603443101017e-15	2.0199862306262593e-6	-3.942937593588084e-20	1.6495888297818357e-21	2.5832897746310357e-12	8.923234543212845e-12	2.6026929870528794e-11
36800000	0.004998986634627156	1.5231256000317871e-49	-1.5372691238726017e-53	3.353489918229691e-9	1.7706603443101017e-15	2.0199862306262593e-6	-3.9429375880567114e-20	1.6495888297818357e-21	2.5832897746310357e-12	8.923234543212845e-12	2.6026929870528794e-11
36900000	0.004998986634627156	1.5231256000317871e-49	-1.5414393498533874e-53	3.353489918229691e-9	1.7706603443101017e-15	2.0199862306262593e-6	-3.9429375825253395e-20	1.6495888297818357e-21	2.5832897746310357e-12	8.923234543212845e-12	2.6026929870528794e-11
37000000	0.004998986634627156	1.5231256000317871e-49	-1.5456095758341732e-53	3.353489918229691e-9	1.7706603443101017e-15	2.0199862306262593e-6	-3.9429375769939676e-20	1.6495888297818357e-21	2.5832897746310357e-12	8.923234543212845e-12	2.6026929870528794e-11
37100000	0.004998986634627156	1.5231256000317871e-49	-1.5497798018149592e-53	3.353489918229691e-9	1.7706603443101015e-15	2.0199862306262593e-6	-3.942937571462596e-20	1.6495888297818357e-21	2.5832897746310357e-12	8.923234543212845e-12	2.6026929870528794e-11
37200000	0.004998986634627156	1.5231256000317871e-49	-1.553950027795745e-53	3.353489918229691e-9	1.7706603443101015e-15	2.0199862306262593e-6	-3.942937565931224e-20	1.6495888297818357e-21	2.5832897746310357e-12	8.923234543212845e-12	2.6026929870528794e-11
37300000	0.004998986634627156	1.5231256000317871e-49	-1.5581202537765307e-53	3.353489918229691e-9	1.7706603443101015e-15	2.0199862306262593e-6	-3.942937560399851e-20	1.6495888297818357e-21	2.5832897746310357e-12	8.923234543212845e-12	2.6026929870528794e-11
37400000	0.004998986634627156	1.5231256000317871e-49	-1.5622904797573167e-53	3.353489918229691e-9	1.7706603443101015e-15	2.0199862306262593e-6	-3.9429375548684794e-20	1.6495888297818357e-21	2.5832897746310357e-12	8.923234543212845e-12	2.6026929870528794e-11
37500000	0.004998986634627156	1.5231256000317871e-49	-1.5664607057381027e-53	3.353489918229691e-9	1.7706603443101015e-15	2.0199862306262593e-6	-3.9429375493371075e-20	1.6495888297818357e-21	2.5832897746310357e-12	8.923234543212845e-12	2.6026929870528794e-11
37600000	0.004998986634627156	1.5231256000317871e-49	-1.5706309317188887e-53	3.353489918229691e-9	1.7706603443101015e-15	2.0199862306262593e-6	-3.9429375438057356e-20	1.6495888297818357e-21	2.5832897746310357e-12	8.923234543212845e-12	2.6026929870528794e-11
37700000	0.004998986634627156	1.5231256000317871e-49	-1.5748011576996746e-53	3.353489918229691e-9	1.7706603443101015e-15	2.0199862306262593e-6	-3.9429375382743636e-20	1.6495888297818357e-21	2.5832897746310357e-12	8.923234543212845e-12	2.6026929870528794e-11
37800000	0.004998986634627156	1.5231256000317871e-49	-1.5789713836804609e-53	3.353489918229691e-9	1.7706603443101015e-15	2.0199862306262593e-6	-3.942937532742991e-20	1.6495888297818357e-21	2.5832897746310357e-12	8.923234543212845e-12	2.6026929870528794e-11
37900000	0.004998986634627156	1.5231256000317871e-49	-1.583141609661247e-53	3.353489918229691e-9	1.7706603443101015e-15	2.0199862306262593e-6	-3.942937527211619e-20	1.6495888297818357e-21	2.5832897746310357e-12	8.923234543212845e-12	2.6026929870528794e-11
38000000	0.004998986634627156	1.5231256000317871e-49	-1.5873118356420333e-53	3.353489918229691e-9	1.7706603443101015e-15	2.0199862306262593e-6	-3.9429375216802473e-20	1.6495888297818357e-21	2.5832897746310357e-12	8.923234543212845e-12	2.6026929870528794e-11
38100000	0.004998986634627156	1.5231256000317871e-49	-1.5914820616228198e-53	3.353489918229691e-9	1.7706603443101015e-15	2.0199862306262593e-6	-3.9429375161488754e-20	1.6495888297818357e-21	2.5832897746310357e-12	8.923234543212845e-12	2.6026929870528794e-11
38200000	0.004998986634627156	1.5231256000317871e-49	-1.5956522876036062e-53	3.353489918229691e-9	1.7706603443101015e-15	2.0199862306262593e-6	-3.942937510617503e-20	1.6495888297818357e-21	2.5832897746310357e-12	8.923234543212845e-12	2.6026929870528794e-11
38300000	0.004998986634627156	1.5231256000317871e-49	-1.5998225135843927e-53	3.353489918229691e-9	1.7706603443101015e-15	2.0199862306262593e-6	-3.942937505086131e-20	1.6495888297818357e-21	2.5832897746310357e-12	8.923234543212845e-12	2.6026929870528794e-11
38400000	0.004998986634627156	1.5231256000317871e-49	-1.6039927395651794e-53	3.353489918229691e-9	1.7706603443101015e-15	2.0199862306262593e-6	-3.942937499554759e-20	1.6495888297818357e-21	2.5832897746310357e-12	8.923234543212845e-12	2.6026929870528794e-11
38500000	0.004998986634627156	1.5231256000317871e-49	-1.608162965545966e-53	3.353489918229691e-9	1.7706603443101015e-15	2.0199862306262593e-6	-3.942937494023387e-20	1.6495888297818357e-21	2.5832897746310357e-12	8.923234543212845e-12	2.6026929870528794e-11
38600000	0.004998986634627156	1.5231256000317871e-49	-1.612333191526753e-53	3.353489918229691e-9	1.7706603443101015e-15	2.0199862306262593e-6	-3.942937488492015e-20	1.6495888297818357e-21	2.5832897746310357e-12	8.923234543212845e-12	2.6026929870528794e-11
38700000	0.004998986634627156	1.5231256000317871e-49	-1.6165034175075399e-53	3.353489918229691e-9	1.7706603443101015e-15	2.0199862306262593e-6	-3.942937482960643e-20	1.6495888297818357e-21	2.5832897746310357e-12	8.923234543212845e-12	2.6026929870528794e-11
38800000	0.004998986634627156	1.5231256000317871e-49	-1.6206736434883268e-53	3.353489918229691e-9	1.7706603443101015e-15	2.0199862306262593e-6	-3.942937477429271e-20	1.6495888297818357e-21	2.5832897746310357e-12	8.923234543212845e-12	2.6026929870528794e-11
38900000	0.004998986634627156	1.5231256000317871e-49	-1.624843869469114e-53	3.353489918229691e-9	1.7706603443101015e-15	2.0199862306262593e-6	-3.942937471897899e-20	1.6495888297818357e-21	2.5832897746310357e-12	8.923234543212845e-12	2.6026929870528794e-11
39000000	0.004998986634627156	1.5231256000317871e-49	-1.6290140954499013e-53	3.353489918229691e-9	1.7706603443101015e-15	2.0199862306262593e-6	-3.942937466366527e-20	1.6495888297818357e-21	2.5832897746310357e-12	8.923234543212845e-12	2.6026929870528794e-11
39100000	0.004998986634627156	1.5231256000317871e-49	-1.6331843214306887e-53	3.353489918229691e-9	1.7706603443101015e-15	2.0199862306262593e-6	-3.942937460835155e-20	1.6495888297818357e-21	2.5832897746310357e-12	8.923234543212845e-12	2.6026929870528794e-11
39200000	0.004998986634627156	1.5231256000317871e-49	-1.6373545474114763e-53	3.353489918229691e-9	1.7706603443101015e-15	2.0199862306262593e-6	-3.9429374553037826e-20	1.6495888297818357e-21	2.5832897746310357e-12	8.923234543212845e-12	2.6026929870528794e-11
39300000	0.004998986634627156	1.5231256000317871e-49	-1.641524773392264e-53	3.353489918229691e-9	1.7706603443101015e-15	2.0199862306262593e-6	-3.9429374497724106e-20	1.6495888297818357e-21	2.5832897746310357e-12	8.923234543212845e-12	2.6026929870528794e-11
39400000	0.004998986634627156	1.5231256000317871e-49	-1.6456949993730518e-53	3.353489918229691e-9	1.7706603443101015e-15	2.0199862306262593e-6	-3.942937444241039e-20	1.6495888297818357e-21	2.5832897746310357e-12	8.923234543212845e-12	2.6026929870528794e-11
39500000	0.004998986634627156	1.5231256000317871e-49	-1.6498652253538396e-53	3.353489918229691e-9	1.7706603443101015e-15	2.0199862306262593e-6	-3.942937438709667e-20	1.6495888297818357e-21	2.5832897746310357e-12	8.923234543212845e-12	2.6026929870528794e-11
39600000	0.004998986634627156	1.5231256000317871e-49	-1.654035451334628e-53	3.353489918229691e-9	1.7706603443101015e-15	2.0199862306262593e-6	-3.942937433178295e-20	1.6495888297818357e-21	2.5832897746310357e-12	8.923234543212845e-12	2.6026929870528794e-11
39700000	0.004998986634627156	1.5231256000317871e-49	-1.658205677315416e-53	3.353489918229691e-9	1.7706603443101015e-15	2.0199862306262593e-6	-3.9429374276469224e-20	1.6495888297818357e-21	2.5832897746310357e-12	8.923234543212845e-12	2.6026929870528794e-11
39800000	0.004998986634627156	1.5231256000317871e-49	-1.6623759032962043e-53	3.353489918229691e-9	1.7706603443101015e-15	2.0199862306262593e-6	-3.9429374221155505e-20	1.6495888297818357e-21	2.5832897746310357e-12	8.923234543212845e-12	2.6026929870528794e-11
39900000	0.004998986634627156	1.5231256000317871e-49	-1.6665461292769924e-53	3.353489918229691e-9	1.7706603443101015e-15	2.0199862306262593e-6	-3.9429374165841786e-20	1.6495888297818357e-21	2.5832897746310357e-12	8.923234543212845e-12	2.6026929870528794e-11
40000000	0.004998986634627156	1.5231256000317871e-49	-1.67071635525778e-53	3.353489918229691e-9	1.7706603443101015e-15	2.0199862306262593e-6	-3.9429374110528067e-20	1.6495888297818357e-21	2.5832897746310357e-12	8.923234543212845e-12	2.6026929870528794e-11
40100000	0.004998986634627156	1.5231256000317871e-49	-1.6748865812385674e-53	3.353489918229691e-9	1.7706603443101015e-15	2.0199862306262593e-6	-3.942937405521434e-20	1.6495888297818357e-21	2.5832897746310357e-12	8.923234543212845e-12	2.6026929870528794e-11
40200000	0.004998986634627156	1.5231256000317871e-49	-1.6790568072193545e-53	3.353489918229691e-9	1.7706603443101015e-15	2.0199862306262593e-6	-3.942937399990062e-20	1.6495888297818357e-21	2.5832897746310357e-12	8.923234543212845e-12	2.6026929870528794e-11
40300000	0.004998986634627156	1.5231256000317871e-49	-1.6832270332001412e-53	3.353489918229691e-9	1.7706603443101015e-15	2.0199862306262593e-6	-3.9429373944586903e-20	1.6495888297818357e-21	2.5832897746310357e-12	8.923234543212845e-12	2.6026929870528794e-11
40400000	0.004998986634627156	1.5231256000317871e-49	-1.6873972591809277e-53	3.353489918229691e-9	1.7706603443101015e-15	2.0199862306262593e-6	-3.9429373889273184e-20	1.6495888297818357e-21	2.5832897746310357e-12	8.923234543212845e-12	2.6026929870528794e-11
40500000	0.004998986634627156	1.5231256000317871e-49	-1.6915674851617139e-53	3.353489918229691e-9	1.7706603443101015e-15	2.0199862306262593e-6	-3.9429373833959465e-20	1.6495888297818357e-21	2.5832897746310357e-12	8.923234543212845e-12	2.6026929870528794e-11
40600000	0.004998986634627156	1.5231256000317871e-49	-1.6957377111424996e-53	3.353489918229691e-9	1.7706603443101015e-15	2.0199862306262593e-6	-3.942937377864574e-20	1.6495888297818357e-21	2.5832897746310357e-12	8.923234543212845e-12	2.6026929870528794e-11
40700000	0.004998986634627156	1.5231256000317871e-49	-1.6999079371232854e-53	3.353489918229691e-9	1.7706603443101015e-15	2.0199862306262593e-6	-3.942937372333202e-20	1.6495888297818357e-21	2.5832897746310357e-12	8.923234543212845e-12	2.6026929870528794e-11
40800000	0.004998986634627156	1.5231256000317871e-49	-1.7040781631040707e-53	3.353489918229691e-9	1.7706603443101015e-15	2.0199862306262593e-6	-3.94293736680183e-20	1.6495888297818357e-21	2.5832897746310357e-12	8.923234543212845e-12	2.6026929870528794e-11
40900000	0.004998986634627156	1.5231256000317871e-49	-1.7082483890848558e-53	3.353489918229691e-9	1.7706603443101015e-15	2.0199862306262593e-6	-3.942937361270458e-20	1.6495888297818357e-21	2.5832897746310357e-12	8.923234543212845e-12	2.6026929870528794e-11
41000000	0.004998986634627156	1.5231256000317871e-49	-1.7124186150656404e-53	3.353489918229691e-9	1.7706603443101015e-15	2.0199862306262593e-6	-3.9429373557390863e-20	1.6495888297818357e-21	2.5832897746310357e-12	8.923234543212845e-12	2.6026929870528794e-11
41100000	0.004998986634627156	1.5231256000317871e-49	-1.716588841046425e-53	3.353489918229691e-9	1.7706603443101015e-15	2.0199862306262593e-6	-3.942937350207714e-20	1.6495888297818357e-21	2.5832897746310357e-12	8.923234543212845e-12	2.6026929870528794e-11
41200000	0.004998986634627156	1.5231256000317871e-49	-1.7207590670272093e-53	3.353489918229691e-9	1.7706603443101015e-15	2.0199862306262593e-6	-3.942937344676342e-20	1.6495888297818357e-21	2.5832897746310357e-12	8.923234543212845e-12	2.6026929870528794e-11
41300000	0.004998986634627156	1.5231256000317871e-49	-1.7249292930079935e-53	3.353489918229691e-9	1.7706603443101015e-15	2.0199862306262593e-6	-3.94293733914497e-20	1.6495888297818357e-21	2.5832897746310357e-12	8.923234543212845e-12	2.6026929870528794e-11
41400000	0.004998986634627156	1.5231256000317871e-49	-1.7290995189887771e-53	3.353489918229691e-9	1.7706603443101015e-15	2.0199862306262593e-6	-3.942937333613598e-20	1.6495888297818357e-21	2.5832897746310357e-12	8.923234543212845e-12	2.6026929870528794e-11
41500000	0.004998986634627156	1.5231256000317871e-49	-1.7332697449695606e-53	3.353489918229691e-9	1.7706603443101015e-15	2.0199862306262593e-6	-3.942937328082226e-20	1.6495888297818357e-21	2.5832897746310357e-12	8.923234543212845e-12	2.6026929870528794e-11
41600000	0.004998986634627156	1.5231256000317871e-49	-1.737439970950344e-53	3.353489918229691e-9	1.7706603443101015e-15	2.0199862306262593e-6	-3.9429373225508537e-20	1.6495888297818357e-21	2.5832897746310357e-12	8.923234543212845e-12	2.6026929870528794e-11
41700000	0.004998986634627156	1.5231256000317871e-49	-1.741610196931127e-53	3.353489918229691e-9	1.7706603443101015e-15	2.0199862306262593e-6	-3.942937317019482e-20	1.6495888297818357e-21	2.5832897746310357e-12	8.923234543212845e-12	2.6026929870528794e-11
41800000	0.004998986634627156	1.5231256000317871e-49	-1.7457804229119097e-53	3.353489918229691e-9	1.7706603443101015e-15	2.0199862306262593e-6	-3.94293731148811e-20	1.6495888297818357e-21	2.5832897746310357e-12	8.923234543212845e-12	2.6026929870528794e-11
41900000	0.004998986634627156	1.5231256000317871e-49	-1.7499506488926925e-53	3.353489918229691e-9	1.7706603443101015e-15	2.0199862306262593e-6	-3.942937305956738e-20	1.6495888297818357e-21	2.5832897746310357e-12	8.923234543212845e-12	2.6026929870528794e-11
42000000	0.004998986634627156	1.5231256000317871e-49	-1.7541208748734747e-53	3.353489918229691e-9	1.7706603443101015e-15	2.0199862306262593e-6	-3.9429373004253654e-20	1.6495888297818357e-21	2.5832897746310357e-12	8.923234543212845e-12	2.6026929870528794e-11
42100000	0.004998986634627156	1.5231256000317871e-49	-1.758291100854257e-53	3.353489918229691e-9	1.7706603443101015e-15	2.0199862306262593e-6	-3.9429372948939935e-20	1.6495888297818357e-21	2.5832897746310357e-12	8.923234543212845e-12	2.6026929870528794e-11
42200000	0.004998986634627156	1.5231256000317871e-49	-1.762461326835039e-53	3.353489918229691e-9	1.7706603443101015e-15	2.0199862306262593e-6	-3.9429372893626216e-20	1.6495888297818357e-21	2.5832897746310357e-12	8.923234543212845e-12	2.6026929870528794e-11
42300000	0.004998986634627156	1.5231256000317871e-49	-1.766631552815821e-53	3.353489918229691e-9	1.7706603443101015e-15	2.0199862306262593e-6	-3.9429372838312497e-20	1.6495888297818357e-21	2.5832897746310357e-12	8.923234543212845e-12	2.6026929870528794e-11
42400000	0.004998986634627156	1.5231256000317871e-49	-1.7708017787966025e-53	3.353489918229691e-9	1.7706603443101015e-15	2.0199862306262593e-6	-3.942937278299878e-20	1.6495888297818357e-21	2.5832897746310357e-12	8.923234543212845e-12	2.6026929870528794e-11
42500000	0.004998986634627156	1.5231256000317871e-49	-1.7749720047773836e-53	3.353489918229691e-9	1.7706603443101015e-15	2.0199862306262593e-6	-3.942937272768505e-20	1.6495888297818357e-21	2.5832897746310357e-12	8.923234543212845e-12	2.6026929870528794e-11
42600000	0.004998986634627156	1.5231256000317871e-49	-1.779142230758165e-53	3.353489918229691e-9	1.7706603443101015e-15	2.0199862306262593e-6	-3.9429372672371334e-20	1.6495888297818357e-21	2.5832897746310357e-12	8.923234543212845e-12	2.6026929870528794e-11
42700000	0.004998986634627156	1.5231256000317871e-49	-1.7833124567389458e-53	3.353489918229691e-9	1.7706603443101015e-15	2.0199862306262593e-6	-3.9429372617057614e-20	1.6495888297818357e-21	2.5832897746310357e-12	8.923234543212845e-12	2.6026929870528794e-11
42800000	0.004998986634627156	1.5231256000317871e-49	-1.7874826827197267e-53	3.353489918229691e-9	1.7706603443101015e-15	2.0199862306262593e-6	-3.9429372561743895e-20	1.6495888297818357e-21	2.5832897746310357e-12	8.923234543212845e-12	2.6026929870528794e-11
42900000	0.004998986634627156	1.5231256000317871e-49	-1.7916529087005074e-53	3.353489918229691e-9	1.7706603443101015e-15	2.0199862306262593e-6	-3.9429372506430176e-20	1.6495888297818357e-21	2.5832897746310357e-12	8.923234543212845e-12	2.6026929870528794e-11
43000000	0.004998986634627156	1.5231256000317871e-49	-1.7958231346812878e-53	3.353489918229691e-9	1.7706603443101015e-15	2.0199862306262593e-6	-3.942937245111645e-20	1.6495888297818357e-21	2.5832897746310357e-12	8.923234543212845e-12	2.6026929870528794e-11
43100000	0.004998986634627156	1.5231256000317871e-49	-1.7999933606620682e-53	3.353489918229691e-9	1.7706603443101015e-15	2.0199862306262593e-6	-3.942937239580273e-20	1.6495888297818357e-21	2.5832897746310357e-12	8.923234543212845e-12	2.6026929870528794e-11
43200000	0.004998986634627156	1.5231256000317871e-49	-1.8041635866428484e-53	3.353489918229691e-9	1.7706603443101015e-15	2.0199862306262593e-6	-3.942937234048901e-20	1.6495888297818357e-21	2.5832897746310357e-12	8.923234543212845e-12	2.6026929870528794e-11
43300000	0.004998986634627156	1.5231256000317871e-49	-1.8083338126236284e-53	3.353489918229691e-9	1.7706603443101015e-15	2.0199862306262593e-6	-3.9429372285175294e-20	1.6495888297818357e-21	2.5832897746310357e-12	8.923234543212845e-12	2.6026929870528794e-11
43400000	0.004998986634627156	1.5231256000317871e-49	-1.8125040386044081e-53	3.353489918229691e-9	1.7706603443101015e-15	2.0199862306262593e-6	-3.9429372229861575e-20	1.6495888297818357e-21	2.5832897746310357e-12	8.923234543212845e-12	2.6026929870528794e-11
43500000	0.004998986634627156	1.5231256000317871e-49	-1.8166742645851879e-53	3.353489918229691e-9	1.7706603443101015e-15	2.0199862306262593e-6	-3.942937217454785e-20	1.6495888297818357e-21	2.5832897746310357e-12	8.923234543212845e-12	2.6026929870528794e-11
43600000	0.004998986634627156	1.5231256000317871e-49	-1.8208444905659676e-53	3.353489918229691e-9	1.7706603443101015e-15	2.0199862306262593e-6	-3.942937211923413e-20	1.6495888297818357e-21	2.5832897746310357e-12	8.923234543212845e-12	2.6026929870528794e-11
43700000	0.004998986634627156	1.5231256000317871e-49	-1.8250147165467469e-53	3.353489918229691e-9	1.7706603443101015e-15	2.0199862306262593e-6	-3.942937206392041e-20	1.6495888297818357e-21	2.5832897746310357e-12	8.923234543212845e-12	2.6026929870528794e-11
43800000	0.004998986634627156	1.5231256000317871e-49	-1.8291849425275264e-53	3.353489918229691e-9	1.7706603443101015e-15	2.0199862306262593e-6	-3.942937200860669e-20	1.6495888297818357e-21	2.5832897746310357e-12	8.923234543212845e-12	2.6026929870528794e-11
43900000	0.004998986634627156	1.5231256000317871e-49	-1.8333551685083054e-53	3.353489918229691e-9	1.7706603443101015e-15	2.0199862306262593e-6	-3.9429371953292967e-20	1.6495888297818357e-21	2.5832897746310357e-12	8.923234543212845e-12	2.6026929870528794e-11
44000000	0.004998986634627156	1.5231256000317871e-49	-1.8375253944890844e-53	3.353489918229691e-9	1.7706603443101015e-15	2.0199862306262593e-6	-3.942937189797925e-20	1.6495888297818357e-21	2.5832897746310357e-12	8.923234543212845e-12	2.6026929870528794e-11
44100000	0.004998986634627156	1.5231256000317871e-49	-1.8416956204698635e-53	3.353489918229691e-9	1.7706603443101015e-15	2.0199862306262593e-6	-3.942937184266553e-20	1.6495888297818357e-21	2.5832897746310357e-12	8.923234543212845e-12	2.6026929870528794e-11
44200000	0.004998986634627156	1.5231256000317871e-49	-1.8458658464506423e-53	3.353489918229691e-9	1.7706603443101015e-15	2.0199862306262593e-6	-3.942937178735181e-20	1.6495888297818357e-21	2.5832897746310357e-12	8.923234543212845e-12	2.6026929870528794e-11
44300000	0.004998986634627156	1.5231256000317871e-49	-1.850036072431421e-53	3.353489918229691e-9	1.7706603443101015e-15	2.0199862306262593e-6	-3.942937173203809e-20	1.6495888297818357e-21	2.5832897746310357e-12	8.923234543212845e-12	2.6026929870528794e-11
44400000	0.004998986634627156	1.523125600031787e-49	-1.8542062984121996e-53	3.353489918229691e-9	1.7706603443101015e-15	2.0199862306262593e-6	-3.9429371676724365e-20	1.6495888297818357e-21	2.5832897746310357e-12	8.923234543212845e-12	2.6026929870528794e-11
44500000	0.004998986634627156	1.523125600031787e-49	-1.8583765243929782e-53	3.353489918229691e-9	1.7706603443101015e-15	2.0199862306262593e-6	-3.9429371621410646e-20	1.6495888297818357e-21	2.5832897746310357e-12	8.923234543212845e-12	2.6026929870528794e-11
44600000	0.004998986634627156	1.523125600031787e-49	-1.8625467503737565e-53	3.353489918229691e-9	1.7706603443101015e-15	2.0199862306262593e-6	-3.942937156609693e-20	1.6495888297818357e-21	2.5832897746310357e-12	8.923234543212845e-12	2.6026929870528794e-11
44700000	0.004998986634627156	1.523125600031787e-49	-1.866716976354535e-53	3.353489918229691e-9	1.7706603443101015e-15	2.0199862306262593e-6	-3.942937151078321e-20	1.6495888297818357e-21	2.5832897746310357e-12	8.923234543212845e-12	2.6026929870528794e-11
44800000	0.004998986634627156	1.523125600031787e-49	-1.8708872023353132e-53	3.353489918229691e-9	1.7706603443101015e-15	2.0199862306262593e-6	-3.942937145546949e-20	1.6495888297818357e-21	2.5832897746310357e-12	8.923234543212845e-12	2.6026929870528794e-11
44900000	0.004998986634627156	1.523125600031787e-49	-1.8750574283160916e-53	3.353489918229691e-9	1.7706603443101015e-15	2.0199862306262593e-6	-3.9429371400155764e-20	1.6495888297818357e-21	2.5832897746310357e-12	8.923234543212845e-12	2.6026929870528794e-11
45000000	0.004998986634627156	1.523125600031787e-49	-1.8792276542968694e-53	3.353489918229691e-9	1.7706603443101015e-15	2.0199862306262593e-6	-3.9429371344842045e-20	1.6495888297818357e-21	2.5832897746310357e-12	8.923234543212845e-12	2.6026929870528794e-11
45100000	0.004998986634627156	1.523125600031787e-49	-1.8833978802776475e-53	3.353489918229691e-9	1.7706603443101015e-15	2.0199862306262593e-6	-3.9429371289528326e-20	1.6495888297818357e-21	2.5832897746310357e-12	8.923234543212845e-12	2.6026929870528794e-11
45200000	0.004998986634627156	1.523125600031787e-49	-1.8875681062584257e-53	3.353489918229691e-9	1.7706603443101015e-15	2.0199862306262593e-6	-3.9429371234214606e-20	1.6495888297818357e-21	2.5832897746310357e-12	8.923234543212845e-12	2.6026929870528794e-11
45300000	0.004998986634627156	1.523125600031787e-49	-1.8917383322392035e-53	3.353489918229691e-9	1.7706603443101015e-15	2.0199862306262593e-6	-3.942937117890089e-20	1.6495888297818357e-21	2.5832897746310357e-12	8.923234543212845e-12	2.6026929870528794e-11
45400000	0.004998986634627156	1.523125600031787e-49	-1.8959085582199814e-53	3.353489918229691e-9	1.7706603443101015e-15	2.0199862306262593e-6	-3.942937112358716e-20	1.6495888297818357e-21	2.5832897746310357e-12	8.923234543212845e-12	2.6026929870528794e-11
45500000	0.004998986634627156	1.523125600031787e-49	-1.9000787842007593e-53	3.353489918229691e-9	1.7706603443101015e-15	2.0199862306262593e-6	-3.9429371068273443e-20	1.6495888297818357e-21	2.5832897746310357e-12	8.923234543212845e-12	2.6026929870528794e-11
45600000	0.004998986634627156	1.523125600031787e-49	-1.904249010181537e-53	3.353489918229691e-9	1.7706603443101015e-15	2.0199862306262593e-6	-3.9429371012959724e-20	1.6495888297818357e-21	2.5832897746310357e-12	8.923234543212845e-12	2.6026929870528794e-11
45700000	0.004998986634627156	1.523125600031787e-49	-1.9084192361623148e-53	3.353489918229691e-9	1.7706603443101015e-15	2.0199862306262593e-6	-3.9429370957646005e-20	1.6495888297818357e-21	2.5832897746310357e-12	8.923234543212845e-12	2.6026929870528794e-11
45800000	0.004998986634627156	1.523125600031787e-49	-1.9125894621430924e-53	3.353489918229691e-9	1.7706603443101015e-15	2.0199862306262593e-6	-3.9429370902332286e-20	1.6495888297818357e-21	2.5832897746310357e-12	8.923234543212845e-12	2.6026929870528794e-11
45900000	0.004998986634627156	1.523125600031787e-49	-1.91675968812387e-53	3.353489918229691e-9	1.7706603443101015e-15	2.0199862306262593e-6	-3.942937084701856e-20	1.6495888297818357e-21	2.5832897746310357e-12	8.923234543212845e-12	2.6026929870528794e-11
46000000	0.004998986634627156	1.523125600031787e-49	-1.9209299141046477e-53	3.353489918229691e-9	1.7706603443101015e-15	2.0199862306262593e-6	-3.942937079170484e-20	1.6495888297818357e-21	2.5832897746310357e-12	8.923234543212845e-12	2.6026929870528794e-11
46100000	0.004998986634627156	1.523125600031787e-49	-1.9251001400854256e-53	3.353489918229691e-9	1.7706603443101015e-15	2.0199862306262593e-6	-3.942937073639112e-20	1.6495888297818357e-21	2.5832897746310357e-12	8.923234543212845e-12	2.6026929870528794e-11
46200000	0.004998986634627156	1.523125600031787e-49	-1.929270366066203e-53	3.353489918229691e-9	1.7706603443101015e-15	2.0199862306262593e-6	-3.9429370681077403e-20	1.6495888297818357e-21	2.5832897746310357e-12	8.923234543212845e-12	2.6026929870528794e-11
46300000	0.004998986634627156	1.523125600031787e-49	-1.9334405920469807e-53	3.353489918229691e-9	1.7706603443101015e-15	2.0199862306262593e-6	-3.942937062576368e-20	1.6495888297818357e-21	2.5832897746310357e-12	8.923234543212845e-12	2.6026929870528794e-11
46400000	0.004998986634627156	1.523125600031787e-49	-1.9376108180277583e-53	3.353489918229691e-9	1.7706603443101015e-15	2.0199862306262593e-6	-3.942937057044996e-20	1.6495888297818357e-21	2.5832897746310357e-12	8.923234543212845e-12	2.6026929870528794e-11
46500000	0.004998986634627156	1.523125600031787e-49	-1.941781044008536e-53	3.353489918229691e-9	1.7706603443101015e-15	2.0199862306262593e-6	-3.942937051513624e-20	1.6495888297818357e-21	2.5832897746310357e-12	8.923234543212845e-12	2.6026929870528794e-11
46600000	0.004998986634627156	1.523125600031787e-49	-1.9459512699893136e-53	3.3534899182296914e-9	1.7706603443101015e-15	2.0199862306262593e-6	-3.942937045982252e-20	1.6495888297818357e-21	2.5832897746310357e-12	8.923234543212845e-12	2.6026929870528794e-11
46700000	0.004998986634627156	1.523125600031787e-49	-1.9501214959700912e-53	3.3534899182296914e-9	1.7706603443101015e-15	2.0199862306262593e-6	-3.94293704045088e-20	1.6495888297818357e-21	2.5832897746310357e-12	8.923234543212845e-12	2.6026929870528794e-11
46800000	0.004998986634627156	1.523125600031787e-49	-1.954291721950869e-53	3.3534899182296914e-9	1.7706603443101015e-15	2.0199862306262593e-6	-3.9429370349195076e-20	1.6495888297818357e-21	2.5832897746310357e-12	8.923234543212845e-12	2.6026929870528794e-11
46900000	0.004998986634627156	1.523125600031787e-49	-1.9584619479316465e-53	3.3534899182296914e-9	1.7706603443101015e-15	2.0199862306262593e-6	-3.942937029388136e-20	1.6495888297818357e-21	2.5832897746310357e-12	8.923234543212845e-12	2.6026929870528794e-11
47000000	0.004998986634627156	1.523125600031787e-49	-1.9626321739124242e-53	3.3534899182296914e-9	1.7706603443101015e-15	2.0199862306262593e-6	-3.942937023856764e-20	1.6495888297818357e-21	2.5832897746310357e-12	8.923234543212845e-12	2.6026929870528794e-11
47100000	0.004998986634627156	1.523125600031787e-49	-1.966802399893202e-53	3.3534899182296914e-9	1.7706603443101017e-15	2.0199862306262593e-6	-3.942937018325392e-20	1.6495888297818357e-21	2.5832897746310357e-12	8.923234543212845e-12	2.6026929870528794e-11
47200000	0.004998986634627156	1.523125600031787e-49	-1.9709726258739797e-53	3.3534899182296914e-9	1.7706603443101017e-15	2.0199862306262593e-6	-3.94293701279402e-20	1.6495888297818357e-21	2.5832897746310357e-12	8.923234543212845e-12	2.6026929870528794e-11
47300000	0.004998986634627156	1.523125600031787e-49	-1.9751428518547576e-53	3.3534899182296914e-9	1.7706603443101017e-15	2.0199862306262593e-6	-3.9429370072626475e-20	1.6495888297818357e-21	2.5832897746310357e-12	8.923234543212845e-12	2.6026929870528794e-11
47400000	0.004998986634627156	1.523125600031787e-49	-1.9793130778355354e-53	3.3534899182296914e-9	1.7706603443101017e-15	2.0199862306262593e-6	-3.9429370017312756e-20	1.6495888297818357e-21	2.5832897746310357e-12	8.923234543212845e-12	2.6026929870528794e-11
47500000	0.004998986634627156	1.523125600031787e-49	-1.9834833038163133e-53	3.3534899182296914e-9	1.7706603443101017e-15	2.0199862306262593e-6	-3.9429369961999037e-20	1.6495888297818357e-21	2.5832897746310357e-12	8.923234543212845e-12	2.6026929870528794e-11
47600000	0.004998986634627156	1.523125600031787e-49	-1.9876535297970912e-53	3.3534899182296914e-9	1.7706603443101017e-15	2.0199862306262593e-6	-3.942936990668532e-20	1.6495888297818357e-21	2.5832897746310357e-12	8.923234543212845e-12	2.6026929870528794e-11
47700000	0.004998986634627156	1.523125600031787e-49	-1.9918237557778693e-53	3.3534899182296914e-9	1.7706603443101017e-15	2.0199862306262593e-6	-3.94293698513716e-20	1.6495888297818357e-21	2.5832897746310357e-12	8.923234543212845e-12	2.6026929870528794e-11
47800000	0.004998986634627156	1.523125600031787e-49	-1.9959939817586472e-53	3.3534899182296914e-9	1.7706603443101017e-15	2.0199862306262593e-6	-3.9429369796057873e-20	1.6495888297818357e-21	2.5832897746310357e-12	8.923234543212845e-12	2.6026929870528794e-11
47900000	0.004998986634627156	1.523125600031787e-49	-2.0001642077394255e-53	3.3534899182296914e-9	1.7706603443101017e-15	2.0199862306262593e-6	-3.9429369740744154e-20	1.6495888297818357e-21	2.5832897746310357e-12	8.923234543212845e-12	2.6026929870528794e-11
48000000	0.004998986634627156	1.523125600031787e-49	-2.0043344337202036e-53	3.3534899182296914e-9	1.7706603443101017e-15	2.0199862306262593e-6	-3.9429369685430435e-20	1.6495888297818357e-21	2.5832897746310357e-12	8.923234543212845e-12	2.6026929870528794e-11
48100000	0.004998986634627156	1.523125600031787e-49	-2.008504659700982e-53	3.3534899182296914e-9	1.7706603443101017e-15	2.0199862306262593e-6	-3.9429369630116716e-20	1.6495888297818357e-21	2.5832897746310357e-12	8.923234543212845e-12	2.6026929870528794e-11
48200000	0.004998986634627156	1.523125600031787e-49	-2.0126748856817603e-53	3.3534899182296914e-9	1.7706603443101017e-15	2.0199862306262593e-6	-3.942936957480299e-20	1.6495888297818357e-21	2.5832897746310357e-12	8.923234543212845e-12	2.6026929870528794e-11
48300000	0.004998986634627156	1.523125600031787e-49	-2.0168451116625386e-53	3.3534899182296914e-9	1.7706603443101017e-15	2.0199862306262593e-6	-3.942936951948927e-20	1.6495888297818357e-21	2.5832897746310357e-12	8.923234543212845e-12	2.6026929870528794e-11
48400000	0.004998986634627156	1.523125600031787e-49	-2.0210153376433172e-53	3.3534899182296914e-9	1.7706603443101017e-15	2.0199862306262593e-6	-3.942936946417555e-20	1.6495888297818357e-21	2.5832897746310357e-12	8.923234543212845e-12	2.6026929870528794e-11
48500000	0.004998986634627156	1.523125600031787e-49	-2.025185563624096e-53	3.3534899182296914e-9	1.7706603443101017e-15	2.0199862306262593e-6	-3.9429369408861833e-20	1.6495888297818357e-21	2.5832897746310357e-12	8.923234543212845e-12	2.6026929870528794e-11
48600000	0.004998986634627156	1.523125600031787e-49	-2.0293557896048746e-53	3.3534899182296914e-9	1.7706603443101017e-15	2.0199862306262593e-6	-3.9429369353548114e-20	1.6495888297818357e-21	2.5832897746310357e-12	8.923234543212845e-12	2.6026929870528794e-11
48700000	0.004998986634627156	1.523125600031787e-49	-2.0335260155856536e-53	3.3534899182296914e-9	1.7706603443101017e-15	2.0199862306262593e-6	-3.942936929823439e-20	1.6495888297818357e-21	2.5832897746310357e-12	8.923234543212845e-12	2.6026929870528794e-11
48800000	0.004998986634627156	1.523125600031787e-49	-2.0376962415664324e-53	3.3534899182296914e-9	1.7706603443101017e-15	2.0199862306262593e-6	-3.942936924292067e-20	1.6495888297818357e-21	2.5832897746310357e-12	8.923234543212845e-12	2.6026929870528794e-11
48900000	0.004998986634627156	1.523125600031787e-49	-2.0418664675472115e-53	3.3534899182296914e-9	1.7706603443101017e-15	2.0199862306262593e-6	-3.942936918760695e-20	1.6495888297818357e-21	2.5832897746310357e-12	8.923234543212845e-12	2.6026929870528794e-11
49000000	0.004998986634627156	1.523125600031787e-49	-2.0460366935279907e-53	3.3534899182296914e-9	1.7706603443101017e-15	2.0199862306262593e-6	-3.942936913229323e-20	1.6495888297818357e-21	2.5832897746310357e-12	8.923234543212845e-12	2.6026929870528794e-11
49100000	0.004998986634627156	1.523125600031787e-49	-2.05020691950877e-53	3.3534899182296914e-9	1.7706603443101017e-15	2.0199862306262593e-6	-3.942936907697951e-20	1.6495888297818357e-21	2.5832897746310357e-12	8.923234543212845e-12	2.6026929870528794e-11
49200000	0.004998986634627156	1.523125600031787e-49	-2.0543771454895495e-53	3.3534899182296914e-9	1.7706603443101017e-15	2.0199862306262593e-6	-3.942936902166579e-20	1.6495888297818357e-21	2.5832897746310357e-12	8.923234543212845e-12	2.6026929870528794e-11
49300000	0.004998986634627156	1.523125600031787e-49	-2.0585473714703292e-53	3.3534899182296914e-9	1.7706603443101017e-15	2.0199862306262593e-6	-3.942936896635207e-20	1.6495888297818357e-21	2.5832897746310357e-12	8.923234543212845e-12	2.6026929870528794e-11
49400000	0.004998986634627156	1.523125600031787e-49	-2.062717597451109e-53	3.3534899182296914e-9	1.7706603443101017e-15	2.0199862306262593e-6	-3.942936891103835e-20	1.6495888297818357e-21	2.5832897746310357e-12	8.923234543212845e-12	2.6026929870528794e-11
49500000	0.004998986634627156	1.523125600031787e-49	-2.0668878234318887e-53	3.3534899182296914e-9	1.7706603443101017e-15	2.0199862306262593e-6	-3.942936885572463e-20	1.6495888297818357e-21	2.5832897746310357e-12	8.923234543212845e-12	2.6026929870528794e-11
49600000	0.004998986634627156	1.523125600031787e-49	-2.0710580494126689e-53	3.3534899182296914e-9	1.7706603443101017e-15	2.0199862306262593e-6	-3.942936880041091e-20	1.6495888297818357e-21	2.5832897746310357e-12	8.923234543212845e-12	2.6026929870528794e-11
49700000	0.004998986634627156	1.523125600031787e-49	-2.075228275393449e-53	3.3534899182296914e-9	1.7706603443101017e-15	2.0199862306262593e-6	-3.9429368745097186e-20	1.6495888297818357e-21	2.5832897746310357e-12	8.923234543212845e-12	2.6026929870528794e-11
49800000	0.004998986634627156	1.523125600031787e-49	-2.0793985013742293e-53	3.3534899182296914e-9	1.7706603443101017e-15	2.0199862306262593e-6	-3.9429368689783467e-20	1.6495888297818357e-21	2.5832897746310357e-12	8.923234543212845e-12	2.6026929870528794e-11
49900000	0.004998986634627156	1.523125600031787e-49	-2.083568727355009e-53	3.3534899182296914e-9	1.7706603443101017e-15	2.0199862306262593e-6	-3.942936863446975e-20	1.6495888297818357e-21	2.5832897746310357e-12	8.923234543212845e-12	2.6026929870528794e-11
50000000	0.004998986634627156	1.523125600031787e-49	-2.0877389533357887e-53	3.3534899182296914e-9	1.7706603443101017e-15	2.0199862306262593e-6	-3.942936857915603e-20	1.6495888297818357e-21	2.5832897746310357e-12	8.923234543212845e-12	2.6026929870528794e-11
50100000	0.004998986634627156	1.523125600031787e-49	-2.091909179316568e-53	3.3534899182296914e-9	1.7706603443101017e-15	2.0199862306262593e-6	-3.9429368523842304e-20	1.6495888297818357e-21	2.5832897746310357e-12	8.923234543212845e-12	2.6026929870528794e-11
50200000	0.004998986634627156	1.523125600031787e-49	-2.096079405297347e-53	3.3534899182296914e-9	1.7706603443101017e-15	2.0199862306262593e-6	-3.9429368468528584e-20	1.6495888297818357e-21	2.5832897746310357e-12	8.923234543212845e-12	2.6026929870528794e-11
50300000	0.004998986634627156	1.523125600031787e-49	-2.1002496312781256e-53	3.3534899182296914e-9	1.7706603443101017e-15	2.0199862306262593e-6	-3.9429368413214865e-20	1.6495888297818357e-21	2.5832897746310357e-12	8.923234543212845e-12	2.6026929870528794e-11
50400000	0.004998986634627156	1.523125600031787e-49	-2.104419857258904e-53	3.3534899182296914e-9	1.7706603443101017e-15	2.0199862306262593e-6	-3.9429368357901146e-20	1.6495888297818357e-21	2.5832897746310357e-12	8.923234543212845e-12	2.6026929870528794e-11
50500000	0.004998986634627156	1.523125600031787e-49	-2.1085900832396823e-53	3.3534899182296914e-9	1.7706603443101017e-15	2.0199862306262593e-6	-3.942936830258743e-20	1.6495888297818357e-21	2.5832897746310357e-12	8.923234543212845e-12	2.6026929870528794e-11
50600000	0.004998986634627156	1.523125600031787e-49	-2.11276030922046e-53	3.3534899182296914e-9	1.7706603443101017e-15	2.0199862306262593e-6	-3.94293682472737e-20	1.6495888297818357e-21	2.5832897746310357e-12	8.923234543212845e-12	2.6026929870528794e-11
50700000	0.004998986634627156	1.523125600031787e-49	-2.1169305352012376e-53	3.3534899182296914e-9	1.7706603443101017e-15	2.0199862306262593e-6	-3.942936819195998e-20	1.6495888297818357e-21	2.5832897746310357e-12	8.923234543212845e-12	2.6026929870528794e-11
50800000	0.004998986634627156	1.523125600031787e-49	-2.121100761182015e-53	3.3534899182296914e-9	1.7706603443101017e-15	2.0199862306262593e-6	-3.9429368136646264e-20	1.6495888297818357e-21	2.5832897746310357e-12	8.923234543212845e-12	2.6026929870528794e-11
50900000	0.004998986634627156	1.523125600031787e-49	-2.1252709871627915e-53	3.3534899182296914e-9	1.7706603443101017e-15	2.0199862306262593e-6	-3.9429368081332545e-20	1.6495888297818357e-21	2.5832897746310357e-12	8.923234543212845e-12	2.6026929870528794e-11
51000000	0.004998986634627156	1.523125600031787e-49	-2.1294412131435684e-53	3.3534899182296914e-9	1.7706603443101017e-15	2.0199862306262593e-6	-3.9429368026018825e-20	1.6495888297818357e-21	2.5832897746310357e-12	8.923234543212845e-12	2.6026929870528794e-11
51100000	0.004998986634627156	1.523125600031787e-49	-2.133611439124345e-53	3.3534899182296914e-9	1.7706603443101017e-15	2.0199862306262593e-6	-3.94293679707051e-20	1.6495888297818357e-21	2.5832897746310357e-12	8.923234543212845e-12	2.6026929870528794e-11
51200000	0.004998986634627156	1.523125600031787e-49	-2.137781665105121e-53	3.3534899182296914e-9	1.7706603443101017e-15	2.0199862306262593e-6	-3.942936791539138e-20	1.6495888297818357e-21	2.5832897746310357e-12	8.923234543212845e-12	2.6026929870528794e-11
51300000	0.004998986634627156	1.523125600031787e-49	-2.141951891085897e-53	3.3534899182296914e-9	1.7706603443101017e-15	2.0199862306262593e-6	-3.942936786007766e-20	1.6495888297818357e-21	2.5832897746310357e-12	8.923234543212845e-12	2.6026929870528794e-11
51400000	0.004998986634627156	1.523125600031787e-49	-2.146122117066673e-53	3.3534899182296914e-9	1.7706603443101017e-15	2.0199862306262593e-6	-3.942936780476394e-20	1.6495888297818357e-21	2.5832897746310357e-12	8.923234543212845e-12	2.6026929870528794e-11
51500000	0.004998986634627156	1.523125600031787e-49	-2.150292343047448e-53	3.3534899182296914e-9	1.7706603443101017e-15	2.0199862306262593e-6	-3.9429367749450224e-20	1.6495888297818357e-21	2.5832897746310357e-12	8.923234543212845e-12	2.6026929870528794e-11
51600000	0.004998986634627156	1.523125600031787e-49	-2.154462569028223e-53	3.3534899182296914e-9	1.7706603443101017e-15	2.0199862306262593e-6	-3.94293676941365e-20	1.6495888297818357e-21	2.5832897746310357e-12	8.923234543212845e-12	2.6026929870528794e-11
51700000	0.004998986634627156	1.523125600031787e-49	-2.1586327950089982e-53	3.3534899182296914e-9	1.7706603443101017e-15	2.0199862306262593e-6	-3.942936763882278e-20	1.6495888297818357e-21	2.5832897746310357e-12	8.923234543212845e-12	2.6026929870528794e-11
51800000	0.004998986634627156	1.523125600031787e-49	-2.1628030209897733e-53	3.3534899182296914e-9	1.7706603443101017e-15	2.0199862306262593e-6	-3.942936758350906e-20	1.6495888297818357e-21	2.5832897746310357e-12	8.923234543212845e-12	2.6026929870528794e-11
51900000	0.004998986634627156	1.523125600031787e-49	-2.1669732469705475e-53	3.3534899182296914e-9	1.7706603443101017e-15	2.0199862306262593e-6	-3.942936752819534e-20	1.6495888297818357e-21	2.5832897746310357e-12	8.923234543212845e-12	2.6026929870528794e-11
52000000	0.004998986634627156	1.523125600031787e-49	-2.171143472951322e-53	3.3534899182296914e-9	1.7706603443101017e-15	2.0199862306262593e-6	-3.9429367472881616e-20	1.6495888297818357e-21	2.5832897746310357e-12	8.923234543212845e-12	2.6026929870528794e-11
52100000	0.004998986634627156	1.523125600031787e-49	-2.1753136989320963e-53	3.3534899182296914e-9	1.7706603443101017e-15	2.0199862306262593e-6	-3.94293674175679e-20	1.6495888297818357e-21	2.5832897746310357e-12	8.923234543212845e-12	2.6026929870528794e-11
52200000	0.004998986634627156	1.523125600031787e-49	-2.17948392491287e-53	3.3534899182296914e-9	1.7706603443101017e-15	2.0199862306262593e-6	-3.942936736225418e-20	1.6495888297818357e-21	2.5832897746310357e-12	8.923234543212845e-12	2.6026929870528794e-11
52300000	0.004998986634627156	1.523125600031787e-49	-2.1836541508936437e-53	3.3534899182296914e-9	1.7706603443101017e-15	2.0199862306262593e-6	-3.942936730694046e-20	1.6495888297818357e-21	2.5832897746310357e-12	8.923234543212845e-12	2.6026929870528794e-11
52400000	0.004998986634627156	1.523125600031787e-49	-2.1878243768744174e-53	3.3534899182296914e-9	1.7706603443101017e-15	2.0199862306262593e-6	-3.942936725162674e-20	1.6495888297818357e-21	2.5832897746310357e-12	8.923234543212845e-12	2.6026929870528794e-11
52500000	0.004998986634627156	1.523125600031787e-49	-2.1919946028551907e-53	3.3534899182296914e-9	1.7706603443101017e-15	2.0199862306262593e-6	-3.9429367196313015e-20	1.6495888297818357e-21	2.5832897746310357e-12	8.923234543212845e-12	2.6026929870528794e-11
52600000	0.004998986634627156	1.523125600031787e-49	-2.1961648288359634e-53	3.3534899182296914e-9	1.7706603443101017e-15	2.0199862306262593e-6	-3.9429367140999296e-20	1.6495888297818357e-21	2.5832897746310357e-12	8.923234543212845e-12	2.6026929870528794e-11
52700000	0.004998986634627156	1.523125600031787e-49	-2.2003350548167367e-53	3.3534899182296914e-9	1.7706603443101017e-15	2.0199862306262593e-6	-3.9429367085685576e-20	1.6495888297818357e-21	2.5832897746310357e-12	8.923234543212845e-12	2.6026929870528794e-11
52800000	0.004998986634627156	1.523125600031787e-49	-2.2045052807975094e-53	3.3534899182296914e-9	1.7706603443101017e-15	2.0199862306262593e-6	-3.942936703037186e-20	1.6495888297818357e-21	2.5832897746310357e-12	8.923234543212845e-12	2.6026929870528794e-11
52900000	0.004998986634627156	1.523125600031787e-49	-2.2086755067782818e-53	3.3534899182296914e-9	1.7706603443101017e-15	2.0199862306262593e-6	-3.942936697505814e-20	1.6495888297818357e-21	2.5832897746310357e-12	8.923234543212845e-12	2.6026929870528794e-11
53000000	0.004998986634627156	1.523125600031787e-49	-2.212845732759054e-53	3.3534899182296914e-9	1.7706603443101017e-15	2.0199862306262593e-6	-3.9429366919744413e-20	1.6495888297818357e-21	2.5832897746310357e-12	8.923234543212845e-12	2.6026929870528794e-11
53100000	0.004998986634627156	1.523125600031787e-49	-2.2170159587398264e-53	3.3534899182296914e-9	1.7706603443101017e-15	2.0199862306262593e-6	-3.9429366864430694e-20	1.6495888297818357e-21	2.5832897746310357e-12	8.923234543212845e-12	2.6026929870528794e-11
53200000	0.004998986634627156	1.523125600031787e-49	-2.2211861847205987e-53	3.3534899182296914e-9	1.7706603443101017e-15	2.0199862306262593e-6	-3.9429366809116975e-20	1.6495888297818357e-21	2.5832897746310357e-12	8.923234543212845e-12	2.6026929870528794e-11
53300000	0.004998986634627156	1.523125600031787e-49	-2.2253564107013705e-53	3.3534899182296914e-9	1.7706603443101017e-15	2.0199862306262593e-6	-3.9429366753803256e-20	1.6495888297818357e-21	2.5832897746310357e-12	8.923234543212845e-12	2.6026929870528794e-11
53400000	0.004998986634627156	1.523125600031787e-49	-2.2295266366821424e-53	3.3534899182296914e-9	1.7706603443101017e-15	2.0199862306262593e-6	-3.9429366698489537e-20	1.6495888297818357e-21	2.5832897746310357e-12	8.923234543212845e-12	2.6026929870528794e-11
53500000	0.004998986634627156	1.523125600031787e-49	-2.233696862662914e-53	3.3534899182296914e-9	1.7706603443101017e-15	2.0199862306262593e-6	-3.942936664317581e-20	1.6495888297818357e-21	2.5832897746310357e-12	8.923234543212845e-12	2.6026929870528794e-11
53600000	0.004998986634627156	1.5231256000317871e-49	-2.2378670886436856e-53	3.3534899182296914e-9	1.7706603443101017e-15	2.0199862306262593e-6	-3.942936658786209e-20	1.6495888297818357e-21	2.5832897746310357e-12	8.923234543212845e-12	2.6026929870528794e-11
53700000	0.004998986634627156	1.5231256000317871e-49	-2.242037314624457e-53	3.3534899182296914e-9	1.7706603443101017e-15	2.0199862306262593e-6	-3.9429366532548373e-20	1.6495888297818357e-21	2.5832897746310357e-12	8.923234543212845e-12	2.6026929870528794e-11
53800000	0.004998986634627156	1.5231256000317871e-49	-2.246207540605228e-53	3.3534899182296914e-9	1.7706603443101017e-15	2.0199862306262593e-6	-3.9429366477234654e-20	1.6495888297818357e-21	2.5832897746310357e-12	8.923234543212845e-12	2.6026929870528794e-11
53900000	0.004998986634627156	1.5231256000317871e-49	-2.2503777665859993e-53	3.3534899182296914e-9	1.7706603443101017e-15	2.0199862306262593e-6	-3.942936642192093e-20	1.6495888297818357e-21	2.5832897746310357e-12	8.923234543212845e-12	2.6026929870528794e-11
54000000	0.004998986634627156	1.5231256000317871e-49	-2.25454799256677e-53	3.3534899182296914e-9	1.7706603443101017e-15	2.0199862306262593e-6	-3.942936636660721e-20	1.6495888297818357e-21	2.5832897746310357e-12	8.923234543212845e-12	2.6026929870528794e-11
54100000	0.004998986634627156	1.5231256000317871e-49	-2.258718218547541e-53	3.3534899182296914e-9	1.7706603443101017e-15	2.0199862306262593e-6	-3.942936631129349e-20	1.6495888297818357e-21	2.5832897746310357e-12	8.923234543212845e-12	2.6026929870528794e-11
54200000	0.004998986634627156	1.5231256000317871e-49	-2.2628884445283116e-53	3.3534899182296914e-9	1.7706603443101017e-15	2.0199862306262593e-6	-3.942936625597977e-20	1.6495888297818357e-21	2.5832897746310357e-12	8.923234543212845e-12	2.6026929870528794e-11
54300000	0.004998986634627156	1.5231256000317871e-49	-2.2670586705090825e-53	3.3534899182296914e-9	1.7706603443101017e-15	2.0199862306262593e-6	-3.942936620066605e-20	1.6495888297818357e-21	2.5832897746310357e-12	8.923234543212845e-12	2.6026929870528794e-11
54400000	0.004998986634627156	1.5231256000317871e-49	-2.271228896489853e-53	3.3534899182296914e-9	1.7706603443101017e-15	2.0199862306262593e-6	-3.942936614535233e-20	1.6495888297818357e-21	2.5832897746310357e-12	8.923234543212845e-12	2.6026929870528794e-11
54500000	0.004998986634627156	1.5231256000317871e-49	-2.2753991224706234e-53	3.3534899182296914e-9	1.7706603443101017e-15	2.0199862306262593e-6	-3.942936609003861e-20	1.6495888297818357e-21	2.5832897746310357e-12	8.923234543212845e-12	2.6026929870528794e-11
54600000	0.004998986634627156	1.5231256000317871e-49	-2.279569348451394e-53	3.3534899182296914e-9	1.7706603443101017e-15	2.0199862306262593e-6	-3.942936603472489e-20	1.6495888297818357e-21	2.5832897746310357e-12	8.923234543212845e-12	2.6026929870528794e-11
54700000	0.004998986634627156	1.5231256000317871e-49	-2.283739574432164e-53	3.3534899182296914e-9	1.7706603443101017e-15	2.0199862306262593e-6	-3.942936597941117e-20	1.6495888297818357e-21	2.5832897746310357e-12	8.923234543212845e-12	2.6026929870528794e-11
54800000	0.004998986634627156	1.5231256000317871e-49	-2.2879098004129344e-53	3.3534899182296914e-9	1.7706603443101017e-15	2.0199862306262593e-6	-3.942936592409745e-20	1.6495888297818357e-21	2.5832897746310357e-12	8.923234543212845e-12	2.6026929870528794e-11
54900000	0.004998986634627156	1.5231256000317871e-49	-2.2920800263937043e-53	3.3534899182296914e-9	1.7706603443101017e-15	2.0199862306262593e-6	-3.9429365868783726e-20	1.6495888297818357e-21	2.5832897746310357e-12	8.923234543212845e-12	2.6026929870528794e-11
55000000	0.004998986634627156	1.5231256000317871e-49	-2.2962502523744743e-53	3.3534899182296914e-9	1.7706603443101017e-15	2.0199862306262593e-6	-3.9429365813470007e-20	1.6495888297818357e-21	2.5832897746310357e-12	8.923234543212845e-12	2.6026929870528794e-11
55100000	0.004998986634627156	1.5231256000317871e-49	-2.3004204783552443e-53	3.3534899182296914e-9	1.7706603443101017e-15	2.0199862306262593e-6	-3.942936575815629e-20	1.6495888297818357e-21	2.5832897746310357e-12	8.923234543212845e-12	2.6026929870528794e-11
55200000	0.004998986634627156	1.5231256000317871e-49	-2.3045907043360143e-53	3.3534899182296914e-9	1.7706603443101017e-15	2.0199862306262593e-6	-3.942936570284257e-20	1.6495888297818357e-21	2.5832897746310357e-12	8.923234543212845e-12	2.6026929870528794e-11
55300000	0.004998986634627156	1.5231256000317871e-49	-2.3087609303167843e-53	3.3534899182296914e-9	1.7706603443101017e-15	2.0199862306262593e-6	-3.942936564752885e-20	1.6495888297818357e-21	2.5832897746310357e-12	8.923234543212845e-12	2.6026929870528794e-11
55400000	0.004998986634627156	1.5231256000317871e-49	-2.312931156297554e-53	3.3534899182296914e-9	1.7706603443101017e-15	2.0199862306262593e-6	-3.9429365592215124e-20	1.6495888297818357e-21	2.5832897746310357e-12	8.923234543212845e-12	2.6026929870528794e-11
55500000	0.004998986634627156	1.5231256000317871e-49	-2.317101382278324e-53	3.3534899182296914e-9	1.7706603443101017e-15	2.0199862306262593e-6	-3.9429365536901405e-20	1.6495888297818357e-21	2.5832897746310357e-12	8.923234543212845e-12	2.6026929870528794e-11
55600000	0.004998986634627156	1.5231256000317871e-49	-2.3212716082590934e-53	3.3534899182296914e-9	1.7706603443101017e-15	2.0199862306262593e-6	-3.9429365481587686e-20	1.6495888297818357e-21	2.5832897746310357e-12	8.923234543212845e-12	2.6026929870528794e-11
55700000	0.004998986634627156	1.5231256000317871e-49	-2.325441834239863e-53	3.3534899182296914e-9	1.7706603443101017e-15	2.0199862306262593e-6	-3.9429365426273967e-20	1.6495888297818357e-21	2.5832897746310357e-12	8.923234543212845e-12	2.6026929870528794e-11
55800000	0.004998986634627156	1.5231256000317871e-49	-2.329612060220633e-53	3.3534899182296914e-9	1.7706603443101017e-15	2.0199862306262593e-6	-3.942936537096025e-20	1.6495888297818357e-21	2.5832897746310357e-12	8.923234543212845e-12	2.6026929870528794e-11
55900000	0.004998986634627156	1.5231256000317871e-49	-2.3337822862014024e-53	3.3534899182296914e-9	1.7706603443101017e-15	2.0199862306262593e-6	-3.942936531564652e-20	1.6495888297818357e-21	2.5832897746310357e-12	8.923234543212845e-12	2.6026929870528794e-11
56000000	0.004998986634627156	1.5231256000317871e-49	-2.337952512182172e-53	3.3534899182296914e-9	1.7706603443101017e-15	2.0199862306262593e-6	-3.9429365260332803e-20	1.6495888297818357e-21	2.5832897746310357e-12	8.923234543212845e-12	2.6026929870528794e-11
56100000	0.004998986634627156	1.5231256000317871e-49	-2.3421227381629415e-53	3.353489918229691e-9	1.7706603443101017e-15	2.0199862306262593e-6	-3.9429365205019084e-20	1.6495888297818357e-21	2.5832897746310357e-12	8.923234543212845e-12	2.6026929870528794e-11
56200000	0.004998986634627156	1.5231256000317871e-49	-2.346292964143711e-53	3.353489918229691e-9	1.7706603443101017e-15	2.0199862306262593e-6	-3.9429365149705365e-20	1.6495888297818357e-21	2.5832897746310357e-12	8.923234543212845e-12	2.6026929870528794e-11
56300000	0.004998986634627156	1.5231256000317871e-49	-2.3504631901244805e-53	3.353489918229691e-9	1.7706603443101017e-15	2.0199862306262593e-6	-3.942936509439164e-20	1.6495888297818357e-21	2.5832897746310357e-12	8.923234543212845e-12	2.6026929870528794e-11
56400000	0.004998986634627156	1.5231256000317871e-49	-2.35463341610525e-53	3.353489918229691e-9	1.7706603443101017e-15	2.0199862306262593e-6	-3.942936503907792e-20	1.6495888297818357e-21	2.5832897746310357e-12	8.923234543212845e-12	2.6026929870528794e-11
56500000	0.004998986634627156	1.5231256000317871e-49	-2.3588036420860196e-53	3.353489918229691e-9	1.7706603443101017e-15	2.0199862306262593e-6	-3.94293649837642e-20	1.6495888297818357e-21	2.5832897746310357e-12	8.923234543212845e-12	2.6026929870528794e-11
56600000	0.004998986634627156	1.5231256000317871e-49	-2.362973868066789e-53	3.353489918229691e-9	1.7706603443101017e-15	2.0199862306262593e-6	-3.942936492845048e-20	1.6495888297818357e-21	2.5832897746310357e-12	8.923234543212845e-12	2.6026929870528794e-11
56700000	0.004998986634627156	1.5231256000317871e-49	-2.3671440940475587e-53	3.353489918229691e-9	1.7706603443101017e-15	2.0199862306262593e-6	-3.9429364873136764e-20	1.6495888297818357e-21	2.5832897746310357e-12	8.923234543212845e-12	2.6026929870528794e-11
56800000	0.004998986634627156	1.5231256000317871e-49	-2.371314320028328e-53	3.353489918229691e-9	1.7706603443101017e-15	2.0199862306262593e-6	-3.942936481782304e-20	1.6495888297818357e-21	2.5832897746310357e-12	8.923234543212845e-12	2.6026929870528794e-11
56900000	0.004998986634627156	1.5231256000317871e-49	-2.3754845460090977e-53	3.353489918229691e-9	1.7706603443101017e-15	2.0199862306262593e-6	-3.942936476250932e-20	1.6495888297818357e-21	2.5832897746310357e-12	8.923234543212845e-12	2.6026929870528794e-11
57000000	0.004998986634627156	1.5231256000317871e-49	-2.3796547719898677e-53	3.353489918229691e-9	1.7706603443101015e-15	2.0199862306262593e-6	-3.94293647071956e-20	1.6495888297818357e-21	2.5832897746310357e-12	8.923234543212845e-12	2.6026929870528794e-11
57100000	0.004998986634627156	1.5231256000317871e-49	-2.3838249979706373e-53	3.353489918229691e-9	1.7706603443101015e-15	2.0199862306262593e-6	-3.942936465188188e-20	1.6495888297818357e-21	2.5832897746310357e-12	8.923234543212845e-12	2.6026929870528794e-11
57200000	0.004998986634627156	1.5231256000317871e-49	-2.387995223951407e-53	3.353489918229691e-9	1.7706603443101015e-15	2.0199862306262593e-6	-3.942936459656816e-20	1.6495888297818357e-21	2.5832897746310357e-12	8.923234543212845e-12	2.6026929870528794e-11
57300000	0.004998986634627156	1.5231256000317871e-49	-2.392165449932177e-53	3.353489918229691e-9	1.7706603443101015e-15	2.0199862306262593e-6	-3.9429364541254437e-20	1.6495888297818357e-21	2.5832897746310357e-12	8.923234543212845e-12	2.6026929870528794e-11
57400000	0.004998986634627156	1.5231256000317873e-49	-2.3963356759129463e-53	3.353489918229691e-9	1.7706603443101015e-15	2.0199862306262593e-6	-3.942936448594072e-20	1.6495888297818357e-21	2.5832897746310357e-12	8.923234543212845e-12	2.6026929870528794e-11
57500000	0.004998986634627156	1.5231256000317873e-49	-2.4005059018937163e-53	3.353489918229691e-9	1.7706603443101015e-15	2.0199862306262593e-6	-3.9429364430627e-20	1.6495888297818357e-21	2.5832897746310357e-12	8.923234543212845e-12	2.6026929870528794e-11
57600000	0.004998986634627156	1.5231256000317873e-49	-2.404676127874486e-53	3.353489918229691e-9	1.7706603443101015e-15	2.0199862306262593e-6	-3.942936437531328e-20	1.6495888297818357e-21	2.5832897746310357e-12	8.923234543212845e-12	2.6026929870528794e-11
57700000	0.004998986634627156	1.5231256000317873e-49	-2.408846353855256e-53	3.353489918229691e-9	1.7706603443101015e-15	2.0199862306262593e-6	-3.942936431999956e-20	1.6495888297818357e-21	2.5832897746310357e-12	8.923234543212845e-12	2.6026929870528794e-11
57800000	0.004998986634627156	1.5231256000317873e-49	-2.413016579836026e-53	3.353489918229691e-9	1.7706603443101015e-15	2.0199862306262593e-6	-3.9429364264685835e-20	1.6495888297818357e-21	2.5832897746310357e-12	8.923234543212845e-12	2.6026929870528794e-11
57900000	0.004998986634627156	1.5231256000317873e-49	-2.417186805816796e-53	3.353489918229691e-9	1.7706603443101015e-15	2.0199862306262593e-6	-3.9429364209372116e-20	1.6495888297818357e-21	2.5832897746310357e-12	8.923234543212845e-12	2.6026929870528794e-11
58000000	0.004998986634627156	1.5231256000317873e-49	-2.4213570317975663e-53	3.353489918229691e-9	1.7706603443101015e-15	2.0199862306262593e-6	-3.94293641540584e-20	1.6495888297818357e-21	2.5832897746310357e-12	8.923234543212845e-12	2.6026929870528794e-11
58100000	0.004998986634627156	1.5231256000317873e-49	-2.4255272577783363e-53	3.353489918229691e-9	1.7706603443101015e-15	2.0199862306262593e-6	-3.942936409874468e-20	1.6495888297818357e-21	2.5832897746310357e-12	8.923234543212845e-12	2.6026929870528794e-11
58200000	0.004998986634627156	1.5231256000317873e-49	-2.4296974837591067e-53	3.353489918229691e-9	1.7706603443101015e-15	2.0199862306262593e-6	-3.942936404343095e-20	1.6495888297818357e-21	2.5832897746310357e-12	8.923234543212845e-12	2.6026929870528794e-11
58300000	0.004998986634627156	1.5231256000317873e-49	-2.433867709739877e-53	3.353489918229691e-9	1.7706603443101015e-15	2.0199862306262593e-6	-3.9429363988117234e-20	1.6495888297818357e-21	2.5832897746310357e-12	8.923234543212845e-12	2.6026929870528794e-11
58400000	0.004998986634627156	1.5231256000317873e-49	-2.4380379357206476e-53	3.353489918229691e-9	1.7706603443101015e-15	2.0199862306262593e-6	-3.9429363932803515e-20	1.6495888297818357e-21	2.5832897746310357e-12	8.923234543212845e-12	2.6026929870528794e-11
58500000	0.004998986634627156	1.5231256000317873e-49	-2.442208161701418e-53	3.353489918229691e-9	1.7706603443101015e-15	2.0199862306262593e-6	-3.9429363877489795e-20	1.6495888297818357e-21	2.5832897746310357e-12	8.923234543212845e-12	2.6026929870528794e-11
58600000	0.004998986634627156	1.5231256000317873e-49	-2.4463783876821886e-53	3.353489918229691e-9	1.7706603443101015e-15	2.0199862306262593e-6	-3.9429363822176076e-20	1.6495888297818357e-21	2.5832897746310357e-12	8.923234543212845e-12	2.6026929870528794e-11
58700000	0.004998986634627156	1.5231256000317873e-49	-2.4505486136629595e-53	3.353489918229691e-9	1.7706603443101015e-15	2.0199862306262593e-6	-3.942936376686235e-20	1.6495888297818357e-21	2.5832897746310357e-12	8.923234543212845e-12	2.6026929870528794e-11
58800000	0.004998986634627156	1.5231256000317873e-49	-2.4547188396437304e-53	3.353489918229691e-9	1.7706603443101015e-15	2.0199862306262593e-6	-3.942936371154863e-20	1.6495888297818357e-21	2.5832897746310357e-12	8.923234543212845e-12	2.6026929870528794e-11
58900000	0.004998986634627156	1.5231256000317873e-49	-2.4588890656245013e-53	3.353489918229691e-9	1.7706603443101015e-15	2.0199862306262593e-6	-3.942936365623491e-20	1.6495888297818357e-21	2.5832897746310357e-12	8.923234543212845e-12	2.6026929870528794e-11
59000000	0.004998986634627156	1.5231256000317873e-49	-2.4630592916052727e-53	3.353489918229691e-9	1.7706603443101015e-15	2.0199862306262593e-6	-3.9429363600921194e-20	1.6495888297818357e-21	2.5832897746310357e-12	8.923234543212845e-12	2.6026929870528794e-11
59100000	0.004998986634627156	1.5231256000317873e-49	-2.4672295175860436e-53	3.353489918229691e-9	1.7706603443101015e-15	2.0199862306262593e-6	-3.9429363545607475e-20	1.6495888297818357e-21	2.5832897746310357e-12	8.923234543212845e-12	2.6026929870528794e-11
59200000	0.004998986634627156	1.5231256000317873e-49	-2.471399743566815e-53	3.353489918229691e-9	1.7706603443101015e-15	2.0199862306262593e-6	-3.942936349029375e-20	1.6495888297818357e-21	2.5832897746310357e-12	8.923234543212845e-12	2.6026929870528794e-11
59300000	0.004998986634627156	1.5231256000317873e-49	-2.475569969547587e-53	3.353489918229691e-9	1.7706603443101015e-15	2.0199862306262593e-6	-3.942936343498003e-20	1.6495888297818357e-21	2.5832897746310357e-12	8.923234543212845e-12	2.6026929870528794e-11
59400000	0.004998986634627156	1.5231256000317873e-49	-2.4797401955283582e-53	3.353489918229691e-9	1.7706603443101015e-15	2.0199862306262593e-6	-3.942936337966631e-20	1.6495888297818357e-21	2.5832897746310357e-12	8.923234543212845e-12	2.6026929870528794e-11
59500000	0.004998986634627156	1.5231256000317873e-49	-2.48391042150913e-53	3.353489918229691e-9	1.7706603443101015e-15	2.0199862306262593e-6	-3.942936332435259e-20	1.6495888297818357e-21	2.5832897746310357e-12	8.923234543212845e-12	2.6026929870528794e-11
59600000	0.004998986634627156	1.5231256000317873e-49	-2.488080647489902e-53	3.353489918229691e-9	1.7706603443101015e-15	2.0199862306262593e-6	-3.9429363269038873e-20	1.6495888297818357e-21	2.5832897746310357e-12	8.923234543212845e-12	2.6026929870528794e-11
59700000	0.004998986634627156	1.5231256000317873e-49	-2.4922508734706742e-53	3.353489918229691e-9	1.7706603443101015e-15	2.0199862306262593e-6	-3.942936321372515e-20	1.6495888297818357e-21	2.5832897746310357e-12	8.923234543212845e-12	2.6026929870528794e-11
59800000	0.004998986634627156	1.5231256000317873e-49	-2.4964210994514466e-53	3.353489918229691e-9	1.7706603443101015e-15	2.0199862306262593e-6	-3.942936315841143e-20	1.6495888297818357e-21	2.5832897746310357e-12	8.923234543212845e-12	2.6026929870528794e-11
59900000	0.004998986634627156	1.5231256000317873e-49	-2.5005913254322184e-53	3.353489918229691e-9	1.7706603443101015e-15	2.0199862306262593e-6	-3.942936310309771e-20	1.6495888297818357e-21	2.5832897746310357e-12	8.923234543212845e-12	2.6026929870528794e-11
60000000	0.004998986634627156	1.5231256000317873e-49	-2.50476155141299e-53	3.353489918229691e-9	1.7706603443101015e-15	2.0199862306262593e-6	-3.942936304778399e-20	1.6495888297818357e-21	2.5832897746310357e-12	8.923234543212845e-12	2.6026929870528794e-11
60100000	0.004998986634627156	1.5231256000317873e-49	-2.5089317773937607e-53	3.353489918229691e-9	1.7706603443101015e-15	2.0199862306262593e-6	-3.9429362992470266e-20	1.6495888297818357e-21	2.5832897746310357e-12	8.923234543212845e-12	2.6026929870528794e-11
60200000	0.004998986634627156	1.5231256000317873e-49	-2.5131020033745316e-53	3.353489918229691e-9	1.7706603443101015e-15	2.0199862306262593e-6	-3.9429362937156546e-20	1.6495888297818357e-21	2.5832897746310357e-12	8.923234543212845e-12	2.6026929870528794e-11
60300000	0.004998986634627156	1.5231256000317873e-49	-2.5172722293553026e-53	3.353489918229691e-9	1.7706603443101015e-15	2.0199862306262593e-6	-3.942936288184283e-20	1.6495888297818357e-21	2.5832897746310357e-12	8.923234543212845e-12	2.6026929870528794e-11
60400000	0.004998986634627156	1.5231256000317873e-49	-2.5214424553360725e-53	3.353489918229691e-9	1.7706603443101015e-15	2.0199862306262593e-6	-3.942936282652911e-20	1.6495888297818357e-21	2.5832897746310357e-12	8.923234543212845e-12	2.6026929870528794e-11
60500000	0.004998986634627156	1.5231256000317873e-49	-2.5256126813168425e-53	3.353489918229691e-9	1.7706603443101015e-15	2.0199862306262593e-6	-3.942936277121539e-20	1.6495888297818357e-21	2.5832897746310357e-12	8.923234543212845e-12	2.6026929870528794e-11
60600000	0.004998986634627156	1.5231256000317873e-49	-2.5297829072976125e-53	3.353489918229691e-9	1.7706603443101015e-15	2.0199862306262593e-6	-3.9429362715901664e-20	1.6495888297818357e-21	2.5832897746310357e-12	8.923234543212845e-12	2.6026929870528794e-11
60700000	0.004998986634627156	1.5231256000317873e-49	-2.533953133278382e-53	3.353489918229691e-9	1.7706603443101015e-15	2.0199862306262593e-6	-3.9429362660587945e-20	1.6495888297818357e-21	2.5832897746310357e-12	8.923234543212845e-12	2.6026929870528794e-11
60800000	0.004998986634627156	1.5231256000317873e-49	-2.538123359259151e-53	3.353489918229691e-9	1.7706603443101015e-15	2.0199862306262593e-6	-3.9429362605274226e-20	1.6495888297818357e-21	2.5832897746310357e-12	8.923234543212845e-12	2.6026929870528794e-11
60900000	0.004998986634627156	1.5231256000317873e-49	-2.54229358523992e-53	3.353489918229691e-9	1.7706603443101015e-15	2.0199862306262593e-6	-3.9429362549960507e-20	1.6495888297818357e-21	2.5832897746310357e-12	8.923234543212845e-12	2.6026929870528794e-11
61000000	0.004998986634627156	1.5231256000317873e-49	-2.546463811220689e-53	3.353489918229691e-9	1.7706603443101015e-15	2.0199862306262593e-6	-3.942936249464679e-20	1.6495888297818357e-21	2.5832897746310357e-12	8.923234543212845e-12	2.6026929870528794e-11
61100000	0.004998986634627156	1.5231256000317873e-49	-2.550634037201457e-53	3.353489918229691e-9	1.7706603443101015e-15	2.0199862306262593e-6	-3.942936243933306e-20	1.6495888297818357e-21	2.5832897746310357e-12	8.923234543212845e-12	2.6026929870528794e-11
61200000	0.004998986634627156	1.5231256000317873e-49	-2.554804263182225e-53	3.353489918229691e-9	1.7706603443101015e-15	2.0199862306262593e-6	-3.9429362384019343e-20	1.6495888297818357e-21	2.5832897746310357e-12	8.923234543212845e-12	2.6026929870528794e-11
61300000	0.004998986634627156	1.5231256000317873e-49	-2.558974489162993e-53	3.353489918229691e-9	1.7706603443101015e-15	2.0199862306262593e-6	-3.9429362328705624e-20	1.6495888297818357e-21	2.5832897746310357e-12	8.923234543212845e-12	2.6026929870528794e-11
61400000	0.004998986634627156	1.5231256000317873e-49	-2.5631447151437604e-53	3.353489918229691e-9	1.7706603443101015e-15	2.0199862306262593e-6	-3.9429362273391905e-20	1.6495888297818357e-21	2.5832897746310357e-12	8.923234543212845e-12	2.6026929870528794e-11
61500000	0.004998986634627156	1.5231256000317873e-49	-2.567314941124528e-53	3.353489918229691e-9	1.7706603443101015e-15	2.0199862306262593e-6	-3.9429362218078186e-20	1.6495888297818357e-21	2.5832897746310357e-12	8.923234543212845e-12	2.6026929870528794e-11
61600000	0.004998986634627156	1.5231256000317873e-49	-2.5714851671052953e-53	3.353489918229691e-9	1.7706603443101015e-15	2.0199862306262593e-6	-3.942936216276446e-20	1.6495888297818357e-21	2.5832897746310357e-12	8.923234543212845e-12	2.6026929870528794e-11
61700000	0.004998986634627156	1.5231256000317873e-49	-2.575655393086062e-53	3.353489918229691e-9	1.7706603443101015e-15	2.0199862306262593e-6	-3.942936210745074e-20	1.6495888297818357e-21	2.5832897746310357e-12	8.923234543212845e-12	2.6026929870528794e-11
61800000	0.004998986634627156	1.5231256000317873e-49	-2.579825619066829e-53	3.353489918229691e-9	1.7706603443101015e-15	2.0199862306262593e-6	-3.942936205213702e-20	1.6495888297818357e-21	2.5832897746310357e-12	8.923234543212845e-12	2.6026929870528794e-11
61900000	0.004998986634627156	1.5231256000317873e-49	-2.583995845047595e-53	3.353489918229691e-9	1.7706603443101015e-15	2.0199862306262593e-6	-3.9429361996823303e-20	1.6495888297818357e-21	2.5832897746310357e-12	8.923234543212845e-12	2.6026929870528794e-11
62000000	0.004998986634627156	1.5231256000317873e-49	-2.5881660710283614e-53	3.353489918229691e-9	1.7706603443101015e-15	2.0199862306262593e-6	-3.942936194150958e-20	1.6495888297818357e-21	2.5832897746310357e-12	8.923234543212845e-12	2.6026929870528794e-11
62100000	0.004998986634627156	1.5231256000317873e-49	-2.5923362970091277e-53	3.353489918229691e-9	1.7706603443101015e-15	2.0199862306262593e-6	-3.942936188619586e-20	1.6495888297818357e-21	2.5832897746310357e-12	8.923234543212845e-12	2.6026929870528794e-11
62200000	0.004998986634627156	1.5231256000317873e-49	-2.5965065229898935e-53	3.353489918229691e-9	1.7706603443101015e-15	2.0199862306262593e-6	-3.942936183088214e-20	1.6495888297818357e-21	2.5832897746310357e-12	8.923234543212845e-12	2.6026929870528794e-11
62300000	0.004998986634627156	1.5231256000317873e-49	-2.600676748970659e-53	3.353489918229691e-9	1.7706603443101015e-15	2.0199862306262593e-6	-3.942936177556842e-20	1.6495888297818357e-21	2.5832897746310357e-12	8.923234543212845e-12	2.6026929870528794e-11
62400000	0.004998986634627156	1.5231256000317873e-49	-2.604846974951424e-53	3.353489918229691e-9	1.7706603443101015e-15	2.0199862306262593e-6	-3.94293617202547e-20	1.6495888297818357e-21	2.5832897746310357e-12	8.923234543212845e-12	2.6026929870528794e-11
62500000	0.004998986634627156	1.5231256000317873e-49	-2.6090172009321896e-53	3.353489918229691e-9	1.7706603443101015e-15	2.0199862306262593e-6	-3.9429361664940977e-20	1.6495888297818357e-21	2.5832897746310357e-12	8.923234543212845e-12	2.6026929870528794e-11
62600000	0.004998986634627156	1.5231256000317873e-49	-2.6131874269129545e-53	3.353489918229691e-9	1.7706603443101015e-15	2.0199862306262593e-6	-3.942936160962726e-20	1.6495888297818357e-21	2.5832897746310357e-12	8.923234543212845e-12	2.6026929870528794e-11
62700000	0.004998986634627156	1.5231256000317873e-49	-2.6173576528937193e-53	3.353489918229691e-9	1.7706603443101015e-15	2.0199862306262593e-6	-3.942936155431354e-20	1.6495888297818357e-21	2.5832897746310357e-12	8.923234543212845e-12	2.6026929870528794e-11
62800000	0.004998986634627156	1.5231256000317873e-49	-2.6215278788744842e-53	3.353489918229691e-9	1.7706603443101015e-15	2.0199862306262593e-6	-3.942936149899982e-20	1.6495888297818357e-21	2.5832897746310357e-12	8.923234543212845e-12	2.6026929870528794e-11
62900000	0.004998986634627156	1.5231256000317873e-49	-2.6256981048552487e-53	3.353489918229691e-9	1.7706603443101015e-15	2.0199862306262593e-6	-3.94293614436861e-20	1.6495888297818357e-21	2.5832897746310357e-12	8.923234543212845e-12	2.6026929870528794e-11
63000000	0.004998986634627156	1.5231256000317873e-49	-2.629868330836013e-53	3.353489918229691e-9	1.7706603443101015e-15	2.0199862306262593e-6	-3.9429361388372375e-20	1.6495888297818357e-21	2.5832897746310357e-12	8.923234543212845e-12	2.6026929870528794e-11
63100000	0.004998986634627156	1.5231256000317873e-49	-2.634038556816777e-53	3.353489918229691e-9	1.7706603443101015e-15	2.0199862306262593e-6	-3.9429361333058656e-20	1.6495888297818357e-21	2.5832897746310357e-12	8.923234543212845e-12	2.6026929870528794e-11
63200000	0.004998986634627156	1.5231256000317873e-49	-2.638208782797541e-53	3.353489918229691e-9	1.7706603443101015e-15	2.0199862306262593e-6	-3.9429361277744937e-20	1.6495888297818357e-21	2.5832897746310357e-12	8.923234543212845e-12	2.6026929870528794e-11
63300000	0.004998986634627156	1.5231256000317873e-49	-2.642379008778305e-53	3.353489918229691e-9	1.7706603443101015e-15	2.0199862306262593e-6	-3.942936122243122e-20	1.6495888297818357e-21	2.5832897746310357e-12	8.923234543212845e-12	2.6026929870528794e-11
63400000	0.004998986634627156	1.5231256000317873e-49	-2.6465492347590685e-53	3.353489918229691e-9	1.7706603443101015e-15	2.0199862306262593e-6	-3.94293611671175e-20	1.6495888297818357e-21	2.5832897746310357e-12	8.923234543212845e-12	2.6026929870528794e-11
63500000	0.004998986634627156	1.5231256000317873e-49	-2.6507194607398325e-53	3.353489918229691e-9	1.7706603443101015e-15	2.0199862306262593e-6	-3.9429361111803773e-20	1.6495888297818357e-21	2.5832897746310357e-12	8.923234543212845e-12	2.6026929870528794e-11
63600000	0.004998986634627156	1.5231256000317873e-49	-2.6548896867205955e-53	3.353489918229691e-9	1.7706603443101015e-15	2.0199862306262593e-6	-3.9429361056490054e-20	1.6495888297818357e-21	2.5832897746310357e-12	8.923234543212845e-12	2.6026929870528794e-11
63700000	0.004998986634627156	1.5231256000317873e-49	-2.659059912701359e-53	3.353489918229691e-9	1.7706603443101015e-15	2.0199862306262593e-6	-3.9429361001176335e-20	1.6495888297818357e-21	2.5832897746310357e-12	8.923234543212845e-12	2.6026929870528794e-11
63800000	0.004998986634627156	1.5231256000317873e-49	-2.663230138682122e-53	3.353489918229691e-9	1.7706603443101015e-15	2.0199862306262593e-6	-3.9429360945862616e-20	1.6495888297818357e-21	2.5832897746310357e-12	8.923234543212845e-12	2.6026929870528794e-11
63900000	0.004998986634627156	1.5231256000317873e-49	-2.667400364662885e-53	3.353489918229691e-9	1.7706603443101015e-15	2.0199862306262593e-6	-3.942936089054889e-20	1.6495888297818357e-21	2.5832897746310357e-12	8.923234543212845e-12	2.6026929870528794e-11
64000000	0.004998986634627156	1.5231256000317873e-49	-2.671570590643648e-53	3.353489918229691e-9	1.7706603443101015e-15	2.0199862306262593e-6	-3.942936083523517e-20	1.6495888297818357e-21	2.5832897746310357e-12	8.923234543212845e-12	2.6026929870528794e-11
64100000	0.004998986634627156	1.5231256000317873e-49	-2.6757408166244107e-53	3.353489918229691e-9	1.7706603443101015e-15	2.0199862306262593e-6	-3.942936077992145e-20	1.6495888297818357e-21	2.5832897746310357e-12	8.923234543212845e-12	2.6026929870528794e-11
64200000	0.004998986634627156	1.5231256000317873e-49	-2.6799110426051737e-53	3.353489918229691e-9	1.7706603443101015e-15	2.0199862306262593e-6	-3.9429360724607734e-20	1.6495888297818357e-21	2.5832897746310357e-12	8.923234543212845e-12	2.6026929870528794e-11
64300000	0.004998986634627156	1.5231256000317873e-49	-2.6840812685859363e-53	3.353489918229691e-9	1.7706603443101015e-15	2.0199862306262593e-6	-3.9429360669294014e-20	1.6495888297818357e-21	2.5832897746310357e-12	8.923234543212845e-12	2.6026929870528794e-11
64400000	0.004998986634627156	1.5231256000317873e-49	-2.6882514945666984e-53	3.353489918229691e-9	1.7706603443101015e-15	2.0199862306262593e-6	-3.942936061398029e-20	1.6495888297818357e-21	2.5832897746310357e-12	8.923234543212845e-12	2.6026929870528794e-11
64500000	0.004998986634627156	1.5231256000317873e-49	-2.692421720547461e-53	3.353489918229691e-9	1.7706603443101015e-15	2.0199862306262593e-6	-3.942936055866657e-20	1.6495888297818357e-21	2.5832897746310357e-12	8.923234543212845e-12	2.6026929870528794e-11
64600000	0.004998986634627156	1.5231256000317873e-49	-2.696591946528223e-53	3.353489918229691e-9	1.7706603443101015e-15	2.0199862306262593e-6	-3.942936050335285e-20	1.6495888297818357e-21	2.5832897746310357e-12	8.923234543212845e-12	2.6026929870528794e-11
64700000	0.004998986634627156	1.5231256000317873e-49	-2.700762172508985e-53	3.353489918229691e-9	1.7706603443101015e-15	2.0199862306262593e-6	-3.942936044803913e-20	1.6495888297818357e-21	2.5832897746310357e-12	8.923234543212845e-12	2.6026929870528794e-11
64800000	0.004998986634627156	1.5231256000317873e-49	-2.7049323984897473e-53	3.353489918229691e-9	1.7706603443101015e-15	2.0199862306262593e-6	-3.942936039272541e-20	1.6495888297818357e-21	2.5832897746310357e-12	8.923234543212845e-12	2.6026929870528794e-11
64900000	0.004998986634627156	1.5231256000317873e-49	-2.7091026244705094e-53	3.353489918229691e-9	1.7706603443101015e-15	2.0199862306262593e-6	-3.942936033741169e-20	1.6495888297818357e-21	2.5832897746310357e-12	8.923234543212845e-12	2.6026929870528794e-11
65000000	0.004998986634627156	1.5231256000317873e-49	-2.7132728504512716e-53	3.353489918229691e-9	1.7706603443101015e-15	2.0199862306262593e-6	-3.942936028209797e-20	1.6495888297818357e-21	2.5832897746310357e-12	8.923234543212845e-12	2.6026929870528794e-11
65100000	0.004998986634627156	1.5231256000317873e-49	-2.7174430764320337e-53	3.353489918229691e-9	1.7706603443101015e-15	2.0199862306262593e-6	-3.942936022678425e-20	1.6495888297818357e-21	2.5832897746310357e-12	8.923234543212845e-12	2.6026929870528794e-11
65200000	0.004998986634627156	1.5231256000317873e-49	-2.7216133024127953e-53	3.353489918229691e-9	1.7706603443101015e-15	2.0199862306262593e-6	-3.942936017147053e-20	1.6495888297818357e-21	2.5832897746310357e-12	8.923234543212845e-12	2.6026929870528794e-11
65300000	0.004998986634627156	1.5231256000317873e-49	-2.725783528393557e-53	3.353489918229691e-9	1.7706603443101015e-15	2.0199862306262593e-6	-3.942936011615681e-20	1.6495888297818357e-21	2.5832897746310357e-12	8.923234543212845e-12	2.6026929870528794e-11
65400000	0.004998986634627156	1.5231256000317873e-49	-2.7299537543743186e-53	3.353489918229691e-9	1.7706603443101015e-15	2.0199862306262593e-6	-3.9429360060843086e-20	1.6495888297818357e-21	2.5832897746310357e-12	8.923234543212845e-12	2.6026929870528794e-11
65500000	0.004998986634627156	1.5231256000317873e-49	-2.7341239803550807e-53	3.353489918229691e-9	1.7706603443101015e-15	2.0199862306262593e-6	-3.942936000552937e-20	1.6495888297818357e-21	2.5832897746310357e-12	8.923234543212845e-12	2.6026929870528794e-11
65600000	0.004998986634627156	1.5231256000317873e-49	-2.738294206335842e-53	3.353489918229691e-9	1.7706603443101015e-15	2.0199862306262593e-6	-3.942935995021565e-20	1.6495888297818357e-21	2.5832897746310357e-12	8.923234543212845e-12	2.6026929870528794e-11
65700000	0.004998986634627156	1.5231256000317873e-49	-2.7424644323166036e-53	3.353489918229691e-9	1.7706603443101015e-15	2.0199862306262593e-6	-3.942935989490193e-20	1.6495888297818357e-21	2.5832897746310357e-12	8.923234543212845e-12	2.6026929870528794e-11
65800000	0.004998986634627156	1.5231256000317873e-49	-2.746634658297365e-53	3.353489918229691e-9	1.7706603443101015e-15	2.0199862306262593e-6	-3.942935983958821e-20	1.6495888297818357e-21	2.5832897746310357e-12	8.923234543212845e-12	2.6026929870528794e-11
65900000	0.004998986634627156	1.5231256000317873e-49	-2.750804884278127e-53	3.353489918229691e-9	1.7706603443101015e-15	2.0199862306262593e-6	-3.9429359784274485e-20	1.6495888297818357e-21	2.5832897746310357e-12	8.923234543212845e-12	2.6026929870528794e-11
66000000	0.004998986634627156	1.5231256000317873e-49	-2.7549751102588885e-53	3.353489918229691e-9	1.7706603443101015e-15	2.0199862306262593e-6	-3.9429359728960765e-20	1.6495888297818357e-21	2.5832897746310357e-12	8.923234543212845e-12	2.6026929870528794e-11
66100000	0.004998986634627156	1.5231256000317873e-49	-2.7591453362396497e-53	3.353489918229691e-9	1.7706603443101015e-15	2.0199862306262593e-6	-3.9429359673647046e-20	1.6495888297818357e-21	2.5832897746310357e-12	8.923234543212845e-12	2.6026929870528794e-11
66200000	0.004998986634627156	1.5231256000317873e-49	-2.7633155622204113e-53	3.353489918229691e-9	1.7706603443101015e-15	2.0199862306262593e-6	-3.942935961833333e-20	1.6495888297818357e-21	2.5832897746310357e-12	8.923234543212845e-12	2.6026929870528794e-11
66300000	0.004998986634627156	1.5231256000317873e-49	-2.767485788201173e-53	3.353489918229691e-9	1.7706603443101015e-15	2.0199862306262593e-6	-3.94293595630196e-20	1.6495888297818357e-21	2.5832897746310357e-12	8.923234543212845e-12	2.6026929870528794e-11
66400000	0.004998986634627156	1.5231256000317873e-49	-2.771656014181934e-53	3.353489918229691e-9	1.7706603443101015e-15	2.0199862306262593e-6	-3.942935950770588e-20	1.6495888297818357e-21	2.5832897746310357e-12	8.923234543212845e-12	2.6026929870528794e-11
66500000	0.004998986634627156	1.5231256000317873e-49	-2.775826240162696e-53	3.353489918229691e-9	1.7706603443101015e-15	2.0199862306262593e-6	-3.9429359452392164e-20	1.6495888297818357e-21	2.5832897746310357e-12	8.923234543212845e-12	2.6026929870528794e-11
66600000	0.004998986634627156	1.5231256000317873e-49	-2.779996466143457e-53	3.353489918229691e-9	1.7706603443101015e-15	2.0199862306262593e-6	-3.9429359397078445e-20	1.6495888297818357e-21	2.5832897746310357e-12	8.923234543212845e-12	2.6026929870528794e-11
66700000	0.004998986634627156	1.5231256000317873e-49	-2.7841666921242186e-53	3.353489918229691e-9	1.7706603443101015e-15	2.0199862306262593e-6	-3.9429359341764726e-20	1.6495888297818357e-21	2.5832897746310357e-12	8.923234543212845e-12	2.6026929870528794e-11
66800000	0.004998986634627156	1.5231256000317873e-49	-2.7883369181049803e-53	3.353489918229691e-9	1.7706603443101015e-15	2.0199862306262593e-6	-3.9429359286451e-20	1.6495888297818357e-21	2.5832897746310357e-12	8.923234543212845e-12	2.6026929870528794e-11
66900000	0.004998986634627156	1.5231256000317873e-49	-2.7925071440857415e-53	3.353489918229691e-9	1.7706603443101015e-15	2.0199862306262593e-6	-3.942935923113728e-20	1.6495888297818357e-21	2.5832897746310357e-12	8.923234543212845e-12	2.6026929870528794e-11
67000000	0.004998986634627156	1.5231256000317873e-49	-2.796677370066503e-53	3.353489918229691e-9	1.7706603443101015e-15	2.0199862306262593e-6	-3.942935917582356e-20	1.6495888297818357e-21	2.5832897746310357e-12	8.923234543212845e-12	2.6026929870528794e-11
67100000	0.004998986634627156	1.5231256000317873e-49	-2.800847596047265e-53	3.353489918229691e-9	1.7706603443101015e-15	2.0199862306262593e-6	-3.9429359120509843e-20	1.6495888297818357e-21	2.5832897746310357e-12	8.923234543212845e-12	2.6026929870528794e-11
67200000	0.004998986634627156	1.5231256000317873e-49	-2.8050178220280264e-53	3.353489918229691e-9	1.7706603443101017e-15	2.0199862306262593e-6	-3.9429359065196124e-20	1.6495888297818357e-21	2.5832897746310357e-12	8.923234543212845e-12	2.6026929870528794e-11
67300000	0.004998986634627156	1.5231256000317873e-49	-2.809188048008788e-53	3.353489918229691e-9	1.7706603443101017e-15	2.0199862306262593e-6	-3.94293590098824e-20	1.6495888297818357e-21	2.5832897746310357e-12	8.923234543212845e-12	2.6026929870528794e-11
67400000	0.004998986634627156	1.5231256000317873e-49	-2.8133582739895497e-53	3.353489918229691e-9	1.7706603443101017e-15	2.0199862306262593e-6	-3.942935895456868e-20	1.6495888297818357e-21	2.5832897746310357e-12	8.923234543212845e-12	2.6026929870528794e-11
67500000	0.004998986634627156	1.5231256000317873e-49	-2.8175284999703114e-53	3.353489918229691e-9	1.7706603443101017e-15	2.0199862306262593e-6	-3.942935889925496e-20	1.6495888297818357e-21	2.5832897746310357e-12	8.923234543212845e-12	2.6026929870528794e-11
67600000	0.004998986634627156	1.5231256000317873e-49	-2.8216987259510735e-53	3.353489918229691e-9	1.7706603443101017e-15	2.0199862306262593e-6	-3.942935884394124e-20	1.6495888297818357e-21	2.5832897746310357e-12	8.923234543212845e-12	2.6026929870528794e-11
67700000	0.004998986634627156	1.5231256000317873e-49	-2.825868951931835e-53	3.353489918229691e-9	1.7706603443101017e-15	2.0199862306262593e-6	-3.942935878862752e-20	1.6495888297818357e-21	2.5832897746310357e-12	8.923234543212845e-12	2.6026929870528794e-11
67800000	0.004998986634627156	1.5231256000317873e-49	-2.830039177912597e-53	3.353489918229691e-9	1.7706603443101017e-15	2.0199862306262593e-6	-3.94293587333138e-20	1.6495888297818357e-21	2.5832897746310357e-12	8.923234543212845e-12	2.6026929870528794e-11
67900000	0.004998986634627156	1.5231256000317873e-49	-2.834209403893359e-53	3.353489918229691e-9	1.7706603443101017e-15	2.0199862306262593e-6	-3.942935867800008e-20	1.6495888297818357e-21	2.5832897746310357e-12	8.923234543212845e-12	2.6026929870528794e-11
68000000	0.004998986634627156	1.5231256000317873e-49	-2.838379629874121e-53	3.353489918229691e-9	1.7706603443101017e-15	2.0199862306262593e-6	-3.942935862268636e-20	1.6495888297818357e-21	2.5832897746310357e-12	8.923234543212845e-12	2.6026929870528794e-11
68100000	0.004998986634627156	1.5231256000317873e-49	-2.842549855854883e-53	3.353489918229691e-9	1.7706603443101017e-15	2.0199862306262593e-6	-3.942935856737264e-20	1.6495888297818357e-21	2.5832897746310357e-12	8.923234543212845e-12	2.6026929870528794e-11
68200000	0.004998986634627156	1.5231256000317873e-49	-2.846720081835645e-53	3.353489918229691e-9	1.7706603443101017e-15	2.0199862306262593e-6	-3.9429358512058915e-20	1.6495888297818357e-21	2.5832897746310357e-12	8.923234543212845e-12	2.6026929870528794e-11
68300000	0.004998986634627156	1.5231256000317873e-49	-2.850890307816408e-53	3.353489918229691e-9	1.7706603443101017e-15	2.0199862306262593e-6	-3.9429358456745196e-20	1.6495888297818357e-21	2.5832897746310357e-12	8.923234543212845e-12	2.6026929870528794e-11
68400000	0.004998986634627156	1.5231256000317873e-49	-2.85506053379717e-53	3.353489918229691e-9	1.7706603443101017e-15	2.0199862306262593e-6	-3.9429358401431477e-20	1.6495888297818357e-21	2.5832897746310357e-12	8.923234543212845e-12	2.6026929870528794e-11
68500000	0.004998986634627156	1.5231256000317873e-49	-2.8592307597779325e-53	3.353489918229691e-9	1.7706603443101017e-15	2.0199862306262593e-6	-3.942935834611776e-20	1.6495888297818357e-21	2.5832897746310357e-12	8.923234543212845e-12	2.6026929870528794e-11
68600000	0.004998986634627156	1.5231256000317873e-49	-2.863400985758695e-53	3.353489918229691e-9	1.7706603443101017e-15	2.0199862306262593e-6	-3.942935829080404e-20	1.6495888297818357e-21	2.5832897746310357e-12	8.923234543212845e-12	2.6026929870528794e-11
68700000	0.004998986634627156	1.5231256000317873e-49	-2.867571211739458e-53	3.353489918229691e-9	1.7706603443101017e-15	2.0199862306262593e-6	-3.9429358235490313e-20	1.6495888297818357e-21	2.5832897746310357e-12	8.923234543212845e-12	2.6026929870528794e-11
68800000	0.004998986634627156	1.5231256000317873e-49	-2.8717414377202207e-53	3.353489918229691e-9	1.7706603443101017e-15	2.0199862306262593e-6	-3.9429358180176594e-20	1.6495888297818357e-21	2.5832897746310357e-12	8.923234543212845e-12	2.6026929870528794e-11
68900000	0.004998986634627156	1.5231256000317873e-49	-2.8759116637009837e-53	3.353489918229691e-9	1.7706603443101017e-15	2.0199862306262593e-6	-3.9429358124862875e-20	1.6495888297818357e-21	2.5832897746310357e-12	8.923234543212845e-12	2.6026929870528794e-11
69000000	0.004998986634627156	1.5231256000317873e-49	-2.8800818896817468e-53	3.353489918229691e-9	1.7706603443101017e-15	2.0199862306262593e-6	-3.9429358069549156e-20	1.6495888297818357e-21	2.5832897746310357e-12	8.923234543212845e-12	2.6026929870528794e-11
69100000	0.004998986634627156	1.5231256000317873e-49	-2.88425211566251e-53	3.353489918229691e-9	1.7706603443101017e-15	2.0199862306262593e-6	-3.9429358014235437e-20	1.6495888297818357e-21	2.5832897746310357e-12	8.923234543212845e-12	2.6026929870528794e-11
69200000	0.004998986634627156	1.5231256000317873e-49	-2.8884223416432733e-53	3.353489918229691e-9	1.7706603443101017e-15	2.0199862306262593e-6	-3.942935795892171e-20	1.6495888297818357e-21	2.5832897746310357e-12	8.923234543212845e-12	2.6026929870528794e-11
69300000	0.004998986634627156	1.5231256000317873e-49	-2.892592567624037e-53	3.353489918229691e-9	1.7706603443101017e-15	2.0199862306262593e-6	-3.942935790360799e-20	1.6495888297818357e-21	2.5832897746310357e-12	8.923234543212845e-12	2.6026929870528794e-11
69400000	0.004998986634627156	1.5231256000317873e-49	-2.8967627936048003e-53	3.353489918229691e-9	1.7706603443101017e-15	2.0199862306262593e-6	-3.9429357848294273e-20	1.6495888297818357e-21	2.5832897746310357e-12	8.923234543212845e-12	2.6026929870528794e-11
69500000	0.004998986634627156	1.5231256000317873e-49	-2.900933019585564e-53	3.353489918229691e-9	1.7706603443101017e-15	2.0199862306262593e-6	-3.9429357792980554e-20	1.6495888297818357e-21	2.5832897746310357e-12	8.923234543212845e-12	2.6026929870528794e-11
69600000	0.004998986634627156	1.5231256000317873e-49	-2.905103245566328e-53	3.353489918229691e-9	1.7706603443101017e-15	2.0199862306262593e-6	-3.9429357737666835e-20	1.6495888297818357e-21	2.5832897746310357e-12	8.923234543212845e-12	2.6026929870528794e-11
69700000	0.004998986634627156	1.5231256000317873e-49	-2.9092734715470917e-53	3.353489918229691e-9	1.7706603443101017e-15	2.0199862306262593e-6	-3.942935768235311e-20	1.6495888297818357e-21	2.5832897746310357e-12	8.923234543212845e-12	2.6026929870528794e-11
69800000	0.004998986634627156	1.5231256000317873e-49	-2.9134436975278557e-53	3.353489918229691e-9	1.7706603443101017e-15	2.0199862306262593e-6	-3.942935762703939e-20	1.6495888297818357e-21	2.5832897746310357e-12	8.923234543212845e-12	2.6026929870528794e-11
69900000	0.004998986634627156	1.5231256000317873e-49	-2.9176139235086197e-53	3.353489918229691e-9	1.7706603443101017e-15	2.0199862306262593e-6	-3.942935757172567e-20	1.6495888297818357e-21	2.5832897746310357e-12	8.923234543212845e-12	2.6026929870528794e-11
70000000	0.004998986634627156	1.5231256000317873e-49	-2.921784149489383e-53	3.353489918229691e-9	1.7706603443101017e-15	2.0199862306262593e-6	-3.942935751641195e-20	1.6495888297818357e-21	2.5832897746310357e-12	8.923234543212845e-12	2.6026929870528794e-11
70100000	0.004998986634627156	1.5231256000317873e-49	-2.925954375470146e-53	3.353489918229691e-9	1.7706603443101017e-15	2.0199862306262593e-6	-3.942935746109823e-20	1.6495888297818357e-21	2.5832897746310357e-12	8.923234543212845e-12	2.6026929870528794e-11
70200000	0.004998986634627156	1.5231256000317873e-49	-2.9301246014509092e-53	3.353489918229691e-9	1.7706603443101017e-15	2.0199862306262593e-6	-3.942935740578451e-20	1.6495888297818357e-21	2.5832897746310357e-12	8.923234543212845e-12	2.6026929870528794e-11
70300000	0.004998986634627156	1.5231256000317873e-49	-2.934294827431672e-53	3.353489918229691e-9	1.7706603443101017e-15	2.0199862306262593e-6	-3.942935735047079e-20	1.6495888297818357e-21	2.5832897746310357e-12	8.923234543212845e-12	2.6026929870528794e-11
70400000	0.004998986634627156	1.5231256000317873e-49	-2.938465053412434e-53	3.353489918229691e-9	1.7706603443101017e-15	2.0199862306262593e-6	-3.942935729515707e-20	1.6495888297818357e-21	2.5832897746310357e-12	8.923234543212845e-12	2.6026929870528794e-11
70500000	0.004998986634627156	1.5231256000317873e-49	-2.9426352793931956e-53	3.353489918229691e-9	1.7706603443101017e-15	2.0199862306262593e-6	-3.942935723984335e-20	1.6495888297818357e-21	2.5832897746310357e-12	8.923234543212845e-12	2.6026929870528794e-11
70600000	0.004998986634627156	1.5231256000317873e-49	-2.946805505373957e-53	3.353489918229691e-9	1.7706603443101017e-15	2.0199862306262593e-6	-3.9429357184529626e-20	1.6495888297818357e-21	2.5832897746310357e-12	8.923234543212845e-12	2.6026929870528794e-11
70700000	0.004998986634627156	1.5231256000317873e-49	-2.950975731354719e-53	3.353489918229691e-9	1.7706603443101017e-15	2.0199862306262593e-6	-3.9429357129215907e-20	1.6495888297818357e-21	2.5832897746310357e-12	8.923234543212845e-12	2.6026929870528794e-11
70800000	0.004998986634627156	1.5231256000317873e-49	-2.95514595733548e-53	3.353489918229691e-9	1.7706603443101017e-15	2.0199862306262593e-6	-3.942935707390219e-20	1.6495888297818357e-21	2.5832897746310357e-12	8.923234543212845e-12	2.6026929870528794e-11
70900000	0.004998986634627156	1.5231256000317873e-49	-2.959316183316241e-53	3.353489918229691e-9	1.7706603443101017e-15	2.0199862306262593e-6	-3.942935701858847e-20	1.6495888297818357e-21	2.5832897746310357e-12	8.923234543212845e-12	2.6026929870528794e-11
71000000	0.004998986634627156	1.5231256000317873e-49	-2.9634864092970015e-53	3.353489918229691e-9	1.7706603443101017e-15	2.0199862306262593e-6	-3.942935696327475e-20	1.6495888297818357e-21	2.5832897746310357e-12	8.923234543212845e-12	2.6026929870528794e-11
71100000	0.004998986634627156	1.5231256000317873e-49	-2.9676566352777618e-53	3.353489918229691e-9	1.7706603443101017e-15	2.0199862306262593e-6	-3.9429356907961024e-20	1.6495888297818357e-21	2.5832897746310357e-12	8.923234543212845e-12	2.6026929870528794e-11
71200000	0.004998986634627156	1.5231256000317873e-49	-2.9718268612585216e-53	3.353489918229691e-9	1.7706603443101017e-15	2.0199862306262593e-6	-3.9429356852647305e-20	1.6495888297818357e-21	2.5832897746310357e-12	8.923234543212845e-12	2.6026929870528794e-11
71300000	0.004998986634627156	1.5231256000317873e-49	-2.9759970872392813e-53	3.353489918229691e-9	1.7706603443101017e-15	2.0199862306262593e-6	-3.9429356797333586e-20	1.6495888297818357e-21	2.5832897746310357e-12	8.923234543212845e-12	2.6026929870528794e-11
71400000	0.004998986634627156	1.5231256000317873e-49	-2.980167313220041e-53	3.353489918229691e-9	1.7706603443101017e-15	2.0199862306262593e-6	-3.9429356742019867e-20	1.6495888297818357e-21	2.5832897746310357e-12	8.923234543212845e-12	2.6026929870528794e-11
71500000	0.004998986634627156	1.5231256000317873e-49	-2.9843375392008005e-53	3.353489918229691e-9	1.7706603443101017e-15	2.0199862306262593e-6	-3.942935668670615e-20	1.6495888297818357e-21	2.5832897746310357e-12	8.923234543212845e-12	2.6026929870528794e-11
71600000	0.004998986634627156	1.5231256000317873e-49	-2.9885077651815593e-53	3.353489918229691e-9	1.7706603443101017e-15	2.0199862306262593e-6	-3.942935663139242e-20	1.6495888297818357e-21	2.5832897746310357e-12	8.923234543212845e-12	2.6026929870528794e-11
71700000	0.004998986634627156	1.5231256000317873e-49	-2.992677991162318e-53	3.353489918229691e-9	1.7706603443101017e-15	2.0199862306262593e-6	-3.9429356576078704e-20	1.6495888297818357e-21	2.5832897746310357e-12	8.923234543212845e-12	2.6026929870528794e-11
71800000	0.004998986634627156	1.5231256000317873e-49	-2.9968482171430766e-53	3.353489918229691e-9	1.7706603443101017e-15	2.0199862306262593e-6	-3.9429356520764984e-20	1.6495888297818357e-21	2.5832897746310357e-12	8.923234543212845e-12	2.6026929870528794e-11
71900000	0.004998986634627156	1.5231256000317873e-49	-3.001018443123835e-53	3.353489918229691e-9	1.7706603443101017e-15	2.0199862306262593e-6	-3.9429356465451265e-20	1.6495888297818357e-21	2.5832897746310357e-12	8.923234543212845e-12	2.6026929870528794e-11
72000000	0.004998986634627156	1.5231256000317873e-49	-3.0051886691045934e-53	3.353489918229691e-9	1.7706603443101017e-15	2.0199862306262593e-6	-3.942935641013754e-20	1.6495888297818357e-21	2.5832897746310357e-12	8.923234543212845e-12	2.6026929870528794e-11
72100000	0.004998986634627156	1.5231256000317873e-49	-3.0093588950853513e-53	3.353489918229691e-9	1.7706603443101017e-15	2.0199862306262593e-6	-3.942935635482382e-20	1.6495888297818357e-21	2.5832897746310357e-12	8.923234543212845e-12	2.6026929870528794e-11
72200000	0.004998986634627156	1.5231256000317873e-49	-3.013529121066109e-53	3.353489918229691e-9	1.7706603443101017e-15	2.0199862306262593e-6	-3.94293562995101e-20	1.6495888297818357e-21	2.5832897746310357e-12	8.923234543212845e-12	2.6026929870528794e-11
72300000	0.004998986634627156	1.5231256000317873e-49	-3.0176993470468663e-53	3.353489918229691e-9	1.7706603443101017e-15	2.0199862306262593e-6	-3.942935624419638e-20	1.6495888297818357e-21	2.5832897746310357e-12	8.923234543212845e-12	2.6026929870528794e-11
72400000	0.004998986634627156	1.5231256000317873e-49	-3.021869573027624e-53	3.353489918229691e-9	1.7706603443101017e-15	2.0199862306262593e-6	-3.9429356188882664e-20	1.6495888297818357e-21	2.5832897746310357e-12	8.923234543212845e-12	2.6026929870528794e-11
72500000	0.004998986634627156	1.5231256000317873e-49	-3.0260397990083813e-53	3.353489918229691e-9	1.7706603443101017e-15	2.0199862306262593e-6	-3.942935613356894e-20	1.6495888297818357e-21	2.5832897746310357e-12	8.923234543212845e-12	2.6026929870528794e-11
72600000	0.004998986634627156	1.5231256000317873e-49	-3.030210024989138e-53	3.353489918229691e-9	1.7706603443101017e-15	2.0199862306262593e-6	-3.942935607825522e-20	1.6495888297818357e-21	2.5832897746310357e-12	8.923234543212845e-12	2.6026929870528794e-11
72700000	0.004998986634627156	1.5231256000317873e-49	-3.034380250969895e-53	3.353489918229691e-9	1.7706603443101017e-15	2.0199862306262593e-6	-3.94293560229415e-20	1.6495888297818357e-21	2.5832897746310357e-12	8.923234543212845e-12	2.6026929870528794e-11
72800000	0.004998986634627156	1.5231256000317873e-49	-3.0385504769506514e-53	3.353489918229691e-9	1.7706603443101017e-15	2.0199862306262593e-6	-3.942935596762778e-20	1.6495888297818357e-21	2.5832897746310357e-12	8.923234543212845e-12	2.6026929870528794e-11
72900000	0.004998986634627156	1.5231256000317873e-49	-3.042720702931408e-53	3.353489918229691e-9	1.7706603443101017e-15	2.0199862306262593e-6	-3.942935591231406e-20	1.6495888297818357e-21	2.5832897746310357e-12	8.923234543212845e-12	2.6026929870528794e-11
73000000	0.004998986634627156	1.5231256000317873e-49	-3.046890928912164e-53	3.353489918229691e-9	1.7706603443101017e-15	2.0199862306262593e-6	-3.942935585700034e-20	1.6495888297818357e-21	2.5832897746310357e-12	8.923234543212845e-12	2.6026929870528794e-11
73100000	0.004998986634627156	1.5231256000317871e-49	-3.05106115489292e-53	3.353489918229691e-9	1.7706603443101017e-15	2.0199862306262593e-6	-3.942935580168662e-20	1.6495888297818357e-21	2.5832897746310357e-12	8.923234543212845e-12	2.6026929870528794e-11
73200000	0.004998986634627156	1.5231256000317871e-49	-3.055231380873676e-53	3.353489918229691e-9	1.7706603443101017e-15	2.0199862306262593e-6	-3.94293557463729e-20	1.6495888297818357e-21	2.5832897746310357e-12	8.923234543212845e-12	2.6026929870528794e-11
73300000	0.004998986634627156	1.5231256000317871e-49	-3.059401606854432e-53	3.353489918229691e-9	1.7706603443101017e-15	2.0199862306262593e-6	-3.942935569105918e-20	1.6495888297818357e-21	2.5832897746310357e-12	8.923234543212845e-12	2.6026929870528794e-11
73400000	0.004998986634627156	1.5231256000317871e-49	-3.0635718328351874e-53	3.353489918229691e-9	1.7706603443101017e-15	2.0199862306262593e-6	-3.942935563574546e-20	1.6495888297818357e-21	2.5832897746310357e-12	8.923234543212845e-12	2.6026929870528794e-11
73500000	0.004998986634627156	1.5231256000317871e-49	-3.067742058815943e-53	3.353489918229691e-9	1.7706603443101017e-15	2.0199862306262593e-6	-3.9429355580431735e-20	1.6495888297818357e-21	2.5832897746310357e-12	8.923234543212845e-12	2.6026929870528794e-11
73600000	0.004998986634627156	1.5231256000317871e-49	-3.071912284796698e-53	3.353489918229691e-9	1.7706603443101017e-15	2.0199862306262593e-6	-3.9429355525118016e-20	1.6495888297818357e-21	2.5832897746310357e-12	8.923234543212845e-12	2.6026929870528794e-11
73700000	0.004998986634627156	1.5231256000317871e-49	-3.0760825107774533e-53	3.353489918229691e-9	1.7706603443101017e-15	2.0199862306262593e-6	-3.94293554698043e-20	1.6495888297818357e-21	2.5832897746310357e-12	8.923234543212845e-12	2.6026929870528794e-11
73800000	0.004998986634627156	1.5231256000317871e-49	-3.0802527367582085e-53	3.353489918229691e-9	1.7706603443101017e-15	2.0199862306262593e-6	-3.942935541449058e-20	1.6495888297818357e-21	2.5832897746310357e-12	8.923234543212845e-12	2.6026929870528794e-11
73900000	0.004998986634627156	1.5231256000317871e-49	-3.0844229627389636e-53	3.353489918229691e-9	1.7706603443101017e-15	2.0199862306262593e-6	-3.942935535917685e-20	1.6495888297818357e-21	2.5832897746310357e-12	8.923234543212845e-12	2.6026929870528794e-11
74000000	0.004998986634627156	1.5231256000317871e-49	-3.0885931887197183e-53	3.353489918229691e-9	1.7706603443101017e-15	2.0199862306262593e-6	-3.9429355303863134e-20	1.6495888297818357e-21	2.5832897746310357e-12	8.923234543212845e-12	2.6026929870528794e-11
74100000	0.004998986634627156	1.5231256000317871e-49	-3.092763414700473e-53	3.353489918229691e-9	1.7706603443101017e-15	2.0199862306262593e-6	-3.9429355248549415e-20	1.6495888297818357e-21	2.5832897746310357e-12	8.923234543212845e-12	2.6026929870528794e-11
74200000	0.004998986634627156	1.5231256000317871e-49	-3.0969336406812277e-53	3.353489918229691e-9	1.7706603443101017e-15	2.0199862306262593e-6	-3.9429355193235696e-20	1.6495888297818357e-21	2.5832897746310357e-12	8.923234543212845e-12	2.6026929870528794e-11
74300000	0.004998986634627156	1.5231256000317871e-49	-3.1011038666619824e-53	3.353489918229691e-9	1.7706603443101017e-15	2.0199862306262593e-6	-3.9429355137921977e-20	1.6495888297818357e-21	2.5832897746310357e-12	8.923234543212845e-12	2.6026929870528794e-11
74400000	0.004998986634627156	1.5231256000317871e-49	-3.1052740926427366e-53	3.353489918229691e-9	1.7706603443101017e-15	2.0199862306262593e-6	-3.942935508260825e-20	1.6495888297818357e-21	2.5832897746310357e-12	8.923234543212845e-12	2.6026929870528794e-11
74500000	0.004998986634627156	1.5231256000317871e-49	-3.109444318623491e-53	3.353489918229691e-9	1.7706603443101017e-15	2.0199862306262593e-6	-3.942935502729453e-20	1.6495888297818357e-21	2.5832897746310357e-12	8.923234543212845e-12	2.6026929870528794e-11
74600000	0.004998986634627156	1.5231256000317871e-49	-3.113614544604245e-53	3.353489918229691e-9	1.7706603443101017e-15	2.0199862306262593e-6	-3.9429354971980813e-20	1.6495888297818357e-21	2.5832897746310357e-12	8.923234543212845e-12	2.6026929870528794e-11
74700000	0.004998986634627156	1.5231256000317871e-49	-3.1177847705849993e-53	3.353489918229691e-9	1.7706603443101017e-15	2.0199862306262593e-6	-3.9429354916667094e-20	1.6495888297818357e-21	2.5832897746310357e-12	8.923234543212845e-12	2.6026929870528794e-11
74800000	0.004998986634627156	1.5231256000317871e-49	-3.121954996565753e-53	3.353489918229691e-9	1.7706603443101017e-15	2.0199862306262593e-6	-3.9429354861353375e-20	1.6495888297818357e-21	2.5832897746310357e-12	8.923234543212845e-12	2.6026929870528794e-11
74900000	0.004998986634627156	1.5231256000317871e-49	-3.1261252225465073e-53	3.353489918229691e-9	1.7706603443101017e-15	2.0199862306262593e-6	-3.942935480603965e-20	1.6495888297818357e-21	2.5832897746310357e-12	8.923234543212845e-12	2.6026929870528794e-11
75000000	0.004998986634627156	1.5231256000317871e-49	-3.130295448527261e-53	3.353489918229691e-9	1.7706603443101017e-15	2.0199862306262593e-6	-3.942935475072593e-20	1.6495888297818357e-21	2.5832897746310357e-12	8.923234543212845e-12	2.6026929870528794e-11
75100000	0.004998986634627156	1.5231256000317871e-49	-3.134465674508015e-53	3.353489918229691e-9	1.7706603443101017e-15	2.0199862306262593e-6	-3.942935469541221e-20	1.6495888297818357e-21	2.5832897746310357e-12	8.923234543212845e-12	2.6026929870528794e-11
75200000	0.004998986634627156	1.5231256000317871e-49	-3.1386359004887686e-53	3.353489918229691e-9	1.7706603443101017e-15	2.0199862306262593e-6	-3.942935464009849e-20	1.6495888297818357e-21	2.5832897746310357e-12	8.923234543212845e-12	2.6026929870528794e-11
75300000	0.004998986634627156	1.5231256000317871e-49	-3.1428061264695224e-53	3.353489918229691e-9	1.7706603443101017e-15	2.0199862306262593e-6	-3.9429354584784773e-20	1.6495888297818357e-21	2.5832897746310357e-12	8.923234543212845e-12	2.6026929870528794e-11
75400000	0.004998986634627156	1.5231256000317871e-49	-3.146976352450276e-53	3.353489918229691e-9	1.7706603443101017e-15	2.0199862306262593e-6	-3.942935452947105e-20	1.6495888297818357e-21	2.5832897746310357e-12	8.923234543212845e-12	2.6026929870528794e-11
75500000	0.004998986634627156	1.5231256000317871e-49	-3.1511465784310295e-53	3.353489918229691e-9	1.7706603443101017e-15	2.0199862306262593e-6	-3.942935447415733e-20	1.6495888297818357e-21	2.5832897746310357e-12	8.923234543212845e-12	2.6026929870528794e-11
75600000	0.004998986634627156	1.5231256000317871e-49	-3.155316804411783e-53	3.353489918229691e-9	1.7706603443101017e-15	2.0199862306262593e-6	-3.942935441884361e-20	1.6495888297818357e-21	2.5832897746310357e-12	8.923234543212845e-12	2.6026929870528794e-11
75700000	0.004998986634627156	1.5231256000317871e-49	-3.1594870303925365e-53	3.353489918229691e-9	1.7706603443101017e-15	2.0199862306262593e-6	-3.942935436352989e-20	1.6495888297818357e-21	2.5832897746310357e-12	8.923234543212845e-12	2.6026929870528794e-11
75800000	0.004998986634627156	1.5231256000317871e-49	-3.1636572563732903e-53	3.353489918229691e-9	1.7706603443101017e-15	2.0199862306262593e-6	-3.942935430821617e-20	1.6495888297818357e-21	2.5832897746310357e-12	8.923234543212845e-12	2.6026929870528794e-11
75900000	0.004998986634627156	1.5231256000317871e-49	-3.1678274823540436e-53	3.353489918229691e-9	1.7706603443101017e-15	2.0199862306262593e-6	-3.9429354252902447e-20	1.6495888297818357e-21	2.5832897746310357e-12	8.923234543212845e-12	2.6026929870528794e-11
76000000	0.004998986634627156	1.5231256000317871e-49	-3.171997708334797e-53	3.353489918229691e-9	1.7706603443101017e-15	2.0199862306262593e-6	-3.942935419758873e-20	1.6495888297818357e-21	2.5832897746310357e-12	8.923234543212845e-12	2.6026929870528794e-11
76100000	0.004998986634627156	1.5231256000317871e-49	-3.1761679343155507e-53	3.353489918229691e-9	1.7706603443101017e-15	2.0199862306262593e-6	-3.942935414227501e-20	1.6495888297818357e-21	2.5832897746310357e-12	8.923234543212845e-12	2.6026929870528794e-11
76200000	0.004998986634627156	1.5231256000317871e-49	-3.180338160296304e-53	3.353489918229691e-9	1.7706603443101017e-15	2.0199862306262593e-6	-3.942935408696129e-20	1.6495888297818357e-21	2.5832897746310357e-12	8.923234543212845e-12	2.6026929870528794e-11
76300000	0.004998986634627156	1.5231256000317871e-49	-3.1845083862770573e-53	3.353489918229691e-9	1.7706603443101017e-15	2.0199862306262593e-6	-3.9429354031647564e-20	1.6495888297818357e-21	2.5832897746310357e-12	8.923234543212845e-12	2.6026929870528794e-11
76400000	0.004998986634627156	1.5231256000317871e-49	-3.1886786122578106e-53	3.353489918229691e-9	1.7706603443101017e-15	2.0199862306262593e-6	-3.9429353976333845e-20	1.6495888297818357e-21	2.5832897746310357e-12	8.923234543212845e-12	2.6026929870528794e-11
76500000	0.004998986634627156	1.5231256000317871e-49	-3.192848838238564e-53	3.353489918229691e-9	1.7706603443101017e-15	2.0199862306262593e-6	-3.9429353921020126e-20	1.6495888297818357e-21	2.5832897746310357e-12	8.923234543212845e-12	2.6026929870528794e-11
76600000	0.004998986634627156	1.5231256000317871e-49	-3.1970190642193176e-53	3.3534899182296914e-9	1.7706603443101017e-15	2.0199862306262593e-6	-3.9429353865706407e-20	1.6495888297818357e-21	2.5832897746310357e-12	8.923234543212845e-12	2.6026929870528794e-11
76700000	0.004998986634627156	1.5231256000317871e-49	-3.201189290200071e-53	3.3534899182296914e-9	1.7706603443101017e-15	2.0199862306262593e-6	-3.942935381039269e-20	1.6495888297818357e-21	2.5832897746310357e-12	8.923234543212845e-12	2.6026929870528794e-11
76800000	0.004998986634627156	1.5231256000317871e-49	-3.2053595161808242e-53	3.3534899182296914e-9	1.7706603443101017e-15	2.0199862306262593e-6	-3.942935375507896e-20	1.6495888297818357e-21	2.5832897746310357e-12	8.923234543212845e-12	2.6026929870528794e-11
76900000	0.004998986634627156	1.5231256000317871e-49	-3.2095297421615776e-53	3.3534899182296914e-9	1.7706603443101017e-15	2.0199862306262593e-6	-3.9429353699765243e-20	1.6495888297818357e-21	2.5832897746310357e-12	8.923234543212845e-12	2.6026929870528794e-11
77000000	0.004998986634627156	1.5231256000317871e-49	-3.2136999681423313e-53	3.3534899182296914e-9	1.7706603443101015e-15	2.0199862306262593e-6	-3.9429353644451524e-20	1.6495888297818357e-21	2.5832897746310357e-12	8.923234543212845e-12	2.6026929870528794e-11
77100000	0.004998986634627156	1.5231256000317871e-49	-3.2178701941230846e-53	3.3534899182296914e-9	1.7706603443101015e-15	2.0199862306262593e-6	-3.9429353589137805e-20	1.6495888297818357e-21	2.5832897746310357e-12	8.923234543212845e-12	2.6026929870528794e-11
77200000	0.004998986634627156	1.523125600031787e-49	-3.2220404201038384e-53	3.3534899182296914e-9	1.7706603443101015e-15	2.0199862306262593e-6	-3.9429353533824086e-20	1.6495888297818357e-21	2.5832897746310357e-12	8.923234543212845e-12	2.6026929870528794e-11
77300000	0.004998986634627156	1.523125600031787e-49	-3.2262106460845917e-53	3.3534899182296914e-9	1.7706603443101015e-15	2.0199862306262593e-6	-3.942935347851036e-20	1.6495888297818357e-21	2.5832897746310357e-12	8.923234543212845e-12	2.6026929870528794e-11
77400000	0.004998986634627156	1.523125600031787e-49	-3.2303808720653455e-53	3.3534899182296914e-9	1.7706603443101015e-15	2.0199862306262593e-6	-3.942935342319664e-20	1.6495888297818357e-21	2.5832897746310357e-12	8.923234543212845e-12	2.6026929870528794e-11
77500000	0.004998986634627156	1.523125600031787e-49	-3.234551098046099e-53	3.3534899182296914e-9	1.7706603443101015e-15	2.0199862306262593e-6	-3.942935336788292e-20	1.6495888297818357e-21	2.5832897746310357e-12	8.923234543212845e-12	2.6026929870528794e-11
77600000	0.004998986634627156	1.523125600031787e-49	-3.2387213240268525e-53	3.3534899182296914e-9	1.7706603443101015e-15	2.0199862306262593e-6	-3.9429353312569204e-20	1.6495888297818357e-21	2.5832897746310357e-12	8.923234543212845e-12	2.6026929870528794e-11
77700000	0.004998986634627156	1.523125600031787e-49	-3.2428915500076068e-53	3.3534899182296914e-9	1.7706603443101015e-15	2.0199862306262593e-6	-3.9429353257255484e-20	1.6495888297818357e-21	2.5832897746310357e-12	8.923234543212845e-12	2.6026929870528794e-11
77800000	0.004998986634627156	1.523125600031787e-49	-3.2470617759883605e-53	3.3534899182296914e-9	1.7706603443101015e-15	2.0199862306262593e-6	-3.942935320194176e-20	1.6495888297818357e-21	2.5832897746310357e-12	8.923234543212845e-12	2.6026929870528794e-11
77900000	0.004998986634627156	1.523125600031787e-49	-3.2512320019691143e-53	3.3534899182296914e-9	1.7706603443101015e-15	2.0199862306262593e-6	-3.942935314662804e-20	1.6495888297818357e-21	2.5832897746310357e-12	8.923234543212845e-12	2.6026929870528794e-11
78000000	0.004998986634627156	1.523125600031787e-49	-3.255402227949868e-53	3.3534899182296914e-9	1.7706603443101015e-15	2.0199862306262593e-6	-3.942935309131432e-20	1.6495888297818357e-21	2.5832897746310357e-12	8.923234543212845e-12	2.6026929870528794e-11
78100000	0.004998986634627156	1.523125600031787e-49	-3.2595724539306223e-53	3.3534899182296914e-9	1.7706603443101015e-15	2.0199862306262593e-6	-3.94293530360006e-20	1.6495888297818357e-21	2.5832897746310357e-12	8.923234543212845e-12	2.6026929870528794e-11
78200000	0.004998986634627156	1.523125600031787e-49	-3.2637426799113765e-53	3.3534899182296914e-9	1.7706603443101015e-15	2.0199862306262593e-6	-3.9429352980686877e-20	1.6495888297818357e-21	2.5832897746310357e-12	8.923234543212845e-12	2.6026929870528794e-11
78300000	0.004998986634627156	1.523125600031787e-49	-3.2679129058921307e-53	3.3534899182296914e-9	1.7706603443101015e-15	2.0199862306262593e-6	-3.942935292537316e-20	1.6495888297818357e-21	2.5832897746310357e-12	8.923234543212845e-12	2.6026929870528794e-11
78400000	0.004998986634627156	1.523125600031787e-49	-3.272083131872885e-53	3.3534899182296914e-9	1.7706603443101015e-15	2.0199862306262593e-6	-3.942935287005944e-20	1.6495888297818357e-21	2.5832897746310357e-12	8.923234543212845e-12	2.6026929870528794e-11
78500000	0.004998986634627156	1.523125600031787e-49	-3.276253357853639e-53	3.3534899182296914e-9	1.7706603443101015e-15	2.0199862306262593e-6	-3.942935281474572e-20	1.6495888297818357e-21	2.5832897746310357e-12	8.923234543212845e-12	2.6026929870528794e-11
78600000	0.004998986634627156	1.523125600031787e-49	-3.280423583834394e-53	3.3534899182296914e-9	1.7706603443101015e-15	2.0199862306262593e-6	-3.9429352759432e-20	1.6495888297818357e-21	2.5832897746310357e-12	8.923234543212845e-12	2.6026929870528794e-11
78700000	0.004998986634627156	1.523125600031787e-49	-3.2845938098151486e-53	3.3534899182296914e-9	1.7706603443101015e-15	2.0199862306262593e-6	-3.9429352704118275e-20	1.6495888297818357e-21	2.5832897746310357e-12	8.923234543212845e-12	2.6026929870528794e-11
78800000	0.004998986634627156	1.523125600031787e-49	-3.2887640357959033e-53	3.3534899182296914e-9	1.7706603443101015e-15	2.0199862306262593e-6	-3.9429352648804556e-20	1.6495888297818357e-21	2.5832897746310357e-12	8.923234543212845e-12	2.6026929870528794e-11
78900000	0.004998986634627156	1.523125600031787e-49	-3.292934261776658e-53	3.3534899182296914e-9	1.7706603443101015e-15	2.0199862306262593e-6	-3.9429352593490837e-20	1.6495888297818357e-21	2.5832897746310357e-12	8.923234543212845e-12	2.6026929870528794e-11
79000000	0.004998986634627156	1.523125600031787e-49	-3.297104487757413e-53	3.3534899182296914e-9	1.7706603443101015e-15	2.0199862306262593e-6	-3.942935253817712e-20	1.6495888297818357e-21	2.5832897746310357e-12	8.923234543212845e-12	2.6026929870528794e-11
79100000	0.004998986634627156	1.523125600031787e-49	-3.3012747137381683e-53	3.3534899182296914e-9	1.7706603443101015e-15	2.0199862306262593e-6	-3.94293524828634e-20	1.6495888297818357e-21	2.5832897746310357e-12	8.923234543212845e-12	2.6026929870528794e-11
79200000	0.004998986634627156	1.523125600031787e-49	-3.3054449397189234e-53	3.3534899182296914e-9	1.7706603443101015e-15	2.0199862306262593e-6	-3.9429352427549674e-20	1.6495888297818357e-21	2.5832897746310357e-12	8.923234543212845e-12	2.6026929870528794e-11
79300000	0.004998986634627156	1.523125600031787e-49	-3.3096151656996786e-53	3.3534899182296914e-9	1.7706603443101015e-15	2.0199862306262593e-6	-3.9429352372235954e-20	1.6495888297818357e-21	2.5832897746310357e-12	8.923234543212845e-12	2.6026929870528794e-11
79400000	0.004998986634627156	1.523125600031787e-49	-3.313785391680434e-53	3.3534899182296914e-9	1.7706603443101015e-15	2.0199862306262593e-6	-3.9429352316922235e-20	1.6495888297818357e-21	2.5832897746310357e-12	8.923234543212845e-12	2.6026929870528794e-11
79500000	0.004998986634627156	1.523125600031787e-49	-3.31795561766119e-53	3.3534899182296914e-9	1.7706603443101015e-15	2.0199862306262593e-6	-3.9429352261608516e-20	1.6495888297818357e-21	2.5832897746310357e-12	8.923234543212845e-12	2.6026929870528794e-11
79600000	0.004998986634627156	1.523125600031787e-49	-3.322125843641946e-53	3.3534899182296914e-9	1.7706603443101015e-15	2.0199862306262593e-6	-3.94293522062948e-20	1.6495888297818357e-21	2.5832897746310357e-12	8.923234543212845e-12	2.6026929870528794e-11
79700000	0.004998986634627156	1.523125600031787e-49	-3.3262960696227015e-53	3.3534899182296914e-9	1.7706603443101015e-15	2.0199862306262593e-6	-3.942935215098107e-20	1.6495888297818357e-21	2.5832897746310357e-12	8.923234543212845e-12	2.6026929870528794e-11
79800000	0.004998986634627156	1.523125600031787e-49	-3.3304662956034576e-53	3.3534899182296914e-9	1.7706603443101015e-15	2.0199862306262593e-6	-3.942935209566735e-20	1.6495888297818357e-21	2.5832897746310357e-12	8.923234543212845e-12	2.6026929870528794e-11
79900000	0.004998986634627156	1.523125600031787e-49	-3.3346365215842132e-53	3.3534899182296914e-9	1.7706603443101015e-15	2.0199862306262593e-6	-3.9429352040353634e-20	1.6495888297818357e-21	2.5832897746310357e-12	8.923234543212845e-12	2.6026929870528794e-11
80000000	0.004998986634627156	1.523125600031787e-49	-3.338806747564969e-53	3.3534899182296914e-9	1.7706603443101015e-15	2.0199862306262593e-6	-3.9429351985039915e-20	1.6495888297818357e-21	2.5832897746310357e-12	8.923234543212845e-12	2.6026929870528794e-11
80100000	0.004998986634627156	1.523125600031787e-49	-3.342976973545724e-53	3.3534899182296914e-9	1.7706603443101015e-15	2.0199862306262593e-6	-3.942935192972619e-20	1.6495888297818357e-21	2.5832897746310357e-12	8.923234543212845e-12	2.6026929870528794e-11
80200000	0.004998986634627156	1.523125600031787e-49	-3.3471471995264787e-53	3.3534899182296914e-9	1.7706603443101015e-15	2.0199862306262593e-6	-3.942935187441247e-20	1.6495888297818357e-21	2.5832897746310357e-12	8.923234543212845e-12	2.6026929870528794e-11
80300000	0.004998986634627156	1.523125600031787e-49	-3.351317425507233e-53	3.3534899182296914e-9	1.7706603443101015e-15	2.0199862306262593e-6	-3.942935181909875e-20	1.6495888297818357e-21	2.5832897746310357e-12	8.923234543212845e-12	2.6026929870528794e-11
80400000	0.004998986634627156	1.523125600031787e-49	-3.355487651487987e-53	3.3534899182296914e-9	1.7706603443101015e-15	2.0199862306262593e-6	-3.942935176378503e-20	1.6495888297818357e-21	2.5832897746310357e-12	8.923234543212845e-12	2.6026929870528794e-11
80500000	0.004998986634627156	1.523125600031787e-49	-3.359657877468741e-53	3.3534899182296914e-9	1.7706603443101015e-15	2.0199862306262593e-6	-3.9429351708471313e-20	1.6495888297818357e-21	2.5832897746310357e-12	8.923234543212845e-12	2.6026929870528794e-11
80600000	0.004998986634627156	1.523125600031787e-49	-3.3638281034494947e-53	3.3534899182296914e-9	1.7706603443101015e-15	2.0199862306262593e-6	-3.942935165315759e-20	1.6495888297818357e-21	2.5832897746310357e-12	8.923234543212845e-12	2.6026929870528794e-11
80700000	0.004998986634627156	1.523125600031787e-49	-3.367998329430248e-53	3.3534899182296914e-9	1.7706603443101015e-15	2.0199862306262593e-6	-3.942935159784387e-20	1.6495888297818357e-21	2.5832897746310357e-12	8.923234543212845e-12	2.6026929870528794e-11
80800000	0.004998986634627156	1.523125600031787e-49	-3.372168555411001e-53	3.3534899182296914e-9	1.7706603443101015e-15	2.0199862306262593e-6	-3.942935154253015e-20	1.6495888297818357e-21	2.5832897746310357e-12	8.923234543212845e-12	2.6026929870528794e-11
80900000	0.004998986634627156	1.523125600031787e-49	-3.3763387813917537e-53	3.3534899182296914e-9	1.7706603443101015e-15	2.0199862306262593e-6	-3.942935148721643e-20	1.6495888297818357e-21	2.5832897746310357e-12	8.923234543212845e-12	2.6026929870528794e-11
81000000	0.004998986634627156	1.523125600031787e-49	-3.380509007372506e-53	3.3534899182296914e-9	1.7706603443101015e-15	2.0199862306262593e-6	-3.942935143190271e-20	1.6495888297818357e-21	2.5832897746310357e-12	8.923234543212845e-12	2.6026929870528794e-11
81100000	0.004998986634627156	1.523125600031787e-49	-3.3846792333532584e-53	3.3534899182296914e-9	1.7706603443101015e-15	2.0199862306262593e-6	-3.9429351376588986e-20	1.6495888297818357e-21	2.5832897746310357e-12	8.923234543212845e-12	2.6026929870528794e-11
81200000	0.004998986634627156	1.523125600031787e-49	-3.3888494593340104e-53	3.3534899182296914e-9	1.7706603443101015e-15	2.0199862306262593e-6	-3.942935132127527e-20	1.6495888297818357e-21	2.5832897746310357e-12	8.923234543212845e-12	2.6026929870528794e-11
81300000	0.004998986634627156	1.523125600031787e-49	-3.3930196853147623e-53	3.3534899182296914e-9	1.7706603443101015e-15	2.0199862306262593e-6	-3.942935126596155e-20	1.6495888297818357e-21	2.5832897746310357e-12	8.923234543212845e-12	2.6026929870528794e-11
81400000	0.004998986634627156	1.523125600031787e-49	-3.3971899112955137e-53	3.3534899182296914e-9	1.7706603443101015e-15	2.0199862306262593e-6	-3.942935121064783e-20	1.6495888297818357e-21	2.5832897746310357e-12	8.923234543212845e-12	2.6026929870528794e-11
81500000	0.004998986634627156	1.523125600031787e-49	-3.4013601372762647e-53	3.3534899182296914e-9	1.7706603443101015e-15	2.0199862306262593e-6	-3.942935115533411e-20	1.6495888297818357e-21	2.5832897746310357e-12	8.923234543212845e-12	2.6026929870528794e-11
81600000	0.004998986634627156	1.523125600031787e-49	-3.4055303632570157e-53	3.3534899182296914e-9	1.7706603443101015e-15	2.0199862306262593e-6	-3.9429351100020385e-20	1.6495888297818357e-21	2.5832897746310357e-12	8.923234543212845e-12	2.6026929870528794e-11
81700000	0.004998986634627156	1.523125600031787e-49	-3.4097005892377667e-53	3.3534899182296914e-9	1.7706603443101015e-15	2.0199862306262593e-6	-3.9429351044706666e-20	1.6495888297818357e-21	2.5832897746310357e-12	8.923234543212845e-12	2.6026929870528794e-11
81800000	0.004998986634627156	1.523125600031787e-49	-3.413870815218517e-53	3.3534899182296914e-9	1.7706603443101015e-15	2.0199862306262593e-6	-3.9429350989392947e-20	1.6495888297818357e-21	2.5832897746310357e-12	8.923234543212845e-12	2.6026929870528794e-11
81900000	0.004998986634627156	1.523125600031787e-49	-3.4180410411992672e-53	3.3534899182296914e-9	1.7706603443101015e-15	2.0199862306262593e-6	-3.942935093407923e-20	1.6495888297818357e-21	2.5832897746310357e-12	8.923234543212845e-12	2.6026929870528794e-11
82000000	0.004998986634627156	1.523125600031787e-49	-3.4222112671800173e-53	3.3534899182296914e-9	1.7706603443101015e-15	2.0199862306262593e-6	-3.94293508787655e-20	1.6495888297818357e-21	2.5832897746310357e-12	8.923234543212845e-12	2.6026929870528794e-11
82100000	0.004998986634627156	1.523125600031787e-49	-3.4263814931607674e-53	3.3534899182296914e-9	1.7706603443101015e-15	2.0199862306262593e-6	-3.9429350823451783e-20	1.6495888297818357e-21	2.5832897746310357e-12	8.923234543212845e-12	2.6026929870528794e-11
82200000	0.004998986634627156	1.523125600031787e-49	-3.430551719141517e-53	3.3534899182296914e-9	1.7706603443101015e-15	2.0199862306262593e-6	-3.9429350768138064e-20	1.6495888297818357e-21	2.5832897746310357e-12	8.923234543212845e-12	2.6026929870528794e-11
82300000	0.004998986634627156	1.523125600031787e-49	-3.4347219451222665e-53	3.3534899182296914e-9	1.7706603443101015e-15	2.0199862306262593e-6	-3.9429350712824345e-20	1.6495888297818357e-21	2.5832897746310357e-12	8.923234543212845e-12	2.6026929870528794e-11
82400000	0.004998986634627156	1.523125600031787e-49	-3.4388921711030157e-53	3.3534899182296914e-9	1.7706603443101015e-15	2.0199862306262593e-6	-3.9429350657510626e-20	1.6495888297818357e-21	2.5832897746310357e-12	8.923234543212845e-12	2.6026929870528794e-11
82500000	0.004998986634627156	1.523125600031787e-49	-3.443062397083765e-53	3.3534899182296914e-9	1.7706603443101015e-15	2.0199862306262593e-6	-3.94293506021969e-20	1.6495888297818357e-21	2.5832897746310357e-12	8.923234543212845e-12	2.6026929870528794e-11
82600000	0.004998986634627156	1.523125600031787e-49	-3.447232623064514e-53	3.3534899182296914e-9	1.7706603443101015e-15	2.0199862306262593e-6	-3.942935054688318e-20	1.6495888297818357e-21	2.5832897746310357e-12	8.923234543212845e-12	2.6026929870528794e-11
82700000	0.004998986634627156	1.523125600031787e-49	-3.4514028490452626e-53	3.3534899182296914e-9	1.7706603443101015e-15	2.0199862306262593e-6	-3.942935049156946e-20	1.6495888297818357e-21	2.5832897746310357e-12	8.923234543212845e-12	2.6026929870528794e-11
82800000	0.004998986634627156	1.523125600031787e-49	-3.455573075026011e-53	3.3534899182296914e-9	1.7706603443101015e-15	2.0199862306262593e-6	-3.9429350436255743e-20	1.6495888297818357e-21	2.5832897746310357e-12	8.923234543212845e-12	2.6026929870528794e-11
82900000	0.004998986634627156	1.523125600031787e-49	-3.4597433010067595e-53	3.3534899182296914e-9	1.7706603443101015e-15	2.0199862306262593e-6	-3.9429350380942024e-20	1.6495888297818357e-21	2.5832897746310357e-12	8.923234543212845e-12	2.6026929870528794e-11
83000000	0.004998986634627156	1.523125600031787e-49	-3.4639135269875077e-53	3.3534899182296914e-9	1.7706603443101015e-15	2.0199862306262593e-6	-3.94293503256283e-20	1.6495888297818357e-21	2.5832897746310357e-12	8.923234543212845e-12	2.6026929870528794e-11
83100000	0.004998986634627156	1.523125600031787e-49	-3.4680837529682554e-53	3.3534899182296914e-9	1.7706603443101015e-15	2.0199862306262593e-6	-3.942935027031458e-20	1.6495888297818357e-21	2.5832897746310357e-12	8.923234543212845e-12	2.6026929870528794e-11
83200000	0.004998986634627156	1.523125600031787e-49	-3.472253978949003e-53	3.3534899182296914e-9	1.7706603443101015e-15	2.0199862306262593e-6	-3.942935021500086e-20	1.6495888297818357e-21	2.5832897746310357e-12	8.923234543212845e-12	2.6026929870528794e-11
83300000	0.004998986634627156	1.523125600031787e-49	-3.476424204929751e-53	3.3534899182296914e-9	1.7706603443101015e-15	2.0199862306262593e-6	-3.942935015968714e-20	1.6495888297818357e-21	2.5832897746310357e-12	8.923234543212845e-12	2.6026929870528794e-11
83400000	0.004998986634627156	1.523125600031787e-49	-3.4805944309104986e-53	3.3534899182296914e-9	1.7706603443101015e-15	2.0199862306262593e-6	-3.942935010437342e-20	1.6495888297818357e-21	2.5832897746310357e-12	8.923234543212845e-12	2.6026929870528794e-11
83500000	0.004998986634627156	1.523125600031787e-49	-3.484764656891246e-53	3.3534899182296914e-9	1.7706603443101015e-15	2.0199862306262593e-6	-3.94293500490597e-20	1.6495888297818357e-21	2.5832897746310357e-12	8.923234543212845e-12	2.6026929870528794e-11
83600000	0.004998986634627156	1.523125600031787e-49	-3.488934882871993e-53	3.3534899182296914e-9	1.7706603443101015e-15	2.0199862306262593e-6	-3.942934999374598e-20	1.6495888297818357e-21	2.5832897746310357e-12	8.923234543212845e-12	2.6026929870528794e-11
83700000	0.004998986634627156	1.523125600031787e-49	-3.4931051088527404e-53	3.3534899182296914e-9	1.7706603443101015e-15	2.0199862306262593e-6	-3.942934993843226e-20	1.6495888297818357e-21	2.5832897746310357e-12	8.923234543212845e-12	2.6026929870528794e-11
83800000	0.004998986634627156	1.523125600031787e-49	-3.4972753348334873e-53	3.3534899182296914e-9	1.7706603443101015e-15	2.0199862306262593e-6	-3.942934988311854e-20	1.6495888297818357e-21	2.5832897746310357e-12	8.923234543212845e-12	2.6026929870528794e-11
83900000	0.004998986634627156	1.523125600031787e-49	-3.5014455608142345e-53	3.3534899182296914e-9	1.7706603443101015e-15	2.0199862306262593e-6	-3.9429349827804815e-20	1.6495888297818357e-21	2.5832897746310357e-12	8.923234543212845e-12	2.6026929870528794e-11
84000000	0.004998986634627156	1.523125600031787e-49	-3.5056157867949813e-53	3.3534899182296914e-9	1.7706603443101015e-15	2.0199862306262593e-6	-3.9429349772491096e-20	1.6495888297818357e-21	2.5832897746310357e-12	8.923234543212845e-12	2.6026929870528794e-11
84100000	0.004998986634627156	1.523125600031787e-49	-3.5097860127757277e-53	3.3534899182296914e-9	1.7706603443101015e-15	2.0199862306262593e-6	-3.9429349717177377e-20	1.6495888297818357e-21	2.5832897746310357e-12	8.923234543212845e-12	2.6026929870528794e-11
84200000	0.004998986634627156	1.523125600031787e-49	-3.5139562387564745e-53	3.3534899182296914e-9	1.7706603443101015e-15	2.0199862306262593e-6	-3.942934966186366e-20	1.6495888297818357e-21	2.5832897746310357e-12	8.923234543212845e-12	2.6026929870528794e-11
84300000	0.004998986634627156	1.5231256000317871e-49	-3.518126464737221e-53	3.3534899182296914e-9	1.7706603443101015e-15	2.0199862306262593e-6	-3.942934960654994e-20	1.6495888297818357e-21	2.5832897746310357e-12	8.923234543212845e-12	2.6026929870528794e-11
84400000	0.004998986634627156	1.5231256000317871e-49	-3.522296690717967e-53	3.3534899182296914e-9	1.7706603443101015e-15	2.0199862306262593e-6	-3.9429349551236213e-20	1.6495888297818357e-21	2.5832897746310357e-12	8.923234543212845e-12	2.6026929870528794e-11
84500000	0.004998986634627156	1.5231256000317871e-49	-3.526466916698713e-53	3.3534899182296914e-9	1.7706603443101015e-15	2.0199862306262593e-6	-3.9429349495922494e-20	1.6495888297818357e-21	2.5832897746310357e-12	8.923234543212845e-12	2.6026929870528794e-11
84600000	0.004998986634627156	1.5231256000317871e-49	-3.5306371426794594e-53	3.3534899182296914e-9	1.7706603443101015e-15	2.0199862306262593e-6	-3.9429349440608775e-20	1.6495888297818357e-21	2.5832897746310357e-12	8.923234543212845e-12	2.6026929870528794e-11
84700000	0.004998986634627156	1.5231256000317871e-49	-3.5348073686602053e-53	3.3534899182296914e-9	1.7706603443101015e-15	2.0199862306262593e-6	-3.9429349385295056e-20	1.6495888297818357e-21	2.5832897746310357e-12	8.923234543212845e-12	2.6026929870528794e-11
84800000	0.004998986634627156	1.5231256000317871e-49	-3.5389775946409517e-53	3.3534899182296914e-9	1.7706603443101015e-15	2.0199862306262593e-6	-3.9429349329981337e-20	1.6495888297818357e-21	2.5832897746310357e-12	8.923234543212845e-12	2.6026929870528794e-11
84900000	0.004998986634627156	1.5231256000317871e-49	-3.5431478206216975e-53	3.3534899182296914e-9	1.7706603443101015e-15	2.0199862306262593e-6	-3.942934927466761e-20	1.6495888297818357e-21	2.5832897746310357e-12	8.923234543212845e-12	2.6026929870528794e-11
85000000	0.004998986634627156	1.5231256000317871e-49	-3.547318046602443e-53	3.3534899182296914e-9	1.7706603443101015e-15	2.0199862306262593e-6	-3.942934921935389e-20	1.6495888297818357e-21	2.5832897746310357e-12	8.923234543212845e-12	2.6026929870528794e-11
85100000	0.004998986634627156	1.5231256000317871e-49	-3.551488272583189e-53	3.3534899182296914e-9	1.7706603443101015e-15	2.0199862306262593e-6	-3.9429349164040174e-20	1.6495888297818357e-21	2.5832897746310357e-12	8.923234543212845e-12	2.6026929870528794e-11
85200000	0.004998986634627156	1.5231256000317871e-49	-3.5556584985639347e-53	3.3534899182296914e-9	1.7706603443101015e-15	2.0199862306262593e-6	-3.9429349108726454e-20	1.6495888297818357e-21	2.5832897746310357e-12	8.923234543212845e-12	2.6026929870528794e-11
85300000	0.004998986634627156	1.5231256000317871e-49	-3.55982872454468e-53	3.3534899182296914e-9	1.7706603443101015e-15	2.0199862306262593e-6	-3.9429349053412735e-20	1.6495888297818357e-21	2.5832897746310357e-12	8.923234543212845e-12	2.6026929870528794e-11
85400000	0.004998986634627156	1.5231256000317871e-49	-3.5639989505254256e-53	3.3534899182296914e-9	1.7706603443101015e-15	2.0199862306262593e-6	-3.942934899809901e-20	1.6495888297818357e-21	2.5832897746310357e-12	8.923234543212845e-12	2.6026929870528794e-11
85500000	0.004998986634627156	1.5231256000317871e-49	-3.5681691765061715e-53	3.3534899182296914e-9	1.7706603443101015e-15	2.0199862306262593e-6	-3.942934894278529e-20	1.6495888297818357e-21	2.5832897746310357e-12	8.923234543212845e-12	2.6026929870528794e-11
85600000	0.004998986634627156	1.5231256000317871e-49	-3.572339402486917e-53	3.3534899182296914e-9	1.7706603443101015e-15	2.0199862306262593e-6	-3.942934888747157e-20	1.6495888297818357e-21	2.5832897746310357e-12	8.923234543212845e-12	2.6026929870528794e-11
85700000	0.004998986634627156	1.5231256000317871e-49	-3.5765096284676623e-53	3.3534899182296914e-9	1.7706603443101015e-15	2.0199862306262593e-6	-3.942934883215785e-20	1.6495888297818357e-21	2.5832897746310357e-12	8.923234543212845e-12	2.6026929870528794e-11
85800000	0.004998986634627156	1.5231256000317871e-49	-3.5806798544484077e-53	3.3534899182296914e-9	1.7706603443101015e-15	2.0199862306262593e-6	-3.9429348776844134e-20	1.6495888297818357e-21	2.5832897746310357e-12	8.923234543212845e-12	2.6026929870528794e-11
85900000	0.004998986634627156	1.5231256000317871e-49	-3.584850080429153e-53	3.3534899182296914e-9	1.7706603443101015e-15	2.0199862306262593e-6	-3.942934872153041e-20	1.6495888297818357e-21	2.5832897746310357e-12	8.923234543212845e-12	2.6026929870528794e-11
86000000	0.004998986634627156	1.5231256000317871e-49	-3.5890203064098986e-53	3.3534899182296914e-9	1.7706603443101015e-15	2.0199862306262593e-6	-3.942934866621669e-20	1.6495888297818357e-21	2.5832897746310357e-12	8.923234543212845e-12	2.6026929870528794e-11
86100000	0.004998986634627156	1.5231256000317871e-49	-3.593190532390644e-53	3.353489918229691e-9	1.7706603443101015e-15	2.0199862306262593e-6	-3.942934861090297e-20	1.6495888297818357e-21	2.5832897746310357e-12	8.923234543212845e-12	2.6026929870528794e-11
86200000	0.004998986634627156	1.5231256000317871e-49	-3.597360758371389e-53	3.353489918229691e-9	1.7706603443101015e-15	2.0199862306262593e-6	-3.942934855558925e-20	1.6495888297818357e-21	2.5832897746310357e-12	8.923234543212845e-12	2.6026929870528794e-11
86300000	0.004998986634627156	1.5231256000317871e-49	-3.6015309843521343e-53	3.353489918229691e-9	1.7706603443101015e-15	2.0199862306262593e-6	-3.9429348500275526e-20	1.6495888297818357e-21	2.5832897746310357e-12	8.923234543212845e-12	2.6026929870528794e-11
86400000	0.004998986634627156	1.5231256000317871e-49	-3.60570121033288e-53	3.353489918229691e-9	1.7706603443101015e-15	2.0199862306262593e-6	-3.9429348444961807e-20	1.6495888297818357e-21	2.5832897746310357e-12	8.923234543212845e-12	2.6026929870528794e-11
86500000	0.004998986634627156	1.5231256000317871e-49	-3.609871436313625e-53	3.353489918229691e-9	1.7706603443101015e-15	2.0199862306262593e-6	-3.942934838964809e-20	1.6495888297818357e-21	2.5832897746310357e-12	8.923234543212845e-12	2.6026929870528794e-11
86600000	0.004998986634627156	1.5231256000317871e-49	-3.6140416622943706e-53	3.353489918229691e-9	1.7706603443101015e-15	2.0199862306262593e-6	-3.942934833433437e-20	1.6495888297818357e-21	2.5832897746310357e-12	8.923234543212845e-12	2.6026929870528794e-11
86700000	0.004998986634627156	1.5231256000317871e-49	-3.6182118882751156e-53	3.353489918229691e-9	1.7706603443101015e-15	2.0199862306262593e-6	-3.942934827902065e-20	1.6495888297818357e-21	2.5832897746310357e-12	8.923234543212845e-12	2.6026929870528794e-11
86800000	0.004998986634627156	1.5231256000317871e-49	-3.622382114255861e-53	3.353489918229691e-9	1.7706603443101015e-15	2.0199862306262593e-6	-3.9429348223706925e-20	1.6495888297818357e-21	2.5832897746310357e-12	8.923234543212845e-12	2.6026929870528794e-11
86900000	0.004998986634627156	1.5231256000317871e-49	-3.6265523402366064e-53	3.353489918229691e-9	1.7706603443101015e-15	2.0199862306262593e-6	-3.9429348168393205e-20	1.6495888297818357e-21	2.5832897746310357e-12	8.923234543212845e-12	2.6026929870528794e-11
87000000	0.004998986634627156	1.5231256000317871e-49	-3.630722566217352e-53	3.353489918229691e-9	1.7706603443101015e-15	2.0199862306262593e-6	-3.9429348113079486e-20	1.6495888297818357e-21	2.5832897746310357e-12	8.923234543212845e-12	2.6026929870528794e-11
87100000	0.004998986634627156	1.5231256000317871e-49	-3.6348927921980972e-53	3.353489918229691e-9	1.7706603443101015e-15	2.0199862306262593e-6	-3.942934805776577e-20	1.6495888297818357e-21	2.5832897746310357e-12	8.923234543212845e-12	2.6026929870528794e-11
87200000	0.004998986634627156	1.5231256000317871e-49	-3.6390630181788427e-53	3.353489918229691e-9	1.7706603443101015e-15	2.0199862306262593e-6	-3.942934800245205e-20	1.6495888297818357e-21	2.5832897746310357e-12	8.923234543212845e-12	2.6026929870528794e-11
87300000	0.004998986634627156	1.5231256000317871e-49	-3.643233244159588e-53	3.353489918229691e-9	1.7706603443101015e-15	2.0199862306262593e-6	-3.942934794713832e-20	1.6495888297818357e-21	2.5832897746310357e-12	8.923234543212845e-12	2.6026929870528794e-11
87400000	0.004998986634627156	1.5231256000317871e-49	-3.647403470140334e-53	3.353489918229691e-9	1.7706603443101015e-15	2.0199862306262593e-6	-3.9429347891824604e-20	1.6495888297818357e-21	2.5832897746310357e-12	8.923234543212845e-12	2.6026929870528794e-11
87500000	0.004998986634627156	1.5231256000317871e-49	-3.6515736961210794e-53	3.353489918229691e-9	1.7706603443101015e-15	2.0199862306262593e-6	-3.9429347836510885e-20	1.6495888297818357e-21	2.5832897746310357e-12	8.923234543212845e-12	2.6026929870528794e-11
87600000	0.004998986634627156	1.5231256000317873e-49	-3.655743922101825e-53	3.353489918229691e-9	1.7706603443101015e-15	2.0199862306262593e-6	-3.9429347781197166e-20	1.6495888297818357e-21	2.5832897746310357e-12	8.923234543212845e-12	2.6026929870528794e-11
87700000	0.004998986634627156	1.5231256000317873e-49	-3.6599141480825707e-53	3.353489918229691e-9	1.7706603443101015e-15	2.0199862306262593e-6	-3.9429347725883446e-20	1.6495888297818357e-21	2.5832897746310357e-12	8.923234543212845e-12	2.6026929870528794e-11
87800000	0.004998986634627156	1.5231256000317873e-49	-3.6640843740633166e-53	3.353489918229691e-9	1.7706603443101015e-15	2.0199862306262593e-6	-3.942934767056972e-20	1.6495888297818357e-21	2.5832897746310357e-12	8.923234543212845e-12	2.6026929870528794e-11
87900000	0.004998986634627156	1.5231256000317873e-49	-3.6682546000440625e-53	3.353489918229691e-9	1.7706603443101015e-15	2.0199862306262593e-6	-3.9429347615256e-20	1.6495888297818357e-21	2.5832897746310357e-12	8.923234543212845e-12	2.6026929870528794e-11
88000000	0.004998986634627156	1.5231256000317873e-49	-3.6724248260248083e-53	3.353489918229691e-9	1.7706603443101015e-15	2.0199862306262593e-6	-3.9429347559942283e-20	1.6495888297818357e-21	2.5832897746310357e-12	8.923234543212845e-12	2.6026929870528794e-11
88100000	0.004998986634627156	1.5231256000317873e-49	-3.676595052005554e-53	3.353489918229691e-9	1.7706603443101015e-15	2.0199862306262593e-6	-3.9429347504628564e-20	1.6495888297818357e-21	2.5832897746310357e-12	8.923234543212845e-12	2.6026929870528794e-11
88200000	0.004998986634627156	1.5231256000317873e-49	-3.6807652779863e-53	3.353489918229691e-9	1.7706603443101015e-15	2.0199862306262593e-6	-3.942934744931484e-20	1.6495888297818357e-21	2.5832897746310357e-12	8.923234543212845e-12	2.6026929870528794e-11
88300000	0.004998986634627156	1.5231256000317873e-49	-3.6849355039670465e-53	3.353489918229691e-9	1.7706603443101015e-15	2.0199862306262593e-6	-3.942934739400112e-20	1.6495888297818357e-21	2.5832897746310357e-12	8.923234543212845e-12	2.6026929870528794e-11
88400000	0.004998986634627156	1.5231256000317873e-49	-3.689105729947793e-53	3.353489918229691e-9	1.7706603443101015e-15	2.0199862306262593e-6	-3.94293473386874e-20	1.6495888297818357e-21	2.5832897746310357e-12	8.923234543212845e-12	2.6026929870528794e-11
88500000	0.004998986634627156	1.5231256000317873e-49	-3.693275955928539e-53	3.353489918229691e-9	1.7706603443101015e-15	2.0199862306262593e-6	-3.942934728337368e-20	1.6495888297818357e-21	2.5832897746310357e-12	8.923234543212845e-12	2.6026929870528794e-11
88600000	0.004998986634627156	1.5231256000317873e-49	-3.6974461819092855e-53	3.353489918229691e-9	1.7706603443101015e-15	2.0199862306262593e-6	-3.942934722805996e-20	1.6495888297818357e-21	2.5832897746310357e-12	8.923234543212845e-12	2.6026929870528794e-11
88700000	0.004998986634627156	1.5231256000317873e-49	-3.701616407890032e-53	3.353489918229691e-9	1.7706603443101015e-15	2.0199862306262593e-6	-3.942934717274624e-20	1.6495888297818357e-21	2.5832897746310357e-12	8.923234543212845e-12	2.6026929870528794e-11
88800000	0.004998986634627156	1.5231256000317873e-49	-3.7057866338707787e-53	3.353489918229691e-9	1.7706603443101015e-15	2.0199862306262593e-6	-3.942934711743252e-20	1.6495888297818357e-21	2.5832897746310357e-12	8.923234543212845e-12	2.6026929870528794e-11
88900000	0.004998986634627156	1.5231256000317873e-49	-3.7099568598515255e-53	3.353489918229691e-9	1.7706603443101015e-15	2.0199862306262593e-6	-3.94293470621188e-20	1.6495888297818357e-21	2.5832897746310357e-12	8.923234543212845e-12	2.6026929870528794e-11
89000000	0.004998986634627156	1.5231256000317873e-49	-3.7141270858322723e-53	3.353489918229691e-9	1.7706603443101015e-15	2.0199862306262593e-6	-3.942934700680508e-20	1.6495888297818357e-21	2.5832897746310357e-12	8.923234543212845e-12	2.6026929870528794e-11
89100000	0.004998986634627156	1.5231256000317873e-49	-3.7182973118130196e-53	3.353489918229691e-9	1.7706603443101015e-15	2.0199862306262593e-6	-3.942934695149136e-20	1.6495888297818357e-21	2.5832897746310357e-12	8.923234543212845e-12	2.6026929870528794e-11
89200000	0.004998986634627156	1.5231256000317873e-49	-3.7224675377937664e-53	3.353489918229691e-9	1.7706603443101015e-15	2.0199862306262593e-6	-3.9429346896177636e-20	1.6495888297818357e-21	2.5832897746310357e-12	8.923234543212845e-12	2.6026929870528794e-11
89300000	0.004998986634627156	1.5231256000317873e-49	-3.7266377637745136e-53	3.353489918229691e-9	1.7706603443101015e-15	2.0199862306262593e-6	-3.9429346840863917e-20	1.6495888297818357e-21	2.5832897746310357e-12	8.923234543212845e-12	2.6026929870528794e-11
89400000	0.004998986634627156	1.5231256000317873e-49	-3.7308079897552614e-53	3.353489918229691e-9	1.7706603443101015e-15	2.0199862306262593e-6	-3.94293467855502e-20	1.6495888297818357e-21	2.5832897746310357e-12	8.923234543212845e-12	2.6026929870528794e-11
89500000	0.004998986634627156	1.5231256000317873e-49	-3.7349782157360087e-53	3.353489918229691e-9	1.7706603443101015e-15	2.0199862306262593e-6	-3.942934673023648e-20	1.6495888297818357e-21	2.5832897746310357e-12	8.923234543212845e-12	2.6026929870528794e-11
89600000	0.004998986634627156	1.5231256000317873e-49	-3.7391484417167564e-53	3.353489918229691e-9	1.7706603443101015e-15	2.0199862306262593e-6	-3.942934667492276e-20	1.6495888297818357e-21	2.5832897746310357e-12	8.923234543212845e-12	2.6026929870528794e-11
89700000	0.004998986634627156	1.5231256000317873e-49	-3.7433186676975046e-53	3.353489918229691e-9	1.7706603443101015e-15	2.0199862306262593e-6	-3.9429346619609034e-20	1.6495888297818357e-21	2.5832897746310357e-12	8.923234543212845e-12	2.6026929870528794e-11
89800000	0.004998986634627156	1.5231256000317873e-49	-3.747488893678252e-53	3.353489918229691e-9	1.7706603443101015e-15	2.0199862306262593e-6	-3.9429346564295315e-20	1.6495888297818357e-21	2.5832897746310357e-12	8.923234543212845e-12	2.6026929870528794e-11
89900000	0.004998986634627156	1.5231256000317873e-49	-3.7516591196589987e-53	3.353489918229691e-9	1.7706603443101015e-15	2.0199862306262593e-6	-3.9429346508981596e-20	1.6495888297818357e-21	2.5832897746310357e-12	8.923234543212845e-12	2.6026929870528794e-11
90000000	0.004998986634627156	1.5231256000317873e-49	-3.7558293456397446e-53	3.353489918229691e-9	1.7706603443101015e-15	2.0199862306262593e-6	-3.9429346453667877e-20	1.6495888297818357e-21	2.5832897746310357e-12	8.923234543212845e-12	2.6026929870528794e-11
90100000	0.004998986634627156	1.5231256000317873e-49	-3.759999571620489e-53	3.353489918229691e-9	1.7706603443101015e-15	2.0199862306262593e-6	-3.942934639835415e-20	1.6495888297818357e-21	2.5832897746310357e-12	8.923234543212845e-12	2.6026929870528794e-11
90200000	0.004998986634627156	1.5231256000317873e-49	-3.7641697976012326e-53	3.353489918229691e-9	1.7706603443101015e-15	2.0199862306262593e-6	-3.942934634304043e-20	1.6495888297818357e-21	2.5832897746310357e-12	8.923234543212845e-12	2.6026929870528794e-11
90300000	0.004998986634627156	1.5231256000317873e-49	-3.7683400235819757e-53	3.353489918229691e-9	1.7706603443101015e-15	2.0199862306262593e-6	-3.9429346287726713e-20	1.6495888297818357e-21	2.5832897746310357e-12	8.923234543212845e-12	2.6026929870528794e-11
90400000	0.004998986634627156	1.5231256000317873e-49	-3.7725102495627174e-53	3.353489918229691e-9	1.7706603443101015e-15	2.0199862306262593e-6	-3.9429346232412994e-20	1.6495888297818357e-21	2.5832897746310357e-12	8.923234543212845e-12	2.6026929870528794e-11
90500000	0.004998986634627156	1.5231256000317873e-49	-3.776680475543458e-53	3.353489918229691e-9	1.7706603443101015e-15	2.0199862306262593e-6	-3.9429346177099275e-20	1.6495888297818357e-21	2.5832897746310357e-12	8.923234543212845e-12	2.6026929870528794e-11
90600000	0.004998986634627156	1.5231256000317873e-49	-3.7808507015241985e-53	3.353489918229691e-9	1.7706603443101015e-15	2.0199862306262593e-6	-3.942934612178555e-20	1.6495888297818357e-21	2.5832897746310357e-12	8.923234543212845e-12	2.6026929870528794e-11
90700000	0.004998986634627156	1.5231256000317873e-49	-3.785020927504938e-53	3.353489918229691e-9	1.7706603443101015e-15	2.0199862306262593e-6	-3.942934606647183e-20	1.6495888297818357e-21	2.5832897746310357e-12	8.923234543212845e-12	2.6026929870528794e-11
90800000	0.004998986634627156	1.5231256000317873e-49	-3.7891911534856764e-53	3.353489918229691e-9	1.7706603443101015e-15	2.0199862306262593e-6	-3.942934601115811e-20	1.6495888297818357e-21	2.5832897746310357e-12	8.923234543212845e-12	2.6026929870528794e-11
90900000	0.004998986634627156	1.5231256000317873e-49	-3.793361379466414e-53	3.353489918229691e-9	1.7706603443101015e-15	2.0199862306262593e-6	-3.942934595584439e-20	1.6495888297818357e-21	2.5832897746310357e-12	8.923234543212845e-12	2.6026929870528794e-11
91000000	0.004998986634627156	1.5231256000317873e-49	-3.7975316054471515e-53	3.353489918229691e-9	1.7706603443101015e-15	2.0199862306262593e-6	-3.9429345900530673e-20	1.6495888297818357e-21	2.5832897746310357e-12	8.923234543212845e-12	2.6026929870528794e-11
91100000	0.004998986634627156	1.5231256000317873e-49	-3.8017018314278876e-53	3.353489918229691e-9	1.7706603443101015e-15	2.0199862306262593e-6	-3.942934584521695e-20	1.6495888297818357e-21	2.5832897746310357e-12	8.923234543212845e-12	2.6026929870528794e-11
91200000	0.004998986634627156	1.5231256000317873e-49	-3.8058720574086233e-53	3.353489918229691e-9	1.7706603443101015e-15	2.0199862306262593e-6	-3.942934578990323e-20	1.6495888297818357e-21	2.5832897746310357e-12	8.923234543212845e-12	2.6026929870528794e-11
91300000	0.004998986634627156	1.5231256000317873e-49	-3.8100422833893585e-53	3.353489918229691e-9	1.7706603443101015e-15	2.0199862306262593e-6	-3.942934573458951e-20	1.6495888297818357e-21	2.5832897746310357e-12	8.923234543212845e-12	2.6026929870528794e-11
91400000	0.004998986634627156	1.5231256000317873e-49	-3.8142125093700933e-53	3.353489918229691e-9	1.7706603443101015e-15	2.0199862306262593e-6	-3.942934567927579e-20	1.6495888297818357e-21	2.5832897746310357e-12	8.923234543212845e-12	2.6026929870528794e-11
91500000	0.004998986634627156	1.5231256000317873e-49	-3.818382735350827e-53	3.353489918229691e-9	1.7706603443101015e-15	2.0199862306262593e-6	-3.9429345623962066e-20	1.6495888297818357e-21	2.5832897746310357e-12	8.923234543212845e-12	2.6026929870528794e-11
91600000	0.004998986634627156	1.5231256000317873e-49	-3.822552961331561e-53	3.353489918229691e-9	1.7706603443101015e-15	2.0199862306262593e-6	-3.9429345568648347e-20	1.6495888297818357e-21	2.5832897746310357e-12	8.923234543212845e-12	2.6026929870528794e-11
91700000	0.004998986634627156	1.5231256000317873e-49	-3.826723187312294e-53	3.353489918229691e-9	1.7706603443101015e-15	2.0199862306262593e-6	-3.942934551333463e-20	1.6495888297818357e-21	2.5832897746310357e-12	8.923234543212845e-12	2.6026929870528794e-11
91800000	0.004998986634627156	1.5231256000317873e-49	-3.8308934132930263e-53	3.353489918229691e-9	1.7706603443101015e-15	2.0199862306262593e-6	-3.942934545802091e-20	1.6495888297818357e-21	2.5832897746310357e-12	8.923234543212845e-12	2.6026929870528794e-11
91900000	0.004998986634627156	1.5231256000317873e-49	-3.8350636392737583e-53	3.353489918229691e-9	1.7706603443101015e-15	2.0199862306262593e-6	-3.942934540270719e-20	1.6495888297818357e-21	2.5832897746310357e-12	8.923234543212845e-12	2.6026929870528794e-11
92000000	0.004998986634627156	1.5231256000317873e-49	-3.8392338652544902e-53	3.353489918229691e-9	1.7706603443101015e-15	2.0199862306262593e-6	-3.9429345347393464e-20	1.6495888297818357e-21	2.5832897746310357e-12	8.923234543212845e-12	2.6026929870528794e-11
92100000	0.004998986634627156	1.5231256000317873e-49	-3.8434040912352213e-53	3.353489918229691e-9	1.7706603443101015e-15	2.0199862306262593e-6	-3.9429345292079745e-20	1.6495888297818357e-21	2.5832897746310357e-12	8.923234543212845e-12	2.6026929870528794e-11
92200000	0.004998986634627156	1.5231256000317873e-49	-3.8475743172159523e-53	3.353489918229691e-9	1.7706603443101015e-15	2.0199862306262593e-6	-3.9429345236766026e-20	1.6495888297818357e-21	2.5832897746310357e-12	8.923234543212845e-12	2.6026929870528794e-11
92300000	0.004998986634627156	1.5231256000317873e-49	-3.8517445431966834e-53	3.353489918229691e-9	1.7706603443101015e-15	2.0199862306262593e-6	-3.9429345181452307e-20	1.6495888297818357e-21	2.5832897746310357e-12	8.923234543212845e-12	2.6026929870528794e-11
92400000	0.004998986634627156	1.5231256000317873e-49	-3.8559147691774135e-53	3.353489918229691e-9	1.7706603443101015e-15	2.0199862306262593e-6	-3.942934512613858e-20	1.6495888297818357e-21	2.5832897746310357e-12	8.923234543212845e-12	2.6026929870528794e-11
92500000	0.004998986634627156	1.5231256000317873e-49	-3.860084995158144e-53	3.353489918229691e-9	1.7706603443101015e-15	2.0199862306262593e-6	-3.942934507082486e-20	1.6495888297818357e-21	2.5832897746310357e-12	8.923234543212845e-12	2.6026929870528794e-11
92600000	0.004998986634627156	1.5231256000317873e-49	-3.864255221138874e-53	3.353489918229691e-9	1.7706603443101015e-15	2.0199862306262593e-6	-3.9429345015511144e-20	1.6495888297818357e-21	2.5832897746310357e-12	8.923234543212845e-12	2.6026929870528794e-11
92700000	0.004998986634627156	1.5231256000317873e-49	-3.868425447119604e-53	3.353489918229691e-9	1.7706603443101015e-15	2.0199862306262593e-6	-3.9429344960197424e-20	1.6495888297818357e-21	2.5832897746310357e-12	8.923234543212845e-12	2.6026929870528794e-11
92800000	0.004998986634627156	1.5231256000317873e-49	-3.8725956731003335e-53	3.353489918229691e-9	1.7706603443101017e-15	2.0199862306262593e-6	-3.9429344904883705e-20	1.6495888297818357e-21	2.5832897746310357e-12	8.923234543212845e-12	2.6026929870528794e-11
92900000	0.004998986634627156	1.5231256000317873e-49	-3.876765899081063e-53	3.353489918229691e-9	1.7706603443101017e-15	2.0199862306262593e-6	-3.942934484956998e-20	1.6495888297818357e-21	2.5832897746310357e-12	8.923234543212845e-12	2.6026929870528794e-11
93000000	0.004998986634627156	1.5231256000317873e-49	-3.880936125061793e-53	3.353489918229691e-9	1.7706603443101017e-15	2.0199862306262593e-6	-3.942934479425626e-20	1.6495888297818357e-21	2.5832897746310357e-12	8.923234543212845e-12	2.6026929870528794e-11
93100000	0.004998986634627156	1.5231256000317871e-49	-3.885106351042522e-53	3.353489918229691e-9	1.7706603443101017e-15	2.0199862306262593e-6	-3.942934473894254e-20	1.6495888297818357e-21	2.5832897746310357e-12	8.923234543212845e-12	2.6026929870528794e-11
93200000	0.004998986634627156	1.5231256000317871e-49	-3.8892765770232517e-53	3.353489918229691e-9	1.7706603443101017e-15	2.0199862306262593e-6	-3.942934468362882e-20	1.6495888297818357e-21	2.5832897746310357e-12	8.923234543212845e-12	2.6026929870528794e-11
93300000	0.004998986634627156	1.5231256000317871e-49	-3.893446803003981e-53	3.353489918229691e-9	1.7706603443101017e-15	2.0199862306262593e-6	-3.9429344628315104e-20	1.6495888297818357e-21	2.5832897746310357e-12	8.923234543212845e-12	2.6026929870528794e-11
93400000	0.004998986634627156	1.5231256000317871e-49	-3.8976170289847105e-53	3.353489918229691e-9	1.7706603443101017e-15	2.0199862306262593e-6	-3.942934457300138e-20	1.6495888297818357e-21	2.5832897746310357e-12	8.923234543212845e-12	2.6026929870528794e-11
93500000	0.004998986634627156	1.5231256000317871e-49	-3.90178725496544e-53	3.353489918229691e-9	1.7706603443101017e-15	2.0199862306262593e-6	-3.942934451768766e-20	1.6495888297818357e-21	2.5832897746310357e-12	8.923234543212845e-12	2.6026929870528794e-11
93600000	0.004998986634627156	1.5231256000317871e-49	-3.90595748094617e-53	3.353489918229691e-9	1.7706603443101017e-15	2.0199862306262593e-6	-3.942934446237394e-20	1.6495888297818357e-21	2.5832897746310357e-12	8.923234543212845e-12	2.6026929870528794e-11
93700000	0.004998986634627156	1.5231256000317871e-49	-3.9101277069269e-53	3.353489918229691e-9	1.7706603443101017e-15	2.0199862306262593e-6	-3.942934440706022e-20	1.6495888297818357e-21	2.5832897746310357e-12	8.923234543212845e-12	2.6026929870528794e-11
93800000	0.004998986634627156	1.5231256000317871e-49	-3.9142979329076296e-53	3.353489918229691e-9	1.7706603443101017e-15	2.0199862306262593e-6	-3.9429344351746496e-20	1.6495888297818357e-21	2.5832897746310357e-12	8.923234543212845e-12	2.6026929870528794e-11
93900000	0.004998986634627156	1.5231256000317871e-49	-3.91846815888836e-53	3.353489918229691e-9	1.7706603443101017e-15	2.0199862306262593e-6	-3.9429344296432777e-20	1.6495888297818357e-21	2.5832897746310357e-12	8.923234543212845e-12	2.6026929870528794e-11
94000000	0.004998986634627156	1.5231256000317871e-49	-3.9226383848690903e-53	3.353489918229691e-9	1.7706603443101017e-15	2.0199862306262593e-6	-3.942934424111906e-20	1.6495888297818357e-21	2.5832897746310357e-12	8.923234543212845e-12	2.6026929870528794e-11
94100000	0.004998986634627156	1.5231256000317871e-49	-3.9268086108498214e-53	3.353489918229691e-9	1.7706603443101017e-15	2.0199862306262593e-6	-3.942934418580534e-20	1.6495888297818357e-21	2.5832897746310357e-12	8.923234543212845e-12	2.6026929870528794e-11
94200000	0.004998986634627156	1.5231256000317871e-49	-3.9309788368305524e-53	3.353489918229691e-9	1.7706603443101017e-15	2.0199862306262593e-6	-3.942934413049162e-20	1.6495888297818357e-21	2.5832897746310357e-12	8.923234543212845e-12	2.6026929870528794e-11
94300000	0.004998986634627156	1.5231256000317871e-49	-3.9351490628112835e-53	3.353489918229691e-9	1.7706603443101017e-15	2.0199862306262593e-6	-3.9429344075177895e-20	1.6495888297818357e-21	2.5832897746310357e-12	8.923234543212845e-12	2.6026929870528794e-11
94400000	0.004998986634627156	1.5231256000317871e-49	-3.9393192887920154e-53	3.353489918229691e-9	1.7706603443101017e-15	2.0199862306262593e-6	-3.9429344019864175e-20	1.6495888297818357e-21	2.5832897746310357e-12	8.923234543212845e-12	2.6026929870528794e-11
94500000	0.004998986634627156	1.5231256000317871e-49	-3.9434895147727474e-53	3.353489918229691e-9	1.7706603443101017e-15	2.0199862306262593e-6	-3.9429343964550456e-20	1.6495888297818357e-21	2.5832897746310357e-12	8.923234543212845e-12	2.6026929870528794e-11
94600000	0.004998986634627156	1.5231256000317871e-49	-3.9476597407534803e-53	3.353489918229691e-9	1.7706603443101017e-15	2.0199862306262593e-6	-3.942934390923674e-20	1.6495888297818357e-21	2.5832897746310357e-12	8.923234543212845e-12	2.6026929870528794e-11
94700000	0.004998986634627156	1.5231256000317871e-49	-3.951829966734213e-53	3.353489918229691e-9	1.7706603443101017e-15	2.0199862306262593e-6	-3.942934385392301e-20	1.6495888297818357e-21	2.5832897746310357e-12	8.923234543212845e-12	2.6026929870528794e-11
94800000	0.004998986634627156	1.5231256000317871e-49	-3.9560001927149466e-53	3.353489918229691e-9	1.7706603443101017e-15	2.0199862306262593e-6	-3.942934379860929e-20	1.6495888297818357e-21	2.5832897746310357e-12	8.923234543212845e-12	2.6026929870528794e-11
94900000	0.004998986634627156	1.5231256000317871e-49	-3.9601704186956804e-53	3.353489918229691e-9	1.7706603443101017e-15	2.0199862306262593e-6	-3.9429343743295574e-20	1.6495888297818357e-21	2.5832897746310357e-12	8.923234543212845e-12	2.6026929870528794e-11
95000000	0.004998986634627156	1.5231256000317871e-49	-3.9643406446764138e-53	3.353489918229691e-9	1.7706603443101017e-15	2.0199862306262593e-6	-3.9429343687981855e-20	1.6495888297818357e-21	2.5832897746310357e-12	8.923234543212845e-12	2.6026929870528794e-11
95100000	0.004998986634627156	1.5231256000317871e-49	-3.9685108706571457e-53	3.353489918229691e-9	1.7706603443101017e-15	2.0199862306262593e-6	-3.9429343632668136e-20	1.6495888297818357e-21	2.5832897746310357e-12	8.923234543212845e-12	2.6026929870528794e-11
95200000	0.004998986634627156	1.5231256000317871e-49	-3.972681096637877e-53	3.353489918229691e-9	1.7706603443101017e-15	2.0199862306262593e-6	-3.942934357735441e-20	1.6495888297818357e-21	2.5832897746310357e-12	8.923234543212845e-12	2.6026929870528794e-11
95300000	0.004998986634627156	1.5231256000317871e-49	-3.976851322618607e-53	3.353489918229691e-9	1.7706603443101017e-15	2.0199862306262593e-6	-3.942934352204069e-20	1.6495888297818357e-21	2.5832897746310357e-12	8.923234543212845e-12	2.6026929870528794e-11
95400000	0.004998986634627156	1.5231256000317871e-49	-3.981021548599336e-53	3.353489918229691e-9	1.7706603443101017e-15	2.0199862306262593e-6	-3.942934346672697e-20	1.6495888297818357e-21	2.5832897746310357e-12	8.923234543212845e-12	2.6026929870528794e-11
95500000	0.004998986634627156	1.5231256000317871e-49	-3.985191774580065e-53	3.353489918229691e-9	1.7706603443101017e-15	2.0199862306262593e-6	-3.9429343411413253e-20	1.6495888297818357e-21	2.5832897746310357e-12	8.923234543212845e-12	2.6026929870528794e-11
95600000	0.004998986634627156	1.5231256000317871e-49	-3.989362000560792e-53	3.353489918229691e-9	1.7706603443101017e-15	2.0199862306262593e-6	-3.9429343356099534e-20	1.6495888297818357e-21	2.5832897746310357e-12	8.923234543212845e-12	2.6026929870528794e-11
95700000	0.004998986634627156	1.5231256000317871e-49	-3.9935322265415186e-53	3.353489918229691e-9	1.7706603443101017e-15	2.0199862306262593e-6	-3.942934330078581e-20	1.6495888297818357e-21	2.5832897746310357e-12	8.923234543212845e-12	2.6026929870528794e-11
95800000	0.004998986634627156	1.5231256000317871e-49	-3.9977024525222445e-53	3.353489918229691e-9	1.7706603443101017e-15	2.0199862306262593e-6	-3.942934324547209e-20	1.6495888297818357e-21	2.5832897746310357e-12	8.923234543212845e-12	2.6026929870528794e-11
95900000	0.004998986634627156	1.5231256000317871e-49	-4.001872678502969e-53	3.353489918229691e-9	1.7706603443101017e-15	2.0199862306262593e-6	-3.942934319015837e-20	1.6495888297818357e-21	2.5832897746310357e-12	8.923234543212845e-12	2.6026929870528794e-11
96000000	0.004998986634627156	1.5231256000317871e-49	-4.0060429044836936e-53	3.353489918229691e-9	1.7706603443101017e-15	2.0199862306262593e-6	-3.942934313484465e-20	1.6495888297818357e-21	2.5832897746310357e-12	8.923234543212845e-12	2.6026929870528794e-11
96100000	0.004998986634627156	1.5231256000317871e-49	-4.010213130464417e-53	3.353489918229691e-9	1.7706603443101017e-15	2.0199862306262593e-6	-3.9429343079530926e-20	1.6495888297818357e-21	2.5832897746310357e-12	8.923234543212845e-12	2.6026929870528794e-11
96200000	0.004998986634627156	1.5231256000317871e-49	-4.01438335644514e-53	3.353489918229691e-9	1.7706603443101017e-15	2.0199862306262593e-6	-3.942934302421721e-20	1.6495888297818357e-21	2.5832897746310357e-12	8.923234543212845e-12	2.6026929870528794e-11
96300000	0.004998986634627156	1.5231256000317871e-49	-4.0185535824258617e-53	3.353489918229691e-9	1.7706603443101017e-15	2.0199862306262593e-6	-3.942934296890349e-20	1.6495888297818357e-21	2.5832897746310357e-12	8.923234543212845e-12	2.6026929870528794e-11
96400000	0.004998986634627156	1.5231256000317871e-49	-4.0227238084065835e-53	3.353489918229691e-9	1.7706603443101017e-15	2.0199862306262593e-6	-3.942934291358977e-20	1.6495888297818357e-21	2.5832897746310357e-12	8.923234543212845e-12	2.6026929870528794e-11
96500000	0.004998986634627156	1.5231256000317871e-49	-4.0268940343873044e-53	3.353489918229691e-9	1.7706603443101017e-15	2.0199862306262593e-6	-3.942934285827605e-20	1.6495888297818357e-21	2.5832897746310357e-12	8.923234543212845e-12	2.6026929870528794e-11
96600000	0.004998986634627156	1.5231256000317871e-49	-4.0310642603680247e-53	3.353489918229691e-9	1.7706603443101017e-15	2.0199862306262593e-6	-3.9429342802962325e-20	1.6495888297818357e-21	2.5832897746310357e-12	8.923234543212845e-12	2.6026929870528794e-11
96700000	0.004998986634627156	1.5231256000317871e-49	-4.035234486348744e-53	3.353489918229691e-9	1.7706603443101017e-15	2.0199862306262593e-6	-3.9429342747648606e-20	1.6495888297818357e-21	2.5832897746310357e-12	8.923234543212845e-12	2.6026929870528794e-11
96800000	0.004998986634627156	1.5231256000317871e-49	-4.0394047123294637e-53	3.353489918229691e-9	1.7706603443101017e-15	2.0199862306262593e-6	-3.9429342692334887e-20	1.6495888297818357e-21	2.5832897746310357e-12	8.923234543212845e-12	2.6026929870528794e-11
96900000	0.004998986634627156	1.5231256000317871e-49	-4.0435749383101826e-53	3.353489918229691e-9	1.7706603443101017e-15	2.0199862306262593e-6	-3.942934263702117e-20	1.6495888297818357e-21	2.5832897746310357e-12	8.923234543212845e-12	2.6026929870528794e-11
97000000	0.004998986634627156	1.5231256000317871e-49	-4.0477451642909007e-53	3.353489918229691e-9	1.7706603443101017e-15	2.0199862306262593e-6	-3.942934258170745e-20	1.6495888297818357e-21	2.5832897746310357e-12	8.923234543212845e-12	2.6026929870528794e-11
97100000	0.004998986634627156	1.5231256000317871e-49	-4.051915390271619e-53	3.353489918229691e-9	1.7706603443101017e-15	2.0199862306262593e-6	-3.9429342526393723e-20	1.6495888297818357e-21	2.5832897746310357e-12	8.923234543212845e-12	2.6026929870528794e-11
97200000	0.004998986634627156	1.5231256000317871e-49	-4.0560856162523364e-53	3.353489918229691e-9	1.7706603443101017e-15	2.0199862306262593e-6	-3.9429342471080004e-20	1.6495888297818357e-21	2.5832897746310357e-12	8.923234543212845e-12	2.6026929870528794e-11
97300000	0.004998986634627156	1.523125600031787e-49	-4.060255842233054e-53	3.353489918229691e-9	1.7706603443101017e-15	2.0199862306262593e-6	-3.9429342415766285e-20	1.6495888297818357e-21	2.5832897746310357e-12	8.923234543212845e-12	2.6026929870528794e-11
97400000	0.004998986634627156	1.523125600031787e-49	-4.0644260682137707e-53	3.353489918229691e-9	1.7706603443101017e-15	2.0199862306262593e-6	-3.9429342360452566e-20	1.6495888297818357e-21	2.5832897746310357e-12	8.923234543212845e-12	2.6026929870528794e-11
97500000	0.004998986634627156	1.523125600031787e-49	-4.0685962941944873e-53	3.353489918229691e-9	1.7706603443101017e-15	2.0199862306262593e-6	-3.942934230513884e-20	1.6495888297818357e-21	2.5832897746310357e-12	8.923234543212845e-12	2.6026929870528794e-11
97600000	0.004998986634627156	1.523125600031787e-49	-4.072766520175204e-53	3.353489918229691e-9	1.7706603443101017e-15	2.0199862306262593e-6	-3.942934224982512e-20	1.6495888297818357e-21	2.5832897746310357e-12	8.923234543212845e-12	2.6026929870528794e-11
97700000	0.004998986634627156	1.523125600031787e-49	-4.07693674615592e-53	3.353489918229691e-9	1.7706603443101017e-15	2.0199862306262593e-6	-3.94293421945114e-20	1.6495888297818357e-21	2.5832897746310357e-12	8.923234543212845e-12	2.6026929870528794e-11
97800000	0.004998986634627156	1.523125600031787e-49	-4.081106972136636e-53	3.353489918229691e-9	1.7706603443101017e-15	2.0199862306262593e-6	-3.9429342139197683e-20	1.6495888297818357e-21	2.5832897746310357e-12	8.923234543212845e-12	2.6026929870528794e-11
97900000	0.004998986634627156	1.523125600031787e-49	-4.0852771981173517e-53	3.353489918229691e-9	1.7706603443101017e-15	2.0199862306262593e-6	-3.9429342083883964e-20	1.6495888297818357e-21	2.5832897746310357e-12	8.923234543212845e-12	2.6026929870528794e-11
98000000	0.004998986634627156	1.523125600031787e-49	-4.0894474240980674e-53	3.353489918229691e-9	1.7706603443101017e-15	2.0199862306262593e-6	-3.942934202857024e-20	1.6495888297818357e-21	2.5832897746310357e-12	8.923234543212845e-12	2.6026929870528794e-11
98100000	0.004998986634627156	1.523125600031787e-49	-4.093617650078783e-53	3.353489918229691e-9	1.7706603443101017e-15	2.0199862306262593e-6	-3.942934197325652e-20	1.6495888297818357e-21	2.5832897746310357e-12	8.923234543212845e-12	2.6026929870528794e-11
98200000	0.004998986634627156	1.523125600031787e-49	-4.097787876059499e-53	3.353489918229691e-9	1.7706603443101017e-15	2.0199862306262593e-6	-3.94293419179428e-20	1.6495888297818357e-21	2.5832897746310357e-12	8.923234543212845e-12	2.6026929870528794e-11
98300000	0.004998986634627156	1.523125600031787e-49	-4.1019581020402147e-53	3.3534899182296914e-9	1.7706603443101017e-15	2.0199862306262593e-6	-3.942934186262908e-20	1.6495888297818357e-21	2.5832897746310357e-12	8.923234543212845e-12	2.6026929870528794e-11
98400000	0.004998986634627156	1.523125600031787e-49	-4.10612832802093e-53	3.3534899182296914e-9	1.7706603443101017e-15	2.0199862306262593e-6	-3.9429341807315357e-20	1.6495888297818357e-21	2.5832897746310357e-12	8.923234543212845e-12	2.6026929870528794e-11
98500000	0.004998986634627156	1.523125600031787e-49	-4.1102985540016457e-53	3.3534899182296914e-9	1.7706603443101017e-15	2.0199862306262593e-6	-3.942934175200164e-20	1.6495888297818357e-21	2.5832897746310357e-12	8.923234543212845e-12	2.6026929870528794e-11
98600000	0.004998986634627156	1.523125600031787e-49	-4.1144687799823615e-53	3.3534899182296914e-9	1.7706603443101017e-15	2.0199862306262593e-6	-3.942934169668792e-20	1.6495888297818357e-21	2.5832897746310357e-12	8.923234543212845e-12	2.6026929870528794e-11
98700000	0.004998986634627156	1.523125600031787e-49	-4.118639005963077e-53	3.3534899182296914e-9	1.7706603443101017e-15	2.0199862306262593e-6	-3.94293416413742e-20	1.6495888297818357e-21	2.5832897746310357e-12	8.923234543212845e-12	2.6026929870528794e-11
98800000	0.004998986634627156	1.523125600031787e-49	-4.122809231943793e-53	3.3534899182296914e-9	1.7706603443101017e-15	2.0199862306262593e-6	-3.942934158606048e-20	1.6495888297818357e-21	2.5832897746310357e-12	8.923234543212845e-12	2.6026929870528794e-11
98900000	0.004998986634627156	1.523125600031787e-49	-4.126979457924509e-53	3.3534899182296914e-9	1.7706603443101017e-15	2.0199862306262593e-6	-3.9429341530746755e-20	1.6495888297818357e-21	2.5832897746310357e-12	8.923234543212845e-12	2.6026929870528794e-11
99000000	0.004998986634627156	1.523125600031787e-49	-4.1311496839052254e-53	3.3534899182296914e-9	1.7706603443101017e-15	2.0199862306262593e-6	-3.9429341475433036e-20	1.6495888297818357e-21	2.5832897746310357e-12	8.923234543212845e-12	2.6026929870528794e-11
99100000	0.004998986634627156	1.523125600031787e-49	-4.135319909885942e-53	3.3534899182296914e-9	1.7706603443101017e-15	2.0199862306262593e-6	-3.9429341420119317e-20	1.6495888297818357e-21	2.5832897746310357e-12	8.923234543212845e-12	2.6026929870528794e-11
99200000	0.004998986634627156	1.523125600031787e-49	-4.1394901358666587e-53	3.3534899182296914e-9	1.7706603443101017e-15	2.0199862306262593e-6	-3.94293413648056e-20	1.6495888297818357e-21	2.5832897746310357e-12	8.923234543212845e-12	2.6026929870528794e-11
99300000	0.004998986634627156	1.523125600031787e-49	-4.1436603618473754e-53	3.3534899182296914e-9	1.7706603443101017e-15	2.0199862306262593e-6	-3.942934130949187e-20	1.6495888297818357e-21	2.5832897746310357e-12	8.923234543212845e-12	2.6026929870528794e-11
99400000	0.004998986634627156	1.523125600031787e-49	-4.147830587828093e-53	3.3534899182296914e-9	1.7706603443101017e-15	2.0199862306262593e-6	-3.9429341254178153e-20	1.6495888297818357e-21	2.5832897746310357e-12	8.923234543212845e-12	2.6026929870528794e-11
99500000	0.004998986634627156	1.523125600031787e-49	-4.1520008138088106e-53	3.3534899182296914e-9	1.7706603443101017e-15	2.0199862306262593e-6	-3.9429341198864434e-20	1.6495888297818357e-21	2.5832897746310357e-12	8.923234543212845e-12	2.6026929870528794e-11
99600000	0.004998986634627156	1.523125600031787e-49	-4.1561710397895287e-53	3.3534899182296914e-9	1.7706603443101017e-15	2.0199862306262593e-6	-3.9429341143550715e-20	1.6495888297818357e-21	2.5832897746310357e-12	8.923234543212845e-12	2.6026929870528794e-11
99700000	0.004998986634627156	1.523125600031787e-49	-4.160341265770247e-53	3.3534899182296914e-9	1.7706603443101017e-15	2.0199862306262593e-6	-3.9429341088236996e-20	1.6495888297818357e-21	2.5832897746310357e-12	8.923234543212845e-12	2.6026929870528794e-11
99800000	0.004998986634627156	1.523125600031787e-49	-4.164511491750966e-53	3.3534899182296914e-9	1.7706603443101017e-15	2.0199862306262593e-6	-3.942934103292327e-20	1.6495888297818357e-21	2.5832897746310357e-12	8.923234543212845e-12	2.6026929870528794e-11
99900000	0.004998986634627156	1.523125600031787e-49	-4.1686817177316856e-53	3.3534899182296914e-9	1.7706603443101017e-15	2.0199862306262593e-6	-3.942934097760955e-20	1.6495888297818357e-21	2.5832897746310357e-12	8.923234543212845e-12	2.6026929870528794e-11
100000000	0.004998986634627156	1.523125600031787e-49	-4.1728519437124056e-53	3.3534899182296914e-9	1.7706603443101017e-15	2.0199862306262593e-6	-3.942934092229583e-20	1.6495888297818357e-21	2.5832897746310357e-12	8.923234543212845e-12	2.6026929870528794e-11
